# Supplementary material for: Development of three-dimensional forward modeling and observation device for leakage electric field in the process of foundation pit pumping test
Source: PLoS One. 2025 Aug 20;20(8):e0328727. doi: 10.1371/journal.pone.0328727 (PMC12367133; doi:10.1371/journal.pone.0328727)
Supplement: S1 File — This is the forward modeling data used in Sections 3.2 “Simulation Results of the Seepage Field” and 3.3 “Simulation Results of the Leakage Electric Field” of the paper. (ZIP) [file pone.0328727.s001.zip]

Archive with 5 entries (4 files):
- Model data/Model1_seepage field.csv
- Model data/Model2_EKE.csv
- Model data/Model3_CAE.csv
- Model data/Model4_CAE+EKE.csv
- Model data/
