# Supplementary material for: Development of three-dimensional forward modeling and observation device for leakage electric field in the process of foundation pit pumping test
Source: PLoS One. 2025 Aug 20;20(8):e0328727. doi: 10.1371/journal.pone.0328727 (PMC12367133; doi:10.1371/journal.pone.0328727)
Supplement: S1 File — This is the forward modeling data used in Sections 3.2 “Simulation Results of the Seepage Field” and 3.3 “Simulation Results of the Leakage Electric Field” of the paper. (ZIP) [file pone.0328727.s001.zip › Model data/Model1_seepage field.csv]

X	Y	Z	U(m/S)
20	50.08229801	-36.4208397	0
20	48.96264556	-38.19464179	0
20	48.00154955	-36.35797188	0
32.36466895	80	-38.19463146	0
31.34607962	80	-36.45769277	0
33.45125685	80	-36.5170367	0
80	74.8960044	-30	0
80	73.82072974	-31.65853991	0
80	75.91409215	-31.75688554	0
38.5888977	80	-38.19463146	0
37.62289073	80	-36.49021665	0
39.68282701	80	-36.48945428	0
71.85313115	80	-38.36292721	0
69.76252494	80	-38.32047597	0
70.76377698	80	-36.67452809	0
20	46.8596329	-38.19036887	0
20	45.85268108	-36.06464585	0
46.82487085	20	-34.92664594	0
44.76665395	20	-34.90183215	0
45.77969172	20	-36.56069182	0
50.00000002	20	-40	0
52.07470886	20	-40	0
51.03735444	20	-38.19464179	0
53.11206328	20	-38.19464179	0
33.40232925	20	-40	0
32.36497483	20	-38.19464179	0
31.3276204	20	-40	0
80	77.40182712	-34.82172031	0
80	79	-33.94904054	0
80	77.5515985	-32.97667919	0
20	43.63775128	-36.44192639	0
20	41.54007574	-36.54668235	0
20	42.25590628	-34.65845645	0
63.48560751	20	-38.19464179	0
65.56031636	20	-38.19464179	0
64.45454332	20	-36.49752671	0
24.07458488	20	-35.41470171	0
25.9506156	20	-34.86602805	0
24.1621722	20	-33.91534348	0
79	66.59767075	-40	0
80	64.52321667	-40	0
79	64.5229619	-40	0
79	80	-36.05095946	0
79	80	-38.05114745	0
77.54682014	80	-37.00772581	0
29.19656433	80	-36.57633753	0
30.27483049	80	-34.82039224	0
61.43149935	80	-31.60076386	0
60.37331317	80	-30	0
62.44797891	80	-30	0
22.85479193	80	-36.8758076	0
21	80	-36.05095946	0
22.67961109	80	-34.79278769	0
77.61913329	80	-31.23847255	0
75.92972807	80	-31.44112262	0
76.97063471	80	-30	0
20	21	-31.94885255	0
20	21	-30	0
20	22.48634098	-31.27019436	0
20	21	-40	0
20	20	-38.05114745	0
20	21	-38.05114745	0
20	46.65762009	-32.85214308	0
20	47.33264866	-34.59479428	0
20	45.83475198	-34.13673247	0
41.7013695	20	-30	0
40.62527852	20	-31.60526228	0
42.68551182	20	-31.64917475	0
20	59.11308912	-33.32283485	0
20	56.70594667	-32.98326604	0
20	58.2284232	-31.59483697	0
20	64.50039714	-33.17785449	0
20	62.55904096	-33.05987348	0
20	63.57767547	-31.56643802	0
20	51.03735441	-38.19464179	0
20	52.21877154	-36.47891929	0
20	53.11206325	-38.19464179	0
47.92412597	80	-33.17980478	0
45.88806	80	-33.23041377	0
46.91921646	80	-31.61395046	0
62.48218176	20	-33.23942167	0
60.40537145	20	-33.236498	0
61.39157925	20	-34.89990484	0
20	59.31777398	-38.27815592	0
20	58.29883537	-40	0
20	57.28570756	-38.28096547	0
28.25942926	80	-38.27317163	0
27.15082375	80	-36.5834085	0
69.71388066	80	-31.62804228	0
70.82696885	80	-33.3716825	0
68.67179516	80	-33.27167527	0
20	72.82179729	-40	0
20	73.88412148	-38.40078297	0
20	74.89650613	-40	0
21	29.2525871	-40	0
20	27.17820268	-40	0
20	29.25291153	-40	0
20	52.55636956	-32.76913743	0
20	50.49453731	-32.97456805	0
20	51.35008028	-31.43125297	0
20	77.19442082	-36.93125275	0
20	79	-38.05114745	0
20	77.53745609	-38.74228576	0
47.92529117	20	-40	0
48.96264559	20	-38.19464179	0
80	68.67200719	-30	0
80	69.72155399	-31.59658988	0
80	70.74667292	-30	0
27.17781166	80	-40	0
29.25255458	80	-40	0
27.17820271	79	-40	0
21	23.02841019	-40	0
21	21	-40	0
21	41.70104459	-40	0
21	39.62630168	-40	0
20	39.62645575	-40	0
80	77.51695039	-38.72935282	0
80	75.93192296	-38.55288253	0
80	76.97162014	-40	0
20	25.10349383	-40	0
21	27.17784418	-40	0
21	25.10310126	-40	0
20	80	-33.94904054	0
20	79	-36.05095946	0
20	79	-33.94904054	0
20	34.45572268	-34.87441374	0
20	32.33778174	-34.99100169	0
20	33.36556023	-33.26203163	0
25.10349387	79	-40	0
25.10306875	80	-40	0
66.61383685	20	-36.5076382	0
65.54768908	20	-34.81114677	0
20	20	-33.94904054	0
20	20	-31.94885255	0
70.74708847	79	-40	0
68.67237963	79	-40	0
68.67266999	80	-40	0
76.97118942	79	-40	0
74.89689874	80	-40	0
76.97158981	80	-40	0
51.0373552	80	-38.19463146	0
53.11209812	80	-38.19463146	0
52.07472666	80	-40	0
54.09246167	20	-36.55027577	0
55.16120047	20	-34.90944421	0
53.08411659	20	-34.88418576	0
48.96261228	80	-38.19463146	0
47.88732392	80	-36.55124212	0
49.95110736	80	-36.53872338	0
20	57.57497342	-30	0
20	56.78078012	-31.09514301	0
20	56.11920092	-30	0
63.46922535	20	-34.89204015	0
62.39357018	20	-36.53205133	0
60.37354425	20	-40	0
58.29895541	21	-40	0
60.37369832	21	-40	0
80	80	-40	0
80	79	-40	0
79	80	-40	0
26.16900939	20	-31.75146082	0
27.37037321	20	-33.29476341	0
28.19137957	20	-31.65556379	0
80	66.59795959	-40	0
80	65.56058813	-38.19463146	0
22.6310051	20	-34.91278411	0
22.44622781	20	-33.01887217	0
37.55174694	79	-40	0
39.62626916	80	-40	0
39.62645579	79	-40	0
30.36153721	80	-31.59282363	0
29.25332708	80	-30	0
31.32799281	80	-30	0
62.41973452	80	-36.52465756	0
61.41106978	80	-38.19463146	0
60.33670667	80	-36.53946133	0
20	44.35587031	-34.63192833	0
64.52318416	21	-40	0
66.59767078	20	-40	0
64.52296194	20	-40	0
61.41089867	20	-38.19464179	0
62.44825309	20	-40	0
66.59792707	21	-40	0
20	39.59326623	-36.5550549	0
20	40.63340452	-38.28732105	0
20	38.58819663	-38.27235441	0
49.02000193	80	-34.87956992	0
50.03347489	80	-33.22478685	0
51.10983614	80	-34.85434522	0
20	20	-40	0
48.984443	80	-31.57972739	0
47.92531873	80	-30	0
59.33618982	20	-38.19464179	0
60.31831056	20	-36.55479676	0
20	49.21161941	-34.7700293	0
20	51.41975849	-34.65508684	0
50.99681792	20	-34.90868625	0
52.09763011	20	-33.2401314	0
80	70.77902842	-33.19763803	0
80	72.76015997	-33.26464169	0
80	71.77625463	-31.60819649	0
35.4770381	79	-40	0
37.55152625	80	-40	0
35.4770381	20	-40	0
37.55174694	20	-40	0
36.51439252	20	-38.19464179	0
34.49224798	80	-31.61621203	0
33.40265855	80	-30	0
35.47732429	80	-30	0
80	76.9706651	-30	0
58.2988354	79	-40	0
56.22421249	80	-40	0
58.29895541	80	-40	0
20	36.59241343	-34.9617536	0
20	35.45414031	-36.63616499	0
62.44844124	80	-40	0
60.37369832	80	-40	0
21	80	-33.94904054	0
22.46877757	80	-32.95574494	0
59.33632687	80	-38.19463146	0
57.26158395	80	-38.19463146	0
58.26390864	80	-36.52850888	0
45.85068475	20	-30	0
44.80146482	20	-31.61718677	0
46.87222448	20	-31.6112194	0
35.51177084	20	-33.21233422	0
37.58019063	20	-33.21325177	0
36.46778625	20	-31.61072998	0
20	28.13066315	-35.05796102	0
20	25.94802624	-35.17587363	0
20	27.05636291	-33.43989899	0
80	74.4348757	-33.10197157	0
60.37328813	20	-30	0
59.33328665	20	-31.61419995	0
61.42083635	20	-31.61733625	0
20	73.76244115	-31.6462917	0
20	74.4060023	-33.11386354	0
20	72.75357884	-33.30849775	0
43.79068467	80	-33.19562923	0
44.87170432	80	-34.84375759	0
42.77894976	80	-34.84173775	0
80	79	-38.05114745	0
80	80	-36.05095946	0
80	79	-36.05095946	0
20	36.51439249	-38.19464179	0
20	37.55174691	-40	0
20	35.47703806	-40	0
55.18684103	80	-38.19463146	0
38.58910136	20	-38.19464179	0
47.93490261	20	-33.237954	0
48.90993732	20	-34.90172681	0
50.01373146	20	-33.22549892	0
20	44.81807721	-38.17670212	0
20	42.70126634	-38.2214572	0
79	58.29883537	-40	0
79	60.37354421	-40	0
80	58.29898792	-40	0
20	66.54768996	-36.60092601	0
20	67.62804882	-34.93514982	0
20	68.66355364	-36.50219943	0
20	41.80558823	-32.7334973	0
20	41.74637435	-31.24074566	0
20	43.28623245	-31.62429954	0
20	29.20256058	-33.39269704	0
20	28.18974206	-31.71350551	0
20	30.28512004	-31.67871201	0
68.67237963	20	-40	0
20	68.6723796	-40	0
20	66.59767075	-40	0
20	67.63502517	-38.19464179	0
20	20	-36.05095946	0
21	20	-36.05095946	0
21	64.52321667	-40	0
21	66.59795959	-40	0
21	43.77578751	-40	0
20	41.7011646	-40	0
20	43.77587345	-40	0
64.52318416	80	-40	0
66.59767078	79	-40	0
64.52296194	79	-40	0
32.40565308	80	-31.58222743	0
20	61.35842754	-38.25189658	0
20	62.27805262	-36.43699399	0
20	63.48560748	-38.19464179	0
52.03670795	80	-36.52913122	0
54.10614213	80	-36.53532551	0
20	47.92529114	-40	0
20	45.85058229	-40	0
54.14941771	20	-40	0
52.07472666	21	-40	0
80	64.53867837	-33.1923575	0
80	65.5561472	-34.85784539	0
80	66.62416409	-33.20204969	0
45.85049791	80	-40	0
43.77587348	79	-40	0
43.77575499	80	-40	0
24.16308952	80	-38.55561424	0
26.15386543	80	-38.29719123	0
20	67.60252913	-31.64643061	0
20	69.64334513	-31.64146538	0
20	68.62073989	-33.25414896	0
46.87938234	80	-34.84314316	0
79	80	-33.94904054	0
77.23731695	80	-33.01826317	0
79	80	-31.94885255	0
30.28992604	80	-38.19463146	0
31.3272975	80	-40	0
41.70101208	80	-40	0
41.70116463	79	-40	0
71.77629703	20	-31.70904637	0
69.69351317	20	-31.63803401	0
70.76372824	20	-33.35262712	0
21	20	-33.94904054	0
20	24.1009016	-38.27009346	0
20	26.19520723	-38.36705032	0
66.51741459	20	-33.23481883	0
64.52192371	20	-33.20936026	0
20	53.32757667	-34.78646382	0
20	54.23081274	-36.43663667	0
67.63529853	80	-38.19463146	0
20	21	-33.94904054	0
20	63.33837617	-34.84429154	0
20	61.04913663	-34.48852423	0
41.70945239	80	-33.14885685	0
40.68452397	80	-34.80156211	0
39.65698027	80	-33.18184123	0
49.99998374	21	-40	0
80	72.95041881	-36.54836021	0
80	71.83274129	-38.28031303	0
80	73.94864115	-38.26913119	0
21	62.44847375	-40	0
20	64.5229619	-40	0
38.53977168	20	-31.61085067	0
66.58568527	80	-33.20218676	0
65.59992623	80	-34.84812244	0
64.52390313	80	-33.21037122	0
25.01006497	20	-36.80361307	0
79	79	-40	0
80	63.46612195	-34.85063801	0
80	64.50185008	-36.51282161	0
68.67191863	20	-30	0
70.74657625	20	-30	0
30.20291544	20	-34.91212183	0
32.29154136	20	-34.95508246	0
31.35481828	20	-33.21590378	0
20	71.7011978	-31.63179952	0
20	72.81170808	-30	0
43.77575499	21	-40	0
41.70116463	20	-40	0
41.70101208	21	-40	0
20	80	-31.94885255	0
20	79	-31.94885255	0
67.63502521	20	-38.19464179	0
68.66819436	20	-36.64819718	0
20	62.44825306	-40	0
20	70.77381602	-36.65765875	0
20	71.86439486	-35.0125951	0
20	72.9066398	-36.69959782	0
20	74.82205966	-36.97726504	0
20	75.84032731	-35.37871276	0
20	37.57152424	-36.50429658	0
20	80	-36.05095946	0
20	56.30936682	-36.48380096	0
20	57.47324092	-34.7587464	0
20	58.31851136	-36.59770682	0
47.85062554	20	-36.55807661	0
46.88793675	20	-38.19464179	0
20	65.49559575	-34.90394441	0
80	62.44847375	-40	0
79	62.44825306	-40	0
28.32613013	80	-31.62107059	0
27.23166774	80	-33.29909834	0
26.30831866	80	-31.58343512	0
40.66364062	80	-38.19463146	0
20	70.64994287	-33.25518424	0
20	69.70467231	-34.872831	0
22.28050926	80	-31.39346945	0
21	80	-31.94885255	0
57.26307535	20	-31.6476636	0
56.22397288	20	-30	0
55.16721303	20	-31.61715125	0
20	27.24812842	-36.75877358	0
20	32.39287759	-31.67401838	0
20	31.34423358	-30	0
80	67.65589446	-31.57905985	0
80	68.7098486	-33.15857633	0
59.40187222	80	-34.87126209	0
57.35224423	80	-34.85506724	0
54.14941771	79	-40	0
54.14946957	80	-40	0
42.75593645	80	-31.58105076	0
41.70132151	80	-30	0
43.77598725	80	-30	0
34.43968367	20	-38.19464179	0
63.4858127	80	-38.19463146	0
65.56055561	80	-38.19463146	0
43.77602712	20	-30	0
20	25.00160051	-33.27602616	0
20	24.06833564	-31.45568388	0
20	26.03073467	-31.71286114	0
23.02837986	21	-40	0
21	20	-40	0
57.26148098	20	-38.19464179	0
56.22412655	20	-40	0
58.2988354	20	-40	0
37.49874349	20	-36.58126792	0
21	47.92527334	-40	0
20	59.11643753	-30	0
20	59.99772168	-31.49875043	0
20	65.56084726	-31.62653862	0
20	66.55661945	-33.2428307	0
80	74.89693125	-40	0
20	45.9311384	-31.38859978	0
20	44.69214616	-31.10968447	0
20	45.27183966	-30	0
80	59.3731476	-31.59594711	0
80	58.31591415	-33.19032001	0
80	60.3926945	-33.20505483	0
20	60.76769527	-30	0
20	64.45000279	-36.58053235	0
20	56.22412652	-40	0
21	56.22424501	-40	0
20	23.03236017	-30	0
20	25.11032109	-30	0
80	65.60573758	-31.59225591	0
80	64.52267571	-30	0
80	63.53693588	-31.59500453	0
40.66381021	20	-38.19464179	0
39.62645579	20	-40	0
44.82099273	80	-31.59838862	0
45.85065299	80	-30	0
20	54.54984864	-33.05259958	0
34.43941187	80	-38.19463146	0
33.40204041	80	-40	0
20	77.32222292	-34.85498655	0
20	80	-38.05114745	0
20	80	-40	0
21	80	-38.05114745	0
21	50.00001626	-40	0
20	49.99999998	-40	0
80	79	-31.94885255	0
80	67.65383084	-34.86530174	0
20	29.26626275	-30	0
67.64758604	80	-31.60958357	0
65.59164199	80	-31.59900442	0
53.15247098	80	-31.6077978	0
54.14931595	80	-30	0
55.22111602	80	-31.59757183	0
36.47332907	20	-34.96062855	0
20	40.16524091	-31.785022	0
20	40.54968245	-33.66578475	0
20	38.30821251	-31.56321688	0
20	39.02752281	-32.95045912	0
20	75.78497747	-33.8492091	0
20	74.08152958	-34.86069936	0
57.26578733	80	-31.60010688	0
56.27999883	80	-33.19628376	0
40.70851439	80	-31.58804728	0
39.62665577	80	-30	0
30.27375435	20	-31.6282755	0
29.2757475	20	-33.27892144	0
20	64.51711755	-30	0
40.59603533	20	-34.88181239	0
42.68621341	20	-34.92538952	0
41.72608633	20	-33.22047547	0
80	56.22424501	-40	0
77.37973861	80	-35.1872903	0
75.85553273	80	-34.6652439	0
33.4293973	20	-33.22612028	0
29.31264737	80	-33.21399696	0
55.27360134	80	-34.83945165	0
56.1931331	80	-36.52023973	0
63.50861267	20	-31.60658481	0
24.15513256	80	-31.76148017	0
25.1039956	80	-30	0
47.92524083	21	-40	0
45.85058232	20	-40	0
45.85049791	21	-40	0
63.52459985	80	-31.62784937	0
64.52264465	80	-30	0
27.17866134	80	-30	0
62.44844124	21	-40	0
58.23972633	20	-36.55127282	0
70.70004574	20	-36.70112324	0
69.65288948	20	-38.34417868	0
58.2986305	20	-30	0
20	75.84302856	-31.7939674	0
20	74.88967891	-30	0
20	76.96763983	-30	0
80	72.82133866	-30	0
21	68.6727025	-40	0
10.10390018	50.1183162	-30	0
10.01743405	50.06308418	-30	0
10.0413719	50.15485219	-30	0
30.29026598	20	-38.19464179	0
29.25291156	20	-40	0
20	40.88356247	-30	0
20	42.42502658	-30	0
20	55.38384109	-31.48973663	0
20	53.3644294	-30	0
20	52.62290052	-31.08715566	0
20	52.00833758	-30	0
34.40616158	20	-31.60828412	0
33.402739	20	-30	0
32.3274246	20	-31.6119667	0
31.37399686	80	-33.15795796	0
20	53.9428805	-31.52086732	0
20	32.36497479	-38.19464179	0
20	31.32810477	-36.63263671	0
20	33.3740449	-36.59419116	0
21	60.37373084	-40	0
20	60.37354421	-40	0
39.57295382	20	-36.57551661	0
38.54302468	20	-34.96368204	0
80	77.18555594	-36.94380423	0
9.968062134	50.15261472	-30	0
10	50.25	-30	0
42.73851906	20	-38.19464179	0
41.65317909	20	-36.56036318	0
20	40.56749074	-35.21944539	0
56.26451005	20	-33.26241834	0
24.26357191	80	-33.80792085	0
24.17013051	80	-35.35540877	0
31.3276204	79	-40	0
33.40232925	79	-40	0
80	61.45651303	-31.6019233	0
80	62.46279806	-33.19616633	0
9.963034439	49.86736412	-30	0
9.872474194	49.78497213	-30	0
9.877247269	49.89274457	-30	0
36.55102	80	-34.82786639	0
37.59139427	80	-33.17604493	0
38.63039284	80	-34.8272174	0
33.35152681	20	-36.57907568	0
35.42519367	20	-36.57304323	0
20	48.54228781	-32.66933254	0
20	28.17907704	-38.31378705	0
20	30.25108994	-38.39232968	0
80	66.5990301	-36.54040735	0
20	22.79682308	-33.05302524	0
20	24.14255801	-34.68117405	0
80	80	-31.94885255	0
80	80	-33.94904054	0
39.66122937	20	-33.21497492	0
20	50.67673654	-30	0
20	49.90880552	-31.48445748	0
20	49.34294766	-30	0
75.80118246	80	-36.17643459	0
70.74708847	20	-40	0
20	77.6662165	-31.45936672	0
20	77.51654263	-33.00668566	0
20	61.69673675	-31.5160268	0
20	60.96294111	-32.64313665	0
80	59.36155129	-34.84623737	0
36.51415479	80	-38.19463146	0
35.47678333	80	-40	0
54.1700263	20	-33.2473276	0
22.55815899	80	-38.70327727	0
25.6472624	80	-33.10053549	0
25.95107931	80	-34.8446148	0
65.5597206	20	-31.61711688	0
35.47739662	20	-30	0
53.1782895	80	-34.87059472	0
49.93864202	20	-36.55530622	0
25.10349387	20	-40	0
27.17781166	21	-40	0
27.17820271	20	-40	0
80	67.63533105	-38.19463146	0
80	68.68752947	-36.50720156	0
69.74475255	20	-35.02539735	0
67.6148254	20	-34.93568128	0
80	62.44800997	-30	0
68.67266999	21	-40	0
20	31.32762037	-40	0
59.30919147	20	-34.90159031	0
58.3054387	20	-33.23695252	0
67.61360405	20	-31.62718334	0
68.61301255	20	-33.29741811	0
57.22963984	20	-34.90476794	0
20	24.2074744	-36.17245205	0
62.44825309	79	-40	0
23.02881061	79	-40	0
23.02837986	80	-40	0
20	55.1867721	-38.19464179	0
34.39866977	20	-34.91205508	0
20	62.55833425	-30	0
79	68.6723796	-40	0
80	68.6727025	-40	0
20	29.24371558	-36.71200751	0
80	75.04192245	-36.69804111	0
28.14643524	80	-34.94551396	0
80	59.33635938	-38.19463146	0
80	60.34028505	-36.52293869	0
80	58.25270003	-36.52656392	0
80	57.2763199	-34.86387526	0
22.82030666	20	-36.9691263	0
22.44024978	20	-38.7480469	0
24.08135925	20	-38.57822298	0
80	62.41334738	-36.5316774	0
80	61.38146987	-34.86117652	0
38.63026909	80	-31.59592826	0
20	22.26967967	-38.6386012	0
23.02881061	20	-40	0
20	43.29782233	-33.21830019	0
63.53730636	80	-34.85696392	0
61.47502088	80	-34.86786412	0
62.4777529	80	-33.23058113	0
21	20	-31.94885255	0
31.27299031	20	-36.56670181	0
21	33.40207293	-40	0
21	31.32733001	-40	0
62.44794575	20	-30	0
21	20	-38.05114745	0
54.20026422	80	-33.2074063	0
25.05762688	80	-36.77697705	0
10.04804268	49.95094203	-30	0
10.13281244	50.03530449	-30	0
10.14690012	49.94408955	-30	0
20	20	-30	0
21	20	-30	0
35.47678333	21	-40	0
39.62671187	20	-30	0
77.71925033	80	-38.61273001	0
75.84893497	20	-38.22387641	0
74.34782227	20	-36.9158358	0
73.69455935	20	-38.43687051	0
31.32808137	20	-30	0
29.25342375	20	-30	0
53.0801668	20	-31.63228783	0
22.28250587	20	-31.4011238	0
23.0294534	20	-30	0
20	48.61379395	-31.04543296	0
20	47.4003272	-31.38839995	0
66.59792707	80	-40	0
70.7474129	21	-40	0
25.10306875	21	-40	0
20	30.24159103	-35.06035205	0
56.22398169	80	-30	0
20	37.44166575	-30	0
20	36.36231633	-31.6068957	0
20	35.48288245	-30	0
52.01039365	20	-36.54968651	0
20	60.29597238	-36.49356796	0
20	59.21044535	-35.19077809	0
20	79	-30	0
10.05042818	49.84876778	-30	0
10	49.75	-30	0
72.75511487	20	-36.71773682	0
71.71174678	20	-38.34881442	0
43.84562118	80	-36.52324376	0
45.87285775	80	-36.48902848	0
20	71.77538507	-38.33379111	0
20	69.70973402	-38.19464179	0
20	38.78769773	-34.64347139	0
20	37.40081623	-33.22770559	0
21	80	-40	0
80	75.90117127	-35.35482725	0
80	75.81955086	-33.87723865	0
80	74.07390713	-34.84661926	0
74.89650617	20	-40	0
52.07470886	79	-40	0
80	63.48584521	-38.19463146	0
20	70.74708844	-40	0
20	35.39552569	-33.23354287	0
20	34.38396485	-31.64685444	0
51.06300573	80	-31.62153249	0
49.99998447	80	-30	0
52.07465021	80	-30	0
49.99998374	80	-40	0
80	71.90894038	-34.92028126	0
26.02424469	20	-38.35241246	0
27.05245946	20	-36.68934208	0
25.59749131	20	-33.1545128	0
20	75.8172239	-38.57842042	0
80	61.4111023	-38.19463146	0
20	55.41331847	-34.7148625	0
9.844351511	50.02970882	-30	0
9.93042825	49.98100181	-30	0
9.843222049	49.95973804	-30	0
55.18677213	20	-38.19464179	0
80	70.74744542	-40	0
79	70.74708844	-40	0
28.09981954	20	-34.96002551	0
20	54.14941768	-40	0
20	52.07470883	-40	0
72.82179732	20	-40	0
73.97825647	80	-31.61915748	0
74.96865041	80	-33.21216036	0
75.89075533	80	-38.24448587	0
20	44.82551232	-32.68640854	0
20	46.63567869	-30	0
73.86716103	80	-38.2770739	0
72.82215582	80	-40	0
29.25255458	21	-40	0
31.3272975	21	-40	0
54.14931525	20	-30	0
52.07465763	20	-30	0
66.62496406	80	-36.51489185	0
64.51943903	80	-36.53308399	0
20	22.51823943	-35.29182203	0
20	21	-36.05095946	0
10.11573996	49.88253245	-30	0
37.55205425	20	-30	0
45.84540778	20	-33.21113263	0
24.11506106	20	-31.76445576	0
52.12013393	80	-33.23306761	0
74.89650617	79	-40	0
72.82179732	79	-40	0
80	77.72060175	-31.38094044	0
20	33.40232922	-40	0
20	22.46030489	-37.05495765	0
74.41913375	80	-36.89579671	0
44.8132279	20	-38.19464179	0
74.08723023	80	-35.14709825	0
20	79	-40	0
79	72.82179729	-40	0
80	72.82218834	-40	0
74.89597334	80	-30	0
9.784972132	49.87247419	-30	0
9.75	50	-30	0
43.7751957	20	-33.26542123	0
20	80	-30	0
21	80	-30	0
20	39.23230474	-30	0
46.88786937	80	-38.19463146	0
44.81312645	80	-38.19463146	0
69.77702363	80	-35.00491488	0
80	69.71007396	-38.19463146	0
80	70.85066044	-36.51235119	0
68.72577582	80	-36.56832227	0
59.34469595	80	-31.64804905	0
58.29864743	80	-30	0
28.1325912	20	-38.36160074	0
72.74638232	80	-36.74017638	0
71.88173329	80	-35.02296259	0
80	80	-38.05114745	0
80	79	-30	0
20	23.02881058	-40	0
42.73838354	80	-38.19463146	0
36.5774051	80	-31.58086401	0
20	25.604931	-36.91578651	0
80	60.37373084	-40	0
56.16047457	20	-36.55100957	0
71.86388587	20	-35.01222289	0
71.85505982	80	-31.73695451	0
72.89775528	80	-33.34844529	0
9.784972171	50.12752587	-30	0
9.901339549	50.09250793	-30	0
21	70.74744542	-40	0
21	72.82218834	-40	0
72.82215582	21	-40	0
21	79	-40	0
79	74.89650613	-40	0
79	80	-30	0
21	58.29898792	-40	0
48.94839996	20	-31.61632534	0
58.37495305	80	-33.25057875	0
47.92524083	80	-40	0
33.46417515	80	-33.19844957	0
80	57.26161646	-38.19463146	0
80	57.30071962	-31.59269777	0
80	56.26635067	-33.1843187	0
29.25291156	79	-40	0
45.85058232	79	-40	0
47.92529117	79	-40	0
20	54.72816635	-30	0
70.7474129	80	-40	0
21	37.55155876	-40	0
20	76.97118939	-40	0
21	74.89693125	-40	0
10.25	50	-30	0
70.74664187	80	-30	0
72.82130761	80	-30	0
10.21502783	49.87247413	-30	0
10.12752587	49.78497217	-30	0
51.01540678	20	-31.61294839	0
43.77587348	20	-40	0
64.52260338	20	-30	0
50.00000002	79	-40	0
34.4726898	80	-34.86798759	0
35.52427779	80	-36.5320314	0
10.12752587	50.21502783	-30	0
10.21502783	50.12752587	-30	0
21	35.47681584	-40	0
20	70.73373725	-30	0
35.51964357	80	-33.20107216	0
20	31.34157275	-33.36332079	0
20	34.43968364	-38.19464179	0
21	45.85053043	-40	0
20	43.88080009	-30	0
32.3805509	80	-34.82128272	0
23.0293349	80	-30	0
27.17876612	20	-30	0
25.1041085	20	-30	0
20	66.57779559	-30	0
41.79203422	80	-36.50705249	0
33.40204041	21	-40	0
20	65.56031633	-38.19464179	0
20	68.65576642	-30	0
80	69.80056625	-34.79358932	0
56.22412655	79	-40	0
60.4192244	80	-33.23633614	0
56.22421249	21	-40	0
29.1816966	20	-36.59209959	0
21	52.07475917	-40	0
43.71643678	20	-36.56444232	0
60.37354425	79	-40	0
21	54.14950209	-40	0
67.66808374	80	-34.87233919	0
39.62626916	21	-40	0
54.14946957	21	-40	0
20	47.99485093	-30	0
21	76.97162014	-40	0
20	33.42220441	-30	0
47.92534237	20	-30	0
9.872474128	50.21502783	-30	0
66.59731039	80	-30	0
50	20	-30	0
68.67197613	80	-30	0
20	27.18829192	-30	0
37.55199003	80	-30	0
80	56.18415507	-36.53179863	0
66.597261	20	-30	0
37.55152625	21	-40	0
79	76.97118939	-40	0
80	60.37334423	-30	0
80	80	-30	0
21	24.18438553	-36.18587158	0
21	22.44987808	-37.02099794	0
21	24.08822717	-38.26270752	0
10.21646871	50.12506517	-26.16910692	2.21E-05
10.21646871	50.12506517	-26.0198169	2.23E-05
10.25	50	-26.12088982	2.22E-05
10.25	50	-25.9715998	2.24E-05
10.12506517	49.78353129	-20.19750617	2.95E-05
10.12506517	49.78353129	-20.34679618	2.95E-05
10.21657704	49.87512252	-20.24590957	3.01E-05
44.76576309	21	-34.90334286	0
45.77702144	21	-36.5628512	0
43.72098671	21	-36.56368599	0
48.96261228	21	-38.19463146	0
60.35887535	79	-33.27489247	0
59.26409296	79	-34.92855775	0
61.38590845	79	-34.83287994	0
79	51.97610236	-33.28145461	0
79	49.87039195	-33.27129611	0
79	51.02382993	-31.62772191	0
80	20	-38.05114745	0
79	20	-36.05095946	0
79	20	-38.05114745	0
35.4302117	79	-36.5664993	0
33.34678937	79	-36.55394826	0
34.43968367	79	-38.19464179	0
22.82167852	79	-36.98702885	0
21	79	-38.05114745	0
22.43891026	79	-38.74591649	0
61.38706458	21	-34.90067279	0
63.46335918	21	-34.89576432	0
62.39657658	21	-36.55851689	0
36.51415479	21	-38.19463146	0
38.5888977	21	-38.19463146	0
79	77.30649657	-34.87554883	0
79	79	-33.94904054	0
79	79	-36.05095946	0
11.11111111	0	-50	0
22.22222222	11.11111111	-50	0
11.11111111	11.11111111	-50	0
71.71358028	79	-38.34874443	0
69.65489059	79	-38.34581704	0
79	60.37345378	-30	0
79	59.36521873	-31.62532783	0
79	58.29876303	-30	0
75.85108989	21	-38.22464963	0
77.52604447	21	-37.05973806	0
77.70312422	21	-38.57434721	0
69.74810609	79	-35.02878011	0
67.61801612	79	-34.93707529	0
68.66695464	79	-36.64726212	0
10.12487748	50.21657704	-21.73880976	2.85E-05
10.21646871	50.12506517	-21.69040635	2.90E-05
10.21646871	50.12506517	-21.83969637	2.89E-05
77.77777778	33.33333333	-50	0
88.88888889	33.33333333	-50	0
88.88888889	44.44444444	-50	0
80	20	-31.94885255	0
80	20	-33.94904054	0
80	21	-31.94885255	0
27.04508183	21	-36.70543703	0
28.13085344	21	-38.36032674	0
26.02113905	21	-38.36665309	0
80	22.80627019	-33.07523696	0
80	21	-33.94904054	0
69.68693918	21	-31.63401865	0
67.6140326	21	-31.62739941	0
68.67227529	21	-30	0
10.25	50	-10.89330791	2.21E-05
10.25	50	-11.04259793	2.21E-05
10.21649127	50.12502612	-10.9421797	2.20E-05
80	38.62343471	-31.58374546	0
80	40.68608507	-31.58645376	0
80	39.62668683	-30	0
9.874934827	50.21646871	-26.91555701	2.04E-05
10	50.25	-27.01662994	2.05E-05
9.874934827	50.21646871	-27.06484703	2.02E-05
10	50.25	-27.16591996	2.03E-05
21	24.94604667	-33.27963103	0
21	22.77967906	-33.10395533	0
21	24.11031666	-34.6671714	0
32.36497483	79	-38.19464179	0
10	50.25	-23.28437947	2.59E-05
10	50.25	-23.43366949	2.57E-05
9.874934827	50.21646871	-23.33259656	2.54E-05
79	56.18456434	-33.23679253	0
79	55.14138637	-34.856681	0
79	54.08724414	-33.26124704	0
79	66.59752605	-30	0
79	65.54531282	-31.61483572	0
79	64.5228353	-30	0
21	73.88550842	-38.40697016	0
21	75.83370095	-38.56936358	0
21	74.82450156	-36.97728611	0
21	57.33348529	-38.34067199	0
11.11111111	100	-40	0
0	100	-40	0
0	100	-50	0
21	40.48111998	-33.21030055	0
21	40.98923265	-34.8573246	0
21	41.81498069	-33.63310526	0
21	56.45680225	-36.59214162	0
21	54.40388668	-36.44339272	0
21	55.27538202	-38.27649769	0
62.47960549	21	-33.23935256	0
66.66666667	55.55555556	-50	0
66.66666667	66.66666667	-50	0
55.55555556	55.55555556	-50	0
44.44444444	22.22222222	-50	0
44.44444444	11.11111111	-50	0
55.55555556	22.22222222	-50	0
34.43941187	21	-38.19463146	0
11.11111111	44.44444444	-50	0
22.22222222	55.55555556	-50	0
11.11111111	55.55555556	-50	0
21	27.99597499	-35.08780809	0
21	29.0766355	-33.31051296	0
21	26.97358424	-33.45935401	0
10.21657704	49.87512252	-21.73880976	2.90E-05
10.12506517	49.78353129	-21.83969637	2.84E-05
10.21657704	49.87512252	-21.88809978	2.88E-05
21	22.26733812	-38.63933178	0
42.721323	79	-31.61055924	0
43.77219223	79	-33.21242701	0
44.79028338	79	-31.61706563	0
10.25	50	-25.82230979	2.27E-05
10.25	50	-25.67301977	2.29E-05
10.21657704	49.87512252	-25.76964027	2.27E-05
46.82495037	21	-34.92822453	0
47.93563658	21	-33.23840459	0
48.9147298	21	-34.89196904	0
65.54731773	21	-34.80684227	0
66.61760257	21	-36.51263274	0
64.45727123	21	-36.49500158	0
10.21657704	49.87512252	-25.17248019	2.37E-05
10.12506517	49.78353129	-25.2733668	2.32E-05
10.21657704	49.87512252	-25.32177021	2.34E-05
79	24.0721343	-31.44535049	0
79	22.53870292	-31.2924939	0
79	23.0290351	-30	0
33.33333333	0	-40	0
44.44444444	0	-40	0
33.33333333	0	-50	0
46.88786937	21	-38.19463146	0
21	52.2410669	-36.50380813	0
21	51.22266643	-34.55180542	0
21	50.08001673	-36.34601	0
21	35.24452417	-30	0
21	34.1336414	-31.67416761	0
21	36.17520291	-31.64653581	0
79	67.6150651	-34.86024547	0
79	68.62056111	-33.18371519	0
79	69.74545021	-34.89764312	0
10.25	50	-25.07585969	2.39E-05
10.25	50	-24.92656967	2.42E-05
10.21657704	49.87512252	-25.02319017	2.39E-05
80	41.70104459	-40	0
80	42.73841605	-38.19463146	0
80	40.66367313	-38.19463146	0
10.25	50	-14.7748484	2.58E-05
10.25	50	-14.62555838	2.56E-05
10.21657704	49.87512252	-14.72217888	2.55E-05
28.21940256	79	-31.63220467	0
27.17840168	79	-30	0
26.16386839	79	-31.73832335	0
79	36.45566129	-34.89556187	0
79	35.4763328	-33.21284207	0
79	37.53157064	-33.22232676	0
80	55.18687355	-38.19463146	0
21	62.65200812	-33.16765177	0
21	61.81920616	-31.55303941	0
21	61.06157297	-32.76357605	0
88.88888889	100	-50	0
100	100	-50	0
100	100	-40	0
50.0144634	21	-33.22480505	0
51.0153227	21	-31.61292044	0
52.09806694	21	-33.24011088	0
77.77777778	0	-40	0
77.77777778	0	-50	0
66.66666667	0	-50	0
21	32.13219279	-31.68472902	0
21	31.16338364	-30	0
21	30.10979429	-31.6799418	0
21	52.43829699	-32.664125	0
21	54.397389	-32.93506701	0
21	53.79749322	-31.51801526	0
34.39286877	79	-34.89760615	0
36.48962087	79	-34.9455918	0
35.50051096	79	-33.22749696	0
9.783422956	50.12487748	-26.21751032	2.10E-05
9.783422956	50.12487748	-26.06822031	2.12E-05
9.874934827	50.21646871	-26.16910692	2.13E-05
80	25.60501347	-36.87346171	0
80	26.23558572	-38.3199474	0
80	27.33938023	-36.67365929	0
79	69.70973402	-38.19464179	0
71.71387039	21	-38.34804939	0
69.65503111	21	-38.34558336	0
70.70081401	21	-36.70289446	0
10.25	50	-25.22514971	2.37E-05
22.22222222	22.22222222	-50	0
22.22222222	33.33333333	-50	0
11.11111111	22.22222222	-50	0
60.32235603	21	-36.55343252	0
61.41106978	21	-38.19463146	0
21	61.17859357	-34.57460886	0
21	62.33945231	-36.50468095	0
21	63.38986831	-34.91082701	0
73.7039887	79	-38.42475608	0
79	70.74690757	-30	0
79	69.67552681	-31.6251971	0
79	68.67221681	-30	0
21	25.98966663	-31.74712198	0
21	28.08148047	-31.66713501	0
21	27.079313	-30	0
10.2166061	49.87517293	-29.20320747	1.90E-05
10.21656262	49.87509751	-29.05488712	1.91E-05
10.12508693	49.78354386	-29.1551387	1.89E-05
79	76.9709649	-30	0
79	75.81697479	-31.79674334	0
79	74.89628908	-30	0
80	29.34238027	-36.64963621	0
80	30.32790395	-38.31047481	0
80	31.35259603	-36.58935183	0
80	39.62630168	-40	0
79	36.47263982	-31.61398747	0
79	38.55067421	-31.61198412	0
65.56055561	21	-38.19463146	0
63.4858127	21	-38.19463146	0
21	31.12244131	-33.35115879	0
21	44.81315897	-38.19463146	0
21	46.88790188	-38.19463146	0
21	45.70119409	-36.47847559	0
25.93709025	21	-34.88081665	0
25.01532796	21	-36.79878895	0
24.09259667	21	-35.40407879	0
80	51.0179483	-34.90099782	0
80	50.01398029	-33.1941768	0
80	48.94594372	-34.85393328	0
10.17899334	50.1745319	-10.10447537	2.15E-05
10.12865327	50.21435519	-10	3.25E-05
10.21435582	50.12865221	-10	3.41E-05
80	37.57992769	-33.14868579	0
80	39.63291846	-33.1802684	0
39.66129463	21	-33.21505171	0
41.72607102	21	-33.22053058	0
40.6000866	21	-34.87962649	0
79	22.26917739	-38.63888817	0
79	24.10010334	-38.27073603	0
79	23.02881058	-40	0
80	44.84762147	-31.60078514	0
80	42.76348996	-31.61322026	0
80	43.76519823	-33.21446904	0
66.66666667	0	-30	0
66.66666667	0	-40	0
55.55555556	0	-40	0
79	25.10349383	-40	0
35.41929637	21	-36.56824046	0
79	28.19319531	-38.37303359	0
79	29.25291153	-40	0
79	27.17820268	-40	0
40.62513231	21	-31.60526089	0
10.21646871	50.12506517	-25.72123686	2.28E-05
10.21646871	50.12506517	-25.57194684	2.30E-05
79	50.97652693	-34.9419449	0
79	52.02286532	-36.56662775	0
79	49.95514863	-36.56314118	0
63.46201044	79	-31.63606301	0
64.51499001	79	-33.2337711	0
65.53588732	79	-31.61170732	0
80	50.09273242	-36.53502581	0
59.33618982	79	-38.19464179	0
57.26148098	79	-38.19464179	0
11.11111111	0	-30	0
0	0	-40	0
0	0	-30	0
80	21	-36.05095946	0
80	21	-38.05114745	0
41.70107953	79	-33.26222844	0
40.61072937	79	-31.64950552	0
39.65192641	79	-33.22122534	0
80	54.14950209	-40	0
10.25	50	-20.89573917	2.99E-05
10.21657704	49.87512252	-20.84306965	2.98E-05
10.21657704	49.87512252	-20.99235967	2.97E-05
21	68.73023597	-33.31342691	0
21	69.87911625	-31.63781653	0
21	67.82068395	-31.66086693	0
44.81312645	21	-38.19463146	0
21	39.64428004	-34.37885806	0
21	39.60536599	-36.15258099	0
21	30.09347807	-35.09777387	0
21	29.22508227	-36.73278896	0
10.21657704	49.87512252	-27.26254046	2.06E-05
10.25	50	-27.16591996	2.07E-05
10.21657704	49.87512252	-27.11325044	2.07E-05
79	25.6019154	-36.91831477	0
79	26.19952218	-38.36638108	0
79	20	-30	0
80	20	-30	0
10.21646871	50.12506517	-21.09324628	2.96E-05
10.12487748	50.21657704	-21.14164968	2.90E-05
10.12487748	50.21657704	-20.99235967	2.91E-05
10.12487748	50.21657704	-24.12745006	2.51E-05
10.12487748	50.21657704	-24.27674008	2.49E-05
10	50.25	-24.18011958	2.46E-05
77.52596331	20	-37.05986926	0
75.67946767	20	-36.20725764	0
24.07697276	79	-38.57926657	0
21	77.19790539	-36.93238289	0
21	75.84672192	-35.38527539	0
67.63529853	21	-38.19463146	0
53.08020804	21	-31.63247103	0
52.07468317	21	-30	0
54.14938219	21	-30	0
21	77.33511817	-34.86757494	0
79	46.82320654	-34.92619715	0
79	45.79933637	-36.56330848	0
79	44.74656102	-34.93726826	0
79	28.16860614	-31.71086625	0
79	30.26551964	-31.69741971	0
79	29.18970098	-33.3991744	0
80	43.8649451	-36.52728079	0
80	42.68875688	-34.85144321	0
80	41.78327507	-36.51678991	0
80	24.15403243	-31.42935685	0
80	22.47141683	-31.26044083	0
72.82159832	79	-30	0
71.75671871	79	-31.70082874	0
73.84559178	79	-31.78768339	0
48.96264559	79	-38.19464179	0
55.18684103	21	-38.19463146	0
46.88793675	79	-38.19464179	0
29.25309243	79	-30	0
30.26862362	79	-31.62478071	0
31.32778319	79	-30	0
10.12506517	49.78353129	-26.76626699	2.10E-05
10.12506517	49.78353129	-26.91555701	2.08E-05
10.21657704	49.87512252	-26.8146704	2.11E-05
80	28.27582924	-38.3217251	0
30.28992604	21	-38.19463146	0
29.16268339	21	-36.59954421	0
31.25742641	21	-36.56712196	0
21	55.67216883	-34.44654487	0
42.73851906	79	-38.19464179	0
44.8132279	79	-38.19464179	0
43.73072009	79	-36.57921357	0
41.65499697	21	-36.57423296	0
42.73838354	21	-38.19463146	0
79	21	-40	0
80	23.02841019	-40	0
80	21	-40	0
10.12487748	50.21657704	-26.36680034	2.16E-05
10.21646871	50.12506517	-26.46768695	2.16E-05
10.12487748	50.21657704	-26.51609036	2.14E-05
51.03735444	79	-38.19464179	0
53.11206328	79	-38.19464179	0
52.01104946	79	-36.55173341	0
88.88888889	100	-40	0
63.47042127	79	-34.81300487	0
62.39340047	79	-36.52392051	0
34.40215896	21	-31.61094046	0
36.4674272	21	-31.60994118	0
35.51388923	21	-33.21369291	0
21	33.18188538	-33.32512596	0
11.11111111	33.33333333	-50	0
21	52.52246011	-31.07907685	0
21	51.29175583	-31.38786305	0
10.22483424	50.10931407	-10.1943822	2.08E-05
10.23154614	50.09426763	-10.09085058	2.34E-05
10.25	50	-10.14836852	2.14E-05
79	43.77592773	-30	0
79	44.79591312	-31.66227542	0
79	42.73056307	-31.63613445	0
33.33333333	100	-40	0
44.44444444	100	-40	0
44.44444444	100	-30	0
0	66.66666667	-40	0
0	77.77777778	-40	0
0	77.77777778	-30	0
21	50.60405259	-30	0
21	49.92073406	-31.21026707	0
77.7029718	79	-38.57438212	0
52.00836206	21	-36.55710565	0
53.11209812	21	-38.19463146	0
51.0373552	21	-38.19463146	0
10.21646871	50.12506517	-19.74963611	3.02E-05
10.12487748	50.21657704	-19.79803952	2.96E-05
10.12487748	50.21657704	-19.6487495	2.96E-05
10	50.25	-24.3294096	2.43E-05
10.12487748	50.21657704	-24.4260301	2.46E-05
10	50.25	-24.47869962	2.41E-05
65.52124679	79	-34.82004336	0
66.51580998	79	-33.23559972	0
21	40.83507776	-30	0
21	41.73903402	-31.79890334	0
21	42.43752286	-30	0
10.21646871	50.12506517	-22.58614647	2.79E-05
10.21646871	50.12506517	-22.43685645	2.81E-05
10.25	50	-22.53792937	2.81E-05
75.85095709	79	-38.22458763	0
79	70.66022527	-33.27986208	0
79	71.69786986	-31.67398984	0
21	21	-36.05095946	0
22.63329343	21	-34.90405888	0
22.81104674	21	-36.98978129	0
10.12585334	49.78398857	-29.5989951	1.88E-05
10.21710557	49.87604367	-29.50328706	1.89E-05
10.12242365	49.7820265	-29.45819914	1.88E-05
51.00255765	21	-34.90781343	0
53.07034146	21	-34.91187056	0
63.48560751	79	-38.19464179	0
10	49.75	-25.22514971	2.29E-05
10.12506517	49.78353129	-25.12407679	2.35E-05
54.08780817	21	-36.55092985	0
80	45.85053043	-40	0
79	45.85058229	-40	0
80	47.92527334	-40	0
21	70.87861856	-30	0
21	68.83658324	-30	0
66.59757628	21	-30	0
77.49974636	21	-31.27512774	0
75.89931308	21	-31.44315939	0
76.97105254	21	-30	0
0	33.33333333	-40	0
0	22.22222222	-50	0
0	33.33333333	-50	0
56.1491573	79	-36.55732286	0
55.13928057	79	-34.91033317	0
54.08700342	79	-36.5445635	0
79	77.66871434	-31.45881099	0
79	79	-30	0
79	79	-31.94885255	0
44.80135333	21	-31.61719175	0
45.85058613	21	-30	0
46.87214343	21	-31.61121643	0
10.21646871	50.12506517	-21.98898639	2.87E-05
10.25	50	-22.09005932	2.87E-05
10.21646871	50.12506517	-22.13827641	2.85E-05
79	47.87561673	-36.56087095	0
79	46.88793672	-38.19464179	0
21	64.64031854	-33.21203998	0
21	63.77772736	-31.62223718	0
21	77.52423345	-33.00108025	0
21	75.81066126	-33.8402128	0
21	65.79636684	-31.59996909	0
0	11.11111111	-30	0
79	29.26322714	-36.69934494	0
79	27.26449221	-36.76202842	0
79	28.12443159	-35.07437696	0
80	27.17784418	-40	0
21	36.31500931	-34.95469293	0
21	37.5386087	-36.55393113	0
21	38.16226393	-34.84787607	0
22.28078206	21	-31.39451023	0
21	21	-30	0
23.0289171	21	-30	0
21	21	-31.94885255	0
11.11111111	77.77777778	-50	0
11.11111111	66.66666667	-50	0
22.22222222	77.77777778	-50	0
22.22222222	88.88888889	-50	0
80	31.32802387	-30	0
80	32.42712935	-31.60317648	0
80	33.40268961	-30	0
71.86535174	21	-35.01666179	0
70.76242495	21	-33.35583738	0
72.85111944	21	-33.42042147	0
10	50.25	-23.13508945	2.61E-05
10.12487748	50.21657704	-23.23170995	2.65E-05
21	46.7047538	-34.52104031	0
21	47.84855056	-36.37417791	0
32.31708681	79	-31.60785234	0
31.34767922	79	-33.19432762	0
33.42114928	79	-33.21988789	0
70.70025699	79	-36.70368232	0
72.75515298	79	-36.71773895	0
71.86646046	79	-35.01705314	0
55.55555556	33.33333333	-50	0
100	100	-30	0
9.874934827	50.21646871	-23.6311766	2.49E-05
9.874934827	50.21646871	-23.48188658	2.51E-05
10	50.25	-23.5829595	2.55E-05
33.33971004	21	-36.57227915	0
36.51439252	79	-38.19464179	0
38.58910136	79	-38.19464179	0
10.25	50	-19.99999905	3.03E-05
10.25	50	-20.14928907	3.03E-05
10.21646871	50.12506517	-20.04821615	3.01E-05
69.74545283	21	-35.02510334	0
68.61217811	21	-33.29589418	0
21	38.65784659	-38.17905674	0
21	36.5141873	-38.19463146	0
44.44444444	0	-50	0
55.55555556	0	-50	0
55.55555556	11.11111111	-50	0
44.44444444	77.77777778	-50	0
33.33333333	77.77777778	-50	0
33.33333333	66.66666667	-50	0
68.66749708	21	-36.64712761	0
67.61642903	21	-34.93675904	0
79	47.92529114	-40	0
79	48.96264556	-38.19464179	0
79	49.99999998	-40	0
21	68.69613207	-36.55846765	0
21	67.64260042	-34.897267	0
21	66.56318263	-36.54809892	0
10.21657705	49.87512253	-28.30757044	1.95E-05
10.25	50	-28.36024011	1.95E-05
10.25	50	-28.21095009	1.96E-05
50.9830803	79	-34.8954468	0
52.08185972	79	-33.23925582	0
50.01507856	79	-33.23617455	0
21	53.33236017	-34.76964084	0
10.21657704	49.87512252	-21.2909397	2.94E-05
10.21657704	49.87512252	-21.44022972	2.93E-05
10.25	50	-21.34360922	2.95E-05
79	66.53179456	-33.22677776	0
10.21657704	49.87512252	-26.06822031	2.22E-05
10.21657704	49.87512252	-25.91893029	2.25E-05
66.66666667	88.88888889	-50	0
77.77777778	88.88888889	-50	0
77.77777778	100	-50	0
10.12487748	50.21657704	-22.0373898	2.82E-05
10	50.25	-21.9407693	2.76E-05
10.12487748	50.21657704	-21.88809978	2.83E-05
10.25	50	-18.05922881	2.97E-05
10.21646871	50.12506517	-17.95815588	2.94E-05
10.25	50	-17.90993879	2.96E-05
79	21	-30	0
21	56.2236086	-32.54448774	0
21	56.55248989	-31.08460975	0
21	55.30447646	-31.31316052	0
80	20	-40	0
79	20	-40	0
10	50.25	-20.59715913	2.87E-05
10	50.25	-20.44786911	2.87E-05
10.12487748	50.21657704	-20.54448961	2.94E-05
100	66.94042413	-30	0
100	66.79851895	-40	0
100	55.60040377	-40	0
21	65.56058813	-38.19463146	0
79	75.83829158	-35.38511966	0
79	74.81762863	-36.97930446	0
79	74.07163063	-34.86222387	0
10.12506517	49.78353129	-24.82549675	2.40E-05
10	49.75	-24.92656967	2.34E-05
10.12506517	49.78353129	-24.97478677	2.37E-05
79	73.87522467	-38.39896197	0
79	75.81537305	-38.58279083	0
74.89628908	79	-30	0
75.89604231	79	-31.44689768	0
79	42.67280391	-34.94457391	0
79	41.65319477	-36.5680096	0
79	40.60337507	-34.94090802	0
45.86525988	79	-33.23999202	0
46.87471922	79	-31.62040736	0
21	51.92879088	-30	0
26.01984091	79	-38.35132717	0
25.01663105	79	-36.81122229	0
80	41.70933661	-33.20232587	0
77.7031819	20	-38.57435338	0
0	44.44444444	-50	0
37.50909705	79	-36.56917952	0
39.58575333	79	-36.57452751	0
38.54254992	79	-34.95466986	0
21	54.64241006	-30	0
21	53.27411965	-30	0
79	43.64943866	-33.29066794	0
66.51771411	21	-33.2348415	0
79	77.19244991	-36.94906046	0
79	24.22462568	-36.18593103	0
79	25.95776312	-35.17287017	0
37.55179007	21	-30	0
38.53943915	21	-31.61104107	0
55.55555556	66.66666667	-50	0
79	60.30465739	-36.52879145	0
79	58.20212636	-36.54447571	0
79	59.27104972	-34.86572881	0
79	61.35362893	-34.84388724	0
21	43.36646305	-33.09406327	0
21	43.25479806	-31.29929541	0
11.11111111	0	-40	0
67.59769027	79	-31.62703299	0
69.67232044	79	-31.63532772	0
68.67221681	79	-30	0
21	22.9954328	-30	0
21	24.01615893	-31.45217694	0
21	25.03727768	-30	0
66.66666667	100	-50	0
77.77777778	100	-40	0
80	22.32737867	-38.53828569	0
10	50.25	-22.09005932	2.75E-05
79	67.63502517	-38.19464179	0
46.85831778	79	-34.88473919	0
47.85706603	79	-36.55524611	0
48.89701365	79	-34.92620475	0
43.7750536	21	-33.26542647	0
42.68535089	21	-31.64922805	0
27.04993821	79	-36.69694728	0
45.78600487	79	-36.53603881	0
44.79730825	79	-34.89851817	0
80	31.37379657	-33.2476911	0
80	33.44035423	-33.21342272	0
10.25	50	-22.38863935	2.83E-05
10.25	50	-26.7180499	2.13E-05
10.21657704	49.87512252	-26.66538038	2.13E-05
79	30.2788711	-38.34246902	0
43.77588712	21	-30	0
42.67958429	21	-34.93308255	0
37.49222947	21	-36.5813586	0
56.2240812	21	-30	0
55.16728838	21	-31.61712996	0
10.21646871	50.12506517	-17.06241577	2.86E-05
10.21646871	50.12506517	-16.91312575	2.84E-05
10.25	50	-17.01419868	2.87E-05
79	21	-31.94885255	0
79	22.82726629	-33.00298474	0
79	21	-33.94904054	0
42.68034377	79	-34.95416925	0
74.05716572	79	-35.17190276	0
74.34771494	79	-36.9165466	0
61.42104282	21	-31.6173364	0
60.40252268	21	-33.23436473	0
59.33581771	21	-31.61137192	0
51.01149511	79	-31.62572462	0
53.08604459	79	-31.61602512	0
79	57.25625723	-31.62113392	0
79	55.17009417	-31.61343065	0
77.77777778	77.77777778	-50	0
88.88888889	88.88888889	-50	0
79	56.22407227	-30	0
0	22.22222222	-40	0
80	34.43944439	-38.19463146	0
80	35.47681584	-40	0
80	36.5141873	-38.19463146	0
88.88888889	66.66666667	-50	0
88.88888889	55.55555556	-50	0
100	66.66666667	-50	0
48.94898314	21	-31.61636593	0
79	31.31014848	-33.355082	0
79	32.28453411	-34.99031081	0
79	30.20604153	-35.04837023	0
10.25	50	-20.74644915	3.00E-05
10.21646871	50.12506517	-20.64537622	2.99E-05
10.25	50	-20.59715913	3.01E-05
10	49.75	-22.23934934	2.73E-05
10	49.75	-22.38863935	2.71E-05
10.12506517	49.78353129	-22.28756643	2.79E-05
10.25	50	-25.52372975	2.32E-05
10.12487748	50.21657704	-23.97816004	2.54E-05
10	50.25	-24.03082956	2.48E-05
10.21657704	49.87512252	-23.38099997	2.67E-05
10.21657704	49.87512252	-23.53028999	2.64E-05
10.25	50	-23.43366949	2.67E-05
11.11111111	100	-30	0
67.63502521	79	-38.19464179	0
37.58684862	79	-33.21642872	0
21	43.91566456	-30	0
79	35.42744338	-36.55502843	0
79	34.43968364	-38.19464179	0
79	33.33890652	-36.55961427	0
80	32.36470147	-38.19463146	0
80	30.23166254	-35.00180742	0
55.55555556	77.77777778	-50	0
55.55555556	88.88888889	-50	0
100	78.23404021	-30	0
100	77.97986473	-40	0
77.77777778	0	-30	0
79	48.90298251	-34.92479403	0
55.18480108	79	-31.64313718	0
56.22951325	79	-33.27623583	0
57.26142662	79	-31.67221195	0
80	39.70079448	-36.52748576	0
80	40.61465789	-34.85240138	0
10.25	50	-22.83650941	2.77E-05
10.25	50	-22.98579943	2.75E-05
10.21646871	50.12506517	-22.8847265	2.75E-05
21	38.79608287	-33.22055355	0
72.85099832	79	-33.41973385	0
21	72.91567208	-36.68935195	0
80	45.85068405	-30	0
80	46.9339746	-31.61525239	0
10.21657704	49.87512252	-27.85970053	1.99E-05
10.12506183	49.78352936	-27.96066649	1.97E-05
10.21657704	49.87512252	-28.00899054	1.98E-05
41.66167922	79	-36.56121844	0
40.66381021	79	-38.19464179	0
10.21646871	50.12506517	-16.76383573	2.82E-05
10.25	50	-16.71561864	2.83E-05
10.25	50	-16.86490866	2.85E-05
10.21646871	50.12506517	-22.73543648	2.77E-05
80	46.88790188	-38.19463146	0
21	22.45721749	-31.26040868	0
10.21646871	50.12506517	-25.87052688	2.25E-05
10.12487748	50.21657704	-25.76964027	2.25E-05
100	88.88888889	-50	0
33.33333333	44.44444444	-50	0
44.44444444	44.44444444	-50	0
44.44444444	55.55555556	-50	0
100	89.52636615	-30	0
29.14881988	79	-36.60310958	0
31.24420697	79	-36.5688115	0
30.18982066	79	-34.87975137	0
79	37.55174691	-40	0
80	37.55155876	-40	0
59.33632687	21	-38.19463146	0
79	26.04820536	-31.72481564	0
79	27.09365432	-33.4394989	0
79	63.4363105	-34.87188899	0
79	62.38631565	-36.54001464	0
72.82167332	21	-30	0
71.76934869	21	-31.71098267	0
70.74697431	21	-30	0
79	35.47703806	-40	0
21	60.3594771	-36.51908664	0
79	52.07470883	-40	0
79	51.03735441	-38.19464179	0
79	53.11206325	-38.19464179	0
54.16998892	21	-33.24714524	0
75.74154764	21	-34.72957765	0
77.15401386	21	-33.12079136	0
77.28091719	21	-35.29476489	0
75.68070369	21	-36.20687077	0
21	71.77475201	-38.34754017	0
21	69.71007396	-38.19463146	0
80	35.52119752	-33.17778363	0
80	36.47937621	-34.81797898	0
79	34.34170046	-34.89964649	0
80	58.29867849	-30	0
10	50.25	-24.92656967	2.34E-05
10.12487748	50.21657704	-25.02319017	2.36E-05
10	50.25	-25.07585969	2.32E-05
25.93033163	79	-34.84927301	0
27.23319183	79	-33.30366923	0
25.58528872	79	-33.14818668	0
28.08508804	79	-34.99381613	0
75.89988279	20	-31.44446685	0
76.9705466	20	-30	0
74.8958915	20	-30	0
21	71.88295342	-34.98619177	0
21	70.74375075	-36.67508823	0
21	37.15749433	-33.30415281	0
21	67.63533105	-38.19463146	0
21	40.56355647	-38.16684544	0
21	42.73841605	-38.19463146	0
80	24.23623466	-36.15591193	0
80	25.90761546	-35.15549259	0
21	44.79892856	-31.65621098	0
21	45.21218449	-33.30023314	0
21	46.36068114	-32.62454069	0
28.10501077	21	-34.98388404	0
58.23718281	21	-36.55066469	0
56.22407227	79	-30	0
80	20	-36.05095946	0
33.33333333	55.55555556	-50	0
80	54.14934701	-30	0
80	52.07468127	-30	0
80	53.14926095	-31.59363225	0
10.21657704	49.87512252	-14.8714689	2.57E-05
10.25	50	-14.92413841	2.60E-05
21	25.57770768	-36.89842002	0
21	27.26355436	-36.72078569	0
21	25.90531303	-35.14452444	0
79	65.56031633	-38.19464179	0
77.77777778	22.22222222	-50	0
79	60.30827674	-33.21099814	0
79	58.29495363	-33.25532251	0
30.27732385	21	-31.62593097	0
28.21682379	21	-31.62700145	0
29.25299401	21	-30	0
74.89637233	21	-30	0
73.84650477	21	-31.79156227	0
60.37345378	79	-30	0
61.42346306	79	-31.61886305	0
62.44814454	79	-30	0
79	32.36497479	-38.19464179	0
79	33.40232922	-40	0
79	31.32762037	-40	0
33.33333333	22.22222222	-50	0
33.33333333	11.11111111	-50	0
10.21646871	50.12506517	-19.60034609	3.02E-05
10.25	50	-19.70141902	3.03E-05
10.21646871	50.12506517	-22.28756643	2.83E-05
10.25	50	-22.23934934	2.85E-05
37.55185546	79	-30	0
38.55132409	79	-31.60661777	0
39.62654622	79	-30	0
0	55.55555556	-40	0
0	55.55555556	-50	0
10.21646871	50.12506517	-23.33259656	2.68E-05
10.21646871	50.12506517	-23.48188658	2.65E-05
21	63.51397793	-38.27957909	0
80	34.4367115	-34.84106335	0
80	35.51769483	-36.52059064	0
40.66364062	21	-38.19463146	0
39.56986043	21	-36.57606156	0
76.97118942	20	-40	0
10.12506517	49.78353129	-22.13827641	2.80E-05
79	68.68887202	-36.5219507	0
79	70.78767607	-36.64508674	0
21	28.22469207	-38.34938871	0
0	11.11111111	-40	0
0	22.22222222	-30	0
10.12487748	50.21657704	-24.72461014	2.41E-05
10.21646871	50.12506517	-24.82549675	2.42E-05
10.12487748	50.21657704	-24.87390015	2.39E-05
77.77777778	44.44444444	-50	0
24.10402095	21	-31.75906154	0
22.44541337	21	-33.01658084	0
24.11528958	79	-31.76321285	0
24.13586625	79	-33.91887216	0
21	33.20541896	-30	0
10.12487748	50.21657704	-23.67958	2.58E-05
10.21646871	50.12506517	-23.78046662	2.60E-05
10.12487748	50.21657704	-23.82887002	2.56E-05
21	43.67948662	-36.51424308	0
21	41.63793238	-36.46287384	0
100	55.55555556	-50	0
100	44.39964512	-40	0
11.11111111	100	-50	0
79	57.23384898	-34.94215979	0
22.22222222	0	-50	0
22.22222222	0	-40	0
10.21646871	50.12506517	-19.30176605	3.01E-05
10.25	50	-19.40283898	3.03E-05
10.21646871	50.12506517	-19.45105607	3.02E-05
29.30926914	21	-33.23918258	0
27.28580427	21	-33.29181711	0
21	59.35668914	-38.22390059	0
21	58.47695098	-36.68441485	0
80	47.91132136	-33.20620138	0
80	49.00747305	-31.58691215	0
72.82123388	20	-30	0
73.84445624	20	-31.79070386	0
80	44.81315897	-38.19463146	0
80	45.94208574	-36.52495396	0
88.88888889	22.22222222	-50	0
88.88888889	11.11111111	-50	0
100	22.22222222	-50	0
49.99998416	21	-30	0
80	37.63792334	-36.48916104	0
80	38.53858206	-34.84979452	0
0	66.66666667	-50	0
10	50.25	-22.83650941	2.65E-05
9.874934827	50.21646871	-22.73543648	2.61E-05
10	50.25	-22.68721939	2.67E-05
21	64.75351998	-30	0
21	62.7313739	-30	0
21	71.84755841	-31.64780129	0
21	73.82538809	-31.67267204	0
21	72.92065388	-30	0
21	21	-38.05114745	0
55.55555556	0	-30	0
43.77592773	79	-30	0
88.88888889	77.77777778	-50	0
100	77.77777778	-50	0
21	72.81947294	-33.27757801	0
21	74.09840104	-34.85759609	0
53.08415656	79	-34.88318937	0
54.18484135	79	-33.25763684	0
21	29.12134832	-30	0
10.25	50	-17.1634887	2.89E-05
79	53.07091597	-31.63823884	0
10.21646871	50.12506517	-21.2425363	2.94E-05
10.25	50	-21.1943192	2.97E-05
44.44444444	33.33333333	-50	0
55.55555556	44.44444444	-50	0
66.59752605	79	-30	0
74.05460299	21	-35.1719858	0
74.34806936	21	-36.91372062	0
21	75.86149486	-31.78682564	0
21	77.67643657	-31.47013518	0
80	50.00001626	-40	0
80	22.48173583	-37.0181502	0
79	20	-31.94885255	0
79	50	-30	0
79	52.07469076	-30	0
47.85136988	21	-36.55889042	0
49.94257599	21	-36.5538735	0
88.88888889	0	-40	0
10.21646871	50.12506517	-21.39182632	2.93E-05
79	54.14938151	-30	0
79	61.41089864	-38.19464179	0
10.25	50	-23.73224952	2.62E-05
10.25	50	-23.5829595	2.65E-05
10.21657704	49.87512252	-23.67958	2.62E-05
45.85061849	79	-30	0
73.70418071	21	-38.4247706	0
74.89689874	21	-40	0
79	46.876941	-31.63314259	0
79	45.71962903	-33.27365125	0
79	79	-38.05114745	0
77.52583833	79	-37.05975089	0
80	29.2525871	-40	0
79	54.14941768	-40	0
79	72.6417192	-33.32334448	0
79	73.75198574	-31.66758597	0
79	74.39562852	-33.12587851	0
31.36568461	21	-33.2096096	0
36.47474124	21	-34.9552904	0
10.25	50	-17.46206873	2.92E-05
10.25	50	-17.61135875	2.93E-05
10.21646871	50.12506517	-17.51028583	2.90E-05
66.66666667	33.33333333	-50	0
61.41089867	79	-38.19464179	0
88.88888889	0	-50	0
100	0	-50	0
100	11.11111111	-50	0
59.33612027	79	-31.67221156	0
77.28627293	79	-35.29967578	0
79	41.70123697	-30	0
79	40.65935808	-31.67451658	0
79	39.62654622	-30	0
33.43717791	21	-33.22616907	0
21	57.50648704	-30	0
21	56.03286903	-30	0
10	50.25	-26.7180499	2.08E-05
9.874934827	50.21646871	-26.61697697	2.07E-05
10	50.25	-26.56875988	2.10E-05
10.12487748	50.21657704	-19.94732953	2.96E-05
10.21646871	50.12506517	-19.89892613	3.01E-05
21	74.43368063	-33.09644009	0
80	21	-30	0
10.12487748	50.21657704	-21.2909397	2.89E-05
21	79	-36.05095946	0
22.61224552	79	-34.9294292	0
49.92303442	79	-36.55915252	0
58.29876303	79	-30	0
21	44.55960033	-34.86331232	0
22.22222222	100	-40	0
22.22222222	100	-50	0
22.22222222	66.66666667	-50	0
37.58035063	21	-33.21333554	0
38.54251677	21	-34.96099657	0
100	55.64680804	-30	0
21	22.58826347	-35.22705736	0
10.21646871	50.12506517	-20.34679618	3.00E-05
10.12487748	50.21657704	-20.24590957	2.95E-05
10.21646871	50.12506517	-20.19750617	3.01E-05
9.874934827	50.21646871	-23.78046662	2.47E-05
10	50.25	-23.73224952	2.53E-05
10	50.25	-23.88153954	2.50E-05
21	21	-33.94904054	0
0	44.44444444	-40	0
79	77.53754166	-38.74274428	0
10.21646871	50.12506517	-24.97478677	2.40E-05
79	56.22412652	-40	0
33.33333333	100	-50	0
66.66666667	77.77777778	-50	0
10.12487748	50.21657704	-25.62035025	2.27E-05
80	29.25335813	-30	0
80	28.2182613	-31.66795912	0
80	30.3408418	-31.62189933	0
100	89.07482358	-40	0
10.21657704	49.87512252	-23.82887002	2.59E-05
10.21657704	49.87512252	-23.97816004	2.57E-05
10.25	50	-23.88153954	2.60E-05
79	55.1867721	-38.19464179	0
10.12487748	50.21657704	-23.38099997	2.63E-05
10.12487748	50.21657704	-19.49945948	2.96E-05
21	77.540105	-38.73759331	0
26.16258369	21	-31.73760389	0
27.178295	21	-30	0
79	39.62645575	-40	0
79	35.4771647	-30	0
79	34.41314112	-31.61579664	0
79	33.40247395	-30	0
10.21646871	50.12506517	-17.21170579	2.87E-05
59.30090085	21	-34.90154358	0
30.29026598	79	-38.19464179	0
10	49.75	-22.09005932	2.75E-05
10.12487748	50.21657704	-22.18667982	2.80E-05
44.44444444	66.66666667	-50	0
80	36.55706582	-31.57903042	0
80	35.47735535	-30	0
80	34.49228292	-31.5904503	0
58.30347694	21	-33.23432575	0
100	10.47363385	-30	0
100	10.92517778	-40	0
100	0	-40	0
79	67.62806362	-31.59844728	0
10.25	50	-26.86733992	2.11E-05
79	22.49223303	-35.29086671	0
62.43765637	79	-33.25066772	0
0	88.88888889	-50	0
21	51.03738772	-38.19463146	0
66.66666667	100	-30	0
66.66666667	100	-40	0
77.77777778	100	-30	0
21	38.02578525	-31.70797705	0
54.14938151	79	-30	0
79	41.7011646	-40	0
79	40.66381018	-38.19464179	0
79	42.73851902	-38.19464179	0
40.61579405	79	-34.88706575	0
79	24.16382547	-34.67239702	0
10.25	50	-21.79147928	2.91E-05
10.25	50	-21.64218926	2.92E-05
44.44444444	88.88888889	-50	0
33.33333333	88.88888889	-50	0
68.61014996	79	-33.29560673	0
77.49507404	20	-31.27655938	0
28.1366168	79	-38.3582864	0
64.52217969	21	-33.20935472	0
80	28.09769832	-34.97338586	0
10.25	50	-26.27017984	2.20E-05
30.20289244	21	-34.89268648	0
100	22.02014407	-40	0
79	54.09036218	-36.5233346	0
79	56.18225094	-36.55800422	0
10.12487748	50.21657704	-25.17248019	2.34E-05
10.21646871	50.12506517	-25.12407679	2.37E-05
80	24.16282234	-38.20045279	0
80	25.10310126	-40	0
21	53.16134732	-38.21825148	0
24.07477128	21	-38.57486537	0
10.12487747	50.21657704	-28.15828054	1.95E-05
10.21646871	50.12506518	-28.25916706	1.96E-05
10.12487747	50.21657705	-28.30757044	1.94E-05
10.21646869	50.12506521	-28.4084567	1.94E-05
34.41489249	21	-34.8843943	0
0	77.77777778	-50	0
0	88.88888889	-40	0
21	47.69206827	-33.0917043	0
70.74690757	79	-30	0
9.874934827	50.21646871	-23.18330654	2.56E-05
10.12506517	49.78353129	-27.36342707	2.03E-05
10.12506517	49.78353129	-27.21413705	2.05E-05
10	49.75	-27.31520997	2.01E-05
55.55555556	100	-50	0
79	31.29062198	-36.62199869	0
10.21657704	49.87512252	-24.72461014	2.44E-05
10.12506517	49.78353129	-24.67620673	2.42E-05
21	34.43944439	-38.19463146	0
21	35.42318856	-36.57404358	0
21	33.33644487	-36.56277132	0
21	48.9862052	-34.45759775	0
21	48.94698633	-32.47805896	0
10.21657704	49.87512252	-26.21751032	2.20E-05
21	26.18786987	-38.33895529	0
80	43.77578751	-40	0
21	46.67231225	-30	0
21	47.4979551	-31.41452714	0
21	48.00871096	-30	0
65.56031636	79	-38.19464179	0
21	59.18324159	-33.49859036	0
21	57.33056319	-33.42028553	0
21	57.71439706	-34.9472933	0
70.76107937	79	-33.35503837	0
72.75539129	21	-36.71775691	0
10.21657704	49.87512252	-26.96396042	2.09E-05
10.12487748	50.21657704	-23.53028999	2.61E-05
79	21	-36.05095946	0
79	22.4602775	-37.05452398	0
79	21	-38.05114745	0
10.21646871	50.12506517	-27.36342707	2.04E-05
10.25	50	-27.31520997	2.06E-05
10.25	50	-27.46449999	2.04E-05
79	31.32778319	-30	0
79	29.25309243	-30	0
56.25995781	21	-33.25854916	0
79	62.37139215	-33.21569113	0
77.28333204	20	-35.29759705	0
75.74216547	20	-34.72995273	0
47.92530924	79	-30	0
10.21657704	49.87512252	-22.18667982	2.84E-05
10.21657704	49.87512252	-22.0373898	2.86E-05
9.874934827	50.21646871	-25.87052688	2.17E-05
9.783422956	50.12487748	-25.76964027	2.16E-05
9.874934827	50.21646871	-25.72123686	2.19E-05
41.70123697	79	-30	0
100	33.33333333	-50	0
21	48.76241715	-30.93565285	0
10.12506517	49.78353129	-21.09324628	2.91E-05
10.21657704	49.87512252	-21.14164968	2.95E-05
79	63.49880317	-31.61256529	0
79	61.42817874	-31.60538463	0
79	62.44814454	-30	0
80	48.01647932	-36.52900492	0
80	48.9626448	-38.19463146	0
66.66666667	22.22222222	-50	0
79	38.58910133	-38.19464179	0
100	0	-30	0
79	20	-33.94904054	0
21	57.98094668	-31.80323509	0
74.05493223	20	-35.17265952	0
25.10371092	79	-30	0
21	48.9626448	-38.19463146	0
33.33333333	100	-30	0
22.22222222	100	-30	0
80	45.84890275	-33.21786735	0
80	23.02936529	-30	0
80	29.25760209	-33.28581016	0
9.874934827	50.21646871	-22.58614647	2.63E-05
10.25	50	-21.9407693	2.89E-05
74.89900863	21	-33.2771983	0
21	61.39560114	-38.24949674	0
22.22222222	0	-30	0
77.15248614	20	-33.12313012	0
79	32.36011101	-31.62550711	0
79	33.43201655	-33.22340782	0
80	33.40207293	-40	0
10.25	50	-21.49289924	2.94E-05
10.21657704	49.87512253	-28.15828054	1.96E-05
22.44881408	79	-33.02233899	0
10.12487748	50.21657704	-20.09661955	2.96E-05
10.21646871	50.12506517	-23.18330654	2.70E-05
64.5228353	79	-30	0
32.36466895	21	-38.19463146	0
79	63.48560748	-38.19464179	0
9.874934827	50.21646871	-22.13827641	2.68E-05
9.874934827	50.21646871	-21.98898639	2.70E-05
21	46.12278493	-31.13235583	0
21	79	-31.94885255	0
21	79	-33.94904054	0
10.12487748	50.21657704	-20.69377963	2.93E-05
10.21646871	50.12506517	-20.79466624	2.98E-05
10.12487748	50.21657704	-20.84306965	2.93E-05
79	71.7755341	-38.32651453	0
10.12487748	50.21657704	-20.39519959	2.95E-05
63.50886315	21	-31.60658341	0
80	31.32733001	-40	0
10.21646871	50.12506517	-26.91555701	2.10E-05
10.25	50	-27.01662994	2.09E-05
45.84531001	21	-33.21112005	0
10.2164687	50.12506519	-12.28513485	2.29E-05
10.25	50	-12.38620809	2.31E-05
10.21646846	50.1250656	-12.43441503	2.30E-05
55.160162	21	-34.88602238	0
57.21838473	21	-34.91220249	0
33.40239204	21	-30	0
32.32509828	21	-31.61174897	0
79	77.51055415	-32.9836447	0
79	65.52700826	-34.85170305	0
79	43.72633402	-36.56881479	0
79	47.78580874	-33.2589262	0
0	55.55555556	-30	0
10.12506517	49.78353129	-20.94395626	2.92E-05
10.25	50	-23.13508945	2.72E-05
10.25	50	-23.28437947	2.70E-05
79	64.44332277	-33.22128588	0
11.11111111	88.88888889	-50	0
55.18677213	79	-38.19464179	0
33.33333333	0	-30	0
79	43.77587345	-40	0
10.2164672	50.12506779	-12.58365313	2.31E-05
10.25	50	-12.68478813	2.33E-05
10.21646846	50.12506561	-12.73299488	2.33E-05
10.21646871	50.12506517	-25.42265682	2.32E-05
10.21646871	50.12506517	-25.2733668	2.35E-05
10.25	50	-25.37443973	2.34E-05
21	69.69797854	-35.02153175	0
80	26.08041895	-31.64278928	0
80	25.10402666	-30	0
10	50.25	-26.41946986	2.12E-05
31.32769303	21	-30	0
21	50.41071661	-32.98792	0
88.88888889	100	-30	0
10.12487748	50.21657704	-22.63454987	2.74E-05
80	38.58893022	-38.19463146	0
77.77777778	11.11111111	-50	0
76.97158981	21	-40	0
35.47709106	21	-30	0
29.2785192	79	-33.23645049	0
21	74.9626892	-30	0
10	49.75	-25.07585969	2.32E-05
10.21657704	49.87512252	-21.58951974	2.91E-05
74.89647207	79	-33.27407166	0
10.21646871	50.12506517	-21.54111633	2.92E-05
47.94513807	79	-33.22762784	0
[truncated: 8,876 more rows]
