# Supplementary material for: Development of three-dimensional forward modeling and observation device for leakage electric field in the process of foundation pit pumping test
Source: PLoS One. 2025 Aug 20;20(8):e0328727. doi: 10.1371/journal.pone.0328727 (PMC12367133; doi:10.1371/journal.pone.0328727)
Supplement: S1 File — This is the forward modeling data used in Sections 3.2 “Simulation Results of the Seepage Field” and 3.3 “Simulation Results of the Leakage Electric Field” of the paper. (ZIP) [file pone.0328727.s001.zip › Model data/Model2_EKE.csv]

X	Y	Z	V(mV)
20	50.08229801	-36.4208397	0.562439041
20	48.96264556	-38.19464179	0.500415283
20	48.00154955	-36.35797188	0.561609557
32.36466895	80	-38.19463146	0.64073278
31.34607962	80	-36.45769277	0.672809984
33.45125685	80	-36.5170367	0.732764812
80	74.8960044	-30	0.905147649
80	73.82072974	-31.65853991	1.018594792
80	75.91409215	-31.75688554	0.974244966
38.5888977	80	-38.19463146	0.783963799
37.62289073	80	-36.49021665	0.832108618
39.68282701	80	-36.48945428	0.869704188
71.85313115	80	-38.36292721	0.839858369
69.76252494	80	-38.32047597	0.857758626
70.76377698	80	-36.67452809	0.890016442
20	46.8596329	-38.19036887	0.495310698
20	45.85268108	-36.06464585	0.562114614
46.82487085	20	-34.92664594	1.014633315
44.76665395	20	-34.90183215	1.000051869
45.77969172	20	-36.56069182	0.941410295
50.00000002	20	-40	0.843142992
52.07470886	20	-40	0.852783328
51.03735444	20	-38.19464179	0.910818533
53.11206328	20	-38.19464179	0.91633983
33.40232925	20	-40	0.607423203
32.36497483	20	-38.19464179	0.640717759
31.3276204	20	-40	0.55293815
80	77.40182712	-34.82172031	0.866981773
80	79	-33.94904054	0.848457698
80	77.5515985	-32.97667919	0.902665454
20	43.63775128	-36.44192639	0.53306069
20	41.54007574	-36.54668235	0.511034843
20	42.25590628	-34.65845645	0.577748489
63.48560751	20	-38.19464179	0.899441262
65.56031636	20	-38.19464179	0.888798657
64.45454332	20	-36.49752671	0.942650985
24.07458488	20	-35.41470171	0.406000598
25.9506156	20	-34.86602805	0.51835907
24.1621722	20	-33.91534348	0.454562474
79	66.59767075	-40	0.913994412
80	64.52321667	-40	0.918144778
79	64.5229619	-40	0.932097169
79	80	-36.05095946	0.808209082
79	80	-38.05114745	0.774325532
77.54682014	80	-37.00772581	0.808771821
29.19656433	80	-36.57633753	0.595314573
30.27483049	80	-34.82039224	0.700752575
61.43149935	80	-31.60076386	1.108675292
60.37331317	80	-30	0.940275149
62.44797891	80	-30	0.932083133
22.85479193	80	-36.8758076	0.310309667
21	80	-36.05095946	0.230640545
22.67961109	80	-34.79278769	0.342940537
77.61913329	80	-31.23847255	0.922712962
75.92972807	80	-31.44112262	0.953324832
76.97063471	80	-30	0.831405928
20	21	-31.94885255	0.238480758
20	21	-30	-0.022120061
20	22.48634098	-31.27019436	0.309087225
20	21	-40	0.164175242
20	20	-38.05114745	0.166504681
20	21	-38.05114745	0.188044924
20	46.65762009	-32.85214308	0.69528137
20	47.33264866	-34.59479428	0.626187592
20	45.83475198	-34.13673247	0.633748481
41.7013695	20	-30	0.871137086
40.62527852	20	-31.60526228	1.096812336
42.68551182	20	-31.64917475	1.121874282
20	59.11308912	-33.32283485	0.601988081
20	56.70594667	-32.98326604	0.647934127
20	58.2284232	-31.59483697	0.665463681
20	64.50039714	-33.17785449	0.527281158
20	62.55904096	-33.05987348	0.558299248
20	63.57767547	-31.56643802	0.575354464
20	51.03735441	-38.19464179	0.50051048
20	52.21877154	-36.47891929	0.556637418
20	53.11206325	-38.19464179	0.495438362
47.92412597	80	-33.17980478	1.09038402
45.88806	80	-33.23041377	1.077686095
46.91921646	80	-31.61395046	1.148126942
62.48218176	20	-33.23942167	1.052529995
60.40537145	20	-33.236498	1.066066196
61.39157925	20	-34.89990484	1.008687273
20	59.31777398	-38.27815592	0.453285352
20	58.29883537	-40	0.411847799
20	57.28570756	-38.28096547	0.469264974
28.25942926	80	-38.27317163	0.506332111
27.15082375	80	-36.5834085	0.515458713
69.71388066	80	-31.62804228	1.033088539
70.82696885	80	-33.3716825	0.973967047
68.67179516	80	-33.27167527	0.998677457
20	72.82179729	-40	0.258874036
20	73.88412148	-38.40078297	0.272728926
20	74.89650613	-40	0.22821916
21	29.2525871	-40	0.325253905
20	27.17820268	-40	0.259453802
20	29.25291153	-40	0.287638853
20	52.55636956	-32.76913743	0.704851514
20	50.49453731	-32.97456805	0.706571802
20	51.35008028	-31.43125297	0.778998057
20	77.19442082	-36.93125275	0.234129956
20	79	-38.05114745	0.187858177
20	77.53745609	-38.74228576	0.204877999
47.92529117	20	-40	0.831221298
48.96264559	20	-38.19464179	0.9014931
80	68.67200719	-30	0.984233845
80	69.72155399	-31.59658988	1.082523343
80	70.74667292	-30	0.961405191
27.17781166	80	-40	0.420878598
29.25255458	80	-40	0.490197692
27.17820271	79	-40	0.440783349
21	23.02841019	-40	0.228735854
21	21	-40	0.197679526
21	41.70104459	-40	0.445277474
21	39.62630168	-40	0.431416056
20	39.62645575	-40	0.396684827
80	77.51695039	-38.72935282	0.789931539
80	75.93192296	-38.55288253	0.818059765
80	76.97162014	-40	0.775185609
20	25.10349383	-40	0.228379332
21	27.17784418	-40	0.29536844
21	25.10310126	-40	0.262907233
20	80	-33.94904054	0.187599283
20	79	-36.05095946	0.207582996
20	79	-33.94904054	0.225346979
20	34.45572268	-34.87441374	0.472518547
20	32.33778174	-34.99100169	0.440249724
20	33.36556023	-33.26203163	0.494112986
25.10349387	79	-40	0.363307103
25.10306875	80	-40	0.345022354
66.61383685	20	-36.5076382	0.928150913
65.54768908	20	-34.81114677	0.983949567
20	20	-33.94904054	0.189531106
20	20	-31.94885255	0.176585308
70.74708847	79	-40	0.827342761
68.67237963	79	-40	0.841720784
68.67266999	80	-40	0.82449972
76.97118942	79	-40	0.772891543
74.89689874	80	-40	0.77846361
76.97158981	80	-40	0.759387284
51.0373552	80	-38.19463146	0.910758473
53.11209812	80	-38.19463146	0.916303589
52.07472666	80	-40	0.852191595
54.09246167	20	-36.55027577	0.974318432
55.16120047	20	-34.90944421	1.031684152
53.08411659	20	-34.88418576	1.0345807
48.96261228	80	-38.19463146	0.901480805
47.88732392	80	-36.55124212	0.956618562
49.95110736	80	-36.53872338	0.966965886
20	57.57497342	-30	0.801325115
20	56.78078012	-31.09514301	0.718103101
20	56.11920092	-30	0.962105588
63.46922535	20	-34.89204015	0.996280632
62.39357018	20	-36.53205133	0.953061292
60.37354425	20	-40	0.85781378
58.29895541	21	-40	0.882402844
60.37369832	21	-40	0.87859796
80	80	-40	0.729218838
80	79	-40	0.74559814
79	80	-40	0.740709519
26.16900939	20	-31.75146082	0.650514094
27.37037321	20	-33.29476341	0.644682827
28.19137957	20	-31.65556379	0.746321681
80	66.59795959	-40	0.899882209
80	65.56058813	-38.19463146	0.954638632
22.6310051	20	-34.91278411	0.337607972
22.44622781	20	-33.01887217	0.369687863
37.55174694	79	-40	0.724130517
39.62626916	80	-40	0.735839852
39.62645579	79	-40	0.761402187
30.36153721	80	-31.59282363	0.84367184
29.25332708	80	-30	0.554364574
31.32799281	80	-30	0.631393162
62.41973452	80	-36.52465756	0.953094615
61.41106978	80	-38.19463146	0.907682944
60.33670667	80	-36.53946133	0.961901377
20	44.35587031	-34.63192833	0.601357898
64.52318416	21	-40	0.864340155
66.59767078	20	-40	0.836012265
64.52296194	20	-40	0.845486198
61.41089867	20	-38.19464179	0.9079269
62.44825309	20	-40	0.852599407
66.59792707	21	-40	0.85430113
20	39.59326623	-36.5550549	0.490894925
20	40.63340452	-38.28732105	0.452436346
20	38.58819663	-38.27235441	0.434145275
49.02000193	80	-34.87956992	1.02765771
50.03347489	80	-33.22478685	1.094226812
51.10983614	80	-34.85434522	1.034187406
20	20	-40	0.143932759
48.984443	80	-31.57972739	1.152194741
47.92531873	80	-30	0.930742235
59.33618982	20	-38.19464179	0.913985157
60.31831056	20	-36.55479676	0.961711776
20	49.21161941	-34.7700293	0.625884421
20	51.41975849	-34.65508684	0.628396408
50.99681792	20	-34.90868625	1.031743318
52.09763011	20	-33.2401314	1.095167123
80	70.77902842	-33.19763803	1.025132857
80	72.76015997	-33.26464169	0.99323666
80	71.77625463	-31.60819649	1.053344695
35.4770381	79	-40	0.681354654
37.55152625	80	-40	0.69948376
35.4770381	20	-40	0.65687102
37.55174694	20	-40	0.699703499
36.51439252	20	-38.19464179	0.743180182
34.49224798	80	-31.61621203	0.970827764
33.40265855	80	-30	0.695306305
35.47732429	80	-30	0.751969087
80	76.9706651	-30	0.870711727
58.2988354	79	-40	0.882581316
56.22421249	80	-40	0.860654451
58.29895541	80	-40	0.860463457
20	36.59241343	-34.9617536	0.498607378
20	35.45414031	-36.63616499	0.441718437
62.44844124	80	-40	0.851154837
60.37369832	80	-40	0.857523595
21	80	-33.94904054	0.253682468
22.46877757	80	-32.95574494	0.373120778
59.33632687	80	-38.19463146	0.91388643
57.26158395	80	-38.19463146	0.917510803
58.26390864	80	-36.52850888	0.96933078
45.85068475	20	-30	0.919558205
44.80146482	20	-31.61718677	1.138345903
46.87222448	20	-31.6112194	1.147403485
35.51177084	20	-33.21233422	0.925257849
37.58019063	20	-33.21325177	0.970829396
36.46778625	20	-31.61072998	1.019279199
20	28.13066315	-35.05796102	0.373199603
20	25.94802624	-35.17587363	0.329853999
20	27.05636291	-33.43989899	0.3879111
80	74.4348757	-33.10197157	0.968056621
60.37328813	20	-30	0.940528264
59.33328665	20	-31.61419995	1.125529029
61.42083635	20	-31.61733625	1.109982622
20	73.76244115	-31.6462917	0.40973877
20	74.4060023	-33.11386354	0.364988013
20	72.75357884	-33.30849775	0.394435957
43.79068467	80	-33.19562923	1.062470189
44.87170432	80	-34.84375759	1.003358757
42.77894976	80	-34.84173775	0.982079019
80	79	-38.05114745	0.778643065
80	80	-36.05095946	0.793591447
80	79	-36.05095946	0.812745532
20	36.51439249	-38.19464179	0.415082471
20	37.55174691	-40	0.379375498
20	35.47703806	-40	0.359440358
55.18684103	80	-38.19463146	0.918440231
38.58910136	20	-38.19464179	0.78393947
47.93490261	20	-33.237954	1.088211545
48.90993732	20	-34.90172681	1.026109808
50.01373146	20	-33.22549892	1.09428008
20	44.81807721	-38.17670212	0.486376379
20	42.70126634	-38.2214572	0.470861215
79	58.29883537	-40	0.971285312
79	60.37354421	-40	0.960541799
80	58.29898792	-40	0.956673542
20	66.54768996	-36.60092601	0.417463316
20	67.62804882	-34.93514982	0.441977583
20	68.66355364	-36.50219943	0.391249073
20	41.80558823	-32.7334973	0.633707241
20	41.74637435	-31.24074566	0.677055838
20	43.28623245	-31.62429954	0.698466213
20	29.20256058	-33.39269704	0.426952335
20	28.18974206	-31.71350551	0.449246624
20	30.28512004	-31.67871201	0.480925654
68.67237963	20	-40	0.824714579
20	68.6723796	-40	0.313928536
20	66.59767075	-40	0.337129898
20	67.63502517	-38.19464179	0.367210072
20	20	-36.05095946	0.179978786
21	20	-36.05095946	0.230737572
21	64.52321667	-40	0.396243109
21	66.59795959	-40	0.375081895
21	43.77578751	-40	0.456251945
20	41.7011646	-40	0.412580167
20	43.77587345	-40	0.425904318
64.52318416	80	-40	0.845518495
66.59767078	79	-40	0.853930886
64.52296194	79	-40	0.864334764
32.40565308	80	-31.58222743	0.916737933
20	61.35842754	-38.25189658	0.435149624
20	62.27805262	-36.43699399	0.47345558
20	63.48560748	-38.19464179	0.414937427
52.03670795	80	-36.52913122	0.972998971
54.10614213	80	-36.53532551	0.974807361
20	47.92529114	-40	0.440713328
20	45.85058229	-40	0.435767975
54.14941771	20	-40	0.857740704
52.07472666	21	-40	0.876587126
80	64.53867837	-33.1923575	1.09885685
80	65.5561472	-34.85784539	1.043698102
80	66.62416409	-33.20204969	1.077334931
45.85049791	80	-40	0.814535399
43.77587348	79	-40	0.818420911
43.77575499	80	-40	0.793495963
24.16308952	80	-38.55561424	0.337231838
26.15386543	80	-38.29719123	0.425535949
20	67.60252913	-31.64643061	0.510733425
20	69.64334513	-31.64146538	0.477739484
20	68.62073989	-33.25414896	0.464501697
46.87938234	80	-34.84314316	1.018340347
79	80	-33.94904054	0.843947303
77.23731695	80	-33.01826317	0.893002127
79	80	-31.94885255	0.876606333
30.28992604	80	-38.19463146	0.57804348
31.3272975	80	-40	0.552329161
41.70101208	80	-40	0.767709794
41.70116463	79	-40	0.792506746
71.77629703	20	-31.70904637	1.005324074
69.69351317	20	-31.63803401	1.026428175
70.76372824	20	-33.35262712	0.975066442
21	20	-33.94904054	0.253856724
20	24.1009016	-38.27009346	0.239852588
20	26.19520723	-38.36705032	0.274633064
66.51741459	20	-33.23481883	1.020161387
64.52192371	20	-33.20936026	1.037819699
20	53.32757667	-34.78646382	0.614468301
20	54.23081274	-36.43663667	0.548445754
67.63529853	80	-38.19463146	0.876017989
20	21	-33.94904054	0.226315419
20	63.33837617	-34.84429154	0.502431872
20	61.04913663	-34.48852423	0.542154167
41.70945239	80	-33.14885685	1.041158553
40.68452397	80	-34.80156211	0.956210137
39.65698027	80	-33.18184123	1.010420729
49.99998374	21	-40	0.86818402
80	72.95041881	-36.54836021	0.907965703
80	71.83274129	-38.28031303	0.883253742
80	73.94864115	-38.26913119	0.853943788
21	62.44847375	-40	0.415136987
20	64.5229619	-40	0.359478785
38.53977168	20	-31.61085067	1.058440745
66.58568527	80	-33.20218676	1.020409377
65.59992623	80	-34.84812244	0.982311103
64.52390313	80	-33.21037122	1.037916584
25.01006497	20	-36.80361307	0.41512117
79	79	-40	0.754558275
80	63.46612195	-34.85063801	1.063040729
80	64.50185008	-36.51282161	1.008344396
68.67191863	20	-30	0.898032426
70.74657625	20	-30	0.88513215
30.20291544	20	-34.91212183	0.694363727
32.29154136	20	-34.95508246	0.762032124
31.35481828	20	-33.21590378	0.805140755
20	71.7011978	-31.63179952	0.450068001
20	72.81170808	-30	0.040313411
43.77575499	21	-40	0.818526568
41.70116463	20	-40	0.767059018
41.70101208	21	-40	0.792557217
20	80	-31.94885255	0.179872425
20	79	-31.94885255	0.235916602
67.63502521	20	-38.19464179	0.876188353
68.66819436	20	-36.64819718	0.908816872
20	62.44825306	-40	0.378557054
20	70.77381602	-36.65765875	0.356560753
20	71.86439486	-35.0125951	0.37411301
20	72.9066398	-36.69959782	0.32074455
20	74.82205966	-36.97726504	0.280529656
20	75.84032731	-35.37871276	0.287499596
20	37.57152424	-36.50429658	0.470002704
20	80	-36.05095946	0.180463906
20	56.30936682	-36.48380096	0.53214332
20	57.47324092	-34.7587464	0.577625827
20	58.31851136	-36.59770682	0.510717269
47.85062554	20	-36.55807661	0.956100998
46.88793675	20	-38.19464179	0.887986023
20	65.49559575	-34.90394441	0.472480847
80	62.44847375	-40	0.932703481
79	62.44825306	-40	0.947506295
28.32613013	80	-31.62107059	0.762394746
27.23166774	80	-33.29909834	0.637935882
26.30831866	80	-31.58343512	0.662502953
40.66364062	80	-38.19463146	0.818352415
20	70.64994287	-33.25518424	0.432303528
20	69.70467231	-34.872831	0.41234229
22.28050926	80	-31.39346945	0.404768011
21	80	-31.94885255	0.27549917
57.26307535	20	-31.6476636	1.132851046
56.22397288	20	-30	0.950594415
55.16721303	20	-31.61715125	1.146138264
20	27.24812842	-36.75877358	0.322169089
20	32.39287759	-31.67401838	0.511783339
20	31.34423358	-30	0.120045356
80	67.65589446	-31.57905985	1.10766835
80	68.7098486	-33.15857633	1.053767316
59.40187222	80	-34.87126209	1.019503058
57.35224423	80	-34.85506724	1.027847318
54.14941771	79	-40	0.881105234
54.14946957	80	-40	0.85811491
42.75593645	80	-31.58105076	1.1183585
41.70132151	80	-30	0.868269689
43.77598725	80	-30	0.893964636
34.43968367	20	-38.19464179	0.695592597
63.4858127	80	-38.19463146	0.899289211
65.56055561	80	-38.19463146	0.888697287
43.77602712	20	-30	0.894833524
20	25.00160051	-33.27602616	0.347820012
20	24.06833564	-31.45568388	0.363301851
20	26.03073467	-31.71286114	0.410723915
23.02837986	21	-40	0.280599618
21	20	-40	0.185138901
57.26148098	20	-38.19464179	0.917606416
56.22412655	20	-40	0.861379586
58.2988354	20	-40	0.860931641
37.49874349	20	-36.58126792	0.825900632
21	47.92527334	-40	0.470616802
20	59.11643753	-30	0.645272837
20	59.99772168	-31.49875043	0.638527148
20	65.56084726	-31.62653862	0.544766174
20	66.55661945	-33.2428307	0.495491415
80	74.89693125	-40	0.805008414
20	45.9311384	-31.38859978	0.766860754
20	44.69214616	-31.10968447	0.754547785
20	45.27183966	-30	1.12033384
80	59.3731476	-31.59594711	1.181814008
80	58.31591415	-33.19032001	1.145259723
80	60.3926945	-33.20505483	1.132461877
20	60.76769527	-30	0.502256233
20	64.45000279	-36.58053235	0.444231682
20	56.22412652	-40	0.425402378
21	56.22424501	-40	0.456767919
20	23.03236017	-30	-0.002081211
20	25.11032109	-30	0.019306795
80	65.60573758	-31.59225591	1.13134676
80	64.52267571	-30	1.023589875
80	63.53693588	-31.59500453	1.149883355
40.66381021	20	-38.19464179	0.818344564
39.62645579	20	-40	0.735905789
44.82099273	80	-31.59838862	1.141100366
45.85065299	80	-30	0.915960339
20	54.54984864	-33.05259958	0.673256267
34.43941187	80	-38.19463146	0.695557817
33.40204041	80	-40	0.607474589
20	77.32222292	-34.85498655	0.260505296
20	80	-38.05114745	0.165175339
20	80	-40	0.145305686
21	80	-38.05114745	0.208263352
21	50.00001626	-40	0.472062599
20	49.99999998	-40	0.443678158
80	79	-31.94885255	0.882460499
80	67.65383084	-34.86530174	1.021092193
20	29.26626275	-30	0.075006296
67.64758604	80	-31.60958357	1.054211503
65.59164199	80	-31.59900442	1.071605431
53.15247098	80	-31.6077978	1.152263087
54.14931595	80	-30	0.949537041
55.22111602	80	-31.59757183	1.148010488
36.47332907	20	-34.96062855	0.871760086
20	40.16524091	-31.785022	0.631900248
20	40.54968245	-33.66578475	0.586976533
20	38.30821251	-31.56321688	0.605575582
20	39.02752281	-32.95045912	0.585066134
20	75.78497747	-33.8492091	0.317406852
20	74.08152958	-34.86069936	0.3356604
57.26578733	80	-31.60010688	1.139037045
56.27999883	80	-33.19628376	1.08809962
40.70851439	80	-31.58804728	1.098645545
39.62665577	80	-30	0.83742614
30.27375435	20	-31.6282755	0.835537674
29.2757475	20	-33.27892144	0.725974779
20	64.51711755	-30	0.264928733
40.59603533	20	-34.88181239	0.951311222
42.68621341	20	-34.92538952	0.977512409
41.72608633	20	-33.22047547	1.038407849
80	56.22424501	-40	0.964228983
77.37973861	80	-35.1872903	0.84611027
75.85553273	80	-34.6652439	0.879343861
33.4293973	20	-33.22612028	0.869476573
29.31264737	80	-33.21399696	0.730609541
55.27360134	80	-34.83945165	1.03384345
56.1931331	80	-36.52023973	0.97382827
63.50861267	20	-31.60658481	1.091454079
24.15513256	80	-31.76148017	0.532471657
25.1039956	80	-30	0.369345749
47.92524083	21	-40	0.856131991
45.85058232	20	-40	0.814858166
45.85049791	21	-40	0.839524599
63.52459985	80	-31.62784937	1.092658995
64.52264465	80	-30	0.92302684
27.17866134	80	-30	0.4677513
62.44844124	21	-40	0.872883797
58.23972633	20	-36.55127282	0.968681959
70.70004574	20	-36.70112324	0.890070057
69.65288948	20	-38.34417868	0.858200721
58.2986305	20	-30	0.946553783
20	75.84302856	-31.7939674	0.363061993
20	74.88967891	-30	0.019572022
20	76.96763983	-30	4.67E-04
80	72.82133866	-30	0.934299866
21	68.6727025	-40	0.351456845
10.10390018	50.1183162	-30	0.232684253
10.01743405	50.06308418	-30	0.235540436
10.0413719	50.15485219	-30	0.23476654
30.29026598	20	-38.19464179	0.578111309
29.25291156	20	-40	0.490663515
20	40.88356247	-30	0.645854607
20	42.42502658	-30	0.801141162
20	55.38384109	-31.48973663	0.728525505
20	53.3644294	-30	1.258487
20	52.62290052	-31.08715566	0.803070911
20	52.00833758	-30	1.371607735
34.40616158	20	-31.60828412	0.970330973
33.402739	20	-30	0.694464464
32.3274246	20	-31.6119667	0.911998251
31.37399686	80	-33.15795796	0.808003485
20	53.9428805	-31.52086732	0.751110872
20	32.36497479	-38.19464179	0.36710754
20	31.32810477	-36.63263671	0.388266561
20	33.3740449	-36.59419116	0.416673438
21	60.37373084	-40	0.431327353
20	60.37354421	-40	0.396991787
39.57295382	20	-36.57551661	0.864228106
38.54302468	20	-34.96368204	0.913607046
80	77.18555594	-36.94380423	0.828698832
9.968062134	50.15261472	-30	0.237175161
10	50.25	-30	0.236019951
42.73851906	20	-38.19464179	0.846897
41.65317909	20	-36.56036318	0.896580847
20	40.56749074	-35.21944539	0.540722964
56.26451005	20	-33.26241834	1.085484601
24.26357191	80	-33.80792085	0.463712412
24.17013051	80	-35.35540877	0.412569945
31.3276204	79	-40	0.575208998
33.40232925	79	-40	0.631413665
80	61.45651303	-31.6019233	1.168391012
80	62.46279806	-33.19616633	1.116694405
9.963034439	49.86736412	-30	0.237333034
9.872474194	49.78497213	-30	0.240266341
9.877247269	49.89274457	-30	0.240086738
36.55102	80	-34.82786639	0.879267032
37.59139427	80	-33.17604493	0.973282925
38.63039284	80	-34.8272174	0.92109181
33.35152681	20	-36.57907568	0.727557574
35.42519367	20	-36.57304323	0.780922979
20	48.54228781	-32.66933254	0.716606772
20	28.17907704	-38.31378705	0.307157982
20	30.25108994	-38.39232968	0.335447907
80	66.5990301	-36.54040735	0.98769864
20	22.79682308	-33.05302524	0.292877307
20	24.14255801	-34.68117405	0.299799032
80	80	-31.94885255	0.845818588
80	80	-33.94904054	0.824935462
39.66122937	20	-33.21497492	1.008862552
20	50.67673654	-30	1.428045265
20	49.90880552	-31.48445748	0.795971071
20	49.34294766	-30	1.428160464
75.80118246	80	-36.17643459	0.847003697
70.74708847	20	-40	0.810896758
20	77.6662165	-31.45936672	0.306272742
20	77.51654263	-33.00668566	0.283021947
20	61.69673675	-31.5160268	0.606995957
20	60.96294111	-32.64313665	0.592088095
80	59.36155129	-34.84623737	1.09257555
36.51415479	80	-38.19463146	0.743178861
35.47678333	80	-40	0.656742745
54.1700263	20	-33.2473276	1.092619969
22.55815899	80	-38.70327727	0.265910568
25.6472624	80	-33.10053549	0.567626073
25.95107931	80	-34.8446148	0.518950932
65.5597206	20	-31.61711688	1.075233523
35.47739662	20	-30	0.75190927
53.1782895	80	-34.87059472	1.034984305
49.93864202	20	-36.55530622	0.966268479
25.10349387	20	-40	0.344983957
27.17781166	21	-40	0.440779249
27.17820271	20	-40	0.420628712
80	67.63533105	-38.19463146	0.934580297
80	68.68752947	-36.50720156	0.965825226
69.74475255	20	-35.02539735	0.942181425
67.6148254	20	-34.93568128	0.963749945
80	62.44800997	-30	1.039307144
68.67266999	21	-40	0.841749929
20	31.32762037	-40	0.314070373
59.30919147	20	-34.90159031	1.018908366
58.3054387	20	-33.23695252	1.07774239
67.61360405	20	-31.62718334	1.052090282
68.61301255	20	-33.29741811	0.999305839
57.22963984	20	-34.90476794	1.026615435
20	24.2074744	-36.17245205	0.274877807
62.44825309	79	-40	0.87255972
23.02881061	79	-40	0.280506844
23.02837986	80	-40	0.264177827
20	55.1867721	-38.19464179	0.485595303
34.39866977	20	-34.91205508	0.823800437
20	62.55833425	-30	0.375029943
79	68.6723796	-40	0.893290312
80	68.6727025	-40	0.880274213
20	29.24371558	-36.71200751	0.355821609
80	75.04192245	-36.69804111	0.871036551
28.14643524	80	-34.94551396	0.614136437
80	59.33635938	-38.19463146	0.999101806
80	60.34028505	-36.52293869	1.039166686
80	58.25270003	-36.52656392	1.050710871
80	57.2763199	-34.86387526	1.10297136
22.82030666	20	-36.9691263	0.307024289
22.44024978	20	-38.7480469	0.260371907
24.08135925	20	-38.57822298	0.333497424
80	62.41334738	-36.5316774	1.024800367
80	61.38146987	-34.86117652	1.078970678
38.63026909	80	-31.59592826	1.064142742
20	22.26967967	-38.6386012	0.202949021
23.02881061	20	-40	0.264216912
20	43.29782233	-33.21830019	0.639289058
63.53730636	80	-34.85696392	0.996784446
61.47502088	80	-34.86786412	1.009044186
62.4777529	80	-33.23058113	1.052514977
21	20	-31.94885255	0.277334548
31.27299031	20	-36.56670181	0.666444427
21	33.40207293	-40	0.375514342
21	31.32733001	-40	0.351790153
62.44794575	20	-30	0.933431064
21	20	-38.05114745	0.208503814
54.20026422	80	-33.2074063	1.09388381
25.05762688	80	-36.77697705	0.417967829
10.04804268	49.95094203	-30	0.234539322
10.13281244	50.03530449	-30	0.231699808
10.14690012	49.94408955	-30	0.231243204
20	20	-30	-0.018799202
21	20	-30	0.093235967
35.47678333	21	-40	0.681217231
39.62671187	20	-30	0.83594415
77.71925033	80	-38.61273001	0.777644125
75.84893497	20	-38.22387641	0.804495028
74.34782227	20	-36.9158358	0.848195658
73.69455935	20	-38.43687051	0.821680224
31.32808137	20	-30	0.629681829
29.25342375	20	-30	0.554019311
53.0801668	20	-31.63228783	1.158368616
22.28250587	20	-31.4011238	0.400794852
23.0294534	20	-30	0.253026725
20	48.61379395	-31.04543296	0.843182232
20	47.4003272	-31.38839995	0.775358771
66.59792707	80	-40	0.836040544
70.7474129	21	-40	0.827335768
25.10306875	21	-40	0.363090679
20	30.24159103	-35.06035205	0.407658582
56.22398169	80	-30	0.949614258
20	37.44166575	-30	0.376070788
20	36.36231633	-31.6068957	0.574225304
20	35.48288245	-30	0.26527682
52.01039365	20	-36.54968651	0.972217021
20	60.29597238	-36.49356796	0.493871812
20	59.21044535	-35.19077809	0.544145682
20	79	-30	-0.025771519
10.05042818	49.84876778	-30	0.234481198
10	49.75	-30	0.236168989
72.75511487	20	-36.71773682	0.869781209
71.71174678	20	-38.34881442	0.841554944
43.84562118	80	-36.52324376	0.924670074
45.87285775	80	-36.48902848	0.945020289
20	71.77538507	-38.33379111	0.307394901
20	69.70973402	-38.19464179	0.33998916
20	38.78769773	-34.64347139	0.535657899
20	37.40081623	-33.22770559	0.553661964
21	80	-40	0.184476493
80	75.90117127	-35.35482725	0.885603688
80	75.81955086	-33.87723865	0.921372
80	74.07390713	-34.84661926	0.931016056
74.89650617	20	-40	0.778281477
52.07470886	79	-40	0.876768469
80	63.48584521	-38.19463146	0.972014796
20	70.74708844	-40	0.287202405
20	35.39552569	-33.23354287	0.524281936
20	34.38396485	-31.64685444	0.539174691
51.06300573	80	-31.62153249	1.159200142
49.99998447	80	-30	0.941434338
52.07465021	80	-30	0.947215428
49.99998374	80	-40	0.843275107
80	71.90894038	-34.92028126	0.964034451
26.02424469	20	-38.35241246	0.419008354
27.05245946	20	-36.68934208	0.507982167
25.59749131	20	-33.1545128	0.562523653
20	75.8172239	-38.57842042	0.236851526
80	61.4111023	-38.19463146	0.986810573
20	55.41331847	-34.7148625	0.600719359
9.844351511	50.02970882	-30	0.241099237
9.93042825	49.98100181	-30	0.238364179
9.843222049	49.95973804	-30	0.241118054
55.18677213	20	-38.19464179	0.918531356
80	70.74744542	-40	0.857819148
79	70.74708844	-40	0.869811714
28.09981954	20	-34.96002551	0.611395706
20	54.14941768	-40	0.435668775
20	52.07470883	-40	0.441177673
72.82179732	20	-40	0.795431898
73.97825647	80	-31.61915748	0.977944535
74.96865041	80	-33.21216036	0.926147414
75.89075533	80	-38.24448587	0.803512938
20	44.82551232	-32.68640854	0.680277375
20	46.63567869	-30	1.26068353
73.86716103	80	-38.2770739	0.823371225
72.82215582	80	-40	0.794839721
29.25255458	21	-40	0.511714483
31.3272975	21	-40	0.575083055
54.14931525	20	-30	0.949950042
52.07465763	20	-30	0.94748261
66.62496406	80	-36.51489185	0.927744974
64.51943903	80	-36.53308399	0.941113115
20	22.51823943	-35.29182203	0.250561594
20	21	-36.05095946	0.20744335
10.11573996	49.88253245	-30	0.232297812
37.55205425	20	-30	0.796139808
45.84540778	20	-33.21113263	1.078061649
24.11506106	20	-31.76445576	0.528743223
52.12013393	80	-33.23306761	1.095636465
74.89650617	79	-40	0.792210573
72.82179732	79	-40	0.810694867
80	77.72060175	-31.38094044	0.933079337
20	33.40232922	-40	0.3378352
20	22.46030489	-37.05495765	0.225808238
74.41913375	80	-36.89579671	0.847725281
44.8132279	20	-38.19464179	0.869836088
74.08723023	80	-35.14709825	0.891855742
20	79	-40	0.16427776
79	72.82179729	-40	0.843536517
80	72.82218834	-40	0.832712233
74.89597334	80	-30	0.851146445
9.784972132	49.87247419	-30	0.24307618
9.75	50	-30	0.244339327
43.7751957	20	-33.26542123	1.059586309
20	80	-30	-0.018845733
21	80	-30	0.092462762
20	39.23230474	-30	0.501956666
46.88786937	80	-38.19463146	0.888030782
44.81312645	80	-38.19463146	0.869977404
69.77702363	80	-35.00491488	0.942273305
80	69.71007396	-38.19463146	0.911708572
80	70.85066044	-36.51235119	0.93871584
68.72577582	80	-36.56832227	0.910343354
59.34469595	80	-31.64804905	1.125221742
58.29864743	80	-30	0.944186776
28.1325912	20	-38.36160074	0.499274161
72.74638232	80	-36.74017638	0.869172633
71.88173329	80	-35.02296259	0.920375164
80	80	-38.05114745	0.761867212
80	79	-30	0.823449368
20	23.02881058	-40	0.19596557
42.73838354	80	-38.19463146	0.846903595
36.5774051	80	-31.58086401	1.015191854
20	25.604931	-36.91578651	0.289677793
80	60.37373084	-40	0.945607834
56.16047457	20	-36.55100957	0.972953719
71.86388587	20	-35.01222289	0.921002883
71.85505982	80	-31.73695451	1.00235713
72.89775528	80	-33.34844529	0.950230262
9.784972171	50.12752587	-30	0.243169147
9.901339549	50.09250793	-30	0.2393138
21	70.74744542	-40	0.325152239
21	72.82218834	-40	0.2959558
72.82215582	21	-40	0.810709374
21	79	-40	0.198192922
79	74.89650613	-40	0.814863879
79	80	-30	0.806729233
21	58.29898792	-40	0.445589371
48.94839996	20	-31.61632534	1.155856028
58.37495305	80	-33.25057875	1.077474475
47.92524083	80	-40	0.831012228
33.46417515	80	-33.19844957	0.87168957
80	57.26161646	-38.19463146	1.008864893
80	57.30071962	-31.59269777	1.194087229
80	56.26635067	-33.1843187	1.15517307
29.25291156	79	-40	0.51159217
45.85058232	79	-40	0.839544964
47.92529117	79	-40	0.855673934
20	54.72816635	-30	1.11991749
70.7474129	80	-40	0.810366992
21	37.55155876	-40	0.415098728
20	76.97118939	-40	0.195314761
21	74.89693125	-40	0.2635541
10.25	50	-30	0.227614187
70.74664187	80	-30	0.885330285
72.82130761	80	-30	0.869805649
10.21502783	49.87247413	-30	0.229158631
10.12752587	49.78497217	-30	0.232054625
51.01540678	20	-31.61294839	1.151992021
43.77587348	20	-40	0.793092923
64.52260338	20	-30	0.923057095
50.00000002	79	-40	0.868070338
34.4726898	80	-34.86798759	0.82751946
35.52427779	80	-36.5320314	0.784803369
10.12752587	50.21502783	-30	0.231943134
10.21502783	50.12752587	-30	0.228881238
21	35.47681584	-40	0.39664923
20	70.73373725	-30	0.073769585
35.51964357	80	-33.20107216	0.926544501
20	31.34157275	-33.36332079	0.461228524
20	34.43968364	-38.19464179	0.392161797
21	45.85053043	-40	0.464687287
20	43.88080009	-30	0.963393394
32.3805509	80	-34.82128272	0.77033332
23.0293349	80	-30	0.253006161
27.17876612	20	-30	0.470477687
25.1041085	20	-30	0.370363981
20	66.57779559	-30	0.182940451
41.79203422	80	-36.50705249	0.900557807
33.40204041	21	-40	0.631555226
20	65.56031633	-38.19464179	0.392140076
20	68.65576642	-30	0.121081519
80	69.80056625	-34.79358932	0.996808885
56.22412655	79	-40	0.883605326
60.4192244	80	-33.23633614	1.065761608
56.22421249	21	-40	0.8833361
29.1816966	20	-36.59209959	0.594141076
21	52.07475917	-40	0.470073924
43.71643678	20	-36.56444232	0.92159851
60.37354425	79	-40	0.878338625
21	54.14950209	-40	0.4649158
67.66808374	80	-34.87233919	0.964882581
39.62626916	21	-40	0.761362968
54.14946957	21	-40	0.881320856
20	47.99485093	-30	1.372407881
21	76.97162014	-40	0.228818832
20	33.42220441	-30	0.182479807
47.92534237	20	-30	0.929121825
9.872474128	50.21502783	-30	0.240273261
66.59731039	80	-30	0.911596708
50	20	-30	0.941220581
68.67197613	80	-30	0.898884951
20	27.18829192	-30	0.0434057
37.55199003	80	-30	0.798013914
80	56.18415507	-36.53179863	1.059469746
66.597261	20	-30	0.910811821
37.55152625	21	-40	0.724363521
79	76.97118939	-40	0.784335056
80	60.37334423	-30	1.052655351
80	80	-30	0.793463599
21	24.18438553	-36.18587158	0.312298419
21	22.44987808	-37.02099794	0.258123758
21	24.08822717	-38.26270752	0.269940853
10.21646871	50.12506517	-26.16910692	0.262384011
10.21646871	50.12506517	-26.0198169	0.263989397
10.25	50	-26.12088982	0.261552771
10.25	50	-25.9715998	0.263034407
10.12506517	49.78353129	-20.19750617	0.026876799
10.12506517	49.78353129	-20.34679618	0.046003351
10.21657704	49.87512252	-20.24590957	0.029886538
44.76576309	21	-34.90334286	1.036288626
45.77702144	21	-36.5628512	0.969631887
43.72098671	21	-36.56368599	0.950380411
48.96261228	21	-38.19463146	0.924078772
60.35887535	79	-33.27489247	1.103847242
59.26409296	79	-34.92855775	1.047202036
61.38590845	79	-34.83287994	1.03885945
79	51.97610236	-33.28145461	1.194106992
79	49.87039195	-33.27129611	1.196015651
79	51.02382993	-31.62772191	1.258203591
80	20	-38.05114745	0.762004635
79	20	-36.05095946	0.808352511
79	20	-38.05114745	0.774305645
35.4302117	79	-36.5664993	0.809828065
33.34678937	79	-36.55394826	0.756430712
34.43968367	79	-38.19464179	0.718380984
22.82167852	79	-36.98702885	0.323286805
21	79	-38.05114745	0.219421481
22.43891026	79	-38.74591649	0.273067435
61.38706458	21	-34.90067279	1.036522449
63.46335918	21	-34.89576432	1.02285354
62.39657658	21	-36.55851689	0.974139431
36.51415479	21	-38.19463146	0.766428726
38.5888977	21	-38.19463146	0.807468927
79	77.30649657	-34.87554883	0.880503285
79	79	-33.94904054	0.861439917
79	79	-36.05095946	0.821847733
11.11111111	0	-50	-0.145615169
22.22222222	11.11111111	-50	0.04878559
11.11111111	11.11111111	-50	-0.129350556
71.71358028	79	-38.34874443	0.855451195
69.65489059	79	-38.34581704	0.872984073
79	60.37345378	-30	1.444549839
79	59.36521873	-31.62532783	1.225478444
79	58.29876303	-30	1.460950808
75.85108989	21	-38.22464963	0.816454249
77.52604447	21	-37.05973806	0.82036099
77.70312422	21	-38.57434721	0.789373325
69.74810609	79	-35.02878011	0.964324983
67.61801612	79	-34.93707529	0.987454019
68.66695464	79	-36.64726212	0.927272712
10.12487748	50.21657704	-21.73880976	0.181819695
10.21646871	50.12506517	-21.69040635	0.174938514
10.21646871	50.12506517	-21.83969637	0.185340572
77.77777778	33.33333333	-50	0.657902657
88.88888889	33.33333333	-50	0.604069071
88.88888889	44.44444444	-50	0.631832993
80	20	-31.94885255	0.846509209
80	20	-33.94904054	0.824797653
80	21	-31.94885255	0.884983631
27.04508183	21	-36.70543703	0.530636786
28.13085344	21	-38.36032674	0.518749353
26.02113905	21	-38.36665309	0.436190833
80	22.80627019	-33.07523696	0.908710576
80	21	-33.94904054	0.848829335
69.68693918	21	-31.63401865	1.07717607
67.6140326	21	-31.62739941	1.09959037
68.67227529	21	-30	1.330471172
10.25	50	-10.89330791	-2.737061885
10.25	50	-11.04259793	-2.676038032
10.21649127	50.12502612	-10.9421797	-2.712943424
80	38.62343471	-31.58374546	1.169134378
80	40.68608507	-31.58645376	1.186080849
80	39.62668683	-30	1.053024838
9.874934827	50.21646871	-26.91555701	0.266483062
10	50.25	-27.01662994	0.26067957
9.874934827	50.21646871	-27.06484703	0.264926869
10	50.25	-27.16591996	0.258983255
21	24.94604667	-33.27963103	0.412958216
21	22.77967906	-33.10395533	0.352174938
21	24.11031666	-34.6671714	0.347258964
32.36497483	79	-38.19464179	0.662820101
10	50.25	-23.28437947	0.26015328
10	50.25	-23.43366949	0.263926422
9.874934827	50.21646871	-23.33259656	0.265813301
79	56.18456434	-33.23679253	1.183839545
79	55.14138637	-34.856681	1.133428158
79	54.08724414	-33.26124704	1.190083123
79	66.59752605	-30	1.373112239
79	65.54531282	-31.61483572	1.172601078
79	64.5228353	-30	1.398582568
21	73.88550842	-38.40697016	0.304184188
21	75.83370095	-38.56936358	0.266299962
21	74.82450156	-36.97728611	0.316329097
21	57.33348529	-38.34067199	0.492639333
11.11111111	100	-40	-0.23335175
0	100	-40	-0.385544148
0	100	-50	-0.26370777
21	40.48111998	-33.21030055	0.63358388
21	40.98923265	-34.8573246	0.586933422
21	41.81498069	-33.63310526	0.630911991
21	56.45680225	-36.59214162	0.551252284
21	54.40388668	-36.44339272	0.566784945
21	55.27538202	-38.27649769	0.505763012
62.47960549	21	-33.23935256	1.089730963
66.66666667	55.55555556	-50	0.737465707
66.66666667	66.66666667	-50	0.686697678
55.55555556	55.55555556	-50	0.724796059
44.44444444	22.22222222	-50	0.474422065
44.44444444	11.11111111	-50	0.346355066
55.55555556	22.22222222	-50	0.562219236
34.43941187	21	-38.19463146	0.718359493
11.11111111	44.44444444	-50	-0.070219921
22.22222222	55.55555556	-50	0.213431855
11.11111111	55.55555556	-50	-0.070243613
21	27.99597499	-35.08780809	0.41938517
21	29.0766355	-33.31051296	0.496350449
21	26.97358424	-33.45935401	0.452577524
10.21657704	49.87512252	-21.73880976	0.178293026
10.12506517	49.78353129	-21.83969637	0.188562577
10.21657704	49.87512252	-21.88809978	0.188695637
21	22.26733812	-38.63933178	0.230558772
42.721323	79	-31.61055924	1.196010785
43.77219223	79	-33.21242701	1.113037888
44.79028338	79	-31.61706563	1.212685947
10.25	50	-25.82230979	0.264478969
10.25	50	-25.67301977	0.265709664
10.21657704	49.87512252	-25.76964027	0.266293098
46.82495037	21	-34.92822453	1.049957558
47.93563658	21	-33.23840459	1.137047628
48.9147298	21	-34.89196904	1.061225936
65.54731773	21	-34.80684227	1.009738717
66.61760257	21	-36.51263274	0.947901147
64.45727123	21	-36.49500158	0.963704228
10.21657704	49.87512252	-25.17248019	0.27003947
10.12506517	49.78353129	-25.2733668	0.273328135
10.21657704	49.87512252	-25.32177021	0.269410106
79	24.0721343	-31.44535049	1.016997558
79	22.53870292	-31.2924939	0.978533959
79	23.0290351	-30	1.184545797
33.33333333	0	-40	0.10522194
44.44444444	0	-40	0.245200746
33.33333333	0	-50	0.114803868
46.88786937	21	-38.19463146	0.911046751
21	52.2410669	-36.50380813	0.572331327
21	51.22266643	-34.55180542	0.635812801
21	50.08001673	-36.34601	0.580127938
21	35.24452417	-30	1.015766516
21	34.1336414	-31.67416761	0.62190059
21	36.17520291	-31.64653581	0.647373823
79	67.6150651	-34.86024547	1.04081977
79	68.62056111	-33.18371519	1.080490471
79	69.74545021	-34.89764312	1.01309962
10.25	50	-25.07585969	0.269075305
10.25	50	-24.92656967	0.269325855
10.21657704	49.87512252	-25.02319017	0.27039028
80	41.70104459	-40	0.95575921
80	42.73841605	-38.19463146	1.008885432
80	40.66367313	-38.19463146	0.999130771
10.25	50	-14.7748484	-1.272110648
10.25	50	-14.62555838	-1.321860615
10.21657704	49.87512252	-14.72217888	-1.287362958
28.21940256	79	-31.63220467	0.828140803
27.17840168	79	-30	1.207500669
26.16386839	79	-31.73832335	0.721627086
79	36.45566129	-34.89556187	1.081505694
79	35.4763328	-33.21284207	1.126193998
79	37.53157064	-33.22232676	1.144672552
80	55.18687355	-38.19463146	1.016172095
21	62.65200812	-33.16765177	0.607320131
21	61.81920616	-31.55303941	0.66772886
21	61.06157297	-32.76357605	0.635301652
88.88888889	100	-50	0.426406334
100	100	-50	0.431530892
100	100	-40	0.46700082
50.0144634	21	-33.22480505	1.141933945
51.0153227	21	-31.61292044	1.223910539
52.09806694	21	-33.24011088	1.141050724
77.77777778	0	-40	0.45155395
77.77777778	0	-50	0.409304923
66.66666667	0	-50	0.373657463
21	32.13219279	-31.68472902	0.597428826
21	31.16338364	-30	1.052364703
21	30.10979429	-31.6799418	0.572022134
21	52.43829699	-32.664125	0.680113233
21	54.397389	-32.93506701	0.670657734
21	53.79749322	-31.51801526	0.699373943
34.39286877	79	-34.89760615	0.860914737
36.48962087	79	-34.9455918	0.909830514
35.50051096	79	-33.22749696	0.976967785
9.783422956	50.12487748	-26.21751032	0.277641135
9.783422956	50.12487748	-26.06822031	0.279018736
9.874934827	50.21646871	-26.16910692	0.275229283
80	25.60501347	-36.87346171	0.877908957
80	26.23558572	-38.3199474	0.855681336
80	27.33938023	-36.67365929	0.909444504
79	69.70973402	-38.19464179	0.92332148
71.71387039	21	-38.34804939	0.855680175
69.65503111	21	-38.34558336	0.873189591
70.70081401	21	-36.70289446	0.907375946
10.25	50	-25.22514971	0.268473273
22.22222222	22.22222222	-50	0.119257787
22.22222222	33.33333333	-50	0.179626371
11.11111111	22.22222222	-50	-0.107521963
60.32235603	21	-36.55343252	0.984530571
61.41106978	21	-38.19463146	0.926451222
21	61.17859357	-34.57460886	0.57664134
21	62.33945231	-36.50468095	0.506144125
21	63.38986831	-34.91082701	0.543745612
73.7039887	79	-38.42475608	0.834749327
79	70.74690757	-30	1.307566498
79	69.67552681	-31.6251971	1.120458579
79	68.67221681	-30	1.342553842
21	25.98966663	-31.74712198	0.492463454
21	28.08148047	-31.66713501	0.540105472
21	27.079313	-30	1.011046688
10.2166061	49.87517293	-29.20320747	0.230622268
10.21656262	49.87509751	-29.05488712	0.231776585
10.12508693	49.78354386	-29.1551387	0.234586192
79	76.9709649	-30	1.184661641
79	75.81697479	-31.79674334	1.004104658
79	74.89628908	-30	1.230244413
80	29.34238027	-36.64963621	0.93795763
80	30.32790395	-38.31047481	0.909468133
80	31.35259603	-36.58935183	0.964296464
80	39.62630168	-40	0.945571771
79	36.47263982	-31.61398747	1.194934562
79	38.55067421	-31.61198412	1.209816304
65.56055561	21	-38.19463146	0.90581562
63.4858127	21	-38.19463146	0.917255179
21	31.12244131	-33.35115879	0.526394834
21	44.81315897	-38.19463146	0.508782558
21	46.88790188	-38.19463146	0.516664208
21	45.70119409	-36.47847559	0.56616686
25.93709025	21	-34.88081665	0.548139407
25.01532796	21	-36.79878895	0.436321169
24.09259667	21	-35.40407879	0.43190202
80	51.0179483	-34.90099782	1.1181163
80	50.01398029	-33.1941768	1.167819697
80	48.94594372	-34.85393328	1.119484123
10.17899334	50.1745319	-10.10447537	-3.027960977
10.12865327	50.21435519	-10	-3.058178741
10.21435582	50.12865221	-10	-3.068594601
80	37.57992769	-33.14868579	1.118769627
80	39.63291846	-33.1802684	1.13319188
39.66129463	21	-33.21505171	1.060920058
41.72607102	21	-33.22053058	1.090515237
40.6000866	21	-34.87962649	0.988899214
79	22.26917739	-38.63888817	0.79575524
79	24.10010334	-38.27073603	0.832998965
79	23.02881058	-40	0.784552465
80	44.84762147	-31.60078514	1.205322246
80	42.76348996	-31.61322026	1.190249789
80	43.76519823	-33.21446904	1.154583346
66.66666667	0	-30	0.454383154
66.66666667	0	-40	0.415277882
55.55555556	0	-40	0.348534892
79	25.10349383	-40	0.815078353
35.41929637	21	-36.56824046	0.809474534
79	28.19319531	-38.37303359	0.892259404
79	29.25291153	-40	0.870136573
79	27.17820268	-40	0.843776543
40.62513231	21	-31.60526089	1.169883044
10.21646871	50.12506517	-25.72123686	0.266791415
10.21646871	50.12506517	-25.57194684	0.26796015
79	50.97652693	-34.9419449	1.13884348
79	52.02286532	-36.56662775	1.086104631
79	49.95514863	-36.56314118	1.087509549
63.46201044	79	-31.63606301	1.143600695
64.51499001	79	-33.2337711	1.072687829
65.53588732	79	-31.61170732	1.123219542
80	50.09273242	-36.53502581	1.070849459
59.33618982	79	-38.19464179	0.933242064
57.26148098	79	-38.19464179	0.937654037
11.11111111	0	-30	-0.338547894
0	0	-40	-0.385399344
0	0	-30	-0.525615321
80	21	-36.05095946	0.812735465
80	21	-38.05114745	0.778594452
41.70107953	79	-33.26222844	1.088019192
40.61072937	79	-31.64950552	1.170461614
39.65192641	79	-33.22122534	1.061387146
80	54.14950209	-40	0.970303186
10.25	50	-20.89573917	0.103832835
10.21657704	49.87512252	-20.84306965	0.099628327
10.21657704	49.87512252	-20.99235967	0.114813609
21	68.73023597	-33.31342691	0.53010803
21	69.87911625	-31.63781653	0.56998292
21	67.82068395	-31.66086693	0.598261077
44.81312645	21	-38.19463146	0.893406537
21	39.64428004	-34.37885806	0.590380491
21	39.60536599	-36.15258099	0.53497618
21	30.09347807	-35.09777387	0.454038217
21	29.22508227	-36.73278896	0.394753682
10.21657704	49.87512252	-27.26254046	0.249410763
10.25	50	-27.16591996	0.249343229
10.21657704	49.87512252	-27.11325044	0.251384085
79	25.6019154	-36.91831477	0.888257587
79	26.19952218	-38.36638108	0.863989065
79	20	-30	0.806662496
80	20	-30	0.793863804
10.21646871	50.12506517	-21.09324628	0.124517012
10.12487748	50.21657704	-21.14164968	0.132751647
10.12487748	50.21657704	-20.99235967	0.118440649
10.12487748	50.21657704	-24.12745006	0.271014972
10.12487748	50.21657704	-24.27674008	0.272282805
10	50.25	-24.18011958	0.276051024
77.52596331	20	-37.05986926	0.808102698
75.67946767	20	-36.20725764	0.847961296
24.07697276	79	-38.57926657	0.348379056
21	77.19790539	-36.93238289	0.266797188
21	75.84672192	-35.38527539	0.329922294
67.63529853	21	-38.19463146	0.892313794
53.08020804	21	-31.63247103	1.21666734
52.07468317	21	-30	1.572441086
54.14938219	21	-30	1.550598369
21	77.33511817	-34.86757494	0.302676524
79	46.82320654	-34.92619715	1.136342172
79	45.79933637	-36.56330848	1.082056337
79	44.74656102	-34.93726826	1.130423872
79	28.16860614	-31.71086625	1.081278292
79	30.26551964	-31.69741971	1.114507258
79	29.18970098	-33.3991744	1.043739504
80	43.8649451	-36.52728079	1.059783476
80	42.68875688	-34.85144321	1.103157909
80	41.78327507	-36.51678991	1.051172682
80	24.15403243	-31.42935685	0.979437508
80	22.47141683	-31.26044083	0.940220384
72.82159832	79	-30	1.2570175
71.75671871	79	-31.70082874	1.04263815
73.84559178	79	-31.78768339	1.017193467
48.96264559	79	-38.19464179	0.924026106
55.18684103	21	-38.19463146	0.939361571
46.88793675	79	-38.19464179	0.911042691
29.25309243	79	-30	1.301211921
30.26862362	79	-31.62478071	0.916591816
31.32778319	79	-30	1.383182905
10.12506517	49.78353129	-26.76626699	0.258937884
10.12506517	49.78353129	-26.91555701	0.257288804
10.21657704	49.87512252	-26.8146704	0.254866034
80	28.27582924	-38.3217251	0.883859138
30.28992604	21	-38.19463146	0.599279343
29.16268339	21	-36.59954421	0.618848319
31.25742641	21	-36.56712196	0.693039253
21	55.67216883	-34.44654487	0.623164687
42.73851906	79	-38.19464179	0.870480553
44.8132279	79	-38.19464179	0.893330926
43.73072009	79	-36.57921357	0.94980001
41.65499697	21	-36.57423296	0.924905078
42.73838354	21	-38.19463146	0.870463865
79	21	-40	0.754523533
80	23.02841019	-40	0.775490529
80	21	-40	0.745884248
10.12487748	50.21657704	-26.36680034	0.263587076
10.21646871	50.12506517	-26.46768695	0.258970115
10.12487748	50.21657704	-26.51609036	0.262248159
51.03735444	79	-38.19464179	0.932837406
53.11206328	79	-38.19464179	0.937794515
52.01104946	79	-36.55173341	0.998538873
88.88888889	100	-40	0.465787967
63.47042127	79	-34.81300487	1.025521617
62.39340047	79	-36.52392051	0.975142574
34.40215896	21	-31.61094046	1.042342117
36.4674272	21	-31.60994118	1.095686071
35.51388923	21	-33.21369291	0.977964538
21	33.18188538	-33.32512596	0.555520464
11.11111111	33.33333333	-50	-0.085279025
21	52.52246011	-31.07907685	0.667316397
21	51.29175583	-31.38786305	0.684688646
10.22483424	50.10931407	-10.1943822	-3.004998395
10.23154614	50.09426763	-10.09085058	-3.039108389
10.25	50	-10.14836852	-3.02320199
79	43.77592773	-30	1.475435826
79	44.79591312	-31.66227542	1.244349107
79	42.73056307	-31.63613445	1.233286087
33.33333333	100	-40	0.105216344
44.44444444	100	-40	0.245185271
44.44444444	100	-30	0.256918272
0	66.66666667	-40	-0.640989093
0	77.77777778	-40	-0.5721864
0	77.77777778	-30	-0.916828644
21	50.60405259	-30	0.076595518
21	49.92073406	-31.21026707	0.674858316
77.7029718	79	-38.57438212	0.789283285
52.00836206	21	-36.55710565	0.998343304
53.11209812	21	-38.19463146	0.937842387
51.0373552	21	-38.19463146	0.932846651
10.21646871	50.12506517	-19.74963611	-0.039109548
10.12487748	50.21657704	-19.79803952	-0.028321974
10.12487748	50.21657704	-19.6487495	-0.050700653
10	50.25	-24.3294096	0.27752616
10.12487748	50.21657704	-24.4260301	0.273165613
10	50.25	-24.47869962	0.277938596
65.52124679	79	-34.82004336	1.009333372
66.51580998	79	-33.23559972	1.053760867
21	40.83507776	-30	0.75120291
21	41.73903402	-31.79890334	0.679343294
21	42.43752286	-30	0.618479017
10.21646871	50.12506517	-22.58614647	0.227482825
10.21646871	50.12506517	-22.43685645	0.220707374
10.25	50	-22.53792937	0.22402654
75.85095709	79	-38.22458763	0.816402628
79	70.66022527	-33.27986208	1.049773041
79	71.69786986	-31.67398984	1.088814123
21	21	-36.05095946	0.245150867
22.63329343	21	-34.90405888	0.361393092
22.81104674	21	-36.98978129	0.322817066
10.12585334	49.78398857	-29.5989951	0.232490569
10.21710557	49.87604367	-29.50328706	0.229445543
10.12242365	49.7820265	-29.45819914	0.233101279
51.00255765	21	-34.90781343	1.065552248
53.07034146	21	-34.91187056	1.066137671
63.48560751	79	-38.19464179	0.917053972
10	49.75	-25.22514971	0.277715052
10.12506517	49.78353129	-25.12407679	0.273502801
54.08780817	21	-36.55092985	0.99981308
80	45.85053043	-40	0.970217242
79	45.85058229	-40	0.98573462
80	47.92527334	-40	0.973345259
21	70.87861856	-30	1.045075673
21	68.83658324	-30	1.055059179
66.59757628	21	-30	1.365622234
77.49974636	21	-31.27512774	0.967581967
75.89931308	21	-31.44315939	0.995157596
76.97105254	21	-30	1.179544657
0	33.33333333	-40	-0.640914918
0	22.22222222	-50	-0.315681844
0	33.33333333	-50	-0.333163029
56.1491573	79	-36.55732286	0.997364442
55.13928057	79	-34.91033317	1.063147631
54.08700342	79	-36.5445635	1.000017743
79	77.66871434	-31.45881099	0.9694727
79	79	-30	1.111550862
79	79	-31.94885255	0.896782773
44.80135333	21	-31.61719175	1.206353332
45.85058613	21	-30	1.609059142
46.87214343	21	-31.61121643	1.215516476
10.21646871	50.12506517	-21.98898639	0.194983755
10.25	50	-22.09005932	0.200382201
10.21646871	50.12506517	-22.13827641	0.204044633
79	47.87561673	-36.56087095	1.086183861
79	46.88793672	-38.19464179	1.035470418
21	64.64031854	-33.21203998	0.584975884
21	63.77772736	-31.62223718	0.646915951
21	77.52423345	-33.00108025	0.345083099
21	75.81066126	-33.8402128	0.373163157
21	65.79636684	-31.59996909	0.630706893
0	11.11111111	-30	-0.715609668
79	29.26322714	-36.69934494	0.949273826
79	27.26449221	-36.76202842	0.918788011
79	28.12443159	-35.07437696	0.977442527
80	27.17784418	-40	0.833031103
21	36.31500931	-34.95469293	0.539362468
21	37.5386087	-36.55393113	0.50359523
21	38.16226393	-34.84787607	0.561562637
22.28078206	21	-31.39451023	0.477582796
21	21	-30	0.781188685
23.0289171	21	-30	0.970283127
21	21	-31.94885255	0.311503824
11.11111111	77.77777778	-50	-0.107776496
11.11111111	66.66666667	-50	-0.085360747
22.22222222	77.77777778	-50	0.119112808
22.22222222	88.88888889	-50	0.048652279
80	31.32802387	-30	0.984848099
80	32.42712935	-31.60317648	1.108045972
80	33.40268961	-30	1.005738232
71.86535174	21	-35.01666179	0.941837525
70.76242495	21	-33.35583738	1.004565806
72.85111944	21	-33.42042147	0.976764746
10	50.25	-23.13508945	0.256201492
10.12487748	50.21657704	-23.23170995	0.254370342
21	46.7047538	-34.52104031	0.631959113
21	47.84855056	-36.37417791	0.576876983
32.31708681	79	-31.60785234	0.986466406
31.34767922	79	-33.19432762	0.856884806
33.42114928	79	-33.21988789	0.920916329
70.70025699	79	-36.70368232	0.90717415
72.75515298	79	-36.71773895	0.885723678
71.86646046	79	-35.01705314	0.941652951
55.55555556	33.33333333	-50	0.667348144
100	100	-30	0.502928251
9.874934827	50.21646871	-23.6311766	0.27261497
9.874934827	50.21646871	-23.48188658	0.269715873
10	50.25	-23.5829595	0.267233642
33.33971004	21	-36.57227915	0.755414822
36.51439252	79	-38.19464179	0.766410302
38.58910136	79	-38.19464179	0.807433932
10.25	50	-19.99999905	-0.004306075
10.25	50	-20.14928907	0.016105498
10.21646871	50.12506517	-20.04821615	0.003566704
69.74545283	21	-35.02510334	0.964527648
68.61217811	21	-33.29589418	1.030675408
21	38.65784659	-38.17905674	0.467373821
21	36.5141873	-38.19463146	0.447022717
44.44444444	0	-50	0.226826464
55.55555556	0	-50	0.313797497
55.55555556	11.11111111	-50	0.434582528
44.44444444	77.77777778	-50	0.474295206
33.33333333	77.77777778	-50	0.323582975
33.33333333	66.66666667	-50	0.413404212
68.66749708	21	-36.64712761	0.92737884
67.61642903	21	-34.93675904	0.987652885
79	47.92529114	-40	0.988786712
79	48.96264556	-38.19464179	1.037962924
79	49.99999998	-40	0.990163452
21	68.69613207	-36.55846765	0.430068238
21	67.64260042	-34.897267	0.492805156
21	66.56318263	-36.54809892	0.458292324
10.21657705	49.87512253	-28.30757044	0.238021332
10.25	50	-28.36024011	0.235948148
10.25	50	-28.21095009	0.237502143
50.9830803	79	-34.8954468	1.066103745
52.08185972	79	-33.23925582	1.140990254
50.01507856	79	-33.23617455	1.141377731
21	53.33236017	-34.76964084	0.624045708
10.21657704	49.87512252	-21.2909397	0.142650661
10.21657704	49.87512252	-21.44022972	0.155574473
10.25	50	-21.34360922	0.146023049
79	66.53179456	-33.22677776	1.104745131
10.21657704	49.87512252	-26.06822031	0.263558731
10.21657704	49.87512252	-25.91893029	0.264897818
66.66666667	88.88888889	-50	0.481637716
77.77777778	88.88888889	-50	0.496513485
77.77777778	100	-50	0.409247835
10.12487748	50.21657704	-22.0373898	0.201503558
10	50.25	-21.9407693	0.200069953
10.12487748	50.21657704	-21.88809978	0.191910085
10.25	50	-18.05922881	-0.353575068
10.21646871	50.12506517	-17.95815588	-0.374500926
10.25	50	-17.90993879	-0.386779757
79	21	-30	1.111017161
21	56.2236086	-32.54448774	0.672287148
21	56.55248989	-31.08460975	0.681018633
21	55.30447646	-31.31316052	0.69210108
80	20	-40	0.728843548
79	20	-40	0.741340513
10	50.25	-20.59715913	0.080254747
10	50.25	-20.44786911	0.063154035
10.12487748	50.21657704	-20.54448961	0.070055119
100	66.94042413	-30	0.669310113
100	66.79851895	-40	0.607785974
100	55.60040377	-40	0.629602807
21	65.56058813	-38.19463146	0.425335731
79	75.83829158	-35.38511966	0.899259601
79	74.81762863	-36.97930446	0.879611319
79	74.07163063	-34.86222387	0.946649162
10.12506517	49.78353129	-24.82549675	0.274265176
10	49.75	-24.92656967	0.278281974
10.12506517	49.78353129	-24.97478677	0.274045652
79	73.87522467	-38.39896197	0.861991871
79	75.81537305	-38.58279083	0.827876809
74.89628908	79	-30	1.219616481
75.89604231	79	-31.44689768	0.996324435
79	42.67280391	-34.94457391	1.121797182
79	41.65319477	-36.5680096	1.066048259
79	40.60337507	-34.94090802	1.110850671
45.86525988	79	-33.23999202	1.127335548
46.87471922	79	-31.62040736	1.217621172
21	51.92879088	-30	0.123246092
26.01984091	79	-38.35132717	0.436576933
25.01663105	79	-36.81122229	0.43597181
80	41.70933661	-33.20232587	1.145350935
77.7031819	20	-38.57435338	0.778617899
0	44.44444444	-50	-0.341559107
37.50909705	79	-36.56917952	0.855441494
39.58575333	79	-36.57452751	0.893572658
38.54254992	79	-34.95466986	0.950958246
21	54.64241006	-30	0.341933964
21	53.27411965	-30	0.21825334
79	43.64943866	-33.29066794	1.181401941
66.51771411	21	-33.2348415	1.053849323
79	77.19244991	-36.94906046	0.837835746
79	24.22462568	-36.18593103	0.881308032
79	25.95776312	-35.17287017	0.938817471
37.55179007	21	-30	1.545613949
38.53943915	21	-31.61104107	1.132019529
55.55555556	66.66666667	-50	0.667201455
79	60.30465739	-36.52879145	1.055927578
79	58.20212636	-36.54447571	1.067444901
79	59.27104972	-34.86572881	1.1138936
79	61.35362893	-34.84388724	1.100689807
21	43.36646305	-33.09406327	0.656268316
21	43.25479806	-31.29929541	0.690494128
11.11111111	0	-40	-0.233225482
67.59769027	79	-31.62703299	1.100759262
69.67232044	79	-31.63532772	1.076303238
68.67221681	79	-30	1.3321167
21	22.9954328	-30	0.910920372
21	24.01615893	-31.45217694	0.468922936
21	25.03727768	-30	0.971379278
66.66666667	100	-50	0.373547536
77.77777778	100	-40	0.451372209
80	22.32737867	-38.53828569	0.790962684
10	50.25	-22.09005932	0.209258432
79	67.63502517	-38.19464179	0.946760272
46.85831778	79	-34.88473919	1.052225155
47.85706603	79	-36.55524611	0.984007476
48.89701365	79	-34.92620475	1.059820845
43.7750536	21	-33.26542647	1.110144666
42.68535089	21	-31.64922805	1.191091634
27.04993821	79	-36.69694728	0.53120074
45.78600487	79	-36.53603881	0.970832599
44.79730825	79	-34.89851817	1.036960832
80	31.37379657	-33.2476911	1.052722435
80	33.44035423	-33.21342272	1.077576875
10.25	50	-22.38863935	0.216795136
10.25	50	-26.7180499	0.254697194
10.21657704	49.87512252	-26.66538038	0.25658859
79	30.2788711	-38.34246902	0.919665235
43.77588712	21	-30	1.604184933
42.67958429	21	-34.93308255	1.013793133
37.49222947	21	-36.5813586	0.854525269
56.2240812	21	-30	1.524953471
55.16728838	21	-31.61712996	1.208284496
10.21646871	50.12506517	-17.06241577	-0.590806147
10.21646871	50.12506517	-16.91312575	-0.630044887
10.25	50	-17.01419868	-0.60505538
79	21	-31.94885255	0.901359523
79	22.82726629	-33.00298474	0.930969427
79	21	-33.94904054	0.861415463
42.68034377	79	-34.95416925	1.012654909
74.05716572	79	-35.17190276	0.910415144
74.34771494	79	-36.9165466	0.862827717
61.42104282	21	-31.6173364	1.164212521
60.40252268	21	-33.23436473	1.105319045
59.33581771	21	-31.61137192	1.179141538
51.01149511	79	-31.62572462	1.221925551
53.08604459	79	-31.61602512	1.220379048
79	57.25625723	-31.62113392	1.237344174
79	55.17009417	-31.61343065	1.250186352
77.77777778	77.77777778	-50	0.585475439
88.88888889	88.88888889	-50	0.490331478
79	56.22407227	-30	1.474207676
0	22.22222222	-40	-0.571889304
80	34.43944439	-38.19463146	0.954766061
80	35.47681584	-40	0.917807779
80	36.5141873	-38.19463146	0.972132211
88.88888889	66.66666667	-50	0.60395048
88.88888889	55.55555556	-50	0.63173146
100	66.66666667	-50	0.545929933
48.94898314	21	-31.61636593	1.231670239
79	31.31014848	-33.355082	1.074432596
79	32.28453411	-34.99031081	1.035835932
79	30.20604153	-35.04837023	1.008141482
10.25	50	-20.74644915	0.088043335
10.21646871	50.12506517	-20.64537622	0.078254754
10.25	50	-20.59715913	0.07155311
10	49.75	-22.23934934	0.218048993
10	49.75	-22.38863935	0.225931297
10.12506517	49.78353129	-22.28756643	0.216053178
10.25	50	-25.52372975	0.266796642
10.12487748	50.21657704	-23.97816004	0.26943099
10	50.25	-24.03082956	0.27476983
10.21657704	49.87512252	-23.38099997	0.25481607
10.21657704	49.87512252	-23.53028999	0.258306659
10.25	50	-23.43366949	0.255179398
11.11111111	100	-30	-0.338497418
67.63502521	79	-38.19464179	0.892158434
37.58684862	79	-33.21642872	1.02409877
21	43.91566456	-30	0.48062743
79	35.42744338	-36.55502843	1.022466993
79	34.43968364	-38.19464179	0.967514771
79	33.33890652	-36.55961427	1.001942078
80	32.36470147	-38.19463146	0.934742656
80	30.23166254	-35.00180742	0.991879289
55.55555556	77.77777778	-50	0.562149251
55.55555556	88.88888889	-50	0.434470038
100	78.23404021	-30	0.621257383
100	77.97986473	-40	0.568163869
77.77777778	0	-30	0.492643886
79	48.90298251	-34.92479403	1.139188085
55.18480108	79	-31.64313718	1.208871334
56.22951325	79	-33.27623583	1.12759243
57.26142662	79	-31.67221195	1.195091562
80	39.70079448	-36.52748576	1.039367734
80	40.61465789	-34.85240138	1.092362274
10.25	50	-22.83650941	0.236644935
10.25	50	-22.98579943	0.242070327
10.21646871	50.12506517	-22.8847265	0.239660524
21	38.79608287	-33.22055355	0.619178101
72.85099832	79	-33.41973385	0.976556161
21	72.91567208	-36.68935195	0.359651733
80	45.85068405	-30	1.0783235
80	46.9339746	-31.61525239	1.207416787
10.21657704	49.87512252	-27.85970053	0.242664593
10.12506183	49.78352936	-27.96066649	0.244708402
10.21657704	49.87512252	-28.00899054	0.240899535
41.66167922	79	-36.56121844	0.925510641
40.66381021	79	-38.19464179	0.841991622
10.21646871	50.12506517	-16.76383573	-0.669651059
10.25	50	-16.71561864	-0.684424582
10.25	50	-16.86490866	-0.644345456
10.21646871	50.12506517	-22.73543648	0.23404929
80	46.88790188	-38.19463146	1.021099279
21	22.45721749	-31.26040868	0.429701513
10.21646871	50.12506517	-25.87052688	0.265331335
10.12487748	50.21657704	-25.76964027	0.269442579
100	88.88888889	-50	0.474322172
33.33333333	44.44444444	-50	0.461409338
44.44444444	44.44444444	-50	0.636508951
44.44444444	55.55555556	-50	0.636662548
100	89.52636615	-30	0.560770236
29.14881988	79	-36.60310958	0.618262537
31.24420697	79	-36.5688115	0.692481584
30.18982066	79	-34.87975137	0.730428343
79	37.55174691	-40	0.947604671
80	37.55155876	-40	0.933063381
59.33632687	21	-38.19463146	0.933350995
79	26.04820536	-31.72481564	1.047675111
79	27.09365432	-33.4394989	1.008756509
79	63.4363105	-34.87188899	1.083170743
79	62.38631565	-36.54001464	1.041069603
72.82167332	21	-30	1.257231087
71.76934869	21	-31.71098267	1.048185298
70.74697431	21	-30	1.294968017
79	35.47703806	-40	0.931957154
21	60.3594771	-36.51908664	0.524226033
79	52.07470883	-40	0.988864849
79	51.03735441	-38.19464179	1.037898447
79	53.11206325	-38.19464179	1.035420764
54.16998892	21	-33.24714524	1.136657244
75.74154764	21	-34.72957765	0.897895531
77.15401386	21	-33.12079136	0.915448563
77.28091719	21	-35.29476489	0.860647383
75.68070369	21	-36.20687077	0.86295268
21	71.77475201	-38.34754017	0.34011509
21	69.71007396	-38.19463146	0.373940793
80	35.52119752	-33.17778363	1.099721024
80	36.47937621	-34.81797898	1.063579594
79	34.34170046	-34.89964649	1.06123052
80	58.29867849	-30	1.064298598
10	50.25	-24.92656967	0.278514667
10.12487748	50.21657704	-25.02319017	0.274175706
10	50.25	-25.07585969	0.278495142
25.93033163	79	-34.84927301	0.548950867
27.23319183	79	-33.30366923	0.685085853
25.58528872	79	-33.14818668	0.608821458
28.08508804	79	-34.99381613	0.642458271
75.89988279	20	-31.44446685	0.95014924
76.9705466	20	-30	0.830642245
74.8958915	20	-30	0.85202124
21	71.88295342	-34.98619177	0.424624336
21	70.74375075	-36.67508823	0.396764663
21	37.15749433	-33.30415281	0.601235517
21	67.63533105	-38.19463146	0.40109901
21	40.56355647	-38.16684544	0.483180791
21	42.73841605	-38.19463146	0.497445329
80	24.23623466	-36.15591193	0.870566249
80	25.90761546	-35.15549259	0.92316798
21	44.79892856	-31.65621098	0.683713493
21	45.21218449	-33.30023314	0.660607296
21	46.36068114	-32.62454069	0.678919684
28.10501077	21	-34.98388404	0.64363034
58.23718281	21	-36.55066469	0.992510704
56.22407227	79	-30	1.524834657
80	20	-36.05095946	0.793595357
33.33333333	55.55555556	-50	0.461423578
80	54.14934701	-30	1.078033838
80	52.07468127	-30	1.080898231
80	53.14926095	-31.59363225	1.208893829
10.21657704	49.87512252	-14.8714689	-1.23805254
10.25	50	-14.92413841	-1.222738341
21	25.57770768	-36.89842002	0.326059664
21	27.26355436	-36.72078569	0.362101341
21	25.90531303	-35.14452444	0.376597894
79	65.56031633	-38.19464179	0.967340614
77.77777778	22.22222222	-50	0.585655823
79	60.30827674	-33.21099814	1.161790666
79	58.29495363	-33.25532251	1.172882562
30.27732385	21	-31.62593097	0.913201692
28.21682379	21	-31.62700145	0.825340172
29.25299401	21	-30	1.302383391
74.89637233	21	-30	1.220375603
73.84650477	21	-31.79156227	1.012872109
60.37345378	79	-30	1.468447416
61.42346306	79	-31.61886305	1.162255561
62.44814454	79	-30	1.433351177
79	32.36497479	-38.19464179	0.946937686
79	33.40232922	-40	0.913870559
79	31.32762037	-40	0.893616673
33.33333333	22.22222222	-50	0.323733238
33.33333333	11.11111111	-50	0.214861725
10.21646871	50.12506517	-19.60034609	-0.061894568
10.25	50	-19.70141902	-0.04776955
10.21646871	50.12506517	-22.28756643	0.213096262
10.25	50	-22.23934934	0.208664096
37.55185546	79	-30	1.546995671
38.55132409	79	-31.60661777	1.140409185
39.62654622	79	-30	1.574772247
0	55.55555556	-40	-0.671113721
0	55.55555556	-50	-0.341588453
10.21646871	50.12506517	-23.33259656	0.253624805
10.21646871	50.12506517	-23.48188658	0.257007286
21	63.51397793	-38.27957909	0.444401262
80	34.4367115	-34.84106335	1.044079126
80	35.51769483	-36.52059064	1.008391889
40.66364062	21	-38.19463146	0.841967996
39.56986043	21	-36.57606156	0.893167667
76.97118942	20	-40	0.759485797
10.12506517	49.78353129	-22.13827641	0.207593494
79	68.68887202	-36.5219507	0.980120465
79	70.78767607	-36.64508674	0.949926902
21	28.22469207	-38.34938871	0.340178112
0	11.11111111	-40	-0.479219961
0	22.22222222	-30	-0.916756489
10.12487748	50.21657704	-24.72461014	0.274034691
10.21646871	50.12506517	-24.82549675	0.270535675
10.12487748	50.21657704	-24.87390015	0.274404271
77.77777778	44.44444444	-50	0.697628123
24.10402095	21	-31.75906154	0.593020578
22.44541337	21	-33.01658084	0.407767846
24.11528958	79	-31.76321285	0.593798804
24.13586625	79	-33.91887216	0.487753116
21	33.20541896	-30	1.051599527
10.12487748	50.21657704	-23.67958	0.264766365
10.21646871	50.12506517	-23.78046662	0.262894165
10.12487748	50.21657704	-23.82887002	0.267312109
21	43.67948662	-36.51424308	0.554381467
21	41.63793238	-36.46287384	0.542163684
100	55.55555556	-50	0.563114122
100	44.39964512	-40	0.629559755
11.11111111	100	-50	-0.145746237
79	57.23384898	-34.94215979	1.122281123
22.22222222	0	-50	-0.01398872
22.22222222	0	-40	-0.061492329
10.21646871	50.12506517	-19.30176605	-0.110085314
10.25	50	-19.40283898	-0.094666749
10.21646871	50.12506517	-19.45105607	-0.085905708
29.30926914	21	-33.23918258	0.778345776
27.28580427	21	-33.29181711	0.688576059
21	59.35668914	-38.22390059	0.482373558
21	58.47695098	-36.68441485	0.534459344
80	47.91132136	-33.20620138	1.165955978
80	49.00747305	-31.58691215	1.215262654
72.82123388	20	-30	0.869409011
73.84445624	20	-31.79070386	0.980255404
80	44.81315897	-38.19463146	1.016181964
80	45.94208574	-36.52495396	1.066160374
88.88888889	22.22222222	-50	0.553603583
88.88888889	11.11111111	-50	0.490521346
100	22.22222222	-50	0.514783364
49.99998416	21	-30	1.59017643
80	37.63792334	-36.48916104	1.026443422
80	38.53858206	-34.84979452	1.078900002
0	66.66666667	-50	-0.333292711
10	50.25	-22.83650941	0.245867642
9.874934827	50.21646871	-22.73543648	0.246669131
10	50.25	-22.68721939	0.239686466
21	64.75351998	-30	1.015668253
21	62.7313739	-30	0.95602614
21	71.84755841	-31.64780129	0.547256842
21	73.82538809	-31.67267204	0.502358244
21	72.92065388	-30	1.010297457
21	21	-38.05114745	0.219554571
55.55555556	0	-30	0.379089019
43.77592773	79	-30	1.603627957
88.88888889	77.77777778	-50	0.553426938
100	77.77777778	-50	0.514567267
21	72.81947294	-33.27757801	0.463172359
21	74.09840104	-34.85759609	0.384576244
53.08415656	79	-34.88318937	1.06729941
54.18484135	79	-33.25763684	1.135935822
21	29.12134832	-30	1.040854116
10.25	50	-17.1634887	-0.566599996
79	53.07091597	-31.63823884	1.251875654
10.21646871	50.12506517	-21.2425363	0.138370603
10.25	50	-21.1943192	0.132879
44.44444444	33.33333333	-50	0.579729769
55.55555556	44.44444444	-50	0.72459703
66.59752605	79	-30	1.366664435
74.05460299	21	-35.1719858	0.910506715
74.34806936	21	-36.91372062	0.862978442
21	75.86149486	-31.78682564	0.444713266
21	77.67643657	-31.47013518	0.404914911
80	50.00001626	-40	0.974520912
80	22.48173583	-37.0181502	0.821559369
79	20	-31.94885255	0.873462573
79	50	-30	1.491894718
79	52.07469076	-30	1.491725734
47.85136988	21	-36.55889042	0.983824441
49.94257599	21	-36.5538735	0.993497825
88.88888889	0	-40	0.465975335
10.21646871	50.12506517	-21.39182632	0.151574709
79	54.14938151	-30	1.485277355
79	61.41089864	-38.19464179	1.000312361
10.25	50	-23.73224952	0.260885543
10.25	50	-23.5829595	0.258092788
10.21657704	49.87512252	-23.67958	0.261305974
45.85061849	79	-30	1.610679479
73.70418071	21	-38.4247706	0.834877771
74.89689874	21	-40	0.792353771
79	46.876941	-31.63314259	1.249065078
79	45.71962903	-33.27365125	1.189183298
79	79	-38.05114745	0.785994162
77.52583833	79	-37.05975089	0.820292207
80	29.2525871	-40	0.858334209
79	54.14941768	-40	0.98536722
79	72.6417192	-33.32334448	1.016936772
79	73.75198574	-31.66758597	1.05044169
79	74.39562852	-33.12587851	0.991314414
31.36568461	21	-33.2096096	0.857154124
36.47474124	21	-34.9552904	0.908820093
10.25	50	-17.46206873	-0.49195219
10.25	50	-17.61135875	-0.456121501
10.21646871	50.12506517	-17.51028583	-0.478844533
66.66666667	33.33333333	-50	0.686832594
61.41089867	79	-38.19464179	0.926276711
88.88888889	0	-50	0.426493586
100	0	-50	0.431723858
100	11.11111111	-50	0.474547236
59.33612027	79	-31.67221156	1.178158002
77.28627293	79	-35.29967578	0.860335653
79	41.70123697	-30	1.460945272
79	40.65935808	-31.67451658	1.222562784
79	39.62654622	-30	1.445446516
33.43717791	21	-33.22616907	0.921442026
21	57.50648704	-30	0.614199992
21	56.03286903	-30	0.473104579
10	50.25	-26.7180499	0.264347814
9.874934827	50.21646871	-26.61697697	0.269681286
10	50.25	-26.56875988	0.266012745
10.12487748	50.21657704	-19.94732953	-0.006843143
10.21646871	50.12506517	-19.89892613	-0.017351477
21	74.43368063	-33.09644009	0.435242935
80	21	-30	0.82541259
10.12487748	50.21657704	-21.2909397	0.145686047
21	79	-36.05095946	0.244928039
22.61224552	79	-34.9294292	0.359356799
49.92303442	79	-36.55915252	0.993172337
58.29876303	79	-30	1.497317507
21	44.55960033	-34.86331232	0.61143218
22.22222222	100	-40	-0.061538392
22.22222222	100	-50	-0.014044647
22.22222222	66.66666667	-50	0.179589712
37.58035063	21	-33.21333554	1.023942839
38.54251677	21	-34.96099657	0.950758903
100	55.64680804	-30	0.695733892
21	22.58826347	-35.22705736	0.293174592
10.21646871	50.12506517	-20.34679618	0.042526559
10.12487748	50.21657704	-20.24590957	0.03325371
10.21646871	50.12506517	-20.19750617	0.023281556
9.874934827	50.21646871	-23.78046662	0.275406943
10	50.25	-23.73224952	0.270210999
10	50.25	-23.88153954	0.272100469
21	21	-33.94904054	0.275322714
0	44.44444444	-40	-0.67108413
79	77.53754166	-38.74274428	0.796884687
10.21646871	50.12506517	-24.97478677	0.270607046
79	56.22412652	-40	0.979461766
33.33333333	100	-50	0.114798643
66.66666667	77.77777778	-50	0.594333783
10.12487748	50.21657704	-25.62035025	0.271208903
80	29.25335813	-30	0.962127763
80	28.2182613	-31.66795912	1.05180988
80	30.3408418	-31.62189933	1.083817676
100	89.07482358	-40	0.518277907
10.21657704	49.87512252	-23.82887002	0.263830042
10.21657704	49.87512252	-23.97816004	0.26598994
10.25	50	-23.88153954	0.263276803
79	55.1867721	-38.19464179	1.030468307
10.12487748	50.21657704	-23.38099997	0.258330619
10.12487748	50.21657704	-19.49945948	-0.074321587
21	77.540105	-38.73759331	0.232496971
26.16258369	21	-31.73760389	0.717282865
27.178295	21	-30	1.208600734
79	39.62645575	-40	0.960700215
79	35.4771647	-30	1.399792927
79	34.41314112	-31.61579664	1.171432859
79	33.40247395	-30	1.3725566
10.21646871	50.12506517	-17.21170579	-0.552458083
59.30090085	21	-34.90154358	1.048113264
30.29026598	79	-38.19464179	0.599220653
10	49.75	-22.09005932	0.209323478
10.12487748	50.21657704	-22.18667982	0.210802219
44.44444444	66.66666667	-50	0.579576546
80	36.55706582	-31.57903042	1.152596689
80	35.47735535	-30	1.023960021
80	34.49228292	-31.5904503	1.133917455
58.30347694	21	-33.23432575	1.118527773
100	10.47363385	-30	0.561042142
100	10.92517778	-40	0.518523313
100	0	-40	0.467275254
79	67.62806362	-31.59844728	1.145750942
10.25	50	-26.86733992	0.252917511
79	22.49223303	-35.29086671	0.866873041
62.43765637	79	-33.25066772	1.089687511
0	88.88888889	-50	-0.291285684
21	51.03738772	-38.19463146	0.520551454
66.66666667	100	-30	0.454186414
66.66666667	100	-40	0.415132996
77.77777778	100	-30	0.492414163
21	38.02578525	-31.70797705	0.65780039
54.14938151	79	-30	1.551482204
79	41.7011646	-40	0.971411674
79	40.66381018	-38.19464179	1.01290339
79	42.73851902	-38.19464179	1.022938096
40.61579405	79	-34.88706575	0.988863809
79	24.16382547	-34.67239702	0.917531276
10.25	50	-21.79147928	0.180961037
10.25	50	-21.64218926	0.169999641
44.44444444	88.88888889	-50	0.346346724
33.33333333	88.88888889	-50	0.21478074
68.61014996	79	-33.29560673	1.030283936
77.49507404	20	-31.27655938	0.921453044
28.1366168	79	-38.3582864	0.518985973
64.52217969	21	-33.20935472	1.073674751
80	28.09769832	-34.97338586	0.962863878
10.25	50	-26.27017984	0.259909855
30.20289244	21	-34.89268648	0.730154365
100	22.02014407	-40	0.568352308
79	54.09036218	-36.5233346	1.083561682
79	56.18225094	-36.55800422	1.075926023
10.12487748	50.21657704	-25.17248019	0.273433973
10.21646871	50.12506517	-25.12407679	0.270306302
80	24.16282234	-38.20045279	0.826582675
80	25.10310126	-40	0.805169275
21	53.16134732	-38.21825148	0.515751762
24.07477128	21	-38.57486537	0.34852227
10.12487747	50.21657704	-28.15828054	0.242673464
10.21646871	50.12506518	-28.25916706	0.238425694
10.12487747	50.21657705	-28.30757044	0.241578282
10.21646869	50.12506521	-28.4084567	0.236870011
34.41489249	21	-34.8843943	0.862152278
0	77.77777778	-50	-0.315952295
0	88.88888889	-40	-0.479479295
21	47.69206827	-33.0917043	0.672907911
70.74690757	79	-30	1.294389026
9.874934827	50.21646871	-23.18330654	0.261948498
10.12506517	49.78353129	-27.36342707	0.25177194
10.12506517	49.78353129	-27.21413705	0.25366288
10	49.75	-27.31520997	0.257142664
55.55555556	100	-50	0.313673141
79	31.29062198	-36.62199869	0.977228828
10.21657704	49.87512252	-24.72461014	0.270704097
10.12506517	49.78353129	-24.67620673	0.274277847
21	34.43944439	-38.19463146	0.425445889
21	35.42318856	-36.57404358	0.480813211
21	33.33644487	-36.56277132	0.456648747
21	48.9862052	-34.45759775	0.639190832
21	48.94698633	-32.47805896	0.68411538
10.21657704	49.87512252	-26.21751032	0.261930921
21	26.18786987	-38.33895529	0.306847402
80	43.77578751	-40	0.964126511
21	46.67231225	-30	0.219948265
21	47.4979551	-31.41452714	0.688253991
21	48.00871096	-30	0.125370929
65.56031636	79	-38.19464179	0.905690807
21	59.18324159	-33.49859036	0.627432698
21	57.33056319	-33.42028553	0.642940836
21	57.71439706	-34.9472933	0.594165567
70.76107937	79	-33.35503837	1.004852625
72.75539129	21	-36.71775691	0.885911715
10.21657704	49.87512252	-26.96396042	0.253398126
10.12487748	50.21657704	-23.53028999	0.261615281
79	21	-36.05095946	0.821944466
79	22.4602775	-37.05452398	0.82944322
79	21	-38.05114745	0.78594667
10.21646871	50.12506517	-27.36342707	0.248388957
10.25	50	-27.31520997	0.247656832
10.25	50	-27.46449999	0.245683063
79	31.32778319	-30	1.342621033
79	29.25309243	-30	1.307112902
56.25995781	21	-33.25854916	1.12836917
79	62.37139215	-33.21569113	1.145547084
77.28333204	20	-35.29759705	0.845301268
75.74216547	20	-34.72995273	0.879498989
47.92530924	79	-30	1.602945766
10.21657704	49.87512252	-22.18667982	0.207005788
10.21657704	49.87512252	-22.0373898	0.198304205
9.874934827	50.21646871	-25.87052688	0.277381761
9.783422956	50.12487748	-25.76964027	0.28210065
9.874934827	50.21646871	-25.72123686	0.279278077
41.70123697	79	-30	1.595485952
100	33.33333333	-50	0.546082155
21	48.76241715	-30.93565285	0.639759159
10.12506517	49.78353129	-21.09324628	0.128128499
10.21657704	49.87512252	-21.14164968	0.129195637
79	63.49880317	-31.61256529	1.192030735
79	61.42817874	-31.60538463	1.210228895
79	62.44814454	-30	1.424404177
80	48.01647932	-36.52900492	1.069832923
80	48.9626448	-38.19463146	1.023512043
66.66666667	22.22222222	-50	0.594479307
79	38.58910133	-38.19464179	1.000379847
100	0	-30	0.503245108
79	20	-33.94904054	0.844173678
21	57.98094668	-31.80323509	0.681823529
74.05493223	20	-35.17265952	0.891714038
25.10371092	79	-30	1.098546343
21	48.9626448	-38.19463146	0.520603366
33.33333333	100	-30	0.085406227
22.22222222	100	-30	-0.123386008
80	45.84890275	-33.21786735	1.1614092
80	23.02936529	-30	0.869770072
80	29.25760209	-33.28581016	1.023472387
9.874934827	50.21646871	-22.58614647	0.23976107
10.25	50	-21.9407693	0.19099117
74.89900863	21	-33.2771983	0.951710635
21	61.39560114	-38.24949674	0.464919036
22.22222222	0	-30	-0.123264692
77.15248614	20	-33.12313012	0.892432842
79	32.36011101	-31.62550711	1.143167375
79	33.43201655	-33.22340782	1.10436049
80	33.40207293	-40	0.900824286
10.25	50	-21.49289924	0.158241107
10.21657704	49.87512253	-28.15828054	0.239305435
22.44881408	79	-33.02233899	0.4075594
10.12487748	50.21657704	-20.09661955	0.013596017
10.21646871	50.12506517	-23.18330654	0.249532648
64.5228353	79	-30	1.401150247
32.36466895	21	-38.19463146	0.662861378
79	63.48560748	-38.19464179	0.985182816
9.874934827	50.21646871	-22.13827641	0.216646161
9.874934827	50.21646871	-21.98898639	0.207663789
21	46.12278493	-31.13235583	0.671966642
21	79	-31.94885255	0.307157069
21	79	-33.94904054	0.275011009
10.12487748	50.21657704	-20.69377963	0.086747137
10.21646871	50.12506517	-20.79466624	0.094315259
10.12487748	50.21657704	-20.84306965	0.102807585
79	71.7755341	-38.32651453	0.893632897
10.12487748	50.21657704	-20.39519959	0.052035096
63.50886315	21	-31.60658341	1.140883473
80	31.32733001	-40	0.880481364
10.21646871	50.12506517	-26.91555701	0.253815715
10.25	50	-27.01662994	0.251241967
45.84531001	21	-33.21112005	1.128537198
10.2164687	50.12506519	-12.28513485	-2.173205581
10.25	50	-12.38620809	-2.136960763
10.21646846	50.1250656	-12.43441503	-2.114983279
55.160162	21	-34.88602238	1.064069297
57.21838473	21	-34.91220249	1.056760702
33.40239204	21	-30	1.448720935
32.32509828	21	-31.61174897	0.982695446
79	77.51055415	-32.9836447	0.922621704
79	65.52700826	-34.85170305	1.06398665
79	43.72633402	-36.56881479	1.075265267
79	47.78580874	-33.2589262	1.19459367
0	55.55555556	-30	-1.157781357
10.12506517	49.78353129	-20.94395626	0.11324306
10.25	50	-23.13508945	0.247088905
10.25	50	-23.28437947	0.251184671
79	64.44332277	-33.22128588	1.126761494
11.11111111	88.88888889	-50	-0.129551766
55.18677213	79	-38.19464179	0.939252776
33.33333333	0	-30	0.085626373
79	43.77587345	-40	0.979490823
10.2164672	50.12506779	-12.58365313	-2.057318202
10.25	50	-12.68478813	-2.02165326
10.21646846	50.12506561	-12.73299488	-2.000163059
10.21646871	50.12506517	-25.42265682	0.26893377
10.21646871	50.12506517	-25.2733668	0.269572362
10.25	50	-25.37443973	0.267693656
21	69.69797854	-35.02153175	0.459465095
80	26.08041895	-31.64278928	1.017412716
80	25.10402666	-30	0.90403959
10	50.25	-26.41946986	0.267775432
31.32769303	21	-30	1.38187854
21	50.41071661	-32.98792	0.677042486
88.88888889	100	-30	0.505012568
10.12487748	50.21657704	-22.63454987	0.23323409
80	38.58893022	-38.19463146	0.986868425
77.77777778	11.11111111	-50	0.496626258
76.97158981	21	-40	0.772564398
35.47709106	21	-30	1.502586021
29.2785192	79	-33.23645049	0.778268716
21	74.9626892	-30	0.96463217
10	49.75	-25.07585969	0.278507383
10.21657704	49.87512252	-21.58951974	0.167337619
74.89647207	79	-33.27407166	0.951634167
10.21646871	50.12506517	-21.54111633	0.163706495
47.94513807	79	-33.22762784	1.137337339
[truncated: 8,381 more rows]
