# Supplementary material for: Development of three-dimensional forward modeling and observation device for leakage electric field in the process of foundation pit pumping test
Source: PLoS One. 2025 Aug 20;20(8):e0328727. doi: 10.1371/journal.pone.0328727 (PMC12367133; doi:10.1371/journal.pone.0328727)
Supplement: S1 File — This is the forward modeling data used in Sections 3.2 “Simulation Results of the Seepage Field” and 3.3 “Simulation Results of the Leakage Electric Field” of the paper. (ZIP) [file pone.0328727.s001.zip › Model data/Model3_CAE.csv]

X	Y	Z	V(mV)
20	50.08229801	-36.4208397	0.701112611
20	48.96264556	-38.19464179	0.661542371
20	48.00154955	-36.35797188	0.701977506
32.36466895	80	-38.19463146	1.252426484
31.34607962	80	-36.45769277	1.317958229
33.45125685	80	-36.5170367	1.421322381
80	74.8960044	-30	1.366991388
80	73.82072974	-31.65853991	1.53935518
80	75.91409215	-31.75688554	1.475877525
38.5888977	80	-38.19463146	1.474648516
37.62289073	80	-36.49021665	1.568874892
39.68282701	80	-36.48945428	1.613631822
71.85313115	80	-38.36292721	1.322542555
69.76252494	80	-38.32047597	1.356344161
70.76377698	80	-36.67452809	1.394869815
20	46.8596329	-38.19036887	0.659514104
20	45.85268108	-36.06464585	0.70379061
46.82487085	20	-34.92664594	1.765492872
44.76665395	20	-34.90183215	1.767703115
45.77969172	20	-36.56069182	1.664586727
50.00000002	20	-40	1.464421851
52.07470886	20	-40	1.461560266
51.03735444	20	-38.19464179	1.561889481
53.11206328	20	-38.19464179	1.55092474
33.40232925	20	-40	1.181005815
32.36497483	20	-38.19464179	1.252127714
31.3276204	20	-40	1.082863111
80	77.40182712	-34.82172031	1.332635877
80	79	-33.94904054	1.303072027
80	77.5515985	-32.97667919	1.377817447
20	43.63775128	-36.44192639	0.695159716
20	41.54007574	-36.54668235	0.68468338
20	42.25590628	-34.65845645	0.717556026
63.48560751	20	-38.19464179	1.447737673
65.56031636	20	-38.19464179	1.420579237
64.45454332	20	-36.49752671	1.501016428
24.07458488	20	-35.41470171	0.770580564
25.9506156	20	-34.86602805	1.009856026
24.1621722	20	-33.91534348	0.867568672
79	66.59767075	-40	1.427113437
80	64.52321667	-40	1.432474636
79	64.5229619	-40	1.455477895
79	80	-36.05095946	1.252023779
79	80	-38.05114745	1.207744569
77.54682014	80	-37.00772581	1.257997276
29.19656433	80	-36.57633753	1.17176053
30.27483049	80	-34.82039224	1.37288832
61.43149935	80	-31.60076386	1.74185922
60.37331317	80	-30	1.476446608
62.44797891	80	-30	1.454928387
22.85479193	80	-36.8758076	0.567033595
21	80	-36.05095946	0.382974699
22.67961109	80	-34.79278769	0.627230625
77.61913329	80	-31.23847255	1.404206977
75.92972807	80	-31.44112262	1.452031033
76.97063471	80	-30	1.270630827
20	21	-31.94885255	0.352315457
20	21	-30	-0.249999628
20	22.48634098	-31.27019436	0.457347844
20	21	-40	0.246684602
20	20	-38.05114745	0.252560052
20	21	-38.05114745	0.288041814
20	46.65762009	-32.85214308	0.621374554
20	47.33264866	-34.59479428	0.706866155
20	45.83475198	-34.13673247	0.70145831
41.7013695	20	-30	1.497357029
40.62527852	20	-31.60526228	1.96171616
42.68551182	20	-31.64917475	1.973913518
20	59.11308912	-33.32283485	0.708320526
20	56.70594667	-32.98326604	0.678944998
20	58.2284232	-31.59483697	0.645871193
20	64.50039714	-33.17785449	0.70404353
20	62.55904096	-33.05987348	0.70927191
20	63.57767547	-31.56643802	0.69970351
20	51.03735441	-38.19464179	0.662516863
20	52.21877154	-36.47891929	0.698761715
20	53.11206325	-38.19464179	0.659581679
47.92412597	80	-33.17980478	1.8628479
45.88806	80	-33.23041377	1.869890648
46.91921646	80	-31.61395046	1.95483235
62.48218176	20	-33.23942167	1.661371848
60.40537145	20	-33.236498	1.696379948
61.39157925	20	-34.89990484	1.612220241
20	59.31777398	-38.27815592	0.632422075
20	58.29883537	-40	0.564080454
20	57.28570756	-38.28096547	0.64255479
28.25942926	80	-38.27317163	0.994799251
27.15082375	80	-36.5834085	1.010645358
69.71388066	80	-31.62804228	1.586183807
70.82696885	80	-33.3716825	1.504456075
68.67179516	80	-33.27167527	1.548603403
20	72.82179729	-40	0.384073122
20	73.88412148	-38.40078297	0.411835239
20	74.89650613	-40	0.339887367
21	29.2525871	-40	0.534547046
20	27.17820268	-40	0.385183378
20	29.25291153	-40	0.424154684
20	52.55636956	-32.76913743	0.620393121
20	50.49453731	-32.97456805	0.611309695
20	51.35008028	-31.43125297	0.410106363
20	77.19442082	-36.93125275	0.356230535
20	79	-38.05114745	0.287954648
20	77.53745609	-38.74228576	0.31137982
47.92529117	20	-40	1.463982306
48.96264559	20	-38.19464179	1.567741756
80	68.67200719	-30	1.479237756
80	69.72155399	-31.59658988	1.632314098
80	70.74667292	-30	1.446624406
27.17781166	80	-40	0.819732501
29.25255458	80	-40	0.961601146
27.17820271	79	-40	0.864188113
21	23.02841019	-40	0.370879078
21	21	-40	0.322720806
21	41.70104459	-40	0.759906792
21	39.62630168	-40	0.733459388
20	39.62645575	-40	0.553810231
80	77.51695039	-38.72935282	1.231655001
80	75.93192296	-38.55288253	1.273128824
80	76.97162014	-40	1.21310349
20	25.10349383	-40	0.34005171
21	27.17784418	-40	0.482419651
21	25.10310126	-40	0.427272055
20	80	-33.94904054	0.276182765
20	79	-36.05095946	0.317886282
20	79	-33.94904054	0.340992894
20	34.45572268	-34.87441374	0.668441138
20	32.33778174	-34.99100169	0.637379501
20	33.36556023	-33.26203163	0.685678051
25.10349387	79	-40	0.69650129
25.10306875	80	-40	0.65776139
66.61383685	20	-36.5076382	1.468070236
65.54768908	20	-34.81114677	1.549193477
20	20	-33.94904054	0.279893725
20	20	-31.94885255	0.240794963
70.74708847	79	-40	1.313228963
68.67237963	79	-40	1.342659224
68.67266999	80	-40	1.315541202
76.97118942	79	-40	1.214447938
74.89689874	80	-40	1.227077426
76.97158981	80	-40	1.194030167
51.0373552	80	-38.19463146	1.56202772
53.11209812	80	-38.19463146	1.551079849
52.07472666	80	-40	1.460781444
54.09246167	20	-36.55027577	1.627622147
55.16120047	20	-34.90944421	1.698987641
53.08411659	20	-34.88418576	1.724303049
48.96261228	80	-38.19463146	1.567964885
47.88732392	80	-36.55124212	1.665201932
49.95110736	80	-36.53872338	1.658706492
20	57.57497342	-30	-3.608851817
20	56.78078012	-31.09514301	0.230775747
20	56.11920092	-30	-4.207686956
63.46922535	20	-34.89204015	1.57993069
62.39357018	20	-36.53205133	1.529139622
60.37354425	20	-40	1.407716941
58.29895541	21	-40	1.462888664
60.37369832	21	-40	1.442506753
80	80	-40	1.144249167
80	79	-40	1.168698114
79	80	-40	1.162576571
26.16900939	20	-31.75146082	1.264825542
27.37037321	20	-33.29476341	1.261950173
28.19137957	20	-31.65556379	1.450263976
80	66.59795959	-40	1.403972275
80	65.56058813	-38.19463146	1.479319525
22.6310051	20	-34.91278411	0.615832041
22.44622781	20	-33.01887217	0.674499483
37.55174694	79	-40	1.383065252
39.62626916	80	-40	1.377241598
39.62645579	79	-40	1.432620833
30.36153721	80	-31.59282363	1.627042639
29.25332708	80	-30	1.025228006
31.32799281	80	-30	1.158058361
62.41973452	80	-36.52465756	1.529231755
61.41106978	80	-38.19463146	1.473010207
60.33670667	80	-36.53946133	1.556662127
20	44.35587031	-34.63192833	0.71327476
64.52318416	21	-40	1.396029798
66.59767078	20	-40	1.341306352
64.52296194	20	-40	1.365470818
61.41089867	20	-38.19464179	1.473143757
62.44825309	20	-40	1.387350837
66.59792707	21	-40	1.370459999
20	39.59326623	-36.5550549	0.674750376
20	40.63340452	-38.28732105	0.632336682
20	38.58819663	-38.27235441	0.616780754
49.02000193	80	-34.87956992	1.759467818
50.03347489	80	-33.22478685	1.842517328
51.10983614	80	-34.85434522	1.745313214
20	20	-40	0.214242716
48.984443	80	-31.57972739	1.932698264
47.92531873	80	-30	1.541367531
59.33618982	20	-38.19464179	1.496398387
60.31831056	20	-36.55479676	1.556330351
20	49.21161941	-34.7700293	0.70442358
20	51.41975849	-34.65508684	0.711499292
50.99681792	20	-34.90868625	1.742780741
52.09763011	20	-33.2401314	1.819446011
80	70.77902842	-33.19763803	1.557009691
80	72.76015997	-33.26464169	1.510378045
80	71.77625463	-31.60819649	1.589603672
35.4770381	79	-40	1.319471225
37.55152625	80	-40	1.328379883
35.4770381	20	-40	1.263624922
37.55174694	20	-40	1.328572211
36.51439252	20	-38.19464179	1.418632508
34.49224798	80	-31.61621203	1.823846532
33.40265855	80	-30	1.260609659
35.47732429	80	-30	1.346205991
80	76.9706651	-30	1.318736014
58.2988354	79	-40	1.463432514
56.22421249	80	-40	1.44079892
58.29895541	80	-40	1.425567283
20	36.59241343	-34.9617536	0.689167872
20	35.45414031	-36.63616499	0.633170608
62.44844124	80	-40	1.385416681
60.37369832	80	-40	1.407470131
21	80	-33.94904054	0.421387311
22.46877757	80	-32.95574494	0.681952023
59.33632687	80	-38.19463146	1.496491871
57.26158395	80	-38.19463146	1.517571496
58.26390864	80	-36.52850888	1.583557595
45.85068475	20	-30	1.541047669
44.80146482	20	-31.61718677	1.969145576
46.87222448	20	-31.6112194	1.953922595
35.51177084	20	-33.21233422	1.744625693
37.58019063	20	-33.21325177	1.801128606
36.46778625	20	-31.61072998	1.885666076
20	28.13066315	-35.05796102	0.556950585
20	25.94802624	-35.17587363	0.49747194
20	27.05636291	-33.43989899	0.576422734
80	74.4348757	-33.10197157	1.472812557
60.37328813	20	-30	1.47658617
59.33328665	20	-31.61419995	1.783048078
61.42083635	20	-31.61733625	1.743866726
20	73.76244115	-31.6462917	0.603668021
20	74.4060023	-33.11386354	0.547274851
20	72.75357884	-33.30849775	0.585475238
43.79068467	80	-33.19562923	1.873614454
44.87170432	80	-34.84375759	1.771778041
42.77894976	80	-34.84173775	1.763447471
80	79	-38.05114745	1.213014805
80	80	-36.05095946	1.229407166
80	79	-36.05095946	1.25752146
20	36.51439249	-38.19464179	0.598353987
20	37.55174691	-40	0.53821822
20	35.47703806	-40	0.51579349
55.18684103	80	-38.19463146	1.536000515
38.58910136	20	-38.19464179	1.474342604
47.93490261	20	-33.237954	1.859412638
48.90993732	20	-34.90172681	1.758196205
50.01373146	20	-33.22549892	1.842632602
20	44.81807721	-38.17670212	0.655543135
20	42.70126634	-38.2214572	0.646689474
79	58.29883537	-40	1.517962563
79	60.37354421	-40	1.500793537
80	58.29898792	-40	1.493523193
20	66.54768996	-36.60092601	0.608017353
20	67.62804882	-34.93514982	0.639281516
20	68.66355364	-36.50219943	0.577247044
20	41.80558823	-32.7334973	0.687547663
20	41.74637435	-31.24074566	0.367366868
20	43.28623245	-31.62429954	0.456918998
20	29.20256058	-33.39269704	0.622614778
20	28.18974206	-31.71350551	0.657866022
20	30.28512004	-31.67871201	0.678956784
68.67237963	20	-40	1.315611003
20	68.6723796	-40	0.460174347
20	66.59767075	-40	0.489053443
20	67.63502517	-38.19464179	0.542817558
20	20	-36.05095946	0.271259832
21	20	-36.05095946	0.382964741
21	64.52321667	-40	0.663924134
21	66.59795959	-40	0.623995493
21	43.77578751	-40	0.780909226
20	41.7011646	-40	0.56691589
20	43.77587345	-40	0.580136581
64.52318416	80	-40	1.365748581
66.59767078	79	-40	1.370167938
64.52296194	79	-40	1.396260133
32.40565308	80	-31.58222743	1.747450301
20	61.35842754	-38.25189658	0.617667725
20	62.27805262	-36.43699399	0.6614697
20	63.48560748	-38.19464179	0.597788475
52.03670795	80	-36.52913122	1.646082153
54.10614213	80	-36.53532551	1.628414158
20	47.92529114	-40	0.582059747
20	45.85058229	-40	0.58354259
54.14941771	20	-40	1.45217855
52.07472666	21	-40	1.505282163
80	64.53867837	-33.1923575	1.667353722
80	65.5561472	-34.85784539	1.595053158
80	66.62416409	-33.20204969	1.634900548
45.85049791	80	-40	1.456227912
43.77587348	79	-40	1.491469732
43.77575499	80	-40	1.440364463
24.16308952	80	-38.55561424	0.635282878
26.15386543	80	-38.29719123	0.826148262
20	67.60252913	-31.64643061	0.685007734
20	69.64334513	-31.64146538	0.663328868
20	68.62073989	-33.25414896	0.661167812
46.87938234	80	-34.84314316	1.770656042
79	80	-33.94904054	1.297720877
77.23731695	80	-33.01826317	1.368429719
79	80	-31.94885255	1.338352581
30.28992604	80	-38.19463146	1.136659522
31.3272975	80	-40	1.081826066
41.70101208	80	-40	1.415211333
41.70116463	79	-40	1.467614734
71.77629703	20	-31.70904637	1.538814197
69.69351317	20	-31.63803401	1.576435696
70.76372824	20	-33.35262712	1.505953501
21	20	-33.94904054	0.421500617
20	24.1009016	-38.27009346	0.363017059
20	26.19520723	-38.36705032	0.414235256
66.51741459	20	-33.23481883	1.589817244
64.52192371	20	-33.20936026	1.626610905
20	53.32757667	-34.78646382	0.711823598
20	54.23081274	-36.43663667	0.699607101
67.63529853	80	-38.19463146	1.391883831
20	21	-33.94904054	0.342799174
20	63.33837617	-34.84429154	0.691101929
20	61.04913663	-34.48852423	0.715042369
41.70945239	80	-33.14885685	1.866684281
40.68452397	80	-34.80156211	1.746212959
39.65698027	80	-33.18184123	1.842933478
49.99998374	21	-40	1.511312944
80	72.95041881	-36.54836021	1.399709552
80	71.83274129	-38.28031303	1.370284786
80	73.94864115	-38.26913119	1.325955849
21	62.44847375	-40	0.700352605
20	64.5229619	-40	0.516728305
38.53977168	20	-31.61085067	1.92540534
66.58568527	80	-33.20218676	1.589885385
65.59992623	80	-34.84812244	1.546887279
64.52390313	80	-33.21037122	1.626982271
25.01006497	20	-36.80361307	0.797804584
79	79	-40	1.183096133
80	63.46612195	-34.85063801	1.624617513
80	64.50185008	-36.51282161	1.551850868
68.67191863	20	-30	1.383162047
70.74657625	20	-30	1.3591569
30.20291544	20	-34.91212183	1.360656364
32.29154136	20	-34.95508246	1.480454075
31.35481828	20	-33.21590378	1.56002481
20	71.7011978	-31.63179952	0.652905366
20	72.81170808	-30	-0.5577878
43.77575499	21	-40	1.491449856
41.70116463	20	-40	1.413651465
41.70101208	21	-40	1.467424533
20	80	-31.94885255	0.247948417
20	79	-31.94885255	0.346718752
67.63502521	20	-38.19464179	1.391896082
68.66819436	20	-36.64819718	1.430538914
20	62.44825306	-40	0.535680966
20	70.77381602	-36.65765875	0.532188725
20	71.86439486	-35.0125951	0.558422893
20	72.9066398	-36.69959782	0.483151041
20	74.82205966	-36.97726504	0.424815384
20	75.84032731	-35.37871276	0.436038066
20	37.57152424	-36.50429658	0.658242848
20	80	-36.05095946	0.272637261
20	56.30936682	-36.48380096	0.694472676
20	57.47324092	-34.7587464	0.718824892
20	58.31851136	-36.59770682	0.684403828
47.85062554	20	-36.55807661	1.664562918
46.88793675	20	-38.19464179	1.56738322
20	65.49559575	-34.90394441	0.669151789
80	62.44847375	-40	1.455566907
79	62.44825306	-40	1.479904018
28.32613013	80	-31.62107059	1.481729583
27.23166774	80	-33.29909834	1.248747303
26.30831866	80	-31.58343512	1.287912601
40.66364062	80	-38.19463146	1.515234555
20	70.64994287	-33.25518424	0.62870906
20	69.70467231	-34.872831	0.605309009
22.28050926	80	-31.39346945	0.741938914
21	80	-31.94885255	0.457536424
57.26307535	20	-31.6476636	1.811907222
56.22397288	20	-30	1.51398412
55.16721303	20	-31.61715125	1.852124734
20	27.24812842	-36.75877358	0.484707851
20	32.39287759	-31.67401838	0.691641657
20	31.34423358	-30	-0.932119469
80	67.65589446	-31.57905985	1.66940136
80	68.7098486	-33.15857633	1.599319252
59.40187222	80	-34.87126209	1.64336404
57.35224423	80	-34.85506724	1.672917325
54.14941771	79	-40	1.494114889
54.14946957	80	-40	1.453013361
42.75593645	80	-31.58105076	1.965449406
41.70132151	80	-30	1.492281363
43.77598725	80	-30	1.516547623
34.43968367	20	-38.19464179	1.345379442
63.4858127	80	-38.19463146	1.447747772
65.56055561	80	-38.19463146	1.42065927
43.77602712	20	-30	1.517868685
20	25.00160051	-33.27602616	0.522941272
20	24.06833564	-31.45568388	0.54379088
20	26.03073467	-31.71286114	0.6158651
23.02837986	21	-40	0.511551246
21	20	-40	0.303753434
57.26148098	20	-38.19464179	1.517486356
56.22412655	20	-40	1.441744492
58.2988354	20	-40	1.426038055
37.49874349	20	-36.58126792	1.558826954
21	47.92527334	-40	0.8138431
20	59.11643753	-30	-3.024215135
20	59.99772168	-31.49875043	0.677800272
20	65.56084726	-31.62653862	0.711160741
20	66.55661945	-33.2428307	0.686811053
80	74.89693125	-40	1.258180537
20	45.9311384	-31.38859978	0.230155913
20	44.69214616	-31.10968447	0.185827988
20	45.27183966	-30	-4.802452
80	59.3731476	-31.59594711	1.781188211
80	58.31591415	-33.19032001	1.738399211
80	60.3926945	-33.20505483	1.718762187
20	60.76769527	-30	-2.482457728
20	64.45000279	-36.58053235	0.635975674
20	56.22412652	-40	0.574522705
21	56.22424501	-40	0.782531927
20	23.03236017	-30	-0.324034292
20	25.11032109	-30	-0.420044458
80	65.60573758	-31.59225591	1.704754904
80	64.52267571	-30	1.536051451
80	63.53693588	-31.59500453	1.732687061
40.66381021	20	-38.19464179	1.514944396
39.62645579	20	-40	1.377077734
44.82099273	80	-31.59838862	1.973586388
45.85065299	80	-30	1.534843191
20	54.54984864	-33.05259958	0.657074614
34.43941187	80	-38.19463146	1.345610111
33.40204041	80	-40	1.181527807
20	77.32222292	-34.85498655	0.395767649
20	80	-38.05114745	0.250074892
20	80	-40	0.216838879
21	80	-38.05114745	0.34454845
21	50.00001626	-40	0.815146732
20	49.99999998	-40	0.586008814
80	79	-31.94885255	1.34545715
80	67.65383084	-34.86530174	1.560776799
20	29.26626275	-30	-0.718497302
67.64758604	80	-31.60958357	1.625617243
65.59164199	80	-31.59900442	1.661193658
53.15247098	80	-31.6077978	1.883042893
54.14931595	80	-30	1.525364324
55.22111602	80	-31.59757183	1.854551494
36.47332907	20	-34.96062855	1.647499226
20	40.16524091	-31.785022	0.659925072
20	40.54968245	-33.66578475	0.719308706
20	38.30821251	-31.56321688	0.68407326
20	39.02752281	-32.95045912	0.709494433
20	75.78497747	-33.8492091	0.480116947
20	74.08152958	-34.86069936	0.506227263
57.26578733	80	-31.60010688	1.821297113
56.27999883	80	-33.19628376	1.76477908
40.70851439	80	-31.58804728	1.963635383
39.62665577	80	-30	1.458919348
30.27375435	20	-31.6282755	1.611892891
29.2757475	20	-33.27892144	1.418647499
20	64.51711755	-30	-1.580532898
40.59603533	20	-34.88181239	1.738981354
42.68621341	20	-34.92538952	1.757086061
41.72608633	20	-33.22047547	1.862153328
80	56.22424501	-40	1.50572266
77.37973861	80	-35.1872903	1.307392356
75.85553273	80	-34.6652439	1.357193655
33.4293973	20	-33.22612028	1.664179056
29.31264737	80	-33.21399696	1.427509824
55.27360134	80	-34.83945165	1.701070797
56.1931331	80	-36.52023973	1.607728221
63.50861267	20	-31.60658481	1.702331033
24.15513256	80	-31.76148017	1.020792543
25.1039956	80	-30	0.678788913
47.92524083	21	-40	1.51219234
45.85058232	20	-40	1.456474845
45.85049791	21	-40	1.505717162
63.52459985	80	-31.62784937	1.704380852
64.52264465	80	-30	1.433382492
27.17866134	80	-30	0.867703618
62.44844124	21	-40	1.420717393
58.23972633	20	-36.55127282	1.582622063
70.70004574	20	-36.70112324	1.395027807
69.65288948	20	-38.34417868	1.357252815
58.2986305	20	-30	1.496104045
20	75.84302856	-31.7939674	0.54966425
20	74.88967891	-30	-0.418796639
20	76.96763983	-30	-0.31775789
80	72.82133866	-30	1.408091278
21	68.6727025	-40	0.580934471
10.10390018	50.1183162	-30	-6.233391063
10.01743405	50.06308418	-30	-6.199953855
10.0413719	50.15485219	-30	-6.208696762
30.29026598	20	-38.19464179	1.136523022
29.25291156	20	-40	0.962283212
20	40.88356247	-30	-3.027338692
20	42.42502658	-30	-3.610755028
20	55.38384109	-31.48973663	0.441881512
20	53.3644294	-30	-5.286865264
20	52.62290052	-31.08715566	0.151749221
20	52.00833758	-30	-5.728253717
34.40616158	20	-31.60828412	1.823929729
33.402739	20	-30	1.258697049
32.3274246	20	-31.6119667	1.739360968
31.37399686	80	-33.15795796	1.565219766
20	53.9428805	-31.52086732	0.409347939
20	32.36497479	-38.19464179	0.542142954
20	31.32810477	-36.63263671	0.573606268
20	33.3740449	-36.59419116	0.607189373
21	60.37373084	-40	0.732849711
20	60.37354421	-40	0.553866835
39.57295382	20	-36.57551661	1.605137883
38.54302468	20	-34.96368204	1.698836049
80	77.18555594	-36.94380423	1.283610406
9.968062134	50.15261472	-30	-6.180128173
10	50.25	-30	-6.191424828
42.73851906	20	-38.19464179	1.542736377
41.65317909	20	-36.56036318	1.637720541
20	40.56749074	-35.21944539	0.707832817
56.26451005	20	-33.26241834	1.761142662
24.26357191	80	-33.80792085	0.886948861
24.17013051	80	-35.35540877	0.784867954
31.3276204	79	-40	1.13465573
33.40232925	79	-40	1.236317856
80	61.45651303	-31.6019233	1.760719121
80	62.46279806	-33.19616633	1.6945635
9.963034439	49.86736412	-30	-6.178340268
9.872474194	49.78497213	-30	-6.142214811
9.877247269	49.89274457	-30	-6.14507518
36.55102	80	-34.82786639	1.659925275
37.59139427	80	-33.17604493	1.805366586
38.63039284	80	-34.8272174	1.71068101
33.35152681	20	-36.57907568	1.411926494
35.42519367	20	-36.57304323	1.496064871
20	48.54228781	-32.66933254	0.601216425
20	28.17907704	-38.31378705	0.461153081
20	30.25108994	-38.39232968	0.500357139
80	66.5990301	-36.54040735	1.520263865
20	22.79682308	-33.05302524	0.442719542
20	24.14255801	-34.68117405	0.454087454
80	80	-31.94885255	1.29302806
80	80	-33.94904054	1.269012137
39.66122937	20	-33.21497492	1.840175258
20	50.67673654	-30	-5.91433273
20	49.90880552	-31.48445748	0.253472313
20	49.34294766	-30	-5.910786416
75.80118246	80	-36.17643459	1.315160245
70.74708847	20	-40	1.287346603
20	77.6662165	-31.45936672	0.459795519
20	77.51654263	-33.00668566	0.427518741
20	61.69673675	-31.5160268	0.682871729
20	60.96294111	-32.64313665	0.693733551
80	59.36155129	-34.84623737	1.67025214
36.51415479	80	-38.19463146	1.418912727
35.47678333	80	-40	1.263610435
54.1700263	20	-33.2473276	1.792900912
22.55815899	80	-38.70327727	0.477453219
25.6472624	80	-33.10053549	1.103868124
25.95107931	80	-34.8446148	1.011286533
65.5597206	20	-31.61711688	1.666617637
35.47739662	20	-30	1.345806812
53.1782895	80	-34.87059472	1.72407637
49.93864202	20	-36.55530622	1.657550346
25.10349387	20	-40	0.657485109
27.17781166	21	-40	0.864034787
27.17820271	20	-40	0.818960704
80	67.63533105	-38.19463146	1.4482996
80	68.68752947	-36.50720156	1.486678398
69.74475255	20	-35.02539735	1.468944236
67.6148254	20	-34.93568128	1.509500197
80	62.44800997	-30	1.558951018
68.67266999	21	-40	1.342477548
20	31.32762037	-40	0.460088075
59.30919147	20	-34.90159031	1.643116755
58.3054387	20	-33.23695252	1.730851733
67.61360405	20	-31.62718334	1.622531075
68.61301255	20	-33.29741811	1.549665952
57.22963984	20	-34.90476794	1.672121513
20	24.2074744	-36.17245205	0.416713689
62.44825309	79	-40	1.420484661
23.02881061	79	-40	0.511543726
23.02837986	80	-40	0.480117557
20	55.1867721	-38.19464179	0.654398943
34.39866977	20	-34.91205508	1.579890886
20	62.55833425	-30	-2.001091237
79	68.6723796	-40	1.394763287
80	68.6727025	-40	1.373452135
20	29.24371558	-36.71200751	0.531100575
80	75.04192245	-36.69804111	1.345352623
28.14643524	80	-34.94551396	1.207001076
80	59.33635938	-38.19463146	1.548993402
80	60.34028505	-36.52293869	1.599849318
80	58.25270003	-36.52656392	1.61799166
80	57.2763199	-34.86387526	1.686605287
22.82030666	20	-36.9691263	0.559954357
22.44024978	20	-38.7480469	0.465083115
24.08135925	20	-38.57822298	0.626912793
80	62.41334738	-36.5316774	1.577488531
80	61.38146987	-34.86117652	1.649265667
38.63026909	80	-31.59592826	1.93476358
20	22.26967967	-38.6386012	0.308500892
23.02881061	20	-40	0.480073534
20	43.29782233	-33.21830019	0.688519401
63.53730636	80	-34.85696392	1.580324544
61.47502088	80	-34.86786412	1.612236999
62.4777529	80	-33.23058113	1.661536933
21	20	-31.94885255	0.460494594
31.27299031	20	-36.56670181	1.305769428
21	33.40207293	-40	0.625163173
21	31.32733001	-40	0.581691774
62.44794575	20	-30	1.456726486
21	20	-38.05114745	0.344876356
54.20026422	80	-33.2074063	1.794462246
25.05762688	80	-36.77697705	0.804119916
10.04804268	49.95094203	-30	-6.211944337
10.13281244	50.03530449	-30	-6.245059404
10.14690012	49.94408955	-30	-6.250503686
20	20	-30	-0.179359353
21	20	-30	0.092163746
35.47678333	21	-40	1.318759492
39.62671187	20	-30	1.455890783
77.71925033	80	-38.61273001	1.216230745
75.84893497	20	-38.22387641	1.258487692
74.34782227	20	-36.9158358	1.32263896
73.69455935	20	-38.43687051	1.290005748
31.32808137	20	-30	1.154310114
29.25342375	20	-30	1.024273558
53.0801668	20	-31.63228783	1.893813544
22.28250587	20	-31.4011238	0.733646395
23.0294534	20	-30	0.441481904
20	48.61379395	-31.04543296	-0.144675052
20	47.4003272	-31.38839995	0.367455798
66.59792707	80	-40	1.341543892
70.7474129	21	-40	1.312928393
25.10306875	21	-40	0.695861727
20	30.24159103	-35.06035205	0.600357947
56.22398169	80	-30	1.512663233
20	37.44166575	-30	-1.985657531
20	36.36231633	-31.6068957	0.699726365
20	35.48288245	-30	-1.578538484
52.01039365	20	-36.54968651	1.64498692
20	60.29597238	-36.49356796	0.67708995
20	59.21044535	-35.19077809	0.711762583
20	79	-30	-0.257826051
10.05042818	49.84876778	-30	-6.212268749
10	49.75	-30	-6.191434329
72.75511487	20	-36.71773682	1.358299515
71.71174678	20	-38.34881442	1.325225483
43.84562118	80	-36.52324376	1.659776263
45.87285775	80	-36.48902848	1.669490773
20	71.77538507	-38.33379111	0.461786384
20	69.70973402	-38.19464179	0.507150747
20	38.78769773	-34.64347139	0.708251617
20	37.40081623	-33.22770559	0.710712552
21	80	-40	0.302590339
80	75.90117127	-35.35482725	1.361709289
80	75.81955086	-33.87723865	1.408205862
80	74.07390713	-34.84661926	1.426351979
74.89650617	20	-40	1.226543126
52.07470886	79	-40	1.50594733
80	63.48584521	-38.19463146	1.506388498
20	70.74708844	-40	0.423520255
20	35.39552569	-33.23354287	0.703414403
20	34.38396485	-31.64685444	0.68612954
51.06300573	80	-31.62153249	1.918699471
49.99998447	80	-30	1.542074551
52.07465021	80	-30	1.535872432
49.99998374	80	-40	1.464768064
80	71.90894038	-34.92028126	1.475544928
26.02424469	20	-38.35241246	0.812127336
27.05245946	20	-36.68934208	0.995124093
25.59749131	20	-33.1545128	1.093270225
20	75.8172239	-38.57842042	0.35866916
80	61.4111023	-38.19463146	1.529598942
20	55.41331847	-34.7148625	0.71301533
9.844351511	50.02970882	-30	-6.132560579
9.93042825	49.98100181	-30	-6.166129147
9.843222049	49.95973804	-30	-6.132099901
55.18677213	20	-38.19464179	1.535933553
80	70.74744542	-40	1.338823674
79	70.74708844	-40	1.35834531
28.09981954	20	-34.96002551	1.201328971
20	54.14941768	-40	0.582897865
20	52.07470883	-40	0.585123733
72.82179732	20	-40	1.257714126
73.97825647	80	-31.61915748	1.492727905
74.96865041	80	-33.21216036	1.421899046
75.89075533	80	-38.24448587	1.257272252
20	44.82551232	-32.68640854	0.636907946
20	46.63567869	-30	-5.312551863
73.86716103	80	-38.2770739	1.291817151
72.82215582	80	-40	1.257110667
29.25255458	21	-40	1.010672826
31.3272975	21	-40	1.134051997
54.14931525	20	-30	1.525779956
52.07465763	20	-30	1.536044437
66.62496406	80	-36.51489185	1.467672529
64.51943903	80	-36.53308399	1.498727699
20	22.51823943	-35.29182203	0.380861705
20	21	-36.05095946	0.3172464
10.11573996	49.88253245	-30	-6.238022136
37.55205425	20	-30	1.405403149
45.84540778	20	-33.21113263	1.870672637
24.11506106	20	-31.76445576	1.012717309
52.12013393	80	-33.23306761	1.820086594
74.89650617	79	-40	1.2480973
72.82179732	79	-40	1.281512513
80	77.72060175	-31.38094044	1.415492471
20	33.40232922	-40	0.490424968
20	22.46030489	-37.05495765	0.343766381
74.41913375	80	-36.89579671	1.321952098
44.8132279	20	-38.19464179	1.559412883
74.08723023	80	-35.14709825	1.381530463
20	79	-40	0.247161797
79	72.82179729	-40	1.318076728
80	72.82218834	-40	1.300349106
74.89597334	80	-30	1.302158155
9.784972132	49.87247419	-30	-6.108996052
9.75	50	-30	-6.095840007
43.7751957	20	-33.26542123	1.869363656
20	80	-30	-0.179014075
21	80	-30	0.090545148
20	39.23230474	-30	-2.498700811
46.88786937	80	-38.19463146	1.567726336
44.81312645	80	-38.19463146	1.559912221
69.77702363	80	-35.00491488	1.469108265
80	69.71007396	-38.19463146	1.413199012
80	70.85066044	-36.51235119	1.445677853
68.72577582	80	-36.56832227	1.432494659
59.34469595	80	-31.64804905	1.782933542
58.29864743	80	-30	1.492650277
28.1325912	20	-38.36160074	0.980251818
72.74638232	80	-36.74017638	1.357764847
71.88173329	80	-35.02296259	1.429418201
80	80	-38.05114745	1.188081468
80	79	-30	1.252719248
20	23.02881058	-40	0.292828162
42.73838354	80	-38.19463146	1.543028112
36.5774051	80	-31.58086401	1.875747776
20	25.604931	-36.91578651	0.437822419
80	60.37373084	-40	1.476011528
56.16047457	20	-36.55100957	1.606565648
71.86388587	20	-35.01222289	1.430107534
71.85505982	80	-31.73695451	1.534636724
72.89775528	80	-33.34844529	1.462982557
9.784972171	50.12752587	-30	-6.108991755
9.901339549	50.09250793	-30	-6.154547971
21	70.74744542	-40	0.534578296
21	72.82218834	-40	0.484270437
72.82215582	21	-40	1.281247966
21	79	-40	0.323943799
79	74.89650613	-40	1.274286979
79	80	-30	1.232386122
21	58.29898792	-40	0.760465581
48.94839996	20	-31.61632534	1.939860794
58.37495305	80	-33.25057875	1.730172229
47.92524083	80	-40	1.463964001
33.46417515	80	-33.19844957	1.668019049
80	57.26161646	-38.19463146	1.564482781
80	57.30071962	-31.59269777	1.799932868
80	56.26635067	-33.1843187	1.753705873
29.25291156	79	-40	1.01064708
45.85058232	79	-40	1.505955693
47.92529117	79	-40	1.511662678
20	54.72816635	-30	-4.800758344
70.7474129	80	-40	1.286819742
21	37.55155876	-40	0.700960586
20	76.97118939	-40	0.291752677
21	74.89693125	-40	0.429284888
10.25	50	-30	-6.290843323
70.74664187	80	-30	1.359711776
72.82130761	80	-30	1.332784114
10.21502783	49.87247413	-30	-6.27669781
10.12752587	49.78497217	-30	-6.241648388
51.01540678	20	-31.61294839	1.907081098
43.77587348	20	-40	1.439355769
64.52260338	20	-30	1.433146975
50.00000002	79	-40	1.511505879
34.4726898	80	-34.86798759	1.586188365
35.52427779	80	-36.5320314	1.502580561
10.12752587	50.21502783	-30	-6.241637525
10.21502783	50.12752587	-30	-6.276690264
21	35.47681584	-40	0.665138451
20	70.73373725	-30	-0.722197698
35.51964357	80	-33.20107216	1.747154625
20	31.34157275	-33.36332079	0.656983231
20	34.43968364	-38.19464179	0.572959752
21	45.85053043	-40	0.798082669
20	43.88080009	-30	-4.241888869
32.3805509	80	-34.82128272	1.495423981
23.0293349	80	-30	0.441713718
27.17876612	20	-30	0.873055713
25.1041085	20	-30	0.68060998
20	66.57779559	-30	-1.206430535
41.79203422	80	-36.50705249	1.643072562
33.40204041	21	-40	1.236412997
20	65.56031633	-38.19464179	0.573212669
20	68.65576642	-30	-0.927345556
80	69.80056625	-34.79358932	1.523788827
56.22412655	79	-40	1.480971039
60.4192244	80	-33.23633614	1.696026849
56.22421249	21	-40	1.480184844
29.1816966	20	-36.59209959	1.1692024
21	52.07475917	-40	0.807451805
43.71643678	20	-36.56444232	1.655974551
60.37354425	79	-40	1.442372902
21	54.14950209	-40	0.799566234
67.66808374	80	-34.87233919	1.510877588
39.62626916	21	-40	1.432220091
54.14946957	21	-40	1.494295225
20	47.99485093	-30	-5.736389544
21	76.97162014	-40	0.371311399
20	33.42220441	-30	-1.209454653
47.92534237	20	-30	1.538337774
9.872474128	50.21502783	-30	-6.142206948
66.59731039	80	-30	1.409425326
50	20	-30	1.541464278
68.67197613	80	-30	1.384677523
20	27.18829192	-30	-0.549451357
37.55199003	80	-30	1.409306654
80	56.18415507	-36.53179863	1.631844488
66.597261	20	-30	1.407983816
37.55152625	21	-40	1.383341534
79	76.97118939	-40	1.228022449
80	60.37334423	-30	1.578495327
80	80	-30	1.211430461
21	24.18438553	-36.18587158	0.511313908
21	22.44987808	-37.02099794	0.420377137
21	24.08822717	-38.26270752	0.437833362
10.21646871	50.12506517	-26.16910692	-6.761695848
10.21646871	50.12506517	-26.0198169	-6.79393814
10.25	50	-26.12088982	-6.791082009
10.25	50	-25.9715998	-6.823918636
10.12506517	49.78353129	-20.19750617	-7.679749051
10.12506517	49.78353129	-20.34679618	-7.680728959
10.21657704	49.87512252	-20.24590957	-7.768326331
44.76576309	21	-34.90334286	1.836889445
45.77702144	21	-36.5628512	1.718972881
43.72098671	21	-36.56368599	1.71290276
48.96261228	21	-38.19463146	1.610142683
60.35887535	79	-33.27489247	1.756595099
59.26409296	79	-34.92855775	1.689540716
61.38590845	79	-34.83287994	1.659734043
79	51.97610236	-33.28145461	1.814358293
79	49.87039195	-33.27129611	1.81722132
79	51.02382993	-31.62772191	1.897310904
80	20	-38.05114745	1.187988923
79	20	-36.05095946	1.251960233
79	20	-38.05114745	1.207433916
35.4302117	79	-36.5664993	1.559902623
33.34678937	79	-36.55394826	1.47676158
34.43968367	79	-38.19464179	1.39719663
22.82167852	79	-36.98702885	0.591771995
21	79	-38.05114745	0.360578584
22.43891026	79	-38.74591649	0.488751833
61.38706458	21	-34.90067279	1.656336762
63.46335918	21	-34.89576432	1.621394486
62.39657658	21	-36.55851689	1.562932506
36.51415479	21	-38.19463146	1.470209636
38.5888977	21	-38.19463146	1.52526322
79	77.30649657	-34.87554883	1.353333976
79	79	-33.94904054	1.322842436
79	79	-36.05095946	1.271837756
11.11111111	0	-50	-0.243113934
22.22222222	11.11111111	-50	0.077340829
11.11111111	11.11111111	-50	-0.261474418
71.71358028	79	-38.34874443	1.346699118
69.65489059	79	-38.34581704	1.380327393
79	60.37345378	-30	2.156537562
79	59.36521873	-31.62532783	1.846739678
79	58.29876303	-30	2.182050487
75.85108989	21	-38.22464963	1.276414376
77.52604447	21	-37.05973806	1.275040783
77.70312422	21	-38.57434721	1.233365291
69.74810609	79	-35.02878011	1.502402628
67.61801612	79	-34.93707529	1.545679009
68.66695464	79	-36.64726212	1.459010825
10.12487748	50.21657704	-21.73880976	-7.597331313
10.21646871	50.12506517	-21.69040635	-7.686765199
10.21646871	50.12506517	-21.83969637	-7.668474806
77.77777778	33.33333333	-50	1.0809248
88.88888889	33.33333333	-50	0.97043999
88.88888889	44.44444444	-50	1.01597478
80	20	-31.94885255	1.293773096
80	20	-33.94904054	1.268557681
80	21	-31.94885255	1.348812108
27.04508183	21	-36.70543703	1.045953194
28.13085344	21	-38.36032674	1.024453906
26.02113905	21	-38.36665309	0.849888011
80	22.80627019	-33.07523696	1.386619996
80	21	-33.94904054	1.303350055
69.68693918	21	-31.63401865	1.650702875
67.6140326	21	-31.62739941	1.692806429
68.67227529	21	-30	2.014392111
10.25	50	-10.89330791	-5.553116278
10.25	50	-11.04259793	-5.584946087
10.21649127	50.12502612	-10.9421797	-5.552273579
80	38.62343471	-31.58374546	1.761594238
80	40.68608507	-31.58645376	1.787334327
80	39.62668683	-30	1.578951427
9.874934827	50.21646871	-26.91555701	-6.443512271
10	50.25	-27.01662994	-6.48623851
9.874934827	50.21646871	-27.06484703	-6.418992704
10	50.25	-27.16591996	-6.461274884
21	24.94604667	-33.27963103	0.692546188
21	22.77967906	-33.10395533	0.585696689
21	24.11031666	-34.6671714	0.57365538
32.36497483	79	-38.19464179	1.303041412
10	50.25	-23.28437947	-7.248480284
10	50.25	-23.43366949	-7.219539352
9.874934827	50.21646871	-23.33259656	-7.146268619
79	56.18456434	-33.23679253	1.7978636
79	55.14138637	-34.856681	1.734053325
79	54.08724414	-33.26124704	1.807884652
79	66.59752605	-30	2.047458384
79	65.54531282	-31.61483572	1.766122617
79	64.5228353	-30	2.086151959
21	73.88550842	-38.40697016	0.495468086
21	75.83370095	-38.56936358	0.431900774
21	74.82450156	-36.97728611	0.517686676
21	57.33348529	-38.34067199	0.838787829
11.11111111	100	-40	-0.347221375
0	100	-40	-0.600750482
0	100	-50	-0.449174012
21	40.48111998	-33.21030055	1.227803513
21	40.98923265	-34.8573246	1.064833253
21	41.81498069	-33.63310526	1.21546114
21	56.45680225	-36.59214162	0.969001912
21	54.40388668	-36.44339272	1.007811293
21	55.27538202	-38.27649769	0.866196159
62.47960549	21	-33.23935256	1.71886622
66.66666667	55.55555556	-50	1.262641427
66.66666667	66.66666667	-50	1.167294253
55.55555556	55.55555556	-50	1.312063049
44.44444444	22.22222222	-50	0.862466757
44.44444444	11.11111111	-50	0.610793275
55.55555556	22.22222222	-50	0.981482847
34.43941187	21	-38.19463146	1.396882612
11.11111111	44.44444444	-50	-0.330312854
22.22222222	55.55555556	-50	0.350874536
11.11111111	55.55555556	-50	-0.329897316
21	27.99597499	-35.08780809	0.698884242
21	29.0766355	-33.31051296	0.846275865
21	26.97358424	-33.45935401	0.762912436
10.21657704	49.87512252	-21.73880976	-7.681109212
10.12506517	49.78353129	-21.83969637	-7.585463678
10.21657704	49.87512252	-21.88809978	-7.662279843
21	22.26733812	-38.63933178	0.373454811
42.721323	79	-31.61055924	2.110987728
43.77219223	79	-33.21242701	1.969341195
44.79028338	79	-31.61706563	2.104385271
10.25	50	-25.82230979	-6.857336942
10.25	50	-25.67301977	-6.891288443
10.21657704	49.87512252	-25.76964027	-6.849346521
46.82495037	21	-34.92822453	1.831098278
47.93563658	21	-33.23840459	1.946614228
48.9147298	21	-34.89196904	1.821426184
65.54731773	21	-34.80684227	1.588740974
66.61760257	21	-36.51263274	1.498631079
64.45727123	21	-36.49500158	1.534038407
10.21657704	49.87512252	-25.17248019	-6.986491222
10.12506517	49.78353129	-25.2733668	-6.90553452
10.21657704	49.87512252	-25.32177021	-6.9516947
79	24.0721343	-31.44535049	1.536555575
79	22.53870292	-31.2924939	1.480815708
79	23.0290351	-30	1.770911361
33.33333333	0	-40	0.208840413
44.44444444	0	-40	0.428842132
33.33333333	0	-50	0.2051893
46.88786937	21	-38.19463146	1.611912645
21	52.2410669	-36.50380813	1.019878217
21	51.22266643	-34.55180542	1.224867148
21	50.08001673	-36.34601	1.039948271
21	35.24452417	-30	3.571825043
21	34.1336414	-31.67416761	1.140670403
21	36.17520291	-31.64653581	1.249973673
79	67.6150651	-34.86024547	1.590932783
79	68.62056111	-33.18371519	1.639514768
79	69.74545021	-34.89764312	1.549277407
10.25	50	-25.07585969	-7.031025262
10.25	50	-24.92656967	-7.066588244
10.21657704	49.87512252	-25.02319017	-7.021502067
80	41.70104459	-40	1.492082012
80	42.73841605	-38.19463146	1.564412984
80	40.66367313	-38.19463146	1.548915163
10.25	50	-14.7748484	-6.630616531
10.25	50	-14.62555838	-6.582800755
10.21657704	49.87512252	-14.72217888	-6.593427001
28.21940256	79	-31.63220467	1.623262171
27.17840168	79	-30	2.37359189
26.16386839	79	-31.73832335	1.416068802
79	36.45566129	-34.89556187	1.653259728
79	35.4763328	-33.21284207	1.708597619
79	37.53157064	-33.22232676	1.736956028
80	55.18687355	-38.19463146	1.576122203
21	62.65200812	-33.16765177	1.118834599
21	61.81920616	-31.55303941	1.370083762
21	61.06157297	-32.76357605	1.233971661
88.88888889	100	-50	0.684683933
100	100	-50	0.68640905
100	100	-40	0.738970966
50.0144634	21	-33.22480505	1.925561224
51.0153227	21	-31.61292044	2.028413003
52.09806694	21	-33.24011088	1.897455677
77.77777778	0	-40	0.727150661
77.77777778	0	-50	0.664966325
66.66666667	0	-50	0.616083155
21	32.13219279	-31.68472902	1.065858884
21	31.16338364	-30	2.782604328
21	30.10979429	-31.6799418	1.006178541
21	52.43829699	-32.664125	1.53119041
21	54.397389	-32.93506701	1.415413208
21	53.79749322	-31.51801526	1.686736084
34.39286877	79	-34.89760615	1.660824371
36.48962087	79	-34.9455918	1.728218572
35.50051096	79	-33.22749696	1.853267916
9.783422956	50.12487748	-26.21751032	-6.521180332
9.783422956	50.12487748	-26.06822031	-6.548740243
9.874934827	50.21646871	-26.16910692	-6.577148317
80	25.60501347	-36.87346171	1.356003573
80	26.23558572	-38.3199474	1.328512487
80	27.33938023	-36.67365929	1.402242009
79	69.70973402	-38.19464179	1.431684751
71.71387039	21	-38.34804939	1.346785068
69.65503111	21	-38.34558336	1.380386931
70.70081401	21	-36.70289446	1.421229276
10.25	50	-25.22514971	-6.995642348
22.22222222	22.22222222	-50	0.187050295
22.22222222	33.33333333	-50	0.288795325
11.11111111	22.22222222	-50	-0.281073328
60.32235603	21	-36.55343252	1.593354014
61.41106978	21	-38.19463146	1.503418848
21	61.17859357	-34.57460886	1.03581499
21	62.33945231	-36.50468095	0.868978421
21	63.38986831	-34.91082701	0.952174814
73.7039887	79	-38.42475608	1.309998476
79	70.74690757	-30	1.94979272
79	69.67552681	-31.6251971	1.68842418
79	68.67221681	-30	2.001638859
21	25.98966663	-31.74712198	0.838025177
21	28.08148047	-31.66713501	0.935023972
21	27.079313	-30	2.242825968
10.2166061	49.87517293	-29.20320747	-6.312010735
10.21656262	49.87509751	-29.05488712	-6.32266629
10.12508693	49.78354386	-29.1551387	-6.277765208
79	76.9709649	-30	1.771266609
79	75.81697479	-31.79674334	1.519808919
79	74.89628908	-30	1.836872073
80	29.34238027	-36.64963621	1.444997411
80	30.32790395	-38.31047481	1.410117739
80	31.35259603	-36.58935183	1.48459999
80	39.62630168	-40	1.475821455
79	36.47263982	-31.61398747	1.799673462
79	38.55067421	-31.61198412	1.822542339
65.56055561	21	-38.19463146	1.447488734
63.4858127	21	-38.19463146	1.476349718
21	31.12244131	-33.35115879	0.908251821
21	44.81315897	-38.19463146	0.871715883
21	46.88790188	-38.19463146	0.886832709
21	45.70119409	-36.47847559	1.005436662
25.93709025	21	-34.88081665	1.075099046
25.01532796	21	-36.79878895	0.843288347
24.09259667	21	-35.40407879	0.82476787
80	51.0179483	-34.90099782	1.710679733
80	50.01398029	-33.1941768	1.773462124
80	48.94594372	-34.85393328	1.712408901
10.17899334	50.1745319	-10.10447537	-5.371832473
10.12865327	50.21435519	-10	-5.33385164
10.21435582	50.12865221	-10	-5.355641439
80	37.57992769	-33.14868579	1.697206326
80	39.63291846	-33.1802684	1.719581044
39.66129463	21	-33.21505171	1.943608483
41.72607102	21	-33.22053058	1.962861108
40.6000866	21	-34.87962649	1.814754613
79	22.26917739	-38.63888817	1.240645484
79	24.10010334	-38.27073603	1.295081928
79	23.02881058	-40	1.228039732
80	44.84762147	-31.60078514	1.817083555
80	42.76348996	-31.61322026	1.794361319
80	43.76519823	-33.21446904	1.752972467
66.66666667	0	-30	0.738230249
66.66666667	0	-40	0.679295608
55.55555556	0	-40	0.584167184
79	25.10349383	-40	1.274351276
35.41929637	21	-36.56824046	1.559074314
79	28.19319531	-38.37303359	1.384913026
79	29.25291153	-40	1.35859603
79	27.17820268	-40	1.318127908
40.62513231	21	-31.60526089	2.10160622
10.21646871	50.12506517	-25.72123686	-6.860156465
10.21646871	50.12506517	-25.57194684	-6.894011482
79	50.97652693	-34.9419449	1.74339719
79	52.02286532	-36.56662775	1.674484863
79	49.95514863	-36.56314118	1.676676565
63.46201044	79	-31.63606301	1.782053414
64.51499001	79	-33.2337711	1.680154556
65.53588732	79	-31.61170732	1.73876495
80	50.09273242	-36.53502581	1.649868023
59.33618982	79	-38.19464179	1.528714448
57.26148098	79	-38.19464179	1.551807283
11.11111111	0	-30	-0.465474226
0	0	-40	-0.600778095
0	0	-30	-0.766012719
80	21	-36.05095946	1.257232286
80	21	-38.05114745	1.212648743
41.70107953	79	-33.26222844	1.959574823
40.61072937	79	-31.64950552	2.10377068
39.65192641	79	-33.22122534	1.944886531
80	54.14950209	-40	1.515447839
10.25	50	-20.89573917	-7.786721287
10.21657704	49.87512252	-20.84306965	-7.756825433
10.21657704	49.87512252	-20.99235967	-7.74891786
21	68.73023597	-33.31342691	0.917377909
21	69.87911625	-31.63781653	0.997313157
21	67.82068395	-31.66086693	1.064937368
44.81312645	21	-38.19463146	1.606244544
21	39.64428004	-34.37885806	1.074375348
21	39.60536599	-36.15258099	0.932931116
21	30.09347807	-35.09777387	0.762513911
21	29.22508227	-36.73278896	0.653495857
10.21657704	49.87512252	-27.26254046	-6.54912028
10.25	50	-27.16591996	-6.582544265
10.21657704	49.87512252	-27.11325044	-6.575335202
79	25.6019154	-36.91831477	1.372393312
79	26.19952218	-38.36638108	1.342035632
79	20	-30	1.232026698
80	20	-30	1.211705137
10.21646871	50.12506517	-21.09324628	-7.742367876
10.12487748	50.21657704	-21.14164968	-7.65271056
10.12487748	50.21657704	-20.99235967	-7.662092992
10.12487748	50.21657704	-24.12745006	-7.165127179
10.12487748	50.21657704	-24.27674008	-7.131654633
10	50.25	-24.18011958	-7.065788404
77.52596331	20	-37.05986926	1.256939274
75.67946767	20	-36.20725764	1.316683601
24.07697276	79	-38.57926657	0.657648706
21	77.19790539	-36.93238289	0.434738447
21	75.84672192	-35.38527539	0.542780014
67.63529853	21	-38.19463146	1.417051354
53.08020804	21	-31.63247103	1.990456106
52.07468317	21	-30	2.563030087
54.14938219	21	-30	2.493917231
21	77.33511817	-34.86757494	0.497281198
79	46.82320654	-34.92619715	1.739265072
79	45.79933637	-36.56330848	1.667956149
79	44.74656102	-34.93726826	1.729991836
79	28.16860614	-31.71086625	1.63118599
79	30.26551964	-31.69741971	1.679986485
79	29.18970098	-33.3991744	1.585856663
80	43.8649451	-36.52728079	1.632225909
80	42.68875688	-34.85144321	1.686709562
80	41.78327507	-36.51678991	1.618542065
80	24.15403243	-31.42935685	1.481666088
80	22.47141683	-31.26044083	1.424946838
72.82159832	79	-30	1.889293704
71.75671871	79	-31.70082874	1.593319234
73.84559178	79	-31.78768339	1.550434095
48.96264559	79	-38.19464179	1.610275536
55.18684103	21	-38.19463146	1.572140259
46.88793675	79	-38.19464179	1.612144487
29.25309243	79	-30	2.539325526
30.26862362	79	-31.62478071	1.782760385
31.32778319	79	-30	2.66870185
10.12506517	49.78353129	-26.76626699	-6.592887541
10.12506517	49.78353129	-26.91555701	-6.565351743
10.21657704	49.87512252	-26.8146704	-6.630634584
80	28.27582924	-38.3217251	1.371125833
30.28992604	21	-38.19463146	1.185179668
29.16268339	21	-36.59954421	1.225641631
31.25742641	21	-36.56712196	1.366407577
21	55.67216883	-34.44654487	1.176077884
42.73851906	79	-38.19464179	1.591253345
44.8132279	79	-38.19464179	1.606320489
43.73072009	79	-36.57921357	1.712101435
41.65499697	21	-36.57423296	1.695655287
42.73838354	21	-38.19463146	1.590969909
79	21	-40	1.182761824
80	23.02841019	-40	1.213282737
80	21	-40	1.168833817
10.12487748	50.21657704	-26.36680034	-6.670420087
10.21646871	50.12506517	-26.46768695	-6.699251601
10.12487748	50.21657704	-26.51609036	-6.640761144
51.03735444	79	-38.19464179	1.602360056
53.11206328	79	-38.19464179	1.589339102
52.01104946	79	-36.55173341	1.691884518
88.88888889	100	-40	0.742543187
63.47042127	79	-34.81300487	1.625149087
62.39340047	79	-36.52392051	1.564554625
34.40215896	21	-31.61094046	1.972054553
36.4674272	21	-31.60994118	2.03896559
35.51388923	21	-33.21369291	1.854510331
21	33.18188538	-33.32512596	0.976468664
11.11111111	33.33333333	-50	-0.306612169
21	52.52246011	-31.07907685	2.22713461
21	51.29175583	-31.38786305	1.96004606
10.22483424	50.10931407	-10.1943822	-5.404001359
10.23154614	50.09426763	-10.09085058	-5.383543035
10.25	50	-10.14836852	-5.401699332
79	43.77592773	-30	2.204482768
79	44.79591312	-31.66227542	1.87631814
79	42.73056307	-31.63613445	1.859103155
33.33333333	100	-40	0.209062869
44.44444444	100	-40	0.429085816
44.44444444	100	-30	0.458697919
0	66.66666667	-40	-1.496407664
0	77.77777778	-40	-1.159350105
0	77.77777778	-30	-1.691440695
21	50.60405259	-30	8.341555939
21	49.92073406	-31.21026707	2.114836986
77.7029718	79	-38.57438212	1.233503765
52.00836206	21	-36.55710565	1.691420912
53.11209812	21	-38.19463146	1.589197415
51.0373552	21	-38.19463146	1.602141673
10.21646871	50.12506517	-19.74963611	-7.75254529
10.12487748	50.21657704	-19.79803952	-7.667050441
10.12487748	50.21657704	-19.6487495	-7.65864499
10	50.25	-24.3294096	-7.033796497
10.12487748	50.21657704	-24.4260301	-7.097916508
10	50.25	-24.47869962	-7.00156004
65.52124679	79	-34.82004336	1.588581606
66.51580998	79	-33.23559972	1.640601636
21	40.83507776	-30	5.299070211
21	41.73903402	-31.79890334	1.554205212
21	42.43752286	-30	5.978496419
10.21646871	50.12506517	-22.58614647	-7.554077235
10.21646871	50.12506517	-22.43685645	-7.579766899
10.25	50	-22.53792937	-7.592002771
75.85095709	79	-38.22458763	1.276606483
79	70.66022527	-33.27986208	1.594300409
79	71.69786986	-31.67398984	1.642129339
21	21	-36.05095946	0.404501218
22.63329343	21	-34.90405888	0.662380288
22.81104674	21	-36.98978129	0.590455997
10.12585334	49.78398857	-29.5989951	-6.253362972
10.21710557	49.87604367	-29.50328706	-6.29464095
10.12242365	49.7820265	-29.45819914	-6.258578697
51.00255765	21	-34.90781343	1.802207147
53.07034146	21	-34.91187056	1.778982671
63.48560751	79	-38.19464179	1.476280576
10	49.75	-25.22514971	-6.839596646
10.12506517	49.78353129	-25.12407679	-6.939243185
54.08780817	21	-36.55092985	1.671795081
80	45.85053043	-40	1.515227468
79	45.85058229	-40	1.541095779
80	47.92527334	-40	1.520391389
21	70.87861856	-30	2.508441037
21	68.83658324	-30	2.794018802
66.59757628	21	-30	2.078549881
77.49974636	21	-31.27512774	1.468398091
75.89931308	21	-31.44315939	1.511838764
76.97105254	21	-30	1.766714677
0	33.33333333	-40	-1.496165093
0	22.22222222	-50	-0.688661464
0	33.33333333	-50	-0.802994993
56.1491573	79	-36.55732286	1.64824213
55.13928057	79	-34.91033317	1.75224043
54.08700342	79	-36.5445635	1.672309895
79	77.66871434	-31.45881099	1.468813751
79	79	-30	1.666910144
79	79	-31.94885255	1.3670342
44.80135333	21	-31.61719175	2.092860427
45.85058613	21	-30	2.748788989
46.87214343	21	-31.61121643	2.07478461
10.21646871	50.12506517	-21.98898639	-7.648542362
10.25	50	-22.09005932	-7.664745226
10.21646871	50.12506517	-22.13827641	-7.627075211
79	47.87561673	-36.56087095	1.674526989
79	46.88793672	-38.19464179	1.607321531
21	64.64031854	-33.21203998	1.052533983
21	63.77772736	-31.62223718	1.237132977
21	77.52423345	-33.00108025	0.574335337
21	75.81066126	-33.8402128	0.620471896
21	65.79636684	-31.59996909	1.180419082
0	11.11111111	-30	-1.171997426
79	29.26322714	-36.69934494	1.46300253
79	27.26449221	-36.76202842	1.417379091
79	28.12443159	-35.07437696	1.496652764
80	27.17784418	-40	1.300522374
21	36.31500931	-34.95469293	0.942043573
21	37.5386087	-36.55393113	0.863629195
21	38.16226393	-34.84787607	0.99547663
22.28078206	21	-31.39451023	0.889751553
21	21	-30	1.503693944
23.0289171	21	-30	1.900595409
21	21	-31.94885255	0.51953856
11.11111111	77.77777778	-50	-0.280981553
11.11111111	66.66666667	-50	-0.306301213
22.22222222	77.77777778	-50	0.186932729
22.22222222	88.88888889	-50	0.077351148
80	31.32802387	-30	1.479963778
80	32.42712935	-31.60317648	1.669963697
80	33.40268961	-30	1.510048012
71.86535174	21	-35.01666179	1.461065594
70.76242495	21	-33.35583738	1.549448203
72.85111944	21	-33.42042147	1.501974462
10	50.25	-23.13508945	-7.276632019
10.12487748	50.21657704	-23.23170995	-7.355881303
21	46.7047538	-34.52104031	1.207251136
21	47.84855056	-36.37417791	1.030192921
32.31708681	79	-31.60785234	1.895114624
31.34767922	79	-33.19432762	1.671931581
33.42114928	79	-33.21988789	1.774109579
70.70025699	79	-36.70368232	1.421185837
72.75515298	79	-36.71773895	1.382471504
71.86646046	79	-35.01705314	1.461035559
55.55555556	33.33333333	-50	1.189933476
100	100	-30	0.792227604
9.874934827	50.21646871	-23.6311766	-7.090080861
9.874934827	50.21646871	-23.48188658	-7.118508681
10	50.25	-23.5829595	-7.189889596
33.33971004	21	-36.57227915	1.474627589
36.51439252	79	-38.19464179	1.470439004
38.58910136	79	-38.19464179	1.525468499
10.25	50	-19.99999905	-7.796346213
10.25	50	-20.14928907	-7.799987093
10.21646871	50.12506517	-20.04821615	-7.764754361
69.74545283	21	-35.02510334	1.502460571
68.61217811	21	-33.29589418	1.596345507
21	38.65784659	-38.17905674	0.790000991
21	36.5141873	-38.19463146	0.749915632
44.44444444	0	-50	0.389973486
55.55555556	0	-50	0.526997625
55.55555556	11.11111111	-50	0.743846867
44.44444444	77.77777778	-50	0.862489824
33.33333333	77.77777778	-50	0.598636625
33.33333333	66.66666667	-50	0.802011782
68.66749708	21	-36.64712761	1.458931569
67.61642903	21	-34.93675904	1.545746785
79	47.92529114	-40	1.546168567
79	48.96264556	-38.19464179	1.611349526
79	49.99999998	-40	1.548444123
21	68.69613207	-36.55846765	0.717533401
21	67.64260042	-34.897267	0.838541452
21	66.56318263	-36.54809892	0.771467772
10.21657705	49.87512253	-28.30757044	-6.395943476
10.25	50	-28.36024011	-6.404365758
10.25	50	-28.21095009	-6.422538772
50.9830803	79	-34.8954468	1.80346763
52.08185972	79	-33.23925582	1.897754675
50.01507856	79	-33.23617455	1.924976844
21	53.33236017	-34.76964084	1.178901297
10.21657704	49.87512252	-21.2909397	-7.727294064
10.21657704	49.87512252	-21.44022972	-7.713679213
10.25	50	-21.34360922	-7.754593374
79	66.53179456	-33.22677776	1.676291829
10.21657704	49.87512252	-26.06822031	-6.783479337
10.21657704	49.87512252	-25.91893029	-6.816134477
66.66666667	88.88888889	-50	0.802180549
77.77777778	88.88888889	-50	0.809497423
77.77777778	100	-50	0.664985902
10.12487748	50.21657704	-22.0373898	-7.559697323
10	50.25	-21.9407693	-7.463917652
10.12487748	50.21657704	-21.88809978	-7.579286553
10.25	50	-18.05922881	-7.562094654
10.21646871	50.12506517	-17.95815588	-7.51083037
10.25	50	-17.90993879	-7.530953169
79	21	-30	1.665916124
21	56.2236086	-32.54448774	1.433040387
21	56.55248989	-31.08460975	2.085775295
21	55.30447646	-31.31316052	1.773962993
80	20	-40	1.143412316
79	20	-40	1.163200297
10	50.25	-20.59715913	-7.562632942
10	50.25	-20.44786911	-7.564703529
10.12487748	50.21657704	-20.54448961	-7.678811314
100	66.94042413	-30	1.026457436
100	66.79851895	-40	0.945550565
100	55.60040377	-40	0.977440029
21	65.56058813	-38.19463146	0.709133465
79	75.83829158	-35.38511966	1.382658867
79	74.81762863	-36.97930446	1.360011551
79	74.07163063	-34.86222387	1.450156115
10.12506517	49.78353129	-24.82549675	-7.007138237
10	49.75	-24.92656967	-6.904257349
10.12506517	49.78353129	-24.97478677	-6.973139628
79	73.87522467	-38.39896197	1.339420333
79	75.81537305	-38.58279083	1.288787851
74.89628908	79	-30	1.829033024
75.89604231	79	-31.44689768	1.513784183
79	42.67280391	-34.94457391	1.716458393
79	41.65319477	-36.5680096	1.642554686
79	40.60337507	-34.94090802	1.699239606
45.86525988	79	-33.23999202	1.961347919
46.87471922	79	-31.62040736	2.078683931
21	51.92879088	-30	8.159842724
26.01984091	79	-38.35132717	0.850941032
25.01663105	79	-36.81122229	0.842817818
80	41.70933661	-33.20232587	1.738525951
77.7031819	20	-38.57435338	1.217324649
0	44.44444444	-50	-0.875053059
37.50909705	79	-36.56917952	1.622399156
39.58575333	79	-36.57452751	1.666707658
38.54254992	79	-34.95466986	1.776581819
21	54.64241006	-30	7.187105768
21	53.27411965	-30	7.740169206
79	43.64943866	-33.29066794	1.794494061
66.51771411	21	-33.2348415	1.640497736
79	77.19244991	-36.94906046	1.297945718
79	24.22462568	-36.18593103	1.359108197
79	25.95776312	-35.17287017	1.439786215
37.55179007	21	-30	2.839680893
38.53943915	21	-31.61104107	2.069930105
55.55555556	66.66666667	-50	1.190074679
79	60.30465739	-36.52879145	1.626400257
79	58.20212636	-36.54447571	1.644676929
79	59.27104972	-34.86572881	1.703466956
79	61.35362893	-34.84388724	1.682708825
21	43.36646305	-33.09406327	1.332071141
21	43.25479806	-31.29929541	1.750428757
11.11111111	0	-40	-0.347214257
67.59769027	79	-31.62703299	1.694827486
69.67232044	79	-31.63532772	1.649703232
68.67221681	79	-30	2.016956369
21	22.9954328	-30	1.825612355
21	24.01615893	-31.45217694	0.805140229
21	25.03727768	-30	2.033970629
66.66666667	100	-50	0.616104583
77.77777778	100	-40	0.727140859
80	22.32737867	-38.53828569	1.232357106
10	50.25	-22.09005932	-7.444889696
79	67.63502517	-38.19464179	1.467754918
46.85831778	79	-34.88473919	1.834369905
47.85706603	79	-36.55524611	1.71688198
48.89701365	79	-34.92620475	1.819799841
43.7750536	21	-33.26542647	1.964610731
42.68535089	21	-31.64922805	2.103232485
27.04993821	79	-36.69694728	1.047385153
45.78600487	79	-36.53603881	1.721006986
44.79730825	79	-34.89851817	1.837792143
80	31.37379657	-33.2476911	1.598107891
80	33.44035423	-33.21342272	1.635173332
10.25	50	-22.38863935	-7.617652343
10.25	50	-26.7180499	-6.666831976
10.21657704	49.87512252	-26.66538038	-6.659634304
79	30.2788711	-38.34246902	1.426634683
43.77588712	21	-30	2.788961227
42.67958429	21	-34.93308255	1.828589644
37.49222947	21	-36.5813586	1.620672275
56.2240812	21	-30	2.42308278
55.16728838	21	-31.61712996	1.952808019
10.21646871	50.12506517	-17.06241577	-7.298176002
10.21646871	50.12506517	-16.91312575	-7.258276405
10.25	50	-17.01419868	-7.313212205
79	21	-31.94885255	1.373323973
79	22.82726629	-33.00298474	1.419274009
79	21	-33.94904054	1.322543916
42.68034377	79	-34.95416925	1.827011231
74.05716572	79	-35.17190276	1.409065717
74.34771494	79	-36.9165466	1.344742257
61.42104282	21	-31.6173364	1.827251119
60.40252268	21	-33.23436473	1.75798292
59.33581771	21	-31.61137192	1.866858487
51.01149511	79	-31.62572462	2.025548312
53.08604459	79	-31.61602512	1.996374819
79	57.25625723	-31.62113392	1.865050533
79	55.17009417	-31.61343065	1.884638828
77.77777778	77.77777778	-50	0.958096992
88.88888889	88.88888889	-50	0.787082626
79	56.22407227	-30	2.20274883
0	22.22222222	-40	-1.159271645
80	34.43944439	-38.19463146	1.479317846
80	35.47681584	-40	1.431843036
80	36.5141873	-38.19463146	1.506399946
88.88888889	66.66666667	-50	0.970488768
88.88888889	55.55555556	-50	1.015901893
100	66.66666667	-50	0.862819575
48.94898314	21	-31.61636593	2.070624838
79	31.31014848	-33.355082	1.631382061
79	32.28453411	-34.99031081	1.584030646
79	30.20604153	-35.04837023	1.542508799
10.25	50	-20.74644915	-7.793499742
10.21646871	50.12506517	-20.64537622	-7.764162056
10.25	50	-20.59715913	-7.798244481
10	49.75	-22.23934934	-7.424467673
10	49.75	-22.38863935	-7.402722276
10.12506517	49.78353129	-22.28756643	-7.523735107
10.25	50	-25.52372975	-6.92570159
10.12487748	50.21657704	-23.97816004	-7.19826036
10	50.25	-24.03082956	-7.097477059
10.21657704	49.87512252	-23.38099997	-7.398505764
10.21657704	49.87512252	-23.53028999	-7.366399876
10.25	50	-23.43366949	-7.414156661
11.11111111	100	-30	-0.465369092
67.63502521	79	-38.19464179	1.417055072
37.58684862	79	-33.21642872	1.909772548
21	43.91566456	-30	6.586157337
79	35.42744338	-36.55502843	1.574192198
79	34.43968364	-38.19464179	1.499744391
79	33.33890652	-36.55961427	1.542518409
80	32.36470147	-38.19463146	1.448326315
80	30.23166254	-35.00180742	1.51735072
55.55555556	77.77777778	-50	0.981566823
55.55555556	88.88888889	-50	0.7438682
100	78.23404021	-30	0.959204944
100	77.97986473	-40	0.887610104
77.77777778	0	-30	0.787339547
79	48.90298251	-34.92479403	1.743782787
55.18480108	79	-31.64313718	1.954027173
56.22951325	79	-33.27623583	1.830424092
57.26142662	79	-31.67221195	1.911204428
80	39.70079448	-36.52748576	1.600068942
80	40.61465789	-34.85240138	1.66985454
10.25	50	-22.83650941	-7.536939078
10.25	50	-22.98579943	-7.507693689
10.21646871	50.12506517	-22.8847265	-7.499042415
21	38.79608287	-33.22055355	1.160070057
72.85099832	79	-33.41973385	1.501910934
21	72.91567208	-36.68935195	0.592115861
80	45.85068405	-30	1.616326055
80	46.9339746	-31.61525239	1.820718126
10.21657704	49.87512252	-27.85970053	-6.454763157
10.12506183	49.78352936	-27.96066649	-6.399501706
10.21657704	49.87512252	-28.00899054	-6.433968637
41.66167922	79	-36.56121844	1.696903389
40.66381021	79	-38.19464179	1.565003567
10.21646871	50.12506517	-16.76383573	-7.217308509
10.25	50	-16.71561864	-7.230752113
10.25	50	-16.86490866	-7.272509693
10.21646871	50.12506517	-22.73543648	-7.527139889
80	46.88790188	-38.19463146	1.583928209
21	22.45721749	-31.26040868	0.738867913
10.21646871	50.12506517	-25.87052688	-6.826773923
10.12487748	50.21657704	-25.76964027	-6.795545309
100	88.88888889	-50	0.752439243
33.33333333	44.44444444	-50	0.931263247
44.44444444	44.44444444	-50	1.233910271
44.44444444	55.55555556	-50	1.234644271
100	89.52636615	-30	0.874204272
29.14881988	79	-36.60310958	1.224778865
31.24420697	79	-36.5688115	1.365636203
30.18982066	79	-34.87975137	1.441201606
79	37.55174691	-40	1.479925323
80	37.55155876	-40	1.455937314
59.33632687	21	-38.19463146	1.528644669
79	26.04820536	-31.72481564	1.582209675
79	27.09365432	-33.4394989	1.534376854
79	63.4363105	-34.87188899	1.655797008
79	62.38631565	-36.54001464	1.60320216
72.82167332	21	-30	1.88940224
71.76934869	21	-31.71098267	1.601079796
70.74697431	21	-30	1.952319058
79	35.47703806	-40	1.455125515
21	60.3594771	-36.51908664	0.908428306
79	52.07470883	-40	1.546339841
79	51.03735441	-38.19464179	1.611267932
79	53.11206325	-38.19464179	1.607295628
54.16998892	21	-33.24714524	1.866153112
75.74154764	21	-34.72957765	1.384543517
77.15401386	21	-33.12079136	1.40104176
77.28091719	21	-35.29476489	1.328896613
75.68070369	21	-36.20687077	1.33883188
21	71.77475201	-38.34754017	0.5566338
21	69.71007396	-38.19463146	0.615757914
80	35.52119752	-33.17778363	1.668415556
80	36.47937621	-34.81797898	1.6250534
79	34.34170046	-34.89964649	1.622125201
80	58.29867849	-30	1.595650336
10	50.25	-24.92656967	-6.904244664
10.12487748	50.21657704	-25.02319017	-6.962002367
10	50.25	-25.07585969	-6.87185086
25.93033163	79	-34.84927301	1.076886911
27.23319183	79	-33.30366923	1.351365983
25.58528872	79	-33.14818668	1.192914571
28.08508804	79	-34.99381613	1.271365165
75.89988279	20	-31.44446685	1.44733395
76.9705466	20	-30	1.269261657
74.8958915	20	-30	1.303142891
21	71.88295342	-34.98619177	0.708706334
21	70.74375075	-36.67508823	0.65713053
21	37.15749433	-33.30415281	1.104672211
21	67.63533105	-38.19463146	0.664266528
21	40.56355647	-38.16684544	0.821631863
21	42.73841605	-38.19463146	0.849987304
80	24.23623466	-36.15591193	1.342339855
80	25.90761546	-35.15549259	1.41589539
21	44.79892856	-31.65621098	1.79247632
21	45.21218449	-33.30023314	1.345414167
21	46.36068114	-32.62454069	1.506574425
28.10501077	21	-34.98388404	1.273409942
58.23718281	21	-36.55066469	1.622097526
56.22407227	79	-30	2.423023487
80	20	-36.05095946	1.229125
33.33333333	55.55555556	-50	0.931854838
80	54.14934701	-30	1.615923102
80	52.07468127	-30	1.620145375
80	53.14926095	-31.59363225	1.822728869
10.21657704	49.87512252	-14.8714689	-6.640812769
10.25	50	-14.92413841	-6.678496597
21	25.57770768	-36.89842002	0.533775176
21	27.26355436	-36.72078569	0.595928403
21	25.90531303	-35.14452444	0.623189773
79	65.56031633	-38.19464179	1.499675849
77.77777778	22.22222222	-50	0.958125017
79	60.30827674	-33.21099814	1.763357249
79	58.29495363	-33.25532251	1.780964911
30.27732385	21	-31.62593097	1.775639298
28.21682379	21	-31.62700145	1.617263739
29.25299401	21	-30	2.541338544
74.89637233	21	-30	1.829913311
73.84650477	21	-31.79156227	1.544030023
60.37345378	79	-30	2.285598641
61.42346306	79	-31.61886305	1.824442912
62.44814454	79	-30	2.212094057
79	32.36497479	-38.19464179	1.467804019
79	33.40232922	-40	1.426633563
79	31.32762037	-40	1.39505851
33.33333333	22.22222222	-50	0.598840905
33.33333333	11.11111111	-50	0.38564584
10.21646871	50.12506517	-19.60034609	-7.743292949
10.25	50	-19.70141902	-7.782682964
10.21646871	50.12506517	-22.28756643	-7.604128456
10.25	50	-22.23934934	-7.641920676
37.55185546	79	-30	2.842418688
38.55132409	79	-31.60661777	2.085728569
39.62654622	79	-30	2.840485973
0	55.55555556	-40	-1.751168289
0	55.55555556	-50	-0.875023554
10.21646871	50.12506517	-23.33259656	-7.408660787
10.21646871	50.12506517	-23.48188658	-7.376793218
21	63.51397793	-38.27957909	0.74497094
80	34.4367115	-34.84106335	1.595351795
80	35.51769483	-36.52059064	1.55180101
40.66364062	21	-38.19463146	1.564726263
39.56986043	21	-36.57606156	1.665915541
76.97118942	20	-40	1.193924588
10.12506517	49.78353129	-22.13827641	-7.545770845
79	68.68887202	-36.5219507	1.509075773
79	70.78767607	-36.64508674	1.463933488
21	28.22469207	-38.34938871	0.556611494
0	11.11111111	-40	-0.851972715
0	22.22222222	-30	-1.691085395
10.12487748	50.21657704	-24.72461014	-7.030002015
10.21646871	50.12506517	-24.82549675	-7.068003485
10.12487748	50.21657704	-24.87390015	-6.995972501
77.77777778	44.44444444	-50	1.149835263
24.10402095	21	-31.75906154	1.147524912
22.44541337	21	-33.01658084	0.750393133
24.11528958	79	-31.76321285	1.149363127
24.13586625	79	-33.91887216	0.937397293
21	33.20541896	-30	3.163014631
10.12487748	50.21657704	-23.67958	-7.263176971
10.21646871	50.12506517	-23.78046662	-7.310987474
10.12487748	50.21657704	-23.82887002	-7.230976384
21	43.67948662	-36.51424308	0.977985575
21	41.63793238	-36.46287384	0.948869171
100	55.55555556	-50	0.889310348
100	44.39964512	-40	0.977294226
11.11111111	100	-50	-0.243080211
79	57.23384898	-34.94215979	1.717286926
22.22222222	0	-50	-0.014474471
22.22222222	0	-40	-0.062557022
10.21646871	50.12506517	-19.30176605	-7.7185638
10.25	50	-19.40283898	-7.760570365
10.21646871	50.12506517	-19.45105607	-7.73195501
29.30926914	21	-33.23918258	1.531830915
27.28580427	21	-33.29181711	1.358025638
21	59.35668914	-38.22390059	0.818727585
21	58.47695098	-36.68441485	0.931663608
80	47.91132136	-33.20620138	1.770652745
80	49.00747305	-31.58691215	1.832305603
72.82123388	20	-30	1.33194657
73.84445624	20	-31.79070386	1.496876699
80	44.81315897	-38.19463146	1.576063511
80	45.94208574	-36.52495396	1.64231954
88.88888889	22.22222222	-50	0.888539917
88.88888889	11.11111111	-50	0.787093373
100	22.22222222	-50	0.814451652
49.99998416	21	-30	2.629997075
80	37.63792334	-36.48916104	1.579591948
80	38.53858206	-34.84979452	1.648923729
0	66.66666667	-50	-0.802958382
10	50.25	-22.83650941	-7.330236484
9.874934827	50.21646871	-22.73543648	-7.24913792
10	50.25	-22.68721939	-7.355530252
21	64.75351998	-30	3.571802085
21	62.7313739	-30	4.115334574
21	71.84755841	-31.64780129	0.95437035
21	73.82538809	-31.67267204	0.85853067
21	72.92065388	-30	2.241486654
21	21	-38.05114745	0.360594738
55.55555556	0	-30	0.634621015
43.77592773	79	-30	2.788122923
88.88888889	77.77777778	-50	0.888566599
100	77.77777778	-50	0.814462395
21	72.81947294	-33.27757801	0.783967338
21	74.09840104	-34.85759609	0.637901589
53.08415656	79	-34.88318937	1.780672823
54.18484135	79	-33.25763684	1.865118465
21	29.12134832	-30	2.49439761
10.25	50	-17.1634887	-7.352801286
79	53.07091597	-31.63823884	1.887792626
10.21646871	50.12506517	-21.2425363	-7.731215667
10.25	50	-21.1943192	-7.767221209
44.44444444	33.33333333	-50	1.093249223
55.55555556	44.44444444	-50	1.311939756
66.59752605	79	-30	2.080261375
74.05460299	21	-35.1719858	1.408959756
74.34806936	21	-36.91372062	1.344697797
21	75.86149486	-31.78682564	0.752322526
21	77.67643657	-31.47013518	0.689050602
80	50.00001626	-40	1.522218497
80	22.48173583	-37.0181502	1.273056532
79	20	-31.94885255	1.333555533
79	50	-30	2.230476188
79	52.07469076	-30	2.230032273
47.85136988	21	-36.55889042	1.716452887
49.94257599	21	-36.5538735	1.707031388
88.88888889	0	-40	0.742496291
10.21646871	50.12506517	-21.39182632	-7.718195738
79	54.14938151	-30	2.219949021
79	61.41089864	-38.19464179	1.551382899
10.25	50	-23.73224952	-7.347860945
10.25	50	-23.5829595	-7.381343099
10.21657704	49.87512252	-23.67958	-7.33358904
45.85061849	79	-30	2.751678483
73.70418071	21	-38.4247706	1.309926574
74.89689874	21	-40	1.248058178
79	46.876941	-31.63314259	1.883560636
79	45.71962903	-33.27365125	1.806539866
79	79	-38.05114745	1.224894537
77.52583833	79	-37.05975089	1.275206758
80	29.2525871	-40	1.33929263
79	54.14941768	-40	1.540611423
79	72.6417192	-33.32334448	1.546013777
79	73.75198574	-31.66758597	1.586156643
79	74.39562852	-33.12587851	1.507458741
31.36568461	21	-33.2096096	1.672125016
36.47474124	21	-34.9552904	1.726350625
10.25	50	-17.46206873	-7.428247898
10.25	50	-17.61135875	-7.463961559
10.21646871	50.12506517	-17.51028583	-7.410713083
66.66666667	33.33333333	-50	1.167282747
61.41089867	79	-38.19464179	1.503394988
88.88888889	0	-50	0.684668605
100	0	-50	0.686396579
100	11.11111111	-50	0.752429598
59.33612027	79	-31.67221156	1.865995449
77.28627293	79	-35.29967578	1.328708371
79	41.70123697	-30	2.181956738
79	40.65935808	-31.67451658	1.842722041
79	39.62654622	-30	2.157741471
33.43717791	21	-33.22616907	1.774714904
21	57.50648704	-30	5.996629554
21	56.03286903	-30	6.661189654
10	50.25	-26.7180499	-6.538727361
9.874934827	50.21646871	-26.61697697	-6.494890157
10	50.25	-26.56875988	-6.566162661
10.12487748	50.21657704	-19.94732953	-7.673431951
10.21646871	50.12506517	-19.89892613	-7.75970251
21	74.43368063	-33.09644009	0.733548277
80	21	-30	1.255297128
10.12487748	50.21657704	-21.2909397	-7.641498701
21	79	-36.05095946	0.404265193
22.61224552	79	-34.9294292	0.658283829
49.92303442	79	-36.55915252	1.706977436
58.29876303	79	-30	2.353431399
21	44.55960033	-34.86331232	1.137704271
22.22222222	100	-40	-0.062391403
22.22222222	100	-50	-0.014438833
22.22222222	66.66666667	-50	0.289048323
37.58035063	21	-33.21333554	1.909298909
38.54251677	21	-34.96099657	1.775976343
100	55.64680804	-30	1.06338723
21	22.58826347	-35.22705736	0.480451361
10.21646871	50.12506517	-20.34679618	-7.768601115
10.12487748	50.21657704	-20.24590957	-7.680139663
10.21646871	50.12506517	-20.19750617	-7.767720433
9.874934827	50.21646871	-23.78046662	-7.061076846
10	50.25	-23.73224952	-7.159603901
10	50.25	-23.88153954	-7.128777023
21	21	-33.94904054	0.455874203
0	44.44444444	-40	-1.751257682
79	77.53754166	-38.74274428	1.242919084
10.21646871	50.12506517	-24.97478677	-7.032817259
79	56.22412652	-40	1.531166879
33.33333333	100	-50	0.205228924
66.66666667	77.77777778	-50	0.999795016
10.12487748	50.21657704	-25.62035025	-6.82815502
80	29.25335813	-30	1.447485132
80	28.2182613	-31.66795912	1.587502519
80	30.3408418	-31.62189933	1.634175194
100	89.07482358	-40	0.814502425
10.21657704	49.87512252	-23.82887002	-7.300182287
10.21657704	49.87512252	-23.97816004	-7.266256155
10.25	50	-23.88153954	-7.313804481
79	55.1867721	-38.19464179	1.599339224
10.12487748	50.21657704	-23.38099997	-7.325716643
10.12487748	50.21657704	-19.49945948	-7.648234946
21	77.540105	-38.73759331	0.376574345
26.16258369	21	-31.73760389	1.40698203
27.178295	21	-30	2.375482549
79	39.62645575	-40	1.500853431
79	35.4771647	-30	2.087766991
79	34.41314112	-31.61579664	1.764245402
79	33.40247395	-30	2.046501018
10.21646871	50.12506517	-17.21170579	-7.336937808
59.30090085	21	-34.90154358	1.690251658
30.29026598	79	-38.19464179	1.185312769
10	49.75	-22.09005932	-7.444886164
10.12487748	50.21657704	-22.18667982	-7.538621648
44.44444444	66.66666667	-50	1.093588989
80	36.55706582	-31.57903042	1.73645452
80	35.47735535	-30	1.536458423
80	34.49228292	-31.5904503	1.70837704
58.30347694	21	-33.23432575	1.796028491
100	10.47363385	-30	0.874208694
100	10.92517778	-40	0.814488429
100	0	-40	0.738958343
79	67.62806362	-31.59844728	1.725885241
10.25	50	-26.86733992	-6.637808436
79	22.49223303	-35.29086671	1.334665479
62.43765637	79	-33.25066772	1.719391456
0	88.88888889	-50	-0.564208379
21	51.03738772	-38.19463146	0.896954092
66.66666667	100	-30	0.738274068
66.66666667	100	-40	0.679334583
77.77777778	100	-30	0.787371664
21	38.02578525	-31.70797705	1.280699874
54.14938151	79	-30	2.49547065
79	41.7011646	-40	1.518044216
79	40.66381018	-38.19464179	1.571212934
79	42.73851902	-38.19464179	1.587210548
40.61579405	79	-34.88706575	1.8148173
79	24.16382547	-34.67239702	1.406328931
10.25	50	-21.79147928	-7.705767429
10.25	50	-21.64218926	-7.723804019
44.44444444	88.88888889	-50	0.611009087
33.33333333	88.88888889	-50	0.385704691
68.61014996	79	-33.29560673	1.596006976
77.49507404	20	-31.27655938	1.402531777
28.1366168	79	-38.3582864	1.02520087
64.52217969	21	-33.20935472	1.681204171
80	28.09769832	-34.97338586	1.473840258
10.25	50	-26.27017984	-6.758900523
30.20289244	21	-34.89268648	1.440379895
100	22.02014407	-40	0.887564163
79	54.09036218	-36.5233346	1.670060474
79	56.18225094	-36.55800422	1.658224607
10.12487748	50.21657704	-25.17248019	-6.928163763
10.21646871	50.12506517	-25.12407679	-6.997750108
80	24.16282234	-38.20045279	1.284406579
80	25.10310126	-40	1.258134773
21	53.16134732	-38.21825148	0.886709245
24.07477128	21	-38.57486537	0.657749
10.12487747	50.21657704	-28.15828054	-6.373946961
10.21646871	50.12506518	-28.25916706	-6.401723283
10.12487747	50.21657705	-28.30757044	-6.356060432
10.21646869	50.12506521	-28.4084567	-6.384140425
34.41489249	21	-34.8843943	1.662583386
0	77.77777778	-50	-0.688649331
0	88.88888889	-40	-0.852181191
21	47.69206827	-33.0917043	1.435173843
70.74690757	79	-30	1.951667906
9.874934827	50.21646871	-23.18330654	-7.173288437
10.12506517	49.78353129	-27.36342707	-6.488206108
10.12506517	49.78353129	-27.21413705	-6.512970228
10	49.75	-27.31520997	-6.437226465
55.55555556	100	-50	0.527022441
79	31.29062198	-36.62199869	1.505044135
10.21657704	49.87512252	-24.72461014	-7.091894801
10.12506517	49.78353129	-24.67620673	-7.041168369
21	34.43944439	-38.19463146	0.709146523
21	35.42318856	-36.57404358	0.815983614
21	33.33644487	-36.56277132	0.768346511
21	48.9862052	-34.45759775	1.235112724
21	48.94698633	-32.47805896	1.596544272
10.21657704	49.87512252	-26.21751032	-6.751446317
21	26.18786987	-38.33895529	0.499597442
80	43.77578751	-40	1.505529018
21	46.67231225	-30	7.75876697
21	47.4979551	-31.41452714	1.898948579
21	48.00871096	-30	8.160418292
65.56031636	79	-38.19464179	1.447531468
21	59.18324159	-33.49859036	1.197119744
21	57.33056319	-33.42028553	1.26742835
21	57.71439706	-34.9472933	1.085570455
70.76107937	79	-33.35503837	1.550099625
72.75539129	21	-36.71775691	1.382492884
10.21657704	49.87512252	-26.96396042	-6.602521332
10.12487748	50.21657704	-23.53028999	-7.29479024
79	21	-36.05095946	1.271711664
79	22.4602775	-37.05452398	1.285639889
79	21	-38.05114745	1.224545882
10.21646871	50.12506517	-27.36342707	-6.531916235
10.25	50	-27.31520997	-6.556392085
10.25	50	-27.46449999	-6.531278475
79	31.32778319	-30	2.001573329
79	29.25309243	-30	1.948960597
56.25995781	21	-33.25854916	1.830989079
79	62.37139215	-33.21569113	1.738385901
77.28333204	20	-35.29759705	1.306488553
75.74216547	20	-34.72995273	1.357649703
47.92530924	79	-30	2.693094797
10.21657704	49.87512252	-22.18667982	-7.61988824
10.21657704	49.87512252	-22.0373898	-7.641852269
9.874934827	50.21646871	-25.87052688	-6.634872229
9.783422956	50.12487748	-25.76964027	-6.605303257
9.874934827	50.21646871	-25.72123686	-6.664436775
41.70123697	79	-30	2.82500703
100	33.33333333	-50	0.862808179
21	48.76241715	-30.93565285	2.538282441
10.12506517	49.78353129	-21.09324628	-7.656110295
10.21657704	49.87512252	-21.14164968	-7.739054332
79	63.49880317	-31.61256529	1.79555585
79	61.42817874	-31.60538463	1.82322421
79	62.44814454	-30	2.125462063
80	48.01647932	-36.52900492	1.64819014
80	48.9626448	-38.19463146	1.58782015
66.66666667	22.22222222	-50	0.999775233
79	38.58910133	-38.19464179	1.551348105
100	0	-30	0.79221524
79	20	-33.94904054	1.297792996
21	57.98094668	-31.80323509	1.495891085
74.05493223	20	-35.17265952	1.381248509
25.10371092	79	-30	2.163246214
21	48.9626448	-38.19463146	0.89742622
33.33333333	100	-30	0.201059175
22.22222222	100	-30	-0.123565935
80	45.84890275	-33.21786735	1.763646504
80	23.02936529	-30	1.317128413
80	29.25760209	-33.28581016	1.554837242
9.874934827	50.21646871	-22.58614647	-7.27243535
10.25	50	-21.9407693	-7.68604535
74.89900863	21	-33.2771983	1.45916278
21	61.39560114	-38.24949674	0.785059581
22.22222222	0	-30	-0.123560908
77.15248614	20	-33.12313012	1.367872257
79	32.36011101	-31.62550711	1.722109082
79	33.43201655	-33.22340782	1.675515261
80	33.40207293	-40	1.405198357
10.25	50	-21.49289924	-7.740096227
10.21657704	49.87512253	-28.15828054	-6.414353995
22.44881408	79	-33.02233899	0.750143344
10.12487748	50.21657704	-20.09661955	-7.677799892
10.21646871	50.12506517	-23.18330654	-7.439714087
64.5228353	79	-30	2.146308982
32.36466895	21	-38.19463146	1.302854568
79	63.48560748	-38.19464179	1.527569982
9.874934827	50.21646871	-22.13827641	-7.335379998
9.874934827	50.21646871	-21.98898639	-7.353810557
21	46.12278493	-31.13235583	2.146818565
21	79	-31.94885255	0.510566332
21	79	-33.94904054	0.455561786
10.12487748	50.21657704	-20.69377963	-7.675174711
10.21646871	50.12506517	-20.79466624	-7.758882369
10.12487748	50.21657704	-20.84306965	-7.66959221
79	71.7755341	-38.32651453	1.387041271
10.12487748	50.21657704	-20.39519959	-7.680476343
63.50886315	21	-31.60658341	1.777264202
80	31.32733001	-40	1.373506216
10.21646871	50.12506517	-26.91555701	-6.611472166
10.25	50	-27.01662994	-6.609696975
45.84531001	21	-33.21112005	1.96315175
10.2164687	50.12506519	-12.28513485	-5.870449522
10.25	50	-12.38620809	-5.911084363
10.21646846	50.1250656	-12.43441503	-5.910068604
55.160162	21	-34.88602238	1.753113621
57.21838473	21	-34.91220249	1.721850651
33.40239204	21	-30	2.754672435
32.32509828	21	-31.61174897	1.887409914
79	77.51055415	-32.9836447	1.407430939
79	65.52700826	-34.85170305	1.626172926
79	43.72633402	-36.56881479	1.657185302
79	47.78580874	-33.2589262	1.814864636
0	55.55555556	-30	-2.818021694
10.12506517	49.78353129	-20.94395626	-7.664883027
10.25	50	-23.13508945	-7.477420571
10.25	50	-23.28437947	-7.44621572
79	64.44332277	-33.22128588	1.709677702
11.11111111	88.88888889	-50	-0.261318811
55.18677213	79	-38.19464179	1.57217412
33.33333333	0	-30	0.201168652
79	43.77587345	-40	1.531045599
10.2164672	50.12506779	-12.58365313	-5.95045718
10.25	50	-12.68478813	-5.992848058
10.21646846	50.12506561	-12.73299488	-5.991628504
10.21646871	50.12506517	-25.42265682	-6.928275517
10.21646871	50.12506517	-25.2733668	-6.962876825
10.25	50	-25.37443973	-6.960504249
21	69.69797854	-35.02153175	0.772717248
80	26.08041895	-31.64278928	1.537329831
80	25.10402666	-30	1.365157184
10	50.25	-26.41946986	-6.594326101
31.32769303	21	-30	2.665848885
21	50.41071661	-32.98792	1.474033963
88.88888889	100	-30	0.800050982
10.12487748	50.21657704	-22.63454987	-7.467216179
80	38.58893022	-38.19463146	1.529547879
77.77777778	11.11111111	-50	0.809431435
76.97158981	21	-40	1.213729771
35.47709106	21	-30	2.810235584
29.2785192	79	-33.23645049	1.532081482
21	74.9626892	-30	2.017469626
10	49.75	-25.07585969	-6.871855944
10.21657704	49.87512252	-21.58951974	-7.6982635
74.89647207	79	-33.27407166	1.459294066
10.21646871	50.12506517	-21.54111633	-7.70336525
47.94513807	79	-33.22762784	1.947062597
[truncated: 8,381 more rows]
