# Supplementary material for: Development of three-dimensional forward modeling and observation device for leakage electric field in the process of foundation pit pumping test
Source: PLoS One. 2025 Aug 20;20(8):e0328727. doi: 10.1371/journal.pone.0328727 (PMC12367133; doi:10.1371/journal.pone.0328727)
Supplement: S1 File — This is the forward modeling data used in Sections 3.2 “Simulation Results of the Seepage Field” and 3.3 “Simulation Results of the Leakage Electric Field” of the paper. (ZIP) [file pone.0328727.s001.zip › Model data/Model4_CAE+EKE.csv]

X	Y	Z	V(mV)
20	50.08229801	-36.4208397	1.263551651
20	48.96264556	-38.19464179	1.161957655
20	48.00154955	-36.35797188	1.263587062
32.36466895	80	-38.19463146	1.893159264
31.34607962	80	-36.45769277	1.990768212
33.45125685	80	-36.5170367	2.154087193
80	74.8960044	-30	2.272139037
80	73.82072974	-31.65853991	2.557949972
80	75.91409215	-31.75688554	2.45012249
38.5888977	80	-38.19463146	2.258612315
37.62289073	80	-36.49021665	2.40098351
39.68282701	80	-36.48945428	2.48333601
71.85313115	80	-38.36292721	2.162400924
69.76252494	80	-38.32047597	2.214102787
70.76377698	80	-36.67452809	2.284886256
20	46.8596329	-38.19036887	1.154824802
20	45.85268108	-36.06464585	1.265905223
46.82487085	20	-34.92664594	2.780126188
44.76665395	20	-34.90183215	2.767754984
45.77969172	20	-36.56069182	2.605997022
50.00000002	20	-40	2.307564843
52.07470886	20	-40	2.314343594
51.03735444	20	-38.19464179	2.472708013
53.11206328	20	-38.19464179	2.46726457
33.40232925	20	-40	1.788429019
32.36497483	20	-38.19464179	1.892845473
31.3276204	20	-40	1.635801261
80	77.40182712	-34.82172031	2.19961765
80	79	-33.94904054	2.151529726
80	77.5515985	-32.97667919	2.280482901
20	43.63775128	-36.44192639	1.228220407
20	41.54007574	-36.54668235	1.195718223
20	42.25590628	-34.65845645	1.295304515
63.48560751	20	-38.19464179	2.347178936
65.56031636	20	-38.19464179	2.309377894
64.45454332	20	-36.49752671	2.443667412
24.07458488	20	-35.41470171	1.176581163
25.9506156	20	-34.86602805	1.528215096
24.1621722	20	-33.91534348	1.322131147
79	66.59767075	-40	2.34110785
80	64.52321667	-40	2.350619414
79	64.5229619	-40	2.387575065
79	80	-36.05095946	2.060232862
79	80	-38.05114745	1.982070101
77.54682014	80	-37.00772581	2.066769097
29.19656433	80	-36.57633753	1.767075103
30.27483049	80	-34.82039224	2.073640895
61.43149935	80	-31.60076386	2.850534512
60.37331317	80	-30	2.416721757
62.44797891	80	-30	2.387011521
22.85479193	80	-36.8758076	0.877343262
21	80	-36.05095946	0.613615244
22.67961109	80	-34.79278769	0.970171162
77.61913329	80	-31.23847255	2.326919939
75.92972807	80	-31.44112262	2.405355864
76.97063471	80	-30	2.102036756
20	21	-31.94885255	0.590796215
20	21	-30	-0.272119689
20	22.48634098	-31.27019436	0.766435069
20	21	-40	0.410859843
20	20	-38.05114745	0.419064734
20	21	-38.05114745	0.476086737
20	46.65762009	-32.85214308	1.316655924
20	47.33264866	-34.59479428	1.333053747
20	45.83475198	-34.13673247	1.335206791
41.7013695	20	-30	2.368494115
40.62527852	20	-31.60526228	3.058528496
42.68551182	20	-31.64917475	3.0957878
20	59.11308912	-33.32283485	1.310308607
20	56.70594667	-32.98326604	1.326879124
20	58.2284232	-31.59483697	1.311334874
20	64.50039714	-33.17785449	1.231324689
20	62.55904096	-33.05987348	1.267571158
20	63.57767547	-31.56643802	1.275057975
20	51.03735441	-38.19464179	1.163027342
20	52.21877154	-36.47891929	1.255399133
20	53.11206325	-38.19464179	1.155020041
47.92412597	80	-33.17980478	2.95323192
45.88806	80	-33.23041377	2.947576743
46.91921646	80	-31.61395046	3.102959293
62.48218176	20	-33.23942167	2.713901843
60.40537145	20	-33.236498	2.762446144
61.39157925	20	-34.89990484	2.620907514
20	59.31777398	-38.27815592	1.085707427
20	58.29883537	-40	0.975928253
20	57.28570756	-38.28096547	1.111819764
28.25942926	80	-38.27317163	1.501131363
27.15082375	80	-36.5834085	1.526104071
69.71388066	80	-31.62804228	2.619272346
70.82696885	80	-33.3716825	2.478423122
68.67179516	80	-33.27167527	2.54728086
20	72.82179729	-40	0.642947158
20	73.88412148	-38.40078297	0.684564166
20	74.89650613	-40	0.568106527
21	29.2525871	-40	0.859800951
20	27.17820268	-40	0.644637179
20	29.25291153	-40	0.711793537
20	52.55636956	-32.76913743	1.325244635
20	50.49453731	-32.97456805	1.317881497
20	51.35008028	-31.43125297	1.18910442
20	77.19442082	-36.93125275	0.590360491
20	79	-38.05114745	0.475812825
20	77.53745609	-38.74228576	0.516257819
47.92529117	20	-40	2.295203603
48.96264559	20	-38.19464179	2.469234856
80	68.67200719	-30	2.463471601
80	69.72155399	-31.59658988	2.714837441
80	70.74667292	-30	2.408029597
27.17781166	80	-40	1.240611099
29.25255458	80	-40	1.451798838
27.17820271	79	-40	1.304971462
21	23.02841019	-40	0.599614932
21	21	-40	0.520400333
21	41.70104459	-40	1.205184266
21	39.62630168	-40	1.164875444
20	39.62645575	-40	0.950495058
80	77.51695039	-38.72935282	2.02158654
80	75.93192296	-38.55288253	2.091188589
80	76.97162014	-40	1.988289099
20	25.10349383	-40	0.568431042
21	27.17784418	-40	0.777788091
21	25.10310126	-40	0.690179288
20	80	-33.94904054	0.463782048
20	79	-36.05095946	0.525469278
20	79	-33.94904054	0.566339873
20	34.45572268	-34.87441374	1.140959685
20	32.33778174	-34.99100169	1.077629225
20	33.36556023	-33.26203163	1.179791037
25.10349387	79	-40	1.059808393
25.10306875	80	-40	1.002783744
66.61383685	20	-36.5076382	2.396221149
65.54768908	20	-34.81114677	2.533143044
20	20	-33.94904054	0.46942483
20	20	-31.94885255	0.417380271
70.74708847	79	-40	2.140571724
68.67237963	79	-40	2.184380008
68.67266999	80	-40	2.140040921
76.97118942	79	-40	1.987339481
74.89689874	80	-40	2.005541037
76.97158981	80	-40	1.953417451
51.0373552	80	-38.19463146	2.472786193
53.11209812	80	-38.19463146	2.467383438
52.07472666	80	-40	2.31297304
54.09246167	20	-36.55027577	2.601940579
55.16120047	20	-34.90944421	2.730671793
53.08411659	20	-34.88418576	2.758883749
48.96261228	80	-38.19463146	2.46944569
47.88732392	80	-36.55124212	2.621820494
49.95110736	80	-36.53872338	2.625672378
20	57.57497342	-30	-2.807526702
20	56.78078012	-31.09514301	0.948878848
20	56.11920092	-30	-3.245581368
63.46922535	20	-34.89204015	2.576211321
62.39357018	20	-36.53205133	2.482200913
60.37354425	20	-40	2.26553072
58.29895541	21	-40	2.345291508
60.37369832	21	-40	2.321104713
80	80	-40	1.873468005
80	79	-40	1.914296254
79	80	-40	1.90328609
26.16900939	20	-31.75146082	1.915339636
27.37037321	20	-33.29476341	1.906633
28.19137957	20	-31.65556379	2.196585657
80	66.59795959	-40	2.303854483
80	65.56058813	-38.19463146	2.433958156
22.6310051	20	-34.91278411	0.953440013
22.44622781	20	-33.01887217	1.044187347
37.55174694	79	-40	2.107195769
39.62626916	80	-40	2.11308145
39.62645579	79	-40	2.19402302
30.36153721	80	-31.59282363	2.470714479
29.25332708	80	-30	1.579592581
31.32799281	80	-30	1.789451523
62.41973452	80	-36.52465756	2.48232637
61.41106978	80	-38.19463146	2.380693151
60.33670667	80	-36.53946133	2.518563504
20	44.35587031	-34.63192833	1.314632658
64.52318416	21	-40	2.260369952
66.59767078	20	-40	2.177318618
64.52296194	20	-40	2.210957016
61.41089867	20	-38.19464179	2.381070658
62.44825309	20	-40	2.239950244
66.59792707	21	-40	2.224761128
20	39.59326623	-36.5550549	1.165645302
20	40.63340452	-38.28732105	1.084773028
20	38.58819663	-38.27235441	1.050926029
49.02000193	80	-34.87956992	2.787125528
50.03347489	80	-33.22478685	2.936744141
51.10983614	80	-34.85434522	2.77950062
20	20	-40	0.358175475
48.984443	80	-31.57972739	3.084893005
47.92531873	80	-30	2.472109766
59.33618982	20	-38.19464179	2.410383544
60.31831056	20	-36.55479676	2.518042127
20	49.21161941	-34.7700293	1.330308001
20	51.41975849	-34.65508684	1.3398957
50.99681792	20	-34.90868625	2.774524058
52.09763011	20	-33.2401314	2.914613134
80	70.77902842	-33.19763803	2.582142548
80	72.76015997	-33.26464169	2.503614706
80	71.77625463	-31.60819649	2.642948367
35.4770381	79	-40	2.000825879
37.55152625	80	-40	2.027863643
35.4770381	20	-40	1.920495943
37.55174694	20	-40	2.028275709
36.51439252	20	-38.19464179	2.16181269
34.49224798	80	-31.61621203	2.794674297
33.40265855	80	-30	1.955915965
35.47732429	80	-30	2.098175078
80	76.9706651	-30	2.18944774
58.2988354	79	-40	2.34601383
56.22421249	80	-40	2.301453371
58.29895541	80	-40	2.28603074
20	36.59241343	-34.9617536	1.187775249
20	35.45414031	-36.63616499	1.074889045
62.44844124	80	-40	2.236571518
60.37369832	80	-40	2.264993726
21	80	-33.94904054	0.675069779
22.46877757	80	-32.95574494	1.055072801
59.33632687	80	-38.19463146	2.410378301
57.26158395	80	-38.19463146	2.435082298
58.26390864	80	-36.52850888	2.552888375
45.85068475	20	-30	2.460605874
44.80146482	20	-31.61718677	3.107491478
46.87222448	20	-31.6112194	3.101326081
35.51177084	20	-33.21233422	2.669883542
37.58019063	20	-33.21325177	2.771958002
36.46778625	20	-31.61072998	2.904945275
20	28.13066315	-35.05796102	0.930150189
20	25.94802624	-35.17587363	0.827325939
20	27.05636291	-33.43989899	0.964333834
80	74.4348757	-33.10197157	2.440869179
60.37328813	20	-30	2.417114433
59.33328665	20	-31.61419995	2.908577107
61.42083635	20	-31.61733625	2.853849348
20	73.76244115	-31.6462917	1.013406791
20	74.4060023	-33.11386354	0.912262864
20	72.75357884	-33.30849775	0.979911195
43.79068467	80	-33.19562923	2.936084643
44.87170432	80	-34.84375759	2.775136797
42.77894976	80	-34.84173775	2.74552649
80	79	-38.05114745	1.991657869
80	80	-36.05095946	2.022998613
80	79	-36.05095946	2.070266993
20	36.51439249	-38.19464179	1.013436458
20	37.55174691	-40	0.917593718
20	35.47703806	-40	0.875233848
55.18684103	80	-38.19463146	2.454440746
38.58910136	20	-38.19464179	2.258282074
47.93490261	20	-33.237954	2.947624183
48.90993732	20	-34.90172681	2.784306013
50.01373146	20	-33.22549892	2.936912682
20	44.81807721	-38.17670212	1.141919514
20	42.70126634	-38.2214572	1.117550689
79	58.29883537	-40	2.489247875
79	60.37354421	-40	2.461335335
80	58.29898792	-40	2.450196735
20	66.54768996	-36.60092601	1.025480669
20	67.62804882	-34.93514982	1.081259099
20	68.66355364	-36.50219943	0.968496117
20	41.80558823	-32.7334973	1.321254904
20	41.74637435	-31.24074566	1.044422706
20	43.28623245	-31.62429954	1.155385211
20	29.20256058	-33.39269704	1.049567113
20	28.18974206	-31.71350551	1.107112646
20	30.28512004	-31.67871201	1.159882438
68.67237963	20	-40	2.140325582
20	68.6723796	-40	0.774102883
20	66.59767075	-40	0.826183341
20	67.63502517	-38.19464179	0.91002763
20	20	-36.05095946	0.451238618
21	20	-36.05095946	0.613702313
21	64.52321667	-40	1.060167243
21	66.59795959	-40	0.999077388
21	43.77578751	-40	1.237161171
20	41.7011646	-40	0.979496058
20	43.77587345	-40	1.006040899
64.52318416	80	-40	2.211267076
66.59767078	79	-40	2.224098824
64.52296194	79	-40	2.260594897
32.40565308	80	-31.58222743	2.664188235
20	61.35842754	-38.25189658	1.052817349
20	62.27805262	-36.43699399	1.134925281
20	63.48560748	-38.19464179	1.012725901
52.03670795	80	-36.52913122	2.619081124
54.10614213	80	-36.53532551	2.603221519
20	47.92529114	-40	1.022773075
20	45.85058229	-40	1.019310565
54.14941771	20	-40	2.309919254
52.07472666	21	-40	2.381869289
80	64.53867837	-33.1923575	2.766210572
80	65.5561472	-34.85784539	2.638751259
80	66.62416409	-33.20204969	2.712235478
45.85049791	80	-40	2.270763312
43.77587348	79	-40	2.309890643
43.77575499	80	-40	2.233860426
24.16308952	80	-38.55561424	0.972514716
26.15386543	80	-38.29719123	1.251684211
20	67.60252913	-31.64643061	1.195741159
20	69.64334513	-31.64146538	1.141068352
20	68.62073989	-33.25414896	1.12566951
46.87938234	80	-34.84314316	2.788996389
79	80	-33.94904054	2.141668181
77.23731695	80	-33.01826317	2.261431846
79	80	-31.94885255	2.214958914
30.28992604	80	-38.19463146	1.714703002
31.3272975	80	-40	1.634155227
41.70101208	80	-40	2.182921127
41.70116463	79	-40	2.26012148
71.77629703	20	-31.70904637	2.544138272
69.69351317	20	-31.63803401	2.602863872
70.76372824	20	-33.35262712	2.481019943
21	20	-33.94904054	0.675357341
20	24.1009016	-38.27009346	0.602869647
20	26.19520723	-38.36705032	0.68886832
66.51741459	20	-33.23481883	2.609978631
64.52192371	20	-33.20936026	2.664430603
20	53.32757667	-34.78646382	1.326291899
20	54.23081274	-36.43663667	1.248052855
67.63529853	80	-38.19463146	2.26790182
20	21	-33.94904054	0.569114593
20	63.33837617	-34.84429154	1.193533801
20	61.04913663	-34.48852423	1.257196537
41.70945239	80	-33.14885685	2.907842835
40.68452397	80	-34.80156211	2.702423096
39.65698027	80	-33.18184123	2.853354207
49.99998374	21	-40	2.379496964
80	72.95041881	-36.54836021	2.307675255
80	71.83274129	-38.28031303	2.253538529
80	73.94864115	-38.26913119	2.179899637
21	62.44847375	-40	1.115489592
20	64.5229619	-40	0.87620709
38.53977168	20	-31.61085067	2.983846086
66.58568527	80	-33.20218676	2.610294762
65.59992623	80	-34.84812244	2.529198382
64.52390313	80	-33.21037122	2.664898855
25.01006497	20	-36.80361307	1.212925754
79	79	-40	1.937654408
80	63.46612195	-34.85063801	2.687658242
80	64.50185008	-36.51282161	2.560195264
68.67191863	20	-30	2.281194473
70.74657625	20	-30	2.24428905
30.20291544	20	-34.91212183	2.055020091
32.29154136	20	-34.95508246	2.242486199
31.35481828	20	-33.21590378	2.365165566
20	71.7011978	-31.63179952	1.102973368
20	72.81170808	-30	-0.51747439
43.77575499	21	-40	2.309976424
41.70116463	20	-40	2.180710483
41.70101208	21	-40	2.259981749
20	80	-31.94885255	0.427820842
20	79	-31.94885255	0.582635354
67.63502521	20	-38.19464179	2.268084435
68.66819436	20	-36.64819718	2.339355786
20	62.44825306	-40	0.91423802
20	70.77381602	-36.65765875	0.888749477
20	71.86439486	-35.0125951	0.932535903
20	72.9066398	-36.69959782	0.803895591
20	74.82205966	-36.97726504	0.70534504
20	75.84032731	-35.37871276	0.723537662
20	37.57152424	-36.50429658	1.128245552
20	80	-36.05095946	0.453101166
20	56.30936682	-36.48380096	1.226615996
20	57.47324092	-34.7587464	1.296450719
20	58.31851136	-36.59770682	1.195121097
47.85062554	20	-36.55807661	2.620663916
46.88793675	20	-38.19464179	2.455369244
20	65.49559575	-34.90394441	1.141632636
80	62.44847375	-40	2.388270388
79	62.44825306	-40	2.427410313
28.32613013	80	-31.62107059	2.24412433
27.23166774	80	-33.29909834	1.886683185
26.30831866	80	-31.58343512	1.950415554
40.66364062	80	-38.19463146	2.33358697
20	70.64994287	-33.25518424	1.061012588
20	69.70467231	-34.872831	1.017651299
22.28050926	80	-31.39346945	1.146706925
21	80	-31.94885255	0.733035594
57.26307535	20	-31.6476636	2.944758269
56.22397288	20	-30	2.464578536
55.16721303	20	-31.61715125	2.998262998
20	27.24812842	-36.75877358	0.806876941
20	32.39287759	-31.67401838	1.203424996
20	31.34423358	-30	-0.812074113
80	67.65589446	-31.57905985	2.77706971
80	68.7098486	-33.15857633	2.653086568
59.40187222	80	-34.87126209	2.662867098
57.35224423	80	-34.85506724	2.700764643
54.14941771	79	-40	2.375220122
54.14946957	80	-40	2.311128271
42.75593645	80	-31.58105076	3.083807907
41.70132151	80	-30	2.360551051
43.77598725	80	-30	2.410512259
34.43968367	20	-38.19464179	2.040972039
63.4858127	80	-38.19463146	2.347036983
65.56055561	80	-38.19463146	2.309356557
43.77602712	20	-30	2.412702209
20	25.00160051	-33.27602616	0.870761284
20	24.06833564	-31.45568388	0.907092731
20	26.03073467	-31.71286114	1.026589014
23.02837986	21	-40	0.792150864
21	20	-40	0.488892335
57.26148098	20	-38.19464179	2.435092772
56.22412655	20	-40	2.303124079
58.2988354	20	-40	2.286969696
37.49874349	20	-36.58126792	2.384727586
21	47.92527334	-40	1.284459902
20	59.11643753	-30	-2.378942297
20	59.99772168	-31.49875043	1.31632742
20	65.56084726	-31.62653862	1.255926915
20	66.55661945	-33.2428307	1.182302468
80	74.89693125	-40	2.063188951
20	45.9311384	-31.38859978	0.997016667
20	44.69214616	-31.10968447	0.940375773
20	45.27183966	-30	-3.682118159
80	59.3731476	-31.59594711	2.963002218
80	58.31591415	-33.19032001	2.883658935
80	60.3926945	-33.20505483	2.851224064
20	60.76769527	-30	-1.980201495
20	64.45000279	-36.58053235	1.080207356
20	56.22412652	-40	0.999925083
21	56.22424501	-40	1.239299846
20	23.03236017	-30	-0.326115503
20	25.11032109	-30	-0.400737663
80	65.60573758	-31.59225591	2.836101664
80	64.52267571	-30	2.559641326
80	63.53693588	-31.59500453	2.882570416
40.66381021	20	-38.19464179	2.33328896
39.62645579	20	-40	2.112983523
44.82099273	80	-31.59838862	3.114686754
45.85065299	80	-30	2.45080353
20	54.54984864	-33.05259958	1.33033088
34.43941187	80	-38.19463146	2.041167928
33.40204041	80	-40	1.789002396
20	77.32222292	-34.85498655	0.656272945
20	80	-38.05114745	0.41525023
20	80	-40	0.362144565
21	80	-38.05114745	0.552811802
21	50.00001626	-40	1.287209331
20	49.99999998	-40	1.029686972
80	79	-31.94885255	2.22791765
80	67.65383084	-34.86530174	2.581868993
20	29.26626275	-30	-0.643491007
67.64758604	80	-31.60958357	2.679828746
65.59164199	80	-31.59900442	2.732799089
53.15247098	80	-31.6077978	3.03530598
54.14931595	80	-30	2.474901366
55.22111602	80	-31.59757183	3.002561982
36.47332907	20	-34.96062855	2.519259312
20	40.16524091	-31.785022	1.291825321
20	40.54968245	-33.66578475	1.306285239
20	38.30821251	-31.56321688	1.289648843
20	39.02752281	-32.95045912	1.294560566
20	75.78497747	-33.8492091	0.797523799
20	74.08152958	-34.86069936	0.841887663
57.26578733	80	-31.60010688	2.960334158
56.27999883	80	-33.19628376	2.8528787
40.70851439	80	-31.58804728	3.062280928
39.62665577	80	-30	2.296345488
30.27375435	20	-31.6282755	2.447430565
29.2757475	20	-33.27892144	2.144622278
20	64.51711755	-30	-1.315604165
40.59603533	20	-34.88181239	2.690292576
42.68621341	20	-34.92538952	2.73459847
41.72608633	20	-33.22047547	2.900561177
80	56.22424501	-40	2.469951644
77.37973861	80	-35.1872903	2.153502626
75.85553273	80	-34.6652439	2.236537516
33.4293973	20	-33.22612028	2.533655629
29.31264737	80	-33.21399696	2.158119365
55.27360134	80	-34.83945165	2.734914247
56.1931331	80	-36.52023973	2.581556491
63.50861267	20	-31.60658481	2.793785112
24.15513256	80	-31.76148017	1.5532642
25.1039956	80	-30	1.048134662
47.92524083	21	-40	2.368324331
45.85058232	20	-40	2.271333011
45.85049791	21	-40	2.345241761
63.52459985	80	-31.62784937	2.797039847
64.52264465	80	-30	2.356409332
27.17866134	80	-30	1.335454917
62.44844124	21	-40	2.29360119
58.23972633	20	-36.55127282	2.551304023
70.70004574	20	-36.70112324	2.285097864
69.65288948	20	-38.34417868	2.215453536
58.2986305	20	-30	2.442657828
20	75.84302856	-31.7939674	0.912726242
20	74.88967891	-30	-0.399224617
20	76.96763983	-30	-0.317290898
80	72.82133866	-30	2.342391145
21	68.6727025	-40	0.932391317
10.10390018	50.1183162	-30	-6.00070681
10.01743405	50.06308418	-30	-5.964413419
10.0413719	50.15485219	-30	-5.973930223
30.29026598	20	-38.19464179	1.714634331
29.25291156	20	-40	1.452946727
20	40.88356247	-30	-2.381484084
20	42.42502658	-30	-2.809613866
20	55.38384109	-31.48973663	1.170407017
20	53.3644294	-30	-4.028378264
20	52.62290052	-31.08715566	0.954820132
20	52.00833758	-30	-4.356645981
34.40616158	20	-31.60828412	2.794260702
33.402739	20	-30	1.953161512
32.3274246	20	-31.6119667	2.651359218
31.37399686	80	-33.15795796	2.373223251
20	53.9428805	-31.52086732	1.16045881
20	32.36497479	-38.19464179	0.909250494
20	31.32810477	-36.63263671	0.961872828
20	33.3740449	-36.59419116	1.023862811
21	60.37373084	-40	1.164177063
20	60.37354421	-40	0.950858622
39.57295382	20	-36.57551661	2.469365989
38.54302468	20	-34.96368204	2.612443095
80	77.18555594	-36.94380423	2.112309238
9.968062134	50.15261472	-30	-5.942953012
10	50.25	-30	-5.955404877
42.73851906	20	-38.19464179	2.389633376
41.65317909	20	-36.56036318	2.534301388
20	40.56749074	-35.21944539	1.24855578
56.26451005	20	-33.26241834	2.846627263
24.26357191	80	-33.80792085	1.350661273
24.17013051	80	-35.35540877	1.197437899
31.3276204	79	-40	1.709864729
33.40232925	79	-40	1.867731521
80	61.45651303	-31.6019233	2.929110133
80	62.46279806	-33.19616633	2.811257905
9.963034439	49.86736412	-30	-5.941007235
9.872474194	49.78497213	-30	-5.90194847
9.877247269	49.89274457	-30	-5.904988442
36.55102	80	-34.82786639	2.539192307
37.59139427	80	-33.17604493	2.778649511
38.63039284	80	-34.8272174	2.63177282
33.35152681	20	-36.57907568	2.139484068
35.42519367	20	-36.57304323	2.276987849
20	48.54228781	-32.66933254	1.317823197
20	28.17907704	-38.31378705	0.768311063
20	30.25108994	-38.39232968	0.835805046
80	66.5990301	-36.54040735	2.507962505
20	22.79682308	-33.05302524	0.735596848
20	24.14255801	-34.68117405	0.753886486
80	80	-31.94885255	2.138846648
80	80	-33.94904054	2.0939476
39.66122937	20	-33.21497492	2.84903781
20	50.67673654	-30	-4.486287465
20	49.90880552	-31.48445748	1.049443384
20	49.34294766	-30	-4.482625952
75.80118246	80	-36.17643459	2.162163943
70.74708847	20	-40	2.098243361
20	77.6662165	-31.45936672	0.766068262
20	77.51654263	-33.00668566	0.710540688
20	61.69673675	-31.5160268	1.289867686
20	60.96294111	-32.64313665	1.285821646
80	59.36155129	-34.84623737	2.76282769
36.51415479	80	-38.19463146	2.162091588
35.47678333	80	-40	1.92035318
54.1700263	20	-33.2473276	2.885520881
22.55815899	80	-38.70327727	0.743363787
25.6472624	80	-33.10053549	1.671494197
25.95107931	80	-34.8446148	1.530237465
65.5597206	20	-31.61711688	2.74185116
35.47739662	20	-30	2.097716082
53.1782895	80	-34.87059472	2.759060675
49.93864202	20	-36.55530622	2.623818824
25.10349387	20	-40	1.002469066
27.17781166	21	-40	1.304814036
27.17820271	20	-40	1.239589416
80	67.63533105	-38.19463146	2.382879896
80	68.68752947	-36.50720156	2.452503624
69.74475255	20	-35.02539735	2.411125661
67.6148254	20	-34.93568128	2.473250142
80	62.44800997	-30	2.598258163
68.67266999	21	-40	2.184227477
20	31.32762037	-40	0.774158448
59.30919147	20	-34.90159031	2.662025121
58.3054387	20	-33.23695252	2.808594122
67.61360405	20	-31.62718334	2.674621357
68.61301255	20	-33.29741811	2.548971791
57.22963984	20	-34.90476794	2.698736948
20	24.2074744	-36.17245205	0.691591496
62.44825309	79	-40	2.293044382
23.02881061	79	-40	0.79205057
23.02837986	80	-40	0.744295384
20	55.1867721	-38.19464179	1.139994245
34.39866977	20	-34.91205508	2.403691324
20	62.55833425	-30	-1.626061294
79	68.6723796	-40	2.2880536
80	68.6727025	-40	2.253726348
20	29.24371558	-36.71200751	0.886922183
80	75.04192245	-36.69804111	2.216389174
28.14643524	80	-34.94551396	1.821137513
80	59.33635938	-38.19463146	2.548095207
80	60.34028505	-36.52293869	2.639016004
80	58.25270003	-36.52656392	2.668702531
80	57.2763199	-34.86387526	2.789576647
22.82030666	20	-36.9691263	0.866978646
22.44024978	20	-38.7480469	0.725455022
24.08135925	20	-38.57822298	0.960410217
80	62.41334738	-36.5316774	2.602288898
80	61.38146987	-34.86117652	2.728236345
38.63026909	80	-31.59592826	2.998906322
20	22.26967967	-38.6386012	0.511449913
23.02881061	20	-40	0.744290446
20	43.29782233	-33.21830019	1.327808459
63.53730636	80	-34.85696392	2.577108989
61.47502088	80	-34.86786412	2.621281185
62.4777529	80	-33.23058113	2.71405191
21	20	-31.94885255	0.737829142
31.27299031	20	-36.56670181	1.972213854
21	33.40207293	-40	1.000677515
21	31.32733001	-40	0.933481928
62.44794575	20	-30	2.390157551
21	20	-38.05114745	0.55338017
54.20026422	80	-33.2074063	2.888346056
25.05762688	80	-36.77697705	1.222087745
10.04804268	49.95094203	-30	-5.977405015
10.13281244	50.03530449	-30	-6.013359596
10.14690012	49.94408955	-30	-6.019260482
20	20	-30	-0.198158554
21	20	-30	0.185399713
35.47678333	21	-40	1.999976722
39.62671187	20	-30	2.291834933
77.71925033	80	-38.61273001	1.99387487
75.84893497	20	-38.22387641	2.06298272
74.34782227	20	-36.9158358	2.170834618
73.69455935	20	-38.43687051	2.111685972
31.32808137	20	-30	1.783991942
29.25342375	20	-30	1.578292869
53.0801668	20	-31.63228783	3.052182161
22.28250587	20	-31.4011238	1.134441247
23.0294534	20	-30	0.694508629
20	48.61379395	-31.04543296	0.69850718
20	47.4003272	-31.38839995	1.142814569
66.59792707	80	-40	2.177584437
70.7474129	21	-40	2.140264161
25.10306875	21	-40	1.058952406
20	30.24159103	-35.06035205	1.008016529
56.22398169	80	-30	2.46227749
20	37.44166575	-30	-1.609586743
20	36.36231633	-31.6068957	1.27395167
20	35.48288245	-30	-1.313261664
52.01039365	20	-36.54968651	2.617203942
20	60.29597238	-36.49356796	1.170961762
20	59.21044535	-35.19077809	1.255908265
20	79	-30	-0.28359757
10.05042818	49.84876778	-30	-5.977787551
10	49.75	-30	-5.95526534
72.75511487	20	-36.71773682	2.228080724
71.71174678	20	-38.34881442	2.166780428
43.84562118	80	-36.52324376	2.584446337
45.87285775	80	-36.48902848	2.614511062
20	71.77538507	-38.33379111	0.769181285
20	69.70973402	-38.19464179	0.847139907
20	38.78769773	-34.64347139	1.243909516
20	37.40081623	-33.22770559	1.264374516
21	80	-40	0.487066832
80	75.90117127	-35.35482725	2.247312977
80	75.81955086	-33.87723865	2.329577862
80	74.07390713	-34.84661926	2.357368035
74.89650617	20	-40	2.004824603
52.07470886	79	-40	2.382715799
80	63.48584521	-38.19463146	2.478403294
20	70.74708844	-40	0.71072266
20	35.39552569	-33.23354287	1.227696338
20	34.38396485	-31.64685444	1.225304231
51.06300573	80	-31.62153249	3.077899613
49.99998447	80	-30	2.483508889
52.07465021	80	-30	2.483087861
49.99998374	80	-40	2.308043171
80	71.90894038	-34.92028126	2.439579379
26.02424469	20	-38.35241246	1.231135691
27.05245946	20	-36.68934208	1.50310626
25.59749131	20	-33.1545128	1.655793878
20	75.8172239	-38.57842042	0.595520686
80	61.4111023	-38.19463146	2.516409515
20	55.41331847	-34.7148625	1.313734689
9.844351511	50.02970882	-30	-5.891461342
9.93042825	49.98100181	-30	-5.927764968
9.843222049	49.95973804	-30	-5.890981846
55.18677213	20	-38.19464179	2.454464908
80	70.74744542	-40	2.196642822
79	70.74708844	-40	2.228157024
28.09981954	20	-34.96002551	1.812724677
20	54.14941768	-40	1.018566641
20	52.07470883	-40	1.026301406
72.82179732	20	-40	2.053146024
73.97825647	80	-31.61915748	2.470672441
74.96865041	80	-33.21216036	2.34804646
75.89075533	80	-38.24448587	2.06078519
20	44.82551232	-32.68640854	1.317185321
20	46.63567869	-30	-4.051868333
73.86716103	80	-38.2770739	2.115188376
72.82215582	80	-40	2.051950388
29.25255458	21	-40	1.522387309
31.3272975	21	-40	1.709135053
54.14931525	20	-30	2.475729998
52.07465763	20	-30	2.483527047
66.62496406	80	-36.51489185	2.395417503
64.51943903	80	-36.53308399	2.439840814
20	22.51823943	-35.29182203	0.631423299
20	21	-36.05095946	0.52468975
10.11573996	49.88253245	-30	-6.005724324
37.55205425	20	-30	2.201542957
45.84540778	20	-33.21113263	2.948734286
24.11506106	20	-31.76445576	1.541460532
52.12013393	80	-33.23306761	2.915723058
74.89650617	79	-40	2.040307873
72.82179732	79	-40	2.092207379
80	77.72060175	-31.38094044	2.348571808
20	33.40232922	-40	0.828260168
20	22.46030489	-37.05495765	0.569574619
74.41913375	80	-36.89579671	2.169677379
44.8132279	20	-38.19464179	2.429248971
74.08723023	80	-35.14709825	2.273386205
20	79	-40	0.411439557
79	72.82179729	-40	2.161613245
80	72.82218834	-40	2.133061339
74.89597334	80	-30	2.1533046
9.784972132	49.87247419	-30	-5.865919871
9.75	50	-30	-5.85150068
43.7751957	20	-33.26542123	2.928949965
20	80	-30	-0.197859809
21	80	-30	0.18300791
20	39.23230474	-30	-1.996744145
46.88786937	80	-38.19463146	2.455757117
44.81312645	80	-38.19463146	2.429889625
69.77702363	80	-35.00491488	2.411381571
80	69.71007396	-38.19463146	2.324907584
80	70.85066044	-36.51235119	2.384393693
68.72577582	80	-36.56832227	2.342838013
59.34469595	80	-31.64804905	2.908155284
58.29864743	80	-30	2.436837053
28.1325912	20	-38.36160074	1.479525979
72.74638232	80	-36.74017638	2.22693748
71.88173329	80	-35.02296259	2.349793365
80	80	-38.05114745	1.94994868
80	79	-30	2.076168616
20	23.02881058	-40	0.488793733
42.73838354	80	-38.19463146	2.389931708
36.5774051	80	-31.58086401	2.89093963
20	25.604931	-36.91578651	0.727500212
80	60.37373084	-40	2.421619362
56.16047457	20	-36.55100957	2.579519367
71.86388587	20	-35.01222289	2.351110417
71.85505982	80	-31.73695451	2.536993854
72.89775528	80	-33.34844529	2.413212819
9.784972171	50.12752587	-30	-5.865822609
9.901339549	50.09250793	-30	-5.915234171
21	70.74744542	-40	0.859730534
21	72.82218834	-40	0.780226237
72.82215582	21	-40	2.09195734
21	79	-40	0.522136721
79	74.89650613	-40	2.089150859
79	80	-30	2.039115356
21	58.29898792	-40	1.206054952
48.94839996	20	-31.61632534	3.095716822
58.37495305	80	-33.25057875	2.807646704
47.92524083	80	-40	2.294976229
33.46417515	80	-33.19844957	2.539708619
80	57.26161646	-38.19463146	2.573347674
80	57.30071962	-31.59269777	2.994020097
80	56.26635067	-33.1843187	2.908878944
29.25291156	79	-40	1.52223925
45.85058232	79	-40	2.345500657
47.92529117	79	-40	2.367336611
20	54.72816635	-30	-3.680840853
70.7474129	80	-40	2.097186734
21	37.55155876	-40	1.116059314
20	76.97118939	-40	0.487067437
21	74.89693125	-40	0.692838988
10.25	50	-30	-6.063229137
70.74664187	80	-30	2.245042062
72.82130761	80	-30	2.202589763
10.21502783	49.87247413	-30	-6.047539179
10.12752587	49.78497217	-30	-6.009593763
51.01540678	20	-31.61294839	3.05907312
43.77587348	20	-40	2.232448691
64.52260338	20	-30	2.356204069
50.00000002	79	-40	2.379576217
34.4726898	80	-34.86798759	2.413707825
35.52427779	80	-36.5320314	2.28738393
10.12752587	50.21502783	-30	-6.009694391
10.21502783	50.12752587	-30	-6.047809026
21	35.47681584	-40	1.061787681
20	70.73373725	-30	-0.648428112
35.51964357	80	-33.20107216	2.673699126
20	31.34157275	-33.36332079	1.118211755
20	34.43968364	-38.19464179	0.965121548
21	45.85053043	-40	1.262769957
20	43.88080009	-30	-3.278495475
32.3805509	80	-34.82128272	2.2657573
23.0293349	80	-30	0.694719879
27.17876612	20	-30	1.343533399
25.1041085	20	-30	1.05097396
20	66.57779559	-30	-1.023490084
41.79203422	80	-36.50705249	2.543630369
33.40204041	21	-40	1.867968223
20	65.56031633	-38.19464179	0.965352745
20	68.65576642	-30	-0.806264037
80	69.80056625	-34.79358932	2.520597711
56.22412655	79	-40	2.364576365
60.4192244	80	-33.23633614	2.761788458
56.22421249	21	-40	2.363520945
29.1816966	20	-36.59209959	1.763343476
21	52.07475917	-40	1.277525729
43.71643678	20	-36.56444232	2.577573062
60.37354425	79	-40	2.320711528
21	54.14950209	-40	1.264482034
67.66808374	80	-34.87233919	2.475760169
39.62626916	21	-40	2.19358306
54.14946957	21	-40	2.375616081
20	47.99485093	-30	-4.363981663
21	76.97162014	-40	0.600130231
20	33.42220441	-30	-1.026974845
47.92534237	20	-30	2.467459599
9.872474128	50.21502783	-30	-5.901933687
66.59731039	80	-30	2.321022034
50	20	-30	2.482684859
68.67197613	80	-30	2.283562474
20	27.18829192	-30	-0.506045657
37.55199003	80	-30	2.207320568
80	56.18415507	-36.53179863	2.691314235
66.597261	20	-30	2.318795637
37.55152625	21	-40	2.107705055
79	76.97118939	-40	2.012357505
80	60.37334423	-30	2.631150678
80	80	-30	2.00489406
21	24.18438553	-36.18587158	0.823612327
21	22.44987808	-37.02099794	0.678500896
21	24.08822717	-38.26270752	0.707774216
10.21646871	50.12506517	-26.16910692	-6.499311837
10.21646871	50.12506517	-26.0198169	-6.529948743
10.25	50	-26.12088982	-6.529529238
10.25	50	-25.9715998	-6.560884229
10.12506517	49.78353129	-20.19750617	-7.652872252
10.12506517	49.78353129	-20.34679618	-7.634725609
10.21657704	49.87512252	-20.24590957	-7.738439793
44.76576309	21	-34.90334286	2.87317807
45.77702144	21	-36.5628512	2.688604768
43.72098671	21	-36.56368599	2.663283171
48.96261228	21	-38.19463146	2.534221455
60.35887535	79	-33.27489247	2.860442342
59.26409296	79	-34.92855775	2.736742752
61.38590845	79	-34.83287994	2.698593493
79	51.97610236	-33.28145461	3.008465285
79	49.87039195	-33.27129611	3.013236972
79	51.02382993	-31.62772191	3.155514495
80	20	-38.05114745	1.949993558
79	20	-36.05095946	2.060312743
79	20	-38.05114745	1.981739561
35.4302117	79	-36.5664993	2.369730688
33.34678937	79	-36.55394826	2.233192292
34.43968367	79	-38.19464179	2.115577614
22.82167852	79	-36.98702885	0.915058799
21	79	-38.05114745	0.580000066
22.43891026	79	-38.74591649	0.761819269
61.38706458	21	-34.90067279	2.692859211
63.46335918	21	-34.89576432	2.644248026
62.39657658	21	-36.55851689	2.537071937
36.51415479	21	-38.19463146	2.236638362
38.5888977	21	-38.19463146	2.332732146
79	77.30649657	-34.87554883	2.233837261
79	79	-33.94904054	2.184282353
79	79	-36.05095946	2.093685489
11.11111111	0	-50	-0.388729102
22.22222222	11.11111111	-50	0.12612642
11.11111111	11.11111111	-50	-0.390824973
71.71358028	79	-38.34874443	2.202150313
69.65489059	79	-38.34581704	2.253311466
79	60.37345378	-30	3.6010874
79	59.36521873	-31.62532783	3.072218122
79	58.29876303	-30	3.643001295
75.85108989	21	-38.22464963	2.092868625
77.52604447	21	-37.05973806	2.095401774
77.70312422	21	-38.57434721	2.022738616
69.74810609	79	-35.02878011	2.466727611
67.61801612	79	-34.93707529	2.533133028
68.66695464	79	-36.64726212	2.386283537
10.12487748	50.21657704	-21.73880976	-7.415511617
10.21646871	50.12506517	-21.69040635	-7.511826685
10.21646871	50.12506517	-21.83969637	-7.483134234
77.77777778	33.33333333	-50	1.738827457
88.88888889	33.33333333	-50	1.574509062
88.88888889	44.44444444	-50	1.647807772
80	20	-31.94885255	2.140282305
80	20	-33.94904054	2.093355334
80	21	-31.94885255	2.233795739
27.04508183	21	-36.70543703	1.57658998
28.13085344	21	-38.36032674	1.543203259
26.02113905	21	-38.36665309	1.286078843
80	22.80627019	-33.07523696	2.295330572
80	21	-33.94904054	2.15217939
69.68693918	21	-31.63401865	2.727878945
67.6140326	21	-31.62739941	2.792396799
68.67227529	21	-30	3.344863283
10.25	50	-10.89330791	-8.290178163
10.25	50	-11.04259793	-8.260984119
10.21649127	50.12502612	-10.9421797	-8.265217003
80	38.62343471	-31.58374546	2.930728616
80	40.68608507	-31.58645376	2.973415177
80	39.62668683	-30	2.631976266
9.874934827	50.21646871	-26.91555701	-6.177029208
10	50.25	-27.01662994	-6.22555894
9.874934827	50.21646871	-27.06484703	-6.154065834
10	50.25	-27.16591996	-6.202291629
21	24.94604667	-33.27963103	1.105504404
21	22.77967906	-33.10395533	0.937871627
21	24.11031666	-34.6671714	0.920914344
32.36497483	79	-38.19464179	1.965861512
10	50.25	-23.28437947	-6.988327005
10	50.25	-23.43366949	-6.95561293
9.874934827	50.21646871	-23.33259656	-6.880455318
79	56.18456434	-33.23679253	2.981703146
79	55.14138637	-34.856681	2.867481483
79	54.08724414	-33.26124704	2.997967775
79	66.59752605	-30	3.420570622
79	65.54531282	-31.61483572	2.938723696
79	64.5228353	-30	3.484734526
21	73.88550842	-38.40697016	0.799652274
21	75.83370095	-38.56936358	0.698200736
21	74.82450156	-36.97728611	0.834015773
21	57.33348529	-38.34067199	1.331427162
11.11111111	100	-40	-0.580573125
0	100	-40	-0.98629463
0	100	-50	-0.712881782
21	40.48111998	-33.21030055	1.861387393
21	40.98923265	-34.8573246	1.651766675
21	41.81498069	-33.63310526	1.846373132
21	56.45680225	-36.59214162	1.520254197
21	54.40388668	-36.44339272	1.574596238
21	55.27538202	-38.27649769	1.371959171
62.47960549	21	-33.23935256	2.808597182
66.66666667	55.55555556	-50	2.000107134
66.66666667	66.66666667	-50	1.853991931
55.55555556	55.55555556	-50	2.036859107
44.44444444	22.22222222	-50	1.336888821
44.44444444	11.11111111	-50	0.95714834
55.55555556	22.22222222	-50	1.543702083
34.43941187	21	-38.19463146	2.115242104
11.11111111	44.44444444	-50	-0.400532775
22.22222222	55.55555556	-50	0.56430639
11.11111111	55.55555556	-50	-0.40014093
21	27.99597499	-35.08780809	1.118269413
21	29.0766355	-33.31051296	1.342626315
21	26.97358424	-33.45935401	1.215489961
10.21657704	49.87512252	-21.73880976	-7.502816186
10.12506517	49.78353129	-21.83969637	-7.396901101
10.21657704	49.87512252	-21.88809978	-7.473584205
21	22.26733812	-38.63933178	0.604013583
42.721323	79	-31.61055924	3.306998513
43.77219223	79	-33.21242701	3.082379083
44.79028338	79	-31.61706563	3.317071218
10.25	50	-25.82230979	-6.592857973
10.25	50	-25.67301977	-6.625578778
10.21657704	49.87512252	-25.76964027	-6.583053423
46.82495037	21	-34.92822453	2.881055836
47.93563658	21	-33.23840459	3.083661856
48.9147298	21	-34.89196904	2.88265212
65.54731773	21	-34.80684227	2.59847969
66.61760257	21	-36.51263274	2.446532226
64.45727123	21	-36.49500158	2.497742635
10.21657704	49.87512252	-25.17248019	-6.716451752
10.12506517	49.78353129	-25.2733668	-6.632206386
10.21657704	49.87512252	-25.32177021	-6.682284594
79	24.0721343	-31.44535049	2.553553133
79	22.53870292	-31.2924939	2.459349666
79	23.0290351	-30	2.955457158
33.33333333	0	-40	0.314062353
44.44444444	0	-40	0.674042877
33.33333333	0	-50	0.319993168
46.88786937	21	-38.19463146	2.522959396
21	52.2410669	-36.50380813	1.592209544
21	51.22266643	-34.55180542	1.860679948
21	50.08001673	-36.34601	1.620076209
21	35.24452417	-30	4.587591559
21	34.1336414	-31.67416761	1.762570993
21	36.17520291	-31.64653581	1.897347495
79	67.6150651	-34.86024547	2.631752552
79	68.62056111	-33.18371519	2.720005239
79	69.74545021	-34.89764312	2.562377026
10.25	50	-25.07585969	-6.761949957
10.25	50	-24.92656967	-6.797262389
10.21657704	49.87512252	-25.02319017	-6.751111787
80	41.70104459	-40	2.447841222
80	42.73841605	-38.19463146	2.573298416
80	40.66367313	-38.19463146	2.548045934
10.25	50	-14.7748484	-7.902727179
10.25	50	-14.62555838	-7.90466137
10.21657704	49.87512252	-14.72217888	-7.880789959
28.21940256	79	-31.63220467	2.451402974
27.17840168	79	-30	3.581092559
26.16386839	79	-31.73832335	2.137695888
79	36.45566129	-34.89556187	2.734765422
79	35.4763328	-33.21284207	2.834791617
79	37.53157064	-33.22232676	2.88162858
80	55.18687355	-38.19463146	2.592294298
21	62.65200812	-33.16765177	1.726154729
21	61.81920616	-31.55303941	2.037812621
21	61.06157297	-32.76357605	1.869273313
88.88888889	100	-50	1.111090267
100	100	-50	1.117939942
100	100	-40	1.205971786
50.0144634	21	-33.22480505	3.067495169
51.0153227	21	-31.61292044	3.252323543
52.09806694	21	-33.24011088	3.038506401
77.77777778	0	-40	1.178704611
77.77777778	0	-50	1.074271247
66.66666667	0	-50	0.989740619
21	32.13219279	-31.68472902	1.663287711
21	31.16338364	-30	3.834969031
21	30.10979429	-31.6799418	1.578200675
21	52.43829699	-32.664125	2.211303643
21	54.397389	-32.93506701	2.086070942
21	53.79749322	-31.51801526	2.386110027
34.39286877	79	-34.89760615	2.521739108
36.48962087	79	-34.9455918	2.638049086
35.50051096	79	-33.22749696	2.830235701
9.783422956	50.12487748	-26.21751032	-6.243539198
9.783422956	50.12487748	-26.06822031	-6.269721507
9.874934827	50.21646871	-26.16910692	-6.301919035
80	25.60501347	-36.87346171	2.23391253
80	26.23558572	-38.3199474	2.184193822
80	27.33938023	-36.67365929	2.311686513
79	69.70973402	-38.19464179	2.355006231
71.71387039	21	-38.34804939	2.202465244
69.65503111	21	-38.34558336	2.253576522
70.70081401	21	-36.70289446	2.328605222
10.25	50	-25.22514971	-6.727169075
22.22222222	22.22222222	-50	0.306308082
22.22222222	33.33333333	-50	0.468421696
11.11111111	22.22222222	-50	-0.38859529
60.32235603	21	-36.55343252	2.577884585
61.41106978	21	-38.19463146	2.42987007
21	61.17859357	-34.57460886	1.61245633
21	62.33945231	-36.50468095	1.375122546
21	63.38986831	-34.91082701	1.495920426
73.7039887	79	-38.42475608	2.144747802
79	70.74690757	-30	3.257359218
79	69.67552681	-31.6251971	2.80888276
79	68.67221681	-30	3.344192702
21	25.98966663	-31.74712198	1.33048863
21	28.08148047	-31.66713501	1.475129444
21	27.079313	-30	3.253872656
10.2166061	49.87517293	-29.20320747	-6.081388467
10.21656262	49.87509751	-29.05488712	-6.090889704
10.12508693	49.78354386	-29.1551387	-6.043179016
79	76.9709649	-30	2.955928249
79	75.81697479	-31.79674334	2.523913577
79	74.89628908	-30	3.067116485
80	29.34238027	-36.64963621	2.382955041
80	30.32790395	-38.31047481	2.319585871
80	31.35259603	-36.58935183	2.448896454
80	39.62630168	-40	2.421393226
79	36.47263982	-31.61398747	2.994608023
79	38.55067421	-31.61198412	3.032358644
65.56055561	21	-38.19463146	2.353304354
63.4858127	21	-38.19463146	2.393604897
21	31.12244131	-33.35115879	1.434646655
21	44.81315897	-38.19463146	1.380498441
21	46.88790188	-38.19463146	1.403496916
21	45.70119409	-36.47847559	1.571603522
25.93709025	21	-34.88081665	1.623238454
25.01532796	21	-36.79878895	1.279609515
24.09259667	21	-35.40407879	1.256669891
80	51.0179483	-34.90099782	2.828796033
80	50.01398029	-33.1941768	2.941281821
80	48.94594372	-34.85393328	2.831893024
10.17899334	50.1745319	-10.10447537	-8.39979345
10.12865327	50.21435519	-10	-8.39203038
10.21435582	50.12865221	-10	-8.42423604
80	37.57992769	-33.14868579	2.815975953
80	39.63291846	-33.1802684	2.852772924
39.66129463	21	-33.21505171	3.00452854
41.72607102	21	-33.22053058	3.053376345
40.6000866	21	-34.87962649	2.803653827
79	22.26917739	-38.63888817	2.036400724
79	24.10010334	-38.27073603	2.128080893
79	23.02881058	-40	2.012592198
80	44.84762147	-31.60078514	3.022405801
80	42.76348996	-31.61322026	2.984611108
80	43.76519823	-33.21446904	2.907555813
66.66666667	0	-30	1.192613403
66.66666667	0	-40	1.09457349
55.55555556	0	-40	0.932702075
79	25.10349383	-40	2.089429629
35.41929637	21	-36.56824046	2.368548849
79	28.19319531	-38.37303359	2.27717243
79	29.25291153	-40	2.228732603
79	27.17820268	-40	2.161904451
40.62513231	21	-31.60526089	3.271489264
10.21646871	50.12506517	-25.72123686	-6.59336505
10.21646871	50.12506517	-25.57194684	-6.626051332
79	50.97652693	-34.9419449	2.88224067
79	52.02286532	-36.56662775	2.760589494
79	49.95514863	-36.56314118	2.764186114
63.46201044	79	-31.63606301	2.925654109
64.51499001	79	-33.2337711	2.752842385
65.53588732	79	-31.61170732	2.861984492
80	50.09273242	-36.53502581	2.720717482
59.33618982	79	-38.19464179	2.461956512
57.26148098	79	-38.19464179	2.48946132
11.11111111	0	-30	-0.80402212
0	0	-40	-0.986177439
0	0	-30	-1.29162804
80	21	-36.05095946	2.069967751
80	21	-38.05114745	1.991243194
41.70107953	79	-33.26222844	3.047594015
40.61072937	79	-31.64950552	3.274232293
39.65192641	79	-33.22122534	3.006273677
80	54.14950209	-40	2.485751025
10.25	50	-20.89573917	-7.682888452
10.21657704	49.87512252	-20.84306965	-7.657197106
10.21657704	49.87512252	-20.99235967	-7.634104251
21	68.73023597	-33.31342691	1.447485939
21	69.87911625	-31.63781653	1.567296077
21	67.82068395	-31.66086693	1.663198444
44.81312645	21	-38.19463146	2.499651081
21	39.64428004	-34.37885806	1.664755839
21	39.60536599	-36.15258099	1.467907296
21	30.09347807	-35.09777387	1.216552128
21	29.22508227	-36.73278896	1.048249539
10.21657704	49.87512252	-27.26254046	-6.299709517
10.25	50	-27.16591996	-6.333201036
10.21657704	49.87512252	-27.11325044	-6.323951118
79	25.6019154	-36.91831477	2.260650899
79	26.19952218	-38.36638108	2.206024697
79	20	-30	2.038689194
80	20	-30	2.005568941
10.21646871	50.12506517	-21.09324628	-7.617850865
10.12487748	50.21657704	-21.14164968	-7.519958913
10.12487748	50.21657704	-20.99235967	-7.543652343
10.12487748	50.21657704	-24.12745006	-6.894112207
10.12487748	50.21657704	-24.27674008	-6.859371828
10	50.25	-24.18011958	-6.78973738
77.52596331	20	-37.05986926	2.065041972
75.67946767	20	-36.20725764	2.164644897
24.07697276	79	-38.57926657	1.006027762
21	77.19790539	-36.93238289	0.701535634
21	75.84672192	-35.38527539	0.872702309
67.63529853	21	-38.19463146	2.309365149
53.08020804	21	-31.63247103	3.207123447
52.07468317	21	-30	4.135471173
54.14938219	21	-30	4.0445156
21	77.33511817	-34.86757494	0.799957722
79	46.82320654	-34.92619715	2.875607245
79	45.79933637	-36.56330848	2.750012486
79	44.74656102	-34.93726826	2.860415708
79	28.16860614	-31.71086625	2.712464282
79	30.26551964	-31.69741971	2.794493743
79	29.18970098	-33.3991744	2.629596167
80	43.8649451	-36.52728079	2.692009386
80	42.68875688	-34.85144321	2.789867471
80	41.78327507	-36.51678991	2.669714747
80	24.15403243	-31.42935685	2.461103596
80	22.47141683	-31.26044083	2.365167223
72.82159832	79	-30	3.146311205
71.75671871	79	-31.70082874	2.635957384
73.84559178	79	-31.78768339	2.567627561
48.96264559	79	-38.19464179	2.534301642
55.18684103	21	-38.19463146	2.51150183
46.88793675	79	-38.19464179	2.523187178
29.25309243	79	-30	3.840537447
30.26862362	79	-31.62478071	2.699352202
31.32778319	79	-30	4.051884755
10.12506517	49.78353129	-26.76626699	-6.333949657
10.12506517	49.78353129	-26.91555701	-6.308062938
10.21657704	49.87512252	-26.8146704	-6.37576855
80	28.27582924	-38.3217251	2.254984971
30.28992604	21	-38.19463146	1.78445901
29.16268339	21	-36.59954421	1.844489949
31.25742641	21	-36.56712196	2.05944683
21	55.67216883	-34.44654487	1.799242572
42.73851906	79	-38.19464179	2.461733899
44.8132279	79	-38.19464179	2.499651415
43.73072009	79	-36.57921357	2.661901446
41.65499697	21	-36.57423296	2.620560366
42.73838354	21	-38.19463146	2.461433774
79	21	-40	1.937285356
80	23.02841019	-40	1.988773267
80	21	-40	1.914718065
10.12487748	50.21657704	-26.36680034	-6.406833011
10.21646871	50.12506517	-26.46768695	-6.440281486
10.12487748	50.21657704	-26.51609036	-6.378512985
51.03735444	79	-38.19464179	2.535197462
53.11206328	79	-38.19464179	2.527133617
52.01104946	79	-36.55173341	2.690423391
88.88888889	100	-40	1.208331154
63.47042127	79	-34.81300487	2.650670703
62.39340047	79	-36.52392051	2.539697199
34.40215896	21	-31.61094046	3.01439667
36.4674272	21	-31.60994118	3.134651661
35.51388923	21	-33.21369291	2.832474868
21	33.18188538	-33.32512596	1.531989127
11.11111111	33.33333333	-50	-0.391891194
21	52.52246011	-31.07907685	2.894451007
21	51.29175583	-31.38786305	2.644734705
10.22483424	50.10931407	-10.1943822	-8.408999755
10.23154614	50.09426763	-10.09085058	-8.422651424
10.25	50	-10.14836852	-8.424901322
79	43.77592773	-30	3.679918594
79	44.79591312	-31.66227542	3.120667246
79	42.73056307	-31.63613445	3.092389243
33.33333333	100	-40	0.314279214
44.44444444	100	-40	0.674271087
44.44444444	100	-30	0.71561619
0	66.66666667	-40	-2.137396757
0	77.77777778	-40	-1.731536505
0	77.77777778	-30	-2.608269339
21	50.60405259	-30	8.418151457
21	49.92073406	-31.21026707	2.789695302
77.7029718	79	-38.57438212	2.022787051
52.00836206	21	-36.55710565	2.689764216
53.11209812	21	-38.19463146	2.527039802
51.0373552	21	-38.19463146	2.534988323
10.21646871	50.12506517	-19.74963611	-7.791654838
10.12487748	50.21657704	-19.79803952	-7.695372415
10.12487748	50.21657704	-19.6487495	-7.709345643
10	50.25	-24.3294096	-6.756270337
10.12487748	50.21657704	-24.4260301	-6.824750895
10	50.25	-24.47869962	-6.723621444
65.52124679	79	-34.82004336	2.597914978
66.51580998	79	-33.23559972	2.694362503
21	40.83507776	-30	6.050273121
21	41.73903402	-31.79890334	2.233548506
21	42.43752286	-30	6.596975436
10.21646871	50.12506517	-22.58614647	-7.32659441
10.21646871	50.12506517	-22.43685645	-7.359059526
10.25	50	-22.53792937	-7.367976231
75.85095709	79	-38.22458763	2.093009111
79	70.66022527	-33.27986208	2.644073451
79	71.69786986	-31.67398984	2.730943462
21	21	-36.05095946	0.649652086
22.63329343	21	-34.90405888	1.02377338
22.81104674	21	-36.98978129	0.913273063
10.12585334	49.78398857	-29.5989951	-6.020872403
10.21710557	49.87604367	-29.50328706	-6.065195407
10.12242365	49.7820265	-29.45819914	-6.025477417
51.00255765	21	-34.90781343	2.867759395
53.07034146	21	-34.91187056	2.845120342
63.48560751	79	-38.19464179	2.393334549
10	49.75	-25.22514971	-6.561881593
10.12506517	49.78353129	-25.12407679	-6.665740384
54.08780817	21	-36.55092985	2.671608161
80	45.85053043	-40	2.48544471
79	45.85058229	-40	2.526830399
80	47.92527334	-40	2.493736648
21	70.87861856	-30	3.553516709
21	68.83658324	-30	3.849077981
66.59757628	21	-30	3.444172115
77.49974636	21	-31.27512774	2.435980057
75.89931308	21	-31.44315939	2.50699636
76.97105254	21	-30	2.946259334
0	33.33333333	-40	-2.137080012
0	22.22222222	-50	-1.004343309
0	33.33333333	-50	-1.136158022
56.1491573	79	-36.55732286	2.645606572
55.13928057	79	-34.91033317	2.815388061
54.08700342	79	-36.5445635	2.672327638
79	77.66871434	-31.45881099	2.438286451
79	79	-30	2.778461005
79	79	-31.94885255	2.263816973
44.80135333	21	-31.61719175	3.299213759
45.85058613	21	-30	4.357848132
46.87214343	21	-31.61121643	3.290301086
10.21646871	50.12506517	-21.98898639	-7.453558608
10.25	50	-22.09005932	-7.464363025
10.21646871	50.12506517	-22.13827641	-7.423030578
79	47.87561673	-36.56087095	2.76071085
79	46.88793672	-38.19464179	2.642791949
21	64.64031854	-33.21203998	1.637509866
21	63.77772736	-31.62223718	1.884048928
21	77.52423345	-33.00108025	0.919418436
21	75.81066126	-33.8402128	0.993635053
21	65.79636684	-31.59996909	1.811125975
0	11.11111111	-30	-1.887607094
79	29.26322714	-36.69934494	2.412276356
79	27.26449221	-36.76202842	2.336167102
79	28.12443159	-35.07437696	2.474095291
80	27.17784418	-40	2.133553477
21	36.31500931	-34.95469293	1.481406041
21	37.5386087	-36.55393113	1.367224425
21	38.16226393	-34.84787607	1.557039267
22.28078206	21	-31.39451023	1.367334349
21	21	-30	2.284882628
23.0289171	21	-30	2.870878535
21	21	-31.94885255	0.831042384
11.11111111	77.77777778	-50	-0.38875805
11.11111111	66.66666667	-50	-0.391661961
22.22222222	77.77777778	-50	0.306045537
22.22222222	88.88888889	-50	0.126003427
80	31.32802387	-30	2.464811877
80	32.42712935	-31.60317648	2.77800967
80	33.40268961	-30	2.515786244
71.86535174	21	-35.01666179	2.402903118
70.76242495	21	-33.35583738	2.55401401
72.85111944	21	-33.42042147	2.478739208
10	50.25	-23.13508945	-7.020430527
10.12487748	50.21657704	-23.23170995	-7.101510961
21	46.7047538	-34.52104031	1.839210249
21	47.84855056	-36.37417791	1.607069903
32.31708681	79	-31.60785234	2.881581029
31.34767922	79	-33.19432762	2.528816387
33.42114928	79	-33.21988789	2.695025908
70.70025699	79	-36.70368232	2.328359987
72.75515298	79	-36.71773895	2.268195182
71.86646046	79	-35.01705314	2.40268851
55.55555556	33.33333333	-50	1.857281619
100	100	-30	1.295155855
9.874934827	50.21646871	-23.6311766	-6.81746589
9.874934827	50.21646871	-23.48188658	-6.848792808
10	50.25	-23.5829595	-6.922655954
33.33971004	21	-36.57227915	2.230042411
36.51439252	79	-38.19464179	2.236849306
38.58910136	79	-38.19464179	2.332902431
10.25	50	-19.99999905	-7.800652287
10.25	50	-20.14928907	-7.783881595
10.21646871	50.12506517	-20.04821615	-7.761187657
69.74545283	21	-35.02510334	2.466988219
68.61217811	21	-33.29589418	2.627020914
21	38.65784659	-38.17905674	1.257374812
21	36.5141873	-38.19463146	1.196938349
44.44444444	0	-50	0.61679995
55.55555556	0	-50	0.840795122
55.55555556	11.11111111	-50	1.178429395
44.44444444	77.77777778	-50	1.33678503
33.33333333	77.77777778	-50	0.9222196
33.33333333	66.66666667	-50	1.215415994
68.66749708	21	-36.64712761	2.386310409
67.61642903	21	-34.93675904	2.53339967
79	47.92529114	-40	2.534955279
79	48.96264556	-38.19464179	2.649312451
79	49.99999998	-40	2.538607576
21	68.69613207	-36.55846765	1.147601639
21	67.64260042	-34.897267	1.331346608
21	66.56318263	-36.54809892	1.229760096
10.21657705	49.87512253	-28.30757044	-6.157922144
10.25	50	-28.36024011	-6.16841761
10.25	50	-28.21095009	-6.185036628
50.9830803	79	-34.8954468	2.869571375
52.08185972	79	-33.23925582	3.038744929
50.01507856	79	-33.23617455	3.066354575
21	53.33236017	-34.76964084	1.802947004
10.21657704	49.87512252	-21.2909397	-7.584643403
10.21657704	49.87512252	-21.44022972	-7.55810474
10.25	50	-21.34360922	-7.608570325
79	66.53179456	-33.22677776	2.781036959
10.21657704	49.87512252	-26.06822031	-6.519920606
10.21657704	49.87512252	-25.91893029	-6.551236659
66.66666667	88.88888889	-50	1.283818264
77.77777778	88.88888889	-50	1.306010908
77.77777778	100	-50	1.074233737
10.12487748	50.21657704	-22.0373898	-7.358193765
10	50.25	-21.9407693	-7.263847699
10.12487748	50.21657704	-21.88809978	-7.387376468
10.25	50	-18.05922881	-7.915669722
10.21646871	50.12506517	-17.95815588	-7.885331296
10.25	50	-17.90993879	-7.917732926
79	21	-30	2.776933285
21	56.2236086	-32.54448774	2.105327535
21	56.55248989	-31.08460975	2.766793928
21	55.30447646	-31.31316052	2.466064073
80	20	-40	1.872255863
79	20	-40	1.90454081
10	50.25	-20.59715913	-7.482378195
10	50.25	-20.44786911	-7.501549494
10.12487748	50.21657704	-20.54448961	-7.608756195
100	66.94042413	-30	1.695767549
100	66.79851895	-40	1.553336538
100	55.60040377	-40	1.607042837
21	65.56058813	-38.19463146	1.134469196
79	75.83829158	-35.38511966	2.281918468
79	74.81762863	-36.97930446	2.23962287
79	74.07163063	-34.86222387	2.396805277
10.12506517	49.78353129	-24.82549675	-6.732873061
10	49.75	-24.92656967	-6.625975375
10.12506517	49.78353129	-24.97478677	-6.699093976
79	73.87522467	-38.39896197	2.201412204
79	75.81537305	-38.58279083	2.11666466
74.89628908	79	-30	3.048649505
75.89604231	79	-31.44689768	2.510108618
79	42.67280391	-34.94457391	2.838255576
79	41.65319477	-36.5680096	2.708602945
79	40.60337507	-34.94090802	2.810090277
45.86525988	79	-33.23999202	3.088683467
46.87471922	79	-31.62040736	3.296305102
21	51.92879088	-30	8.283088816
26.01984091	79	-38.35132717	1.287517965
25.01663105	79	-36.81122229	1.278789627
80	41.70933661	-33.20232587	2.883876886
77.7031819	20	-38.57435338	1.995942547
0	44.44444444	-50	-1.216612166
37.50909705	79	-36.56917952	2.47784065
39.58575333	79	-36.57452751	2.560280316
38.54254992	79	-34.95466986	2.727540065
21	54.64241006	-30	7.529039732
21	53.27411965	-30	7.958422546
79	43.64943866	-33.29066794	2.975896002
66.51771411	21	-33.2348415	2.694347059
79	77.19244991	-36.94906046	2.135781464
79	24.22462568	-36.18593103	2.240416229
79	25.95776312	-35.17287017	2.378603686
37.55179007	21	-30	4.385294842
38.53943915	21	-31.61104107	3.201949634
55.55555556	66.66666667	-50	1.857276135
79	60.30465739	-36.52879145	2.682327835
79	58.20212636	-36.54447571	2.712121831
79	59.27104972	-34.86572881	2.817360556
79	61.35362893	-34.84388724	2.783398631
21	43.36646305	-33.09406327	1.988339458
21	43.25479806	-31.29929541	2.440922886
11.11111111	0	-40	-0.580439739
67.59769027	79	-31.62703299	2.795586748
69.67232044	79	-31.63532772	2.72600647
68.67221681	79	-30	3.349073069
21	22.9954328	-30	2.736532727
21	24.01615893	-31.45217694	1.274063165
21	25.03727768	-30	3.005349907
66.66666667	100	-50	0.989652119
77.77777778	100	-40	1.178513068
80	22.32737867	-38.53828569	2.02331979
10	50.25	-22.09005932	-7.235631264
79	67.63502517	-38.19464179	2.41451519
46.85831778	79	-34.88473919	2.886595059
47.85706603	79	-36.55524611	2.700889455
48.89701365	79	-34.92620475	2.879620686
43.7750536	21	-33.26542647	3.074755397
42.68535089	21	-31.64922805	3.294324119
27.04993821	79	-36.69694728	1.578585893
45.78600487	79	-36.53603881	2.691839585
44.79730825	79	-34.89851817	2.874752975
80	31.37379657	-33.2476911	2.650830326
80	33.44035423	-33.21342272	2.712750207
10.25	50	-22.38863935	-7.400857207
10.25	50	-26.7180499	-6.412134781
10.21657704	49.87512252	-26.66538038	-6.403045714
79	30.2788711	-38.34246902	2.346299917
43.77588712	21	-30	4.39314616
42.67958429	21	-34.93308255	2.842382777
37.49222947	21	-36.5813586	2.475197543
56.2240812	21	-30	3.948036251
55.16728838	21	-31.61712996	3.161092515
10.21646871	50.12506517	-17.06241577	-7.888982149
10.21646871	50.12506517	-16.91312575	-7.888321292
10.25	50	-17.01419868	-7.918267586
79	21	-31.94885255	2.274683497
79	22.82726629	-33.00298474	2.350243436
79	21	-33.94904054	2.183959379
42.68034377	79	-34.95416925	2.839666139
74.05716572	79	-35.17190276	2.319480861
74.34771494	79	-36.9165466	2.207569975
61.42104282	21	-31.6173364	2.991463639
60.40252268	21	-33.23436473	2.863301965
59.33581771	21	-31.61137192	3.046000025
51.01149511	79	-31.62572462	3.247473863
53.08604459	79	-31.61602512	3.216753867
79	57.25625723	-31.62113392	3.102394707
79	55.17009417	-31.61343065	3.13482518
77.77777778	77.77777778	-50	1.543572432
88.88888889	88.88888889	-50	1.277414105
79	56.22407227	-30	3.676956506
0	22.22222222	-40	-1.73116095
80	34.43944439	-38.19463146	2.434083907
80	35.47681584	-40	2.349650814
80	36.5141873	-38.19463146	2.478532157
88.88888889	66.66666667	-50	1.574439247
88.88888889	55.55555556	-50	1.647633353
100	66.66666667	-50	1.408749508
48.94898314	21	-31.61636593	3.302295076
79	31.31014848	-33.355082	2.705814657
79	32.28453411	-34.99031081	2.619866578
79	30.20604153	-35.04837023	2.550650281
10.25	50	-20.74644915	-7.705456407
10.21646871	50.12506517	-20.64537622	-7.685907301
10.25	50	-20.59715913	-7.726691371
10	49.75	-22.23934934	-7.20641868
10	49.75	-22.38863935	-7.176790979
10.12506517	49.78353129	-22.28756643	-7.307681929
10.25	50	-25.52372975	-6.658904948
10.12487748	50.21657704	-23.97816004	-6.928829371
10	50.25	-24.03082956	-6.822707229
10.21657704	49.87512252	-23.38099997	-7.143689694
10.21657704	49.87512252	-23.53028999	-7.108093217
10.25	50	-23.43366949	-7.158977263
11.11111111	100	-30	-0.803866511
67.63502521	79	-38.19464179	2.309213506
37.58684862	79	-33.21642872	2.933871318
21	43.91566456	-30	7.066784768
79	35.42744338	-36.55502843	2.596659191
79	34.43968364	-38.19464179	2.467259162
79	33.33890652	-36.55961427	2.544460487
80	32.36470147	-38.19463146	2.383068971
80	30.23166254	-35.00180742	2.50923001
55.55555556	77.77777778	-50	1.543716074
55.55555556	88.88888889	-50	1.178338239
100	78.23404021	-30	1.580462326
100	77.97986473	-40	1.455773973
77.77777778	0	-30	1.279983433
79	48.90298251	-34.92479403	2.882970872
55.18480108	79	-31.64313718	3.162898507
56.22951325	79	-33.27623583	2.958016521
57.26142662	79	-31.67221195	3.106295991
80	39.70079448	-36.52748576	2.639436676
80	40.61465789	-34.85240138	2.762216814
10.25	50	-22.83650941	-7.300294143
10.25	50	-22.98579943	-7.265623362
10.21646871	50.12506517	-22.8847265	-7.259381891
21	38.79608287	-33.22055355	1.779248158
72.85099832	79	-33.41973385	2.478467095
21	72.91567208	-36.68935195	0.951767594
80	45.85068405	-30	2.694649555
80	46.9339746	-31.61525239	3.028134913
10.21657704	49.87512252	-27.85970053	-6.212098564
10.12506183	49.78352936	-27.96066649	-6.154793303
10.21657704	49.87512252	-28.00899054	-6.193069102
41.66167922	79	-36.56121844	2.62241403
40.66381021	79	-38.19464179	2.406995189
10.21646871	50.12506517	-16.76383573	-7.886959568
10.25	50	-16.71561864	-7.915176695
10.25	50	-16.86490866	-7.916855149
10.21646871	50.12506517	-22.73543648	-7.293090599
80	46.88790188	-38.19463146	2.605027487
21	22.45721749	-31.26040868	1.168569426
10.21646871	50.12506517	-25.87052688	-6.561442589
10.12487748	50.21657704	-25.76964027	-6.52610273
100	88.88888889	-50	1.226761414
33.33333333	44.44444444	-50	1.392672585
44.44444444	44.44444444	-50	1.870419223
44.44444444	55.55555556	-50	1.871306819
100	89.52636615	-30	1.434974508
29.14881988	79	-36.60310958	1.843041402
31.24420697	79	-36.5688115	2.058117788
30.18982066	79	-34.87975137	2.171629949
79	37.55174691	-40	2.427529994
80	37.55155876	-40	2.389000695
59.33632687	21	-38.19463146	2.461995664
79	26.04820536	-31.72481564	2.629884786
79	27.09365432	-33.4394989	2.543133363
79	63.4363105	-34.87188899	2.738967751
79	62.38631565	-36.54001464	2.644271763
72.82167332	21	-30	3.146633327
71.76934869	21	-31.71098267	2.649265094
70.74697431	21	-30	3.247287075
79	35.47703806	-40	2.387082669
21	60.3594771	-36.51908664	1.432654339
79	52.07470883	-40	2.53520469
79	51.03735441	-38.19464179	2.649166378
79	53.11206325	-38.19464179	2.642716392
54.16998892	21	-33.24714524	3.002810356
75.74154764	21	-34.72957765	2.282439048
77.15401386	21	-33.12079136	2.316490324
77.28091719	21	-35.29476489	2.189543996
75.68070369	21	-36.20687077	2.201784559
21	71.77475201	-38.34754017	0.896748889
21	69.71007396	-38.19463146	0.989698708
80	35.52119752	-33.17778363	2.76813658
80	36.47937621	-34.81797898	2.688632994
79	34.34170046	-34.89964649	2.683355721
80	58.29867849	-30	2.659948934
10	50.25	-24.92656967	-6.625729998
10.12487748	50.21657704	-25.02319017	-6.687826661
10	50.25	-25.07585969	-6.593355718
25.93033163	79	-34.84927301	1.625837778
27.23319183	79	-33.30366923	2.036451836
25.58528872	79	-33.14818668	1.801736029
28.08508804	79	-34.99381613	1.913823436
75.89988279	20	-31.44446685	2.39748319
76.9705466	20	-30	2.099903902
74.8958915	20	-30	2.155164131
21	71.88295342	-34.98619177	1.13333067
21	70.74375075	-36.67508823	1.053895193
21	37.15749433	-33.30415281	1.705907728
21	67.63533105	-38.19463146	1.065365538
21	40.56355647	-38.16684544	1.304812654
21	42.73841605	-38.19463146	1.347432633
80	24.23623466	-36.15591193	2.212906104
80	25.90761546	-35.15549259	2.33906337
21	44.79892856	-31.65621098	2.476189813
21	45.21218449	-33.30023314	2.006021463
21	46.36068114	-32.62454069	2.185494109
28.10501077	21	-34.98388404	1.917040282
58.23718281	21	-36.55066469	2.614608231
56.22407227	79	-30	3.947858144
80	20	-36.05095946	2.022720357
33.33333333	55.55555556	-50	1.393278416
80	54.14934701	-30	2.693956939
80	52.07468127	-30	2.701043606
80	53.14926095	-31.59363225	3.031622698
10.21657704	49.87512252	-14.8714689	-7.878865309
10.25	50	-14.92413841	-7.901234938
21	25.57770768	-36.89842002	0.859834841
21	27.26355436	-36.72078569	0.958029744
21	25.90531303	-35.14452444	0.999787668
79	65.56031633	-38.19464179	2.467016463
77.77777778	22.22222222	-50	1.54378084
79	60.30827674	-33.21099814	2.925147915
79	58.29495363	-33.25532251	2.953847473
30.27732385	21	-31.62593097	2.68884099
28.21682379	21	-31.62700145	2.442603911
29.25299401	21	-30	3.843721935
74.89637233	21	-30	3.050288914
73.84650477	21	-31.79156227	2.556902132
60.37345378	79	-30	3.754046057
61.42346306	79	-31.61886305	2.986698473
62.44814454	79	-30	3.645445234
79	32.36497479	-38.19464179	2.414741705
79	33.40232922	-40	2.340504122
79	31.32762037	-40	2.288675183
33.33333333	22.22222222	-50	0.922574143
33.33333333	11.11111111	-50	0.600507564
10.21646871	50.12506517	-19.60034609	-7.805187518
10.25	50	-19.70141902	-7.830452514
10.21646871	50.12506517	-22.28756643	-7.391032195
10.25	50	-22.23934934	-7.43325658
37.55185546	79	-30	4.389414359
38.55132409	79	-31.60661777	3.226137754
39.62654622	79	-30	4.41525822
0	55.55555556	-40	-2.42228201
0	55.55555556	-50	-1.216612007
10.21646871	50.12506517	-23.33259656	-7.155035982
10.21646871	50.12506517	-23.48188658	-7.119785932
21	63.51397793	-38.27957909	1.189372203
80	34.4367115	-34.84106335	2.639430921
80	35.51769483	-36.52059064	2.560192899
40.66364062	21	-38.19463146	2.406694259
39.56986043	21	-36.57606156	2.559083209
76.97118942	20	-40	1.953410385
10.12506517	49.78353129	-22.13827641	-7.338177351
79	68.68887202	-36.5219507	2.489196239
79	70.78767607	-36.64508674	2.41386039
21	28.22469207	-38.34938871	0.896789606
0	11.11111111	-40	-1.331192676
0	22.22222222	-30	-2.607841884
10.12487748	50.21657704	-24.72461014	-6.755967324
10.21646871	50.12506517	-24.82549675	-6.79746781
10.12487748	50.21657704	-24.87390015	-6.72156823
77.77777778	44.44444444	-50	1.847463386
24.10402095	21	-31.75906154	1.74054549
22.44541337	21	-33.01658084	1.15816098
24.11528958	79	-31.76321285	1.743161931
24.13586625	79	-33.91887216	1.425150409
21	33.20541896	-30	4.214614159
10.12487748	50.21657704	-23.67958	-6.998410607
10.21646871	50.12506517	-23.78046662	-7.048093309
10.12487748	50.21657704	-23.82887002	-6.963664275
21	43.67948662	-36.51424308	1.532367042
21	41.63793238	-36.46287384	1.491032855
100	55.55555556	-50	1.45242447
100	44.39964512	-40	1.606853981
11.11111111	100	-50	-0.388826448
79	57.23384898	-34.94215979	2.839568048
22.22222222	0	-50	-0.028463191
22.22222222	0	-40	-0.124049351
10.21646871	50.12506517	-19.30176605	-7.828649114
10.25	50	-19.40283898	-7.855237115
10.21646871	50.12506517	-19.45105607	-7.817860718
29.30926914	21	-33.23918258	2.310176691
27.28580427	21	-33.29181711	2.046601698
21	59.35668914	-38.22390059	1.301101144
21	58.47695098	-36.68441485	1.466122952
80	47.91132136	-33.20620138	2.936608723
80	49.00747305	-31.58691215	3.047568257
72.82123388	20	-30	2.201355581
73.84445624	20	-31.79070386	2.477132103
80	44.81315897	-38.19463146	2.592245474
80	45.94208574	-36.52495396	2.708479914
88.88888889	22.22222222	-50	1.4421435
88.88888889	11.11111111	-50	1.277614718
100	22.22222222	-50	1.329235016
49.99998416	21	-30	4.220173505
80	37.63792334	-36.48916104	2.60603537
80	38.53858206	-34.84979452	2.727823731
0	66.66666667	-50	-1.136251093
10	50.25	-22.83650941	-7.084368842
9.874934827	50.21646871	-22.73543648	-7.002468789
10	50.25	-22.68721939	-7.115843786
21	64.75351998	-30	4.587470338
21	62.7313739	-30	5.071360715
21	71.84755841	-31.64780129	1.501627192
21	73.82538809	-31.67267204	1.360888914
21	72.92065388	-30	3.251784111
21	21	-38.05114745	0.580149309
55.55555556	0	-30	1.013710034
43.77592773	79	-30	4.39175088
88.88888889	77.77777778	-50	1.441993538
100	77.77777778	-50	1.329029662
21	72.81947294	-33.27757801	1.247139697
21	74.09840104	-34.85759609	1.022477833
53.08415656	79	-34.88318937	2.847972234
54.18484135	79	-33.25763684	3.001054287
21	29.12134832	-30	3.535251726
10.25	50	-17.1634887	-7.919401281
79	53.07091597	-31.63823884	3.139668279
10.21646871	50.12506517	-21.2425363	-7.592845065
10.25	50	-21.1943192	-7.634342209
44.44444444	33.33333333	-50	1.672978993
55.55555556	44.44444444	-50	2.036536786
66.59752605	79	-30	3.44692581
74.05460299	21	-35.1719858	2.319466472
74.34806936	21	-36.91372062	2.207676239
21	75.86149486	-31.78682564	1.197035793
21	77.67643657	-31.47013518	1.093965513
80	50.00001626	-40	2.496739409
80	22.48173583	-37.0181502	2.094615901
79	20	-31.94885255	2.207018106
79	50	-30	3.722370906
79	52.07469076	-30	3.721758008
47.85136988	21	-36.55889042	2.700277328
49.94257599	21	-36.5538735	2.700529213
88.88888889	0	-40	1.208471626
10.21646871	50.12506517	-21.39182632	-7.56662103
79	54.14938151	-30	3.705226376
79	61.41089864	-38.19464179	2.55169526
10.25	50	-23.73224952	-7.086975402
10.25	50	-23.5829595	-7.12325031
10.21657704	49.87512252	-23.67958	-7.072283067
45.85061849	79	-30	4.362357962
73.70418071	21	-38.4247706	2.144804345
74.89689874	21	-40	2.040411949
79	46.876941	-31.63314259	3.132625714
79	45.71962903	-33.27365125	2.995723164
79	79	-38.05114745	2.010888699
77.52583833	79	-37.05975089	2.095498965
80	29.2525871	-40	2.19762684
79	54.14941768	-40	2.525978642
79	72.6417192	-33.32334448	2.562950548
79	73.75198574	-31.66758597	2.636598333
79	74.39562852	-33.12587851	2.498773155
31.36568461	21	-33.2096096	2.52927914
36.47474124	21	-34.9552904	2.635170718
10.25	50	-17.46206873	-7.920200088
10.25	50	-17.61135875	-7.92008306
10.21646871	50.12506517	-17.51028583	-7.889557617
66.66666667	33.33333333	-50	1.854115341
61.41089867	79	-38.19464179	2.429671698
88.88888889	0	-50	1.11116219
100	0	-50	1.118120437
100	11.11111111	-50	1.226976834
59.33612027	79	-31.67221156	3.044153451
77.28627293	79	-35.29967578	2.189044024
79	41.70123697	-30	3.64290201
79	40.65935808	-31.67451658	3.065284825
79	39.62654622	-30	3.603187987
33.43717791	21	-33.22616907	2.69615693
21	57.50648704	-30	6.610829546
21	56.03286903	-30	7.134294233
10	50.25	-26.7180499	-6.274379547
9.874934827	50.21646871	-26.61697697	-6.225208871
10	50.25	-26.56875988	-6.300149915
10.12487748	50.21657704	-19.94732953	-7.680275094
10.21646871	50.12506517	-19.89892613	-7.777053986
21	74.43368063	-33.09644009	1.168791212
80	21	-30	2.080709717
10.12487748	50.21657704	-21.2909397	-7.495812653
21	79	-36.05095946	0.649193232
22.61224552	79	-34.9294292	1.017640628
49.92303442	79	-36.55915252	2.700149773
58.29876303	79	-30	3.850748906
21	44.55960033	-34.86331232	1.749136451
22.22222222	100	-40	-0.123929795
22.22222222	100	-50	-0.02848348
22.22222222	66.66666667	-50	0.468638035
37.58035063	21	-33.21333554	2.933241748
38.54251677	21	-34.96099657	2.726735246
100	55.64680804	-30	1.759121122
21	22.58826347	-35.22705736	0.773625953
10.21646871	50.12506517	-20.34679618	-7.726074557
10.12487748	50.21657704	-20.24590957	-7.646885953
10.21646871	50.12506517	-20.19750617	-7.744438876
9.874934827	50.21646871	-23.78046662	-6.785669903
10	50.25	-23.73224952	-6.889392902
10	50.25	-23.88153954	-6.856676553
21	21	-33.94904054	0.731196917
0	44.44444444	-40	-2.422341812
79	77.53754166	-38.74274428	2.039803771
10.21646871	50.12506517	-24.97478677	-6.762210213
79	56.22412652	-40	2.510628645
33.33333333	100	-50	0.320027567
66.66666667	77.77777778	-50	1.594128799
10.12487748	50.21657704	-25.62035025	-6.556946117
80	29.25335813	-30	2.409612895
80	28.2182613	-31.66795912	2.639312399
80	30.3408418	-31.62189933	2.717992871
100	89.07482358	-40	1.332780332
10.21657704	49.87512252	-23.82887002	-7.036352245
10.21657704	49.87512252	-23.97816004	-7.000266215
10.25	50	-23.88153954	-7.050527678
79	55.1867721	-38.19464179	2.62980753
10.12487748	50.21657704	-23.38099997	-7.067386024
10.12487748	50.21657704	-19.49945948	-7.722556533
21	77.540105	-38.73759331	0.609071316
26.16258369	21	-31.73760389	2.124264895
27.178295	21	-30	3.584083283
79	39.62645575	-40	2.461553646
79	35.4771647	-30	3.487559918
79	34.41314112	-31.61579664	2.935678261
79	33.40247395	-30	3.419057618
10.21646871	50.12506517	-17.21170579	-7.889395891
59.30090085	21	-34.90154358	2.738364922
30.29026598	79	-38.19464179	1.784533422
10	49.75	-22.09005932	-7.235562687
10.12487748	50.21657704	-22.18667982	-7.327819429
44.44444444	66.66666667	-50	1.673165534
80	36.55706582	-31.57903042	2.889051209
80	35.47735535	-30	2.560418444
80	34.49228292	-31.5904503	2.842294495
58.30347694	21	-33.23432575	2.914556265
100	10.47363385	-30	1.435250836
100	10.92517778	-40	1.333011742
100	0	-40	1.206233597
79	67.62806362	-31.59844728	2.871636184
10.25	50	-26.86733992	-6.384890926
79	22.49223303	-35.29086671	2.20153852
62.43765637	79	-33.25066772	2.809078966
0	88.88888889	-50	-0.855494063
21	51.03738772	-38.19463146	1.417505546
66.66666667	100	-30	1.192460482
66.66666667	100	-40	1.094467579
77.77777778	100	-30	1.279785827
21	38.02578525	-31.70797705	1.938500264
54.14938151	79	-30	4.046952853
79	41.7011646	-40	2.48945589
79	40.66381018	-38.19464179	2.584116325
79	42.73851902	-38.19464179	2.610148644
40.61579405	79	-34.88706575	2.803681108
79	24.16382547	-34.67239702	2.323860206
10.25	50	-21.79147928	-7.524806392
10.25	50	-21.64218926	-7.553804379
44.44444444	88.88888889	-50	0.957355811
33.33333333	88.88888889	-50	0.600485431
68.61014996	79	-33.29560673	2.626290912
77.49507404	20	-31.27655938	2.323984821
28.1366168	79	-38.3582864	1.544186843
64.52217969	21	-33.20935472	2.754878922
80	28.09769832	-34.97338586	2.436704136
10.25	50	-26.27017984	-6.498990668
30.20289244	21	-34.89268648	2.17053426
100	22.02014407	-40	1.455916472
79	54.09036218	-36.5233346	2.753622156
79	56.18225094	-36.55800422	2.734150629
10.12487748	50.21657704	-25.17248019	-6.65472979
10.21646871	50.12506517	-25.12407679	-6.727443806
80	24.16282234	-38.20045279	2.110989254
80	25.10310126	-40	2.063304048
21	53.16134732	-38.21825148	1.402461008
24.07477128	21	-38.57486537	1.00627127
10.12487747	50.21657704	-28.15828054	-6.131273497
10.21646871	50.12506518	-28.25916706	-6.163297588
10.12487747	50.21657705	-28.30757044	-6.11448215
10.21646869	50.12506521	-28.4084567	-6.147270414
34.41489249	21	-34.8843943	2.524735664
0	77.77777778	-50	-1.004601627
0	88.88888889	-40	-1.331660486
21	47.69206827	-33.0917043	2.108081754
70.74690757	79	-30	3.246056932
9.874934827	50.21646871	-23.18330654	-6.911339939
10.12506517	49.78353129	-27.36342707	-6.236434169
10.12506517	49.78353129	-27.21413705	-6.259307348
10	49.75	-27.31520997	-6.180083801
55.55555556	100	-50	0.840695582
79	31.29062198	-36.62199869	2.482272963
10.21657704	49.87512252	-24.72461014	-6.821190704
10.12506517	49.78353129	-24.67620673	-6.766890522
21	34.43944439	-38.19463146	1.134592412
21	35.42318856	-36.57404358	1.296796825
21	33.33644487	-36.56277132	1.224995259
21	48.9862052	-34.45759775	1.874303556
21	48.94698633	-32.47805896	2.280659652
10.21657704	49.87512252	-26.21751032	-6.489515395
21	26.18786987	-38.33895529	0.806444844
80	43.77578751	-40	2.46965553
21	46.67231225	-30	7.978715235
21	47.4979551	-31.41452714	2.58720257
21	48.00871096	-30	8.285789221
65.56031636	79	-38.19464179	2.353222275
21	59.18324159	-33.49859036	1.824552441
21	57.33056319	-33.42028553	1.910369186
21	57.71439706	-34.9472933	1.679736022
70.76107937	79	-33.35503837	2.55495225
72.75539129	21	-36.71775691	2.268404599
10.21657704	49.87512252	-26.96396042	-6.349123207
10.12487748	50.21657704	-23.53028999	-7.033174959
79	21	-36.05095946	2.09365613
79	22.4602775	-37.05452398	2.115083108
79	21	-38.05114745	2.010492553
10.21646871	50.12506517	-27.36342707	-6.283527278
10.25	50	-27.31520997	-6.308735253
10.25	50	-27.46449999	-6.285595412
79	31.32778319	-30	3.344194362
79	29.25309243	-30	3.2560735
56.25995781	21	-33.25854916	2.959358249
79	62.37139215	-33.21569113	2.883932985
77.28333204	20	-35.29759705	2.151789822
75.74216547	20	-34.72995273	2.237148692
47.92530924	79	-30	4.296040563
10.21657704	49.87512252	-22.18667982	-7.412882452
10.21657704	49.87512252	-22.0373898	-7.443548064
9.874934827	50.21646871	-25.87052688	-6.357490468
9.783422956	50.12487748	-25.76964027	-6.323202606
9.874934827	50.21646871	-25.72123686	-6.385158698
41.70123697	79	-30	4.420492982
100	33.33333333	-50	1.408890333
21	48.76241715	-30.93565285	3.1780416
10.12506517	49.78353129	-21.09324628	-7.527981795
10.21657704	49.87512252	-21.14164968	-7.609858695
79	63.49880317	-31.61256529	2.987586585
79	61.42817874	-31.60538463	3.033453105
79	62.44814454	-30	3.54986624
80	48.01647932	-36.52900492	2.718023062
80	48.9626448	-38.19463146	2.611332193
66.66666667	22.22222222	-50	1.594254541
79	38.58910133	-38.19464179	2.551727952
100	0	-30	1.295460348
79	20	-33.94904054	2.141966675
21	57.98094668	-31.80323509	2.177714614
74.05493223	20	-35.17265952	2.272962548
25.10371092	79	-30	3.261792558
21	48.9626448	-38.19463146	1.418029586
33.33333333	100	-30	0.286465402
22.22222222	100	-30	-0.246951943
80	45.84890275	-33.21786735	2.925055704
80	23.02936529	-30	2.186898484
80	29.25760209	-33.28581016	2.578309629
9.874934827	50.21646871	-22.58614647	-7.03267428
10.25	50	-21.9407693	-7.49505418
74.89900863	21	-33.2771983	2.410873415
21	61.39560114	-38.24949674	1.249978617
22.22222222	0	-30	-0.2468256
77.15248614	20	-33.12313012	2.260305099
79	32.36011101	-31.62550711	2.865276456
79	33.43201655	-33.22340782	2.779875751
80	33.40207293	-40	2.306022643
10.25	50	-21.49289924	-7.58185512
10.21657704	49.87512253	-28.15828054	-6.17504856
22.44881408	79	-33.02233899	1.157702744
10.12487748	50.21657704	-20.09661955	-7.664203875
10.21646871	50.12506517	-23.18330654	-7.190181439
64.5228353	79	-30	3.547459228
32.36466895	21	-38.19463146	1.965715945
79	63.48560748	-38.19464179	2.512752798
9.874934827	50.21646871	-22.13827641	-7.118733837
9.874934827	50.21646871	-21.98898639	-7.146146768
21	46.12278493	-31.13235583	2.818785207
21	79	-31.94885255	0.8177234
21	79	-33.94904054	0.730572794
10.12487748	50.21657704	-20.69377963	-7.588427574
10.21646871	50.12506517	-20.79466624	-7.66456711
10.12487748	50.21657704	-20.84306965	-7.566784625
79	71.7755341	-38.32651453	2.280674169
10.12487748	50.21657704	-20.39519959	-7.628441247
63.50886315	21	-31.60658341	2.918147675
80	31.32733001	-40	2.253987579
10.21646871	50.12506517	-26.91555701	-6.357656451
10.25	50	-27.01662994	-6.358455008
45.84531001	21	-33.21112005	3.091688948
10.2164687	50.12506519	-12.28513485	-8.043655103
10.25	50	-12.38620809	-8.048045126
10.21646846	50.1250656	-12.43441503	-8.025051884
55.160162	21	-34.88602238	2.817182918
57.21838473	21	-34.91220249	2.778611353
33.40239204	21	-30	4.20339337
32.32509828	21	-31.61174897	2.87010536
79	77.51055415	-32.9836447	2.330052643
79	65.52700826	-34.85170305	2.690159575
79	43.72633402	-36.56881479	2.732450569
79	47.78580874	-33.2589262	3.009458306
0	55.55555556	-30	-3.975803051
10.12506517	49.78353129	-20.94395626	-7.551639966
10.25	50	-23.13508945	-7.230331665
10.25	50	-23.28437947	-7.195031049
79	64.44332277	-33.22128588	2.836439196
11.11111111	88.88888889	-50	-0.390870577
55.18677213	79	-38.19464179	2.511426896
33.33333333	0	-30	0.286795026
79	43.77587345	-40	2.510536422
10.2164672	50.12506779	-12.58365313	-8.007775383
10.25	50	-12.68478813	-8.014501318
10.21646846	50.12506561	-12.73299488	-7.991791563
10.21646871	50.12506517	-25.42265682	-6.659341747
10.21646871	50.12506517	-25.2733668	-6.693304464
10.25	50	-25.37443973	-6.692810593
21	69.69797854	-35.02153175	1.232182343
80	26.08041895	-31.64278928	2.554742547
80	25.10402666	-30	2.269196774
10	50.25	-26.41946986	-6.326550669
31.32769303	21	-30	4.047727425
21	50.41071661	-32.98792	2.151076449
88.88888889	100	-30	1.30506355
10.12487748	50.21657704	-22.63454987	-7.233982089
80	38.58893022	-38.19463146	2.516416304
77.77777778	11.11111111	-50	1.306057693
76.97158981	21	-40	1.986294169
35.47709106	21	-30	4.312821605
29.2785192	79	-33.23645049	2.310350198
21	74.9626892	-30	2.982101796
10	49.75	-25.07585969	-6.593348562
10.21657704	49.87512252	-21.58951974	-7.530925881
74.89647207	79	-33.27407166	2.410928233
10.21646871	50.12506517	-21.54111633	-7.539658755
47.94513807	79	-33.22762784	3.084399936
[truncated: 8,381 more rows]
