# Supplementary material for: Development of three-dimensional forward modeling and observation device for leakage electric field in the process of foundation pit pumping test
Source: PLoS One. 2025 Aug 20;20(8):e0328727. doi: 10.1371/journal.pone.0328727 (PMC12367133; doi:10.1371/journal.pone.0328727)
Supplement: S2 File — This is the data used in Section 4.2.1 “Effect of emission current” of the paper. (ZIP) [file pone.0328727.s002.zip › 4.2.1/4.2.1_10A.dat]

X                         Y                        V
22.574628893016158        76.72942862922116        6.13262038575891
22.60238376051727         76.47032735998664        6.2303352584138665
22.630138628018383        76.2112260907521         6.327722399990163
22.657893495519495        75.95212482151759        6.424781810487359
22.866467467179106        76.67071987236304        6.272427802997185
22.89422233468022         76.41161860312852        6.3700518200456475
22.92197720218133         76.152517333894          6.46734810601534
23.15830604134205         76.61201111550493        6.408067219862974
23.186060908843164        76.35290984627039        6.505600381305054
23.450144615505           76.5533023586468         6.539538636356277
22.667556079559315        74.9828772489406         6.750401615458393
22.38556941467499         75.14550163333092        6.569072345867109
22.103582749790657        75.30812601772126        6.382450013130835
21.82159608490633         75.47075040211159        6.190534617249404
22.39021191989817         74.81672620090966        6.68045878837693
22.108225255013842        74.97935058529998        6.48997296079608
21.82623859012951         75.14197496969031        6.294194070070239
22.112867760237023        74.65057515287872        6.599344310689924
21.830881095352694        74.81319953726904        6.399701925119452
21.83552360057588         74.48442410484778        6.507058182397153
22.379127691981772        75.79166668171558        6.355425988104837
22.10036188844405         75.6312085419136         6.277343590358759
22.6611143568661          75.62904229732526        6.532525362806836
22.382348553328377        75.46858415752325        6.461850975650447
22.664335218212706        75.30595977313293        6.641065297797032
20.999999999999993        69.99999999999999        7.3401570232258715
21.2886751345948          70.16666666666666        7.634688816877066
21.57735026918961         70.33333333333331        7.85861013046369
21.866025403784416        70.49999999999997        8.011920963986244
20.999999999999993        70.33333333333333        7.180192061599639
21.288675134594804        70.49999999999999        7.480643920059239
21.57735026918961         70.66666666666664        7.710485298455213
20.999999999999993        70.66666666666666        7.047669823194677
21.2886751345948          70.83333333333331        7.354041746463517
20.999999999999996        71                       6.942590308011432
20.999999999999996        71.99999999999999        6.598842808850958
21.288675134594804        72.16666666666664        6.864242008654804
21.57735026918961         72.3333333333333         7.069887148039654
21.866025403784416        72.49999999999996        7.215778227005454
21                        72.33333333333333        6.464132472529445
21.288675134594804        72.49999999999997        6.740292778508686
21.57735026918961         72.66666666666663        6.956699024068985
21                        72.66666666666666        6.36633975913398
21.288675134594804        72.83333333333331        6.653261171288614
21                        73                       6.305464668664118
21.866025403784416        72.83333333333331        7.092859185984542
21.866025403784416        73.16666666666667        6.973012548171704
21.866025403784416        73.50000000000003        6.856238313566666
21.577350269189612        72.99999999999999        6.834022066808247
21.57735026918961         73.33333333333334        6.714417512755582
21.288675134594804        73.16666666666667        6.530826297788048
21.288675134594804        71.16666666666664        7.219559797939756
21.57735026918961         71.33333333333329        7.436986341787319
21.866025403784416        71.49999999999993        7.594869939553958
21                        71.33333333333333        6.8068174528602885
21.288675134594804        71.49999999999997        7.088813101482694
21.57735026918961         71.6666666666666         7.311265804024173
20.999999999999996        71.66666666666666        6.692234953140206
21.2886751345948          71.83333333333329        6.979256760456525
21.866025403784416        71.83333333333327        7.464218735130419
21.866025403784416        72.16666666666661        7.337854830947565
21.57735026918961         71.99999999999994        7.188432825911543
21.866025403784416        70.83333333333329        7.86685711927675
21.866025403784416        71.1666666666666         7.727840111132618
21.57735026918961         70.99999999999997        7.570712401838474
22.707184831797672        71.99040268548428        7.870586428620773
22.426798355793256        72.16026845698951        7.658449909535455
22.146411879788836        72.33013422849473        7.440180508997015
22.426798355793256        71.82693512365617        7.79077104289947
22.146411879788836        71.99680089516139        7.567379377650245
22.146411879788836        71.66346756182804        7.6988655465438836
22.69795731056492         76.95884405986027        6.107649829380955
22.98979588472787         76.90013530300216        6.2453065494100635
23.281634458890814        76.84142654614404        6.378795269066687
22.82128572811368         77.18825949049939        6.080728107419241
23.113124302276628        77.12955073364127        6.216234130239183
22.94461414566244         77.4176749211385         6.0518552198736595
23.704885397132042        77.46892782211329        6.323958432427219
23.451461646642176        77.45184352178836        6.236350607803296
23.198037896152307        77.43475922146342        6.145649536952221
23.619971803256362        77.16371933429113        6.396878840181402
23.366548052766497        77.14663503396619        6.308103108324036
23.53505820938068         76.85851084646896        6.468738908157717
23.93931623422299         77.32007873838921        6.458523488896807
23.85440264034731         77.01487025056704        6.532018072557353
23.769489046471627        76.70966176274487        6.604452316440089
24.173747071313933        77.17122965466513        6.590766894797613
24.088833477438254        76.86602116684296        6.664835654364633
24.408177908404884        77.02238057094104        6.720688650129858
21.833644645408885        76.41213223157983        5.891096306208472
21.55576309693926         76.27475482105322        5.770340959279416
21.27788154846963         76.13737741052661        5.622464065831574
21                        76                       5.447465625864672
21.829628458574703        76.09833828842375        5.990696430193453
21.551746910105074        75.96096087789715        5.869361568972797
21.273865361635444        75.82358346737053        5.720905161233302
21.825612271740514        75.78454434526768        6.090509200540467
21.547730723270885        75.64716693474105        5.968594825028213
22.108394262112423        76.25879642822575        6.076090880511314
22.104378075278238        75.94500248506966        6.176610912253992
22.383143878815957        76.10546062487167        6.25398604860435
22.327634143813732        76.62366316334072        6.061367746170042
22.08063939461131         76.51789769746027        5.980859719653304
22.355389011314845        76.36456189410619        6.157840762926554
22.35245725179887         76.97400391939276        5.956368642544655
22.130285610581584        77.21857920956435        5.7748248686567765
21.908113969364297        77.46315449973595        5.587989064095053
22.105462502596446        76.8682384535123         5.877613701274722
21.88329086137916         77.1128137436839         5.688567625705334
21.85846775339402         76.76247298763187        5.789603373076528
22.475785669347633        77.20341935003188        5.931930962951896
22.599114086896392        77.43283478067099        5.905542117775324
22.253614028130343        77.44799464020346        5.750920065849048
21                        73.33333333333334        6.16128753048653
21.288675134594804        73.5                     6.396562867924525
21.57735026918961         73.66666666666669        6.590067791206128
21                        73.66666666666666        6.020601254096021
21.288675134594804        73.83333333333334        6.265790299847805
21                        74                       5.883405839491811
21.557015733717254        74.32294940323186        6.389443902151128
21.278507866858625        74.16147470161593        6.181559787849532
21.845690868312058        74.1562827365652         6.620506522635552
21.567183001453433        73.99480803494927        6.488283328269631
21.855858136048237        73.82814136828262        6.736899899692057
21.547730723270888        75.31383360140774        6.069993534982099
21.273865361635444        75.4902501340372         5.793915537829738
21                        75.66666666666666        5.492087669103991
21.273865361635444        75.15691680070387        5.886051581997222
21                        75.33333333333333        5.555835379913969
21                        75                       5.638708758294718
21.557015733717254        74.65628273656519        6.272065380753368
21.278507866858625        74.82814136828259        5.982615572719222
21.278507866858625        74.49480803494926        6.09071638610387
21                        74.66666666666666        5.737531863665863
21                        74.33333333333333        5.819097557398414
21.55237322849407         74.98505816898646        6.170105256753599
21                        76.33333333333334        5.326544661278536
21.27788154846963         76.47071074385994        5.508851665938437
21.555763096939256        76.60808815438655        5.66403712407922
21                        76.66666666666666        5.224319894006458
21.27788154846963         76.80404407719327        5.4139354633590795
21                        77                       5.140791324048106
21.302704656454768        77.15438483324532        5.315240401262755
21.580586204924394        76.95842891043858        5.563943126465086
21.605409312909533        77.30876966649063        5.464306314611811
21                        77.33333333333334        5.008897280439379
21.302704656454765        77.48771816657865        5.2000279038171575
21.60540931290953         77.64210299982396        5.365775363329566
21                        77.66666666666667        4.8662161150142
21.302704656454765        77.82105149991199        5.074028284555387
21                        78                       4.712747827772569
21.747046337251547        78.34751834004086        5.164968889038052
21.49803089150103         78.23167889336058        5.067006097200447
21.249015445750516        78.1158394466803         4.91626574344536
21.8007355479558          78.05273039327255        5.3141468502551925
21.55172010220528         77.93689094659227        5.220476348364002
21.85442475866005         77.75794244650425        5.455153575274229
21                        67                       8.660854267609801
21.288675134594808        67.16666666666667        9.017401296949453
21.577350269189612        67.33333333333334        9.28558511531837
21.866025403784416        67.50000000000001        9.465405722716781
21                        67.33333333333334        8.448243537539403
21.288675134594804        67.5                     8.833043876428553
21.57735026918961         67.66666666666667        9.129481004347085
21                        67.66666666666666        8.269296238531542
21.288675134594804        67.83333333333333        8.68234988697008
21                        68                       8.124012370585776
21.866025403784416        66.50000000000001        10.059328595078258
21.866025403784416        66.83333333333336        9.860147746748218
21.866025403784416        67.16666666666669        9.66217345596106
21.577350269189612        66.66666666666669        9.669633725792238
21.577350269189612        67.00000000000001        9.477006141783699
21.288675134594804        66.83333333333334        9.20347561663605
21                        66                       9.138980171472918
21.288675134594808        66.16666666666669        9.554947457853332
21.577350269189612        66.33333333333334        9.861730265721778
21                        66.33333333333334        8.98021547249425
21.288675134594804        66.5                     9.379516838399395
21                        66.66666666666667        8.82084017120662
22.70583207283507         66.98650802938512        10.3822737191625
22.42589651648485         67.1576720195901         10.088626325212042
22.145960960134634        67.32883600979505        9.783003659730099
22.42589651648485         66.82433868625677        10.293857458377785
22.145960960134634        66.99550267646171        9.984003092935081
22.145960960134634        66.66216934312838        10.186209083683
21                        65                       9.73502988891261
21.288675134594808        65.16666666666666        10.152449660012326
21.577350269189612        65.33333333333333        10.47350328540953
21.866025403784416        65.49999999999999        10.698190765104444
21                        65.33333333333334        9.556595188992118
21.288675134594804        65.5                     9.957480597890754
21.57735026918961         65.66666666666666        10.261999861087098
21                        65.66666666666667        9.357911949845553
21.288675134594804        65.83333333333333        9.74226299654333
21.866025403784416        65.83333333333334        10.479390103762007
21.866025403784416        66.16666666666667        10.266436047086685
21.577350269189612        66                       10.05894176107077
22.700399217566876        65.98695860007854        11.031208655958435
22.422274612972725        66.15797240005236        10.718919193478321
22.14415000837857         66.3289862000262         10.394959173184873
22.422274612972725        65.82463906671902        10.94002510169461
22.14415000837857         65.99565286669285        10.609065853297537
22.14415000837857         65.66231953335951        10.82901913807654
22.424085564728788        66.49115554315456        10.502742863003396
22.70221016932294         66.32014174318073        10.807606084510404
22.704021121079002        66.65332488628292        10.591294438911797
22.144329103181548        65.32807087053357        11.062302025125511
22.422632802578676        65.15614174106713        11.413166073997274
22.700936501975804        64.98421261160071        11.750782911719062
22.4224537077757          65.49039040389309        11.173065937457993
22.700757407172826        65.31846127442665        11.503865525690138
22.70057831236985         65.65270993725258        11.264007440436725
23.535949109302567        65.49529061144665        11.911701903203637
23.257432478724006        65.65917994099061        11.624717115977756
22.97891584814544         65.82306927053457        11.33121936689615
23.25761157352698         65.32493127816467        11.870705871844363
22.979094942948414        65.48882060770862        11.57061313706857
22.97927403775139         65.15457194488269        11.817066208016227
21.866025403784416        64.50000000000003        11.402634376456591
21.866025403784416        64.83333333333334        11.163046746623628
21.866025403784416        65.16666666666667        10.92823220950617
21.577350269189612        64.66666666666669        10.983524034627607
21.577350269189612        65                       10.726127113660592
21.288675134594804        64.83333333333334        10.427655872112945
22.422632802578676        64.82280840773382        11.658042854815063
22.144329103181544        64.99473753720025        11.299761137735436
22.144329103181548        64.66140420386692        11.541993343060756
22.14328993044437         64.32793074450687        11.795182482294454
22.420554457104323        64.15586148901372        12.172885110250668
22.69781898376428         63.98379223352055        12.535742260325561
22.4215936298415          64.48933494837377        11.910904180815022
22.69885815650145         64.3172656928806         12.264969540688305
22.699897329238627        64.65073915224065        12.003316424486009
22.420554457104327        63.82252815568039        12.44308805645684
22.14328993044437         63.99459741117353        12.058245985171652
21.866025403784416        64.16666666666669        11.65855843600514
22.14328993044437         63.6612640778402         12.327258892961105
21.866025403784416        63.83333333333336        11.92043190046573
21.866025403784416        63.50000000000003        12.18825476983824
21                        64                       10.497726739859079
21.288675134594808        64.16666666666669        10.896262307944827
21.577350269189612        64.33333333333334        11.197898186810814
21                        64.33333333333334        10.19204496086217
21.288675134594804        64.5                     10.636234342354935
21                        64.66666666666666        9.937812677213495
21                        62.99999999999999        11.109979688960559
21.288675134594808        63.16666666666667        11.585681106327595
21.577350269189612        63.33333333333335        11.945106133286746
21                        63.33333333333333        10.879452861379155
21.288675134594804        63.5                     11.345604732534323
21.57735026918961         63.666666666666686       11.695480213281941
21                        63.666666666666664       10.675368545011624
21.288675134594804        63.83333333333334        11.13197086995526
21.577350269189612        64.00000000000001        11.443714497590413
22.69898562607454         73.00065310278907        7.471088269197992
22.421332218644498        73.16710206852606        7.273745089359695
22.143678811214457        73.33355103426304        7.068795104149291
22.421332218644498        72.8337687351927         7.397186112607585
22.143678811214457        73.00021770092968        7.188902733075644
22.143678811214457        72.66688436759632        7.312082765210016
22.424065287218877        72.49701859609111        7.526274856453528
22.704451763223293        72.32715282458588        7.734334066243806
22.701718694648918        72.66390296368748        7.601168013102934
23.549948660592715        72.49997223290657        8.050210774722453
23.266294315753324        72.66686585620074        7.860232206368738
22.98263997091393         72.83375947949492        7.667191371193935
23.269027384327703        72.33011571709915        7.997417405071838
22.98537303948831         72.4970093403933         7.8008238424979846
22.988106108062688        72.16025920129172        7.937542623037742
22.972444511596684        73.1687809128797         7.534039865620969
23.256098856436076        73.00188728958554        7.723925644482039
23.539753201275467        72.83499366629135        7.910749156521965
23.24590339711883         73.33690872297032        7.590735150561597
23.52955774195822         73.17001509967615        7.774403606287736
23.51936228264098         73.50503653306095        7.641174124019877
22.67914738041006         73.98340941295626        7.1016543536105035
22.397939453798667        74.15041431025344        6.910913345775023
22.116731527187273        74.3174192075506         6.712714622037333
22.408106721534846        73.82227294197085        7.029710603856595
22.126898794923452        73.98927783926803        6.8288374211972895
22.13706606265963         73.66113647098544        6.9479052571753535
22.394075686848417        74.48357025558154        6.794797775949907
22.67528361345981         74.31656535828436        6.982793525307622
22.67141984650956         74.64972130361248        6.865709279256937
22.414719470089672        73.49468750524846        7.150608959104093
22.692372877519713        73.32823853951146        7.345705855660504
22.685760128964887        73.65582397623386        7.222561217131229
23.51215707387164         74.51960215863122        7.263700565911038
23.230623409100865        74.67402718873434        7.09558815354233
22.949089744330088        74.82845221883747        6.9244885033914105
23.234487176051115        74.34087124340624        7.215720625432626
22.952953511280338        74.49529627350935        7.042208571235998
22.956817278230588        74.16214032818124        7.161705221332393
23.23929064856401         73.66449415969272        7.464467637689843
22.959219014487033        73.82395178632449        7.2846277142199956
22.96583176304186         73.4963663496021         7.408214902416209
23.23688891230756         74.00268270154947        7.338813764323101
23.51696054638453         73.8432250749177         7.5127888701742185
23.514558810128086        74.18141361677445        7.386964350804661
22.9337178854744          75.81234667354892        6.585330687904855
22.936938746821006        75.48926414935659        6.694801462432973
22.940159608167612        75.16618162516426        6.805068619631923
23.209542275429307        75.67256852558025        6.743097807178345
23.212763136775912        75.34948600138792        6.854295803915107
23.48536666538421         75.53279037761158        6.898083168307834
23.22169327293839         75.01175659506113        6.974055159032447
23.503226937709165        74.857331564958          7.1400544606506475
23.494296801546685        75.19506097128479        7.018181994782968
23.197801592136237        76.01273918592533        6.62393683018896
23.47362598209114         75.87296103795666        6.777743796218464
23.46188529879807         76.21313169830172        6.65822895223463
24.361524384388247        72.99889913463831        8.168538844026303
24.080803683805826        73.1676116007792         7.995019647368498
23.800082983223405        73.33632406692007        7.819231407366373
24.09099914312307         72.8325901673944         8.133878662983856
23.81027844254065         73.00130263353527        7.955275656307898
23.820473901857895        72.66628120015048        8.094435973215795
20.999999999999996        69                       7.666816707653704
21.288675134594804        69.16666666666667        7.994947660203328
21.57735026918961         69.33333333333333        8.254526389118972
21.866025403784416        69.5                     8.445552894401027
20.999999999999996        69.33333333333334        7.560437322224892
21.2886751345948          69.5                     7.879686151409483
21.57735026918961         69.66666666666666        8.130382756959927
20.999999999999993        69.66666666666666        7.451550760748726
21.2886751345948          69.83333333333331        7.761917466568283
21.866025403784416        69.83333333333333        8.297698988123534
21.866025403784416        70.16666666666664        8.153155011318567
21.57735026918961         69.99999999999999        7.9928414789754605
21.288675134594808        68.16666666666667        8.47221107133737
21.577350269189612        68.33333333333334        8.740409842068722
21.866025403784416        68.50000000000001        8.928608682779723
21                        68.33333333333334        7.995229866535416
21.288675134594804        68.5                     8.339483331282008
21.57735026918961         68.66666666666667        8.603736866008354
20.999999999999996        68.66666666666667        7.842831312224799
21.2886751345948          68.83333333333334        8.183139540966497
21.866025403784416        68.83333333333334        8.763620006373106
21.866025403784416        69.16666666666667        8.60260141024695
21.57735026918961         69                       8.427146587423463
21.866025403784416        67.83333333333334        9.286420680293485
21.866025403784416        68.16666666666669        9.107488333647778
21.577350269189612        68                       8.93491907531894
22.699957209871208        67.98461841724786        9.784946748228172
22.42197994117561         68.15641227816525        9.51042774192663
22.144002672480013        68.32820613908262        9.224981720110517
22.42197994117561         67.82307894483192        9.698836424310038
22.144002672480013        67.9948728057493         9.408625886736221
22.144002672480013        67.66153947241597        9.592322749139463
22.42393822883023         67.490375482211          9.890641619326694
22.70387378518045         67.31921149200603        10.17698521798238
22.701915497525828        67.65191495462695        9.977876227671013
23.530287315179216        67.49540830028944        10.553682979138875
23.25351061340988         67.65847833927558        10.302457238588028
22.976733911640544        67.82154837826172        10.046211828284516
23.2554689010645          67.32577487665466        10.50710620185098
22.978692199295164        67.48884491564081        10.2450010496373
22.980650486949784        67.1561414530199         10.449969781858782
22.69607204186485         69.98753344499346        8.743535188404444
22.419389829171372        70.15835562999564        8.505534518838827
22.142707616477892        70.3291778149978         8.26166311069939
22.419389829171372        69.82502229666231        8.660273589752027
22.142707616477892        69.99584448166448        8.409649669822292
22.142707616477892        69.66251114833115        8.5609461584175
22.695603341768617        68.98527419149258        9.240471671051791
22.41907736244055         69.15684946099506        8.986748843513109
22.142551383112483        69.32842473049752        8.721775917962873
22.41907736244055         68.82351612766172        9.154175277060716
22.142551383112483        68.9950913971642         8.884013392659664
22.142551383112483        68.66175806383086        9.050220947636639
22.419233595805963        69.49093587882868        8.821146498000953
22.695759575134026        69.3193606093262         9.070096739572795
22.695915808499436        69.65344702715983        8.904451245356974
22.42052865180808         68.48996420291348        9.329708981829027
22.698505920503678        68.3181703419961         9.598270000506455
22.697054631136147        68.65172226674434        9.416778308114308
22.981647080537375        71.8250071272506         8.07290448934013
23.256109329277074        71.6596115690169         8.272076121611953
23.530571578016772        71.4942160107832         8.468101325435855
23.262568356802387        71.99486364305803        8.13300641207971
23.537030605542085        71.82946808482433        8.325323772673759
23.5434896330674          72.16472015886545        8.18602692243592
24.282966104826798        76.03097959526119        7.016083402319594
24.324703372686162        76.36144658715448        6.917161719498111
24.36644064054552         76.69191357904775        6.818696802101459
24.005358941719535        76.2050871830564         6.859703414996428
24.047096209578893        76.53555417494968        6.762041151968115
23.727751778612266        76.3791947708516         6.700855159675285
24.017099625012605        75.86491652271133        6.980252905153247
23.739492461905336        76.03902411050652        6.82047506269276
23.751233145198405        75.69885345016145        6.9409194938159935
25.16223255284367         76.51866452899942        7.134518648958067
25.19965820936707         76.83977800616304        7.035771109724976
25.237083865890465        77.16089148332665        6.937026203226573
25.274509522413865        77.48200496049026        6.838283929462828
24.91088100469741         76.6865698763133         6.998474441547884
24.948306661220805        77.0076833534769         6.900461068901931
24.9857323177442          77.32879683064051        6.802450328990609
24.659529456551144        76.85447522362716        6.8605311086051195
24.69695511307454         77.17558870079077        6.763251902546249
24.61779218869178         76.52400823173389        6.959593943025829
24.57605492083242         76.1935412398406         7.059113542871422
24.869143736838044        76.35610288442001        7.098591958417562
23.771703543646638        75.35782000419991        7.066607899632716
24.05804042190906         75.18284963078821        7.232790878212898
24.344377300171487        75.00787925737654        7.3966321040486
24.03757002346083         75.52388307674977        7.105729597158772
24.323906901723255        75.34891270333809        7.268197947756626
24.303436503275027        75.68994614929963        7.141348380513588
24.06697055807154         74.84512022446144        7.356450112028302
23.780633679809114        75.02009059787311        7.188486929778014
23.78956381597159         74.68236119154632        7.312139599315744
23.792477970459736        74.3462781704808         7.435241493176672
24.072798867047823        74.17295418233039        7.604755022548466
24.353119763635917        73.99963019417996        7.772241154025976
24.06988471255968         74.5090372033959         7.479434942121466
24.35020560914777         74.33571321524548        7.644702887032903
24.347291454659626        74.67179623631101        7.519499870373778
23.797281442972626        73.66990108676728        7.689500953225766
24.078002143555047        73.50118862062641        7.862649757867045
24.358722844137468        73.33247615448552        8.033529519164064
24.07520060330427         73.83476564047362        7.733189963227835
24.355921303886692        73.66605317433275        7.901430289164008
23.79487970671618         74.00808962862405        7.561090855963334
25.160936276916875        76.17635385184482        7.252267860282403
24.86784746091125         76.0137922072654         7.216476427371758
24.574758644905625        75.851230562686          7.177133269455393
25.159640000990077        75.83404317469021        7.371502898674772
24.866551184984452        75.6714815301108         7.335846723393929
25.158343725063283        75.49173249753561        7.492223764135034
24.615699441802086        75.1691636707629         7.431724956516842
24.887021583432684        75.33044808414925        7.463588843212339
24.595229043353854        75.51019711672444        7.303636818461623
26                        76                       7.560775135207995
25.720744184281223        76.17288817633315        7.420734761624239
25.441488368562446        76.34577635266629        7.278649266207651
25.71944790835443         75.83057749917853        7.540767380125558
25.44019209263565         76.00346567551168        7.3975401811204655
25.438895816708854        75.66115499835706        7.517916923101256
24.619738711726765        74.83560462478816        7.553826428875549
24.89510012328204         74.66332999219978        7.709168895187097
25.17046153483732         74.4910553596114         7.862659502983328
24.891060853357363        74.99688903817452        7.585292595700073
25.166422264912637        74.82461440558612        7.737008376367904
25.162382994987958        75.15817345156086        7.613529796751796
24.898014277770187        74.32724697113426        7.836061314155968
24.622652866214906        74.49952160372263        7.678706521522546
24.625567020703052        74.16343858265711        7.805921864503517
23.530258545096874        68.49129992290949        9.964541616865837
23.252040143987458        68.6559580124372         9.727545760731122
22.973821742878037        68.82061610196489        9.486189112126494
23.253491433354988        68.32240608768896        9.914463759290669
22.975273032245568        68.48706417721664        9.667801429937416
22.976724321613098        68.1535122524684         9.854598803078133
23.253501023382434        67.99044221348227        10.105499575912761
23.53027772515177         67.82737217449612        10.351380678994447
23.53026813512432         68.15933604870281        10.155000224903471
23.821660399131037        72.33614177033098        8.231291702150319
24.093372137669355        72.1723113077554         8.410178136659791
24.365083876207677        72.0084808451798         8.586870078250593
24.092185640396213        72.50245073757489        8.270361959599509
24.36389737893453         72.3386202749993         8.444093453064827
24.36271088166139         72.6687597048188         8.304649708323415
24.086913110144042        71.83705923371427        8.552721863500201
23.81520137160572         72.00088969628986        8.370471639427258
23.808742344080407        71.66563762224874        8.513132279228566
23.808641560581442        71.3326080632223         8.661203196496729
24.08671154314611         71.17100011566137        8.85169865847137
24.364781525710782        71.00939216810046        9.039587711359617
24.086812326645074        71.50402967468783        8.70025789983261
24.364882309209744        71.3424217271269         8.884777111350534
24.36498309270871         71.67545128615336        8.73387123364758
24.08597111380865         70.83836812789336        9.006819521358256
23.80790113124398         70.99997607545427        8.812720633302636
23.52983114867931         71.16158402301518        8.616015336160565
23.80716070190652         70.66734408768625        8.968077450031831
23.52909071934185         70.82895203524716        8.767768726808729
23.528350290004386        70.49632004747913        8.923361497380291
25.181921014347406        72.51891452766279        8.658056797179613
24.90845547102769         72.67890939665463        8.496946431180472
24.63498992770797         72.83890426564646        8.333773780129368
24.909641968300832        72.34876996683514        8.638297778004308
24.636176424981112        72.50876483582697        8.47250488568973
24.637362922254255        72.17862540600747        8.614568871694644
22.69924142215306         70.98757944335897        8.287135975692037
22.421502749363516        71.15838629557263        8.064518991959847
22.143764076573966        71.32919314778627        7.833763646580434
22.421502749363516        70.82505296223931        8.208181629966301
22.143764076573966        70.99585981445296        7.972080051373185
22.143764076573966        70.66252648111964        8.116443292731017
22.424150552578382        71.4926607096144         7.92592089281248
22.701889225367932        71.32185385740074        8.144837877434016
22.704537028582802        71.65612827144251        8.00598802841019
22.420446289267442        70.49170429611746        8.35488916324597
22.69712850196092         70.3208821111153         8.587464295187266
22.69818496205699         70.65423077723713        8.43533122428311
23.253461526062203        71.32533715497513        8.415619819841783
22.9789992773225          71.49073271320881        8.21237713834978
22.97635147410763         71.15645829916704        8.35529803659384
23.25198066738728         70.66007317943908        8.715108763617234
22.97561104477017         70.82382631139902        8.503033589721241
23.250924207291206        70.32672451331725        8.871799487396478
22.9745545846741          70.4904776452772         8.65547657590618
22.97349812457803         70.15712897915535        8.811857384404584
23.25272109672474         70.9927051672071         8.56344460176792
21                        53                       21.237193017088174
21.288675134594808        53.16666666666666        22.28407752551344
21.577350269189612        53.333333333333314       23.063304240849693
21.866025403784416        53.499999999999964       23.574873163097717
21.000000000000004        53.333333333333336       20.94836817364197
21.288675134594808        53.499999999999986       21.984157395639468
21.577350269189612        53.66666666666664        22.752288824548174
21.000000000000004        53.66666666666667        20.676038446743114
21.288675134594808        53.83333333333332        21.700732382312626
21.000000000000004        54                       20.420203836391394
21.000000000000004        56.00000000000001        18.130821469963095
21.288675134594808        56.16666666666669        18.955703530635095
21.577350269189612        56.33333333333337        19.529342282150537
21.866025403784416        56.50000000000005        19.85173772450987
21                        56.33333333333334        17.709510700668545
21.288675134594804        56.500000000000014       18.548405757724005
21.57735026918961         56.6666666666667         19.136057505623132
21                        56.666666666666664       17.280616132616075
21.2886751345948          56.83333333333334        18.13352418605522
20.999999999999996        56.99999999999999        16.844137765806135
21                        60                       13.67786183679902
21.288675134594808        60.166666666666664       14.277261368355768
21.577350269189612        60.333333333333314       14.72416289945124
21.866025403784416        60.49999999999997        15.018566430085437
21                        60.333333333333336       13.377056155597103
21.288675134594804        60.499999999999986       13.95676310113405
21.57735026918961         60.66666666666664        14.383972046209164
21                        60.66666666666666        13.087791154402096
21.288675134594804        60.833333333333314       13.647805513918685
21                        60.99999999999999        12.810066833213332
21.288675134594808        61.16666666666665        13.383466635452397
21.577350269189612        61.3333333333333         13.772792682252678
21.866025403784416        61.499999999999964       13.978044973613963
21                        61.33333333333333        12.464029360782815
21.288675134594804        61.49999999999998        13.032119602732168
21.57735026918961         61.666666666666636       13.416136089242853
21                        61.66666666666666        12.174800010872087
21.288675134594804        61.833333333333314       12.737580692532063
21                        61.99999999999999        11.942378783481592
21.866025403784416        60.83333333333331        14.66550936837098
21.866025403784416        61.16666666666663        14.318668882880562
21.577350269189612        60.99999999999997        14.07527407611907
20.999999999999996        58.999999999999986       14.769347149720426
21.288675134594804        59.166666666666664       15.378662678432715
21.57735026918961         59.333333333333336       15.82933827779302
21.866025403784416        59.50000000000001        16.121373947801228
21                        59.33333333333333        14.420735694971436
21.288675134594804        59.5                     15.017908650467609
21.57735026918961         59.66666666666667        15.45644167661224
21                        59.666666666666664       14.056907257330966
21.288675134594804        59.833333333333336       14.641937639611468
21.866025403784416        59.833333333333336       15.737512314288846
21.866025403784416        60.16666666666666        15.369909808383543
21.577350269189612        60                       15.082172724228256
21.000000000000004        58                       15.793847789463127
21.288675134594808        58.16666666666667        16.5336394530693
21.577350269189612        58.33333333333334        17.035752159395578
21.866025403784416        58.500000000000014       17.30018590844207
21                        58.33333333333333        15.418636043646648
21.288675134594804        58.5                     16.12769960800258
21.57735026918961         58.66666666666667        16.59908421507817
21                        58.66666666666666        15.077135830399376
21.2886751345948          58.83333333333333        15.75547129550429
21.866025403784416        58.83333333333335        16.897406459708264
21.866025403784416        59.16666666666668        16.5044691394948
21.57735026918961         59                       16.20929018217548
21.288675134594804        57.166666666666686       17.66695001156263
21.57735026918961         57.333333333333364       18.235657740218425
21.866025403784416        57.50000000000005        18.550260951773513
21                        57.33333333333333        16.496538455651105
21.288675134594804        57.500000000000014       17.271424755370838
21.577350269189612        57.6666666666667         17.79220653799008
21                        57.666666666666664       16.146441796870104
21.288675134594808        57.83333333333334        16.87340215055329
21.866025403784416        57.83333333333337        18.132792291400676
21.866025403784416        58.16666666666669        17.716100610290045
21.577350269189612        58.000000000000014       17.413590859061504
21.866025403784416        56.833333333333385       19.41624246073475
21.866025403784416        57.166666666666714       18.982416869822742
21.57735026918961         57.00000000000003        18.685022786489164
21.288675134594808        54.16666666666669        21.329933369595572
21.577350269189612        54.33333333333337        21.997621679583307
21.866025403784416        54.50000000000006        22.42326876635394
21.000000000000004        54.33333333333334        19.98058306296093
21.288675134594808        54.500000000000014       20.90100672573643
21.57735026918961         54.6666666666667         21.579389165294707
21                        54.66666666666667        19.55465460924451
21.288675134594804        54.83333333333335        20.485772401590662
21                        55                       19.142418475241914
21.866025403784416        53.833333333333336       23.197472670931703
21.866025403784416        54.1666666666667         22.813604538683776
21.577350269189612        54.000000000000014       22.37818907210692
22.00325869923335         78.32204066307534        5.3072589516665785
22.0569479099376          78.02725271630703        5.450975596379139
22.110637120641847        77.73246476953872        5.586521004893321
22.25947106121515         78.29656298610982        5.4409332154376955
22.3131602719194          78.00177503934151        5.579188543645512
22.515683423196954        78.2710853091443         5.565991680351737
22.65866033068545         77.98661517980904        5.734356216966541
22.456137179407897        77.71730491000625        5.7455703424308595
22.801637238173946        77.70214505047377        5.89631073014057
23.435786827898742        78.19016989736276        5.968014598885664
23.129085692998146        78.21714170128995        5.839485031532176
22.82238455809755         78.24411350521711        5.705477392020904
23.27206260048664         77.93267157195467        5.9995202609340925
22.965361465586046        77.95964337588185        5.869677275029237
23.10833837307454         77.67517324654659        6.027467134596851
23.615185874054276        77.70934184719644        6.208501588675547
23.525486350976507        77.94975587227961        6.089853644161769
23.36176212356441         77.69225754687152        6.119530984749831
23.952346397479854        77.6778322413426         6.340648642371195
24.199807397827662        77.88673666057193        6.353156360899123
24.447268398175478        78.09564107980124        6.3614815880108955
23.862646874402085        77.91824626642577        6.224273739830696
24.110107874749897        78.12715068565507        6.235863399569855
23.77294735132432         78.15866029150891        6.104707736528093
24.99876248100107         77.68655033359391        6.683568858427924
24.723015439588274        77.89109570669757        6.52463474461063
24.70998527633141         77.53334220374418        6.6452159406275095
24.43423823491861         77.73788757684784        6.483762509481912
24.421208071661745        77.38013407389442        6.6034981968549
24.186777234570798        77.52898315761851        6.473234244897439
25.44148836856245         76.67910968599962        7.16356781332631
25.720744184281227        76.50622150966647        7.304748625575106
26                        76.33333333333333        7.443884315990905
25.720744184281227        76.8395548429998         7.189803190930268
26                        76.66666666666666        7.328034198178222
26.000000000000004        77                       7.213224781769889
25.758169840804626        77.16066832016342        7.090343918057801
25.516339681609246        77.32133664032683        6.9653636339554375
25.478914025085842        77.00022316316323        7.064464407273475
25.516339681609246        77.65466997366018        6.849450213631111
25.75816984080462         77.49400165349675        6.974986949946271
26                        77.33333333333333        7.098424265871213
25.75816984080462         77.8273349868301         6.8570148911055
26                        77.66666666666666        6.981008659243266
26                        78                       6.860977961886104
25.36281497285614         78.27691583426476        6.576679297419348
25.333379822708714        78.01194554300659        6.666967802092063
25.303944672561286        77.74697525174842        6.754169346106555
25.575209981904095        78.18461055617651        6.673812463922753
25.545774831756667        77.91964026491834        6.763174819106015
25.787604990952048        78.09230527808825        6.768578685411691
25.05763278129592         78.21649091611025        6.508335541102827
24.752450589735695        78.15606599795575        6.436602971300139
25.02819763114849         77.95152062485208        6.5974956800944575
21.831364224834367        78.56501222669391        5.107757054075795
22.087576586816166        78.53953454972839        5.252877177786416
22.343788948797968        78.51405687276286        5.389381502639626
21.915682112417183        78.78250611334695        5.010848437990619
22.171894474398982        78.75702843638143        5.158798622783221
22                        79                       4.874243040782525
21.49803089150103         78.56501222669391        4.890072765634074
21.249015445750516        78.78250611334695        4.516940729795639
21                        79                       4.0455727815230835
21.249015445750516        78.44917278001363        4.773464521742651
21                        78.66666666666666        4.3816870338507306
21                        78.33333333333333        4.604078715933967
21.58234877908385         78.78250611334695        4.813791934595076
21.666666666666664        79                       4.69781432243327
21.333333333333332        79                       4.421590902680012
25.438895816708854        75.32782166502375        7.637483880588075
25.719447908354425        75.16391083251187        7.780673930208124
25.999999999999996        75                       7.921793912995401
25.719447908354425        75.4972441658452         7.659735460510018
25.999999999999993        75.33333333333333        7.7994839310859785
25.999999999999996        75.66666666666666        7.679144338490122
25.723487178279104        74.83035178653714        7.90496812635488
25.442935086633533        74.99426261904901        7.760283994969779
25.446974356558208        74.66070357307426        7.885256656350855
24.366293551975435        68.01047130207824        10.644113249126775
24.08761521634925         68.170747509022          10.421640308827406
23.80893688072306         68.33102371596574        10.195116431407168
24.087624806376695        67.83878363481531        10.621503645458336
23.80894647075051         67.99905984175905        10.390277403741312
23.808956060777955        67.66709596755237        10.591360222129074
21.288675134594808        62.166666666666686       12.426361169468667
21.577350269189612        62.33333333333337        12.794267979613249
21.866025403784416        62.500000000000064       13.046099213914891
21                        62.33333333333333        11.672651592109863
21.288675134594804        62.500000000000014       12.142994237458572
21.57735026918961         62.6666666666667         12.497261306964344
21                        62.66666666666666        11.395185227269595
21.288675134594804        62.83333333333334        11.851888131979493
21.866025403784416        62.833333333333385       12.746304409033499
21.866025403784416        63.16666666666671        12.460356261008133
21.577350269189612        63.00000000000003        12.214260391697811
21.866025403784416        61.83333333333333        13.658606631737655
21.866025403784416        62.1666666666667         13.347958045171225
21.577350269189612        62.00000000000001        13.100807156773113
22.698544735441587        62.9844356274688         13.39858565245518
22.421038291555863        63.15629041831255        13.009995868590014
22.14353184767014         63.32814520915629        12.606552241051075
22.421038291555863        62.82295708497922        13.305891116782396
22.14353184767014         62.99481187582296        12.890550610732323
22.14353184767014         62.66147854248965        13.18839563726893
22.420796374330095        63.48940928699646        12.721853303601
22.698302818215815        63.31755449615272        13.101593870567005
22.698060900990047        63.650673364836635       12.8139794065238
22.703480864456132        61.98808895249204        14.343197075970972
22.424329044232227        62.158725968328056       13.927064555800094
22.14517722400832         62.32936298416406        13.494698601781364
22.424329044232227        61.825392634994685       14.253603986085714
22.14517722400832         61.99602965083069        13.808897732552287
22.14517722400832         61.66269631749732        14.13188661863364
22.422683667894045        62.49084152665364        13.61193328697349
22.70183548811795         62.320204510817625       14.019237502830311
22.70019011177977         62.652320069143215       13.704367028324935
22.697972325670364        60.98498070966481        15.374437333514512
22.420656685041717        61.156653806443195       14.930120837443997
22.143341044413066        61.32832690322158        14.464656717477148
22.420656685041717        60.82332047310987        15.284953729599863
22.143341044413066        60.99499356988825        14.812385118188269
22.143341044413066        60.66166023655492        15.166330095123651
22.422492864636972        61.491023220718944       14.586642720539988
22.69980850526562         61.31935012394055        15.02025119854989
22.701644684860874        61.65371953821629        14.676504446035228
23.537303910998062        61.493336260502154       15.487705012750721
23.259362895484088        61.658253824498786       15.118818197041556
22.98142187997011         61.82317138849541        14.73731555144823
23.25752671588883         61.323884410223044       15.469876040103951
22.979585700374855        61.48880197421967        15.079498158011557
22.977749520779597        61.15443255994393        15.432120147025067
22.701736976101266        59.98830883385888        16.493009236234233
22.42316645199565         60.158872555905916       16.0205238504952
22.144595927890034        60.329436277952944       15.529042915112305
22.42316645199565         59.825539222572594       16.404098951016035
22.144595927890034        59.99610294461962        15.896502154521611
22.144595927890034        59.6627696112863         16.28022052153855
22.42191156851868         60.49109651450789        15.647755220437647
22.7004820926243          60.32053279246085        16.110184796107667
22.69922720914733         60.652756751062824       15.73732749520087
22.703508266962224        57.98803257682641        18.97370360707188
22.424347312569623        58.158688384550956       18.452682400935572
22.14518635817702         58.329344192275485       17.894843168059154
22.424347312569623        57.82535505121763        18.88237292955821
22.145186358177018        57.99601085894216        18.31764578329424
22.14518635817702         57.66267752560884        18.741225377792087
22.702450433307426        58.988294532613935       17.693892997426513
22.42364209013309         59.15886302174263        17.195496000519285
22.144833746958753        59.329431510871316       16.67132298397767
22.42364209013309         58.825529688409304       17.605351748695757
22.144833746958753        58.99609817753799        17.067798453912527
22.144833746958753        58.66276484420466        17.474116052367606
22.42340427106437         59.49220112215761        16.79525522737802
22.702212614238704        59.32163263302891        17.28451391358322
22.701974795169985        59.654970733443896       16.884219326519087
22.423994701351354        58.49210903648012        18.025662833211104
22.703155655743956        58.32145322875559        18.540391587314268
22.70280304452569         58.65487388068476        18.11378805076577
23.53478823714618         58.48766427573753        19.041337538962424
23.257342302533264        58.65454102802967        18.61431831811538
22.979896367920347        58.8214177803218         18.16517013760334
23.25769491375153         58.321120376100495       19.04661639388062
22.980248979138608        58.48799712839263        18.591266702155586
22.980601590356876        58.154576476463454       19.02407174991707
23.534511487827526        64.49303355706563        12.68893738821467
23.256653159210288        64.65675990857733        12.383692523006648
22.978794830593046        64.82048626008901        12.070974364174724
23.25561398647311         64.32328644921728        12.651785706112594
22.97775565785587         64.48701280072896        12.331287712111449
22.976716485118693        64.15353934136891        12.60072066348291
23.25713236636863         64.990845593371          12.123326180171517
23.534990694985872        64.8271192418593         12.422112858702791
23.535469902144218        65.16120492665297        12.163034363699058
23.529301248451223        63.49235956732375        13.537964081524853
23.252140493555576        63.656170456056024       13.212421030436472
22.974979738659925        63.81998134478829        12.878347090036746
23.252382410781344        63.323051587372106       13.506754812701983
22.975221655885697        63.48686247610437        13.16463255426862
22.975463573111465        63.15374360742045        13.460295336345517
23.253877240014344        63.98972845263665        12.92786246702778
23.53103799490999         63.825917563904376       13.246473381261634
23.53277474136876         64.159475560485          12.963464483491592
24.36290640036148         64.01307098821759        13.549781443631758
24.086774762850165        64.17305851116694        13.270299480888593
23.810643125338846        64.33304603411628        12.983351462416211
24.085038016391398        63.83950051458632        13.556718184474512
23.808906378880078        63.999488037535656       13.263824361847634
23.80716963242131         63.66593004095503        13.552779063772284
23.53658777817008         66.50109418816037        11.19904631181195
23.25966920972508         66.66289880190195        10.932750080965626
22.982750641280074        66.82470341564354        10.660492550082346
23.257858257969012        66.32971565879976        11.15482232428084
22.980939689524007        66.49152027254135        10.87603903161446
22.979128737767944        66.15833712943915        11.098876438996166
23.25764536834651         65.99444779989517        11.386141034044252
23.53616199892507         65.8305584703512         11.666892667236281
23.536374888547577        66.1658263292558         11.429340803439068
24.367372002142943        66.00875269919605        11.971894081300093
24.090443927485325        66.17286652885082        11.719570722451092
23.813515852827702        66.3369803585056         11.461954799288488
24.09023103786282         65.83759866994626        11.960944765764602
23.813302963205196        66.00171249960101        11.697789066758638
23.813090073582693        65.66644464069645        11.940880706399044
23.25756905539479         66.9943368392783         10.716639233425767
23.53448762383979         66.83253222553671        10.977347384955912
23.5323874695095          67.16397026291307        10.76222627406483
23.812245619033504        64.66574394618007        12.711558197323082
24.088377256544824        64.50575642323074        12.993259243088195
24.364508894056144        64.34576890028137        13.267494233124092
24.089979750239486        64.83845433529451        12.724238762536993
24.366111387750802        64.67846681234516        12.993226779865676
24.367713881445464        65.01116472440896        12.726979083856564
23.813204033350203        65.33391531576743        12.18990640838722
24.090458957397832        65.17254002008819        12.46166546860486
24.090344997630325        65.50506934501722        12.207543666685483
24.367599921677957        65.34369404933798        12.467761182005871
24.367485961910447        65.67622337426701        12.216066181153787
23.812724826191854        64.99982963097375        12.446859285600938
23.539886880523884        59.4894148556681         17.780992966603673
23.26050357904968         59.655712848398366       17.370000884262076
22.98112027757547         59.822010841128616       16.94067297413893
23.260741398118398        59.32237474798338        17.776379231561116
22.981358096644193        59.48867274071364        17.33946719293099
22.981595915712912        59.15533464029866        17.747345908501984
23.25904185032583         58.98845788800652        18.19119731209195
23.536487784938746        58.82158113571438        18.61291975601702
23.538187332731315        59.155497995691235       18.192804898563995
23.52951481513566         60.4914231512476         16.585015879058904
23.252333985313896        60.655942337386676       16.196336383859194
22.97515315549213         60.820461523525736       15.792810202011065
23.253588868790864        60.323718378784704       16.57612440154833
22.976408038969097        60.488237564923764       16.16414929169881
22.977662922446065        60.15601360632179        16.545455520606772
23.25704622392027         59.98971561359153        16.968435352450914
23.536429525394475        59.823417620861264       17.373079356513394
23.532972170265065        60.15742038605443        16.974420327331693
23.254930350601363        60.98991337380486        15.828434288535043
23.532111180423126        60.825394187665786       16.209901743396095
23.534707545710596        61.15936522408397        15.84413145462679
24.632467101921094        73.1663594510447         8.198792280757836
24.905932645240817        73.00636458205287        8.359572737866293
25.179398188560533        72.84636971306102        8.51829090992279
24.90340981945394         73.33381976745109        8.22532754789344
25.176875362773657        73.17382489845924        8.38165352600726
25.174352536986785        73.50128008385748        8.248144645432832
24.626864021419543        73.83351349073914        7.932769158181641
24.900608279203162        73.6673967872983         8.091403655317297
24.89931127848667         73.99732187921629        7.962399056390549
25.173055536270294        73.83120517577544        8.116982741257544
25.171758535553806        74.16113026769341        7.988487693774367
24.629665561670315        73.49993647089192        8.06432567203877
23.812581215290113        66.67068338384516        11.233277948784798
24.089509289947735        66.50656955419038        11.48612515388291
24.366437364605353        66.34245572453561        11.73367979466714
24.08857465241014         66.84027257952995        11.259396471435364
24.365502727067764        66.67615874987517        11.50218239415516
24.364568089530174        67.00986177521474        11.277401879763987
23.808380906629537        67.33355945859788        10.79925732054896
24.086474498079852        67.17171061690631        11.04049695409061
24.087049652228274        67.5052471258608         10.827916468498032
24.36514324367859         67.34339828416924        11.060138006998553
24.36571839782701         67.67693479312373        10.84904179678611
23.810481060959823        67.00212142122152        11.012978726684262
23.540147277656228        69.50355269063358        9.42169181943539
23.25878886572577         69.66487960875355        9.199977482636534
22.977430453795307        69.8262065268735         8.973925272292995
23.25863263236036         69.33079319091992        9.37062118383732
22.977274220429898        69.49212010903987        9.139705151369654
22.97711798706449         69.15803369120624        9.31021446770949
23.25533638817391         68.99337560167855        9.546416762085626
23.533554789283325        68.82871751215086        9.778258263992017
23.536851033469777        69.16613510139221        9.597308331515109
23.254856536508488        69.99580206103539        9.033588421010375
23.536214948438946        69.83447514291542        9.250981584071484
23.532282619221668        70.16539759519728        9.084871476719673
23.807084845916137        70.33396948293124        9.128736345572566
24.08581940182789         70.17161891838334        9.331138472919665
24.36455395773964         70.00926835383545        9.530567879421541
24.08589525781827         70.50499352313835        9.166776127236199
24.36462981373002         70.34264295859046        9.362502083595281
24.3647056697204          70.67601756334545        9.198842027574658
24.089751731045173        69.84069646610149        9.50063955022097
23.81101717513342         70.00304703064938        9.294241873892938
23.8149495043507          69.67212457836754        9.46434753022557
23.809664684252418        68.66397188579484        10.005221837112918
24.0883430198786          68.50369567885109        10.227377082349218
24.36702135550479         68.34341947190734        10.445481390464757
24.08907082340796         68.83664384868018        10.038753168151427
24.367749159034144        68.67636764173643        10.252488844083025
24.368476962563502        69.00931581156553        10.065135609981581
23.81625717262532         69.33880706427757        9.639450604807264
24.09236706759441         69.17406143792155        9.853931868322626
24.09105939931979         69.50737895201152        9.674792811619348
24.36716929428888         69.3426333256555         9.881960571156778
24.365861626014258        69.67595083974547        9.703771327636764
23.81296092843887         69.0013894750362         9.819669510761386
25.18467353649581         68.52041052952481        10.671551070649917
24.91260801185171         68.68337895687172        10.472539556298756
24.640542487207604        68.84634738421863        10.270401069409349
24.911880208322355        68.35043078704263        10.667978330266475
24.63981468367825         68.51339921438952        10.461797073443874
24.639086880148895        68.18045104456044        10.658832389758686
24.640382149753957        69.17883738595819        10.084162793432402
24.91244767439806         69.01586895861128        10.282709452870632
25.18451319904216         68.85290053126437        10.478129139770644
24.91228733694441         69.34835896035084        10.098089483528305
25.18435286158851         69.18539053300393        10.289917342977082
25.184192524134865        69.5178805347435         10.106915680269152
24.91097966866979         69.68167647444082        9.917501636343733
24.637766813204713        69.84547241413813        9.725385702727845
24.639074481479334        69.51215490004816        9.902281350427756
24.637684491496266        71.84499108543997        8.76148517253513
24.910285106784855        71.68150132570011        8.933996492435718
25.182885722073447        71.51801156596028        9.104404037952548
24.909963537542843        72.01513564626762        8.784297696184616
25.182564152831432        71.85164588652778        8.951922746290888
25.18224258358942         72.18528020709527        8.803140332699911
24.910184323285893        71.34847176667367        9.087206674427637
24.6375837079973          71.51196152641351        8.911590841229488
24.637482924498336        71.17893196738707        9.065601232230032
24.637078993370675        70.17847560723678        9.55359433145453
24.910291848835747        70.01467966753944        9.742399489154057
25.18350470430082         69.85088372784213        9.92850275716308
24.909604029001706        70.34768286063809        9.571940573409094
25.182816884466778        70.18388692094075        9.754733065501838
25.182129064632736        70.5168901140394         9.58560660528534
24.637230705351435        70.84522481674678        9.224006151900904
24.909679884992087        70.68105746539308        9.406012449876062
24.90993210413899         71.01476461603337        9.244507858024885
25.18238128377964         70.85059726467969        9.42100234125386
25.182633502926542        71.18430441531999        9.260601485476307
24.637154849361053        70.51185021199177        9.386597371774789
25.446974356558215        74.32737023974093        8.011378780270743
25.723487178279107        74.16368511987046        8.158200032734403
26                        74                       8.303123260374255
25.723487178279104        74.4970184532038         8.030299169873196
25.999999999999996        74.33333333333333        8.173443658571673
25.999999999999993        74.66666666666666        8.046333876112037
25.7247841789956          73.8337600279525         8.287892815021564
25.4482713572747          73.99744514782296        8.139139266809828
25.44956835799119         73.66752005590499        8.269566610041082
25.44956835799119         73.33418672257166        8.40393912609478
25.72478417899559         73.16709336128582        8.557804877771808
25.999999999999996        73                       8.709741900464003
25.72478417899559         73.50042669461916        8.421331271893456
25.999999999999993        73.33333333333333        8.571167204760915
25.999999999999996        73.66666666666666        8.435627658064368
25.727307004782467        72.8396381758876         8.69582694248388
25.452091183778062        73.00673153717342        8.539704598738044
25.454614009564935        72.6792763517752         8.678598574722436
25.45461400956494         72.34594301844186        8.822568573243673
25.727307004782467        72.17297150922091        8.985088601037853
25.999999999999996        71.99999999999999        9.145616880562288
25.727307004782467        72.50630484255426        8.838700592369904
25.999999999999993        72.33333333333331        8.996810861747653
25.999999999999993        72.66666666666666        8.851519201714892
25.72762857402448         71.83933718865342        9.13539137230292
25.454935578806953        72.01230869787435        8.970261726636341
25.455257148048965        71.67867437730685        9.121653758099663
25.999999999999993        69.99999999999999        10.122237050735606
25.727376354877578        70.1722967046798         9.945883354435683
25.454752709755155        70.34459340935959        9.767006539285546
25.72806417471162         69.83929351158116        10.121211674062335
25.4554405295892          70.01159021626097        9.939233929207179
25.45612834942324         69.67858702316232        10.116104550573526
25.45475270975516         70.67792674269293        9.599234032222974
25.727376354877578        70.50563003801312        9.775274090617716
25.999999999999993        70.33333333333331        9.948791030162278
25.727376354877578        70.83896337134647        9.609070258407149
25.999999999999993        70.66666666666666        9.779750441196459
25.999999999999996        71                       9.61511528383776
25.455257148048965        71.34534104397352        9.276804754446179
25.72762857402448         71.17267052198676        9.447041836407962
25.72762857402448         71.50600385532007        9.289239514146285
25.999999999999993        71.33333333333331        9.454661635660868
25.999999999999993        71.66666666666666        9.298162167902396
25.45500492890206         71.01163389333323        9.43591768920765
21                        50                       22.792685985348328
21.288675134594808        50.16666666666667        23.964803241429387
21.577350269189612        50.33333333333334        24.88931146967979
21.866025403784416        50.50000000000001        25.566210670098318
21                        50.333333333333336       22.65561666255141
21.288675134594804        50.5                     23.856988520722744
21.57735026918961         50.66666666666667        24.810751351063537
21                        50.66666666666667        22.565387091568365
21.288675134594804        50.833333333333336       23.79601355183042
21                        51.00000000000001        22.52199727239919
21.288675134594808        51.16666666666667        23.682458075600266
21.577350269189612        51.33333333333333        24.569005360965875
21.866025403784416        51.5                     25.181639128495235
21                        51.33333333333334        22.322512000407055
21.288675134594804        51.5                     23.474514855484184
21.57735026918961         51.66666666666666        24.35260419272462
21                        51.66666666666667        22.075068055571318
21.288675134594804        51.83333333333333        23.218612962522947
21                        52                       21.779665437890202
21.866025403784416        50.83333333333334        25.47407361473428
21.866025403784416        51.16666666666667        25.34588310086643
21.577350269189612        51                       24.707905085266052
21.288675134594808        52.16666666666666        23.097410721033413
21.577350269189612        52.33333333333331        24.000728925759113
21.866025403784416        52.499999999999964       24.489620052066986
21                        52.333333333333336       21.655440454395762
21.288675134594804        52.499999999999986       22.872363098076782
21.57735026918961         52.666666666666636       23.674858663340192
21                        52.666666666666664       21.474616314128347
21.288675134594804        52.833333333333314       22.59071631834729
21.866025403784416        52.8333333333333         24.206074540801218
21.866025403784416        53.16666666666663        23.90115891114457
21.577350269189612        52.99999999999998        23.379766511290104
21.866025403784416        51.83333333333332        24.987832643846964
21.866025403784416        52.16666666666664        24.757159618371098
21.577350269189612        51.999999999999986       24.19509982965605
22.702238762804566        51.98275178530673        26.165880998785678
22.423500976464517        52.155167856871145       25.68755512415817
22.144763190124465        52.32758392843555        25.128801475251862
22.423500976464517        51.821834523537824       25.918419251603506
22.144763190124465        51.99425059510223        25.378003322126812
22.144763190124465        51.66091726176891        25.590338628173395
22.700820597785697        52.98651781291628        25.31528343207712
22.422555533118604        53.15767854194418        24.79283987020614
22.14429046845151         53.32883927097207        24.21270311387974
22.422555533118604        52.82434520861084        25.118080681711987
22.14429046845151         52.99550593763874        24.53846639365593
22.14429046845151         52.6621726043054         24.842859555042235
22.42302825479156         52.48975653274099        25.41802230833606
22.701766041131606        52.31734046117658        25.91275728735131
22.70129331945865         52.65192913704642        25.62922476511509
22.69708679917013         53.98427625361173        24.231148872684212
22.42006633404156         54.156184169074514       23.683685643545648
22.14304586891299         54.32809208453729        23.081058941435558
22.42006633404156         53.82285083574115        24.076167553242176
22.14304586891299         53.994758751203925       23.472467782448796
22.14304586891299         53.66142541787056        23.857408983380118
22.42131093358008         53.490264688842664       24.44518394893508
22.699575998247173        53.31910395981476        24.97526572003452
22.698331398708653        53.65169010671325        24.613887533570292
22.700203299448702        56.98821341645445        20.302518827929504
22.42214400089394         57.15880894430299        19.755668176244036
22.14408470233918         57.329404472151516       19.17158221752552
22.42214400089394         56.825475610969654       20.20459116424341
22.14408470233918         56.99607113881819        19.61212167054949
22.14408470233918         56.66273780548485        20.054330796436904
22.42324565673178         57.49208199776031        19.31659773109514
22.701304955286542        57.32148646991177        19.854734777365145
22.70240661112438         57.654759523369094       19.41179637041253
21.288675134594808        55.166666666666686       20.08888602239078
21.577350269189612        55.33333333333337        20.76408110312591
21.866025403784416        55.50000000000006        21.16800371744753
21.000000000000004        55.33333333333334        18.829887327501556
21.288675134594808        55.50000000000003        19.726712859575844
21.577350269189612        55.6666666666667         20.35226592523618
21.000000000000004        55.66666666666667        18.492688325741874
21.288675134594808        55.83333333333336        19.339871842741367
21.866025403784416        55.83333333333339        20.72492581014354
21.866025403784416        56.16666666666672        20.28617047916417
21.577350269189612        56.00000000000004        19.93864281553088
21.866025403784416        54.8333333333334         22.00276784492914
21.866025403784416        55.16666666666673        21.584346161960333
21.577350269189612        55.00000000000004        21.17069551498242
22.699795306556712        54.98399703142787        22.989304979422016
22.421872005632615        55.15599802095194        22.428899711594113
22.143948704708514        55.32799901047599        21.8217992909361
22.421872005632615        54.822664687618605       22.859576202271423
22.143948704708514        54.99466567714266        22.24530875853099
22.143948704708514        54.661332343809335       22.670897464581994
22.420969169837086        54.48942442834656        23.277737863902217
22.69798963496566         54.31751651288378        23.82941479025058
22.698892470761184        54.65075677215582        23.415466825829924
22.705372875322638        55.98406816383076        21.663778569302835
22.425590384809897        56.15604544255386        21.10438459196007
22.145807894297157        56.32802272127695        20.500370977029228
22.425590384809897        55.82271210922053        21.55347607759671
22.145807894297157        55.99468938794362        20.942133097174587
22.145807894297157        55.661356054610295       21.388217793645232
22.42386719285192         56.49076052676176        20.653714105630048
22.70364968336466         56.318783248038656       21.208477777235004
22.70192649140668         56.65349833224655        20.754724530110565
22.423731195221254        55.48935506508623        21.994352641169222
22.701654496145352        55.317354075562164       22.553792335862774
22.703513685733995        55.65071111969646        22.111950199156233
23.538924873433615        56.48856716128878        21.723103132230374
23.259351015438646        56.655115913010675       21.281284171282245
22.979777157443674        56.82166466473256        20.80775606984855
23.261074207396625        56.320400828802775       21.74007712205423
22.981500349401653        56.486949580524666       21.26325539632524
22.98322354135963         56.152234496316765       21.72030226774498
23.533079794442333        57.48934291939183        20.35888753762362
23.256555951948965        57.65557280520336        19.923465073582413
22.980032109455593        57.82180269101489        19.461737096731685
23.255454296111125        57.322299751746044       20.37224034854625
22.978930453617753        57.48852963755756        19.90517111588404
22.977828797779914        57.15525658410024        20.353450778648252
23.257402655774882        56.98870783237835        20.82605137737797
23.536976513769854        56.82215908065646        21.266942835622448
23.535028154106094        57.15575100002414        20.812204304086862
23.257125432850245        57.98834659065193        19.48222845546921
23.533649275343613        57.8221167048404         19.91407964821216
23.534218756244897        58.15489049028896        19.474896315325203
23.53465262748818         54.48956987320219        24.367235729613288
23.256366853844362        54.65437892594409        23.95191950311258
22.978081080200536        54.819187978685974       23.492609253048933
23.255464018048833        54.32113866667204        24.367528052539953
22.97717824440501         54.485947719413936       23.9134944509663
22.97627540860948         54.15270746014188        24.322165766896855
23.537502549614555        55.48989730577058        23.073687780679748
23.26012599151725         55.65462092512398        22.641771427551316
22.982749433419944        55.81934454447737        22.171801690425454
23.258266801928606        55.32126388098968        23.086672006239088
22.980890243831304        55.48598750034307        22.618337794696373
22.97903105424266         55.152630456208776       23.05854440581988
23.257316827886484        54.98782140346688        23.5241762766614
23.535602601530304        54.82301235072498        23.94581412393998
23.53655257557243         55.15645482824778        23.51463147429532
23.260600099456937        55.98751087696337        22.192541933601145
23.53797665755424         55.822787257609974       22.62672821546044
23.538450765493927        56.15567720944938        22.176533332644055
24.364642540464413        58.01192521829591        20.15313636488219
24.088024439358335        58.17050490410979        19.80503779001947
23.811406338252258        58.32908458992365        19.434438181379544
24.087454958457055        57.837731118661225       20.243348217430857
23.810836857350978        57.99631080447509        19.870372783266493
23.810267376449694        57.66353701902652        20.311931941677944
23.81029120291064         57.32894964599542        20.762068905188205
24.087502611378948        57.168556372599014       21.138139967377054
24.364714019847256        57.008163099202605       21.487100724189954
24.087478784917998        57.50314374563012        20.689336026832706
24.36469019338631         57.3427504722337         21.03962980661101
24.36466636692536         57.6773378452648         20.594975020175013
24.089450971042712        56.834964453231336       21.590029234199918
23.812239562574405        56.995357726627745       21.214671921831364
23.814187922238162        56.66176580726005        21.66869670354676
23.815498592430643        56.32871988431132        22.122744920013947
24.092072311427664        56.16887260733385        22.49065204349788
24.368646030424692        56.00902533035639        22.826824502682737
24.090761641235186        56.501918530282595       22.040979733359748
24.36733536023221         56.34207125330512        22.38152809887359
24.366024690039733        56.67511717625386        21.93495350604259
24.09159820348798         55.83598265549446        22.937391491983544
23.815024484490955        55.99582993247192        22.572829744463508
23.814550376551267        55.662939980632515       23.01967925131588
21.000000000000004        35.00000000000001        9.727003756229275
21.288675134594808        35.16666666666668        10.387297246584168
21.577350269189612        35.33333333333335        10.94855853944495
21.866025403784416        35.50000000000002        11.410787634811838
21                        35.333333333333336       9.974583631080492
21.288675134594804        35.5                     10.640546975287945
21.57735026918961         35.66666666666667        11.207478122001175
21                        35.666666666666664       10.241759914795145
21.2886751345948          35.83333333333333        10.913393112854937
20.999999999999996        35.99999999999999        10.528532607373457
20.999999999999996        33.99999999999999        9.117064831657165
21.288675134594804        34.16666666666666        9.74760118145608
21.57735026918961         34.33333333333333        10.272801861885375
21.866025403784416        34.49999999999999        10.692666872945054
21                        34.33333333333333        9.322686945237441
21.288675134594804        34.5                     9.980484616157877
21.577350269189612        34.66666666666666        10.5329466177087
21                        34.66666666666667        9.525999920095254
21.288675134594808        34.83333333333333        10.211058912136775
21.866025403784416        34.833333333333336       10.92465948242546
21.866025403784416        35.16666666666668        11.164033069714312
21.577350269189612        35                       10.737062089672433
21.000000000000004        47.00000000000001        21.106985436864097
21.288675134594808        47.16666666666667        22.531810155118926
21.577350269189612        47.33333333333333        23.66333674273949
21.866025403784416        47.499999999999986       24.501565199726233
21.000000000000004        47.33333333333334        21.475643114447283
21.288675134594808        47.5                     22.854350262618812
21.57735026918961         47.66666666666666        23.939759280156956
21                        47.66666666666667        21.749339085096477
21.288675134594804        47.83333333333333        23.08192866318592
21                        48                       21.928073348812344
21.000000000000004        45.000000000000014       19.18801604471173
21.288675134594808        45.166666666666664       20.48227825014582
21.577350269189612        45.333333333333314       21.553667098755017
21.866025403784416        45.49999999999996        22.40218259053955
21.000000000000004        45.33333333333335        19.55717690462584
21.288675134594808        45.49999999999999        20.88646960958996
21.57735026918961         45.66666666666664        21.992888957729075
21                        45.666666666666686       19.951479789812737
21.288675134594804        45.83333333333333        21.31580299430677
21                        46.000000000000014       20.370924700271978
21                        44.00000000000001        18.092478571881127
21.288675134594808        44.16666666666666        19.301956956973495
21.577350269189612        44.33333333333331        20.317442195246613
21.866025403784416        44.49999999999996        21.13893428670059
21.000000000000004        44.33333333333334        18.477777336295823
21.288675134594808        44.49999999999999        19.737872394416442
21.577350269189612        44.66666666666664        20.803974305718253
21.000000000000004        44.66666666666668        18.842956493906172
21.288675134594808        44.83333333333333        20.153668225055153
21.866025403784416        44.83333333333329        21.57172935940777
21.866025403784416        45.16666666666663        21.992812127354085
21.577350269189612        44.99999999999997        21.18467685461712
21                        43.00000000000001        16.927993146550605
21.288675134594808        43.166666666666686       18.086364462007623
21.577350269189612        43.33333333333336        19.060640670092926
21.866025403784416        43.50000000000003        19.850821770807297
21                        43.33333333333334        17.281220082987925
21.288675134594804        43.500000000000014       18.469460851002303
21.57735026918961         43.666666666666686       19.473606511645304
21                        43.66666666666667        17.66938189143129
21.288675134594804        43.83333333333334        18.887492112003248
21.866025403784416        43.83333333333334        20.27896090461205
21.866025403784416        44.16666666666664        20.70833174324333
21.577350269189612        44                       19.89490850103258
21                        38.00000000000001        11.877454308474318
21.288675134594808        38.166666666666686       12.765633772044131
21.577350269189612        38.33333333333337        13.464711247139219
21.866025403784416        38.50000000000005        13.97468673376036
21                        38.33333333333334        12.165856803415878
21.288675134594804        38.50000000000002        13.069944869762404
21.57735026918961         38.6666666666667         13.784930947634649
21                        38.66666666666667        12.482555543374664
21.288675134594804        38.83333333333335        13.402552212498126
21                        39                       12.8275505283509
23.54098420304514         52.48468191696118        26.515158451717543
23.260929667958663        52.651960548946214       26.17185450355831
22.98087513287218         52.81923918093125        25.77189616367795
23.26140238963162         52.31737187307637        26.456090866336467
22.981347854545135        52.484650505061396       26.070985011586284
22.98182057621809         52.15006182919154        26.33966504869266
22.677122282131304        78.51405687276286        5.514662836238176
22.83856114106565         78.75702843638143        5.4307797394191235
22.999999999999996        79                       5.3143423898942475
22.505227807732318        78.75702843638143        5.309499314885078
22.666666666666664        79                       5.197062874424705
22.333333333333332        79                       5.050363091387465
23.145262275966246        78.73005663245425        5.586379096872355
22.9838234170319          78.48708506883568        5.662205370799514
23.290524551932492        78.4601132649085         5.804269833202846
23.623857885265828        78.46011326490851        5.921775055013599
23.811928942632914        78.73005663245425        5.852771257196968
24                        79                       5.761003205435553
23.47859560929958         78.73005663245425        5.7216517953517725
23.666666666666664        79                       5.6162695035561345
23.33333333333333         79                       5.46738256504244
24.14908946605849         78.69854702660041        5.99011800763588
23.961018408691405        78.42860365905466        6.058794999054408
24.298178932116983        78.39709405320082        6.190277468494329
24.333333333333332        79                       5.859394974876809
24.482422799391824        78.69854702660041        6.090971908104681
24.631512265450315        78.39709405320082        6.293593499990504
24.666666666666664        79                       5.9677279682002515
24.815756132725156        78.69854702660041        6.201767032455333
25                        79                       6.08600218540533
25.24187664857076         78.51794388950984        6.428135066950178
25.120938324285376        78.75897194475492        6.264576029612209
24.93669445701054         78.45751897135534        6.362558690213424
25.575209981904095        78.51794388950984        6.5335917543402395
25.787604990952048        78.42563861142159        6.6322796097549315
26                        78.33333333333333        6.728600520155045
25.787604990952048        78.75897194475492        6.447027642051072
26                        78.66666666666666        6.547270186376941
26                        79                       6.316986960551737
25.454271657618712        78.75897194475492        6.361260014902703
25.666666666666664        79                       6.250908393645004
25.33333333333333         79                       6.173913468596201
20.999999999999996        32.99999999999999        8.688748407808676
21.288675134594804        33.166666666666664       9.21352375522995
21.57735026918961         33.33333333333333        9.672343617143136
21.866025403784416        33.5                     10.065207993548022
21                        33.33333333333333        8.816215612476443
21.288675134594804        33.49999999999999        9.367464831052304
21.57735026918961         33.666666666666664       9.85275856412008
20.999999999999996        33.66666666666666        8.958987753759052
21.2886751345948          33.83333333333333        9.536710843489722
21.866025403784416        33.83333333333333        10.26688769107466
21.866025403784416        34.16666666666666        10.476040650873708
21.57735026918961         33.99999999999999        10.059043581866636
21                        32                       8.131773555843425
21.288675134594808        32.16666666666668        8.658164263660606
21.577350269189612        32.33333333333336        9.105529978622924
21.866025403784416        32.500000000000036       9.473870700730272
21                        32.33333333333333        8.297088666699509
21.288675134594804        32.500000000000014       8.841030648565615
21.57735026918961         32.666666666666686       9.30594763757675
20.999999999999996        32.66666666666666        8.482746950688075
21.2886751345948          32.833333333333336       9.044240206602774
21.866025403784416        32.83333333333336        9.666083084040732
21.866025403784416        33.16666666666668        9.863195514979944
21.57735026918961         33.000000000000014       9.486695603545511
22.7014637726638          32.98136830693293        10.361899633461649
22.422984316370673        33.15424553795529        10.279863231721805
22.144504860077546        33.327122768977645       10.180966018417168
22.422984316370673        32.82091220462197        10.077126807121674
22.144504860077543        32.993789435644324       9.97859156683312
22.144504860077546        32.660456102311          9.781117162877717
21.000000000000004        31                       7.678684399275451
21.288675134594808        31.16666666666668        8.169945033502998
21.577350269189612        31.333333333333357       8.590816353727284
21.866025403784416        31.50000000000004        8.941298359947865
21.000000000000004        31.333333333333336       7.834965845290101
21.288675134594808        31.500000000000014       8.344177399685213
21.57735026918961         31.666666666666693       8.78299964007651
21                        31.666666666666664       7.985995564146019
21.288675134594804        31.833333333333343       8.513158038708365
21.866025403784416        31.83333333333337        9.116525085027408
21.866025403784416        32.1666666666667         9.294049198621526
21.577350269189612        32.00000000000002        8.943116115092208
21                        26.999999999999996       6.255861330037805
21.288675134594808        27.16666666666665        6.64606059748947
21.577350269189612        27.3333333333333         6.966584911733646
21.866025403784416        27.499999999999954       7.217434272770447
21                        27.333333333333336       6.349280696774931
21.288675134594804        27.499999999999986       6.746884594421151
21.57735026918961         27.666666666666636       7.074813538859937
21                        27.666666666666668       6.458773434854595
21.288675134594804        27.833333333333318       6.863781962695201
21                        28.000000000000004       6.584339544276129
21.866025403784416        26.49999999999999        6.856494425560336
21.866025403784416        26.83333333333331        6.9750670709278655
21.866025403784416        27.16666666666663        7.095380353331106
21.577350269189612        26.666666666666657       6.7360002930195275
21.577350269189612        26.99999999999998        6.850422283858704
21.288675134594804        26.83333333333333        6.535789261178647
22.695772976271684        25.981736460902578       7.098009547295942
22.419190452109262        26.15449097393505        7.028442525185003
22.14260792794684         26.32724548696752        6.947937484606339
22.419190452109262        25.82115764060172        6.911704824893471
22.142607927946838        25.993912153634188       6.832352008730891
21.866025403784416        26.166666666666654       6.742061174100861
22.14260792794684         25.660578820300856       6.719742935776404
21.866025403784416        25.83333333333332        6.630604325562235
21.866025403784416        25.499999999999993       6.522123879944792
21.288675134594808        28.16666666666668        6.972327849788908
21.577350269189612        28.333333333333346       7.309348790370908
21.866025403784416        28.500000000000018       7.595402366022129
21                        28.333333333333336       6.681112547842177
21.288675134594804        28.500000000000007       7.079298074995405
21.57735026918961         28.66666666666668        7.426516237218298
21                        28.666666666666668       6.782402153909512
21.288675134594804        28.833333333333336       7.190784902703578
21                        29                       6.888208362478138
21.866025403784416        27.833333333333307       7.3378769635086085
21.866025403784416        28.166666666666664       7.4638663279259845
21.577350269189612        27.999999999999993       7.189307827775926
22.701096452779854        27.987413958873248       7.85729384248232
22.422739436448044        28.158275972582175       7.783460412922296
22.14438242011623         28.329137986291094       7.696163254102196
22.422739436448044        27.824942639248817       7.65068763020856
22.14438242011623         27.995804652957737       7.564008843697227
22.14438242011623         27.662471319624384       7.437401106971138
22.144555663868275        28.65994782557056        7.828590799595718
22.42291268020009         28.48908581186163        7.917691149249704
22.701269696531902        28.318223798152708       7.993327769643836
22.423085923952137        28.819895651141096       8.055329915293125
22.701442940283947        28.64903363743217        8.132769726521198
22.701616184035995        28.979843476711633       8.275619713114411
22.693669425986005        26.99154377968428        7.4652705694511985
22.417788085252145        27.161029186456172       7.39254203738
22.14190674451828         27.33051459322806        7.309929938486416
22.417788085252145        26.82769585312285        7.268515935883094
22.14190674451828         26.997181259894738       7.186889928018211
22.14190674451828         26.663847926561417       7.065590554586215
22.42026376085009         27.49298591285249        7.520185096432116
22.696145101583955        27.3235005060806         7.593085519070819
22.698620777181905        27.655457232476923       7.723759943414601
22.418489268680702        26.49109341352895        7.147021714266748
22.695071792843123        26.318338900496478       7.2175148554797754
22.694370609414563        26.654941340090378       7.339935196198157
25.184669419808806        65.51757996849516        12.690615379828403
24.91223694725352         65.68130421206213        12.456197417752925
24.63980447469823         65.84502845562909        12.216623651576839
24.91235090702103         65.34877488713309        12.709635407147363
24.63991843446574         65.51249913070006        12.465428696200934
24.640032394233245        65.17996980577102        12.721756641823307
24.639246414261674        66.17834160655065        11.97400171616852
24.91167888681696         66.01461736298367        12.209431554101613
25.184111359372245        65.85089311941671        12.439705587934156
24.9111208263804          66.34793051390523        11.969668834816208
25.183553298935685        66.18420627033827        12.195798940405762
25.18299523849913         66.51751942125982        11.95889543724305
24.910186188842815        66.6816335392448         11.73614817324048
24.63737713918649         66.84574765722977        11.508983654080813
24.63831177672408         66.5120446318902         11.738134242064344
24.63779083581717         67.17989002813408        11.28662658084823
24.910599885473488        67.0157759101491         11.509819479562738
25.183408935129805        66.85166179216412        11.72859512312009
24.911013582104164        67.3499182810534         11.28987966303991
25.18382263176048         67.18580416306844        11.504683686152045
25.184236328391158        67.51994653397274        11.287161126339308
24.63894114411401         67.84696304604309        10.862214325348987
24.911588736252583        67.68345479000791        11.076563617753164
24.911734472287467        68.01694278852527        10.86936727180696
25.184382064426043        67.8534345324901         11.076150370037226
25.184527800460927        68.18692253100745        10.870947018140697
24.638365989965585        67.51342653708858        11.071336621822057
26                        67                       11.913992894315129
25.72807877613039         67.17331551132425        11.708915307226018
25.456157552260773        67.3466310226485         11.499971384567367
25.72766507949971         66.83917314041994        11.933984619689658
25.455743855630097        67.01248865174419        11.721267320705682
25.45533015899942         66.67834628083989        11.948952133998967
25.456157552260777        67.67996435598184        11.285086342871999
25.72807877613039         67.50664884465758        11.490680442317357
26                        67.33333333333333        11.692408206193168
25.72807877613039         67.83998217799092        11.27838398390439
26                        67.66666666666666        11.476761924566935
26                        68                       11.267054049436481
25.728224512165273        68.17347017650827        11.071852857505949
25.456449024330542        68.34694035301654        10.873351864577057
25.456303288295658        68.01345235449918        11.076315401521764
24.63910835807431         64.84682488704968        12.985896841256448
24.910502834703152        64.6824850496904         13.238725122122567
25.181897311331994        64.51814521233112        13.485463926454754
24.911426870862087        65.01562996841174        12.970427177687345
25.18282134749093         64.85129013105247        13.213008237017455
25.183745383649867        65.18443504977381        12.948058721475281
24.908900341008493        64.34978713762662        13.514661647700247
24.637505864379648        64.51412697498588        13.256988952049872
24.635903370684986        64.1814290629221         13.5361008200926
23.81196775605799         58.66175867876639        19.00287892890836
24.088585857164063        58.50317899295251        19.372296468273035
24.36520395827014         58.34459930713864        19.719212973860515
24.089147274969793        58.83585308179524        18.94611737844562
24.36576537607587         58.677273395981366       19.291851814758026
24.366326793881598        59.0099474848241         18.871052887574333
24.090846822762362        59.1697699417721         18.525846313340615
23.815366851643123        59.329592398720095       18.162493006350374
23.813667303850558        58.99567553874324        18.57853450488315
23.815493592089187        59.66207853261506        17.754006765158366
24.090973563208422        59.50225607566706        18.11450341048245
24.36645353432766         59.342433618719056       18.456853323050453
24.091100303654486        59.83474220956202        17.711128303728817
24.366580274773725        59.67491975261402        18.05062155463083
24.36670701521979         60.007405886508984       17.652357582315307
24.08764294852508         60.16874497475519        17.31230917754752
23.80857888183037         60.330084063001394       16.956528609795257
23.812036236959777        59.996081297808225       17.35064039702252
25.179106392409672        59.516959749243064       18.573986577127542
24.908306600013045        59.68044179499837        18.28230992637294
24.63750680761642         59.843923840753675       17.975100261435713
24.90817985956698         59.34795566110341        18.685567681849967
24.637380067170355        59.511437706858715       18.37586112533182
24.63725332672429         59.178951572963754       18.784589785332358
23.541770316682538        62.49114000480245        14.47722953112789
23.260695122935555        62.65557187902457        14.128483086497123
22.979619929188573        62.82000375324668        13.76893512693957
23.262340499273737        62.32345632069898        14.45063392641978
22.98126530552675         62.4878881949211         14.082901234836056
22.982910681864936        62.155772636595515       14.405956441367492
23.26085169737891         61.99085507259888        14.780088173609336
23.538792712892885        61.82593750860225        15.141604075967356
23.54028151478771         62.15853875670235        14.804778915426375
23.256538766858448        62.989311733198335       13.813104301144227
23.53761396060543         62.82487985897622        14.15511175101648
23.533457604528326        63.15861971314998        13.842023267815506
23.808488230962194        63.33077991411288        13.854099152161611
24.08767521347316         63.169200260901995       14.161215455040479
24.366862195984133        63.007620607691116       14.459312990161676
24.086356614932278        63.504350387744154       13.854567077194627
24.36554359744325         63.342770734533275       14.147336322858965
24.364224998902365        63.677920861375426       13.844159140682383
24.091831569550273        62.83546040672823        14.477066849737547
23.8126445870393          62.99704005993911        14.164054442655447
23.816800943116405        62.66330020576534        14.483039030059711
24.63639829603299         63.846128013756974       13.826703986103514
24.90989019170449         63.67918503929635        14.096071275604817
25.183382087376           63.51224206483573        14.357883312135499
24.90939526635649         64.01448608846148        13.801280747042675
25.182887162027995        63.84754311400086        14.058905421022185
25.182392236679995        64.18284416316598        13.76809895912864
24.91120879024538         63.34403491245419        14.400017166428494
24.63771689457387         63.510977886914816       14.125865780040805
24.639035493114754        63.17582776007265        14.43382705910394
23.816661112693566        62.33073681805133        14.80845352857112
24.091551908704595        62.170333631300196       15.12893391759453
24.366442704715624        62.00993044454908        15.438670698198175
24.091691739127434        62.50289701901421        14.798499553565135
24.36658253513846         62.34249383226309        15.10321646865068
24.366722365561294        62.6750572199771         14.776763899305106
24.090063106809772        61.837732383200105       15.468346922094483
23.815172310798744        61.99813556995122        15.141934722970507
23.813683508903917        61.665534321851126       15.484691693612055
23.81272710747463         61.33309634811144        15.837120309549128
24.088150303951195        61.17285643572072        16.17426616160639
24.363573500427766        61.01261652333           16.49914256892262
24.08910670538048         61.50529440946041        15.81671615099741
24.364529901857047        61.34505449706969        16.136471163641396
24.365486303286335        61.67749247080938        15.782980540066564
23.807534376899696        60.66515427527507        16.571361677608486
24.086598443594404        60.50381518702886        16.922844470620234
24.365662510289113        60.342476098782655       17.258595100647728
24.08555393866373         60.83888539930254        16.542737240896226
24.364618005358437        60.677546311056325       16.87419009618337
23.810130742187162        60.999125311693255       16.199569070131943
24.637610261459304        62.84406698820847        14.746069029623596
24.90835832693447         62.680513368725805       15.024013884685075
25.17910639240964         62.51695974924315        15.293147555346168
24.909783558589922        63.01227414059           14.707818166741042
25.18053162406509         62.84872052110734        14.972998089977981
25.181956855720543        63.180481292971535       14.661243342241054
24.908218496511637        62.347949981011794       15.350501920623131
24.637470431036462        62.51150360049445        15.06803850216434
24.63733060061363         62.17894021278043        15.39900963490717
25.455330158999423        66.34501294750655        12.182907310791906
25.727665079499708        66.17250647375327        12.402137660545785
26                        66                       12.616586486504795
25.727665079499708        66.5058398070866         12.164782585584717
26                        66.33333333333333        12.375831513375545
26                        66.66666666666666        12.141633649312247
25.72822313993627         65.83919332283173        12.646568492109735
25.455888219435977        66.01169979658499        12.423574478155334
25.456446279872537        65.67838664566344        12.671244789884335
21                        49                       22.383666169063883
21.288675134594808        49.16666666666665        23.716192945989178
21.577350269189612        49.33333333333329        24.7725920772551
21.866025403784416        49.49999999999994        25.552863562860754
21                        49.333333333333336       22.478231970619742
21.288675134594804        49.49999999999998        23.811983094594726
21.57735026918961         49.66666666666662        24.86960657290866
21                        49.666666666666664       22.614571909381077
21.288675134594804        49.83333333333331        23.94954738040463
21.866025403784416        49.8333333333333         25.59343277348539
21.866025403784416        50.16666666666666        25.597881809231318
21.577350269189612        49.99999999999998        24.897519108733412
21.288675134594808        48.16666666666666        23.29115607535522
21.577350269189612        48.333333333333314       24.37669741136402
21.866025403784416        48.49999999999998        25.18469735683986
21                        48.33333333333333        22.11291069516102
21.288675134594804        48.499999999999986       23.4612316039932
21.57735026918961         48.66666666666664        24.532011122291856
21                        48.666666666666664       22.264774968578195
21.288675134594804        48.83333333333332        23.598334059699678
21.866025403784416        48.8333333333333         25.333950327422116
21.866025403784416        49.166666666666615       25.456672396095634
21.577350269189612        48.99999999999997        24.66556705072779
21.866025403784416        47.833333333333314       24.757022398623832
21.866025403784416        48.16666666666664        24.984733117661598
21.577350269189612        47.999999999999986       24.172101585690463
22.70105001635951         49.98194604103407        26.8838721926997
22.42270847883448         50.15463069402272        26.528377136544165
22.14436694130945         50.327315347011364       26.089156629010443
22.42270847883448         49.821297360689364       26.526329364194385
22.144366941309446        49.99398201367801        26.10396831240211
22.14436694130945         49.66064868034465        26.082659820914515
22.702388819992436        48.9815599636923         26.68929346338381
22.423601014589764        49.15437330912818        26.39248198547788
22.14481320918709         49.32718665456406        26.013672018636825
22.423601014589764        48.82103997579486        26.265944852313723
22.144813209187088        48.99385332123074        25.902307868672246
22.14481320918709         48.660519987897416       25.764412816799037
22.42315474671212         49.487835334908766       26.48046754879385
22.701942552114794        49.31502198947288        26.796276787737952
22.70149628423715         49.64848401525347        26.861136364176435
25.456446279872537        65.34505331233011        12.925908272680264
25.72822313993627         65.17252665616505        13.155694561053672
26                        65                       13.379974244948263
25.72822313993627         65.50585998949839        12.897638745641931
26                        65.33333333333333        13.118526096920935
26                        65.66666666666666        12.864063510773038
25.727299103777334        64.83938173744372        13.420900264520075
25.455522243713602        65.01190839360876        13.187232795236989
25.454598207554664        64.67876347488742        13.456063491688841
25.454598207554668        64.34543014155409        13.733066068922973
25.727299103777334        64.17271507077704        13.973883646128446
26                        64                       14.207916658071278
25.727299103777334        64.50604840411037        13.69366185966152
26                        64.33333333333333        13.924475662371282
26                        64.66666666666666        13.648494857997019
25.727794029125334        63.83741402161191        14.264011452744395
25.455093132902665        64.01012909238895        14.019447488567877
25.455588058250665        63.67482804322382        14.31400033743255
25.456449024330542        68.68027368634988        10.675831033839984
25.72822451216527         68.5068035098416         10.871078447412058
25.999999999999996        68.33333333333333        11.06302605998583
25.72822451216527         68.84013684317495        10.675804350035108
25.999999999999993        68.66666666666666        10.864498383252064
25.999999999999996        69                       10.671471019235076
25.456128349423242        69.34525368982901        10.297983816464185
25.72806417471162         69.1726268449145         10.486168929452871
25.72806417471162         69.50596017824783        10.301237068864552
25.999999999999993        69.33333333333333        10.483486563949203
25.999999999999993        69.66666666666666        10.300408574449381
25.456288686876892        69.01276368808944        10.484302358109296
25.45558805825067         63.34149470989048        14.615022017813676
25.727794029125334        63.170747354945235       14.86394139115503
26                        62.99999999999999        15.104641432159509
25.727794029125334        63.50408068827858        14.560125718024727
26                        63.33333333333333        14.79803176628003
26                        63.66666666666666        14.499123508250657
25.72636879746988         62.83898658308105        15.174172288582755
25.454162826595212        63.00973393802629        14.92181748158037
25.45273759493976         62.6779731661621         15.237007662978272
22.701304140312978        50.9821922673707         26.704500509537173
22.42287789480346         51.1547948449138         26.278816171898566
22.144451649293938        51.3273974224569         25.77119571155133
22.42287789480346         50.82146151158047        26.403971399717804
22.144451649293938        50.99406408912357        25.915895311646494
22.144451649293938        50.66073075579024        26.0245414532383
22.423189435633986        51.48831468422581        26.118343473123986
22.701615681143508        51.31571210668271        26.56441219536583
22.701927221974035        51.649231945994714       26.384872358448703
22.422793186818968        50.48804610280159        26.48747234683941
22.701134724343998        50.31536144981294        26.866677789061896
22.701219432328486        50.648776858591816       26.806887228007454
23.537294923790178        51.48237590971921        27.206690853311965
23.25894287012831         51.649167868248384       26.92033985194718
22.980590816466435        51.81595982677756        26.573403233772048
23.258631329297778        51.31564802893638        27.101202347518708
22.980279275635908        51.482439987465554       26.77333016138899
22.979967734805378        51.148920148153536       26.933805566260364
23.26017262987996         51.983269870662376       26.70534152793596
23.53852468354183         51.816477912133195       27.010432390368468
23.539754443293486        52.15057991454718        26.77992158983703
23.538690228244647        50.48240128341731        27.568789224393978
23.259561532267426        50.64899827806845        27.34365916613737
22.980432836290202        50.81559527271957        27.055562927851692
23.259476824282935        50.31558286928957        27.4041644233409
22.980348128305714        50.4821798639407         27.137008915688938
22.980263420321222        50.14876445516182        27.175858746109554
23.259096430782602        50.982323153502406       27.24229184804297
23.538225126759823        50.81572615885128        27.4878119497965
23.537760025275           51.149051034285236       27.367112492768943
23.529827969674354        53.48814764167789        25.532221809119303
23.25224757950628         53.65352384565584        25.148468084614805
22.974667189338206        53.81890004963378        24.71477710580296
23.253492179044805        53.320937698757355       25.511349278814563
22.97591178887673         53.486313902735304       25.087587033346043
22.97715638841525         53.15372775583681        25.43903648646706
23.25721092350173         52.986449123851784       25.854667807857027
23.53726545858821         52.81917049186674        26.2136447375262
23.533546714131283        53.15365906677231        25.885999189993456
23.253855798777558        53.98733125616394        24.767462349431742
23.531436188945626        53.821955052185984       25.162821677659057
23.533044408216902        54.155762462694085       24.774492984490422
24.363112207375867        54.01019435276221        25.338949382619152
24.086959014079973        54.16998619290887        25.056265969890234
23.810805820784076        54.32977803305553        24.732361418888313
24.085350794808697        53.83617878240077        25.441198457074535
23.8091976015128          53.99597062254743        25.12845628991898
23.807589382241524        53.66216321203933        25.505622599241253
24.63725332672429         58.845618239630426       19.20126370584797
24.908179859566978        58.68128899443674        19.512813363471615
25.179106392409672        58.51695974924307        19.80570186044564
24.90817985956698         59.014622327770084       19.096127126851787
25.17910639240967         58.8502930825764         19.389003307721268
25.17910639240967         59.18362641590973        18.97843154661529
24.90761844176125         58.34861490559402        19.935162674525742
24.636691908918564        58.512944150787696       19.622837824966883
24.63613049111283         58.18027006194497        20.05097417600448
23.811999102093115        54.66309453711927        24.32100006259182
24.08815229538901         54.50330269697261        24.655659870503992
24.364305488684902        54.343510856825944       24.94909854014316
24.089345576698044        54.83661920103634        24.241409471898223
24.365498769993938        54.67682736088968        24.545603398447753
24.366692051302973        55.01014386495343        24.12846395753237
23.813899050177362        55.32997949216487        23.46147735654808
24.090295550740166        55.170061678559144       23.81306941549892
24.09094687711407         55.5030221670268         23.37909644653594
24.367343377676878        55.343104353421076       23.702316124838664
24.367994704050783        55.67606484188873        23.2684363065556
23.81294907613524         54.996537014642065       23.896119231555684
24.638144852216058        57.84575521582311        20.487382237980327
24.911647163967704        57.67958521335031        20.799632234784838
25.18514947571935         57.5134152108775         21.089886355295324
24.909632802864476        58.01410005947216        20.36531501601419
25.18313511461612         57.84793005699935        20.657659979730035
25.181120753512893        58.18244490312121        20.229598481446793
24.911670990428654        57.34499784031921        21.237869203470375
24.638168678677005        57.511167842792005       20.927420049969733
24.638192505137955        57.17658046976091        21.37027399310186
24.63617814403472         56.84442864921613        21.811174325863718
24.907642268222176        56.68069419922965        22.109007828638877
25.17910639240964         56.51695974924317        22.380601232515204
24.90965662932541         57.01284601977443        21.67304199102199
25.18112075351287         56.849111569787944       21.949569890043623
25.18313511461611         57.18126339033272        21.51933159763692
24.908952938414657        56.347648276280914       22.547366904778343
24.637488814227194        56.51138272626739        22.254280254859964
24.63879948441967         56.17833680331865        22.69610799483413
24.640656405571754        55.84502697261725        23.135420526405056
24.91266678071881         55.6810286148781         23.412919660507686
25.18467715586587         55.51703025713896        23.659321904990463
24.910809859566733        56.01433844557951        22.982640198291918
25.18282023471379         55.850340087840365       23.238075512129846
25.180963313561712        56.18364991854176        22.811835287971537
24.912015454344907        55.34806812641045        23.837225764445563
24.640005079197845        55.51206648414959        23.568379480310373
24.63935375282394         55.17910599568194        23.993606448626217
23.808991347382086        53.32788454399393        25.865830502748516
24.088154725089815        53.167621446309965       26.15194757171684
24.367318102797544        53.007358348626006       26.39057301602416
24.086752759949256        53.50190011435537        25.80764939350749
24.365916137656985        53.341637016671406       26.06218456311261
24.364514172516426        53.675915684716806       25.71164335197746
24.091873469546748        52.8331328714044         26.474750135245117
23.812710091839016        52.99339596908836        26.20412047494973
23.81642883629594         52.65890739418279        26.516278613809654
24.638570845081254        54.84524248262943        24.41219678713898
24.910449638859525        54.68034110030543        24.660626444522183
25.182328432637803        54.51543971798142        24.873752929681856
24.911232546602214        55.01420461335793        24.25453764617557
25.183111340380492        54.84930323103393        24.48016567150107
25.18389424812318         55.18316674408645        24.07535532993738
24.909256357550493        54.34702459624169        25.05300628912744
24.637377563772215        54.511925978565685       24.81695642989933
24.63618428246318         54.17860947450195        25.208071773439983
24.636416128510852        53.84419406036548        25.58583553285525
24.909720049645834        53.67819376796875        25.79345278307433
25.18302397078082         53.51219347557202        25.96180113327622
24.909488203598166        54.01260918210521        25.431898493880915
25.182792124733147        53.84660888970848        25.61645631430455
25.18256027868547         54.18102430384495        25.25377357977304
24.911122014786397        53.34391509992335        26.13386924358995
24.63781809365141         53.509915392320075       25.942390747792523
24.63922005879197         53.17563672427468        26.276793204505967
26.000000000000004        58                       20.59489049982323
25.726368797469895        58.17231991641436        20.352333472237483
25.452737594939784        58.34463983282871        20.08927059244492
25.728383158573124        57.837805070292504       20.770114130713484
25.454751956043005        58.010124986706856       20.51010923218341
25.456766317146233        57.675610140585          20.93511274920422
20.999999999999996        36.99999999999999        11.070769735151721
21.288675134594804        37.16666666666669        11.848117519522944
21.57735026918961         37.333333333333385       12.506793754743821
21.866025403784416        37.500000000000085       13.046798440814245
21                        37.33333333333333        11.351604540099133
21.288675134594804        37.50000000000003        12.131524150676666
21.57735026918961         37.66666666666673        12.792772212103745
21                        37.66666666666667        11.620499397873777
21.288675134594804        37.833333333333364       12.402990834657508
21.866025403784416        37.833333333333414       13.354600205275212
21.866025403784416        38.16666666666673        13.663896302923842
21.577350269189612        38.00000000000004        13.127994563027594
21.288675134594804        36.16666666666666        11.154104566997752
21.57735026918961         36.33333333333332        11.70728692048648
21.866025403784416        36.499999999999986       12.188079667839531
21                        36.33333333333333        10.662600678160393
21.288675134594804        36.499999999999986       11.371164763673582
21.57735026918961         36.66666666666665        12.007339243051092
20.999999999999996        36.66666666666666        10.843346387419816
21.2886751345948          36.83333333333332        11.63490259882201
21.866025403784416        36.83333333333336        12.466080444290316
21.866025403784416        37.16666666666672        12.752320035282
21.57735026918961         37.00000000000002        12.252947091626842
21.866025403784416        35.83333333333334        11.665352242593691
21.866025403784416        36.166666666666664       11.924449586936294
21.57735026918961         36                       11.455116152963509
22.701854764121705        36.981134047467734       13.37276608702805
22.42324497734261         37.15408936497852        13.290702059212613
22.144635190563513        37.3270446824893         13.182046177141235
22.42324497734261         36.82075603164515        12.994339660216617
22.144635190563513        36.99371134915593        12.886625774877004
22.144635190563513        36.660378015822566       12.599444187153559
22.702511358579336        35.982695935616455       12.514106303976261
22.42368270698103         36.1551306237443         12.43215277899209
22.144854055382723        36.32756531187214        12.323477233613108
22.42368270698103         35.82179729041098        12.16132709263136
22.144854055382723        35.99423197853882        12.05624934998129
22.144854055382723        35.6608986452055         11.793554202909663
22.42346384216182         36.48794332769472        12.70870155346159
22.702292493760126        36.31550863956688        12.791236899375027
22.702073628940916        36.64832134351731        13.077456827058995
22.70352719971509         34.98186982142663        11.728979219598273
22.424359934404865        35.15457988095109        11.647613642218639
22.14519266909464         35.32728994047555        11.54154978062316
22.424359934404865        34.82124654761775        11.398122581998006
22.14519266909464         34.99395660714221        11.293426967964027
22.14519266909464         34.660623273808866       11.052685133113563
22.424021320692948        35.48818858568103        11.901046579083047
22.703188586003172        35.31547852615657        11.983840671040863
22.702849972291254        35.64908723088651        12.245549699166858
22.704142279000795        33.98281500172176        11.013805946133656
22.424769987262003        34.155210001147836       10.931092500433152
22.145397695523208        34.32760500057391        10.824046142703766
22.424769987262003        33.82187666781451        10.706775224096505
22.145397695523208        33.99427166724058        10.603574393499658
22.145397695523208        33.660938333907254       10.39057590656796
22.424564960833433        34.48822827438279        11.1606250723792
22.703937252572224        34.31583327495672        11.244232099615953
22.703732226143657        34.64885154819167        11.482623190770955
22.423877151816335        33.4880611028849         10.490132209455789
22.70235660810946         33.31518387186254        10.572827700779218
22.70324944355513         33.64899943679215        10.790129805003126
23.539026919892027        34.48575442860914        11.901154454421322
23.26052701316638         34.65112622621497        11.856226580565862
22.982027106440736        34.8164980238208         11.798834835624845
23.26073203959495         34.318107952980014       11.612316686159417
22.982232132869306        34.48347975058584        11.55370187400791
22.982437159297874        34.15046147735089        11.316533850063564
23.53350542597574         30.489725653889234       9.415975863326176
23.256283452808823        30.652817521382076       9.361915338193185
22.979061479641903        30.815909388874914       9.298628979043121
22.701839506474982        30.979001256367752       9.226116785876203
23.254896920703487        30.31894528794255        9.190344188693286
22.97767494753657         30.482037155435386       9.127325765840714
22.700452974369647        30.645129022928224       9.0550815089714
22.976288415431235        30.148164921995864       8.960777032364298
22.699066442264314        30.3112567894887         8.888800711792586
22.697679910158982        29.977384556049174       8.727274394339267
23.53812075013939         29.492126000392496       8.922710293875404
23.257973803479256        29.65387885227806        8.866094376973344
22.977826856819117        29.815631704163614       8.800949077127985
23.259285894771594        29.321365159165545       8.710288905089746
22.979138948111455        29.4831180110511         8.645785242273561
22.698992001451316        29.64487086293666        8.572752196514294
22.980451039403793        29.150604317938587       8.494592044836047
22.700304092743657        29.312357169824146       8.422200636105956
23.256435362091374        29.9864120701103         9.02590719729833
23.536582308751505        29.824659218224742       9.082507979289172
23.535043867363623        30.157192436056988       9.246929835772855
23.536755966964648        26.471169444889004       7.639710508906478
23.25572711997177         26.644627556487432       7.588362644949259
22.974698272978888        26.818085668085857       7.530215998464148
23.256428303400327        26.308025116893532       7.462116193278797
22.975399456407445        26.481483228491957       7.404425086002395
22.976100639836005        26.144880788898057       7.281549206075248
23.534108720958894        27.492451143257966       8.040670008484378
23.256437964899217        27.657438748463065       7.986764537026476
22.978767208839535        27.822426353668156       7.925639148359087
23.253962289301267        27.32548202206674        7.851966961284793
22.976291533241586        27.490469627271832       7.7914734109544685
22.973815857643636        27.158512900875508       7.660167148273566
23.25484470463652         26.985054789277086       7.718627244554408
23.535873551629393        26.811596677678658       7.7702885583072465
23.534991136294146        27.152023910468312       7.90394172483325
23.53954442804661         28.492246256669777       8.465826381431343
23.26023501337641         28.6547786633504         8.410030866889336
22.9809255987062          28.817311070031018       8.346628644117065
23.26006176962436         28.32396882407094        8.26640381302595
22.980752354954156        28.48650123075155        8.203390123888624
22.980579111202108        28.15569139147209        8.063559633376311
23.259760454073998        28.98807191125797        8.558132994070034
23.539069868744203        28.82553950457735        8.614067235073477
23.538595309441796        29.158832752484923       8.766361872554905
23.25824986726179         27.990703786266998       8.12481201402256
23.535920623321466        27.825716181061903       8.17884447745943
23.537732525684035        28.15898121886584        8.320563268441678
24.36598361338882         28.010877427069172       8.59596819307872
24.09050388494142         28.17133370360271        8.55801099328591
23.81502415649401         28.331789980136243       8.514630389403504
24.088691982578844        27.838068665798772       8.413085781105694
23.813212254131443        27.998524942332306       8.369536226818537
23.811400351768867        27.66525990452837        8.22798638624082
23.540209688765408        33.488549027941254       11.195740509052046
23.261520552177203        33.65330435253476        11.147217422853062
22.982831415588997        33.81805967712826        11.086572568547005
23.26062771673154         33.31948878760515        10.923349124112667
22.981938580143336        33.48424411219865        10.862800348611545
22.981045744697667        33.15042854726904        10.645402165582535
23.261126295886076        33.98570615275739        11.37618728156517
23.53981543247428         33.82095082816388        11.423718944959926
23.539421176183154        34.153352628386514       11.658856926749664
24.365056861926078        34.0120962555557         11.987397640053205
24.08971354791473         34.16998231324018        11.967465793739528
23.81437023390338         34.32786837092466        11.938718065195605
24.090107804205857        33.837580513017556       11.72831597965156
23.814764490194506        33.995466570702035       11.697994394315765
23.815158746485633        33.6630647704794         11.464430269317731
23.816225183042757        33.32893956883724        11.236590476339131
24.092240677320106        33.16933010973322        11.269168589027835
24.36825617159745         33.0097206506292         11.293474847118036
24.09117424076298         33.50345531137538        11.495275293967415
24.367189735040327        33.343845852271365       11.517848464018716
24.366123298483203        33.67797105391353        11.749156061663733
24.367526098068616        30.008641398258113       9.541432894307773
24.08951920737099         30.16900281680182        9.506029038666416
23.811512316673365        30.32936423534553        9.464210028339162
24.091057648758877        29.836469598969575       9.337925002564537
23.81305075806125         29.99683101751328        9.295634996511536
23.814589199449134        29.664297799681037       9.131684135753712
21                        40                       13.694224210054424
21.288675134594808        40.16666666666667        14.642147586842597
21.577350269189612        40.33333333333334        15.446821632198622
21.866025403784416        40.50000000000001        16.10824634612261
21                        40.333333333333336       14.014419873850947
21.288675134594804        40.5                     15.009259285838837
21.57735026918961         40.66666666666667        15.86084936639458
21                        40.66666666666667        14.334089400970393
21.288675134594804        40.833333333333336       15.375844848158117
21                        41                       14.653232791413211
21.288675134594808        41.16666666666667        15.698647501214712
21.577350269189612        41.33333333333334        16.58063305787146
21.866025403784416        41.50000000000001        17.299189461383563
21                        41.333333333333336       15.059795968183174
21.288675134594804        41.5                     16.11950077407184
21.57735026918961         41.66666666666667        17.015776426815982
21                        41.66666666666667        15.48559252142586
21.288675134594804        41.833333333333336       16.559587423401815
21                        42                       15.93062245114083
21.866025403784416        40.83333333333334        16.498794084238284
21.866025403784416        41.16666666666667        16.895775122658566
21.577350269189612        41.00000000000001        16.21752456198055
21.288675134594808        42.16666666666666        16.94657316373295
21.577350269189612        42.33333333333331        17.825348333390902
21.866025403784416        42.499999999999964       18.56694796011446
21                        42.33333333333334        16.19780624867973
21.288675134594804        42.49999999999999        17.28060876872909
21.57735026918961         42.66666666666664        18.226235745844278
21                        42.66666666666667        16.530263147149654
21.288675134594804        42.83333333333333        17.67991747465636
21.866025403784416        42.83333333333332        18.98576744281612
21.866025403784416        43.16666666666667        19.413725379713732
21.577350269189612        43                       18.638868980870512
21.866025403784416        41.83333333333333        17.715505617563387
21.866025403784416        42.16666666666664        18.138091783806722
21.577350269189612        41.99999999999999        17.417427375071412
22.702375257461366        47.980643041078764       26.132835747925466
22.423591972902383        48.15376202738584        25.899163733601462
22.1448086883434          48.326881013692905       25.583117603239447
22.423591972902383        47.82042869405251        25.661410902428383
22.1448086883434          47.993547680359576       25.364259068063998
22.1448086883434          47.66021434702625        25.11765405302849
22.423596493746075        48.48740100159034        26.101122717597885
22.702379778305055        48.31428201528327        26.35545850235916
22.702384299148743        48.64792098948779        26.54094440751183
22.143934128818195        47.32614566518713        24.834783588530218
22.421842853851977        47.15229133037426        25.091566352314633
22.699751578885756        46.978436995561395       25.271913491079488
22.42271741337718         47.48636001221338        25.39209090460637
22.700626138410957        47.312505677400516       25.59009213116501
22.70150069793616         47.64657435923964        25.877066216780378
21.288675134594808        46.166666666666686       21.669544225684774
21.577350269189612        46.33333333333336        22.73074215292746
21.866025403784416        46.50000000000002        23.55451848200069
21.000000000000004        46.33333333333334        20.616458948639302
21.288675134594808        46.500000000000014       21.949547162651577
21.577350269189612        46.666666666666686       23.04521377849462
21.000000000000004        46.66666666666667        20.86181252750334
21.288675134594808        46.83333333333334        22.229369430115646
21.866025403784416        46.83333333333334        23.887054262407823
21.866025403784416        47.166666666666664       24.202736501649635
21.577350269189612        47                       23.36270203119977
21.866025403784416        45.833333333333314       22.801466133389653
21.866025403784416        46.16666666666667        23.18557809721014
21.577350269189612        46                       22.369401344843237
22.421842853851977        46.81895799704094        24.76316352629415
22.143934128818195        46.9928123318538         24.52116782648156
22.143934128818195        46.659478998520484       24.19069852326781
22.701296890313227        45.980536651234054       24.18731914133885
22.42287306147029         46.15369110082271        24.04205161502448
22.144449232627352        46.32684555041136        23.831118061911575
22.42287306147029         45.820357767489355       23.648923712790882
22.144449232627352        45.99351221707801        23.450083918399447
22.144449232627352        45.660178883744656       23.053878195857482
22.422357957661134        46.486324548931826       24.414376438299083
22.700781786504066        46.31317009934317        24.572388326532046
22.70026668269491         46.64580354745228        24.933919776445478
23.536697687467658        46.48614644977282        25.50871990190654
23.257715651273692        46.65024329836901        25.481994379429935
22.978733615079722        46.81434014696521        25.40305890915429
23.25823075508285         46.3176098502599         25.117983572372367
22.979248718888883        46.48170669885609        25.052056648308334
22.979763822698036        46.14907325074698        24.677516652183176
22.700066187311876        44.97911907825956        22.937629762873545
22.422052592802725        45.15274605217303        22.82591070988938
22.14403899829357         45.32637302608649        22.64742831911112
22.422052592802725        44.81941271883969        22.393647236235818
22.14403899829357         44.99303969275316        22.226611350692
22.14403899829357         44.65970635941982        21.79408207751146
22.422462827136506        45.48655190983119        23.244425068355717
22.70047642164566         45.31292493591772        23.368208603060296
22.700886655979442        45.646730793575884       23.784771729215436
23.534773663388386        45.48774859460991        24.33887033832119
23.256948072363336        45.65201128015129        24.33419646064153
22.97912248133828         45.81627396569267        24.283679394981
23.25653783802955         45.31820542249313        23.91614645520398
22.978712247004495        45.48246810803451        23.873380686200466
22.978302012670714        45.14866225037635        23.449066263387984
23.25758941372309         45.98481056520559        24.734699412837323
23.535415004748142        45.82054787966421        24.74603898551006
23.536056346107898        46.15334716471851        25.1359888400384
22.701847169313325        43.978869219820936       21.60818941100652
22.423239914137024        44.152579479880615       21.5105324611525
22.14463265896072         44.32628973994028        21.354114086383895
22.423239914137024        43.8192461465473         21.06473996372466
22.14463265896072         43.99295640660697        20.915916565941178
22.14463265896072         43.659623073273664       20.47895075032488
22.42264625346987         44.48599609936015        21.95515279305512
22.701253508646175        44.31228583930047        22.05746208368397
22.700659847979026        44.645702458780015       22.50060886763972
22.70058477956616         42.97817827847549        20.252821641261857
22.422398320972246        43.152118852317          20.170855236776156
22.14421186237833         43.326059426158515       20.036855279958004
22.422398320972246        42.818785518983645       19.724774797394268
22.14421186237833         42.992726092825166       19.595266864720394
22.14421186237833         42.65939275949181        19.162816903678397
22.422819117554635        43.48568249943215        20.617464456903914
22.701005576148546        43.31174192559064        20.703944611150163
22.701426372730936        43.64530557270579        21.15573386773168
21.288675134594808        39.166666666666664       13.659931141682105
21.577350269189612        39.33333333333332        14.386477786767038
21.866025403784416        39.49999999999998        15.007190463606365
21                        39.333333333333336       13.094997253107689
21.288675134594804        39.49999999999999        13.965166437268138
21.57735026918961         39.66666666666665        14.72950165318265
21                        39.666666666666664       13.383888480342122
21.288675134594804        39.83333333333332        14.29184623533215
21.866025403784416        39.83333333333332        15.36415883822538
21.866025403784416        40.166666666666664       15.731177465730905
21.577350269189612        40                       15.083136516247437
21.866025403784416        38.833333333333364       14.31861532282926
21.866025403784416        39.16666666666667        14.662783232777779
21.577350269189612        39.000000000000014       14.08558470676109
22.700235244639316        39.984209500688166       16.460004307040805
22.422165297687684        40.15613966712545        16.379515530156777
22.144095350736052        40.32806983356273        16.26226287651741
22.422165297687684        39.82280633379211        15.997564585123346
22.14409535073605         39.994736500229386       15.88275296380496
22.144095350736052        39.661403166896044       15.513293303978458
22.69987261816316         40.97917701617015        17.65414463722327
22.421923546703578        41.152784677446775       17.577006032735987
22.143974475243997        41.32639233872339        17.45868764078938
22.421923546703578        40.81945134411344        17.16952089537996
22.143974475243997        40.99305900539005        17.05323790274898
22.143974475243997        40.65972567205672        16.654221465013187
22.42204442219563         40.487795505619445       16.76980845228349
22.70011436914726         40.31586533918216        16.84863156279813
22.69999349365521         40.647521177676154       17.24667833952543
23.532401624952964        40.48972221124254        17.749419425297702
23.25489195602303         40.652873812885076       17.74170551333922
22.977382287093093        40.816025414527616       17.70994725064781
23.25501283151508         40.32121797439108        17.33732257223911
22.977503162585144        40.484369576033615       17.304022631249065
22.9776240380772          40.15271373753963        16.90751753282007
22.980167793709228        39.8194292575632         16.519286673744638
23.26010034277914         39.65464901443822        16.55652462095735
23.540032891849048        39.48986877131325        16.571718148678954
23.257556587147107        39.98793349441465        16.942278931691742
23.53748913621702         39.823153251289675       16.95499591107219
23.53494538058499         40.15643773126611        17.347563003278513
23.539290533768305        36.483077337349854       13.524833649698985
23.26014527721944         36.649096240722486       13.489907381191792
22.98100002067057         36.81511514409511        13.439218193634776
23.26036414203865         36.316283536772055       13.197058131068182
22.98121888548978         36.48230244014468        13.145138938588417
22.98143775030899         36.149489736194255       12.8601490158272
22.98021891856525         37.148659513258806       13.742905174311739
23.259364175114115        36.982640609886175       13.791729599729011
23.53850943166298         36.816621706513544       13.824791106096738
23.258583073008786        37.31618497904987        14.102649267470667
23.537728329557652        37.15016607567725        14.133846011698816
23.53694722745233         37.483710444840945       14.451998366504773
22.700886606211846        38.98359395310865        15.343320361473248
22.422599538736037        39.15572930207243        15.263143783671898
22.14431247126023         39.3278646510362         15.151100484382678
22.422599538736037        38.822395968739116       14.913332512323535
22.144312471260225        38.994531317702894       14.803991233294592
22.14431247126023         38.661197984369586       14.457121303085794
22.42238241821186         39.489267817932266       15.625672587697016
22.70066948568767         39.31713246896849        15.706185149928476
22.700452365163493        39.650670984828324       16.07841313178437
23.260317463303316        39.321110498578385       16.177162146726957
22.980384914233404        39.48589074170336        16.13880984900111
22.98060203475758         39.152352225843515       15.76769621765824
22.978919299268448        38.81776291393786        15.403429554323175
23.25695199232505         38.651931874767065       15.444418001079104
23.534984685381648        38.486100835596275       15.466285701740587
23.25863472781418         38.986521186672725       15.806143638016389
23.53666742087078         38.820690147501935       15.825470312279979
23.538350156359915        39.15527945940759        16.19394779459271
22.700606160526874        37.98152653270164        14.313558088271803
22.422412574946055        38.15435102180112        14.235234920031745
22.144218989365235        38.32717551090058        14.122277801861191
22.422412574946055        37.82101768846779        13.909337515349499
22.144218989365235        37.99384217756726        13.803933884101866
22.144218989365235        37.66050884423394        13.487084299530204
22.422506056841044        38.48837349527011        14.569125262596382
22.700699642421863        38.31554900617064        14.6464952721768
22.700793124316853        38.64957147963965        14.989749363243764
22.422828776144332        37.487553526723154       13.595816963578658
22.70143856292343         37.31459820921237        13.67795777337128
22.70102236172515         37.64806237095701        13.991555107119085
23.256858510430057        38.31790940129807        15.094213094483642
22.978825817373455        38.48374044046886        15.05154160191076
22.978732335478465        38.14971796699986        14.70997055666075
23.258166871810513        37.64964914079451        14.423823389154593
22.979386516168695        37.81558783674808        14.37767662974364
22.97980271736697         37.48212367500344        14.056088078325402
23.257512691120283        37.98377927104629        14.754206806331778
23.5362930467621          37.81784057509272        14.780471273942034
23.535638866071874        38.151970705344496       15.118567052353912
23.53708145340955         47.48687662757454        26.485321535451792
23.258846054760156        47.65146543207595        26.42543821303752
22.980610656110763        47.81605423657736        26.30794295052882
23.257971495234955        47.317396750236824       26.13724242524527
22.979736096585555        47.48198555473823        26.035960291060317
22.978861537060354        47.14791687289911        25.7327730771212
23.25784357325432         46.983820024302915       25.822923988657003
23.536825609448286        46.81972317570672        25.860864952393648
23.536953531428917        47.15329990164063        26.18639883024207
24.36497061848626         51.01005818087027        27.727814823702044
24.089078720254236        51.167497423819924       27.605241743338805
23.813186822022207        51.32493666676956        27.431533753208853
24.089543821739056        50.83417254838595        27.725088921265403
23.81365192350703         50.9916117913356         27.57166816190064
23.81411702499185         50.65828691590163        27.67208038816279
23.813508406946738        51.658312259533545       27.253265461515948
24.089400305178764        51.500873016583895       27.44681869108413
24.36529220341079         51.343433773634246       27.589237010885707
24.08972189010329         51.834248609347874       27.252122988557254
24.365613788335317        51.676809366398224       27.414386547796944
24.365935373259852        52.01018495916221        27.203263434435204
23.815967926450046        52.32651626436152        26.79422489495398
24.090951649854947        52.168350611761866       27.023593222526607
24.091412559700846        52.500741741583134       26.76334240325189
24.366396283105747        52.34257608898347        26.96070807703076
24.366857192951645        52.67496721880474        26.689811270893593
23.81473816669839         51.99241426194753        27.040871347028933
24.63791419933491         52.84389214883171        26.58559181613292
24.908510295872276        52.680425949037414       26.74001703092784
25.17910639240964         52.51695974924312        26.853848660408925
24.909816155329338        53.01217052448038        26.44913051216113
25.1804122518667          52.84870432468608        26.580874234502453
25.181718111323757        53.18044890012905        26.283525058791515
24.908049386026377        52.34803481921615        27.00327158648994
24.637453289489013        52.511501019010446       26.86683822134877
24.63699237964311         52.17910988918918        27.119743177831907
23.537173443370765        43.485833750524996       21.686020913467544
23.258731352018287        43.65017890695698        21.695925828974666
22.980289260665806        43.81452406338896        21.669981994820766
23.258310555435898        43.31661525984183        21.240650211637426
22.979868464083417        43.48096041627381        21.216116414514783
22.979447667501027        43.14739676915866        20.762917120902344
23.537108442496365        44.485928797437055       23.036727988453663
23.25809435743487         44.65032555771123        23.045348737833578
22.979080272373373        44.81472231798539        23.012315995973545
23.25868801810202         44.316908938231684       22.59946350971721
22.979673933040523        44.48130569850585        22.57086293429844
22.980267593707673        44.147889079026314       22.123283983901423
23.258709685060154        43.98354392259433        22.14926047306317
23.537151776412628        43.819198766162344       22.139388212564448
23.537130109454495        44.1525637817997         22.58962390422645
23.257316097732208        44.984265490102175       23.48558337049247
23.536330182793705        44.819868729828          23.480446986356892
23.53555192309104         45.15380866221896        23.914494436312733
24.365035886748682        47.00958639487818        26.404281511938333
24.089051075635638        47.1686831391103         26.472303513625498
23.813066264522593        47.327779883342416       26.499316854796575
24.08892315365501         46.83510641317639        26.15292192914746
23.812938342541962        46.994203157408506       26.19016470995264
23.812810420561334        46.660626431474604       25.85440139247023
24.365655185968773        44.008858137087834       22.84882613559644
24.089472938144638        44.16788169053758        22.939170941809312
23.8132906903205          44.32690524398731        23.00180489276176
24.08949460510277         43.83451667490023        22.49303653632087
23.813312357278633        43.993540228349964       22.55518564790404
23.813334024236767        43.66017521271261        22.10543479561109
23.813480751414993        44.660516560434814       23.44604356058895
24.089662999239128        44.50149300698507        23.381878538776945
24.365845247063262        44.34246945353533        23.290002661704342
24.089853060333617        44.835104323432574       23.818057971039835
24.366035308157752        44.67608076998283        23.724651023107445
24.366225369252245        45.00969208643033        24.15277121980587
24.08907480063096         45.16904425582352        24.246414767634754
23.811924232009673        45.32839642521672        24.30844780714005
23.81270249171233         44.99445649282576        23.88208145783836
23.81137375382406         45.66168164415289        24.72032615428504
24.088524322445345        45.502329474759705       24.660254242021242
24.36567489106663         45.3429773053665         24.56857182143351
24.087973844259732        45.835614693695874       25.059920829398457
24.365124412881016        45.67626252430268        24.97019953605189
24.364573934695404        46.00954774323886        25.35765436366145
23.812656436543577        46.327280214261506       25.49578517062642
24.08861518561949         46.16841397875018        25.44542999121139
24.088769169637246        46.501760195963286       25.81023990475678
24.364727918713164        46.34289396045196        25.72865796890831
24.36488190273092         46.676240177665065       26.07753368500046
23.812015095183817        45.9944809292072         25.11666505878583
24.36587046278807         38.01077314096471        15.461319967703941
24.08890853698593         38.1692157058419         15.47638598834982
23.81194661118379         38.327658270719084       15.478041233028609
24.08956271767616         37.83508557559012        15.134881268223436
23.81260079187402         37.993528140467305       15.133429548272192
23.813254972564245        37.65939801021553        14.798440734490345
23.53907520477765         35.486766347973536       12.678204352416401
23.260220589378214        35.65207621052117        12.63779723345381
22.981365973978775        35.81738607306882        12.583097883973707
23.260559203090132        35.31846750579123        12.369227039411026
22.981704587690693        35.48377736833887        12.314534484547643
22.98204320140261         35.15016866360893        12.052818661804928
23.260543108128257        34.9847968660031         12.108835011466937
23.539043014853902        34.81942506839727        12.152387490043333
23.539059109815774        35.153095708185404       12.411404122708415
23.26029236570843         35.98417987364661        12.913066933091983
23.53914698110787         35.81887001109897        12.951692619839308
23.539218757438086        36.15097367422441        13.233902385600132
24.3650978306426          36.01027024310971        13.573191157506953
24.089828731684506        36.167872607856424       13.567920813032615
23.814559632726404        36.32547497260314        13.551801643763312
24.089756955354286        35.83576894473099        13.281413951977871
23.814487856396184        35.993371309477695       13.263082581186486
23.814416080065968        35.66126764635226        12.983085016947856
23.815223486277986        35.32742146859316        12.710023502882956
24.091371767778323        35.168076589212774       12.73208396983041
24.36752004927866         35.00873170983239        12.744385753258976
24.0905643615663          35.50192276697187        13.002680463923154
24.36671264306664         35.34257788759149        13.012517227379625
24.36590523685462         35.6764240653506         13.288785695462192
23.81519129635424         34.660080189016895       12.187834897872316
24.090534610365587        34.50219413133241        12.21447002092558
24.36587792437694         34.34430807364792        12.232289261748317
24.091355672816448        34.834405949424635       12.468911997484796
24.3666989868278          34.676519891740156       12.484618632816872
23.815207391316115        34.99375082880502        12.44503740185599
22.13823622319974         25.327283038676175       6.6060736726022835
22.41044704261506         25.154566077352357       6.68074007037436
22.682657862030382        24.98184911602854        6.746123073260853
22.414818747362162        25.487861858977038       6.795497310038439
22.687029566777483        25.315144897653216       6.861968289415058
22.691401271524583        25.648440679277897       6.97926378076005
23.51324972764649         25.462979229887214       7.25840671636312
23.24075747718822         25.635898306892337       7.210846077663481
22.96826522672995         25.808817383897455       7.157380354641125
23.23638577244112         25.302602525267655       7.090615616848796
22.963893521982854        25.475521602272778       7.037892240965588
22.95952181723575         25.142225820648093       6.919854402481391
24.3520208700357          25.007650340648695       7.405822216888815
24.356035472993753        25.341805072419106       7.528433589932446
24.360050075951804        25.675959804189514       7.653402171864138
24.364064678909855        26.010114535959925       7.78072796268406
24.0724304892393          25.159426637061536       7.36089501561709
24.076445092197346        25.493581368831943       7.483554053063118
24.080459695155398        25.82773610060235        7.608570299397262
23.792840108442896        25.311202933474373       7.311756515441895
23.796854711400943        25.64535766524478        7.434463217290207
22.96322779040081         24.80274551064992        6.805236614143163
23.24379771877124         24.6236419052713         6.858774844669547
23.524367647141666        24.444538299892685       6.906737764840229
23.24009174560618         24.96312221526948        6.973865042046131
23.520661673976605        24.784018609890857       7.022300371255222
23.516955700811547        25.123498919889034       7.139523355096131
24.076136462404357        24.81994632706336        7.2412278637157
23.796546081607953        24.971722623476197       7.192481258857679
23.80025205477301         24.63224231347802        7.074866379699486
23.248592890294276        25.971961711892934       7.335259917982491
23.52108514075254         25.799042634887808       7.383065545567073
23.528920553858594        26.135106039888406       7.510166809748211
23.812525537613052        26.31748447524598        7.691287860452716
23.804690124506998        25.981421070245382       7.561654321382952
24.088295108261452        26.163799505602952       7.738293678378466
22.41044704261506         24.821232744019024       6.57054873940761
22.138236223199737        24.993949705342843       6.497759417453616
21.866025403784416        25.166666666666657       6.415686700614481
22.13823622319974         24.660616372009507       6.38793702073054
21.866025403784416        24.833333333333325       6.307741379709489
21.866025403784416        24.499999999999996       6.198287917229699
21                        25.999999999999993       5.918517598436897
21.288675134594808        26.16666666666666        6.295638157320775
21.577350269189612        26.33333333333332        6.60829709969531
21                        26.33333333333333        6.02872386375692
21.288675134594804        26.499999999999993       6.414592886643174
21                        26.666666666666664       6.141171774290519
21.577350269189612        25.66666666666666        6.383403567101631
21.577350269189612        25.999999999999993       6.494362131937907
21.288675134594804        25.83333333333333        6.182201473265722
21                        24.999999999999996       5.6669174270690235
21.288675134594808        25.166666666666664       5.9989807002090085
21.577350269189612        25.33333333333333        6.284049517834228
21                        25.333333333333332       5.752797688373927
21.288675134594804        25.499999999999993       6.091597855495218
21                        25.666666666666664       5.836664412163292
21.577350269189612        24.666666666666664       6.085084005723461
21.577350269189612        24.999999999999996       6.185320832566104
21.288675134594804        24.83333333333333        5.907960509003126
21.000000000000004        24.000000000000004       5.388467180703048
21.288675134594808        24.166666666666668       5.729045069491573
21.577350269189612        24.33333333333333        5.998985315000344
21.000000000000004        24.333333333333336       5.469837955742353
21.288675134594808        24.499999999999996       5.812779802372617
21                        24.666666666666664       5.5626547045309005
21.275764861627508        23.822981266070254       5.591645034380084
21.55152972325501         23.645962532140505       5.745839652658354
21.827294584882512        23.468943798210756       5.851051035537359
21.564439996222312        23.98964793273692        5.873789015576682
21.840204857849812        23.812629198807166       5.969549726262914
21.853115130817116        24.15631459940358        6.085295353493693
23.815989921274824        26.65037025827538        7.820758507696941
24.091759491923224        26.496685288632357       7.867610317421222
24.367529062571624        26.343000318989326       7.909890593525016
24.095223875584995        26.829571071661753       7.999808581845777
24.370993446233395        26.675886102018726       8.04193484974799
24.37445782989517         27.00877188504813        8.176860731352763
23.81422509060432         27.33122472385469        8.09125784092516
24.094341460249744        27.16999830445141        8.136654748547937
24.091516721414294        27.504033485125092       8.273153819831219
24.371633091059717        27.342807065721807       8.31313032860361
24.368808352224267        27.676842246395488       8.452832815845651
23.815107505939572        26.990797491065035       7.954470615748488
25.186425384900303        25.515500364687608       7.870749289554888
24.912305149570155        25.680371755111715       7.844203667255366
24.638184914240004        25.845243145535818       7.8141965582984625
24.908290546612104        25.346217023341303       7.717676818845035
24.634170311281952        25.511088413765407       7.6872702386833485
24.6301557083239          25.176933681995          7.562701127956354
24.63612665110899         26.17917404948575        7.941553912466475
24.91024688643914         26.01430265906164        7.971068436999417
25.184367121769288        25.849431268637534       7.9971214748750015
24.908188623308128        26.34823356301157        8.10067614946293
25.182308858638272        26.183362172587465       8.126236602914522
25.180250595507264        26.517293076537392       8.258094673673453
24.9116530069699          26.681119346040973       8.234629186872954
24.64305541843253         26.844945615544553       8.207551206099419
24.639591034770763        26.51205983251515        8.07311174659198
23.81063656298972         30.66358639249899        9.639029209897474
24.088643453687343        30.503224973955277       9.680079830722121
24.366650344384965        30.34286355541157        9.714715296861035
24.087767700003695        30.83744713110874        9.859112533413729
24.36577459070132         30.677085712565027       9.89297961005009
24.364898837017673        31.011307869718486       10.076225833874775
22.98107362800234         31.14822905743744        9.474720875814317
23.258295601169255        30.9851371899446         9.537745317891357
23.535517574336172        30.82204532245176        9.591543925951491
23.26030774952969         31.31745685850713        9.718731397574317
23.537529722696608        31.154364991014287       9.77226808856137
23.539541871057043        31.486684659576817       9.958148351155984
24.08977984836413         31.169766799671265       10.043622296189188
23.814660859710585        31.328225729624037       10.004263135282981
23.81264871135015         30.995906061061515       9.819068122597946
22.70236197888401         31.98086240563291        9.77006693795665
22.42358312051748         32.15390827042195        9.689586731951252
22.14480426215095         32.326954135211          9.59085465287581
22.42358312051748         31.820574937088622       9.505296014725698
22.14480426215095         31.99362080187766        9.408798543208716
22.14480426215095         31.66028746854433        9.229039822056198
22.423283718444075        32.487410237521956       9.880158937593928
22.702062576810604        32.31436437273291        9.960948839239986
22.701763174737202        32.64786633983292        10.15822640440845
22.144630104681273        31.32633375212261        9.052263640856792
22.423234805578126        31.15266750424518        9.147203116166182
22.423408963047805        31.486621220666898       9.323444153669435
22.70201366394466         31.31295497278947        9.40182267968314
22.702187821414334        31.646908689211187       9.583139397043306
23.260481906999367        31.651410574928846       9.9054219173585
22.981421942941687        31.816136490280876       9.842728112958667
22.981247785472014        31.482182773859158       9.655919082609959
23.538500923572737        32.4875873761578         10.548724561582288
23.259488539936427        32.652181019749506       10.497223320686428
22.980476156300114        32.81677466334122        10.434948344646308
23.25978794200983         32.3186790526495         10.29397596036974
22.980775558373516        32.483272696241215       10.231488049961282
22.981074960446918        32.1497707291412         10.034423419161158
23.260134924504598        31.985044813789173       10.096769054484968
23.539194888562275        31.82031889843714        10.149147319206314
23.538847906067506        32.153953137297464       10.346006056015174
23.26005812833398         32.98583490367733        10.707007451010295
23.539070511970294        32.821241260085614       10.757839001293627
23.53964010036785         33.15489514401344        10.973510983783529
24.09167108892255         32.8356762258054         11.049234444509564
23.8156555946452          32.99528568490942        11.015508641445797
23.815086006247643        32.661631800981596       10.800984349330964
21.866025403784416        28.83333333333335        7.723525011679197
21.866025403784416        29.166666666666682       7.858700496779728
21.866025403784416        29.500000000000014       8.000928821323944
21.577350269189612        29.000000000000007       7.554443884387049
21.57735026918961         29.333333333333343       7.689424370999706
21.288675134594804        29.16666666666667        7.318517551384401
22.423085923952137        29.15322898447443        8.197701321268541
22.144555663868275        29.32661449223722        8.106137690671664
22.144555663868275        28.99328115890389        7.963837825411876
22.14324357257594         29.659128185349736       8.252181873527316
22.421773832659795        29.48574267758694        8.344013874192113
22.42046174136746         29.818256370699455       8.494297064532425
21                        29.333333333333336       7.033736423952749
21.288675134594804        29.500000000000007       7.465911256011294
21.57735026918961         29.66666666666667        7.838683718779105
21                        29.666666666666664       7.1939894075624835
21.288675134594804        29.833333333333336       7.628029882773422
21                        29.999999999999996       7.368967313307118
21.288675134594808        30.166666666666657       7.776626595851512
21.577350269189612        30.333333333333314       8.135792775390234
21.866025403784416        30.499999999999975       8.446465851923007
21.000000000000004        30.333333333333332       7.445074027662606
21.288675134594808        30.49999999999999        7.902893880307745
21.577350269189612        30.666666666666647       8.312220629947044
21.000000000000004        30.666666666666664       7.5483130563186425
21.288675134594808        30.83333333333332        8.056293479064525
21.866025403784416        30.83333333333333        8.608551416347426
21.866025403784416        31.166666666666686       8.773495585689027
21.577350269189612        31.000000000000004       8.45008918937849
21.866025403784416        29.833333333333336       8.146769709214494
21.866025403784416        30.166666666666654       8.295282052747588
21.577350269189612        29.999999999999993       7.985902519263287
22.42323480557813         30.819334170911826       8.978184193554561
22.144630104681273        30.993000418789254       8.883852792421646
22.144630104681273        30.6596670854559         8.718300548903681
22.42046174136746         30.151589704032776       8.651573088208403
22.14324357257594         30.325794852016372       8.557970240736225
22.143243572575937        29.99246151868305        8.403740329310581
22.421848273472794        30.485461937472298       8.812501401018652
24.63908353417416         60.17581071607574        17.583579958467606
24.909883326570785        60.01232867032043        17.888964197234944
25.18068311896741         59.84884662456512        18.178815421819543
24.911460053128522        60.344215545642484       17.503632361490496
25.18225984552515         60.18073349988718        17.791658159905207
25.183836572082893        60.512620375209245       17.412514791384083
24.91041554819785         60.67928575791616        17.121211460917323
24.636994524312804        60.845951140623086       16.81675405343013
24.63803902924348         60.51088092834941        17.19548826734723
25.45273759493978         58.67797316616205        19.673777813455416
25.72636879746989         58.50565324974768        19.94058827943189
26                        58.33333333333333        20.186892893201595
25.72636879746989         58.83898658308101        19.532305130831816
25.999999999999996        58.66666666666666        19.782357330785317
25.999999999999993        58.999999999999986       19.38128381257484
25.72636879746989         59.17231991641435        19.1296706272435
25.452737594939776        59.344639832828705       18.860571548761065
25.45273759493978         59.01130649949537        19.264111285299016
25.452737594939784        59.67797316616205        18.463239968266112
25.72636879746989         59.50565324974768        18.7337568434623
25.999999999999993        59.33333333333332        18.986787825507278
25.72636879746989         59.838986583081024       18.343866313907586
25.999999999999996        59.66666666666666        18.59831509266638
26                        60                       18.21586561405202
25.727945524027632        60.170873458403086       17.962493949183447
25.45589104805526         60.34174691680616        17.69471034162747
25.45431432149752         60.0098600414841         18.07496820825018
25.45273759493976         62.34463983282877        15.56257797771866
25.726368797469874        62.17231991641438        15.822079352808561
25.999999999999996        61.99999999999999        16.071651680616093
25.726368797469874        62.50565324974771        15.49415994940673
25.999999999999993        62.33333333333333        15.741383188552817
25.999999999999996        62.66666666666666        15.419046439067236
25.455891048055264        60.675080250139494       17.319348574926504
25.727945524027632        60.50420679173641        17.586784209591123
26                        60.33333333333333        17.83980790156862
25.727945524027632        60.83754012506974        17.218629732752078
26                        60.66666666666666        17.47130545183816
26                        60.99999999999999        17.110358264860867
25.17910639240964         61.51695974924309        16.311028939751818
25.452737594939762        61.344639832828726       16.58937179246218
25.72636879746988         61.17231991641435        16.85581490083183
25.45273759493976         61.67797316616206        16.238359865117438
25.726368797469878        61.50565324974769        16.503242928862008
25.999999999999996        61.33333333333332        16.756226248265857
25.726368797469874        61.838986583081024       16.158567445405513
25.999999999999993        61.66666666666666        16.409990720184233
25.45431432149751         61.0098600414841         16.95005494463237
25.180683118967387        61.18217995789847        16.669580412172
25.182259845525138        60.847400166553854       17.036742362716126
25.452737594939755        62.01130649949541        15.896262212982334
25.179106392409636        62.18362641590979        15.624027933276786
25.179106392409636        61.85029308257644        15.963321728078611
24.635417797755057        61.1807309319677         16.446418428478726
24.908838821640096        61.01406554926078        16.748157434107615
24.907262095082345        61.34884534060539        16.383713885421848
24.63733060061363         61.84560687944708        15.740226178549861
24.908218496511633        61.68128331434508        16.031012259067708
24.908218496511633        62.01461664767844        15.686550381409814
24.636374199184342        61.51316890570739        16.088731912661046
23.53994061180419         48.48881366201459        27.18957450132198
23.260756681200274        48.65306242924049        27.083697263330148
22.981572750596353        48.81731119646639        26.91693691735101
23.260752160356585        48.31942345503599        26.899285134934793
22.981568229752664        48.48367222226189        26.750556325217236
22.981563708908975        48.15003324805737        26.54703888380299
23.25979910755837         47.98544444355596        26.679516826687344
23.53803450620776         47.82085563905456        26.754382829477045
23.538987559005975        48.15483465053457        26.989133818100477
23.538607478071786        49.48958904275369        27.56112749026786
23.25942165750103         49.65370804218048        27.39874913672492
22.98023583693027         49.81782704160727        27.172997370868757
23.25986792537867         49.32024601639989        27.333894696415488
22.98068210480791         49.48436501582668        27.12920223645246
22.981128372685554        49.15090299004609        27.043283354120952
23.26031230328947         48.98665422282019        27.2287722105486
23.539496233893388        48.822405455594286       27.353377958988393
23.539051855982585        49.155997249173986       27.477228955303687
23.259449240891982        49.98464545573502        27.421871926434296
23.538635061462738        49.82052645630823        27.604511694445705
23.53866264485369         50.151463869862766       27.607065605821116
24.37099111916158         49.00970372821833        27.7327077347234
24.093529905464983        49.169665499730115       27.726069937186516
23.816068691768386        49.329627271241904       27.668876522367967
24.093974283375786        48.836073706150415       27.60537711641181
23.816513069679186        48.9960354776622         27.566580844498745
23.81695744758999         48.662443684082504       27.42433270527763
23.814182971457697        49.663488199259334       27.72920903068188
24.091644185154294        49.50352642774753        27.8053672195451
24.36910539885089         49.34356465623574        27.83096979112655
24.089758464843612        49.83738735576496        27.844414735148277
24.36721967854021         49.67742558425317        27.88898208077439
24.365333958229524        50.0112865122706         27.906744603667274
23.81423813823961         50.32536302636841        27.732426816207436
24.089786048234565        50.168324769319504       27.845078609298646
24.08966493498681         50.501248658852724       27.804831016274687
24.36521284498177         50.34421040180382        27.88659584566411
24.36509173173401         50.67713429133704        27.82695258567574
23.814210554848653        49.99442561281386        27.75123306984604
25.17910639240964         50.51695974924316        27.827473396755945
24.90772780110185         50.68132589311887        27.83768056990095
24.636349209794055        50.84569203699456        27.8044610455495
24.9078489143496          50.34840200358565        27.895485185819023
24.636470323041806        50.512768147461344       27.882932234495605
24.636591436289564        50.179844257928124       27.921908921456172
25.17910639240964         46.516959749243206       25.988798425785998
24.90774955718932         46.68116863112154        26.157444291463985
24.636392721969003        46.84537751299985        26.29593865351486
24.907595573171562        46.34782241390843        25.818282831604158
24.636238737951242        46.51203129578675        25.962984010115925
24.63608475393348         46.17868507857364        25.60790147756277
25.456766317146233        57.342276807251665       21.36063322971375
25.728383158573116        57.17113840362583        21.6078735353519
26                        56.99999999999999        21.831607272209496
25.72838315857312         57.50447173695916        21.188282101192307
26                        57.33333333333333        21.417944884399848
26                        57.66666666666666        21.005705960271015
25.72636879746988         56.83898658308105        22.026446298265242
25.454751956042998        57.010124986706884       21.784642232341334
25.45273759493976         56.67797316616211        22.209444285033847
25.452737594939762        56.34463983282879        22.636050365676216
25.72636879746988         56.172319916414395       22.86406150775398
26.000000000000004        56.00000000000001        23.06463465874889
25.72636879746988         56.50565324974772        22.446480116254417
26                        56.33333333333333        22.65607795639185
26                        56.66666666666666        22.245068827545428
25.728225718621964        55.839010085713          23.27668075986908
25.454594516091838        56.01133000212738        23.05797701946185
25.456451437243913        55.67802017142598        23.474909841949625
25.456451437243913        55.34468683809264        23.885751002553313
25.728225718621957        55.17234341904632        24.081417019351484
26                        55                       24.246319955385193
25.72822571862196         55.50567675237966        23.683066733753034
26                        55.33333333333333        23.860460544791543
26                        55.66666666666667        23.466565445912664
25.727442810879268        54.83847990599381        24.47244254233857
25.455668529501224        55.01082332504012        24.28928047652026
25.454885621758535        54.676959811987615       24.681586867104144
24.636349209794055        51.17902537032788        27.68671805473779
24.907727801101846        51.01465922645218        27.740402163182544
25.179106392409636        50.85029308257647        27.750659574130907
24.907727801101846        51.34799255978548        27.607629030089043
25.179106392409636        51.18362641590978        27.63835102513077
25.17910639240964         51.51695974924309        27.49054774975571
24.636992379643115        51.845776555855835       27.342295259842643
24.908049386026377        51.68136815254947        27.438056698282885
24.908049386026377        52.01470148588281        27.23652641057785
25.179106392409636        51.85029308257643        27.310039256356156
25.179106392409636        52.18362641590977        27.09780622657389
24.636670794718583        51.51240096309186        27.532642982426594
25.454885621758535        54.343626478654286       25.06022865972154
25.727442810879268        54.17181323932714        25.21241827717293
26                        54                       25.33032178203619
25.727442810879268        54.50514657266048        24.84919025184806
26                        54.33333333333333        24.98250752400362
26                        54.666666666666664       24.621173581786554
25.727674656926943        53.83739782519068        25.560953332168964
25.45511746780621         54.009211064517814       25.424506512265125
25.45534931385388         53.67479565038134        25.771446449249034
25.45534931385388         53.34146231704801        26.09685391981329
25.72767465692694         53.170731158524006       26.195500225487073
26                        53                       26.25774005029785
25.727674656926936        53.504064491857335       25.888466508594234
26                        53.33333333333333        25.969080087076147
26                        53.666666666666664       25.659940664322185
25.72636879746988         52.83898658308104        26.47997953413297
25.454043454396817        53.009717741605044       26.399955536893884
25.45273759493976         52.677973166162076       26.67868240417001
25.452737594939762        52.34463983282875        26.930097639860772
25.72636879746988         52.172319916414374       26.969216314808868
26                        52                       26.971204685253326
25.72636879746988         52.5056532497477         26.73779283092951
26                        52.33333333333333        26.75977295318514
26                        52.66666666666666        26.521951408199946
25.72636879746988         51.83898658308104        27.172704570715666
25.45273759493976         52.011306499495404       27.153820550896626
25.45273759493976         51.67797316616206        27.34581892554978
23.81492832082232         36.65834095381376        13.849864274785336
24.090197419780417        36.50073858906704        13.863013653415601
24.365466518738515        36.343136224320325       13.865314207250844
24.090566107876334        36.833604570277664       14.166847541847705
24.365835206834433        36.67600220553095        14.166178305044019
24.36620389493035         37.00886818674157        14.475783450886423
23.81336611661167         37.32542969214116        14.472155360809193
24.08978500577101         37.16714893944136        14.480083722269704
24.089673861723583        37.501117257515745       14.802909793592008
24.36609275088292         37.34283650481595        14.795150219849708
24.365981606835494        37.676804822890325       15.123662392122235
23.814147218716997        36.99188532297745        14.15646109319513
25.179106392084332        34.51695974946183        12.715780756715288
24.90857761114911         34.68088373625202        12.73229012463796
24.638048830213883        34.8448077230422         12.741825123485764
24.90775654869825         34.348671918159795       12.478082874189823
24.637227767763022        34.512595904949976       12.484837938040808
24.63640670531216         34.18038408685774        12.235288501969073
23.814765769080672        29.331444619320795       8.971314248761127
24.091410788021946        29.170763238249087       9.013914451732882
24.368055806963227        29.010081857177386       9.050510902790554
24.09123421839041         29.50361641860933        9.173664862789945
24.367879237331685        29.342935037537625       9.209641837911986
24.36770266770015         29.675788217897868       9.37328250175106
23.815714887685484        28.66485812350565        8.663156287884537
24.091194616132885        28.50440184697211        8.706116981911757
24.366674344580286        28.343945570438574       8.743654271849273
24.091885347324354        28.837469990341518       8.858051128337552
24.367365075771755        28.67701371380798        8.895168508419829
23.815240328383076        28.99815137141322        8.815208376403298
24.644226232561802        27.17793639100775        8.34449107809573
24.912823821099167        27.01411012150417        8.37084896406357
25.181421409636528        26.85028385200059        8.393594356058369
24.913994635228434        27.34710089696737        8.510301673696844
25.182592223765795        27.18327462746379        8.532326970885837
25.183763037895062        27.51626540292699        8.674292518155902
24.911169896392984        27.68113607764105        8.65227698203481
24.6385767548909          27.84600675235511        8.626168873675741
24.641401493726352        27.51197157168143        8.483613530890318
25.184217637565332        29.51902021207086        9.60504614499685
24.911987124399765        29.68222727413328        9.588629171239866
24.63975661123419         29.845434336195694       9.567424754343449
24.9121636940313          29.349374093773037       9.422484876332076
24.639933180865725        29.512581155835452       9.400277410611283
24.64010975049726         29.17972797547521        9.237639795596587
24.63885936826752         28.18013071932473        8.773479280863599
24.911452509769603        28.01526004461067        8.79873860843039
25.18404565127168         27.850389369896604       8.819905363759286
24.911735123146222        28.349384011580288       8.94895802093103
25.1843282646483          28.184513336866225       8.969275995467648
25.18461087802492         28.518637303835845       9.12240441328107
24.64024083065046         28.84626700606354        9.078875523551568
24.91242585433769         28.682452154949694       9.102840027048472
24.912294774184495        29.01591312436136        9.26054088118616
25.184479797871724        28.852098273247513       9.279041849511508
25.184348717718528        29.18555924265919        9.439922426750064
24.63955009945899         28.513198862694132       8.92426332330747
23.81507796523865         31.661347371094976       10.19476299804511
24.090196953892193        31.5028884411422         10.233116779601728
24.365315942545735        31.34442951118942        10.264714937937667
24.090614059420254        31.836010082613136       10.42801316236576
24.3657330480738          31.677551152660357       10.458605941352165
24.36615015360186         32.010672794131295       10.657898844117987
23.814384000249113        32.32861584881563        10.59265124587189
24.090267076925485        32.16964432147346        10.629042673383736
24.09096908292402         32.50266027363943        10.836028311901806
24.36685215960039         32.34368874629726        10.863537017695002
24.36755416559892         32.676704698463226       11.075395685361649
23.814730982743882        31.9949816099553         10.39077723757929
25.181894575454272        31.516760725651224       10.693558822598561
24.90997976817014         31.68139808181125        10.687138523308382
24.638064960886           31.84603543797127        10.67525186381484
24.909562662642074        31.348276440340314       10.490779480418693
24.63764785535794         31.512913796500335       10.477425890987167
24.637230749829875        31.1797921550294         10.285001817510764
24.638926093872698        33.845605412288265       11.992326755149275
24.91279532581931         33.679114569020825       11.990743551731041
25.186664557765923        33.51262372575339        11.982648029798497
24.910275937258778        34.01389324359031        12.230906480618115
25.18414516920539         33.84740240032287        12.22001214075268
25.181625780644858        34.182181074892355       12.464389716391665
24.913861762376435        33.34498936737866        11.75717892944429
24.63999253042982         33.5114802106461         11.756423654811165
24.641058966986943        33.17735500900393        11.52745453521745
24.6376790684809          32.180023023011124       10.879484964444366
24.90959387576504         32.015385666851095       10.889405289838434
25.181508683049174        31.850748310691074       10.893859255029192
24.909207983359934        32.349373251890945       11.09746128700371
25.18112279064407         32.184735895730924       11.099948918094968
25.180736898238973        32.518723480770774       11.311827811795917
24.63908308047796         32.84605492734306        11.305373647643135
24.909909989358468        32.68238920405692        11.311491302535837
24.911885875867448        33.01368928571779        11.531110631890114
25.182712784747956        32.850023562431645       11.52898558293038
25.184688671256936        33.181323644092515       11.75259232226463
24.63838107447943         32.51303897517709        11.089319058998878
24.639679875992506        30.177395985795243       9.738775629804433
24.911910389158077        30.014188923732824       9.758677192575357
25.184140902323648        29.850981861670405       9.773791312206907
24.911833653916393        30.346150573332373       9.933417566911988
25.184064167081964        30.182943511269954       9.947228832418048
25.18398743184028         30.514905160869503       10.125358705630497
24.63792836862521         30.84584030010216        10.097765142837817
24.910957900232745        30.68037273048583        10.114142766756483
24.91026028143741         31.01432458541307        10.299832467875333
25.183289813044944        30.84885701579674        10.309501433195582
25.182592194249608        31.18280887072398        10.498901472184928
24.638804122308855        30.511618142948702       9.915779431003369
26                        31                       10.672190781591581
25.727298191818093        31.172253575217077       10.683502484126963
25.454596383636183        31.344507150434147       10.690625164462578
25.72799581061343         30.838301720289834       10.493029137355013
25.45529400243152         31.010555295506908       10.498059815869771
25.455991621226854        30.67660344057967        10.310751778701253
22.979396559105247        41.150419440668536       18.13013848460437
23.25690622803518         40.987267839025996       18.15915887974288
23.534415896965115        40.82411623738346        18.164134924148136
23.25892050004733         41.32166186516692        18.58502801518283
23.53643016897727         41.15851026352438        18.587266192035187
23.53844444098942         41.4929042896653         19.018813228958745
22.7015599321032          41.97817147716769        18.92520751983732
22.42304842266361         42.152114318111785       18.84930660952883
22.144536913224012        42.32605715905587        18.729886756287765
22.42304842266361         41.81878098477847        18.41669844568832
22.144536913224012        41.99272382572256        18.299154586213973
22.144536913224012        41.659390492389235       17.874692426203694
22.422723371817927        42.485449918547715       19.284868518229338
22.70123488125752         42.31150707760362        19.363401189848148
22.700909830411838        42.64484267803955        19.805939230322736
22.422485984683593        41.485782831112616       17.99426833507313
22.70043505614317         41.312175169835996       18.072664456483352
22.700997494123186        41.645173323501844       18.496352084021368
23.259482938027347        41.654660018832764       19.015528507851784
22.980521435065274        41.816415748000225       18.984326604811343
22.97995899708526         41.483417594334384       18.554648640568892
23.5366017569868          42.48639303096885        20.32731894927431
23.25792943117992         42.6503214468044         20.33423753610909
22.97925710537304         42.81424986263994        20.30940510010494
23.258254482025603        42.31698584636847        19.886231414588078
22.979582156218722        42.48091426220401        19.861960833875038
22.9799072070644          42.14757866176808        19.41886093810912
23.258119993307908        42.98346835332311        20.786034362637853
23.536792319114788        42.81953993748756        20.777400581533982
23.536982881242775        43.15268684400628        21.230301236265134
23.258868710026473        41.98582293260061        19.448312621927137
23.537830212988545        41.824067203433145       19.44984712381168
23.537215984987675        42.15523011720099        19.8860156972502
24.36487837074632         42.00886935709905        20.179314276727165
24.088786166159817        42.16804391505565        20.25096162323284
23.81269396157331         42.32721847301225        20.300296514081882
24.08940039416069         41.8368810012878         19.814359516830947
23.813308189574183        41.9960555592444         19.86134383486908
23.813922417575057        41.66489264547655        19.42752583424153
23.811761714322397        38.66097176278326        15.831659975090197
24.088723640124535        38.50252919790607        15.826143196115419
24.365685565926675        38.34408663302888        15.80721564117383
24.088538743263143        38.83584268997025        16.185114124305052
24.365500669065284        38.67740012509306        16.162325035067582
24.365315772203893        39.010713617157236       16.526648149384922
24.09022147875228         39.17043200187591        16.55642799745978
23.815127185300664        39.33015038659458        16.571451330557718
23.81344444981153         38.99556107468892        16.196909216937122
23.814405642678572        41.33240392715648        18.996973472582695
24.09036684436772         41.17190356464765        18.95642467727903
24.36632804605687         41.01140320213882        18.897166843047813
24.089883619264203        41.50439228296772        19.382540568187494
24.365844820953352        41.343891920458894       19.318846263205565
24.365361595849837        41.67638063877897        19.746228741098648
24.088352572355568        40.83750953850673        18.532957767411993
23.81239137066642         40.99800990101555        18.569466499187428
23.810377098654264        40.66361587487464        18.150375294828663
23.816172602490226        39.6625312464391         16.952889988815148
24.09126689594184         39.50281286172043        16.933418546457254
24.36636118939345         39.343094477001756       16.899190589122604
24.0923123131314          39.83519372156495        17.319434151956024
24.367406606583014        39.675475336846276       17.28075808536142
24.368452023772576        40.0078561966908         17.67135063810109
23.81108509122617         40.329100206391956       17.74055931498104
24.089768557499372        40.168478201541376       17.714536385915657
24.089060564927472        40.502993870024056       18.1198295922788
24.367744031200672        40.342371865173476       18.07212107098021
24.36703603862877         40.67688753365614        18.480726472629154
23.813628846858197        39.99581572641553        17.342079986991635
25.185339675071955        39.51936621438255        17.449840179907053
24.913043791305498        39.6821962084853         17.534783857213014
24.640747907539037        39.84502620258805        17.608620676611082
24.911998374115935        39.34981534864078        17.155459798800365
24.639702490349475        39.512645342743525       17.22366237103476
24.638657073159912        39.180264482899005       16.84772912195973
24.638353026044864        47.17912810506294        26.604486577742033
24.90970986126518         47.014919223184606       26.472585390613325
25.181066696485498        46.85071034130628        26.310532699857667
24.911670165341043        47.34866981524769        26.762423340029656
25.18302700056136         47.184460933369365       26.606963824196104
25.184987304637225        47.51821152543244        26.878091798800977
24.91207821034129         47.682336251280006       27.023601704653778
24.639169116045352        47.84646097712756        27.135962292006905
24.366260021749415        48.01058570297513        27.215173560860297
24.63876107104511         47.512794541095246       26.885192620497612
24.36585197674917         47.676919266942804       26.974812582465887
24.365443931748924        47.34325283091049        26.70451523282531
23.815380415119265        48.32940434233477        27.2441997099217
24.090820218434338        48.169995022654945       27.252732729767764
24.09239725090506         48.50303436440268        27.447303787439356
24.367837054220132        48.343625044722856       27.42418268084732
24.369414086690856        48.67666438647059        27.596694072135204
23.81347430952284         47.66144631937473        26.781635733958538
24.08945912063588         47.50234957514262        26.763579813650075
24.089867165636125        47.836016011174934       27.02491974242793
23.81442736232105         47.99542533085475        27.03007287464092
24.639062683022843        48.18003168145843        27.357051872347117
24.911971777318776        48.01590695561087        27.255179872773976
25.18488087161471         47.8517822297633         27.120158554701376
24.911865344296267        48.34947765994173        27.45567610381562
25.1847744385922          48.18535293409417        27.33114337352322
25.18466800556969         48.518923638425036       27.511046255266567
24.913442376766987        48.68251700168947        27.622125201824275
24.642216747964284        48.846110364953894       27.696012361643167
24.640639715493563        48.513071023206166       27.54478098134482
24.642618712192764        49.178361506951646       27.808665893820486
24.913844340995468        49.01476814368721        27.749827822778148
25.185069969798167        48.85117478042278        27.653797964997104
24.914246305223944        49.347019285684965       27.842027209324698
25.185471934026644        49.183425922420525       27.76104644032015
25.185873898255124        49.515677064418284       27.832791681235538
24.638847271571393        49.8460833629865         27.923935085768786
24.91236058491326         49.68088021370239        27.89928411162493
24.91010474963143         50.014641108644014       27.916196442730538
25.183618062973295        49.8494379593599         27.868642507759205
25.181362227691466        50.18319885430153        27.866869746266026
24.640732991882075        49.51222243496907        27.88642537317234
25.452737594939762        51.34463983282873        27.506794283574212
25.72636879746988         51.17231991641437        27.486007871069827
26                        51.00000000000001        27.428188512242656
25.72636879746988         51.505653249747695       27.345343575519063
26                        51.33333333333333        27.307835279165452
26                        51.666666666666664       27.15550733683568
25.72636879746988         50.83898658308106        27.5926948647756
25.45273759493976         51.01130649949542        27.634039418114742
25.45273759493976         50.677973166162104       27.72578982628012
25.452737594939762        50.344639832828776       27.779975716161672
25.72636879746988         50.17231991641438        27.69816527723122
26                        50                       27.582042079964463
25.72636879746988         50.50565324974772        27.66264774907369
26                        50.33333333333333        27.565192913531014
26                        50.666666666666664       27.513908390957006
25.72862463275171         49.83855902147276        27.69960071701209
25.454993430221588        50.01087893788715        27.800391610807175
25.457249265503417        49.67711804294552        27.783183917435778
25.457249265503417        49.343784709612194       27.729846122234818
25.728624632751703        49.17189235480609        27.594220644635726
25.999999999999996        49                       27.42591524843866
25.728624632751703        49.505225688139426       27.663802210884278
25.999999999999993        49.33333333333333        27.51174058573474
25.999999999999996        49.66666666666666        27.56378286291008
25.72822266852323         48.839641212808345       27.489679868885606
25.456847301274934        49.011533567614435       27.64170311390206
25.45644533704646         48.67928242561669        27.51805687116176
23.81320533291964         43.326831373166954       21.651780841389805
24.089237222468512        43.167828995808904       21.59309378600213
24.365269112017383        43.00882661845086        21.509959747304734
24.08936591378564         43.501172835354566       22.043647523569103
24.365397803334513        43.34217045799652        21.95741326821735
24.365526494651643        43.67551429754218        22.403702064314693
23.812824208663663        42.66053756012953        20.748431187231315
24.088916413250168        42.50136300217292        20.695448847081245
24.365008617836676        42.34218844421632        20.62015405127455
24.08904666034052         42.83468208929019        21.14264478657479
24.36513886492703         42.67550753133359        21.063702541467073
23.81301477079165         42.99368446664823        21.19869650307493
25.179106392409672        43.51695974924312        22.423098028968095
24.907955990262707        43.6809258785247         22.582733813636022
24.63680558811574         43.844892007806266       22.724643182512157
24.907827298945577        43.34758203897904        22.14550366518772
24.63667689679861         43.5115481682606         22.283466072647215
24.636548205481482        43.17820432871495        21.841124237966618
24.63680558811574         44.178225341139594       23.163986631926644
24.907955990262703        44.014259211858025       23.017465184435462
25.17910639240967         43.85029308257645        22.853217321152815
24.907955990262707        44.347592545191354       23.448542345093983
25.17910639240967         44.183626415909785       23.279682403196233
25.179106392409672        44.516959749243114       23.702493275098615
24.908146051357196        44.681203861638856       23.873328042539526
24.63718571030472         44.84544797403459        24.023420690775296
24.63699564921023         44.5118366575871         23.596967743703342
24.63718571030471         45.17878130736794        24.43976785865061
24.908146051357186        45.014537194972206       24.28775656907818
25.179106392409658        44.85029308257647        24.115003160300276
24.90814605135717         45.34787052830556        24.691617505369003
25.179106392409647        45.18362641590982        24.51694545525427
25.17910639240964         45.51695974924318        24.90832015996071
24.636084753933485        45.84535174524031        25.23368565741628
24.907595573171562        45.68115574724174        25.08390758951596
24.907595573171562        46.01448908057508        25.459941747326983
25.179106392409636        45.85029308257651        25.286172655435543
25.179106392409636        46.183626415909856       25.64633207737731
24.636635232119097        45.512066526304125       24.84381320153791
25.45644533704646         48.34594909228336        27.359216488110658
25.72822266852323         48.17297454614168        27.179848136495202
26                        48                       26.972941200420138
25.72822266852323         48.50630787947502        27.350316398848662
25.999999999999996        48.33333333333333        27.155037342075847
25.999999999999993        48.666666666666664       27.306028691415317
25.728329101545743        47.839403841810814       26.97757033369252
25.456551770068973        48.01237838795249        27.16812614583767
25.456658203091482        47.67880768362163        26.945953866486136
25.456658203091486        47.3454743502883         26.695087968817212
25.72832910154574         47.17273717514415        26.488180707559078
26                        47.00000000000001        26.257370015026794
25.72832910154574         47.506070508477485       26.746381408928006
26                        47.333333333333336       26.522905520095897
26                        47.66666666666667        26.76142924856053
25.72636879746988         46.83898658308108        26.20353085092497
25.45469789901562         47.011723758225216       26.41719905319764
25.45273759493976         46.67797316616214        26.114006987844668
25.452737594939762        46.34463983282881        25.789956765343348
25.72636879746988         46.17231991641441        25.57091862811351
26.000000000000004        46.000000000000014       25.331684014096094
25.72636879746988         46.50565324974774        25.897283293731704
26                        46.33333333333334        25.66036312283143
26                        46.66666666666667        25.968925123141634
25.726368797469885        45.838986583081066       25.224572946707347
25.452737594939762        46.01130649949546        25.445550750435892
25.452737594939762        45.67797316616212        25.083451661995532
24.63764298525366         38.84573596476181        16.47711040679757
24.90997019830342         38.68075831236638        16.417572030189273
25.182297411353186        38.51578065997095        16.3480330195603
24.910984286209676        39.015286830503584       16.782326647432157
25.18331149925944         38.85030917810815        16.706923538883743
25.184325587165695        39.184837696245346       17.07419259233273
24.910155095164814        38.3474448203022         16.063326658407057
24.637827882115047        38.51242247269764        16.11782616374763
24.63801277897644         38.17910898063346        15.767755641121546
26                        39                       17.111036156616443
25.72844655835732         39.17312207146085        17.231259578157527
25.456893116714635        39.3462441429217         17.344194252587712
25.727432470451063        38.838593553323655       16.868668632636183
25.45587902880838         39.0117156247845         16.97507498603988
25.454864940902123        38.6771871066473         16.614334253617486
25.181914483101824        36.518972551355674       14.386956185790892
24.910010953711335        36.68227109648431        14.424951484853302
24.638107424320843        36.84556964161294        14.45456057321844
24.909642265615418        36.34940511527368        14.122923806283724
24.637738736224925        36.51270366040232        14.148744161012479
24.637370048129007        36.17983767919169        13.851668796855801
24.639101643088644        37.17791674611488        14.76913049459086
24.91100517247913         37.01461820098625        14.735012893868749
25.18290870186962         36.851319655857615       14.69250908244942
24.91199939124693         37.34696530548819        15.05343610727579
25.183902920637422        37.18366676035956        15.00642378349949
25.184897139405223        37.5160138648615         15.328700288940764
24.63887935499379         37.84585338226364        15.42629478452952
24.911888247199506        37.68093362356257        15.38208822494187
24.91102167118216         38.014189221932384       15.718416371445985
25.184030563387875        37.849269463231316       15.659895725356915
25.183163987370527        38.18252506160113        15.999673302230018
24.638990499041213        37.51188506418926        15.09313993790574
24.639840322289736        35.17804239843909        13.007791748710277
24.910369103224955        35.0141184116489         12.994988179620275
25.180897884160178        34.850194424858714       12.97521024145546
24.912160595300804        35.34735308704578        13.265164372036125
25.182689376236027        35.183429100255594       13.242117863629167
25.18448086831188         35.516663775652475       13.516503623236519
24.638225509865695        35.8457347539573         13.561968378682977
24.911353189088786        35.68119926480489        13.54307253392626
24.9104977273521          36.015302190039286       13.828944043829964
25.183625406575192        35.85076670088687        13.798546224871327
25.18276994483851         36.18486962612127        14.08869707905608
24.639032916077714        35.51188857619819        13.280811566715586
25.999999999999996        35                       13.380846377013894
25.72816028943729         35.17222125855083        13.431568782672908
25.456320578874582        35.344442517101655       13.476787864747088
25.72636879736144         34.83898658315395        13.165250270375388
25.454529086798736        35.011207841704774       13.20643572879468
25.452737594722883        34.67797316630789        12.943561730275807
25.45632057887459         35.67777585043499        13.754551686763472
25.728160289437294        35.50555459188416        13.704880732515926
25.999999999999996        35.333333333333336       13.649706454683324
25.728160289437298        35.8388879252175         13.985448692496036
26                        35.66666666666667        13.925822542489875
26.000000000000004        36.000000000000014       14.209194640433827
25.727304827700614        36.1729908504519         14.274162476489252
25.45460965540122         36.345981700903785       14.333416324941606
25.4554651171379          36.01187877566939        14.039929879577622
25.454609655401217        36.67931503423711        14.63494623710882
25.727304827700607        36.506324183785225       14.570427670102351
26                        36.333333333333336       14.500195115492975
25.727304827700607        36.83965751711855        14.874496896082064
25.999999999999996        36.666666666666664       14.798999622918574
25.999999999999996        36.99999999999999        15.105608162710624
25.728299046468408        37.172004621620495       15.186248667729599
25.456598092936815        37.344009243241          15.260612709806257
25.455603874169014        37.011662138739055       14.94359857126188
25.45659809293682         37.67734257657433        15.586825921544294
25.728299046468408        37.50533795495383        15.50662867177256
25.999999999999996        37.33333333333333        15.420154959058289
25.72829904646841         37.83867128828717        15.834826122787888
26                        37.666666666666664       15.742519202378707
26.000000000000007        38.00000000000001        16.072700892671875
25.454864940902127        38.34385377331397        16.263127849214236
25.727432470451063        38.17192688665699        16.171350473584837
25.727432470451063        38.50526021999032        16.516101966887607
26                        38.333333333333336       16.41099747487439
26                        38.66666666666667        16.757109229522598
25.45573151691947         38.01059817494415        15.920685815150705
22.69273476547116         23.97321843421281        6.415854919891011
22.417164978242248        24.148812289475206       6.352498166718513
22.14159519101333         24.3244061447376         6.279975832498095
22.404254705274948        23.805126888878792       6.237332128245585
22.12868491804603         23.980720744141188       6.165896531393629
22.11577464507873         23.637035343544774       6.049064166794443
22.41380601042865         24.485022516747115       6.460832897819509
22.68937579765757         24.309428661484716       6.5245631938606685
22.68601682984397         24.645638888756626       6.634652578317374
23.24715668658483         24.287431677999393       6.745981448149589
22.966586758214405        24.46653528337801        6.693104668411333
22.969945726027994        24.130325056106102       6.582353833166609
24.34876207698486         24.035394293661113       7.062824026904427
24.34984834133514         24.35947964265698        7.175507166844678
24.350934605685417        24.683564991652837       7.289839896839455
24.073963933703794        24.17177562907164        7.014423796150755
24.075050198054075        24.495860978067498       7.127001034905826
23.79916579042273         24.30815696448216        6.962395042129208
22.978398126794445        23.784863915656892       6.470358996536718
23.26406148811773         23.596509397100974       6.520184971980432
23.549724849441013        23.40815487854505        6.565332846222263
23.25560908735128         23.941970537550183       6.632640598917153
23.54127244867456         23.75361601899426        6.678249263465368
23.532820047908114        24.09907715944347        6.792050903004689
24.082416334470246        23.82631448862243        6.898839177933684
23.807618191189178        23.962695824032952       6.847259302103014
23.81607059195563         23.61723468358374        6.733008784373093
25.999999999999996        24.999999999999996       7.9223046937696475
25.728808461633434        25.171833454895868       7.9078986878925885
25.45761692326687         25.343666909791736       7.890713553154363
25.72346827564674         24.846611446029172       7.78624691345616
25.452276737280176        25.01844490092504        7.7683846122796325
25.18108519891361         25.190278355820908       7.747743182241855
25.446936551293483        24.693222892058344       7.648182271828506
25.175745012926917        24.865056346954212       7.626863675352453
25.17040482694023         24.539834338087516       7.50811076888674
24.89761017463872         24.69577300560791        7.477270523292443
24.90295036062541         25.020995014474607       7.5964103708568675
24.624815522337208        24.8517116731283         7.443174339293078
24.89652391028844         24.37168765661205        7.361626097051287
24.62372925798693         24.52762632413244        7.327360966147821
24.622642993636646        24.203540975136583       7.213197183057119
24.442301424593115        23.242875908213932       6.8234239143137625
24.41112164205703         23.507048703362994       6.90279135891852
24.37994185952094         23.771221498512055       6.982591396448742
24.144775899542417        23.297968898324307       6.74114991549749
24.113596117006324        23.562141693473365       6.819778250252772
23.847250374491715        23.35306188843468        6.655119559467064
24.619815291880784        23.872811043708325       7.097589388599225
24.890868506776712        23.71022779375553        7.129339818626423
25.161921721672638        23.547644543802736       7.158075316986216
24.893696208532575        24.040957725183787       7.244763062431259
25.1647494234285          23.878374475230995       7.273314010137968
25.167577125184366        24.209104406659254       7.389992494104856
24.682174856952955        23.3444654534102         6.936890306305595
24.922048289312798        23.44605499860647        7.048440773863098
24.65099507441687         23.60863824855926        7.017023550989581
25.44693655129349         24.359889558725012       7.5285868384566275
25.723468275646745        24.179944779362508       7.546330919414241
26                        24                       7.561343011759496
25.72346827564674         24.51327811269584        7.665308668958739
25.999999999999996        24.333333333333332       7.679703077476612
25.999999999999993        24.666666666666664       7.800023638146681
25.720640573890883        23.849214847934245       7.429224296261813
25.44410884953762         24.02915962729675        7.410974389489541
25.44128114778176         23.69842969586849        7.294801731337423
21.791799972347157        23.15229823736849        5.734331587188934
21.756305359811794        22.83565267652623        5.613525742274004
21.720810747276435        22.519007115683966       5.488633500792736
22.085709235861415        23.30303531401343        5.9267621773113435
22.050214623326056        22.986389753171167       5.807205652352536
22.014720010790697        22.669744192328903       5.683562730827223
22.34412388684032         23.137126829816108       5.991952055126515
22.30862927430496         22.820481268973843       5.869558453557383
22.60253853781922         22.971218345618784       6.04662066898299
22.37418929605763         23.47112685934745        6.114781365922707
22.632603947036536        23.305218375150126       6.1699773010924375
22.662669356253847        23.63921840468147        6.293055384728518
22.94833271757713         23.45086388612555        6.347546962680024
22.918267308359816        23.116863856594208       6.224456380350018
23.233996078900415        23.262509367569628       6.397360439429756
24.31341300875438         23.006727994641288       6.700133794163876
24.01588748370368         23.061820984751662       6.616650743645286
23.718361958652977        23.116913974862037       6.529411335912709
24.184524592915643        22.770580081068644       6.576225260745683
23.88699906786494         22.82567307117902        6.491533158524887
24.055636177076906        22.534432167496004       6.451698314059073
23.29314703654944         22.512689505262312       6.1672981925876105
23.547310083391928        22.519937059340208       6.264989215153245
23.801473130234417        22.527184613418108       6.359789255643844
23.378672974179963        22.811177963023226       6.300928216194326
23.632836021022452        22.818425517101122       6.39767617839718
23.464198911810488        23.109666420784137       6.43360643407258
23.06294420363937         22.665532452047803       6.130216400358907
23.14847014126989         22.964020909808717       6.264264322758619
22.832741370729295        22.818375398833293       6.089990559157477
21.551529723255012        23.312629198807173       5.660908922731544
21.275764861627508        23.48964793273692        5.495882819216343
21.000000000000004        23.666666666666664       5.281873480302041
21.275764861627508        23.156314599403586       5.397222180653528
21.000000000000004        23.333333333333332       5.172381356502239
21.000000000000004        23                       5.059990809303644
21.24027024909215         22.839669038561325       5.245459172058447
21.48054049818429         22.679338077122644       5.388340069221478
21.51603511071965         22.99598363796491        5.526667694259652
21.48054049818429         22.346004743789308       5.299761622045117
21.240270249092145        22.506335705227986       5.162919977119505
21                        22.66666666666666        4.9834908666025095
21.24027024909214         22.173002371894647       5.052090037388449
20.999999999999996        22.333333333333325       4.878700179108928
20.999999999999996        21.99999999999999        4.745618746822786
26.000000000000004        27                       8.710221673500374
25.727921012631693        27.172088467642332       8.70144406399531
25.45584202526338         27.344176935284658       8.689467678880423
25.726750198502426        26.839097692179134       8.56143280604947
25.454671211134112        27.011186159821463       8.548479276272456
25.453500397004845        26.67819538435826        8.410723806107145
25.45761692326687         25.67700024312507        8.016869015259028
25.72880846163343         25.5051667882292         8.033246474528065
25.999999999999993        25.33333333333333        8.046844804935823
25.72880846163343         25.838500121562532       8.16113171118635
25.999999999999993        25.66666666666666        8.17392236612484
25.999999999999996        25.999999999999996       8.303537377336859
25.45350039700484         26.34486205102493        8.276249841258682
25.726750198502415        26.17243102551246        8.291397409146484
25.72675019850242         26.505764358845795       8.42489625008743
25.999999999999996        26.33333333333333        8.436061094370372
26                        26.666666666666664       8.57162252642495
25.45555866013585         26.010931147075          8.145187956899152
25.45273759472289         34.344639832974565       12.688269634897058
25.726368797361445        34.17231991648728        12.65556746181053
26                        34.00000000000001        12.617674237455674
25.72636879736144         34.50565324982061        12.906881675434082
25.999999999999996        34.333333333333336       12.865010569324003
25.999999999999993        34.66666666666667        13.11940128251006
25.728888185921974        33.837541241917805       12.410867545323132
25.45525698328342         34.00986115840507        12.44022415649152
25.45777637184395         33.675082483835595       12.199192142770759
25.455842025263376        27.677510268617993       8.833665359905073
25.72792101263169         27.505421800975665       8.844439595638825
26                        27.333333333333332       8.852015055762859
25.727921012631683        27.838755134308997       8.990913896945617
25.999999999999996        27.666666666666664       8.99728720768857
25.999999999999996        28                       9.146038129277564
25.728203626008305        28.172879101278617       9.141611886913736
25.45640725201661         28.345758202557228       9.13373398158161
25.45612463863999         28.01163423558761        8.981820777690812
25.455991621226858        30.343270107246337       10.128450291807827
25.72799581061343         30.17163505362317        10.1276302306857
26                        30                       10.122898522264087
25.72799581061343         30.504968386956502       10.307892773327893
26                        30.333333333333332       10.301122120654965
26                        30.666666666666664       10.484219540430852
25.728072545855113        29.83967340402362        9.952917729332246
25.45606835646854         30.01130845764679        9.952029104524875
25.456145091710223        29.679346808047242       9.780300270243206
25.456407252016618        28.679091535890564       9.289153181630326
25.728203626008302        28.506212434611946       9.29561667325602
25.999999999999993        28.33333333333333        9.298628501913441
25.72820362600831         28.839545767945282       9.45357331906969
25.999999999999996        28.666666666666664       9.455170734020621
26                        29                       9.61566482559905
25.456145091710226        29.346013474713907       9.612209877740701
25.728072545855113        29.173006737356953       9.615749437941453
25.728072545855113        29.506340070690285       9.782139390338939
26                        29.333333333333332       9.780354337891572
26                        29.666666666666664       9.94943223677992
25.45627617186342         29.01255250530223        9.448559959181456
25.454596383636186        31.677840483767483       10.888556151201486
25.727298191818093        31.505586908550406       10.879064937284987
26                        31.33333333333333        10.8653847011688
25.727298191818093        31.83892024188374        11.079908036660285
26                        31.666666666666664       11.063859266963156
26                        32                       11.267614478974982
25.726912299412994        32.17290782692359        11.287010458956548
25.45382459882598         32.34581565384718        11.301748236563611
25.45421049123108         32.01182806880733        11.092257578565073
25.45382459882598         32.67914898718052        11.517078160184258
25.726912299412987        32.50624116025693        11.49961753520644
26                        32.33333333333333        11.47749870785392
25.72691229941299         32.83957449359026        11.718070741705787
26                        32.666666666666664       11.693229066982374
26                        33                       11.914805556360283
25.45777637184395         33.34174915050227        11.964812343353467
25.728888185921974        33.17087457525113        11.942198185540692
25.728888185921974        33.50420790858447        12.173280126765347
26                        33.333333333333336       12.142589639392298
26                        33.66666666666667        12.376879199757392
25.45580048533497         33.01044906884139        11.737720767668955
24.63654820548147         42.84487099538162        21.3977089400328
24.907827298945556        42.68091537231237        21.269688954784108
25.17910639240964         42.51695974924312        21.125899791558712
24.907827298945566        43.0142487056457         21.707379165854604
25.179106392409647        42.85029308257646        21.55786491576577
25.179106392409658        43.183626415909785       21.99026432823556
24.9076970518552          42.3475962851951         20.832985397127842
24.636417958391117        42.511551908264344       20.956228558285698
24.63628771130076         42.17823282114708        20.51745689218401
24.63695705296528         41.84489701538057        20.083091140979562
24.909035735184233        41.68092467366208        19.97258791723084
25.181114417403183        41.5169523319436         19.847804605481272
24.908366393519714        42.01426047942859        20.400953539872223
25.180445075738668        41.85028813771011        20.270170099559365
25.179775734074152        42.18362394347661        20.69620182825181
24.90951896028775         41.34843595534201        19.550164636887708
24.63744027806879         41.51240829706049        19.65533673299371
24.63792350317231         41.17991957874041        19.23328538274324
24.640676202259034        40.177205791381276       18.00201996735577
24.91297208602549         40.014375797278525       17.921830237080854
25.185267969791948        39.85154580317577        17.83053364889777
24.912900380745487        40.34655538607174        18.316815360410015
25.185196264511944        40.18372539196899        18.21916586135008
25.185124559231944        40.515904980762215       18.615736817264153
24.63926021711523         40.84623712834662        18.81571263705045
24.912192388173587        40.68107105455442        18.72190262845575
24.910855674230664        41.01475350494821        19.132933868738906
25.18378784528902         40.84958743115601        19.020226552137455
25.182451131346102        41.183269881549805       19.43091581487657
24.639968209687126        40.51172145986395        18.404948817818283
26                        42                       20.59476768965391
25.72636879746988         42.17231991641438        20.782289585410346
25.45273759493976         42.34463983282875        20.9593336193785
25.727038139134397        41.83898411064787        20.365894928452875
25.453406936604274        42.01130402706224        20.53628730924645
25.45407627826879         41.677968221295735       20.11690723372864
25.456893116714635        39.679577476255034       17.71963821747325
25.728446558357316        39.50645540479418        17.599548594735158
25.999999999999996        39.33333333333333        17.472170224886437
25.728446558357312        39.83978873812752        17.975104347519295
25.999999999999993        39.666666666666664       17.840571029362614
25.999999999999996        40                       18.216238570045075
25.728374853077312        40.17196832692074        18.357578570545606
25.456749706154625        40.34393665384148        18.490744652951868
25.456821411434632        40.01175706504826        18.10122206348174
25.456749706154632        40.67726998717481        18.88851300792628
25.728374853077312        40.50530166025407        18.747726498373787
25.999999999999993        40.33333333333333        18.598766070727255
25.728374853077312        40.838634993587405       19.144381190704216
25.999999999999996        40.666666666666664       18.987800335911626
26                        41                       19.38334136559796
25.454076278268793        41.3446348879624         19.70166256106453
25.727038139134393        41.1723174439812         19.546841481103463
25.727038139134393        41.505650777314536       19.954283255549264
26                        41.33333333333333        19.782980241825342
26                        41.666666666666664       20.186789016510698
25.45541299221171         41.010952437568605       19.291988020562638
25.452737594939762        42.67797316616209        21.38447377879706
25.72636879746988         42.50565324974771        21.20025239180721
26                        42.333333333333336       21.005553143029584
25.72636879746988         42.838986583081045       21.619476220771958
26                        42.66666666666667        21.417599618972805
26                        43.00000000000001        21.830907117483573
25.726368797469892        43.17231991641438        22.040316450803054
25.45273759493978         43.34463983282875        22.23771342129789
25.45273759493977         43.01130649949542        21.81087645591611
25.452737594939784        43.67797316616209        22.663169386819987
25.72636879746989         43.50565324974771        22.459575046135406
26                        43.33333333333334        22.243968342626182
25.72636879746989         43.838986583081045       22.875876650415833
26                        43.66666666666667        22.654072576716874
26                        44.00000000000001        23.061219819755525
25.726368797469892        44.17231991641438        23.288961757591856
25.45273759493978         44.34463983282875        23.50271957603959
25.45273759493978         44.01130649949542        23.08477158650047
25.452737594939784        44.67797316616208        23.9135925446012
25.726368797469892        44.50565324974771        23.69526924123564
26                        44.33333333333334        23.46296181848126
25.726368797469895        44.838986583081045       24.09422839005363
26                        44.66666666666667        23.857355482381372
26.000000000000004        45.000000000000014       24.244400811455296
25.452737594939762        45.34463983282879        24.70393398674296
25.72636879746988         45.1723199164144         24.48262753724123
25.726368797469885        45.50565324974774        24.86052326788446
26.000000000000004        45.33333333333334        24.62067459748924
26.000000000000004        45.66666666666668        24.983102331702952
25.452737594939773        45.01130649949543        24.314047060795914
21.638757998018335        21.714724500673356       5.129953562060685
21.666108914437704        21.98281870567689        5.258841560751162
21.69345983085707         22.250912910680427       5.378401540328513
21.42583866534556         21.809816333782233       5.05228058731576
21.453189581764924        22.07791053878577        5.18068511423703
21.212919332672776        21.90490816689111        4.924168982236609
21.9322020528191          21.77626513922104        5.311493876016038
22.225646107619866        21.837805777768722       5.4804429323893125
22.519090162420632        21.89934641631641        5.636800731180955
21.959552969238466        22.044359344224574       5.43380301970971
22.25299702403923         22.105899982772257       5.596173221086236
21.98690388565783         22.31245354922811        5.546784144290198
22.280813149172097        22.463190625873054       5.735279810611916
22.546906287553494        22.256637059417198       5.7782353236951245
22.574722412686356        22.61392770251799        5.914841969629302
23.035128078506503        22.30824180894701        5.995984894902012
22.80492524559643         22.4610847557325         5.956985456752104
22.777109120463567        22.10379411263171        5.8191524077663495
23.37687640636681         22.264307876055035       6.113432015093911
23.118857448323872        22.05986017973973        5.941869062699416
22.860838490280937        21.85541248342443        5.7647869208551334
23.46060577618418         22.015926246847755       6.057273956258838
23.202586818141242        21.81147855053245        5.8854613491557775
23.54433514600155         21.767544617640475       5.998824016083057
23.631039453209297        22.271555430132928       6.210399689627451
23.714768823026667        22.023173800925647       6.153518282760726
23.885202500051786        22.278802984210827       6.304476382086175
24.670153882715773        22.997176878031052       6.81487093789866
24.89800634083843         22.75147784784817        6.803727145235881
25.125858798961087        22.50577881766529        6.7899925363257045
24.910027315075617        23.09876642322732        6.926037995313786
25.13787977319827         22.85306739304444        6.9125948680744935
25.149900747435453        23.200355968423587       7.035289128294636
24.541265466877036        22.761028964458408       6.6924921569065745
24.4123770510383          22.524881050885764       6.56949496264596
24.76911792499969         22.515329934275528       6.682259703401373
24.45969062758135         21.731719779511224       6.299885549299386
24.32500581074654         21.99929057550615        6.354958282932679
24.19032099391172         22.266861371501076       6.405562537852722
24.15457213372142         21.743661392220975       6.205032240089777
24.019887316886603        22.0112321882159         6.25698855044474
23.849453639861487        21.755603004930723       6.104678395684259
24.68174668470793         21.989739458895915       6.468016166027306
24.90380274183451         22.247759138280603       6.631385161702709
24.54706186787311         22.25731025489084        6.520989803693285
26                        23.666666666666664       7.444742488685628
25.720640573890876        23.515881514600913       7.313322751988308
25.441281147781755        23.365096362535155       7.179599165864227
25.999999999999996        23.333333333333332       7.328740601622591
25.720640573890876        23.182548181267578       7.198019843725579
25.999999999999996        23                       7.213337350570274
25.708619599653694        22.83525960588843        7.075196109494671
25.429260173544574        23.01780778715601        7.056794204402983
25.41723919930739         22.670519211776863       6.934081171413148
21.75917199867889         21.476483000448905       5.094778118118873
21.879585999339447        21.238241500224454       5.0158907254341765
22                        21                       4.893291384006264
22.052616053479653        21.538023638996588       5.277147373014469
22.17303005414021         21.299782138772137       5.199088921270074
22.34606010828042         21.59956427754427        5.446925370328157
21.42583866534556         21.476483000448905       4.855568831457616
21.212919332672776        21.571574833557783       4.754114743773092
20.999999999999996        21.666666666666657       4.602222025754339
21.21291933267278         21.238241500224454       4.483139649324518
21                        21.33333333333333        4.357904448700504
21                        21                       4.012666015661501
21.54625266600611         21.238241500224454       4.804360579550382
21.333333333333332        21                       4.415898589451861
21.666666666666664        21                       4.709440378900264
23                        20.999999999999996       5.363641393335887
22.839696720806877        21.299782138772137       5.48740572047502
22.679393441613755        21.59956427754427        5.578458833089932
22.666666666666668        21                       5.227807617361607
22.506363387473545        21.299782138772137       5.353722101106965
22.333333333333336        21                       5.071024280918325
23.181445048667186        21.255848205880156       5.618901875919123
23.36289009733437         21.511696411760315       5.830629416834846
23.021141769474063        21.555630344652293       5.708200005649183
23.6962234306677          21.51169641176032        5.942335313277556
23.514778382000518        21.255848205880156       5.741364111113618
23.333333333333332        20.999999999999996       5.496859967282223
23.84811171533385         21.25584820588016        5.858460941484802
23.666666666666664        21                       5.624713136405027
24.000000000000004        21                       5.74720090070463
24.153230209193786        21.243906593170408       5.972021777768846
24.306460418387566        21.487813186340816       6.1562499939670605
24.001341924527637        21.499754799050564       6.0520429212203455
25.29771314672674         21.644516522324757       6.523382650828728
25.24042836413819         21.931603954104936       6.61742577851996
25.183143581549636        22.218691385885116       6.706295740352267
25.01837230701161         21.67358427472025        6.451467209423791
24.96108752442306         21.960671706500424       6.544012768492741
24.739031467296478        21.702652027115736       6.37696817558064
26                        22.666666666666668       7.098912847939034
25.708619599653698        22.501926272555096       6.960217749099961
25.417239199307392        22.337185878443528       6.81854895325494
26                        22.333333333333336       6.983001508708295
25.708619599653698        22.168592939221764       6.843752552105752
26.000000000000004        22                       6.865603332878112
25.531808764484495        21.763011014883173       6.640746987943721
25.765904382242248        21.881505507441588       6.754820548626811
25.474523981895945        22.05009844666335        6.732234553528808
24.6397937517209          21.487813186340816       6.253144953913712
24.486563542527122        21.243906593170408       6.069957498829065
24.333333333333336        21                       5.846177382878306
24.81989687586045         21.243906593170404       6.169518418775894
24.666666666666668        20.999999999999996       5.946779063938703
25.000000000000004        20.999999999999996       6.049005943885928
25.19847543115116         21.42967768154984        6.386969629536322
24.919134591436034        21.458745433945325       6.321349087944208
25.099237715575583        21.214838840774917       6.228844060555408
25.531808764484495        21.42967768154984        6.4973244003652
25.432571048908915        21.214838840774917       6.336921500624832
25.333333333333336        20.999999999999996       6.15480605319573
25.765904382242248        21.21483884077492        6.435253182773769
25.66666666666667         21                       6.250860404585269
26.000000000000007        21                       6.337168998054318
25.76590438224225         21.548172174108252       6.6165043819186
26.000000000000004        21.333333333333332       6.556248808765517
26.000000000000004        21.666666666666664       6.732393587040097
