# Supplementary material for: Development of three-dimensional forward modeling and observation device for leakage electric field in the process of foundation pit pumping test
Source: PLoS One. 2025 Aug 20;20(8):e0328727. doi: 10.1371/journal.pone.0328727 (PMC12367133; doi:10.1371/journal.pone.0328727)
Supplement: S2 File — This is the data used in Section 4.2.1 “Effect of emission current” of the paper. (ZIP) [file pone.0328727.s002.zip › 4.2.1/4.2.1_1A.dat]

X                         Y                        V
22.574628893016158        76.72942862922116        2.3423112193161764
22.60238376051727         76.47032735998664        2.377148301807278
22.630138628018383        76.2112260907521         2.4116683726178816
22.657893495519495        75.95212482151759        2.4458714317479324
22.866467467179106        76.67071987236304        2.3910413113583164
22.89422233468022         76.41161860312852        2.4257073900308628
22.92197720218133         76.152517333894          2.460056457022898
23.15830604134205         76.61201111550493        2.4378537933056426
23.186060908843164        76.35290984627039        2.472348868159635
23.450144615505           76.5533023586468         2.4827486651581157
22.667556079559315        74.9828772489406         2.5592859361726195
22.38556941467499         75.14550163333092        2.4963112581678093
22.103582749790657        75.30812601772126        2.4307684534929512
21.82159608490633         75.47075040211159        2.3626575221480404
22.39021191989817         74.81672620090966        2.5348681851689383
22.108225255013842        74.97935058529998        2.4681084751619493
21.82623859012951         75.14197496969031        2.3987806384849
22.112867760237023        74.65057515287872        2.5059066993789303
21.830881095352694        74.81319953726904        2.4353619573697634
21.83552360057588         74.48442410484778        2.4724014788025825
22.379127691981772        75.79166668171558        2.42177723985398
22.10036188844405         75.6312085419136         2.394039269987349
22.6611143568661          75.62904229732526        2.4836329212286223
22.382348553328377        75.46858415752325        2.4590225763471194
22.664335218212706        75.30595977313293        2.521437756036856
20.999999999999993        69.99999999999999        2.7299879061428673
21.2886751345948          70.16666666666666        2.8397908677984613
21.57735026918961         70.33333333333331        2.9226485043911037
21.866025403784416        70.49999999999997        2.9785608159207837
20.999999999999993        70.33333333333333        2.6760737361084668
21.288675134594804        70.49999999999999        2.7882002750932795
21.57735026918961         70.66666666666664        2.8733814890151486
20.999999999999993        70.66666666666666        2.632066063633723
21.2886751345948          70.83333333333331        2.7465161799477764
20.999999999999996        71                       2.597964888718651
20.999999999999996        71.99999999999999        2.4836008003595706
21.288675134594804        72.16666666666664        2.5834007590467607
21.57735026918961         72.3333333333333         2.660150791639404
21.866025403784416        72.49999999999996        2.713850898137455
21                        72.33333333333333        2.4374426629832215
21.288675134594804        72.49999999999997        2.5413851492600124
21.57735026918961         72.66666666666663        2.6222777094422653
21                        72.66666666666666        2.404963333724993
21.288675134594804        72.83333333333331        2.513048347591421
21                        73                       2.386162812584914
21.866025403784416        72.83333333333331        2.6724211127834945
21.866025403784416        73.16666666666667        2.631889695140342
21.866025403784416        73.50000000000003        2.592256645207986
21.577350269189612        72.99999999999999        2.580607680238608
21.57735026918961         73.33333333333334        2.5398360187457527
21.288675134594804        73.16666666666667        2.471138074538067
21.288675134594804        71.16666666666664        2.701648543941047
21.57735026918961         71.33333333333329        2.782465776715182
21.866025403784416        71.49999999999993        2.8404165870410716
21                        71.33333333333333        2.5521748402288402
21.288675134594804        71.49999999999997        2.6578601372155854
21.57735026918961         71.6666666666666         2.7406790117540694
20.999999999999996        71.66666666666666        2.514053477442471
21.2886751345948          71.83333333333329        2.621740416193564
21.866025403784416        71.83333333333327        2.796893414900093
21.866025403784416        72.16666666666661        2.754704851932225
21.57735026918961         71.99999999999994        2.699747597110175
21.866025403784416        70.83333333333329        2.9305612134492973
21.866025403784416        71.1666666666666         2.88451313715606
21.57735026918961         70.99999999999997        2.826947869776044
22.707184831797672        71.99040268548428        2.9380953086470156
22.426798355793256        72.16026845698951        2.866301726605595
22.146411879788836        72.33013422849473        2.791553589769075
22.426798355793256        71.82693512365617        2.910325315232841
22.146411879788836        71.99680089516139        2.8339923609800692
22.146411879788836        71.66346756182804        2.8777657413642026
22.69795731056492         76.95884405986027        2.33275699656381
22.98979588472787         76.90013530300216        2.3806185249903464
23.281634458890814        76.84142654614404        2.426562443322091
22.82128572811368         77.18825949049939        2.322253416571443
23.113124302276628        77.12955073364127        2.369246381382391
22.94461414566244         77.4176749211385         2.31080047933905
23.704885397132042        77.46892782211329        2.4028876471902767
23.451461646642176        77.45184352178836        2.373554258230252
23.198037896152307        77.43475922146342        2.342858535613174
23.619971803256362        77.16371933429113        2.430240528131957
23.366548052766497        77.14663503396619        2.4004246215857044
23.53505820938068         76.85851084646896        2.4568608674545853
23.93931623422299         77.32007873838921        2.4493030661263897
23.85440264034731         77.01487025056704        2.476710900880283
23.769489046471627        76.70966176274487        2.503386194015108
24.173747071313933        77.17122965466513        2.494595224079836
24.088833477438254        76.86602116684296        2.5220580126459424
24.408177908404884        77.02238057094104        2.538764121050587
21.833644645408885        76.41213223157983        2.2565659928610806
21.55576309693926         76.27475482105322        2.2118717348865964
21.27788154846963         76.13737741052661        2.1562998258620207
21                        76                       2.0898502657873617
21.829628458574703        76.09833828842375        2.2920699558728246
21.551746910105074        75.96096087789715        2.247180169210276
21.273865361635444        75.82358346737053        2.191412731497601
21.825612271740514        75.78454434526768        2.3274337989684732
21.547730723270885        75.64716693474105        2.282348483617825
22.108394262112423        76.25879642822575        2.322888666407374
22.104378075278238        75.94500248506966        2.3585340281554092
22.383143878815957        76.10546062487167        2.3859904793696742
22.327634143813732        76.62366316334072        2.317572216409757
22.08063939461131         76.51789769746027        2.288990474258067
22.355389011314845        76.36456189410619        2.3519398537299816
22.35245725179887         76.97400391939276        2.2797213775471232
22.130285610581584        77.21857920956435        2.214608427326619
21.908113969364297        77.46315449973595        2.1469723686546516
22.105462502596446        76.8682384535123         2.2518608064042756
21.88329086137916         77.1128137436839         2.1836262879473227
21.85846775339402         76.76247298763187        2.220157496016137
22.475785669347633        77.20341935003188        2.2702918785171833
22.599114086896392        77.43283478067099        2.2599130222472303
22.253614028130343        77.44799464020346        2.2053036520190994
21                        73.33333333333334        2.3355942222652653
21.288675134594804        73.5                     2.424453651075741
21.57735026918961         73.66666666666669        2.4970357621407633
21                        73.66666666666666        2.2861694103047547
21.288675134594804        73.83333333333334        2.378913005972559
21                        74                       2.2378883767033972
21.557015733717254        74.32294940323186        2.428970155051953
21.278507866858625        74.16147470161593        2.3507991210188814
21.845690868312058        74.1562827365652         2.5114814848161746
21.567183001453433        73.99480803494927        2.4625671005355745
21.855858136048237        73.82814136828262        2.5514332069513213
21.547730723270888        75.31383360140774        2.3179521290093867
21.273865361635444        75.4902501340372         2.21641527239185
21                        75.66666666666666        2.1042517021843112
21.273865361635444        75.15691680070387        2.248576678234765
21                        75.33333333333333        2.1258120035299277
21                        75                       2.154531169824182
21.557015733717254        74.65628273656519        2.388029916779899
21.278507866858625        74.82814136828259        2.282073147120428
21.278507866858625        74.49480803494926        2.319787626894964
21                        74.66666666666666        2.189019891101214
21                        74.33333333333333        2.216805626727629
21.55237322849407         74.98505816898646        2.352761921620641
21                        76.33333333333334        2.0459518043745852
21.27788154846963         76.47071074385994        2.1152683436802455
21.555763096939256        76.60808815438655        2.1737072319358006
21                        76.66666666666666        2.009014670495698
21.27788154846963         76.80404407719327        2.0811981890323246
21                        77                       1.9790388641506709
21.302704656454768        77.15438483324532        2.045454310650299
21.580586204924394        76.95842891043858        2.1376310443223097
21.605409312909533        77.30876966649063        2.101432145484968
21                        77.33333333333334        1.9301966521292608
21.302704656454765        77.48771816657865        2.003093221017734
21.60540931290953         77.64210299982396        2.0655521782412207
21                        77.66666666666667        1.876866653415575
21.302704656454765        77.82105149991199        1.9562443446928444
21                        78                       1.819048868009557
21.747046337251547        78.34751834004086        1.989564404662243
21.49803089150103         78.23167889336058        1.9538821183232353
21.249015445750516        78.1158394466803         1.8970436061056735
21.8007355479558          78.05273039327255        2.0455534637948407
21.55172010220528         77.93689094659227        2.0114770171831164
21.85442475866005         77.75794244650425        2.0980227851256483
21                        67                       3.156013902382465
21.288675134594808        67.16666666666667        3.286699507061136
21.577350269189612        67.33333333333334        3.3843057388192115
21.866025403784416        67.50000000000001        3.4488325976566787
21                        67.33333333333334        3.0860347955986227
21.288675134594804        67.5                     3.2273255665613156
21.57735026918961         67.66666666666667        3.3355369646034134
21                        67.66666666666666        3.027843505369487
21.288675134594804        67.83333333333333        3.179739442616237
21                        68                       2.9814400316951413
21.866025403784416        66.50000000000001        3.638022950110964
21.866025403784416        66.83333333333336        3.575054447421439
21.866025403784416        67.16666666666669        3.511990996603339
21.577350269189612        66.66666666666669        3.5069223540957326
21.577350269189612        67.00000000000001        3.44566152052176
21.288675134594804        66.83333333333334        3.3462526715195704
21                        66                       3.3046017325065815
21.288675134594808        66.16666666666669        3.4563416796707296
21.577350269189612        66.33333333333334        3.5674820855388565
21                        66.33333333333334        3.255689533495814
21.288675134594804        66.5                     3.401605714443787
21                        66.66666666666667        3.2061602567877934
22.70583207283507         66.98650802938512        3.7490397116091576
22.42589651648485         67.1576720195901         3.6543750344453176
22.145960960134634        67.32883600979505        3.5543059964611627
22.42589651648485         66.82433868625677        3.7192912360357298
22.145960960134634        66.99550267646171        3.6183432967296856
22.145960960134634        66.66216934312838        3.6822856488696747
21                        65                       3.491384986914119
21.288675134594808        65.16666666666666        3.6430078312082257
21.577350269189612        65.33333333333333        3.7587633358139754
21.866025403784416        65.49999999999999        3.838651500731327
21                        65.33333333333334        3.436900204499523
21.288675134594804        65.5                     3.582728405418976
21.57735026918961         65.66666666666666        3.6926892666500297
21                        65.66666666666667        3.3746391196970102
21.288675134594804        65.83333333333333        3.514672677241767
21.866025403784416        65.83333333333334        3.77023164243393
21.866025403784416        66.16666666666667        3.7033554588938085
21.577350269189612        66                       3.629313838715771
22.700399217566876        65.98695860007854        3.952411240852655
22.422274612972725        66.15797240005236        3.8529200422671286
22.14415000837857         66.3289862000262         3.7481239453532345
22.422274612972725        65.82463906671902        3.921890198330292
22.14415000837857         65.99565286669285        3.815275277776242
22.14415000837857         65.66231953335951        3.8839702849565114
22.424085564728788        66.49115554315456        3.7850708333139975
22.70221016932294         66.32014174318073        3.8825511194299516
22.704021121079002        66.65332488628292        3.814760609682105
22.144329103181548        65.32807087053357        3.9568015260661245
22.422632802578676        65.15614174106713        4.069038509671126
22.700936501975804        64.98421261160071        4.17536245154633
22.4224537077757          65.49039040389309        3.9945330922785507
22.700757407172826        65.31846127442665        4.099182857870835
22.70057831236985         65.65270993725258        4.024865787639607
23.535949109302567        65.49529061144665        4.225992248697378
23.257432478724006        65.65917994099061        4.1379179557972385
22.97891584814544         65.82306927053457        4.046724286515669
23.25761157352698         65.32493127816467        4.213639906921199
22.979094942948414        65.48882060770862        4.120812535471129
22.97927403775139         65.15457194488269        4.1967633078708575
21.866025403784416        64.50000000000003        4.057193738803448
21.866025403784416        64.83333333333334        3.9832396110774724
21.866025403784416        65.16666666666667        3.9103921983867647
21.577350269189612        64.66666666666669        3.9201992156900367
21.577350269189612        65                       3.838927918234365
21.288675134594804        64.83333333333334        3.7315962983935944
22.422632802578676        64.82280840773382        4.144623543306846
22.144329103181544        64.99473753720025        4.0304643917116865
22.144329103181548        64.66140420386692        4.1052339723925515
22.14328993044437         64.32793074450687        4.183275051046607
22.420554457104323        64.15586148901372        4.3027460966606625
22.69781898376428         63.98379223352055        4.415606875645587
22.4215936298415          64.48933494837377        4.222413982659731
22.69885815650145         64.3172656928806         4.332983726297785
22.699897329238627        64.65073915224065        4.252902251598039
22.420554457104327        63.82252815568039        4.385226513844264
22.14328993044437         63.99459741117353        4.264139754854384
21.866025403784416        64.16666666666669        4.1364427292353705
22.14328993044437         63.6612640778402         4.346362097111681
21.866025403784416        63.83333333333336        4.217049358116849
21.866025403784416        63.50000000000003        4.299013625447871
21                        64                       3.7338757989048896
21.288675134594808        64.16666666666669        3.877439279207528
21.577350269189612        64.33333333333334        3.9852119258403826
21                        64.33333333333334        3.6353863085966083
21.288675134594804        64.5                     3.7956881789782315
21                        64.66666666666666        3.5545560379329717
21                        62.99999999999999        3.915600003691447
21.288675134594808        63.16666666666667        4.085982857016171
21.577350269189612        63.33333333333335        4.213787397601651
21                        63.33333333333333        3.8461752434870453
21.288675134594804        63.5                     4.013435066677707
21.57735026918961         63.666666666666686       4.138116577129122
21                        63.666666666666664       3.785600508558211
21.288675134594804        63.83333333333334        3.9497373016147668
21.577350269189612        64.00000000000001        4.060985432259956
22.69898562607454         73.00065310278907        2.804630258184765
22.421332218644498        73.16710206852606        2.737316203260159
22.143678811214457        73.33355103426304        2.666524998934576
22.421332218644498        72.8337687351927         2.778851448091846
22.143678811214457        73.00021770092968        2.707109146316594
22.143678811214457        72.66688436759632        2.7485916614094066
22.424065287218877        72.49701859609111        2.8221494058971035
22.704451763223293        72.32715282458588        2.8927525955897
22.701718694648918        72.66390296368748        2.848264245435619
23.549948660592715        72.49997223290657        2.9981904314003187
23.266294315753324        72.66686585620074        2.935332608759644
22.98263997091393         72.83375947949492        2.8708125510211304
23.269027384327703        72.33011571709915        2.980951344417223
22.98537303948831         72.4970093403933         2.9154389124753473
22.988106108062688        72.16025920129172        2.9609196368327906
22.972444511596684        73.1687809128797         2.8261764857851883
23.256098856436076        73.00188728958554        2.8898485180969304
23.539753201275467        72.83499366629135        2.9518583153108544
23.24590339711883         73.33690872297032        2.8452107296782083
23.52955774195822         73.17001509967615        2.9063725014653548
23.51936228264098         73.50503653306095        2.861732989863839
22.67914738041006         73.98340941295626        2.6797098875867973
22.397939453798667        74.15041431025344        2.614041544264105
22.116731527187273        74.3174192075506         2.544938741336031
22.408106721534846        73.82227294197085        2.654542675363122
22.126898794923452        73.98927783926803        2.5847293098923223
22.13706606265963         73.66113647098544        2.6253915945701873
22.394075686848417        74.48357025558154        2.5742507368160625
22.67528361345981         74.31656535828436        2.639160314647862
22.67141984650956         74.64972130361248        2.599018997509803
22.414719470089672        73.49468750524846        2.6956432877854986
22.692372877519713        73.32823853951146        2.7624178315998527
22.685760128964887        73.65582397623386        2.7207777080671898
23.51215707387164         74.51960215863122        2.73405783894404
23.230623409100865        74.67402718873434        2.677366943901921
22.949089744330088        74.82845221883747        2.6191096429781213
23.234487176051115        74.34087124340624        2.7184031623102047
22.952953511280338        74.49529627350935        2.659494282850841
22.956817278230588        74.16214032818124        2.700287178524457
23.23929064856401         73.66449415969272        2.802704944141663
22.959219014487033        73.82395178632449        2.7420305767159796
22.96583176304186         73.4963663496021         2.7838173797244457
23.23688891230756         74.00268270154947        2.7602215663327727
23.51696054638453         73.8432250749177         2.8185096324375776
23.514558810128086        74.18141361677445        2.7759512487976354
22.9337178854744          75.81234667354892        2.501486057550659
22.936938746821006        75.48926414935659        2.5396870562907345
22.940159608167612        75.16618162516426        2.5779314003583527
23.209542275429307        75.67256852558025        2.5556626958695445
23.212763136775912        75.34948600138792        2.5943032038690053
23.48536666538421         75.53279037761158        2.608401346704603
23.22169327293839         75.01175659506113        2.635656204002806
23.503226937709165        74.857331564958          2.6918146017655746
23.494296801546685        75.19506097128479        2.6499291043524265
23.197801592136237        76.01273918592533        2.5140207480582695
23.47362598209114         75.87296103795666        2.566547051609838
23.46188529879807         76.21313169830172        2.5246628244276854
24.361524384388247        72.99889913463831        3.0348232479522506
24.080803683805826        73.1676116007792         2.978385500084528
23.800082983223405        73.33632406692007        2.9206887473883882
24.09099914312307         72.8325901673944         3.0244829278122856
23.81027844254065         73.00130263353527        2.9660572170530233
23.820473901857895        72.66628120015048        3.012271988961646
20.999999999999996        69                       2.832955280872312
21.288675134594804        69.16666666666667        2.954717918235186
21.57735026918961         69.33333333333333        3.0504114499621817
21.866025403784416        69.5                     3.120035876053356
20.999999999999996        69.33333333333334        2.799855695036419
21.2886751345948          69.5                     2.918489684092024
21.57735026918961         69.66666666666666        3.0110545675117795
20.999999999999993        69.66666666666666        2.765533236793266
21.2886751345948          69.83333333333331        2.8810385775416236
21.866025403784416        69.83333333333333        3.0719165540507234
21.866025403784416        70.16666666666664        3.024758200673196
21.57735026918961         69.99999999999999        2.9663710516388853
21.288675134594808        68.16666666666667        3.1099838922209946
21.577350269189612        68.33333333333334        3.208253170733605
21.866025403784416        68.50000000000001        3.276247867232954
21                        68.33333333333334        2.9410623179040405
21.288675134594804        68.5                     3.068327691221852
21.57735026918961         68.66666666666667        3.1653184825264002
20.999999999999996        68.66666666666667        2.8915674009631207
21.2886751345948          68.83333333333334        3.017554287072869
21.866025403784416        68.83333333333334        3.223097031275169
21.866025403784416        69.16666666666667        3.1710263675486408
21.57735026918961         69                       3.107324880128666
21.866025403784416        67.83333333333334        3.3917494304294076
21.866025403784416        68.16666666666669        3.3342211869548413
21.577350269189612        68                       3.2721176057921673
22.699957209871208        67.98461841724786        3.559747197836066
22.42197994117561         68.15641227816525        3.4702065984207895
22.144002672480013        68.32820613908262        3.375706821553095
22.42197994117561         67.82307894483192        3.5305414169038114
22.144002672480013        67.9948728057493         3.4348608906555533
22.144002672480013        67.66153947241597        3.493569883510675
22.42393822883023         67.490375482211          3.591579357629176
22.70387378518045         67.31921149200603        3.684184470927368
22.701915497525828        67.65191495462695        3.621086966336335
23.530287315179216        67.49540830028944        3.8046434776762026
23.25351061340988         67.65847833927558        3.72552873169388
22.976733911640544        67.82154837826172        3.643896638413832
23.2554689010645          67.32577487665466        3.7900048561808264
22.978692199295164        67.48884491564081        3.7068045849074363
22.980650486949784        67.1561414530199         3.771470267491811
22.69607204186485         69.98753344499346        3.2247527876732938
22.419389829171372        70.15835562999564        3.1456274393072605
22.142707616477892        70.3291778149978         3.0635634487230834
22.419389829171372        69.82502229666231        3.196042742341972
22.142707616477892        69.99584448166448        3.1118697926166496
22.142707616477892        69.66251114833115        3.1611371051353285
22.695603341768617        68.98527419149258        3.3854758777178477
22.41907736244055         69.15684946099506        3.301977216516899
22.142551383112483        69.32842473049752        3.2134972159620547
22.41907736244055         68.82351612766172        3.3558696319827988
22.142551383112483        68.9950913971642         3.2659386694426504
22.142551383112483        68.66175806383086        3.3194602951544896
22.419233595805963        69.49093587882868        3.248335937907133
22.695759575134026        69.3193606093262         3.330553431325069
22.695915808499436        69.65344702715983        3.276979067976882
22.42052865180808         68.48996420291348        3.412330351322378
22.698505920503678        68.3181703419961         3.5002412300378554
22.697054631136147        68.65172226674434        3.442150789998449
22.981647080537375        71.8250071272506         3.005768811100641
23.256109329277074        71.6596115690169         3.071747054958765
23.530571578016772        71.4942160107832         3.136030040221387
23.262568356802387        71.99486364305803        3.0258599486606226
23.537030605542085        71.82946808482433        3.0891050018929525
23.5434896330674          72.16472015886545        3.043158465619267
24.282966104826798        76.03097959526119        2.6443692975421196
24.324703372686162        76.36144658715448        2.609340801802296
24.36644064054552         76.69191357904775        2.574139076305124
24.005358941719535        76.2050871830564         2.5917819735243652
24.047096209578893        76.53555417494968        2.5570066079638245
23.727751778612266        76.3791947708516         2.5379084293963587
24.017099625012605        75.86491652271133        2.63386365266725
23.739492461905336        76.03902411050652        2.5799063486025866
23.751233145198405        75.69885345016145        2.6218743357214134
25.16223255284367         76.51866452899942        2.677568434361598
25.19965820936707         76.83977800616304        2.642231158479848
25.237083865890465        77.16089148332665        2.60650155886257
25.274509522413865        77.48200496049026        2.5703796355097617
24.91088100469741         76.6865698763133         2.632271866846387
24.948306661220805        77.0076833534769         2.5969697040211774
24.9857323177442          77.32879683064051        2.561275217460413
24.659529456551144        76.85447522362716        2.5860037624093897
24.69695511307454         77.17558870079077        2.5507367126406972
24.61779218869178         76.52400823173389        2.621554643710092
24.57605492083242         76.1935412398406         2.6569322952534313
24.869143736838044        76.35610288442001        2.6679986741932566
23.771703543646638        75.35782000419991        2.6653216347046316
24.05804042190906         75.18284963078821        2.720972895667938
24.344377300171487        75.00787925737654        2.775355129594544
24.03757002346083         75.52388307674977        2.6773070815629927
24.323906901723255        75.34891270333809        2.7314708003678487
24.303436503275027        75.68994614929963        2.6878088563503724
24.06697055807154         74.84512022446144        2.7632752668017124
23.780633679809114        75.02009059787311        2.7072366990954344
23.78956381597159         74.68236119154632        2.74950950325154
23.792477970459736        74.3462781704808         2.7913883006016174
24.072798867047823        74.17295418233039        2.8475684072181733
24.353119763635917        73.99963019417996        2.9025981587937117
24.06988471255968         74.5090372033959         2.8051433700831176
24.35020560914777         74.33571321524548        2.859626881873674
24.347291454659626        74.67179623631101        2.8172125388072833
23.797281442972626        73.66990108676728        2.877204721155638
24.078002143555047        73.50118862062641        2.9342232901653547
24.358722844137468        73.33247615448552        2.9899828543466436
24.07520060330427         73.83476564047362        2.890826444132255
24.355921303886692        73.66605317433275        2.945907824627125
23.79487970671618         74.00808962862405        2.8339640239854473
25.160936276916875        76.17635385184482        2.7188230051782276
24.86784746091125         76.0137922072654         2.7091967346486223
24.574758644905625        75.851230562686          2.6980738453475155
25.159640000990077        75.83404317469021        2.7602495904355653
24.866551184984452        75.6714815301108         2.750566809544675
25.158343725063283        75.49173249753561        2.8018481901335908
24.615699441802086        75.1691636707629         2.7855080192910195
24.887021583432684        75.33044808414925        2.794339039470702
24.595229043353854        75.51019711672444        2.7416797397146677
26                        76                       2.8170781271276666
25.720744184281223        76.17288817633315        2.7715884558635926
25.441488368562446        76.34577635266629        2.7250852249415667
25.71944790835443         75.83057749917853        2.8131531850612146
25.44019209263565         76.00346567551168        2.766494874948696
25.438895816708854        75.66115499835706        2.808076539396523
24.619738711726765        74.83560462478816        2.8271354898040233
24.89510012328204         74.66332999219978        2.8779101528959483
25.17046153483732         74.4910553596114         2.927679118870301
24.891060853357363        74.99688903817452        2.8358879403632837
25.166422264912637        74.82461440558612        2.885262164317985
25.162382994987958        75.15817345156086        2.843318521405742
24.898014277770187        74.32724697113426        2.9207264206690713
24.622652866214906        74.49952160372263        2.8694723282969603
24.625567020703052        74.16343858265711        2.9123661006435335
23.530258545096874        68.49129992290949        3.618540019421833
23.252040143987458        68.6559580124372         3.5431032713412796
22.973821742878037        68.82061610196489        3.465415224106613
23.253491433354988        68.32240608768896        3.602603252467035
22.975273032245568        68.48706417721664        3.523502670809795
22.976724321613098        68.1535122524684         3.5830056452717747
23.253501023382434        67.99044221348227        3.663242169726128
23.53027772515177         67.82737217449612        3.7409613468827776
23.53026813512432         68.15933604870281        3.67892686079799
23.821660399131037        72.33614177033098        3.0575575982298324
24.093372137669355        72.1723113077554         3.1157037771349483
24.365083876207677        72.0084808451798         3.172628968115663
24.092185640396213        72.50245073757489        3.0696365615982275
24.36389737893453         72.3386202749993         3.125780146310424
24.36271088166139         72.6687597048188         3.0798449062559508
24.086913110144042        71.83705923371427        3.1625110384748023
23.81520137160572         72.00088969628986        3.10344524600923
23.808742344080407        71.66563762224874        3.150311395843378
23.808641560581442        71.3326080632223         3.1987441300816304
24.08671154314611         71.17100011566137        3.260061003586907
24.364781525710782        71.00939216810046        3.3199806607372033
24.086812326645074        71.50402967468783        3.2107426847278733
24.364882309209744        71.3424217271269         3.269776757257423
24.36498309270871         71.67545128615336        3.220659526383584
24.08597111380865         70.83836812789336        3.310396417508527
23.80790113124398         70.99997607545427        3.2481270217011127
23.52983114867931         71.16158402301518        3.1844604095387274
23.80716070190652         70.66734408768625        3.298560444813621
23.52909071934185         70.82895203524716        3.2339413103490813
23.528350290004386        70.49632004747913        3.2844727426524627
25.181921014347406        72.51891452766279        3.1914401654856785
24.90845547102769         72.67890939665463        3.140315104135258
24.63498992770797         72.83890426564646        3.0881094649574443
24.909641968300832        72.34876996683514        3.1866672593530954
24.636176424981112        72.50876483582697        3.1337963717182182
24.637362922254255        72.17862540600747        3.1803968602297576
22.69924142215306         70.98757944335897        3.0754361532445738
22.421502749363516        71.15838629557263        3.0008575651790292
22.143764076573966        71.32919314778627        2.9225177097778596
22.421502749363516        70.82505296223931        3.048188673862952
22.143764076573966        70.99585981445296        2.9682315391773226
22.143764076573966        70.66252648111964        3.015896894755026
22.424150552578382        71.4926607096144         2.9551081387892553
22.701889225367932        71.32185385740074        3.0286892688786966
22.704537028582802        71.65612827144251        2.982908987346172
22.420446289267442        70.49170429611746        3.0963569502844983
22.69712850196092         70.3208821111153         3.173878363595854
22.69818496205699         70.65423077723713        3.1241061521196096
23.253461526062203        71.32533715497513        3.1188965293821966
22.9789992773225          71.49073271320881        3.0517503876619356
22.97635147410763         71.15645829916704        3.098698567056597
23.25198066738728         70.66007317943908        3.216785941411845
22.97561104477017         70.82382631139902        3.1471070782758916
23.250924207291206        70.32672451331725        3.2677793216002895
22.9745545846741          70.4904776452772         3.1969387678076355
22.97349812457803         70.15712897915535        3.247872669940567
23.25272109672474         70.9927051672071         3.167315969650518
21                        53                       6.803438874509761
21.288675134594808        53.16666666666666        7.142848288763487
21.577350269189612        53.333333333333314       7.390658585729934
21.866025403784416        53.499999999999964       7.546869765409119
21.000000000000004        53.333333333333336       6.726156687219757
21.288675134594808        53.499999999999986       7.063381267275676
21.577350269189612        53.66666666666664        7.309006730044247
21.000000000000004        53.66666666666667        6.655428160874077
21.288675134594808        53.83333333333332        6.99046790673212
21.000000000000004        54                       6.591253295472865
21.000000000000004        56.00000000000001        5.9544497638230025
21.288675134594808        56.16666666666669        6.232674217868876
21.577350269189612        56.33333333333337        6.423171169349532
21.866025403784416        56.50000000000005        6.525940618264928
21                        56.33333333333334        5.835587731726906
21.288675134594804        56.500000000000014       6.119450151626008
21.57735026918961         56.6666666666667         6.31558506895985
21                        56.666666666666664       5.713396056078151
21.2886751345948          56.83333333333334        6.00289644183048
20.999999999999996        56.99999999999999        5.587874736876767
21                        60                       4.681366767784518
21.288675134594808        60.166666666666664       4.8912047035002715
21.577350269189612        60.333333333333314       5.046410221226349
21.866025403784416        60.49999999999997        5.1469833209627645
21                        60.333333333333336       4.5943192424570265
21.288675134594804        60.499999999999986       4.797734816937667
21.57735026918961         60.66666666666664        4.946517973428618
21                        60.66666666666666        4.5105163521013605
21.288675134594804        60.833333333333314       4.7075095653468475
21                        60.99999999999999        4.4299580967174945
21.288675134594808        61.16666666666665        4.6320398872586335
21.577350269189612        61.3333333333333         4.768053910000965
21.866025403784416        61.499999999999964       4.838000164944506
21                        61.33333333333333        4.3242491475684846
21.288675134594804        61.49999999999998        4.5248520287053635
21.57735026918961         61.666666666666636       4.659387142043409
21                        61.66666666666666        4.237530996718461
21.288675134594804        61.833333333333314       4.436654968451025
21                        61.99999999999999        4.169803644167422
21.866025403784416        60.83333333333331        5.042759299730889
21.866025403784416        61.16666666666663        4.93976491439145
21.577350269189612        60.99999999999997        4.856671123768552
20.999999999999996        58.999999999999986       5.002949814757473
21.288675134594804        59.166666666666664       5.214605692815736
21.57735026918961         59.333333333333336       5.369637706049122
21.866025403784416        59.50000000000001        5.468045854457574
21                        59.33333333333333        4.902037825060157
21.288675134594804        59.5                     5.109936383242117
21.57735026918961         59.66666666666667        5.2612110765992135
21                        59.666666666666664       4.794843476069162
21.288675134594804        59.833333333333336       4.998984714374847
21.866025403784416        59.833333333333336       5.356210636343724
21.866025403784416        60.16666666666666        5.249189791845463
21.577350269189612        60                       5.1514034621049865
21.000000000000004        58                       5.295941466467422
21.288675134594808        58.16666666666667        5.549361058486639
21.577350269189612        58.33333333333334        5.719568126120006
21.866025403784416        58.500000000000014       5.806562669367524
21                        58.33333333333333        5.18771348039826
21.288675134594804        58.5                     5.431381116799842
21.57735026918961         58.66666666666667        5.591836228815531
21                        58.66666666666666        5.090049596494916
21.2886751345948          58.83333333333333        5.323965277278848
21.866025403784416        58.83333333333335        5.691320748452327
21.866025403784416        59.16666666666668        5.578481810149
21.57735026918961         59                       5.479535476126371
21.288675134594804        57.166666666666686       5.867832758634046
21.57735026918961         57.333333333333364       6.058995567808513
21.866025403784416        57.50000000000005        6.161363164400196
21                        57.33333333333333        5.49219297651675
21.288675134594804        57.500000000000014       5.7563505383018985
21.577350269189612        57.6666666666667         5.931712887504275
21                        57.666666666666664       5.394881886380311
21.288675134594808        57.83333333333334        5.643238988193355
21.866025403784416        57.83333333333337        6.043773640688506
21.866025403784416        58.16666666666669        5.925506809010938
21.577350269189612        58.000000000000014       5.825979160795058
21.866025403784416        56.833333333333385       6.4043987223820995
21.866025403784416        57.166666666666714       6.282872904427197
21.57735026918961         57.00000000000003        6.1872822794202325
21.288675134594808        54.16666666666669        6.888721224114679
21.577350269189612        54.33333333333337        7.103070902554256
21.866025403784416        54.50000000000006        7.234302330791553
21.000000000000004        54.33333333333334        6.465492087984577
21.288675134594808        54.500000000000014       6.76805268868618
21.57735026918961         54.6666666666667         6.987495039185546
21                        54.66666666666667        6.344810979518189
21.288675134594804        54.83333333333335        6.6524642522795965
21                        55                       6.229209970073815
21.866025403784416        53.833333333333336       7.443812251815336
21.866025403784416        54.1666666666667         7.339623106942799
21.577350269189612        54.000000000000014       7.206604631938635
22.00325869923335         78.32204066307534        2.041482224418073
22.0569479099376          78.02725271630703        2.0952566467643634
22.110637120641847        77.73246476953872        2.1455113313088496
22.25947106121515         78.29656298610982        2.089730399037417
22.3131602719194          78.00177503934151        2.141290184597394
22.515683423196954        78.2710853091443         2.1343089285202903
22.65866033068545         77.98661517980904        2.196087132093711
22.456137179407897        77.71730491000625        2.2020754467392396
22.801637238173946        77.70214505047377        2.254917649033298
23.435786827898742        78.19016989736276        2.274234556667188
23.129085692998146        78.21714170128995        2.229986904195492
22.82238455809755         78.24411350521711        2.1833450281465305
23.27206260048664         77.93267157195467        2.2881657802083013
22.965361465586046        77.95964337588185        2.243323567939639
23.10833837307454         77.67517324654659        2.3003544210989197
23.615185874054276        77.70934184719644        2.3615642466786846
23.525486350976507        77.94975587227961        2.318679883170981
23.36176212356441         77.69225754687152        2.3316405007173326
23.952346397479854        77.6778322413426         2.4061124206373576
24.199807397827662        77.88673666057193        2.407447724982075
24.447268398175478        78.09564107980124        2.4068935602243884
23.862646874402085        77.91824626642577        2.364252104225746
24.110107874749897        78.12715068565507        2.3650504926704086
23.77294735132432         78.15866029150891        2.3208308248180156
24.99876248100107         77.68655033359391        2.5178674116830786
24.723015439588274        77.89109570669757        2.463372053254628
24.70998527633141         77.53334220374418        2.507831643265497
24.43423823491861         77.73788757684784        2.452404934468805
24.421208071661745        77.38013407389442        2.496361788077544
24.186777234570798        77.52898315761851        2.4517987348487997
25.44148836856245         76.67910968599962        2.684645705800997
25.720744184281227        76.50622150966647        2.731076011935411
26                        76.33333333333333        2.776492758411869
25.720744184281227        76.8395548429998         2.6905515854187128
26                        76.66666666666666        2.7358954071075625
26.000000000000004        77                       2.69528607321474
25.758169840804626        77.16066832016342        2.6546624088056365
25.516339681609246        77.32133664032683        2.6130269295706468
25.478914025085842        77.00022316316323        2.649032479553594
25.516339681609246        77.65466997366018        2.5709470343021357
25.75816984080462         77.49400165349675        2.6130920761208882
26                        77.33333333333333        2.6542253031137393
25.75816984080462         77.8273349868301         2.5699802737800033
26                        77.66666666666666        2.611623063356614
26                        78                       2.5674793539433685
25.36281497285614         78.27691583426476        2.472240433261238
25.333379822708714        78.01194554300659        2.506511250157044
25.303944672561286        77.74697525174842        2.539224317573221
25.575209981904095        78.18461055617651        2.505006005954361
25.545774831756667        77.91964026491834        2.538755394868061
25.787604990952048        78.09230527808825        2.5367523128484013
25.05763278129592         78.21649091611025        2.451858879190407
24.752450589735695        78.15606599795575        2.430076588178126
25.02819763114849         77.95152062485208        2.4856420201765577
21.831364224834367        78.56501222669391        1.966925996648714
22.087576586816166        78.53953454972839        2.019834161496715
22.343788948797968        78.51405687276286        2.0690726812082376
21.915682112417183        78.78250611334695        1.9278181844978275
22.171894474398982        78.75702843638143        1.9817166944379994
22                        79                       1.872240968209611
21.49803089150103         78.56501222669391        1.8859611036809498
21.249015445750516        78.78250611334695        1.74312999776886
21                        79                       1.5610710869260152
21.249015445750516        78.44917278001363        1.8424588842702223
21                        78.66666666666666        1.69180784528644
21                        78.33333333333333        1.7778004389809543
21.58234877908385         78.78250611334695        1.855408290416755
21.666666666666664        79                       1.8083860730152024
21.333333333333332        79                       1.7046627792539994
25.438895816708854        75.32782166502375        2.8490703499128998
25.719447908354425        75.16391083251187        2.8952706262794337
25.999999999999996        75                       2.940449019233205
25.719447908354425        75.4972441658452         2.8540250848158437
25.999999999999993        75.33333333333333        2.898951746822394
25.999999999999996        75.66666666666666        2.857828116120546
25.723487178279104        74.83035178653714        2.9373327047831164
25.442935086633533        74.99426261904901        2.890836554800811
25.446974356558208        74.66070357307426        2.933076071328818
24.366293551975435        68.01047130207824        3.830444762981824
24.08761521634925         68.170747509022          3.761793113714874
23.80893688072306         68.33102371596574        3.69115819919487
24.087624806376695        67.83878363481531        3.8245331497432087
23.80894647075051         67.99905984175905        3.752721637897127
23.808956060777955        67.66709596755237        3.815932721307986
21.288675134594808        62.166666666666686       4.341934009837741
21.577350269189612        62.33333333333337        4.4717896619333874
21.866025403784416        62.500000000000064       4.559370600454243
21                        62.33333333333333        4.088515548810163
21.288675134594804        62.500000000000014       4.256189446730787
21.57735026918961         62.6666666666667         4.381588631076727
21                        62.66666666666666        4.0037810019848274
21.288675134594804        62.83333333333334        4.166998432155786
21.866025403784416        62.833333333333385       4.468454833764553
21.866025403784416        63.16666666666671        4.38166917542909
21.577350269189612        63.00000000000003        4.295622960162072
21.866025403784416        61.83333333333333        4.742951538483229
21.866025403784416        62.1666666666667         4.650075016986458
21.577350269189612        62.00000000000001        4.564502349506135
22.698544735441587        62.9844356274688         4.676305627977343
22.421038291555863        63.15629041831255        4.557180807551556
22.14353184767014         63.32814520915629        4.4314168067084
22.421038291555863        62.82295708497922        4.646266031048326
22.14353184767014         62.99481187582296        4.517287193447376
22.14353184767014         62.66147854248965        4.607287688540625
22.420796374330095        63.48940928699646        4.469947751243737
22.698302818215815        63.31755449615272        4.58689422495841
22.698060900990047        63.650673364836635       4.499994640847831
22.703480864456132        61.98808895249204        4.957872988548693
22.424329044232227        62.158725968328056       4.832187910494103
22.14517722400832         62.32936298416406        4.699353781129279
22.424329044232227        61.825392634994685       4.929398172062265
22.14517722400832         61.99602965083069        4.793311120179472
22.14517722400832         61.66269631749732        4.8894405641942065
22.422683667894045        62.49084152665364        4.738110119805046
22.70183548811795         62.320204510817625       4.86178349975923
22.70019011177977         62.652320069143215       4.767927712902122
22.697972325670364        60.98498070966481        5.261374983932637
22.420656685041717        61.156653806443195       5.1292814493760766
22.143341044413066        61.32832690322158        4.988156509713345
22.420656685041717        60.82332047310987        5.233356905471769
22.143341044413066        60.99499356988825        5.091076612484679
22.143341044413066        60.66166023655492        5.195226351148483
22.422492864636972        61.491023220718944       5.028007627555883
22.69980850526562         61.31935012394055        5.157543285811402
22.701644684860874        61.65371953821629        5.056375954016745
23.537303910998062        61.493336260502154       5.293253101517795
23.259362895484088        61.658253824498786       5.186787770633714
22.98142187997011         61.82317138849541        5.074994399644013
23.25752671588883         61.323884410223044       5.289326856808318
22.979585700374855        61.48880197421967        5.1755154254653455
22.977749520779597        61.15443255994393        5.27870081761326
22.701736976101266        59.98830883385888        5.585901248399043
22.42316645199565         60.158872555905916       5.447637982845638
22.144595927890034        60.329436277952944       5.301332007033535
22.42316645199565         59.825539222572594       5.558734832038069
22.144595927890034        59.99610294461962        5.40798366707109
22.144595927890034        59.6627696112863         5.519449700724234
22.42191156851868         60.49109651450789        5.3392749369789225
22.7004820926243          60.32053279246085        5.4752808125506585
22.69922720914733         60.652756751062824       5.367105391061856
22.703508266962224        57.98803257682641        6.290262495820813
22.424347312569623        58.158688384550956       6.143324746251129
22.14518635817702         58.329344192275485       5.982091470766704
22.424347312569623        57.82535505121763        6.26402839518477
22.145186358177018        57.99601085894216        6.101915365055268
22.14518635817702         57.66267752560884        6.221061951377897
22.702450433307426        58.988294532613935       5.929170467400702
22.42364209013309         59.15886302174263        5.78593506062508
22.144833746958753        59.329431510871316       5.632226856310676
22.42364209013309         58.825529688409304       5.902889678286352
22.144833746958753        58.99609817753799        5.745922142987054
22.144833746958753        58.66276484420466        5.862020412275274
22.42340427106437         59.49220112215761        5.67130099472684
22.702212614238704        59.32163263302891        5.812679491190719
22.701974795169985        59.654970733443896       5.698256418190164
22.423994701351354        58.49210903648012        6.0224630554031755
22.703155655743956        58.32145322875559        6.168610172616349
22.70280304452569         58.65487388068476        6.048246163143002
23.53478823714618         58.48766427573753        6.303776575029161
23.257342302533264        58.65454102802967        6.187188990810949
22.979896367920347        58.8214177803218         6.062320288268115
23.25769491375153         58.321120376100495       6.3080540037304065
22.980248979138608        58.48799712839263        6.182290642599001
22.980601590356876        58.154576476463454       6.303549310660948
23.534511487827526        64.49303355706563        4.462865231503958
23.256653159210288        64.65675990857733        4.3705297939348275
22.978794830593046        64.82048626008901        4.274695533948955
23.25561398647311         64.32328644921728        4.4519976084212205
22.97775565785587         64.48701280072896        4.354199341217991
22.976716485118693        64.15353934136891        4.436244823135101
23.25713236636863         64.990845593371          4.291073521542703
23.534990694985872        64.8271192418593         4.381884912797805
23.535469902144218        65.16120492665297        4.302927251862274
23.529301248451223        63.49235956732375        4.71847741803663
23.252140493555576        63.656170456056024       4.621401351296491
22.974979738659925        63.81998134478829        4.5204445038328185
23.252382410781344        63.323051587372106       4.709679608930987
22.975221655885697        63.48686247610437        4.606777515251186
22.975463573111465        63.15374360742045        4.6956223455778865
23.253877240014344        63.98972845263665        4.535608628398595
23.53103799490999         63.825917563904376       4.631091652938549
23.53277474136876         64.159475560485          4.54588759076101
24.36290640036148         64.01307098821759        4.7173442184631815
24.086774762850165        64.17305851116694        4.635719716825326
23.810643125338846        64.33304603411628        4.550893387838927
24.085038016391398        63.83950051458632        4.721366529876549
23.808906378880078        63.999488037535656       4.635227973993066
23.80716963242131         63.66593004095503        4.721744263067707
23.53658777817008         66.50109418816037        4.006014484299169
23.25966920972508         66.66289880190195        3.923264252767048
22.982750641280074        66.82470341564354        3.837605995203706
23.257858257969012        66.32971565879976        3.992421437404912
22.980939689524007        66.49152027254135        3.9050450365591085
22.979128737767944        66.15833712943915        3.974553689589417
23.25764536834651         65.99444779989517        4.064202723400302
23.53616199892507         65.8305584703512         4.150732380829743
23.536374888547577        66.1658263292558         4.077406459363669
24.367372002142943        66.00875269919605        4.24116209888182
24.090443927485325        66.17286652885082        4.165236666794546
23.813515852827702        66.3369803585056         4.08685412860034
24.09023103786282         65.83759866994626        4.239282913504489
23.813302963205196        66.00171249960101        4.159573239487554
23.813090073582693        65.66644464069645        4.234226296776336
23.25756905539479         66.9943368392783         3.8557337452818516
23.53448762383979         66.83253222553671        3.9370891970406925
23.5323874695095          67.16397026291307        3.8699655281663725
23.812245619033504        64.66574394618007        4.468820362484209
24.088377256544824        64.50575642323074        4.552525077944616
24.364508894056144        64.34576890028137        4.633027966056482
24.089979750239486        64.83845433529451        4.471368350305628
24.366111387750802        64.67846681234516        4.550749624891502
24.367713881445464        65.01116472440896        4.470509194968204
23.813204033350203        65.33391531576743        4.310376460923981
24.090458957397832        65.17254002008819        4.3918821096809335
24.090344997630325        65.50506934501722        4.31459606095087
24.367599921677957        65.34369404933798        4.39208726165575
24.367485961910447        65.67622337426701        4.315638229626942
23.812724826191854        64.99982963097375        4.388587082818774
23.539886880523884        59.4894148556681         5.950381189699201
23.26050357904968         59.655712848398366       5.836002478879921
22.98112027757547         59.822010841128616       5.714509165113197
23.260741398118398        59.32237474798338        5.951177201894808
22.981358096644193        59.48867274071364        5.828274111516222
22.981595915712912        59.15533464029866        5.944106961128625
23.25904185032583         58.98845788800652        6.068291517117682
23.536487784938746        58.82158113571438        6.184194954782116
23.538187332731315        59.155497995691235       6.066396493005472
23.52951481513566         60.4914231512476         5.6100903919470575
23.252333985313896        60.655942337386676       5.499868263393633
22.97515315549213         60.820461523525736       5.383629794055487
23.253588868790864        60.323718378784704       5.609203219471727
22.976408038969097        60.488237564923764       5.49116247565916
22.977662922446065        60.15601360632179        5.601140171622381
23.25704622392027         59.98971561359153        5.721560144832715
23.536429525394475        59.823417620861264       5.834865515095576
23.532972170265065        60.15742038605443        5.721435249178191
23.254930350601363        60.98991337380486        5.393492517390441
23.532111180423126        60.825394187665786       5.502267876382884
23.534707545710596        61.15936522408397        5.3966554462398015
24.632467101921094        73.1663594510447         3.043472523183507
24.905932645240817        73.00636458205287        3.095081256086772
25.179398188560533        72.84636971306102        3.1456094111626296
24.90340981945394         73.33381976745109        3.0506826218287264
25.176875362773657        73.17382489845924        3.100613870630046
25.174352536986785        73.50128008385748        3.056453543887915
24.626864021419543        73.83351349073914        2.9549035435760826
24.900608279203162        73.6673967872983         3.006188671940821
24.89931127848667         73.99732187921629        2.9631222733169036
25.173055536270294        73.83120517577544        3.01285818957263
25.171758535553806        74.16113026769341        2.96993338123343
24.629665561670315        73.49993647089192        2.9988053514367516
23.812581215290113        66.67068338384516        4.01606724653956
24.089509289947735        66.50656955419038        4.093366949380693
24.366437364605353        66.34245572453561        4.168209546114887
24.08857465241014         66.84027257952995        4.023248488902047
24.365502727067764        66.67615874987517        4.097008250283174
24.364568089530174        67.00986177521474        4.027558211386656
23.808380906629537        67.33355945859788        3.881036408362367
24.086474498079852        67.17171061690631        3.95534131959918
24.087049652228274        67.5052471258608         3.889103653835512
24.36514324367859         67.34339828416924        3.9601865669136904
24.36571839782701         67.67693479312373        3.894482084112079
23.810481060959823        67.00212142122152        3.9476510182588815
23.540147277656228        69.50355269063358        3.445230927461813
23.25878886572577         69.66487960875355        3.373953269135298
22.977430453795307        69.8262065268735         3.300460555872456
23.25863263236036         69.33079319091992        3.42885520531578
22.977274220429898        69.49212010903987        3.3540246641144877
22.97711798706449         69.15803369120624        3.408936855401132
23.25533638817391         68.99337560167855        3.4852341721483775
23.533554789283325        68.82871751215086        3.559280189741524
23.536851033469777        69.16613510139221        3.501510492421513
23.254856536508488        69.99580206103539        3.32021695510548
23.536214948438946        69.83447514291542        3.3903461853340584
23.532282619221668        70.16539759519728        3.336760123730925
23.807084845916137        70.33396948293124        3.350552869360483
24.08581940182789         70.17161891838334        3.415075294043806
24.36455395773964         70.00926835383545        3.4780400167024434
24.08589525781827         70.50499352313835        3.3621262902475695
24.36462981373002         70.34264295859046        3.4241344336568496
24.3647056697204          70.67601756334545        3.371447981668426
24.089751731045173        69.84069646610149        3.4694685774122616
23.81101717513342         70.00304703064938        3.4038932015839514
23.8149495043507          69.67212457836754        3.458532214332062
23.809664684252418        68.66397188579484        3.6310297504063787
24.0883430198786          68.50369567885109        3.7005672295848995
24.36702135550479         68.34341947190734        3.7681214435103554
24.08907082340796         68.83664384868018        3.640905277846184
24.367749159034144        68.67636764173643        3.7073620564301715
24.368476962563502        69.00931581156553        3.6481666017412633
23.81625717262532         69.33880706427757        3.5145678079127043
24.09236706759441         69.17406143792155        3.582213032672514
24.09105939931979         69.50737895201152        3.5251541926080328
24.36716929428888         69.3426333256555         3.5900845151929355
24.365861626014258        69.67595083974547        3.533375653513343
23.81296092843887         69.0013894750362         3.572053712979372
25.18467353649581         68.52041052952481        3.8341803863085366
24.91260801185171         68.68337895687172        3.773687094744841
24.640542487207604        68.84634738421863        3.711682499889074
24.911880208322355        68.35043078704263        3.834888496396621
24.63981468367825         68.51339921438952        3.7718809280594177
24.639086880148895        68.18045104456044        3.8336432886210376
24.640382149753957        69.17883738595819        3.6528769473009355
24.91244767439806         69.01586895861128        3.714016765249474
25.18451319904216         68.85290053126437        3.7736452799059634
24.91228733694441         69.34835896035084        3.6557657084971336
25.18435286158851         69.18539053300393        3.7145294462463934
25.184192524134865        69.5178805347435         3.656832885329841
24.91097966866979         69.68167647444082        3.598586291891151
24.637766813204713        69.84547241413813        3.5389886690153562
24.639074481479334        69.51215490004816        3.5952461957237944
24.637684491496266        71.84499108543997        3.228393098653588
24.910285106784855        71.68150132570011        3.283052222373869
25.182885722073447        71.51801156596028        3.3366063392765173
24.909963537542843        72.01513564626762        3.234356592933918
25.182564152831432        71.85164588652778        3.2872113188204404
25.18224258358942         72.18528020709527        3.238822594223497
24.910184323285893        71.34847176667367        3.332695796279193
24.6375837079973          71.51196152641351        3.277230164740209
24.637482924498336        71.17893196738707        3.327153903432757
24.637078993370675        70.17847560723678        3.484134270501592
24.910291848835747        70.01467966753944        3.542925610239666
25.18350470430082         69.85088372784213        3.600365920540643
24.909604029001706        70.34768286063809        3.488529180871005
25.182816884466778        70.18388692094075        3.545163208034258
25.182129064632736        70.5168901140394         3.4912247478106724
24.637230705351435        70.84522481674678        3.378301743025033
24.909679884992087        70.68105746539308        3.4353831053828623
24.90993210413899         71.01476461603337        3.3834636763983177
25.18238128377964         70.85059726467969        3.438533729433864
25.182633502926542        71.18430441531999        3.386994259922466
24.637154849361053        70.51185021199177        3.4306084412347206
25.446974356558215        74.32737023974093        2.9754783140924337
25.723487178279107        74.16368511987046        3.022327348042618
26                        74                       3.0682262207208613
25.723487178279104        74.4970184532038         2.9795215275259848
25.999999999999996        74.33333333333333        3.025016822451192
25.999999999999993        74.66666666666666        2.9824244219553093
25.7247841789956          73.8337600279525         3.065488179516077
25.4482713572747          73.99744514782296        3.0181858610107297
25.44956835799119         73.66752005590499        3.0615639539050963
25.44956835799119         73.33418672257166        3.1060464680390725
25.72478417899559         73.16709336128582        3.154658677505078
25.999999999999996        73                       3.202290172285941
25.72478417899559         73.50042669461916        3.1096846426878977
25.999999999999993        73.33333333333333        3.156824616785553
25.999999999999996        73.66666666666666        3.112136632930536
25.727307004782467        72.8396381758876         3.1999126075423123
25.452091183778062        73.00673153717342        3.1507535964287503
25.454614009564935        72.6792763517752         3.1962959386088956
25.45461400956494         72.34594301844186        3.2433082347451125
25.727307004782467        72.17297150922091        3.294156800012705
25.999999999999996        71.99999999999999        3.343985861288477
25.727307004782467        72.50630484255426        3.2465671227034423
25.999999999999993        72.33333333333331        3.29581880280614
25.999999999999993        72.66666666666666        3.2485869064719686
25.72762857402448         71.83933718865342        3.342808914831643
25.454935578806953        72.01230869787435        3.2913255065234943
25.455257148048965        71.67867437730685        3.340349074160984
25.999999999999993        69.99999999999999        3.655556318575838
25.727376354877578        70.1722967046798         3.6019989589859804
25.454752709755155        70.34459340935959        3.5472217687309273
25.72806417471162         69.83929351158116        3.6574168075492404
25.4554405295892          70.01159021626097        3.6018999231243503
25.45612834942324         69.67858702316232        3.6578423298005722
25.45475270975516         70.67792674269293        3.4937467652287415
25.727376354877578        70.50563003801312        3.5478614124397883
25.999999999999993        70.33333333333331        3.6007562289856456
25.727376354877578        70.83896337134647        3.494908840643351
25.999999999999993        70.66666666666666        3.54714111414521
25.999999999999996        71                       3.4947109740545073
25.455257148048965        71.34534104397352        3.3903884337191084
25.72762857402448         71.17267052198676        3.4430899786451086
25.72762857402448         71.50600385532007        3.3924163566204353
25.999999999999993        71.33333333333331        3.4434030895632914
25.999999999999993        71.66666666666666        3.3931613853079443
25.45500492890206         71.01163389333323        3.4414918250412097
21                        50                       7.234392641982038
21.288675134594808        50.16666666666667        7.59994415974217
21.577350269189612        50.33333333333334        7.881220240254473
21.866025403784416        50.50000000000001        8.078220883518922
21                        50.333333333333336       7.1893968035759945
21.288675134594804        50.5                     7.566298407294508
21.57735026918961         50.66666666666667        7.858924573765178
21                        50.66666666666667        7.162345542241182
21.288675134594804        50.833333333333336       7.550597231918076
21                        51.00000000000001        7.1532388579775175
21.288675134594808        51.16666666666667        7.5200870006152565
21.577350269189612        51.33333333333333        7.793758806904007
21.866025403784416        51.5                     7.974254276843829
21                        51.33333333333334        7.095942277930213
21.288675134594804        51.5                     7.461489512948216
21.57735026918961         51.66666666666666        7.733860411617259
21                        51.66666666666667        7.024479243431131
21.288675134594804        51.83333333333333        7.388725570829427
21                        52                       6.938849754480248
21.866025403784416        50.83333333333334        8.052925329526618
21.866025403784416        51.16666666666667        8.018269793968253
21.577350269189612        51                       7.8310216811176385
21.288675134594808        52.16666666666666        7.3622926051967585
21.577350269189612        52.33333333333331        7.64570719895374
21.866025403784416        52.499999999999964       7.789093535751227
21                        52.333333333333336       6.911589274726392
21.288675134594804        52.499999999999986       7.303057510540916
21.57735026918961         52.666666666666636       7.554497489395914
21                        52.666666666666664       6.866452314736239
21.288675134594804        52.833333333333314       7.225945935648763
21.866025403784416        52.8333333333333         7.714047711669446
21.866025403784416        53.16666666666663        7.6333064548887295
21.577350269189612        52.99999999999998        7.475425753912377
21.866025403784416        51.83333333333332        7.922701048886076
21.866025403784416        52.16666666666664        7.860980801855225
21.577350269189612        51.999999999999986       7.694867314822056
22.702238762804566        51.98275178530673        8.23636967011115
22.423500976464517        52.155167856871145       8.113546644407709
22.144763190124465        52.32758392843555        7.964454599621078
22.423500976464517        51.821834523537824       8.174027710332869
22.144763190124465        51.99425059510223        8.03063876563565
22.144763190124465        51.66091726176891        8.086655912577099
22.700820597785697        52.98651781291628        8.012689242700409
22.422555533118604        53.15767854194418        7.8763430490546105
22.14429046845151         53.32883927097207        7.721069889957528
22.422555533118604        52.82434520861084        7.96266397311293
22.14429046845151         52.99550593763874        7.807448696726486
22.14429046845151         52.6621726043054         7.888132070796549
22.42302825479156         52.48975653274099        8.042166226686383
22.701766041131606        52.31734046117658        8.16993136349304
22.70129331945865         52.65192913704642        8.095371221022774
22.69708679917013         53.98427625361173        7.725271918714853
22.42006633404156         54.156184169074514       7.580585535240021
22.14304586891299         54.32809208453729        7.416929005932255
22.42006633404156         53.82285083574115        7.685849218946585
22.14304586891299         53.994758751203925       7.52222123586116
22.14304586891299         53.66142541787056        7.62638183451134
22.42131093358008         53.490264688842664       7.784041490839812
22.699575998247173        53.31910395981476        7.922774181716984
22.698331398708653        53.65169010671325        7.826968407055146
22.700203299448702        56.98821341645445        6.6599133428987445
22.42214400089394         57.15880894430299        6.507875678215924
22.14408470233918         57.329404472151516       6.341692285383061
22.42214400089394         56.825475610969654       6.632565299789718
22.14408470233918         56.99607113881819        6.464791966183474
22.14408470233918         56.66273780548485        6.587907724911758
22.42324565673178         57.49208199776031        6.385573496238589
22.701304955286542        57.32148646991177        6.535939312949235
22.70240661112438         57.654759523369094       6.412722363923246
21.288675134594808        55.166666666666686       6.542903184432905
21.577350269189612        55.33333333333337        6.763564089316606
21.866025403784416        55.50000000000006        6.891192684724904
21.000000000000004        55.33333333333334        6.1460779033397985
21.288675134594808        55.50000000000003        6.444651083355314
21.577350269189612        55.6666666666667         6.650191953895411
21.000000000000004        55.66666666666667        6.054491167922888
21.288675134594808        55.83333333333336        6.337944313594786
21.866025403784416        55.83333333333339        6.7683853093175586
21.866025403784416        56.16666666666672        6.646634620497576
21.577350269189612        56.00000000000004        6.53615321832879
21.866025403784416        54.8333333333334         7.119072749114433
21.866025403784416        55.16666666666673        7.00470286709221
21.577350269189612        55.00000000000004        6.8750997144236266
22.699795306556712        54.98399703142787        7.392646003207587
22.421872005632615        55.15599802095194        7.2420147237761885
22.143948704708514        55.32799901047599        7.074863617615286
22.421872005632615        54.822664687618605       7.358619713409459
22.143948704708514        54.99466567714266        7.189921203615581
22.143948704708514        54.661332343809335       7.305838489270762
22.420969169837086        54.48942442834656        7.471426345049531
22.69798963496566         54.31751651288378        7.618044054995364
22.698892470761184        54.65075677215582        7.507168749826281
22.705372875322638        55.98406816383076        7.03320015842806
22.425590384809897        56.15604544255386        6.880463360688726
22.145807894297157        56.32802272127695        6.711376847301011
22.425590384809897        55.82271210922053        7.003588157394593
22.145807894297157        55.99468938794362        6.833286246770254
22.145807894297157        55.661356054610295       6.956252332826874
22.42386719285192         56.49076052676176        6.7565194443481476
22.70364968336466         56.318783248038656       6.908781448136155
22.70192649140668         56.65349833224655        6.7843525096263875
22.423731195221254        55.48935506508623        7.123955615865224
22.701654496145352        55.317354075562164       7.275139072174109
22.703513685733995        55.65071111969646        7.155323790580924
23.538924873433615        56.48856716128878        7.039644013336573
23.259351015438646        56.655115913010675       6.923968304324763
22.979777157443674        56.82166466473256        6.797391414178827
23.261074207396625        56.320400828802775       7.048699539708057
22.981500349401653        56.486949580524666       6.921976615234296
22.98322354135963         56.152234496316765       7.046551588071889
23.533079794442333        57.48934291939183        6.667719598693705
23.256555951948965        57.65557280520336        6.551393780272726
22.980032109455593        57.82180269101489        6.425574745981744
23.255454296111125        57.322299751746044       6.675104762527689
22.978930453617753        57.48852963755756        6.548660171160465
22.977828797779914        57.15525658410024        6.672502677262711
23.257402655774882        56.98870783237835        6.799664403817416
23.536976513769854        56.82215908065646        6.915924949237986
23.535028154106094        57.15575100002414        6.791950144357042
23.257125432850245        57.98834659065193        6.429247659872015
23.533649275343613        57.8221167048404         6.545452793213139
23.534218756244897        58.15489049028896        6.424138451991629
23.53465262748818         54.48956987320219        7.746424522963777
23.256366853844362        54.65437892594409        7.642439051845532
22.978081080200536        54.819187978685974       7.524512878593464
23.255464018048833        54.32113866667204        7.7525987517895265
22.97717824440501         54.485947719413936       7.636854101874815
22.97627540860948         54.15270746014188        7.745547883706556
23.537502549614555        55.48989730577058        7.402636775749314
23.26012599151725         55.65462092512398        7.292060670467437
22.982749433419944        55.81934454447737        7.168915131360354
23.258266801928606        55.32126388098968        7.411392095443269
22.980890243831304        55.48598750034307        7.289642659924701
22.97903105424266         55.152630456208776       7.408061837929342
23.257316827886484        54.98782140346688        7.528419975829949
23.535602601530304        54.82301235072498        7.634837411596724
23.53655257557243         55.15645482824778        7.5202414958585555
23.260600099456937        55.98751087696337        7.171040000494889
23.53797665755424         55.822787257609974       7.282958979092649
23.538450765493927        56.15567720944938        7.161961391621741
24.364642540464413        58.01192521829591        6.5975836489920505
24.088024439358335        58.17050490410979        6.507208499413543
23.811406338252258        58.32908458992365        6.40927280809258
24.087454958457055        57.837731118661225       6.627356543615241
23.810836857350978        57.99631080447509        6.529527768674657
23.810267376449694        57.66353701902652        6.650735193515802
23.81029120291064         57.32894964599542        6.77373045279699
24.087502611378948        57.168556372599014       6.87099026256908
24.364714019847256        57.008163099202605       6.95949902800998
24.087478784917998        57.50314374563012        6.749093374443482
24.36469019338631         57.3427504722337         6.838700511039973
24.36466636692536         57.6773378452648         6.718062051367323
24.089450971042712        56.834964453231336       6.993146637925028
23.812239562574405        56.995357726627745       6.8969239133066305
23.814187922238162        56.66176580726005        7.01986163303389
23.815498592430643        56.32871988431132        7.142203391823286
24.092072311427664        56.16887260733385        7.234945905692712
24.368646030424692        56.00902533035639        7.317871554944806
24.090761641235186        56.501918530282595       7.114474823620761
24.36733536023221         56.34207125330512        7.199271149590335
24.366024690039733        56.67511717625386        7.0798136406120555
24.09159820348798         55.83598265549446        7.354052314170316
23.815024484490955        55.99582993247192        7.262915285204681
23.814550376551267        55.662939980632515       7.382307387771815
21.000000000000004        35.00000000000001        3.488865419353687
21.288675134594808        35.16666666666668        3.717224912306741
21.577350269189612        35.33333333333335        3.9077516111777966
21.866025403784416        35.50000000000002        4.060445515966851
21                        35.333333333333336       3.5677673352037935
21.288675134594804        35.5                     3.7972126666330017
21.57735026918961         35.66666666666667        3.9888252039802055
21                        35.666666666666664       3.653155606028508
21.2886751345948          35.83333333333333        3.8836867759338576
20.999999999999996        35.99999999999999        3.745030231827832
20.999999999999996        33.99999999999999        3.297139933733066
21.288675134594804        34.16666666666666        3.516986929018303
21.57735026918961         34.33333333333333        3.696821422219924
21.866025403784416        34.49999999999999        3.8366434133379017
21                        34.33333333333333        3.362342713455419
21.288675134594804        34.5                     3.5913850608592233
21.577350269189612        34.66666666666666        3.7804149061794527
21                        34.66666666666667        3.426251208662283
21.288675134594808        34.83333333333333        3.664488908184717
21.866025403784416        34.833333333333336       3.909208967605641
21.866025403784416        35.16666666666668        3.9838096684819475
21.577350269189612        35                       3.843065685374338
21.000000000000004        47.00000000000001        6.7618538591195465
21.288675134594808        47.16666666666667        7.207195649425832
21.577350269189612        47.33333333333333        7.551163497948146
21.866025403784416        47.499999999999986       7.793757404686503
21.000000000000004        47.33333333333334        6.866520468581993
21.288675134594808        47.5                     7.296735520369069
21.57735026918961         47.66666666666666        7.62557663037223
21                        47.66666666666667        6.941658200517044
21.288675134594804        47.83333333333333        7.356746513784953
21                        48                       6.987267054924673
21.000000000000004        45.000000000000014       6.24338291506638
21.288675134594808        45.166666666666664       6.650861007014424
21.577350269189612        45.333333333333314       6.97896631119685
21.866025403784416        45.49999999999996        7.227698827613693
21.000000000000004        45.33333333333335        6.345436187325537
21.288675134594808        45.49999999999999        6.763341751688633
21.57735026918961         45.66666666666664        7.101874528286072
21                        45.666666666666686       6.456110384975715
21.288675134594804        45.83333333333333        6.884443421753838
21                        46.000000000000014       6.57540550801692
21                        44.00000000000001        5.943365219110199
21.288675134594808        44.16666666666666        6.325788773643136
21.577350269189612        44.33333333333331        6.638391212659943
21.866025403784416        44.49999999999996        6.881172536160636
21.000000000000004        44.33333333333334        6.050386456905697
21.288675134594808        44.49999999999999        6.448652872726881
21.577350269189612        44.66666666666664        6.7770981730319635
21.000000000000004        44.66666666666668        6.1503923555577655
21.288675134594808        44.83333333333333        6.564501632667225
21.866025403784416        44.83333333333329        7.0004809231280465
21.866025403784416        45.16666666666663        7.1159896869457215
21.577350269189612        44.99999999999997        6.879932053689253
21                        43.00000000000001        5.617043822855469
21.288675134594808        43.166666666666686       5.986772210588294
21.577350269189612        43.33333333333336        6.289780690207152
21.866025403784416        43.50000000000003        6.526069261712007
21                        43.33333333333334        5.714652734753272
21.288675134594804        43.500000000000014       6.092883976532526
21.57735026918961         43.666666666666686       6.404395310197814
21                        43.66666666666667        5.823426533504904
21.288675134594804        43.83333333333334        6.210160629330574
21.866025403784416        43.83333333333334        6.644458166295745
21.866025403784416        44.16666666666664        6.762825924445313
21.577350269189612        44                       6.52140383464598
21                        38.00000000000001        4.147008448390064
21.288675134594808        38.166666666666686       4.446960345874876
21.577350269189612        38.33333333333337        4.676972476099328
21.866025403784416        38.50000000000005        4.837044839063393
21                        38.33333333333334        4.234426427214538
21.288675134594804        38.50000000000002        4.538477401138363
21.57735026918961         38.6666666666667         4.772588607801799
21                        38.66666666666667        4.330831296647145
21.288675134594804        38.83333333333335        4.638981347009969
21                        39                       4.436223056687831
23.54098420304514         52.48468191696118        8.307996012255613
23.260929667958663        52.651960548946214       8.226501745339682
22.98087513287218         52.81923918093125        8.128066155487948
23.26140238963162         52.31737187307637        8.300448001717381
22.981347854545135        52.484650505061396       8.20638027283798
22.98182057621809         52.15006182919154        8.2765725543359
22.677122282131304        78.51405687276286        2.112147920315294
22.83856114106565         78.75702843638143        2.076463325823932
22.999999999999996        79                       2.0272551450462246
22.505227807732318        78.75702843638143        2.0350434880049404
22.666666666666664        79                       1.9874907085152982
22.333333333333332        79                       1.9358193162364226
23.145262275966246        78.73005663245425        2.1318551338399367
22.9838234170319          78.48708506883568        2.16436187413641
23.290524551932492        78.4601132649085         2.2141816043802534
23.623857885265828        78.46011326490851        2.253513963760185
23.811928942632914        78.73005663245425        2.2232005152373295
24                        79                       2.1832942110986076
23.47859560929958         78.73005663245425        2.1784074759767815
23.666666666666664        79                       2.1330404919574844
23.33333333333333         79                       2.0810274699400235
24.14908946605849         78.69854702660041        2.270031620151199
23.961018408691405        78.42860365905466        2.300227650292538
24.298178932116983        78.39709405320082        2.3445647365264617
24.333333333333332        79                       2.214736151210388
24.482422799391824        78.69854702660041        2.3023933217300807
24.631512265450315        78.39709405320082        2.377846199572455
24.666666666666664        79                       2.2500963066938637
24.815756132725156        78.69854702660041        2.3386732386806646
25                        79                       2.289374677549021
25.24187664857076         78.51794388950984        2.417715743966237
25.120938324285376        78.75897194475492        2.356760492062169
24.93669445701054         78.45751897135534        2.398481340240069
25.575209981904095        78.51794388950984        2.4517989493021473
25.787604990952048        78.42563861142159        2.485324750688768
26                        78.33333333333333        2.5178312862763135
25.787604990952048        78.75897194475492        2.4137336530800404
26                        78.66666666666666        2.4480196831601595
26                        79                       2.358044544594912
25.454271657618712        78.75897194475492        2.3874069437284016
25.666666666666664        79                       2.33947433122755
25.33333333333333         79                       2.3165843755455895
20.999999999999996        32.99999999999999        3.166259906778111
21.288675134594804        33.166666666666664       3.350016134216078
21.57735026918961         33.33333333333333        3.508056575376746
21.866025403784416        33.5                     3.640381230260124
21                        33.33333333333333        3.2045976704177805
21.288675134594804        33.49999999999999        3.3973674068478825
21.57735026918961         33.666666666666664       3.564421357000671
20.999999999999996        33.66666666666666        3.2482243460694273
21.2886751345948          33.83333333333333        3.4500075914916497
21.866025403784416        33.83333333333333        3.703716714453785
21.866025403784416        34.16666666666666        3.7691374421463775
21.57735026918961         33.99999999999999        3.629578767860825
21                        32                       2.984413799462154
21.288675134594808        32.16666666666668        3.1709285779451983
21.577350269189612        32.33333333333336        3.326854914615965
21.866025403784416        32.500000000000036       3.452192809474456
21                        32.33333333333333        3.0379980974778804
21.288675134594804        32.500000000000014       3.230283938231064
21.57735026918961         32.666666666666686       3.3919813371719076
20.999999999999996        32.66666666666666        3.0986134665832092
21.2886751345948          32.833333333333336       3.296670369606462
21.866025403784416        32.83333333333336        3.513630603410679
21.866025403784416        33.16666666666668        3.5763600770059005
21.57735026918961         33.000000000000014       3.44937311644481
22.7014637726638          32.98136830693293        3.7429141025375228
22.422984316370673        33.15424553795529        3.715125706586665
22.144504860077546        33.327122768977645       3.6809480824941847
22.422984316370673        32.82091220462197        3.6510504076372596
22.144504860077543        32.993789435644324       3.6168998563923673
22.144504860077546        32.660456102311          3.5541433099495707
21.000000000000004        31                       2.83759725493538
21.288675134594808        31.16666666666668        3.012886771165789
21.577350269189612        31.333333333333357       3.160758570782286
21.866025403784416        31.50000000000004        3.281212653784859
21.000000000000004        31.333333333333336       2.888891205705758
21.288675134594808        31.500000000000014       3.0702401316596224
21.57735026918961         31.666666666666693       3.2241713409995896
21                        31.666666666666664       2.937830053881376
21.288675134594804        31.833333333333343       3.1252383895586906
21.866025403784416        31.83333333333337        3.33780034243605
21.866025403784416        32.1666666666667         3.3947937276659035
21.577350269189612        32.00000000000002        3.275310279518453
21                        26.999999999999996       2.3675327269615267
21.288675134594808        27.16666666666665        2.5105187194160967
21.577350269189612        27.3333333333333         2.626225620267128
21.866025403784416        27.499999999999954       2.7146534295145788
21                        27.333333333333336       2.3986551825699576
21.288675134594804        27.499999999999986       2.544060300748346
21.57735026918961         27.666666666666636       2.662186327323134
21                        27.666666666666668       2.4355936435098804
21.288675134594804        27.833333333333318       2.5834178874120477
21                        28.000000000000004       2.4783481097813382
21.866025403784416        26.49999999999999        2.592495179878023
21.866025403784416        26.83333333333331        2.6328172620419217
21.866025403784416        27.16666666666663        2.6735366785874586
21.577350269189612        26.666666666666657       2.5482309283922855
21.577350269189612        26.99999999999998        2.5870296071389016
21.288675134594804        26.83333333333333        2.4732434440867843
22.695772976271684        25.981736460902578       2.6787287126174424
22.419190452109262        26.15449097393505        2.6543924269326675
22.14260792794684         26.32724548696752        2.625647916019521
22.419190452109262        25.82115764060172        2.6145735575395275
22.142607927946838        25.993912153634188       2.5862409431412807
21.866025403784416        26.166666666666654       2.553500103514697
22.14260792794684         25.660578820300856       2.5477135823760992
21.866025403784416        25.83333333333332        2.5153846392644232
21.866025403784416        25.499999999999993       2.478148787127179
21.288675134594808        28.16666666666668        2.6193377739501384
21.577350269189612        28.333333333333346       2.740165408274174
21.866025403784416        28.500000000000018       2.8408310127534198
21                        28.333333333333336       2.5100747660223903
21.288675134594804        28.500000000000007       2.6545018594140863
21.57735026918961         28.66666666666668        2.7787669229609695
21                        28.666666666666668       2.5432622610205238
21.288675134594804        28.833333333333336       2.691126783635081
21                        29                       2.577910594775754
21.866025403784416        27.833333333333307       2.7549095276395024
21.866025403784416        28.166666666666664       2.796968722052444
21.577350269189612        27.999999999999993       2.700274319654652
22.701096452779854        27.987413958873248       2.9337500395359055
22.422739436448044        28.158275972582175       2.9080759849035243
22.14438242011623         28.329137986291094       2.8771029759760243
22.422739436448044        27.824942639248817       2.8638759519685815
22.14438242011623         27.995804652957737       2.8330718141580657
22.14438242011623         27.662471319624384       2.790843748628146
22.144555663868275        28.65994782557056        2.920968556680605
22.42291268020009         28.48908581186163        2.952566858112355
22.701269696531902        28.318223798152708       2.9788662052489716
22.423085923952137        28.819895651141096       2.9980219111072115
22.701442940283947        28.64903363743217        3.0249465507480853
22.701616184035995        28.979843476711633       3.071991076033233
22.693669425986005        26.99154377968428        2.802842528579145
22.417788085252145        27.161029186456172       2.7774266505091822
22.14190674451828         27.33051459322806        2.748030284154329
22.417788085252145        26.82769585312285        2.7356399407715712
22.14190674451828         26.997181259894738       2.706578553821957
22.14190674451828         26.663847926561417       2.665524157871195
22.42026376085009         27.49298591285249        2.8202600729018594
22.696145101583955        27.3235005060806         2.8456959088906677
22.698620777181905        27.655457232476923       2.8893317458762637
22.418489268680702        26.49109341352895        2.694602889992278
22.695071792843123        26.318338900496478       2.7192733968849883
22.694370609414563        26.654941340090378       2.760644668872218
25.184669419808806        65.51757996849516        4.453124489420744
24.91223694725352         65.68130421206213        4.384689081357104
24.63980447469823         65.84502845562909        4.314034951177462
24.91235090702103         65.34877488713309        4.461219135093281
24.63991843446574         65.51249913070006        4.38953804341812
24.640032394233245        65.17996980577102        4.467014036942439
24.639246414261674        66.17834160655065        4.2400858432385355
24.91167888681696         66.01461736298367        4.309850128852052
25.184111359372245        65.85089311941671        4.377395692349584
24.9111208263804          66.34793051390523        4.236828156397759
25.183553298935685        66.18420627033827        4.303483875329171
25.18299523849913         66.51751942125982        4.231389038359509
24.910186188842815        66.6816335392448         4.165417079449477
24.63737713918649         66.84574765722977        4.097473470458527
24.63831177672408         66.5120446318902         4.167904028380921
24.63779083581717         67.17989002813408        4.0288688642135115
24.910599885473488        67.0157759101491         4.095925332183352
25.183408935129805        66.85166179216412        4.1610101500722685
24.911013582104164        67.3499182810534         4.028112412362503
25.18382263176048         67.18580416306844        4.09231008923031
25.184236328391158        67.51994653397274        4.0252888558336375
24.63894114411401         67.84696304604309        3.8971365396278204
24.911588736252583        67.68345479000791        3.9620845705784298
24.911734472287467        68.01694278852527        3.897709770276471
25.184382064426043        67.8534345324901         3.9600325062364994
25.184527800460927        68.18692253100745        3.8963296830614693
24.638365989965585        67.51342653708858        3.962169121084996
26                        67                       4.210354014261723
25.72807877613039         67.17331551132425        4.150346990877643
25.456157552260773        67.3466310226485         4.088658604734951
25.72766507949971         66.83917314041994        4.219029616760521
25.455743855630097        67.01248865174419        4.156510534374722
25.45533015899942         66.67834628083989        4.226041291459781
25.456157552260777        67.67996435598184        4.022516061366288
25.72807877613039         67.50664884465758        4.083488854306433
26                        67.33333333333333        4.142780284487951
25.72807877613039         67.83998217799092        4.018178574169829
26                        67.66666666666666        4.076754411148791
26                        68                       4.012276394244254
25.728224512165273        68.17347017650827        3.9544018559581926
25.456449024330542        68.34694035301654        3.8950365199796284
25.456303288295658        68.01345235449918        3.957999527461911
24.63910835807431         64.84682488704968        4.546512933020516
24.910502834703152        64.6824850496904         4.619994561638719
25.181897311331994        64.51814521233112        4.690954080822795
24.911426870862087        65.01562996841174        4.539655270740448
25.18282134749093         64.85129013105247        4.609774395104367
25.183745383649867        65.18443504977381        4.530497864637015
24.908900341008493        64.34978713762662        4.702275319245856
24.637505864379648        64.51412697498588        4.627773526785742
24.635903370684986        64.1814290629221         4.711072031792648
23.81196775605799         58.66175867876639        6.289569448478398
24.088585857164063        58.50317899295251        6.387905655080205
24.36520395827014         58.34459930713864        6.4786813199395565
24.089147274969793        58.83585308179524        6.269859336621785
24.36576537607587         58.677273395981366       6.361035516761987
24.366326793881598        59.0099474848241         6.244646239459307
24.090846822762362        59.1697699417721         6.152912822650559
23.815366851643123        59.329592398720095       6.0548244727305285
23.813667303850558        58.99567553874324        6.171305381369271
23.815493592089187        59.66207853261506        5.93988356262712
24.090973563208422        59.50225607566706        6.0378837656843425
24.36645353432766         59.342433618719056       6.1295290356302665
24.091100303654486        59.83474220956202        5.9245100411249805
24.366580274773725        59.67491975261402        6.016067164208104
24.36670701521979         60.007405886508984       5.904260625192809
24.08764294852508         60.16874497475519        5.811949104907402
23.80857888183037         60.330084063001394       5.713892360492163
23.812036236959777        59.996081297808225       5.825845257216523
25.179106392409672        59.516959749243064       6.1481785386849035
24.908306600013045        59.68044179499837        6.072107496485765
24.63750680761642         59.843923840753675       5.990801525321732
24.90817985956698         59.34795566110341        6.183995912205759
24.637380067170355        59.511437706858715       6.102649002689386
24.63725332672429         59.178951572963754       6.216151812463888
23.541770316682538        62.49114000480245        4.997247830064715
23.260695122935555        62.65557187902457        4.894984186723256
22.979619929188573        62.82000375324668        4.788003452694135
23.262340499273737        62.32345632069898        4.990317456249857
22.98126530552675         62.4878881949211         4.881481129919816
22.982910681864936        62.155772636595515       4.9771925090778435
23.26085169737891         61.99085507259888        5.087424973948324
23.538792712892885        61.82593750860225        5.1923293987131895
23.54028151478771         62.15853875670235        5.093660974895487
23.256538766858448        62.989311733198335       4.801207737269196
23.53761396060543         62.82487985897622        4.902076038272833
23.533457604528326        63.15861971314998        4.809152567596811
23.808488230962194        63.33077991411288        4.81152261504101
24.08767521347316         63.169200260901995       4.90085383577272
24.366862195984133        63.007620607691116       4.986471080231715
24.086356614932278        63.504350387744154       4.8100117150588115
24.36554359744325         63.342770734533275       4.894565190777221
24.364224998902365        63.677920861375426       4.804856236854372
24.091831569550273        62.83546040672823        4.993946529345657
23.8126445870393          62.99704005993911        4.903406536607572
23.816800943116405        62.66330020576534        4.997538779289975
24.63639829603299         63.846128013756974       4.797377839558024
24.90989019170449         63.67918503929635        4.874396158360986
25.183382087376           63.51224206483573        4.948399174872081
24.90939526635649         64.01448608846148        4.78732381245881
25.182887162027995        63.84754311400086        4.860560290833125
25.182392236679995        64.18284416316598        4.774745259483363
24.91120879024538         63.34403491245419        4.963762501375081
24.63771689457387         63.510977886914816       4.885817020260664
24.639035493114754        63.17582776007265        4.976453136494955
23.816661112693566        62.33073681805133        5.093194180398994
24.091551908704595        62.170333631300196       5.184858688150749
24.366442704715624        62.00993044454908        5.272241353320008
24.091691739127434        62.50289701901421        5.088318182850385
24.36658253513846         62.34249383226309        5.174815743828297
24.366722365561294        62.6750572199771         5.079558986132211
24.090063106809772        61.837732383200105       5.283536971454053
23.815172310798744        61.99813556995122        5.190739894466033
23.813683508903917        61.665534321851126       5.290540887519979
23.81272710747463         61.33309634811144        5.392673857279602
24.088150303951195        61.17285643572072        5.4874022039481005
24.363573500427766        61.01261652333           5.577438141523273
24.08910670538048         61.50529440946041        5.384389578176814
24.364529901857047        61.34505449706969        5.473545859740333
24.365486303286335        61.67749247080938        5.371813597005893
23.807534376899696        60.66515427527507        5.6039317121933845
24.086598443594404        60.50381518702886        5.70142411356369
24.365662510289113        60.342476098782655       5.793171290804143
24.08555393866373         60.83888539930254        5.593047628718794
24.364618005358437        60.677546311056325       5.684230462914298
23.810130742187162        60.999125311693255       5.497197742025955
24.637610261459304        62.84406698820847        5.0679343077571755
24.90835832693447         62.680513368725805       5.146039908989646
25.17910639240964         62.51695974924315        5.22078788392916
24.909783558589922        63.01227414059           5.053886390829268
25.18053162406509         62.84872052110734        5.127962018870587
25.181956855720543        63.180481292971535       5.03716578251823
24.908218496511637        62.347949981011794       5.240691606570996
24.637470431036462        62.51150360049445        5.161804109498095
24.63733060061363         62.17894021278043        5.257842763034598
25.455330158999423        66.34501294750655        4.297180576807606
25.727665079499708        66.17250647375327        4.360986645905696
26                        66                       4.422807245653769
25.727665079499708        66.5058398070866         4.28916209253397
26                        66.33333333333333        4.35029742425815
26                        66.66666666666666        4.2794796804608
25.72822313993627         65.83919332283173        4.434641700177345
25.455888219435977        66.01169979658499        4.370055522428263
25.456446279872537        65.67838664566344        4.444747448099677
21                        49                       7.10993902571327
21.288675134594808        49.16666666666665        7.525316277955476
21.577350269189612        49.33333333333329        7.846666220587731
21.866025403784416        49.49999999999994        8.073988853610068
21                        49.333333333333336       7.134999666377772
21.288675134594804        49.49999999999998        7.551971739317524
21.57735026918961         49.66666666666662        7.874916502647384
21                        49.666666666666664       7.176484205134018
21.288675134594804        49.83333333333331        7.595051098771345
21.866025403784416        49.8333333333333         8.084660118197448
21.866025403784416        50.16666666666666        8.086070794833756
21.577350269189612        49.99999999999998        7.882698665426465
21.288675134594808        48.16666666666666        7.412442978485021
21.577350269189612        48.333333333333314       7.7418811999966035
21.866025403784416        48.49999999999998        7.975581719459421
21                        48.33333333333333        7.036919488131276
21.288675134594804        48.499999999999986       7.457299553249967
21.57735026918961         48.66666666666664        7.781941916319946
21                        48.666666666666664       7.077810145060798
21.288675134594804        48.83333333333332        7.493394351737887
21.866025403784416        48.8333333333333         8.01460327227782
21.866025403784416        49.166666666666615       8.047405650327988
21.577350269189612        48.99999999999997        7.817413655837926
21.866025403784416        47.833333333333314       7.861481246887938
21.866025403784416        48.16666666666664        7.922089351812229
21.577350269189612        47.999999999999986       7.687286783822973
22.70105001635951         49.98194604103407        8.424036336593156
22.42270847883448         50.15463069402272        8.334938956138231
22.14436694130945         50.327315347011364       8.21966713844683
22.42270847883448         49.821297360689364       8.334345821050912
22.144366941309446        49.99398201367801        8.223295526560602
22.14436694130945         49.66064868034465        8.217663326723214
22.702388819992436        48.9815599636923         8.373326039151463
22.423601014589764        49.15437330912818        8.298925381707008
22.14481320918709         49.32718665456406        8.199146319859866
22.423601014589764        48.82103997579486        8.26562375287912
22.144813209187088        48.99385332123074        8.169203903804895
22.14481320918709         48.660519987897416       8.133042312981793
22.42315474671212         49.487835334908766       8.322121863409263
22.701942552114794        49.31502198947288        8.401201995692645
22.70149628423715         49.64848401525347        8.41810542817321
25.456446279872537        65.34505331233011        4.521202189349158
25.72822313993627         65.17252665616505        4.587084249827634
26                        65                       4.650770670856181
25.72822313993627         65.50585998949839        4.50997984801225
26                        65.33333333333333        4.573016608474886
26                        65.66666666666666        4.4970288000740775
25.727299103777334        64.83938173744372        4.665986298110438
25.455522243713602        65.01190839360876        4.599339901098695
25.454598207554664        64.67876347488742        4.6793807680993
25.454598207554668        64.34543014155409        4.761460013943244
25.727299103777334        64.17271507077704        4.829380324502734
26                        64                       4.894715012501242
25.727299103777334        64.50604840411037        4.74676536364973
26                        64.33333333333333        4.811564336639184
26                        64.66666666666666        4.730249556090835
25.727794029125334        63.83741402161191        4.914520121588689
25.455093132902665        64.01012909238895        4.845925501816499
25.455588058250665        63.67482804322382        4.932414842378966
25.456449024330542        68.68027368634988        3.8335171116498135
25.72822451216527         68.5068035098416         3.892150820996371
25.999999999999996        68.33333333333333        3.9492937326504243
25.72822451216527         68.84013684317495        3.831371165272788
25.999999999999993        68.66666666666666        3.8877824502948326
25.999999999999996        69                       3.827742547177502
25.456128349423242        69.34525368982901        3.7151536291253056
25.72806417471162         69.1726268449145         3.7721235164078566
25.72806417471162         69.50596017824783        3.714115962682281
25.999999999999993        69.33333333333333        3.769038739051087
25.999999999999993        69.66666666666666        3.711643329517197
25.456288686876892        69.01276368808944        3.7736257340160444
25.45558805825067         63.34149470989048        5.020404289549653
25.727794029125334        63.170747354945235       5.089405773141016
26                        62.99999999999999        5.155403625646177
25.727794029125334        63.50408068827858        5.001044627490719
26                        63.33333333333333        5.066670781516267
26                        63.66666666666666        4.97977457713463
25.72636879746988         62.83898658308105        5.179228644098432
25.454162826595212        63.00973393802629        5.1096990288514474
25.45273759493976         62.6779731661621         5.201023396859419
22.701304140312978        50.9821922673707         8.377195857499713
22.42287789480346         51.1547948449138         8.268842503893667
22.144451649293938        51.3273974224569         8.134528643675054
22.42287789480346         50.82146151158047        8.302060579290831
22.144451649293938        50.99406408912357        8.173145439935862
22.144451649293938        50.66073075579024        8.202402254630591
22.423189435633986        51.48831468422581        8.226815146697874
22.701615681143508        51.31571210668271        8.341013874206077
22.701927221974035        51.649231945994714       8.294071811743219
22.422793186818968        50.48804610280159        8.324095294090217
22.701134724343998        50.31536144981294        8.419613896313304
22.701219432328486        50.648776858591816       8.404000403282165
23.537294923790178        51.48237590971921        8.48685909148359
23.25894287012831         51.649167868248384       8.421140704070396
22.980590816466435        51.81595982677756        8.337644230279599
23.258631329297778        51.31564802893638        8.468034449222019
22.980279275635908        51.482439987465554       8.389942173671452
22.979967734805378        51.148920148153536       8.431480037894065
23.26017262987996         51.983269870662376       8.36527507527135
23.53852468354183         51.816477912133195       8.436199509829207
23.539754443293486        52.15057991454718        8.376578483419877
23.538690228244647        50.48240128341731        8.580242144923774
23.259561532267426        50.64899827806845        8.530635028404268
22.980432836290202        50.81559527271957        8.462952932596266
23.259476824282935        50.31558286928957        8.546430209974302
22.980348128305714        50.4821798639407         8.48425279627249
22.980263420321222        50.14876445516182        8.494361607197426
23.259096430782602        50.982323153502406       8.504460573067252
23.538225126759823        50.81572615885128        8.55936612895194
23.537760025275           51.149051034285236       8.528238444471864
23.529827969674354        53.48814764167789        8.052226396329315
23.25224757950628         53.65352384565584        7.958563237820082
22.974667189338206        53.81890004963378        7.849578411948598
23.253492179044805        53.320937698757355       8.053981054308116
22.97591178887673         53.486313902735304       7.948135564362756
22.97715638841525         53.15372775583681        8.040802003098484
23.25721092350173         52.986449123851784       8.143739366984944
23.53726545858821         52.81917049186674        8.229735407935639
23.533546714131283        53.15365906677231        8.144478869293536
23.253855798777558        53.98733125616394        7.858291773586995
23.531436188945626        53.821955052185984       7.955713996105226
23.533044408216902        54.155762462694085       7.853780038316719
24.363112207375867        54.01019435276221        7.977823461549346
24.086959014079973        54.16998619290887        7.912648751406545
23.810805820784076        54.32977803305553        7.835515771878029
24.085350794808697        53.83617878240077        8.012829357339417
23.8091976015128          53.99597062254743        7.939283832520933
23.807589382241524        53.66216321203933        8.037630335599406
24.63725332672429         58.845618239630426       6.331277213070154
24.908179859566978        58.68128899443674        6.411881297553384
25.179106392409672        58.51695974924307        6.4864584929089935
24.90817985956698         59.014622327770084       6.297366139939279
25.17910639240967         58.8502930825764         6.372553578287034
25.17910639240967         59.18362641590973        6.259793593545659
24.90761844176125         58.34861490559402        6.527339376189142
24.636691908918564        58.512944150787696       6.447200891039376
24.63613049111283         58.18027006194497        6.564381094883488
23.811999102093115        54.66309453711927        7.727275833881029
24.08815229538901         54.50330269697261        7.807771226970052
24.364305488684902        54.343510856825944       7.876308350673343
24.089345576698044        54.83661920103634        7.698966981754215
24.365498769993938        54.67682736088968        7.770866519018007
24.366692051302973        55.01014386495343        7.661497966583355
23.813899050177362        55.32997949216487        7.499832021703736
24.090295550740166        55.170061678559144       7.58611908531509
24.09094687711407         55.5030221670268         7.471376208685173
24.367343377676878        55.343104353421076       7.549536847255457
24.367994704050783        55.67606484188873        7.434994710042605
23.81294907613524         54.996537014642065       7.6150583299779235
24.638144852216058        57.84575521582311        6.683171435315636
24.911647163967704        57.67958521335031        6.7619106543513965
25.18514947571935         57.5134152108775         6.83380130609931
24.909632802864476        58.01410005947216        6.6443508322460945
25.18313511461612         57.84793005699935        6.717472002320882
25.181120753512893        58.18244490312121        6.601691064590785
24.911670990428654        57.34499784031921        6.880003980832055
24.638168678677005        57.511167842792005       6.80245729974362
24.638192505137955        57.17658046976091        6.921903221468939
24.63617814403472         56.84442864921613        7.040308480927465
24.907642268222176        56.68069419922965        7.113297489776294
25.17910639240964         56.51695974924317        7.1784660545564245
24.90965662932541         57.01284601977443        6.996820294927121
25.18112075351287         56.849111569787944       7.063916924316633
25.18313511461611         57.18126339033272        6.9490286748309344
24.908952938414657        56.347648276280914       7.229773704907177
24.637488814227194        56.51138272626739        7.158703894793949
24.63879948441967         56.17833680331865        7.276242205036642
24.640656405571754        55.84502697261725        7.392502510895378
24.91266678071881         55.6810286148781         7.458222541016893
25.18467715586587         55.51703025713896        7.515031645309329
24.910809859566733        56.01433844557951        7.3448920692864075
25.18282023471379         55.850340087840365       7.404631007707088
25.180963313561712        56.18364991854176        7.292442477456108
24.912015454344907        55.34806812641045        7.5695373876431065
24.640005079197845        55.51206648414959        7.506721511757385
24.63935375282394         55.17910599568194        7.618359494734429
23.808991347382086        53.32788454399393        8.131383873201912
24.088154725089815        53.167621446309965       8.19713833240942
24.367318102797544        53.007358348626006       8.249489773951835
24.086752759949256        53.50190011435537        8.107986970096361
24.365916137656985        53.341637016671406       8.164940586928193
24.364514172516426        53.675915684716806       8.0743851494607
24.091873469546748        52.8331328714044         8.280420851978741
23.812710091839016        52.99339596908836        8.219151369468713
23.81642883629594         52.65890739418279        8.299922931413334
24.638570845081254        54.84524248262943        7.7278560502816855
24.910449638859525        54.68034110030543        7.784358902031183
25.182328432637803        54.51543971798142        7.831006521831857
24.911232546602214        55.01420461335793        7.678616838849004
25.183111340380492        54.84930323103393        7.729018951014737
25.18389424812318         55.18316674408645        7.623693992173903
24.909256357550493        54.34702459624169        7.886207644183857
24.637377563772215        54.511925978565685       7.833464697575346
24.63618428246318         54.17860947450195        7.9351466240896835
24.636416128510852        53.84419406036548        8.03285515342662
24.909720049645834        53.67819376796875        8.077253695610503
25.18302397078082         53.51219347557202        8.111019088101004
24.909488203598166        54.01260918210521        7.9841049267615105
25.182792124733147        53.84660888970848        8.022430079739937
25.18256027868547         54.18102430384495        7.929092557650223
24.911122014786397        53.34391509992335        8.164619257907512
24.63781809365141         53.509915392320075       8.124818778530818
24.63922005879197         53.17563672427468        8.210776153191123
26.000000000000004        58                       6.681714433966913
25.726368797469895        58.17231991641436        6.6227923104338835
25.452737594939784        58.34463983282871        6.557706996747915
25.728383158573124        57.837805070292504       6.7351853141000255
25.454751956043005        58.010124986706856       6.671519784421866
25.456766317146233        57.675610140585          6.785880938144157
20.999999999999996        36.99999999999999        3.902042846006585
21.288675134594804        37.16666666666669        4.166138132450431
21.57735026918961         37.333333333333385       4.385408553503882
21.866025403784416        37.500000000000085       4.559854109166927
21                        37.33333333333333        3.988807783996913
21.288675134594804        37.50000000000003        4.252674802220519
21.57735026918961         37.66666666666673        4.471716955053731
21                        37.66666666666667        4.070462984791405
21.288675134594804        37.833333333333364       4.334101734794759
21.866025403784416        37.833333333333414       4.6526108123897645
21.866025403784416        38.16666666666673        4.745007722355237
21.577350269189612        38.00000000000004        4.574524612205192
21.288675134594804        36.16666666666666        3.9578443727704102
21.57735026918961         36.33333333333332        4.142522603207471
21.866025403784416        36.499999999999986       4.299064923139011
21                        36.33333333333333        3.781361527635546
21.288675134594804        36.499999999999986       4.02292897850233
21.57735026918961         36.66666666666665        4.236360518863618
20.999999999999996        36.66666666666666        3.8336990656951118
21.2886751345948          36.83333333333332        4.1040198264861445
21.866025403784416        36.83333333333336        4.3838583699030345
21.866025403784416        37.16666666666672        4.470788098579016
21.57735026918961         37.00000000000002        4.309816395227767
21.866025403784416        35.83333333333334        4.139158143586053
21.866025403784416        36.166666666666664       4.21869794597678
21.57735026918961         36                       4.065260316208094
22.701854764121705        36.981134047467734       4.668931434232608
22.42324497734261         37.15408936497852        4.642168307078051
22.144635190563513        37.3270446824893         4.605809198722824
22.42324497734261         36.82075603164515        4.55283330103056
22.144635190563513        36.99371134915593        4.516608690405117
22.144635190563513        36.660378015822566       4.429544463999356
22.702511358579336        35.982695935616455       4.409344544565264
22.42368270698103         36.1551306237443         4.382358058470084
22.144854055382723        36.32756531187214        4.3455981846613465
22.42368270698103         35.82179729041098        4.299651642020429
22.144854055382723        35.99423197853882        4.264061487855397
22.144854055382723        35.6608986452055         4.1833519658209575
22.42346384216182         36.48794332769472        4.466389912763706
22.702292493760126        36.31550863956688        4.4934619738144725
22.702073628940916        36.64832134351731        4.579990937036911
22.70352719971509         34.98186982142663        4.168939490997752
22.424359934404865        35.15457988095109        4.141936405342914
22.14519266909464         35.32728994047555        4.105771746999276
22.424359934404865        34.82124654761775        4.064593589187528
22.14519266909464         34.99395660714221        4.02878241517914
22.14519266909464         34.660623273808866       3.9538282299675767
22.424021320692948        35.48818858568103        4.219956277916636
22.703188586003172        35.31547852615657        4.247399017323548
22.702849972291254        35.64908723088651        4.327534035179381
22.704142279000795        33.98281500172176        3.947233123118824
22.424769987262003        34.155210001147836       3.919478521720441
22.145397695523208        34.32760500057391        3.8826152851268025
22.424769987262003        33.82187666781451        3.8492937614162037
22.145397695523208        33.99427166724058        3.813769919378905
22.145397695523208        33.660938333907254       3.747009797129972
22.424564960833433        34.48822827438279        3.990926153947344
22.703937252572224        34.31583327495672        4.018915442731876
22.703732226143657        34.64885154819167        4.09281756535819
22.423877151816335        33.4880611028849         3.781354856145513
22.70235660810946         33.31518387186254        3.8093106870194378
22.70324944355513         33.64899943679215        3.8774170272131956
23.539026919892027        34.48575442860914        4.223017900185511
23.26052701316638         34.65112622621497        4.209470046777682
22.982027106440736        34.8164980238208         4.191443910381768
23.26073203959495         34.318107952980014       4.134414498393718
22.982232132869306        34.48347975058584        4.115855173369994
22.982437159297874        34.15046147735089        4.042486239371481
23.53350542597574         30.489725653889234       3.4436236934212228
23.256283452808823        30.652817521382076       3.4262786287262332
22.979061479641903        30.815909388874914       3.405417043074614
22.701839506474982        30.979001256367752       3.3810389364663505
23.254896920703487        30.31894528794255        3.371038360256077
22.97767494753657         30.482037155435386       3.3502094603483425
22.700452974369647        30.645129022928224       3.3258640394839496
22.976288415431235        30.148164921995864       3.2963612939236047
22.699066442264314        30.3112567894887         3.272048558803109
22.697679910158982        29.977384556049174       3.2195924944238024
23.53812075013939         29.492126000392496       3.2844448336321848
23.257973803479256        29.65387885227806        3.266112424035911
22.977826856819117        29.815631704163614       3.244494977633117
23.259285894771594        29.321365159165545       3.21541714411559
22.979138948111455        29.4831180110511         3.193994619105999
22.698992001451316        29.64487086293666        3.1692870572898872
22.980451039403793        29.150604317938587       3.144599224915949
22.700304092743657        29.312357169824146       3.1200865844930323
23.256435362091374        29.9864120701103         3.3179219249205043
23.536582308751505        29.824659218224742       3.3361975191108773
23.535043867363623        30.157192436056988       3.3892571390405495
23.536755966964648        26.471169444889004       2.8613963660326474
23.25572711997177         26.644627556487432       2.844599817424002
22.974698272978888        26.818085668085857       2.825081871606168
23.256428303400327        26.308025116893532       2.8020986671508585
22.975399456407445        26.481483228491957       2.782732366616133
22.976100639836005        26.144880788898057       2.741209449345795
23.534108720958894        27.492451143257966       2.995242358968499
23.256437964899217        27.657438748463065       2.9775928866091865
22.978767208839535        27.822426353668156       2.9570954467983266
23.253962289301267        27.32548202206674        2.9327766565123383
22.976291533241586        27.490469627271832       2.912478184920075
22.973815857643636        27.158512900875508       2.8686433797158823
23.25484470463652         26.985054789277086       2.8882716282440035
23.535873551629393        26.811596677678658       2.905178479562936
23.534991136294146        27.152023910468312       2.9497938105415504
23.53954442804661         28.492246256669777       3.1354128381326025
23.26023501337641         28.6547786633504         3.1172362309715536
22.9809255987062          28.817311070031018       3.0960956436051066
23.26006176962436         28.32396882407094        3.070016205239387
22.980752354954156        28.48650123075155        3.0489633680964463
22.980579111202108        28.15569139147209        3.0027952723738265
23.259760454073998        28.98807191125797        3.165756587617456
23.539069868744203        28.82553950457735        3.183949970113578
23.538595309441796        29.158832752484923       3.233627301946779
23.25824986726179         27.990703786266998       3.023309449640686
23.535920623321466        27.825716181061903       3.04097565945599
23.537732525684035        28.15898121886584        3.087699152510705
24.36598361338882         28.010877427069172       3.1757759068311695
24.09050388494142         28.17133370360271        3.1644047483737365
23.81502415649401         28.331789980136243       3.1509503921408735
24.088691982578844        27.838068665798772       3.1168539903303154
23.813212254131443        27.998524942332306       3.1033181703082113
23.811400351768867        27.66525990452837        3.0566761410427548
23.540209688765408        33.488549027941254       4.005278548475496
23.261520552177203        33.65330435253476        3.9903594422052815
22.982831415588997        33.81805967712826        3.9710109670863853
23.26062771673154         33.31948878760515        3.920603860527793
22.981938580143336        33.48424411219865        3.901225128294831
22.981045744697667        33.15042854726904        3.833149045215153
23.261126295886076        33.98570615275739        4.061427845529346
23.53981543247428         33.82095082816388        4.075940082838558
23.539421176183154        34.153352628386514       4.148519866741905
24.365056861926078        34.0120962555557         4.246158339383637
24.08971354791473         34.16998231324018        4.24150935005575
23.81437023390338         34.32786837092466        4.233795870323043
24.090107804205857        33.837580513017556       4.168190976669193
23.814764490194506        33.995466570702035       4.159887666907957
23.815158746485633        33.6630647704794         4.087897713033151
23.816225183042757        33.32893956883724        4.017368814277179
24.092240677320106        33.16933010973322        4.026530386479029
24.36825617159745         33.0097206506292         4.032763265081037
24.09117424076298         33.50345531137538        4.096437251222236
24.367189735040327        33.343845852271365       4.10204809581149
24.366123298483203        33.67797105391353        4.173179787245688
24.367526098068616        30.008641398258113       3.4816892354872127
24.08951920737099         30.16900281680182        3.471384360913288
23.811512316673365        30.32936423534553        3.4586958468912865
24.091057648758877        29.836469598969575       3.4174303247131093
23.81305075806125         29.99683101751328        3.4045355516008655
23.814589199449134        29.664297799681037       3.351682190761431
21                        40                       4.68709220116763
21.288675134594808        40.16666666666667        4.9992548021843035
21.577350269189612        40.33333333333334        5.25804831098317
21.866025403784416        40.50000000000001        5.46347272756415
21                        40.333333333333336       4.7807933501000015
21.288675134594804        40.5                     5.107523810167143
21.57735026918961         40.66666666666667        5.380885178016463
21                        40.66666666666667        4.872929274190354
21.288675134594804        40.833333333333336       5.214227593307948
21                        41                       4.963499973438633
21.288675134594808        41.16666666666667        5.304754814450462
21.577350269189612        41.33333333333334        5.5857846791832415
21.866025403784416        41.50000000000001        5.806589567637016
21                        41.333333333333336       5.08406296620839
21.288675134594804        41.5                     5.428552800474463
21.57735026918961         41.66666666666667        5.712817658461516
21                        41.66666666666667        5.210395363083204
21.288675134594804        41.833333333333336       5.558120190603523
21                        42                       5.3424971640630226
21.866025403784416        40.83333333333334        5.5765692430465865
21.866025403784416        41.16666666666667        5.690941523070879
21.577350269189612        41.00000000000001        5.482697046328924
21.288675134594808        42.16666666666666        5.668205819893522
21.577350269189612        42.33333333333331        5.943143221814539
21.866025403784416        42.499999999999964       6.167309369826117
21                        42.33333333333334        5.412390042170754
21.288675134594804        42.49999999999999        5.759488374995262
21.57735026918961         42.66666666666664        6.055815453910329
21                        42.66666666666667        5.503905595101532
21.288675134594804        42.83333333333333        5.872393604920103
21.866025403784416        42.83333333333332        6.284450795738831
21.866025403784416        43.16666666666667        6.404037426367465
21.577350269189612        43                       6.171575469700801
21.866025403784416        41.83333333333333        5.925551639489694
21.866025403784416        42.16666666666664        6.045791573552716
21.577350269189612        41.99999999999999        5.827341509032847
22.702375257461366        47.980643041078764       8.22691196653166
22.423591972902383        48.15376202738584        8.168627784590822
22.1448086883434          48.326881013692905       8.084851035566764
22.423591972902383        47.82042869405251        8.106045789544973
22.1448086883434          47.993547680359576       8.026813854220224
22.1448086883434          47.66021434702625        7.961660935596614
22.423596493746075        48.48740100159034        8.222000674424876
22.702379778305055        48.31428201528327        8.285466468784676
22.702384299148743        48.64792098948779        8.334271159657963
22.143934128818195        47.32614566518713        7.886705675054625
22.421842853851977        47.15229133037426        7.955709603417345
22.699751578885756        46.978436995561395       8.00076918977467
22.42271741337718         47.48636001221338        8.035120517677866
22.700626138410957        47.312505677400516       8.084635757753691
22.70150069793616         47.64657435923964        8.16001668333936
21.288675134594808        46.166666666666686       6.980475274950473
21.577350269189612        46.33333333333336        7.30192613119686
21.866025403784416        46.50000000000002        7.539758076756111
21.000000000000004        46.33333333333334        6.63650957407888
21.288675134594808        46.500000000000014       7.052482770590806
21.577350269189612        46.666666666666686       7.384837056415594
21.000000000000004        46.66666666666667        6.698659024446431
21.288675134594808        46.83333333333334        7.125535650536731
21.866025403784416        46.83333333333334        7.628567540693471
21.866025403784416        47.166666666666664       7.7132339833369485
21.577350269189612        47                       7.470071787828812
21.866025403784416        45.833333333333314       7.335885465345395
21.866025403784416        46.16666666666667        7.439905215059534
21.577350269189612        46                       7.203983773750242
22.421842853851977        46.81895799704094        7.868310926950706
22.143934128818195        46.9928123318538         7.8027446261465405
22.143934128818195        46.659478998520484       7.714640555944518
22.701296890313227        45.980536651234054       7.713583329933349
22.42287306147029         46.15369110082271        7.676003752619055
22.144449232627352        46.32684555041136        7.618062001559971
22.42287306147029         45.820357767489355       7.5708841883661275
22.144449232627352        45.99351221707801        7.5155757885852195
22.144449232627352        45.660178883744656       7.408922687592904
22.422357957661134        46.486324548931826       7.775481564567299
22.700781786504066        46.31317009934317        7.815960399445303
22.70026668269491         46.64580354745228        7.911689019392405
23.536697687467658        46.48614644977282        8.046003633297012
23.257715651273692        46.65024329836901        8.045960894515012
22.978733615079722        46.81434014696521        8.030882746674235
23.25823075508285         46.3176098502599         7.950404785935945
22.979248718888883        46.48170669885609        7.938564607193563
22.979763822698036        46.14907325074698        7.839598018148067
22.700066187311876        44.97911907825956        7.378305651743432
22.422052592802725        45.15274605217303        7.349418756848447
22.14403899829357         45.32637302608649        7.299216482138533
22.422052592802725        44.81941271883969        7.232324033128476
22.14403899829357         44.99303969275316        7.184814549944563
22.14403899829357         44.65970635941982        7.066612994600874
22.422462827136506        45.48655190983119        7.46225544886887
22.70047642164566         45.31292493591772        7.494272830329922
22.700886655979442        45.646730793575884       7.606032056393218
23.534773663388386        45.48774859460991        7.738966885181106
23.256948072363336        45.65201128015129        7.7437864886975785
22.97912248133828         45.81627396569267        7.735325303615002
23.25653783802955         45.31820542249313        7.63286635644103
22.978712247004495        45.48246810803451        7.626089600716692
22.978302012670714        45.14866225037635        7.512645945295159
23.25758941372309         45.98481056520559        7.8494977192725965
23.535415004748142        45.82054787966421        7.846116631798078
23.536056346107898        46.15334716471851        7.948462214503366
22.701847169313325        43.978869219820936       7.0182796224752435
22.423239914137024        44.152579479880615       6.99158816851694
22.14463265896072         44.32628973994028        6.9458858064120665
22.423239914137024        43.8192461465473         6.869726002389374
22.14463265896072         43.99295640660697        6.825781417490623
22.14463265896072         43.659623073273664       6.705655882134962
22.42264625346987         44.48599609936015        7.113041048384013
22.701253508646175        44.31228583930047        7.140458194020567
22.700659847979026        44.645702458780015       7.260466870443296
22.70058477956616         42.97817827847549        6.646189514704955
22.422398320972246        43.152118852317          6.623100527274582
22.14421186237833         43.326059426158515       6.583060442943608
22.422398320972246        42.818785518983645       6.499462905653743
22.14421186237833         42.992726092825166       6.460225714460885
22.14421186237833         42.65939275949181        6.339836190694107
22.422819117554635        43.48568249943215        6.746561421785233
22.701005576148546        43.31174192559064        6.77051586453493
22.701426372730936        43.64530557270579        6.894545900458411
21.288675134594808        39.166666666666664       4.711934103898522
21.577350269189612        39.33333333333332        4.947495795684162
21.866025403784416        39.49999999999998        5.14290813204481
21                        39.333333333333336       4.513321727318475
21.288675134594804        39.49999999999999        4.80090520722243
21.57735026918961         39.66666666666665        5.048339331701376
21                        39.666666666666664       4.596944775478361
21.288675134594804        39.83333333333332        4.896400688075635
21.866025403784416        39.83333333333332        5.247305360326221
21.866025403784416        40.166666666666664       5.354160225499319
21.577350269189612        40                       5.151965002896443
21.866025403784416        38.833333333333364       4.939908147815121
21.866025403784416        39.16666666666667        5.04186257880893
21.577350269189612        39.000000000000014       4.86049664062194
22.700235244639316        39.984209500688166       5.576630635215575
22.422165297687684        40.15613966712545        5.551635212520665
22.144095350736052        40.32806983356273        5.513915909970207
22.422165297687684        39.82280633379211        5.441126732582987
22.14409535073605         39.994736500229386       5.404005418968956
22.144095350736052        39.661403166896044       5.296552564859407
22.69987261816316         40.97917701617015        5.91837995607882
22.421923546703578        41.152784677446775       5.895110761031159
22.143974475243997        41.32639233872339        5.857847298217214
22.421923546703578        40.81945134411344        5.778933223904659
22.143974475243997        40.99305900539005        5.7419345073709245
22.143974475243997        40.65972567205672        5.627297481066421
22.42204442219563         40.487795505619445       5.664177201415847
22.70011436914726         40.31586533918216        5.6883330419097025
22.69999349365521         40.647521177676154       5.80224948219744
23.532401624952964        40.48972221124254        5.941616966120919
23.25489195602303         40.652873812885076       5.941613136644117
22.977382287093093        40.816025414527616       5.9338674666300815
23.25501283151508         40.32121797439108        5.826896438399132
22.977503162585144        40.484369576033615       5.818443880566892
22.9776240380772          40.15271373753963        5.705234328097346
22.980167793709228        39.8194292575632         5.593783729282961
23.26010034277914         39.65464901443822        5.603714900574973
23.540032891849048        39.48986877131325        5.606424149091648
23.257556587147107        39.98793349441465        5.7142536618902415
23.53748913621702         39.823153251289675       5.716051072907819
23.53494538058499         40.15643773126611        5.827782011917593
23.539290533768305        36.483077337349854       4.71483111890596
23.26014527721944         36.649096240722486       4.705013785044229
22.98100002067057         36.81511514409511        4.689713890153111
23.26036414203865         36.316283536772055       4.617149085128845
22.98121888548978         36.48230244014468        4.601311291597589
22.98143775030899         36.149489736194255       4.515320227015282
22.98021891856525         37.148659513258806       4.780563724879671
23.259364175114115        36.982640609886175       4.795180126181529
23.53850943166298         36.816621706513544       4.804313966454007
23.258583073008786        37.31618497904987        4.887634896753104
23.537728329557652        37.15016607567725        4.896085243436323
23.53694722745233         37.483710444840945       4.990144949852944
22.700886606211846        38.98359395310865        5.252418518631522
22.422599538736037        39.15572930207243        5.227099039565915
22.14431247126023         39.3278646510362         5.19059557737034
22.422599538736037        38.822395968739116       5.1246934994683
22.144312471260225        38.994531317702894       5.088870030703634
22.14431247126023         38.661197984369586       4.986235606278935
22.42238241821186         39.489267817932266       5.333042692447628
22.70066948568767         39.31713246896849        5.3583488369059085
22.700452365163493        39.650670984828324       5.466419542433911
23.260317463303316        39.321110498578385       5.4944902599669065
22.980384914233404        39.48589074170336        5.4840658625881
22.98060203475758         39.152352225843515       5.376488383146863
22.978919299268448        38.81776291393786        5.270489890044772
23.25695199232505         38.651931874767065       5.282143765226008
23.534984685381648        38.486100835596275       5.287380144175216
23.25863472781418         38.986521186672725       5.387236540202466
23.53666742087078         38.820690147501935       5.391567201026074
23.538350156359915        39.15527945940759        5.497915202664876
22.700606160526874        37.98152653270164        4.949415849462084
22.422412574946055        38.15435102180112        4.924347418234278
22.144218989365235        38.32717551090058        4.886890414768034
22.422412574946055        37.82101768846779        4.827304093018333
22.144218989365235        37.99384217756726        4.792350193805991
22.144218989365235        37.66050884423394        4.6974501795866095
22.422506056841044        38.48837349527011        5.023215372492179
22.700699642421863        38.31554900617064        5.047806566467003
22.700793124316853        38.64957147963965        5.148807456190138
22.422828776144332        37.487553526723154       4.733742182330448
22.70143856292343         37.31459820921237        4.760438203873623
22.70102236172515         37.64806237095701        4.853933008950125
23.256858510430057        38.31790940129807        5.179917391142158
22.978825817373455        38.48374044046886        5.1675711717821375
22.978732335478465        38.14971796699986        5.0672626262377864
23.258166871810513        37.64964914079451        4.982738573896104
22.979386516168695        37.81558783674808        4.96916220709916
22.97980271736697         37.48212367500344        4.873868948271671
23.257512691120283        37.98377927104629        5.080132409143736
23.5362930467621          37.81784057509272        5.086832201209592
23.535638866071874        38.151970705344496       5.185910599317019
23.53708145340955         47.48687662757454        8.300360244235476
23.258846054760156        47.65146543207595        8.292492934216927
22.980610656110763        47.81605423657736        8.268010174982326
23.257971495234955        47.317396750236824       8.217365574032517
22.979736096585555        47.48198555473823        8.196998853293985
22.978861537060354        47.14791687289911        8.117501889212262
23.25784357325432         46.983820024302915       8.135257129225877
23.536825609448286        46.81972317570672        8.137976960180723
23.536953531428917        47.15329990164063        8.222762497160215
24.36497061848626         51.01005818087027        8.591544288264053
24.089078720254236        51.167497423819924       8.570551602104288
23.813186822022207        51.32493666676956        8.535656536510801
24.089543821739056        50.83417254838595        8.60110324267487
23.81365192350703         50.9916117913356         8.57162203329026
23.81411702499185         50.65828691590163        8.59733586156144
23.813508406946738        51.658312259533545       8.489847593094083
24.089400305178764        51.500873016583895       8.529983614295515
24.36529220341079         51.343433773634246       8.556217256063245
24.08972189010329         51.834248609347874       8.480091068339245
24.365613788335317        51.676809366398224       8.511565665714915
24.365935373259852        52.01018495916221        8.457589517219068
23.815967926450046        52.32651626436152        8.37166799384105
24.090951649854947        52.168350611761866       8.421532495495553
24.091412559700846        52.500741741583134       8.354665200651645
24.366396283105747        52.34257608898347        8.395599989958958
24.366857192951645        52.67496721880474        8.326233408869879
23.81473816669839         51.99241426194753        8.435238515845052
24.63791419933491         52.84389214883171        8.2899942860861
24.908510295872276        52.680425949037414       8.319775067717966
25.17910639240964         52.51695974924312        8.33883211884739
24.909816155329338        53.01217052448038        8.245404301211044
25.1804122518667          52.84870432468608        8.269308718728539
25.181718111323757        53.18044890012905        8.193371041813084
24.908049386026377        52.34803481921615        8.386784938408933
24.637453289489013        52.511501019010446       8.361871038890612
24.63699237964311         52.17910988918918        8.42637073786616
23.537173443370765        43.485833750524996       7.029516975966847
23.258731352018287        43.65017890695698        7.036594583206912
22.980289260665806        43.81452406338896        7.032848798709718
23.258310555435898        43.31661525984183        6.912877991117211
22.979868464083417        43.48096041627381        6.909123641656425
22.979447667501027        43.14739676915866        6.785102170696579
23.537108442496365        44.485928797437055       7.392681592772857
23.25809435743487         44.65032555771123        7.4003372968468115
22.979080272373373        44.81472231798539        7.395545316503691
23.25868801810202         44.316908938231684       7.28078795465642
22.979673933040523        44.48130569850585        7.27685125475839
22.980267593707673        44.147889079026314       7.155987297890562
23.258709685060154        43.98354392259433        7.159398608724912
23.537151776412628        43.819198766162344       7.151986527822
23.537130109454495        44.1525637817997         7.27304140009067
23.257316097732208        44.984265490102175       7.518129631969523
23.536330182793705        44.819868729828          7.511165634226756
23.53555192309104         45.15380866221896        7.626594065029508
24.365035886748682        47.00958639487818        8.252889654680514
24.089051075635638        47.1686831391103         8.279680515746596
23.813066264522593        47.327779883342416       8.29550404559825
24.08892315365501         46.83510641317639        8.197266650418552
23.812938342541962        46.994203157408506       8.215498239396606
23.812810420561334        46.660626431474604       8.128304643290697
24.365655185968773        44.008858137087834       7.323810381851115
24.089472938144638        44.16788169053758        7.3545560512845345
23.8132906903205          44.32690524398731        7.377513121591782
24.08949460510277         43.83451667490023        7.235638624152502
23.813312357278633        43.993540228349964       7.2582343116846735
23.813334024236767        43.66017521271261        7.137540822191093
23.813480751414993        44.660516560434814       7.4956687185017135
24.089662999239128        44.50149300698507        7.472119109826893
24.365845247063262        44.34246945353533        7.440780902025896
24.089853060333617        44.835104323432574       7.587449438112104
24.366035308157752        44.67608076998283        7.5555186919435355
24.366225369252245        45.00969208643033        7.6680237516040135
24.08907480063096         45.16904425582352        7.70028971960801
23.811924232009673        45.32839642521672        7.723937430800378
23.81270249171233         44.99445649282576        7.611330879976638
23.81137375382406         45.66168164415289        7.832278214805724
24.088524322445345        45.502329474759705       7.808898504214654
24.36567489106663         45.3429773053665         7.776900536811929
24.087973844259732        45.835614693695874       7.913431587017687
24.365124412881016        45.67626252430268        7.881701620216251
24.364573934695404        46.00954774323886        7.982427001816984
23.812656436543577        46.327280214261506       8.034997139773022
24.08861518561949         46.16841397875018        8.013804929279688
24.088769169637246        46.501760195963286       8.108531866301242
24.364727918713164        46.34289396045196        8.078573372342396
24.36488190273092         46.676240177665065       8.168727589963584
23.812015095183817        45.9944809292072         7.936039759245211
24.36587046278807         38.01077314096471        5.279071697409926
24.08890853698593         38.1692157058419         5.286130797871376
23.81194661118379         38.327658270719084       5.28890028012648
24.08956271767616         37.83508557559012        5.186852456792355
23.81260079187402         37.993528140467305       5.188526337157867
23.813254972564245        37.65939801021553        5.0905435409400255
23.53907520477765         35.486766347973536       4.459979109285064
23.260220589378214        35.65207621052117        4.448166668574153
22.981365973978775        35.81738607306882        4.431288480334221
23.260559203090132        35.31846750579123        4.366472854877818
22.981704587690693        35.48377736833887        4.349536318793104
22.98204320140261         35.15016866360893        4.269459648782039
23.260543108128257        34.9847968660031         4.286960165255361
23.539043014853902        34.81942506839727        4.299982398740623
23.539059109815774        35.153095708185404       4.3789694684404665
23.26029236570843         35.98417987364661        4.5315132003904655
23.53914698110787         35.81887001109897        4.542640426236611
23.539218757438086        36.15097367422441        4.627591096110235
24.3650978306426          36.01027024310971        4.724621436630674
24.089828731684506        36.167872607856424       4.72498229183084
23.814559632726404        36.32547497260314        4.721718852589259
24.089756955354286        35.83576894473099        4.639335811144884
23.814487856396184        35.993371309477695       4.635275600848427
23.814416080065968        35.66126764635226        4.551121702029681
23.815223486277986        35.32742146859316        4.468667683856601
24.091371767778323        35.168076589212774       4.474035318428649
24.36752004927866         35.00873170983239        4.476082013001217
24.0905643615663          35.50192276697187        4.55565147298646
24.36671264306664         35.34257788759149        4.556860303943778
24.36590523685462         35.6764240653506         4.63970677848694
23.81519129635424         34.660080189016895       4.3099667011119
24.090534610365587        34.50219413133241        4.31695217638969
24.36587792437694         34.34430807364792        4.320873161262648
24.091355672816448        34.834405949424635       4.394321405383799
24.3666989868278          34.676519891740156       4.397514385801832
23.815207391316115        34.99375082880502        4.388305906911873
22.13823622319974         25.327283038676175       2.5085781244241754
22.41044704261506         25.154566077352357       2.5352063288226123
22.682657862030382        24.98184911602854        2.5580334003224903
22.414818747362162        25.487861858977038       2.5747533617946834
22.687029566777483        25.315144897653216       2.597992008314701
22.691401271524583        25.648440679277897       2.6382237790796923
23.51324972764649         25.462979229887214       2.7324324656028343
23.24075747718822         25.635898306892337       2.716944445016427
22.96826522672995         25.808817383897455       2.6990431940213035
23.23638577244112         25.302602525267655       2.6758600812333926
22.963893521982854        25.475521602272778       2.658248545360911
22.95952181723575         25.142225820648093       2.6177270594732778
24.3520208700357          25.007650340648695       2.778669292559957
24.356035472993753        25.341805072419106       2.820417678267334
24.360050075951804        25.675959804189514       2.8627323229787267
24.364064678909855        26.010114535959925       2.905613226694133
24.0724304892393          25.159426637061536       2.7649761568964757
24.076445092197346        25.493581368831943       2.8067203048526586
24.080459695155398        25.82773610060235        2.849030711812847
23.792840108442896        25.311202933474373       2.749563881244101
23.796854711400943        25.64535766524478        2.791303791449086
22.96322779040081         24.80274551064992        2.578183656644867
23.24379771877124         24.6236419052713         2.59599943151822
23.524367647141666        24.444538299892685       2.6114807249425787
23.24009174560618         24.96312221526948        2.635770916966943
23.520661673976605        24.784018609890857       2.651480293011578
23.516955700811547        25.123498919889034       2.6917975398983325
24.076136462404357        24.81994632706336        2.7239893814916165
23.796546081607953        24.971722623476197       2.7087530306894263
23.80025205477301         24.63224231347802        2.6682598589524846
23.248592890294276        25.971961711892934       2.759214828944503
23.52108514075254         25.799042634887808       2.7748069781344626
23.528920553858594        26.135106039888406       2.817794944944396
23.812525537613052        26.31748447524598        2.8779596604896227
23.804690124506998        25.981421070245382       2.8343249988302004
24.088295108261452        26.163799505602952       2.8926986140434603
22.41044704261506         24.821232744019024       2.497088234055566
22.138236223199737        24.993949705342843       2.471170575512726
21.866025403784416        25.166666666666657       2.4414517840713197
22.13823622319974         24.660616372009507       2.4329292378519183
21.866025403784416        24.833333333333325       2.403920992266103
21.866025403784416        24.499999999999996       2.3655564117115353
21                        25.999999999999993       2.251300573132353
21.288675134594808        26.16666666666666        2.390363911007623
21.577350269189612        26.33333333333332        2.5040954465894965
21                        26.33333333333333        2.2894028770049974
21.288675134594804        26.499999999999993       2.431482803845312
21                        26.666666666666664       2.328146928281398
21.577350269189612        25.66666666666666        2.4267595846240324
21.577350269189612        25.999999999999993       2.4649877095502286
21.288675134594804        25.83333333333333        2.351143513292461
21                        24.999999999999996       2.1653836194215614
21.288675134594808        25.166666666666664       2.2884260099727323
21.577350269189612        25.33333333333333        2.3926810658746205
21                        25.333333333333332       2.194969685932329
21.288675134594804        25.499999999999993       2.3202583026028356
21                        25.666666666666664       2.223608670502625
21.577350269189612        24.666666666666664       2.323795196080819
21.577350269189612        24.999999999999996       2.358655025352395
21.288675134594804        24.83333333333333        2.2570709319841544
21.000000000000004        24.000000000000004       2.0676221276453255
21.288675134594808        24.166666666666668       2.194831766037252
21.577350269189612        24.33333333333333        2.2941431940593313
21.000000000000004        24.333333333333336       2.0960394387502514
21.288675134594808        24.499999999999996       2.22386642260047
21                        24.666666666666664       2.128626602675659
21.275764861627508        23.822981266070254       2.1451858404197366
21.55152972325501         23.645962532140505       2.203457228516301
21.827294584882512        23.468943798210756       2.2424362919350282
21.564439996222312        23.98964793273692        2.2494732358839946
21.840204857849812        23.812629198807166       2.2848223810529116
21.853115130817116        24.15631459940358        2.3258624209784116
23.815989921274824        26.65037025827538        2.9213370666739698
24.091759491923224        26.496685288632357       2.9360228589946935
24.367529062571624        26.343000318989326       2.9488843104122546
24.095223875584995        26.829571071661753       2.9801059022869856
24.370993446233395        26.675886102018726       2.9929141924714466
24.37445782989517         27.00877188504813        3.0377028728716797
23.81422509060432         27.33122472385469        3.011423027384901
24.094341460249744        27.16999830445141        3.0255765320192984
24.091516721414294        27.504033485125092       3.0707407849020707
24.371633091059717        27.342807065721807       3.08277826497937
24.368808352224267        27.676842246395488       3.1288026096325363
23.815107505939572        26.990797491065035       2.9659634383052706
25.186425384900303        25.515500364687608       2.930464856554286
24.912305149570155        25.680371755111715       2.9235472067890473
24.638184914240004        25.845243145535818       2.9152633301689987
24.908290546612104        25.346217023341303       2.8808858270982145
24.634170311281952        25.511088413765407       2.872492188465878
24.6301557083239          25.176933681995          2.8302873057667726
24.63612665110899         26.17917404948575        2.9579858132116117
24.91024688643914         26.01430265906164        2.9661348346816916
25.184367121769288        25.849431268637534       2.9729176292969672
24.908188623308128        26.34823356301157        3.0094164416932023
25.182308858638272        26.183362172587465       3.0160643811585137
25.180250595507264        26.517293076537392       3.0599051121388996
24.9116530069699          26.681119346040973       3.053902183706982
24.64305541843253         26.844945615544553       3.046501437284576
24.639591034770763        26.51205983251515        3.0018642260775636
23.81063656298972         30.66358639249899        3.5146587784819356
24.088643453687343        30.503224973955277       3.5270567138663775
24.366650344384965        30.34286355541157        3.537071009802744
24.087767700003695        30.83744713110874        3.5840973168382346
24.36577459070132         30.677085712565027       3.5938210341370542
24.364898837017673        31.011307869718486       3.651939308490143
22.98107362800234         31.14822905743744        3.4619768074754913
23.258295601169255        30.9851371899446         3.4826956061762173
23.535517574336172        30.82204532245176        3.4998978839203194
23.26030774952969         31.31745685850713        3.540540049897769
23.537529722696608        31.154364991014287       3.557599540690978
23.539541871057043        31.486684659576817       3.61672866373317
24.08977984836413         31.169766799671265       3.6426715308968522
23.814660859710585        31.328225729624037       3.630934649311195
23.81264871135015         30.995906061061515       3.572082980760778
22.70236197888401         31.98086240563291        3.5553652124805306
22.42358312051748         32.15390827042195        3.5279242901011383
22.14480426215095         32.326954135211          3.4935334890991205
22.42358312051748         31.820574937088622       3.469098626051445
22.14480426215095         31.99362080187766        3.435421116170002
22.14480426215095         31.66028746854433        3.377714439819559
22.423283718444075        32.487410237521956       3.5885793378617334
22.702062576810604        32.31436437273291        3.616065487151284
22.701763174737202        32.64786633983292        3.678581783836955
22.144630104681273        31.32633375212261        3.3206718055469437
22.423234805578126        31.15266750424518        3.35394723310743
22.423408963047805        31.486621220666898       3.41070864832908
22.70201366394466         31.31295497278947        3.437519132637008
22.702187821414334        31.646908689211187       3.4956278913084153
23.260481906999367        31.651410574928846       3.6000174535760037
22.981421942941687        31.816136490280876       3.5795629698251332
22.981247785472014        31.482182773859158       3.5199556073999445
23.538500923572737        32.4875873761578         3.8032844917178683
23.259488539936427        32.652181019749506       3.787130570709219
22.980476156300114        32.81677466334122        3.7670071076491154
23.25978794200983         32.3186790526495         3.7231160012031
22.980775558373516        32.483272696241215       3.7028336635457686
22.981074960446918        32.1497707291412         3.640476241457333
23.260134924504598        31.985044813789173       3.660758985034592
23.539194888562275        31.82031889843714        3.6772984550181187
23.538847906067506        32.153953137297464       3.7394837310130296
23.26005812833398         32.98583490367733        3.8529688233116848
23.539070511970294        32.821241260085614       3.8688190593567553
23.53964010036785         33.15489514401344        3.936150411609291
24.09167108892255         32.8356762258054         3.958287511268569
23.8156555946452          32.99528568490942        3.9486833082388526
23.815086006247643        32.661631800981596       3.881794586814168
21.866025403784416        28.83333333333335        2.883093270291136
21.866025403784416        29.166666666666682       2.927690218949265
21.866025403784416        29.500000000000014       2.9746218587278004
21.577350269189612        29.000000000000007       2.8210509663040377
21.57735026918961         29.333333333333343       2.865669700767511
21.288675134594804        29.16666666666667        2.733432612783501
22.423085923952137        29.15322898447443        3.044878754122461
22.144555663868275        29.32661449223722        3.012422348353991
22.144555663868275        28.99328115890389        2.9655281069570916
22.14324357257594         29.659128185349736       3.0604078161334582
22.421773832659795        29.48574267758694        3.0929192422420804
22.42046174136746         29.818256370699455       3.1420646946987825
21                        29.333333333333336       2.6270440153698553
21.288675134594804        29.500000000000007       2.7828371050145178
21.57735026918961         29.66666666666667        2.915345264635444
21                        29.666666666666664       2.6813857596572346
21.288675134594804        29.833333333333336       2.8374499209388055
21                        29.999999999999996       2.7409358276379194
21.288675134594808        30.166666666666657       2.8866538637230423
21.577350269189612        30.333333333333314       3.0131457809695155
21.866025403784416        30.499999999999975       3.1204115793773117
21.000000000000004        30.333333333333332       2.7634072445569484
21.288675134594808        30.49999999999999        2.9272945224966853
21.577350269189612        30.666666666666647       3.0719556815977658
21.000000000000004        30.666666666666664       2.795627720322782
21.288675134594808        30.83333333333332        2.9776842401171266
21.866025403784416        30.83333333333333        3.1733316256727964
21.866025403784416        31.166666666666686       3.2269319838086474
21.577350269189612        31.000000000000004       3.116016970269836
21.866025403784416        29.833333333333336       3.0225860893373264
21.866025403784416        30.166666666666654       3.071182662887147
21.577350269189612        29.999999999999993       2.9639293513323217
22.42323480557813         30.819334170911826       3.2994217032405135
22.144630104681273        30.993000418789254       3.2662687056253876
22.144630104681273        30.6596670854559         3.212545917544169
22.42046174136746         30.151589704032776       3.193441202814933
22.14324357257594         30.325794852016372       3.160380897799422
22.143243572575937        29.99246151868305        3.110078185496272
22.421848273472794        30.485461937472298       3.245751744876946
24.63908353417416         60.17581071607574        5.88096602756835
24.909883326570785        60.01232867032043        5.962379329722491
25.18068311896741         59.84884662456512        6.038557702911731
24.911460053128522        60.344215545642484       5.854347633578201
25.18225984552515         60.18073349988718        5.9306333377575555
25.183836572082893        60.512620375209245       5.824405443222401
24.91041554819785         60.67928575791616        5.746709121561609
24.636994524312804        60.845951140623086       5.664386687661899
24.63803902924348         60.51088092834941        5.771602104365706
25.45273759493978         58.67797316616205        6.44480415532705
25.72636879746989         58.50565324974768        6.511445198383115
26                        58.33333333333333        6.571923051286262
25.72636879746989         58.83898658308101        6.400507878799142
25.999999999999996        58.66666666666666        6.462541461072379
25.999999999999993        58.999999999999986       6.353569663325285
25.72636879746989         59.17231991641435        6.290529967945356
25.452737594939776        59.344639832828705       6.222066259731893
25.45273759493978         59.01130649949537        6.332862742589168
25.452737594939784        59.67797316616205        6.1124620987624425
25.72636879746989         59.50565324974768        6.181852826515489
25.999999999999993        59.33333333333332        6.245819541434997
25.72636879746989         59.838986583081024       6.0743203899928115
25.999999999999996        59.66666666666666        6.1392141244519145
26                        60                       6.033753412376019
25.727945524027632        60.170873458403086       5.968647589171317
25.45589104805526         60.34174691680616        5.898864932786779
25.45431432149752         60.0098600414841         6.004815280465105
25.45273759493976         62.34463983282877        5.294850123555758
25.726368797469874        62.17231991641438        5.365428051557151
25.999999999999996        61.99999999999999        5.432521667933343
25.726368797469874        62.50565324974771        5.271412142632253
25.999999999999993        62.33333333333333        5.3383165767798815
25.999999999999996        62.66666666666666        5.2459438960175
25.455891048055264        60.675080250139494       5.793793891883982
25.727945524027632        60.50420679173641        5.864023788117419
26                        60.33333333333333        5.929576851171026
25.727945524027632        60.83754012506974        5.760999377550578
26                        60.66666666666666        5.826999680453087
26                        60.99999999999999        5.7260219002221975
25.17910639240964         61.51695974924309        5.512897927674569
25.452737594939762        61.344639832828726       5.5879503725760635
25.72636879746988         61.17231991641435        5.65899169675861
25.45273759493976         61.67797316616206        5.4882280246826465
25.726368797469878        61.50565324974769        5.5593362096227334
25.999999999999996        61.33333333333332        5.626433273843861
25.726368797469874        61.838986583081024       5.461435938102234
25.999999999999993        61.66666666666666        5.5285998630809035
25.45431432149751         61.0098600414841         5.689909179228256
25.180683118967387        61.18217995789847        5.6148078601869855
25.182259845525138        60.847400166553854       5.718643698702917
25.452737594939755        62.01130649949541        5.390579466079611
25.179106392409636        62.18362641590979        5.3162386824317815
25.179106392409636        61.85029308257644        5.413608697013588
24.635417797755057        61.1807309319677         5.558973672459533
24.908838821640096        61.01406554926078        5.641121741700673
24.907262095082345        61.34884534060539        5.537460267843304
24.63733060061363         61.84560687944708        5.356401016891334
24.908218496511633        61.68128331434508        5.436619875009523
24.908218496511633        62.01461664767844        5.3376961327506605
24.636374199184342        61.51316890570739        5.456607335151164
23.53994061180419         48.48881366201459        8.482230083337
23.260756681200274        48.65306242924049        8.463253452478156
22.981572750596353        48.81731119646639        8.426952104416321
23.260752160356585        48.31942345503599        8.415331600486944
22.981568229752664        48.48367222226189        8.383463738673964
22.981563708908975        48.15003324805737        8.33022556155182
23.25979910755837         47.98544444355596        8.358424518741447
23.53803450620776         47.82085563905456        8.370008026715006
23.538987559005975        48.15483465053457        8.4306313064155
23.538607478071786        49.48958904275369        8.578140369046018
23.25942165750103         49.65370804218048        8.544971326175741
22.98023583693027         49.81782704160727        8.493603315358115
23.25986792537867         49.32024601639989        8.528040109426147
22.98068210480791         49.48436501582668        8.482172252773333
22.981128372685554        49.15090299004609        8.459768666127971
23.26031230328947         48.98665422282019        8.500798257529105
23.539496233893388        48.822405455594286       8.52450313172723
23.539051855982585        49.155997249173986       8.556473226963583
23.259449240891982        49.98464545573502        8.550923296377942
23.538635061462738        49.82052645630823        8.589286017611094
23.53866264485369         50.151463869862766       8.589986609570346
24.37099111916158         49.00970372821833        8.592564870944136
24.093529905464983        49.169665499730115       8.601284561098078
23.816068691768386        49.329627271241904       8.596476393798714
24.093974283375786        48.836073706150415       8.570326140127065
23.816513069679186        48.9960354776622         8.570163612271964
23.81695744758999         48.662443684082504       8.533547877591364
23.814182971457697        49.663488199259334       8.611864034696763
24.091644185154294        49.50352642774753        8.621512401261498
24.36910539885089         49.34356465623574        8.617632910372896
24.089758464843612        49.83738735576496        8.631460650364936
24.36721967854021         49.67742558425317        8.632421358741706
24.365333958229524        50.0112865122706         8.636930216050537
23.81423813823961         50.32536302636841        8.612821242137695
24.089786048234565        50.168324769319504       8.63171726584663
24.08966493498681         50.501248658852724       8.62143068535368
24.36521284498177         50.34421040180382        8.631842435640866
24.36509173173401         50.67713429133704        8.616713793045367
23.814210554848653        49.99442561281386        8.617565166720166
25.17910639240964         50.51695974924316        8.58510823879878
24.90772780110185         50.68132589311887        8.598436861801018
24.636349209794055        50.84569203699456        8.600582211622777
24.9078489143496          50.34840200358565        8.612973534646287
24.636470323041806        50.512768147461344       8.62043530043605
24.636591436289564        50.179844257928124       8.630247527063545
25.17910639240964         46.516959749243206       8.117982340733816
24.90774955718932         46.68116863112154        8.170688453084873
24.636392721969003        46.84537751299985        8.215657557733767
24.907595573171562        46.34782241390843        8.08366342018154
24.636238737951242        46.51203129578675        8.130064008923636
24.63608475393348         46.17868507857364        8.03847830720925
25.456766317146233        57.342276807251665       6.899853275842906
25.728383158573116        57.17113840362583        6.959078617912446
26                        56.99999999999999        7.0114773323079085
25.72838315857312         57.50447173695916        6.847187535714509
26                        57.33333333333333        6.901667505610776
26                        57.66666666666666        6.791746539497108
25.72636879746988         56.83898658308105        7.07025239617259
25.454751956042998        57.010124986706884       7.013053849338787
25.45273759493976         56.67797316616211        7.125915303588755
25.452737594939762        56.34463983282879        7.238625230022438
25.72636879746988         56.172319916414395       7.291056049519318
26.000000000000004        56.00000000000001        7.3357585130470495
25.72636879746988         56.50565324974772        7.181214730038956
26                        56.33333333333333        7.228785800520023
26                        56.66666666666666        7.120692073606973
25.728225718621964        55.839010085713          7.399071032760698
25.454594516091838        56.01133000212738        7.3496209330929645
25.456451437243913        55.67802017142598        7.458828743514806
25.456451437243913        55.34468683809264        7.566031876672689
25.728225718621957        55.17234341904632        7.6086501620419424
26                        55                       7.642886501417107
25.72822571862196         55.50567675237966        7.505119109592041
26                        55.33333333333333        7.543027529675141
26                        55.66666666666667        7.440651533551794
25.727442810879268        54.83847990599381        7.709859493194493
25.455668529501224        55.01082332504012        7.670967715681258
25.454885621758535        54.676959811987615       7.772566166666065
24.636349209794055        51.17902537032788        8.570755051048408
24.907727801101846        51.01465922645218        8.573838611287226
25.179106392409636        50.85029308257647        8.56573889834559
24.907727801101846        51.34799255978548        8.540273397331681
25.179106392409636        51.18362641590978        8.537402594450622
25.17910639240964         51.51695974924309        8.500099327113874
24.636992379643115        51.845776555855835       8.483054237746451
24.908049386026377        51.68136815254947        8.497224174378054
24.908049386026377        52.01470148588281        8.446076003942373
25.179106392409636        51.85029308257643        8.454486486122809
25.179106392409636        52.18362641590977        8.400730750033969
24.636670794718583        51.51240096309186        8.531566923471182
25.454885621758535        54.343626478654286       7.870260706013838
25.727442810879268        54.17181323932714        7.900391531586331
26                        54                       7.92139899854936
25.727442810879268        54.50514657266048        7.807024472220111
26                        54.33333333333333        7.832359419164655
26                        54.666666666666664       7.739521920120576
25.727674656926943        53.83739782519068        7.989611064210548
25.45511746780621         54.009211064517814       7.963913490235126
25.45534931385388         53.67479565038134        8.05281776072777
25.45534931385388         53.34146231704801        8.135955433859724
25.72767465692694         53.170731158524006       8.151435658416505
26                        53                       8.157459761771342
25.727674656926936        53.504064491857335       8.073239130428382
26                        53.33333333333333        8.084204378927055
26                        53.666666666666664       8.005517457853047
25.72636879746988         52.83898658308104        8.223713097064726
25.454043454396817        53.009717741605044       8.213270130039877
25.45273759493976         52.677973166162076       8.284170549423408
25.452737594939762        52.34463983282875        8.347912625555573
25.72636879746988         52.172319916414374       8.347560795776328
26                        52                       8.337776629509637
25.72636879746988         52.5056532497477         8.289031389162892
26                        52.33333333333333        8.284459892414912
26                        52.66666666666666        8.22435426983549
25.72636879746988         51.83898658308104        8.398874571830472
25.45273759493976         52.011306499495404       8.404518829175942
25.45273759493976         51.67797316616206        8.452982137698537
23.81492832082232         36.65834095381376        4.81051173775819
24.090197419780417        36.50073858906704        4.812768050416629
24.365466518738515        36.343136224320325       4.81140006863332
24.090566107876334        36.833604570277664       4.902744264859609
24.365835206834433        36.67600220553095        4.900369156493186
24.36620389493035         37.00886818674157        4.991528700210259
23.81336611661167         37.32542969214116        4.994638273562915
24.08978500577101         37.16714893944136        4.9950995236820175
24.089673861723583        37.501117257515745       5.089874719837739
24.36609275088292         37.34283650481595        5.085173825144583
24.365981606835494        37.676804822890325       5.181021490877802
23.814147218716997        36.99188532297745        4.901430790943394
25.179106392084332        34.51695974946183        4.46094150935279
24.90857761114911         34.68088373625202        4.46830233074051
24.638048830213883        34.8448077230422         4.473349165289982
24.90775654869825         34.348671918159795       4.391563975416514
24.637227767763022        34.512595904949976       4.395696174028288
24.63640670531216         34.18038408685774        4.319969585426801
23.814765769080672        29.331444619320795       3.299791501956277
24.091410788021946        29.170763238249087       3.312872700918545
24.368055806963227        29.010081857177386       3.3236884305190038
24.09123421839041         29.50361641860933        3.364515980466417
24.367879237331685        29.342935037537625       3.37508430080962
24.36770266770015         29.675788217897868       3.4277512357990227
23.815714887685484        28.66485812350565        3.1995287481243
24.091194616132885        28.50440184697211        3.212823323070817
24.366674344580286        28.343945570438574       3.2240347002419147
24.091885347324354        28.837469990341518       3.262287278919769
24.367365075771755        28.67701371380798        3.2733388748045247
23.815240328383076        28.99815137141322        3.2490900251141888
24.644226232561802        27.17793639100775        3.0917837404166737
24.912823821099167        27.01411012150417        3.0989516437836087
25.181421409636528        26.85028385200059        3.104721729160052
24.913994635228434        27.34710089696737        3.14485944394296
25.182592223765795        27.18327462746379        3.1503966862639317
25.183763037895062        27.51626540292699        3.1969299834505347
24.911169896392984        27.68113607764105        3.191423941818938
24.6385767548909          27.84600675235511        3.184372582945821
24.641401493726352        27.51197157168143        3.1376036854085028
25.184217637565332        29.51902021207086        3.4976355692997636
24.911987124399765        29.68222727413328        3.494058755043691
24.63975661123419         29.845434336195694       3.488743310439511
24.9121636940313          29.349374093773037       3.4408572878858954
24.639933180865725        29.512581155835452       3.435173577016513
24.64010975049726         29.17972797547521        3.3828749082923046
24.63885936826752         28.18013071932473        3.2324762006346575
24.911452509769603        28.01526004461067        3.2392395055396364
25.18404565127168         27.850389369896604       3.2444574932030954
24.911735123146222        28.349384011580288       3.2880806921171803
25.1843282646483          28.184513336866225       3.293010625812492
25.18461087802492         28.518637303835845       3.342589381278739
24.64024083065046         28.84626700606354        3.331619273511289
24.91242585433769         28.682452154949694       3.337919590431202
24.912294774184495        29.01591312436136        3.3888059171558265
25.184479797871724        28.852098273247513       3.3931063999469604
25.184348717718528        29.18555924265919        3.4447884626206338
24.63955009945899         28.513198862694132       3.2815250464970287
23.81507796523865         31.661347371094976       3.6912368784638176
24.090196953892193        31.5028884411422         3.702601001231027
24.365315942545735        31.34442951118942        3.7114960200058826
24.090614059420254        31.836010082613136       3.7639826254262108
24.3657330480738          31.677551152660357       3.7725048853826113
24.36615015360186         32.010672794131295       3.834965904620351
23.814384000249113        32.32861584881563        3.8165484014452735
24.090267076925485        32.16964432147346        3.827108872412763
24.09096908292402         32.50266027363943        3.891857723849498
24.36685215960039         32.34368874629726        3.8992174221249014
24.36755416559892         32.676704698463226       3.965149875611803
23.814730982743882        31.9949816099553         3.753084897599564
25.181894575454272        31.516760725651224       3.8412879968786853
24.90997976817014         31.68139808181125        3.841093474915078
24.638064960886           31.84603543797127        3.83898611082897
24.909562662642074        31.348276440340314       3.779645655360122
24.63764785535794         31.512913796500335       3.777031691432617
24.637230749829875        31.1797921550294         3.716529425897278
24.638926093872698        33.845605412288265       4.245915893292993
24.91279532581931         33.679114569020825       4.243474665676095
25.186664557765923        33.51262372575339        4.238834656532972
24.910275937258778        34.01389324359031        4.316612240128037
25.18414516920539         33.84740240032287        4.311056113303019
25.181625780644858        34.182181074892355       4.385091730909635
24.913861762376435        33.34498936737866        4.172066231958669
24.63999253042982         33.5114802106461         4.173722400365301
24.641058966986943        33.17735500900393        4.103375768141365
24.6376790684809          32.180023023011124       3.9027269526618698
24.90959387576504         32.015385666851095       3.904178129411535
25.181508683049174        31.850748310691074       3.903716464038686
24.909207983359934        32.349373251890945       3.9687903575445165
25.18112279064407         32.184735895730924       3.967672504835221
25.180736898238973        32.518723480770774       4.033156119268294
24.63908308047796         32.84605492734306        4.034874419744714
24.909909989358468        32.68238920405692        4.035005371140467
24.911885875867448        33.01368928571779        4.102685661998008
25.182712784747956        32.850023562431645       4.100015352586728
25.184688671256936        33.181323644092515       4.168574865008278
24.63838107447943         32.51303897517709        3.967960218212112
24.639679875992506        30.177395985795243       3.5434397045142783
24.911910389158077        30.014188923732824       3.5482987588115593
25.184140902323648        29.850981861670405       3.551419182760739
24.911833653916393        30.346150573332373       3.6038225280045477
25.184064167081964        30.182943511269954       3.606486561646835
25.18398743184028         30.514905160869503       3.6628377059580175
24.63792836862521         30.84584030010216        3.657414534628211
24.910957900232745        30.68037273048583        3.661047333784171
24.91026028143741         31.01432458541307        3.7196338020401756
25.183289813044944        30.84885701579674        3.720895751200973
25.182592194249608        31.18280887072398        3.780379181507854
24.638804122308855        30.511618142948702       3.5997429945618475
26                        31                       3.828178441806923
25.727298191818093        31.172253575217077       3.833984393813043
25.454596383636183        31.344507150434147       3.838354245503633
25.72799581061343         30.838301720289834       3.7744641603124256
25.45529400243152         31.010555295506908       3.778139721067904
25.455991621226854        30.67660344057967        3.719350581696131
22.979396559105247        41.150419440668536       6.052711469531348
23.25690622803518         40.987267839025996       6.059474083080985
23.534415896965115        40.82411623738346        6.058494856093374
23.25892050004733         41.32166186516692        6.179095975976105
23.53643016897727         41.15851026352438        6.177133692524073
23.53844444098942         41.4929042896653         6.297533475413089
22.7015599321032          41.97817147716769        6.27647102082108
22.42304842266361         42.152114318111785       6.254613167104127
22.144536913224012        42.32605715905587        6.218225950105787
22.42304842266361         41.81878098477847        6.132822315922235
22.144536913224012        41.99272382572256        6.096571626378142
22.144536913224012        41.659390492389235       5.976195164860872
22.422723371817927        42.485449918547715       6.376756302755994
22.70123488125752         42.31150707760362        6.399147051536508
22.700909830411838        42.64484267803955        6.522386549497804
22.422485984683593        41.485782831112616       6.013666448835383
22.70043505614317         41.312175169835996       6.037143465043611
22.700997494123186        41.645173323501844       6.156507153291017
23.259482938027347        41.654660018832764       6.299321549425088
22.980521435065274        41.816415748000225       6.292300731227737
22.97995899708526         41.483417594334384       6.172206010738218
23.5366017569868          42.48639303096885        6.659266790678622
23.25792943117992         42.6503214468044         6.664736723748145
22.97925710537304         42.81424986263994        6.660377631756919
23.258254482025603        42.31698584636847        6.541093321919594
22.979582156218722        42.48091426220401        6.536654448239053
22.9799072070644          42.14757866176808        6.413494731967084
23.258119993307908        42.98346835332311        6.788661626210707
23.536792319114788        42.81953993748756        6.782392056664138
23.536982881242775        43.15268684400628        6.905808785093537
23.258868710026473        41.98582293260061        6.41979606785241
23.537830212988545        41.824067203433145       6.4172885115284
23.537215984987675        42.15523011720099        6.537866283283581
24.36487837074632         42.00886935709905        6.604880774333535
24.088786166159817        42.16804391505565        6.6296076623898275
23.81269396157331         42.32721847301225        6.647736334504865
24.08940039416069         41.8368810012878         6.509824862892811
23.813308189574183        41.9960555592444         6.527144681058839
23.813922417575057        41.66489264547655        6.407375763252667
23.811761714322397        38.66097176278326        5.391324829346031
24.088723640124535        38.50252919790607        5.387318565720545
24.365685565926675        38.34408663302888        5.379022683888698
24.088538743263143        38.83584268997025        5.490655603570779
24.365500669065284        38.67740012509306        5.481122940368548
24.365315772203893        39.010713617157236       5.585372466849498
24.09022147875228         39.17043200187591        5.597053075801117
23.815127185300664        39.33015038659458        5.60407030321517
23.81344444981153         38.99556107468892        5.496617093886622
23.814405642678572        41.33240392715648        6.288016958532877
24.09036684436772         41.17190356464765        6.272855840507463
24.36632804605687         41.01140320213882        6.252050121336867
24.089883619264203        41.50439228296772        6.3908346632018675
24.365844820953352        41.343891920458894       6.368648962005857
24.365361595849837        41.67638063877897        6.486259179671414
24.088352572355568        40.83750953850673        6.155085188867357
23.81239137066642         40.99800990101555        6.168931741268332
23.810377098654264        40.66361587487464        6.0516074704620575
23.816172602490226        39.6625312464391         5.712970010549764
24.09126689594184         39.50281286172043        5.704562429278001
24.36636118939345         39.343094477001756       5.691491466468664
24.0923123131314          39.83519372156495        5.814076496047752
24.367406606583014        39.675475336846276       5.799615179380707
24.368452023772576        40.0078561966908         5.909743605585617
23.81108509122617         40.329100206391956       5.936283002555814
24.089768557499372        40.168478201541376       5.925658549044044
24.089060564927472        40.502993870024056       6.039557722587985
24.367744031200672        40.342371865173476       6.022217484767276
24.36703603862877         40.67688753365614        6.136319656684339
23.813628846858197        39.99581572641553        5.823574498955998
25.185339675071955        39.51936621438255        5.83501160133126
24.913043791305498        39.6821962084853         5.863245527775854
24.640747907539037        39.84502620258805        5.888156195860638
24.911998374115935        39.34981534864078        5.756497147979561
24.639702490349475        39.512645342743525       5.779717792860031
24.638657073159912        39.180264482899005       5.6732841031523105
24.638353026044864        47.17912810506294        8.294691304406186
24.90970986126518         47.014919223184606       8.251305470671726
25.181066696485498        46.85071034130628        8.200182629235098
24.911670165341043        47.34866981524769        8.325277156517082
25.18302700056136         47.184460933369365       8.275737585994921
25.184987304637225        47.51821152543244        8.34464721101328
24.91207821034129         47.682336251280006       8.391696562077376
24.639169116045352        47.84646097712756        8.43034190984832
24.366260021749415        48.01058570297513        8.460583254326096
24.63876107104511         47.512794541095246       8.366446754755005
24.36585197674917         47.676919266942804       8.399212349699756
24.365443931748924        47.34325283091049        8.329981149817904
23.815380415119265        48.32940434233477        8.4873334087736
24.090820218434338        48.169995022654945       8.480117799103303
24.09239725090506         48.50303436440268        8.529907482787143
24.367837054220132        48.343625044722856       8.513948152876015
24.369414086690856        48.67666438647059        8.557942025082028
23.81347430952284         47.66144631937473        8.368474128874038
24.08945912063588         47.50234957514262        8.354711304953188
24.089867165636125        47.836016011174934       8.421881798904234
23.81442736232105         47.99542533085475        8.432416020213314
24.639062683022843        48.18003168145843        8.486642656759667
24.911971777318776        48.01590695561087        8.450574943859412
25.18488087161471         47.8517822297633         8.406103227665998
24.911865344296267        48.34947765994173        8.50148729103742
25.1847744385922          48.18535293409417        8.459593209714704
25.18466800556969         48.518923638425036       8.50511715715934
24.913442376766987        48.68251700168947        8.543714958935585
24.642216747964284        48.846110364953894       8.57286419686385
24.640639715493563        48.513071023206166       8.534438939983724
24.642618712192764        49.178361506951646       8.60134968204725
24.913844340995468        49.01476814368721        8.575934115913148
25.185069969798167        48.85117478042278        8.541069985931038
24.914246305223944        49.347019285684965       8.599214986249166
25.185471934026644        49.183425922420525       8.568084528061206
25.185873898255124        49.515677064418284       8.58616078354983
24.638847271571393        49.8460833629865         8.630683503394579
24.91236058491326         49.68088021370239        8.613760359227694
24.91010474963143         50.014641108644014       8.618115699605157
25.183618062973295        49.8494379593599         8.595307440635786
25.181362227691466        50.18319885430153        8.59495659238543
24.640732991882075        49.51222243496907        8.621156388250908
25.452737594939762        51.34463983282873        8.493563043728805
25.72636879746988         51.17231991641437        8.477749462781347
26                        51.00000000000001        8.452658584271502
25.72636879746988         51.505653249747695       8.44236265325134
26                        51.33333333333333        8.422465871241757
26                        51.666666666666664       8.384171886321152
25.72636879746988         50.83898658308106        8.504566037392355
25.45273759493976         51.01130649949542        8.525622964702693
25.45273759493976         50.677973166162104       8.54871592223478
25.452737594939762        50.344639832828776       8.562303787244883
25.72636879746988         50.17231991641438        8.530996886362846
26                        50                       8.491187536152651
25.72636879746988         50.50565324974772        8.522094125726497
26                        50.33333333333333        8.486969879890065
26                        50.666666666666664       8.474126895929691
25.72862463275171         49.83855902147276        8.531282025967524
25.454993430221588        50.01087893788715        8.567370533840549
25.457249265503417        49.67711804294552        8.562939775099931
25.457249265503417        49.343784709612194       8.549538210322396
25.728624632751703        49.17189235480609        8.504834520249197
25.999999999999996        49                       8.452049713330286
25.728624632751703        49.505225688139426       8.522290236825707
25.999999999999993        49.33333333333333        8.473559581705734
25.999999999999996        49.66666666666666        8.486605522646533
25.72822266852323         48.839641212808345       8.47857050471901
25.456847301274934        49.011533567614435       8.52736807481297
25.45644533704646         48.67928242561669        8.496259652662031
23.81320533291964         43.326831373166954       7.015263769161164
24.089237222468512        43.167828995808904       6.994002953717704
24.365269112017383        43.00882661845086        6.965734529636506
24.08936591378564         43.501172835354566       7.115240045011024
24.365397803334513        43.34217045799652        7.085931659193176
24.365526494651643        43.67551429754218        7.2052902765980384
23.812824208663663        42.66053756012953        6.770141267176178
24.088916413250168        42.50136300217292        6.7508698571951085
24.365008617836676        42.34218844421632        6.725000231272801
24.08904666034052         42.83468208929019        6.872297180162137
24.36513886492703         42.67550753133359        6.8452848163737965
23.81301477079165         42.99368446664823        6.892556786946713
25.179106392409672        43.51695974924312        7.189750016775421
24.907955990262707        43.6809258785247         7.239215404295587
24.63680558811574         43.844892007806266       7.283902192654133
24.907827298945577        43.34758203897904        7.123057429436617
24.63667689679861         43.5115481682606         7.166563152598125
24.636548205481482        43.17820432871495        7.048385600390308
24.63680558811574         44.178225341139594       7.400186512011214
24.907955990262703        44.014259211858025       7.354187850508222
25.17910639240967         43.85029308257645        7.303410589843622
24.907955990262707        44.347592545191354       7.467745917641212
25.17910639240967         44.183626415909785       7.415656783832187
25.179106392409672        44.516959749243114       7.526488598741122
24.908146051357196        44.681203861638856       7.579121983417723
24.63718571030472         44.84544797403459        7.626300367705364
24.63699564921023         44.5118366575871         7.514359804986872
24.63718571030471         45.17878130736794        7.735212937327614
24.908146051357186        45.014537194972206       7.687416793273109
25.179106392409658        44.85029308257647        7.634165648829636
24.90814605135717         45.34787052830556        7.792543730206379
25.179106392409647        45.18362641590982        7.738674825996028
25.17910639240964         45.51695974924318        7.840016130240316
24.636084753933485        45.84535174524031        7.941674455304019
24.907595573171562        45.68115574724174        7.894204164778463
24.907595573171562        46.01448908057508        7.991359661821143
25.179106392409636        45.85029308257651        7.937523272420464
25.179106392409636        46.183626415909856       8.03017867591831
24.636635232119097        45.512066526304125       7.840481547217611
25.45644533704646         48.34594909228336        8.456221587263805
25.72822266852323         48.17297454614168        8.400577400692224
26                        48                       8.33818459744462
25.72822266852323         48.50630787947502        8.443493762406492
25.999999999999996        48.33333333333333        8.383979255474905
25.999999999999993        48.666666666666664       8.42193429410347
25.728329101545743        47.839403841810814       8.349540902803938
25.456551770068973        48.01237838795249        8.407941364597344
25.456658203091482        47.67880768362163        8.351695107326817
25.456658203091486        47.3454743502883         8.288102025672888
25.72832910154574         47.17273717514415        8.225665630350663
26                        47.00000000000001        8.157338025046618
25.72832910154574         47.506070508477485       8.291078362130309
26                        47.333333333333336       8.224570406951962
26                        47.66666666666667        8.284852597751298
25.72636879746988         46.83898658308108        8.153501729662594
25.45469789901562         47.011723758225216       8.217565262819662
25.45273759493976         46.67797316616214        8.140383168224997
25.452737594939762        46.34463983282881        8.057591698702376
25.72636879746988         46.17231991641441        7.9921997375099645
26.000000000000004        46.000000000000014       7.921806457156609
25.72636879746988         46.50565324974774        8.075519031721837
26                        46.33333333333334        8.005653576057712
26                        46.66666666666667        8.084164098687706
25.726368797469885        45.838986583081066       7.90354988215991
25.452737594939762        46.01130649949546        7.969364938619595
25.452737594939762        45.67797316616212        7.876286439854469
24.63764298525366         38.84573596476181        5.567855991395608
24.90997019830342         38.68075831236638        5.547264696970422
25.182297411353186        38.51578065997095        5.52359858357391
24.910984286209676        39.015286830503584       5.6509641685181515
25.18331149925944         38.85030917810815        5.625569414912686
25.184325587165695        39.184837696245346       5.729373754165151
24.910155095164814        38.3474448203022         5.446062834052967
24.637827882115047        38.51242247269764        5.465130296696411
24.63801277897644         38.17910898063346        5.364553871998301
26                        39                       5.726333242636937
25.72844655835732         39.17312207146085        5.764683714218345
25.456893116714635        39.3462441429217         5.80090983378312
25.727432470451063        38.838593553323655       5.662769574729409
25.45587902880838         39.0117156247845         5.697133840455589
25.454864940902123        38.6771871066473         5.595191355041731
25.181914483101824        36.518972551355674       4.957182577010008
24.910010953711335        36.68227109648431        4.971309969935318
24.638107424320843        36.84556964161294        4.982758677668732
24.909642265615418        36.34940511527368        4.882554179532938
24.637738736224925        36.51270366040232        4.892801010609007
24.637370048129007        36.17983767919169        4.80503379940648
24.639101643088644        37.17791674611488        5.07485207304741
24.91100517247913         37.01461820098625        5.062012929371389
25.18290870186962         36.851319655857615       5.0464951005034795
24.91199939124693         37.34696530548819        5.154716789356918
25.183902920637422        37.18366676035956        5.137808524546389
25.184897139405223        37.5160138648615         5.231122849138756
24.63887935499379         37.84585338226364        5.265971312789039
24.911888247199506        37.68093362356257        5.249988363365327
24.91102167118216         38.014189221932384       5.347028392274049
25.184030563387875        37.849269463231316       5.326620347746937
25.183163987370527        38.18252506160113        5.424112259225328
24.638990499041213        37.51188506418926        5.169310422518791
24.639840322289736        35.17804239843909        4.5533545021358455
24.910369103224955        35.0141184116489         4.547261561234361
25.180897884160178        34.850194424858714       4.538854633494665
24.912160595300804        35.34735308704578        4.628090724170367
25.182689376236027        35.183429100255594       4.618637690078673
25.18448086831188         35.516663775652475       4.7002906791048025
24.638225509865695        35.8457347539573         4.7190136718871045
24.911353189088786        35.68119926480489        4.710903419378477
24.9104977273521          36.015302190039286       4.795731339963524
25.183625406575192        35.85076670088687        4.7839263927555375
25.18276994483851         36.18486962612127        4.869557025390609
24.639032916077714        35.51188857619819        4.635149995211189
25.999999999999996        35                       4.651213681640619
25.72816028943729         35.17222125855083        4.669341249109775
25.456320578874582        35.344442517101655       4.685700248264505
25.72636879736144         34.83898658315395        4.590159019494322
25.454529086798736        35.011207841704774       4.605282638943716
25.452737594722883        34.67797316630789        4.526734962065051
25.45632057887459         35.67777585043499        4.767975955084933
25.728160289437294        35.50555459188416        4.750282988418563
25.999999999999996        35.333333333333336       4.7308214534377475
25.728160289437298        35.8388879252175         4.832978332557786
26                        35.66666666666667        4.81218283006533
26.000000000000004        36.000000000000014       4.895297811523365
25.727304827700614        36.1729908504519         4.9177121618376205
25.45460965540122         36.345981700903785       4.938340416999832
25.4554651171379          36.01187877566939        4.852160726550213
25.454609655401217        36.67931503423711        5.026448856038183
25.727304827700607        36.506324183785225       5.004249772628281
26                        36.333333333333336       4.9802645940663455
25.727304827700607        36.83965751711855        5.092674640807847
25.999999999999996        36.666666666666664       5.067118633998233
25.999999999999996        36.99999999999999        5.155859931319006
25.728299046468408        37.172004621620495       5.182858623207494
25.456598092936815        37.344009243241          5.207946262480739
25.455603874169014        37.011662138739055       5.116197108984741
25.45659809293682         37.67734257657433        5.301937761907144
25.728299046468408        37.50533795495383        5.275148350984788
25.999999999999996        37.33333333333333        5.246447887447187
25.72829904646841         37.83867128828717        5.369242469213331
26                        37.666666666666664       5.338840234026623
26.000000000000007        38.00000000000001        5.433036971057306
25.454864940902127        38.34385377331397        5.495451901535201
25.727432470451063        38.17192688665699        5.465264697362999
25.727432470451063        38.50526021999032        5.563148034034152
26                        38.333333333333336       5.529064190893064
26                        38.66666666666667        5.626829614752938
25.45573151691947         38.01059817494415        5.397697625286087
22.69273476547116         23.97321843421281        2.4428910130602994
22.417164978242248        24.148812289475206       2.4209311931274025
22.14159519101333         24.3244061447376         2.3951529926778186
22.404254705274948        23.805126888878792       2.3803859201200854
22.12868491804603         23.980720744141188       2.355033360807599
22.11577464507873         23.637035343544774       2.3135676797450024
22.41380601042865         24.485022516747115       2.458880810246556
22.68937579765757         24.309428661484716       2.4810140021244926
22.68601682984397         24.645638888756626       2.5193947978785562
23.24715668658483         24.287431677999393       2.5567817682509344
22.966586758214405        24.46653528337801        2.539255523789243
22.969945726027994        24.130325056106102       2.5005851976235034
24.34876207698486         24.035394293661113       2.6603988587993688
24.34984834133514         24.35947964265698        2.6995080153855664
24.350934605685417        24.683564991652837       2.738931493305765
24.073963933703794        24.17177562907164        2.645613651385517
24.075050198054075        24.495860978067498       2.6846443557715745
23.79916579042273         24.30815696448216        2.6293076067665915
22.978398126794445        23.784863915656892       2.4611206139992197
23.26406148811773         23.596509397100974       2.4773077407615403
23.549724849441013        23.40815487854505        2.4914523933472066
23.25560908735128         23.941970537550183       2.5170470405907
23.54127244867456         23.75361601899426        2.5314664093812826
23.532820047908114        24.09907715944347        2.5714758532463997
24.082416334470246        23.82631448862243        2.605166585835225
23.807618191189178        23.962695824032952       2.5890816381433632
23.81607059195563         23.61723468358374        2.548851097351179
25.999999999999996        24.999999999999996       2.9408076335911786
25.728808461633434        25.171833454895868       2.9384587040879473
25.45761692326687         25.343666909791736       2.935011111742315
25.72346827564674         24.846611446029172       2.897311034075075
25.452276737280176        25.01844490092504        2.893687980536667
25.18108519891361         25.190278355820908       2.888966264155851
25.446936551293483        24.693222892058344       2.852841910783618
25.175745012926917        24.865056346954212       2.8479447332100194
25.17040482694023         24.539834338087516       2.807400263716794
24.89761017463872         24.69577300560791        2.7991507685312906
24.90295036062541         25.020995014474607       2.839779767088451
24.624815522337208        24.8517116731283         2.7895737781456797
24.89652391028844         24.37168765661205        2.7594182613089853
24.62372925798693         24.52762632413244        2.7498386249074307
24.622642993636646        24.203540975136583       2.7104177930031756
24.442301424593115        23.242875908213932       2.5753105126351565
24.41112164205703         23.507048703362994       2.603729771907283
24.37994185952094         23.771221498512055       2.6320925539620155
24.144775899542417        23.297968898324307       2.5489671231948123
24.113596117006324        23.562141693473365       2.577095093123709
23.847250374491715        23.35306188843468        2.521014416765503
24.619815291880784        23.872811043708325       2.670218180868061
24.890868506776712        23.71022779375553        2.67876948887631
25.161921721672638        23.547644543802736       2.6860527828240968
24.893696208532575        24.040957725183787       2.7190039815306446
25.1647494234285          23.878374475230995       2.7263221559976563
25.167577125184366        24.209104406659254       2.766771316295224
24.682174856952955        23.3444654534102         2.613106016747066
24.922048289312798        23.44605499860647        2.650020106810044
24.65099507441687         23.60863824855926        2.6416903374162573
25.44693655129349         24.359889558725012       2.811876004809435
25.723468275646745        24.179944779362508       2.8152287479829017
26                        24                       2.8174584932371878
25.72346827564674         24.51327811269584        2.85608238101483
25.999999999999996        24.333333333333332       2.8581998533268678
25.999999999999993        24.666666666666664       2.899316233444865
25.720640573890883        23.849214847934245       2.7747455996713577
25.44410884953762         24.02915962729675        2.7713199569428832
25.44128114778176         23.69842969586849        2.7309436962003297
21.791799972347157        23.15229823736849        2.200498230473729
21.756305359811794        22.83565267652623        2.1567011947457804
21.720810747276435        22.519007115683966       2.111045184751212
22.085709235861415        23.30303531401343        2.2698599457244595
22.050214623326056        22.986389753171167       2.226799029522853
22.014720010790697        22.669744192328903       2.181879139054638
22.34412388684032         23.137126829816108       2.292881388393856
22.30862927430496         22.820481268973843       2.2486976174519757
22.60253853781922         22.971218345618784       2.3115006199432453
22.37418929605763         23.47112685934745        2.3368486634712053
22.632603947036536        23.305218375150126       2.355727436077408
22.662669356253847        23.63921840468147        2.399524233783095
22.94833271757713         23.45086388612555        2.417692525598929
22.918267308359816        23.116863856594208       2.373834418770162
23.233996078900415        23.262509367569628       2.4338183432381566
24.31341300875438         23.006727994641288       2.5326440395218754
24.01588748370368         23.061820984751662       2.505772293905848
23.718361958652977        23.116913974862037       2.477291231300848
24.184524592915643        22.770580081068644       2.4894590198060453
23.88699906786494         22.82567307117902        2.4620589180143213
24.055636177076906        22.534432167496004       2.4457554534876333
23.29314703654944         22.512689505262312       2.350184685926123
23.547310083391928        22.519937059340208       2.3833063639221796
23.801473130234417        22.527184613418108       2.415163286442676
23.378672974179963        22.811177963023226       2.398016094525664
23.632836021022452        22.818425517101122       2.4306698840077554
23.464198911810488        23.109666420784137       2.4451053303326873
23.06294420363937         22.665532452047803       2.3387288728399844
23.14847014126989         22.964020909808717       2.3866446944353195
22.832741370729295        22.818375398833293       2.3258341841790204
21.551529723255012        23.312629198807173       2.1735133176864476
21.275764861627508        23.48964793273692        2.1110015984595254
21.000000000000004        23.666666666666664       2.029197554554757
21.275764861627508        23.156314599403586       2.0754140568168284
21.000000000000004        23.333333333333332       1.989369681781704
21.000000000000004        23                       1.948138509326178
21.24027024909215         22.839669038561325       2.019317457379136
21.48054049818429         22.679338077122644       2.073619682520821
21.51603511071965         22.99598363796491        2.124495987236941
21.48054049818429         22.346004743789308       2.0415078600232954
21.240270249092145        22.506335705227986       1.9894868954389178
21                        22.66666666666666        1.920589207943253
21.24027024909214         22.173002371894647       1.9483979206889404
20.999999999999996        22.333333333333325       1.88178149375059
20.999999999999996        21.99999999999999        1.8317153667481874
26.000000000000004        27                       3.2026391690205513
25.727921012631693        27.172088467642332       3.201927733077045
25.45584202526338         27.344176935284658       3.200024671220376
25.726750198502426        26.839097692179134       3.1560185903190607
25.454671211134112        27.011186159821463       3.153803451248083
25.453500397004845        26.67819538435826        3.1084405713585195
25.45761692326687         25.67700024312507        2.9774201751077882
25.72880846163343         25.5051667882292         2.9806497176696314
25.999999999999993        25.33333333333333        2.982780597389062
25.72880846163343         25.838500121562532       3.023443498893583
25.999999999999993        25.66666666666666        3.025356328829229
25.999999999999996        25.999999999999996       3.068534827911678
25.45350039700484         26.34486205102493        3.0639379404136573
25.726750198502415        26.17243102551246        3.066814512337916
25.72675019850242         26.505764358845795       3.1110258084360023
25.999999999999996        26.33333333333333        3.112454789162979
26                        26.666666666666664       3.157156236199268
25.45555866013585         26.010931147075          3.0203320682012977
25.45273759472289         34.344639832974565       4.450104683349002
25.726368797361445        34.17231991648728        4.437573205558456
26                        34.00000000000001        4.42334707598114
25.72636879736144         34.50565324982061        4.512968862043517
25.999999999999996        34.333333333333336       4.4975081102352075
25.999999999999993        34.66666666666667        4.573463645455036
25.728888185921974        33.837541241917805       4.363823683085267
25.45525698328342         34.00986115840507        4.375305032890829
25.45777637184395         33.675082483835595       4.302319543269204
25.455842025263376        27.677510268617993       3.247095679829193
25.72792101263169         27.505421800975665       3.248611066839663
26                        27.333333333333332       3.2489348279369676
25.727921012631683        27.838755134308997       3.296214752661615
25.999999999999996        27.666666666666664       3.2961508389127188
25.999999999999996        28                       3.3442872019477963
25.728203626008305        28.172879101278617       3.344992668619482
25.45640725201661         28.345758202557228       3.344426728396466
25.45612463863999         28.01163423558761        3.295248392684411
25.455991621226858        30.343270107246337       3.6619206002525284
25.72799581061343         30.17163505362317        3.6596320883617315
26                        30                       3.6559721702856383
25.72799581061343         30.504968386956502       3.7163996039044984
26                        30.333333333333332       3.7120772199275787
26                        30.666666666666664       3.769479310434674
25.728072545855113        29.83967340402362        3.6044263247555435
25.45606835646854         30.01130845764679        3.606142146293835
25.456145091710223        29.679346808047242       3.551647457760251
25.456407252016618        28.679091535890564       3.3945366395793517
25.728203626008302        28.506212434611946       3.3946488257431144
25.999999999999993        28.33333333333333        3.3934896050121823
25.72820362600831         28.839545767945282       3.445364149895431
25.999999999999996        28.666666666666664       3.443751175105246
26                        29                       3.4950719122269867
25.456145091710226        29.346013474713907       3.498075005913533
25.728072545855113        29.173006737356953       3.497220453555945
25.728072545855113        29.506340070690285       3.550228845743717
26                        29.333333333333332       3.5475162447558155
26                        29.666666666666664       3.601149664108693
25.45627617186342         29.01255250530223        3.445723300743718
25.454596383636186        31.677840483767483       3.8999867099430325
25.727298191818093        31.505586908550406       3.8948453866029573
26                        31.33333333333333        3.888267962947343
25.727298191818093        31.83892024188374        3.9570992098930704
26                        31.666666666666664       3.9497503145879636
26                        32                       4.012625496728777
25.726912299412994        32.17290782692359        4.021055545522129
25.45382459882598         32.34581565384718        4.027899086368634
25.45421049123108         32.01182806880733        3.9631791113375665
25.45382459882598         32.67914898718052        4.094156683530501
25.726912299412987        32.50624116025693        4.086453259733542
26                        32.33333333333333        4.0771633279897435
25.72691229941299         32.83957449359026        4.1533687815751
26                        32.666666666666664       4.143218966880844
26                        33                       4.210792413402091
25.45777637184395         33.34174915050227        4.231069723704
25.728888185921974        33.17087457525113        4.221722309327034
25.728888185921974        33.50420790858447        4.2919383065763075
26                        33.333333333333336       4.279974588335428
26                        33.66666666666667        4.35082614252845
25.45580048533497         33.01044906884139        4.1617630640656875
24.63654820548147         42.84487099538162        6.929419468748783
24.907827298945556        42.68091537231237        6.888765281423504
25.17910639240964         42.51695974924312        6.843771967660628
24.907827298945566        43.0142487056457         7.006137434000196
25.179106392409647        42.85029308257646        6.959550141172521
25.179106392409658        43.183626415909785       7.074876157544123
24.9076970518552          42.3475962851951         6.771127969948623
24.636417958391117        42.511551908264344       6.8103759563799855
24.63628771130076         42.17823282114708        6.6914975721729135
24.63695705296528         41.84489701538057        6.573281735430751
24.909035735184233        41.68092467366208        6.537653136087319
25.181114417403183        41.5169523319436         6.497994976303175
24.908366393519714        42.01426047942859        6.654171144337772
25.180445075738668        41.85028813771011        6.6128151560619575
25.179775734074152        42.18362394347661        6.7280741531811135
24.90951896028775         41.34843595534201        6.422204471629027
24.63744027806879         41.51240829706049        6.456246605870539
24.63792350317231         41.17991957874041        6.340222853306916
24.640676202259034        40.177205791381276       5.9984229218790635
24.91297208602549         40.014375797278525       5.97165693531561
25.185267969791948        39.85154580317577        5.9415676903923345
24.912900380745487        40.34655538607174        6.081766891476778
25.185196264511944        40.18372539196899        6.049822328074841
25.185124559231944        40.515904980762215       6.159775514378764
24.63926021711523         40.84623712834662        6.22487198268497
24.912192388173587        40.68107105455442        6.1941137803655995
24.910855674230664        41.01475350494821        6.307583977412903
25.18378784528902         40.84958743115601        6.271365037851401
25.182451131346102        41.183269881549805       6.3841048584928775
24.639968209687126        40.51172145986395        6.110833305914302
26                        42                       6.68177296721134
25.72636879746988         42.17231991641438        6.738575194177409
25.45273759493976         42.34463983282875        6.792574860993841
25.727038139134397        41.83898411064787        6.626533798491544
25.453406936604274        42.01130402706224        6.678705255911147
25.45407627826879         41.677968221295735       6.565274468188834
25.456893116714635        39.679577476255034       5.905969274200388
25.728446558357316        39.50645540479418        5.867730623644622
25.999999999999996        39.33333333333333        5.827367621072216
25.728446558357312        39.83978873812752        5.972305677508572
25.999999999999993        39.666666666666664       5.929930143945158
25.999999999999996        40                       6.0340208112557825
25.728374853077312        40.17196832692074        6.078253591008177
25.456749706154625        40.34393665384148        6.120171825382499
25.456821411434632        40.01175706504826        6.0122212754807425
25.456749706154632        40.67726998717481        6.229835716992971
25.728374853077312        40.50530166025407        6.185809403644742
25.999999999999993        40.33333333333333        6.139468544918439
25.728374853077312        40.838634993587405       6.294629680660091
25.999999999999996        40.666666666666664       6.246180742959879
26                        41                       6.354157405380126
25.454076278268793        41.3446348879624         6.452440242290754
25.727038139134393        41.1723174439812         6.404494385316417
25.727038139134393        41.505650777314536       6.515219504892529
26                        41.33333333333333        6.4627734186342565
26                        41.666666666666664       6.57197860591134
25.45541299221171         41.010952437568605       6.340562831057452
25.452737594939762        42.67797316616209        6.906463739363221
25.72636879746988         42.50565324974771        6.850537518688091
26                        42.333333333333336       6.791808737863337
25.72636879746988         42.838986583081045       6.962327706975389
26                        42.66666666666667        6.901672372291924
26                        43.00000000000001        7.011363870497141
25.726368797469892        43.17231991641438        7.073937870511377
25.45273759493978         43.34463983282875        7.133399919270797
25.45273759493977         43.01130649949542        7.020157907887147
25.452737594939784        43.67797316616209        7.245827172305578
25.72636879746989         43.50565324974771        7.184713768955547
26                        43.33333333333334        7.120488414350698
25.72636879746989         43.838986583081045       7.29424961959417
26                        43.66666666666667        7.228372910398704
26                        44.00000000000001        7.335017358641209
25.726368797469892        44.17231991641438        7.4024293343436405
25.45273759493978         44.34463983282875        7.466253081043611
25.45273759493978         44.01130649949542        7.356747316214393
25.452737594939784        44.67797316616208        7.573420268179783
25.726368797469892        44.50565324974771        7.5083955225254515
26                        44.33333333333334        7.439782547868667
25.726368797469895        44.838986583081045       7.612060517955371
26                        44.66666666666667        7.542246544344234
26.000000000000004        45.000000000000014       7.64240934806788
25.452737594939762        45.34463983282879        7.778410743585252
25.72636879746988         45.1723199164144         7.712541816194435
25.726368797469885        45.50565324974774        7.809985419235865
26.000000000000004        45.33333333333334        7.739420857881521
26.000000000000004        45.66666666666668        7.832553227577775
25.452737594939773        45.01130649949543        7.677499442343583
21.638757998018335        21.714724500673356       1.977154911864412
21.666108914437704        21.98281870567689        2.02567650681532
21.69345983085707         22.250912910680427       2.070306597777559
21.42583866534556         21.809816333782233       1.9488804534520932
21.453189581764924        22.07791053878577        1.9971399087320048
21.212919332672776        21.90490816689111        1.9004006050799902
21.9322020528191          21.77626513922104        2.04385676261778
22.225646107619866        21.837805777768722       2.105216816178642
22.519090162420632        21.89934641631641        2.1612350725469835
21.959552969238466        22.044359344224574       2.089723138523223
22.25299702403923         22.105899982772257       2.148427973038632
21.98690388565783         22.31245354922811        2.1316980104400374
22.280813149172097        22.463190625873054       2.199744966377818
22.546906287553494        22.256637059417198       2.2136879306107473
22.574722412686356        22.61392770251799        2.263776446409497
23.035128078506503        22.30824180894701        2.289747053978177
22.80492524559643         22.4610847557325         2.277481187981249
22.777109120463567        22.10379411263171        2.226763849518463
23.37687640636681         22.264307876055035       2.329515246319703
23.118857448323872        22.05986017973973        2.268796595816077
22.860838490280937        21.85541248342443        2.205532372800657
23.46060577618418         22.015926246847755       2.3076557727163385
23.202586818141242        21.81147855053245        2.2466561036569916
23.54433514600155         21.767544617640475       2.2846062651160435
23.631039453209297        22.271555430132928       2.3623404649651394
23.714768823026667        22.023173800925647       2.340184532011146
23.885202500051786        22.278802984210827       2.393900928135008
24.670153882715773        22.997176878031052       2.569812558370547
24.89800634083843         22.75147784784817        2.56307526442539
25.125858798961087        22.50577881766529        2.5550986307996886
24.910027315075617        23.09876642322732        2.6067689776674894
25.13787977319827         22.85306739304444        2.5991925989073628
25.149900747435453        23.200355968423587       2.6428439829155
24.541265466877036        22.761028964458408       2.527325038689237
24.4123770510383          22.524881050885764       2.484318972405376
24.76911792499969         22.515329934275528       2.520766698176063
24.45969062758135         21.731719779511224       2.383654149883999
24.32500581074654         21.99929057550615        2.4064616729517927
24.19032099391172         22.266861371501076       2.427162107486342
24.15457213372142         21.743661392220975       2.352951261180583
24.019887316886603        22.0112321882159         2.374479638924407
23.849453639861487        21.755603004930723       2.3199352995912608
24.68174668470793         21.989739458895915       2.4431147731624563
24.90380274183451         22.247759138280603       2.5002629334676882
24.54706186787311         22.25731025489084        2.464770417050539
26                        23.666666666666664       2.777007667144106
25.720640573890876        23.515881514600913       2.73430364163273
25.441281147781755        23.365096362535155       2.690510606216149
25.999999999999996        23.333333333333332       2.7363455804335697
25.720640573890876        23.182548181267578       2.6936504229766483
25.999999999999996        23                       2.695472233105567
25.708619599653694        22.83525960588843        2.6500669414922657
25.429260173544574        23.01780778715601        2.6471144655196697
25.41723919930739         22.670519211776863       2.603275740723632
21.75917199867889         21.476483000448905       1.9629686472483927
21.879585999339447        21.238241500224454       1.9305935321561636
22                        21                       1.8800295665877804
22.052616053479653        21.538023638996588       2.0298647344976333
22.17303005414021         21.299782138772137       1.9976838559012908
22.34606010828042         21.59956427754427        2.0914190245543542
21.42583866534556         21.476483000448905       1.8730957551851113
21.212919332672776        21.571574833557783       1.835249190900235
20.999999999999996        21.666666666666657       1.7771972366556166
21.21291933267278         21.238241500224454       1.7304138173183266
21                        21.33333333333333        1.6829951471609352
21                        21                       1.549109098264114
21.54625266600611         21.238241500224454       1.8522301359740223
21.333333333333332        21                       1.7028688435122232
21.666666666666664        21                       1.8131756662867788
23                        20.999999999999996       2.047011963301645
22.839696720806877        21.299782138772137       2.0989120787883224
22.679393441613755        21.59956427754427        2.1369864485367596
22.666666666666668        21                       1.9999683795819592
22.506363387473545        21.299782138772137       2.052606574937277
22.333333333333336        21                       1.9443075806773467
23.181445048667186        21.255848205880156       2.144249203281511
23.36289009733437         21.511696411760315       2.223447303886311
23.021141769474063        21.555630344652293       2.181803660910201
23.6962234306677          21.51169641176032        2.260435877593083
23.514778382000518        21.255848205880156       2.185673333730106
23.333333333333332        20.999999999999996       2.0928716504920826
23.84811171533385         21.25584820588016        2.224839032119813
23.666666666666664        21                       2.1364729056235916
24.000000000000004        21                       2.1778157286962
24.153230209193786        21.243906593170408       2.2631982718841006
24.306460418387566        21.487813186340816       2.331811078946702
24.001341924527637        21.499754799050564       2.297280014712854
25.29771314672674         21.644516522324757       2.453345751060834
25.24042836413819         21.931603954104936       2.4897142756874153
25.183143581549636        22.218691385885116       2.5236319022670264
25.01837230701161         21.67358427472025        2.4311883223814976
24.96108752442306         21.960671706500424       2.466951076948073
24.739031467296478        21.702652027115736       2.4079577886558865
26                        22.666666666666668       2.654569851205434
25.708619599653698        22.501926272555096       2.608639497965391
25.417239199307392        22.337185878443528       2.561323235570023
26                        22.333333333333336       2.612580706023459
25.708619599653698        22.168592939221764       2.5661252911566814
26.000000000000004        22                       2.56950479755965
25.531808764484495        21.763011014883173       2.493492683339717
25.765904382242248        21.881505507441588       2.5322123655060005
25.474523981895945        22.05009844666335        2.5286334084783517
24.6397937517209          21.487813186340816       2.362532461284042
24.486563542527122        21.243906593170408       2.2944445697672338
24.333333333333336        21                       2.209586942125131
24.81989687586045         21.243906593170404       2.326244571335394
24.666666666666668        20.999999999999996       2.2419118592390825
25.000000000000004        20.999999999999996       2.274790480038054
25.19847543115116         21.42967768154984        2.4028663232781273
24.919134591436034        21.458745433945325       2.3832359448042273
25.099237715575583        21.214838840774917       2.3433478996038715
25.531808764484495        21.42967768154984        2.4389026842335575
25.432571048908915        21.214838840774917       2.3785482842419725
25.333333333333336        20.999999999999996       2.3091548883588175
25.765904382242248        21.21483884077492        2.409837580472948
25.66666666666667         21                       2.3396082082724714
26.000000000000007        21                       2.3661504397790125
25.76590438224225         21.548172174108252       2.479918408207069
26.000000000000004        21.333333333333332       2.451722096141088
26.000000000000004        21.666666666666664       2.5195068820679603
