# Supplementary material for: Development of three-dimensional forward modeling and observation device for leakage electric field in the process of foundation pit pumping test
Source: PLoS One. 2025 Aug 20;20(8):e0328727. doi: 10.1371/journal.pone.0328727 (PMC12367133; doi:10.1371/journal.pone.0328727)
Supplement: S2 File — This is the data used in Section 4.2.1 “Effect of emission current” of the paper. (ZIP) [file pone.0328727.s002.zip › 4.2.1/4.2.1_3A.dat]

X                         Y                        V
22.574628893016158        76.72942862922116        3.1846021053709515
22.60238376051727         76.47032735998664        3.2334120301182043
22.630138628018383        76.2112260907521         3.28190256109651
22.657893495519495        75.95212482151759        3.3300736983059775
22.866467467179106        76.67071987236304        3.253571603010246
22.89422233468022         76.41161860312852        3.3022283346529915
22.92197720218133         76.152517333894          3.3505656725268302
23.15830604134205         76.61201111550493        3.3201234038261314
23.186060908843164        76.35290984627039        3.3686269423643416
23.450144615505           76.5533023586468         3.384257507818553
22.667556079559315        74.9828772489406         3.4906449361749474
22.38556941467499         75.14550163333092        3.401369237820384
22.103582749790657        75.30812601772126        3.308919871356432
21.82159608490633         75.47075040211159        3.2132968367830794
22.39021191989817         74.81672620090966        3.456110501597446
22.108225255013842        74.97935058529998        3.361856098798821
21.82623859012951         75.14197496969031        3.2644280278907796
22.112867760237023        74.65057515287872        3.415559462051495
21.830881095352694        74.81319953726904        3.3163263548087665
21.83552360057588         74.48442410484778        3.368991817537094
22.379127691981772        75.79166668171558        3.29592136630254
22.10036188844405         75.6312085419136         3.256995745794953
22.6611143568661          75.62904229732526        3.3833867573026626
22.382348553328377        75.46858415752325        3.3485399585816498
22.664335218212706        75.30595977313293        3.4369105032589857
20.999999999999993        69.99999999999999        3.754469892259871
21.2886751345948          70.16666666666666        3.905323705473128
21.57735026918961         70.33333333333331        4.019528825845258
21.866025403784416        70.49999999999997        4.097085253376321
20.999999999999993        70.33333333333333        3.6769888796539476
21.288675134594804        70.49999999999999        3.830965489636191
21.57735026918961         70.66666666666664        3.948293406777281
20.999999999999993        70.66666666666666        3.613311303644619
21.2886751345948          70.83333333333331        3.770410710395849
20.999999999999996        71                       3.5634371642320537
20.999999999999996        71.99999999999999        3.3980989845939473
21.288675134594804        72.16666666666664        3.5346987746442764
21.57735026918961         72.3333333333333         3.640092164304039
21.866025403784416        72.49999999999996        3.7142791535732655
21                        72.33333333333333        3.3322625807910673
21.288675134594804        72.49999999999997        3.474475693671106
21.57735026918961         72.66666666666663        3.585482406160606
21                        72.66666666666666        3.2852691661739346
21.288675134594804        72.83333333333331        3.4330956018836547
21                        73                       3.2571187407423836
21.866025403784416        72.83333333333331        3.6547406447428847
21.866025403784416        73.16666666666667        3.596583622621557
21.866025403784416        73.50000000000003        3.539808087209296
21.577350269189612        72.99999999999999        3.525810837393396
21.57735026918961         73.33333333333334        3.467520755335197
21.288675134594804        73.16666666666667        3.37329097317956
21.288675134594804        71.16666666666664        3.705628782723357
21.57735026918961         71.33333333333329        3.816803640182404
21.866025403784416        71.49999999999993        3.8969617366091653
21                        71.33333333333333        3.4976509364873047
21.288675134594804        71.49999999999997        3.642516311617061
21.57735026918961         71.6666666666666         3.756364925714532
20.999999999999996        71.66666666666666        3.442538209941269
21.2886751345948          71.83333333333329        3.5900773417094785
21.866025403784416        71.83333333333327        3.834076779519827
21.866025403784416        72.16666666666661        3.7731825851745358
21.57735026918961         71.99999999999994        3.6972331636373177
21.866025403784416        70.83333333333329        4.027515819299598
21.866025403784416        71.1666666666666         3.9608079803772123
21.57735026918961         70.99999999999997        3.88111772590266
22.707184831797672        71.99040268548428        4.034204406543697
22.426798355793256        72.16026845698951        3.931223505161684
22.146411879788836        72.33013422849473        3.824581754171559
22.426798355793256        71.82693512365617        3.9948687703936807
22.146411879788836        71.99680089516139        3.8858561025881997
22.146411879788836        71.66346756182804        3.949121213748805
22.69795731056492         76.95884405986027        3.1716220307029315
22.98979588472787         76.90013530300216        3.239438046150428
23.281634458890814        76.84142654614404        3.3048363647744186
22.82128572811368         77.18825949049939        3.157469974718676
23.113124302276628        77.12955073364127        3.2241325079742778
22.94461414566244         77.4176749211385         3.1421459374181597
23.704885397132042        77.46892782211329        3.274236670755335
23.451461646642176        77.45184352178836        3.2319534072042244
23.198037896152307        77.43475922146342        3.187923162758481
23.619971803256362        77.16371933429113        3.3117156687643097
23.366548052766497        77.14663503396619        3.2687975788166175
23.53505820938068         76.85851084646896        3.348389281118706
23.93931623422299         77.32007873838921        3.3402408980289873
23.85440264034731         77.01487025056704        3.3778902325381637
23.769489046471627        76.70966176274487        3.4147341813927063
24.173747071313933        77.17122965466513        3.404855555523219
24.088833477438254        76.86602116684296        3.4426752265325415
24.408177908404884        77.02238057094104        3.468080643238031
21.833644645408885        76.41213223157983        3.064239356005618
21.55576309693926         76.27475482105322        3.002642633818109
21.27788154846963         76.13737741052661        2.9265585060314274
21                        76                       2.835986972645324
21.829628458574703        76.09833828842375        3.113986910341285
21.551746910105074        75.96096087789715        3.0521093293318766
21.273865361635444        75.82358346737053        2.975744342723047
21.825612271740514        75.78454434526768        3.1636727372671887
21.547730723270885        75.64716693474105        3.1015142974355765
22.108394262112423        76.25879642822575        3.1569335630504556
22.104378075278238        75.94500248506966        3.206995518127635
22.383143878815957        76.10546062487167        3.245545010483918
22.327634143813732        76.62366316334072        3.1495267387571517
22.08063939461131         76.51789769746027        3.1094058223020493
22.355389011314845        76.36456189410619        3.197695571504981
22.35245725179887         76.97400391939276        3.0967540632841524
22.130285610581584        77.21857920956435        3.0057675966961104
21.908113969364297        77.46315449973595        2.911642705606744
22.105462502596446        76.8682384535123         3.0575836321127956
21.88329086137916         77.1128137436839         2.962502100967059
21.85846775339402         76.76247298763187        3.0133676510999985
22.475785669347633        77.20341935003188        3.0839894130190384
22.599114086896392        77.43283478067099        3.0700527814376626
22.253614028130343        77.44799464020346        2.9932183708338753
21                        73.33333333333334        3.1857482509034227
21.288675134594804        73.5                     3.307144548299803
21.57735026918961         73.66666666666669        3.406598395414645
21                        73.66666666666666        3.1160431135176423
21.288675134594804        73.83333333333334        3.2426634758732
21                        74                       3.0480033285849886
21.557015733717254        74.32294940323186        3.309075392341338
21.278507866858625        74.16147470161593        3.2020792293573397
21.845690868312058        74.1562827365652         3.424598120041124
21.567183001453433        73.99480803494927        3.3571706668512973
21.855858136048237        73.82814136828262        3.481536876598544
21.547730723270888        75.31383360140774        3.1517390682819295
21.273865361635444        75.4902501340372         3.0114152915478902
21                        75.66666666666666        2.857104099448769
21.273865361635444        75.15691680070387        3.0569043947931203
21                        75.33333333333333        2.888039380672489
21                        75                       2.9287928163165944
21.557015733717254        74.65628273656519        3.251148868934014
21.278507866858625        74.82814136828259        3.104415868527134
21.278507866858625        74.49480803494926        3.157771755766166
21                        74.66666666666666        2.97757806738725
21                        74.33333333333333        3.017314904810048
21.55237322849407         74.98505816898646        3.201060400702864
21                        76.33333333333334        2.7749723994211823
21.27788154846963         76.47071074385994        2.8693979310293867
21.555763096939256        76.60808815438655        2.9493360570383906
21                        76.66666666666666        2.7235269025696134
21.27788154846963         76.80404407719327        2.821806432400029
21                        77                       2.681650482090617
21.302704656454768        77.15438483324532        2.7720734020846685
21.580586204924394        76.95842891043858        2.8990336894279145
21.605409312909533        77.30876966649063        2.848737476590007
21                        77.33333333333334        2.6143523074983284
21.302704656454765        77.48771816657865        2.713523110719226
21.60540931290953         77.64210299982396        2.7989350684515224
21                        77.66666666666667        2.5411664939632304
21.302704656454765        77.82105149991199        2.6490851804111415
21                        78                       2.4620930414856566
21.747046337251547        78.34751834004086        2.695209805828758
21.49803089150103         78.23167889336058        2.645687407157565
21.249015445750516        78.1158394466803         2.567981819043142
21.8007355479558          78.05273039327255        2.7719075098674195
21.55172010220528         77.93689094659227        2.7245879398608954
21.85442475866005         77.75794244650425        2.844051809793378
21                        67                       4.379311721379182
21.288675134594808        67.16666666666667        4.560188753762334
21.577350269189612        67.33333333333334        4.695701115881009
21.866025403784416        67.50000000000001        4.785848807735127
21                        67.33333333333334        4.27763669831312
21.288675134594804        67.5                     4.4730407065951905
21.57735026918961         67.66666666666667        4.623080044612756
21                        67.66666666666666        4.1926107394704815
21.288675134594804        67.83333333333333        4.402541723651495
21                        68                       4.124233844851486
21.866025403784416        66.50000000000001        5.064979720153169
21.866025403784416        66.83333333333336        4.97174180732696
21.866025403784416        67.16666666666669        4.878698169854307
21.577350269189612        66.66666666666669        4.876413730080402
21.577350269189612        67.00000000000001        4.785960285303941
21.288675134594804        66.83333333333334        4.647857730489072
21                        66                       4.60113023454109
21.288675134594808        66.16666666666669        4.811587368201484
21.577350269189612        66.33333333333334        4.9662038634055
21                        66.33333333333334        4.527806368875585
21.288675134594804        66.5                     4.730030368706154
21                        66.66666666666667        4.453866864488246
22.70583207283507         66.98650802938512        5.223091673346311
22.42589651648485         67.1576720195901         5.084208614675566
22.145960960134634        67.32883600979505        4.938460992805124
22.42589651648485         66.82433868625677        5.180305912167299
22.145960960134634        66.99550267646171        5.0329343226106085
22.145960960134634        66.66216934312838        5.127601927769566
21                        65                       4.878861591828456
21.288675134594808        65.16666666666666        5.089550419861531
21.577350269189612        65.33333333333333        5.2509277290917336
21.866025403784416        65.49999999999999        5.362993519519038
21                        65.33333333333334        4.796832383306832
21.288675134594804        65.5                     4.99933996378084
21.57735026918961         65.66666666666666        5.152536025452115
21                        65.66666666666667        4.7042552642110795
21.288675134594804        65.83333333333333        4.898581597126132
21.866025403784416        65.83333333333334        5.261155704993099
21.866025403784416        66.16666666666667        5.161817771871134
21.577350269189612        66                       5.058120003726834
22.700399217566876        65.98695860007854        5.525477293142711
22.422274612972725        66.15797240005236        5.378697591471621
22.14415000837857         66.3289862000262         5.2251984004750796
22.422274612972725        65.82463906671902        5.481475692451999
22.14415000837857         65.99565286669285        5.325006476824293
22.14415000837857         65.66231953335951        5.427314434577451
22.424085564728788        66.49115554315456        5.277886799961884
22.70221016932294         66.32014174318073        5.421452182828833
22.704021121079002        66.65332488628292        5.320656976230024
22.144329103181548        65.32807087053357        5.535801597001913
22.422632802578676        65.15614174106713        5.701066817329739
22.700936501975804        64.98421261160071        5.858789180502573
22.4224537077757          65.49039040389309        5.589762573464925
22.700757407172826        65.31846127442665        5.744667855197459
22.70057831236985         65.65270993725258        5.633563892744153
23.535949109302567        65.49529061144665        5.933927687510599
23.257432478724006        65.65917994099061        5.801651062540952
22.97891584814544         65.82306927053457        5.665500931084979
23.25761157352698         65.32493127816467        5.915210081381662
22.979094942948414        65.48882060770862        5.776323740306084
22.97927403775139         65.15457194488269        5.890163912378968
21.866025403784416        64.50000000000003        5.6895138405257555
21.866025403784416        64.83333333333334        5.578752267891556
21.866025403784416        65.16666666666667        5.469912160889363
21.577350269189612        64.66666666666669        5.489826913255934
21.577350269189612        65                       5.3694165883579
21.288675134594804        64.83333333333334        5.219609497023539
22.422632802578676        64.82280840773382        5.814272239224978
22.144329103181544        64.99473753720025        5.645863628634723
22.144329103181548        64.66140420386692        5.757847125899345
22.14328993044437         64.32793074450687        5.874809995788814
22.420554457104323        64.15586148901372        6.051665837476232
22.69781898376428         63.98379223352055        6.220081365587951
22.4215936298415          64.48933494837377        5.930967320050932
22.69885815650145         64.3172656928806         6.095647200626766
22.699897329238627        64.65073915224065        5.975216472264955
22.420554457104327        63.82252815568039        6.1758623722141195
22.14328993044437         63.99459741117353        5.996163321607034
21.866025403784416        64.16666666666669        5.808023957424194
22.14328993044437         63.6612640778402         6.1198946784213355
21.866025403784416        63.83333333333336        5.9289121053188545
21.866025403784416        63.50000000000003        6.052178284209682
21                        64                       5.23695374579433
21.288675134594808        64.16666666666669        5.4371776900536
21.577350269189612        64.33333333333334        5.5880310549640475
21                        64.33333333333334        5.092421524672621
21.288675134594804        64.5                     5.315809508638634
21                        64.66666666666666        4.9730574733507
21                        62.99999999999999        5.51435100485656
21.288675134594808        63.16666666666667        5.75258242797498
21.577350269189612        63.33333333333335        5.931858187759299
21                        63.33333333333333        5.409125785241792
21.288675134594804        63.5                     5.642806063540595
21.57735026918961         63.666666666666686       5.817530678505323
21                        63.666666666666664       5.316660032220974
21.288675134594804        63.83333333333334        5.545789165700215
21.577350269189612        64.00000000000001        5.701591851236547
22.69898562607454         73.00065310278907        3.841620887436719
22.421332218644498        73.16710206852606        3.7454114714228206
22.143678811214457        73.33355103426304        3.6448072046803324
22.421332218644498        72.8337687351927         3.805148000342494
22.143678811214457        73.00021770092968        3.703063236846279
22.143678811214457        72.66688436759632        3.7627007557213332
22.424065287218877        72.49701859609111        3.867510577263339
22.704451763223293        72.32715282458588        3.96865954919715
22.701718694648918        72.66390296368748        3.9044650428281855
23.549948660592715        72.49997223290657        4.120861578934196
23.266294315753324        72.66686585620074        4.029754701693479
22.98263997091393         72.83375947949492        3.936674471194306
23.269027384327703        72.33011571709915        4.095721540245531
22.98537303948831         72.4970093403933         4.001079968166052
22.988106108062688        72.16025920129172        4.066835816115366
22.972444511596684        73.1687809128797         3.8723683081094804
23.256098856436076        73.00188728958554        3.9640878396515062
23.539753201275467        72.83499366629135        4.053834017935063
23.24590339711883         73.33690872297032        3.899771672235582
23.52955774195822         73.17001509967615        3.9881571515620067
23.51936228264098         73.50503653306095        3.9238309798150532
22.67914738041006         73.98340941295626        3.6623641735201082
22.397939453798667        74.15041431025344        3.568901904752641
22.116731527187273        74.3174192075506         3.4711111194249424
22.408106721534846        73.82227294197085        3.6268021751766177
22.126898794923452        73.98927783926803        3.5278644058889324
22.13706606265963         73.66113647098544        3.585950146406325
22.394075686848417        74.48357025558154        3.512150039002075
22.67528361345981         74.31656535828436        3.6044120993924507
22.67141984650956         74.64972130361248        3.5471723536107165
22.414719470089672        73.49468750524846        3.685635619333717
22.692372877519713        73.32823853951146        3.7809262415326734
22.685760128964887        73.65582397623386        3.7211740035604786
23.51215707387164         74.51960215863122        3.740645071756387
23.230623409100865        74.67402718873434        3.659193839532729
22.949089744330088        74.82845221883747        3.575860461005596
23.234487176051115        74.34087124340624        3.7178070031550847
22.952953511280338        74.49529627350935        3.6334307515346382
22.956817278230588        74.16214032818124        3.6917133704096865
23.23929064856401         73.66449415969272        3.83865216951747
22.959219014487033        73.82395178632449        3.75149656741916
22.96583176304186         73.4963663496021         3.8114612337983944
23.23688891230756         74.00268270154947        3.777686459366526
23.51696054638453         73.8432250749177         3.8616827565226783
23.514558810128086        74.18141361677445        3.8006207871697946
22.9337178854744          75.81234667354892        3.409007046686809
22.936938746821006        75.48926414935659        3.4630457733763045
22.940159608167612        75.16618162516426        3.5172951870254665
23.209542275429307        75.67256852558025        3.486203791881336
23.212763136775912        75.34948600138792        3.5409681862636706
23.48536666538421         75.53279037761158        3.561663933889642
23.22169327293839         75.01175659506113        3.599744820834812
23.503226937709165        74.857331564958          3.6803123083406684
23.494296801546685        75.19506097128479        3.6206519290517125
23.197801592136237        76.01273918592533        3.427335393145478
23.47362598209114         75.87296103795666        3.5023685105777944
23.46188529879807         76.21313169830172        3.443233035220792
24.361524384388247        72.99889913463831        4.175648896098424
24.080803683805826        73.1676116007792         4.0931930485037515
23.800082983223405        73.33632406692007        4.009253743075957
24.09099914312307         72.8325901673944         4.159904162424382
23.81027844254065         73.00130263353527        4.074772385909721
23.820473901857895        72.66628120015048        4.141641723369659
20.999999999999996        69                       3.907146669132281
21.288675134594804        69.16666666666667        4.074768932093562
21.57735026918961         69.33333333333333        4.206881396530622
21.866025403784416        69.5                     4.303484062443462
20.999999999999996        69.33333333333334        3.8577626833905194
21.2886751345948          69.5                     4.020977748032162
21.57735026918961         69.66666666666666        4.148683014149611
20.999999999999993        69.66666666666666        3.8068704244330673
21.2886751345948          69.83333333333331        3.965678290755127
21.866025403784416        69.83333333333333        4.233201499496602
21.866025403784416        70.16666666666664        4.164401896474248
21.57735026918961         69.99999999999999        4.083364440035209
21.288675134594808        68.16666666666667        4.301589892098442
21.577350269189612        68.33333333333334        4.437621279995905
21.866025403784416        68.50000000000001        4.532328008543877
21                        68.33333333333334        4.064210622118897
21.288675134594804        68.5                     4.239695571313288
21.57735026918961         68.66666666666667        4.373855861158158
20.999999999999996        68.66666666666667        3.9918482302124767
21.2886751345948          68.83333333333334        4.165462081354247
21.866025403784416        68.83333333333334        4.454324319157959
21.866025403784416        69.16666666666667        4.378043003791135
21.57735026918961         69                       4.289507441834815
21.866025403784416        67.83333333333334        4.701676334912893
21.866025403784416        68.16666666666669        4.617169401849123
21.577350269189612        68                       4.530517892425028
22.699957209871208        67.98461841724786        4.9431248357704485
22.42197994117561         68.15641227816525        4.812477923717274
22.144002672480013        68.32820613908262        4.675545647975065
22.42197994117561         67.82307894483192        4.901273600840156
22.144002672480013        67.9948728057493         4.762364183189143
22.144002672480013        67.66153947241597        4.848848258161688
22.42393822883023         67.490375482211          4.9913709314036305
22.70387378518045         67.31921149200603        5.127029041445879
22.701915497525828        67.65191495462695        5.033706762253906
23.530287315179216        67.49540830028944        5.3044299936206025
23.25351061340988         67.65847833927558        5.187068359957721
22.976733911640544        67.82154837826172        5.066633307341032
23.2554689010645          67.32577487665466        5.2826940041683805
22.978692199295164        67.48884491564081        5.159737092688082
22.980650486949784        67.1561414530199         5.255581230743579
22.69607204186485         69.98753344499346        4.451148836824372
22.419389829171372        70.15835562999564        4.336717861526238
22.142707616477892        70.3291778149978         4.218696667043526
22.419389829171372        69.82502229666231        4.410316224085404
22.142707616477892        69.99584448166448        4.289154169872143
22.142707616477892        69.66251114833115        4.361094632625101
22.695603341768617        68.98527419149258        4.686586014099345
22.41907736244055         69.15684946099506        4.565259760381879
22.142551383112483        69.32842473049752        4.437559109829899
22.41907736244055         68.82351612766172        4.644381957638723
22.142551383112483        68.9950913971642         4.514399679132187
22.142551383112483        68.66175806383086        4.592962622453512
22.419233595805963        69.49093587882868        4.486738244686393
22.695759575134026        69.3193606093262         4.606007459913226
22.695915808499436        69.65344702715983        4.5275284008216055
22.42052865180808         68.48996420291348        4.727303340402026
22.698505920503678        68.3181703419961         4.855358694661422
22.697054631136147        68.65172226674434        4.769845754104424
22.981647080537375        71.8250071272506         4.131798921941922
23.256109329277074        71.6596115690169         4.227375696555496
23.530571578016772        71.4942160107832         4.32093473038445
23.262568356802387        71.99486364305803        4.160781345098622
23.537030605542085        71.82946808482433        4.2527091332972855
23.5434896330674          72.16472015886545        4.186018082813877
24.282966104826798        76.03097959526119        3.615861280989114
24.324703372686162        76.36144658715448        3.566634299233826
24.36644064054552         76.69191357904775        3.517374086650112
24.005358941719535        76.2050871830564         3.540208920684585
24.047096209578893        76.53555417494968        3.4914586890227475
23.727751778612266        76.3791947708516         3.4630076629610644
24.017099625012605        75.86491652271133        3.5997278911604647
23.739492461905336        76.03902411050652        3.5222549119001307
23.751233145198405        75.69885345016145        3.581662108793947
25.16223255284367         76.51866452899942        3.6680017755455876
25.19965820936707         76.83977800616304        3.6185733300314773
25.237083865890465        77.16089148332665        3.568840328886724
25.274509522413865        77.48200496049026        3.5188027721113984
24.91088100469741         76.6865698763133         3.602539065833985
24.948306661220805        77.0076833534769         3.553301078605892
24.9857323177442          77.32879683064051        3.5037585357471968
24.659529456551144        76.85447522362716        3.535898688398156
24.69695511307454         77.17558870079077        3.486851159456079
24.61779218869178         76.52400823173389        3.5855633370565516
24.57605492083242         76.1935412398406         3.6351947548865087
24.869143736838044        76.35610288442001        3.652574919738667
23.771703543646638        75.35782000419991        3.64338520929271
24.05804042190906         75.18284963078821        3.72359907416815
24.344377300171487        75.00787925737654        3.8023055285159484
24.03757002346083         75.52388307674977        3.6614009340773754
24.323906901723255        75.34891270333809        3.7396323488331067
24.303436503275027        75.68994614929963        3.677484266324157
24.06697055807154         74.84512022446144        3.7839807481157575
23.780633679809114        75.02009059787311        3.7030700438475836
23.78956381597159         74.68236119154632        3.7634272625292597
23.792477970459736        74.3462781704808         3.823355636878653
24.072798867047823        74.17295418233039        3.904720948547882
24.353119763635917        73.99963019417996        3.9847410067640996
24.06988471255968         74.5090372033959         3.843874790684964
24.35020560914777         74.33571321524548        3.922977065387686
24.347291454659626        74.67179623631101        3.8621652393049546
23.797281442972626        73.66990108676728        3.94660384397872
24.078002143555047        73.50118862062641        4.029429132014917
24.358722844137468        73.33247615448552        4.110770962218018
24.07520060330427         73.83476564047362        3.966907186295091
24.355921303886692        73.66605317433275        4.047134999106595
23.79487970671618         74.00808962862405        3.884436613458934
25.160936276916875        76.17635385184482        3.7262551553598566
24.86784746091125         76.0137922072654         3.71081440430135
24.574758644905625        75.851230562686          3.6934203441975924
25.159640000990077        75.83404317469021        3.784972507977132
24.866551184984452        75.6714815301108         3.7695178616670537
25.158343725063283        75.49173249753561        3.8441538333974834
24.615699441802086        75.1691636707629         3.818000632160974
24.887021583432684        75.33044808414925        3.8319500671214572
24.595229043353854        75.51019711672444        3.755447939592337
26                        76                       3.871232977963363
25.720744184281223        76.17288817633315        3.8047320395204673
25.441488368562446        76.34577635266629        3.7369883053812183
25.71944790835443         75.83057749917853        3.863734077449645
25.44019209263565         76.00346567551168        3.7956160142529525
25.438895816708854        75.66115499835706        3.8547076959276922
24.619738711726765        74.83560462478816        3.877511214192026
24.89510012328204         74.66332999219978        3.951523166884673
25.17046153483732         74.4910553596114         4.024341386593863
24.891060853357363        74.99688903817452        3.8913111572542216
25.166422264912637        74.82461440558612        3.9634279493639974
25.162382994987958        75.15817345156086        3.903365431631861
24.898014277770187        74.32724697113426        4.013023023808727
24.622652866214906        74.49952160372263        3.93819099804857
24.625567020703052        74.16343858265711        3.999822897198824
23.530258545096874        68.49129992290949        5.028762556707342
23.252040143987458        68.6559580124372         4.91742378461749
22.973821742878037        68.82061610196489        4.803364937081483
23.253491433354988        68.32240608768896        5.00523888072374
22.975273032245568        68.48706417721664        4.888902355137153
22.976724321613098        68.1535122524684         4.976692973744784
23.253501023382434        67.99044221348227        5.094854886725338
23.53027772515177         67.82737217449612        5.209943380752138
23.53026813512432         68.15933604870281        5.118054235114362
23.821660399131037        72.33614177033098        4.20727624811515
24.093372137669355        72.1723113077554         4.2922535949285
24.365083876207677        72.0084808451798         4.375793619374343
24.092185640396213        72.50245073757489        4.225353276835264
24.36389737893453         72.3386202749993         4.307627507933308
24.36271088166139         72.6687597048188         4.240912600174654
24.086913110144042        71.83705923371427        4.360335626375495
23.81520137160572         72.00088969628986        4.273895515778481
23.808742344080407        71.66563762224874        4.342049330045553
23.808641560581442        71.3326080632223         4.412623882730003
24.08671154314611         71.17100011566137        4.502647109225463
24.364781525710782        71.00939216810046        4.591004409870803
24.086812326645074        71.50402967468783        4.430634914864288
24.364882309209744        71.3424217271269         4.517554573832944
24.36498309270871         71.67545128615336        4.445817643667426
24.08597111380865         70.83836812789336        4.57626817846867
23.80790113124398         70.99997607545427        4.484703339942371
23.52983114867931         71.16158402301518        4.391472575565923
23.80716070190652         70.66734408768625        4.558453072742706
23.52909071934185         70.82895203524716        4.463680696335407
23.528350290004386        70.49632004747913        4.537559092692953
25.181921014347406        72.51891452766279        4.406243821536623
24.90845547102769         72.67890939665463        4.330677581379731
24.63498992770797         72.83890426564646        4.25381260623365
24.909641968300832        72.34876996683514        4.398140668061493
24.636176424981112        72.50876483582697        4.3201760016126745
24.637362922254255        72.17862540600747        4.387990600674052
22.69924142215306         70.98757944335897        4.233591629455869
22.421502749363516        71.15838629557263        4.1261156201338185
22.143764076573966        71.32919314778627        4.013905655851616
22.421502749363516        70.82505296223931        4.194853735328889
22.143764076573966        70.99585981445296        4.080197835333155
22.143764076573966        70.66252648111964        4.1493516099690435
22.424150552578382        71.4926607096144         4.059733155357724
22.701889225367932        71.32185385740074        4.165611142006477
22.704537028582802        71.65612827144251        4.099148734369068
22.420446289267442        70.49170429611746        4.264919624380847
22.69712850196092         70.3208821111153         4.3768974196080315
22.69818496205699         70.65423077723713        4.304378350485193
23.253461526062203        71.32533715497513        4.29594610959824
22.9789992773225          71.49073271320881        4.198556292375971
22.97635147410763         71.15645829916704        4.266831742622033
23.25198066738728         70.66007317943908        4.43863541756229
22.97561104477017         70.82382631139902        4.3373129298165995
23.250924207291206        70.32672451331725        4.51311709632224
22.9745545846741          70.4904776452772         4.409947129711224
22.97349812457803         70.15712897915535        4.48431367769939
23.25272109672474         70.9927051672071         4.366455625786225
21                        53                       10.010939754921226
21.288675134594808        53.16666666666666        10.50756585676626
21.577350269189612        53.333333333333314       10.873468691152407
21.866025403784416        53.499999999999964       11.108648258079738
21.000000000000004        53.333333333333336       9.886648088485703
21.288675134594808        53.499999999999986       10.379109255640905
21.577350269189612        53.66666666666664        10.740847155337063
21.000000000000004        53.66666666666667        9.771119295354431
21.288675134594808        53.83333333333332        10.259415527819588
21.000000000000004        54                       9.664353375527197
21.000000000000004        56.00000000000001        8.660310102843471
21.288675134594808        56.16666666666669        9.060014025033343
21.577350269189612        56.33333333333337        9.335653598747449
21.866025403784416        56.50000000000005        9.487228823985758
21                        56.33333333333334        8.474237240267858
21.288675134594804        56.500000000000014       8.881440246206008
21.57735026918961         56.6666666666667         9.16457890366831
21                        56.666666666666664       8.283889366312385
21.2886751345948          56.83333333333334        8.698591455998766
20.999999999999996        56.99999999999999        8.089266480977177
21                        60                       6.680587854177517
21.288675134594808        60.166666666666664       6.976995033419946
21.577350269189612        60.333333333333314       7.197021887455042
21.866025403784416        60.49999999999997        7.340668416282694
21                        60.333333333333336       6.546038516441434
21.288675134594804        60.499999999999986       6.833074395606331
21.57735026918961         60.66666666666664        7.043729949564005
21                        60.66666666666666        6.416577379238566
21.288675134594804        60.833333333333314       6.694241958326181
21                        60.99999999999999        6.29220444256897
21.288675134594808        61.16666666666665        6.576801346825661
21.577350269189612        61.3333333333333         6.769106930473598
21.866025403784416        61.499999999999964       6.869121193512867
21                        61.33333333333333        6.133089154919129
21.288675134594804        61.49999999999998        6.415355894019087
21.57735026918961         61.666666666666636       6.605331312510402
21                        61.66666666666666        6.00136851539421
21.288675134594804        61.833333333333314       6.281305089337518
21                        61.99999999999999        5.89704252399427
21.866025403784416        60.83333333333331        7.181148163837575
21.866025403784416        61.16666666666663        7.023965756247632
21.577350269189612        60.99999999999997        6.905249517591227
20.999999999999996        58.999999999999986       7.173260293565806
21.288675134594804        59.166666666666664       7.473284982887647
21.57735026918961         59.333333333333336       7.6940155708202695
21.866025403784416        59.50000000000001        7.8354520573637005
21                        59.33333333333333        7.017303978308507
21.288675134594804        59.5                     7.311707958121847
21.57735026918961         59.66666666666667        7.5268178365459395
21                        59.666666666666664       6.8530798318458
21.288675134594804        59.833333333333336       7.141863102150527
21.866025403784416        59.833333333333336       7.6631665247243985
21.866025403784416        60.16666666666666        7.498238644364026
21.577350269189612        60                       7.358241035860999
21.000000000000004        58                       7.628809498157126
21.288675134594808        58.16666666666667        7.990311772756511
21.577350269189612        58.33333333333334        8.234275648992584
21.866025403784416        58.500000000000014       8.360701126865266
21                        58.33333333333333        7.46125178770531
21.288675134594804        58.5                     7.808340741434913
21.57735026918961         58.66666666666667        8.037891296801012
21                        58.66666666666666        7.30940205284161
21.2886751345948          58.83333333333333        7.642077685701157
21.866025403784416        58.83333333333335        8.18156197755129
21.866025403784416        59.16666666666668        8.006478954384168
21.57735026918961         59                       7.863925370737327
21.288675134594804        57.166666666666686       8.489858774741101
21.57735026918961         57.333333333333364       8.764920454917318
21.866025403784416        57.50000000000005        8.91445152150578
21                        57.33333333333333        7.937603042892934
21.288675134594804        57.500000000000014       8.315255879780041
21.577350269189612        57.6666666666667         8.567378103079445
21                        57.666666666666664       7.784117381952768
21.288675134594808        57.83333333333334        8.138830761963227
21.866025403784416        57.83333333333337        8.730222189650398
21.866025403784416        58.16666666666669        8.545638724770225
21.577350269189612        58.000000000000014       8.401003942548394
21.866025403784416        56.833333333333385       9.295919513023101
21.866025403784416        57.166666666666714       9.10499374552972
21.57735026918961         57.00000000000003        8.964557907558065
21.288675134594808        54.16666666666669        10.097879438518408
21.577350269189612        54.33333333333337        10.412971035086606
21.866025403784416        54.50000000000006        10.60962816523218
21.000000000000004        54.33333333333334        9.468845597832955
21.288675134594808        54.500000000000014       9.908709101220241
21.57735026918961         54.6666666666667         10.230138138184678
21                        54.66666666666667        9.2803317459813
21.288675134594804        54.83333333333335        9.72653268976466
21                        55                       9.098811819972234
21.866025403784416        53.833333333333336       10.944625638136092
21.866025403784416        54.1666666666667         10.778285607186898
21.577350269189612        54.000000000000014       10.578067800714598
22.00325869923335         78.32204066307534        2.76721034622217
22.0569479099376          78.02725271630703        2.8409719290920408
22.110637120641847        77.73246476953872        2.910180107849263
22.25947106121515         78.29656298610982        2.8344420962079284
22.3131602719194          78.00177503934151        2.905267557909078
22.515683423196954        78.2710853091443         2.8969050557861453
22.65866033068545         77.98661517980904        2.982369111142671
22.456137179407897        77.71730491000625        2.989518717079674
22.801637238173946        77.70214505047377        3.0641160716866573
23.435786827898742        78.19016989736276        3.095074526232228
23.129085692998146        78.21714170128995        3.0320975593455324
22.82238455809755         78.24411350521711        2.966041069196847
23.27206260048664         77.93267157195467        3.1129111805534997
22.965361465586046        77.95964337588185        3.0491799074791013
23.10833837307454         77.67517324654659        3.128601650948801
23.615185874054276        77.70934184719644        3.2164391717482395
23.525486350976507        77.94975587227961        3.156718456907194
23.36176212356441         77.69225754687152        3.173393901795837
23.952346397479854        77.6778322413426         3.280453763423394
24.199807397827662        77.88673666057193        3.284271826474751
24.447268398175478        78.09564107980124        3.2856908599093795
23.862646874402085        77.91824626642577        3.2220346500967416
24.110107874749897        78.12715068565507        3.225231098828501
23.77294735132432         78.15866029150891        3.161692320936126
24.99876248100107         77.68655033359391        3.4435788044644733
24.723015439588274        77.89109570669757        3.3658748337304805
24.70998527633141         77.53334220374418        3.4272503361850966
24.43423823491861         77.73788757684784        3.348262133535928
24.421208071661745        77.38013407389442        3.4090587279788034
24.186777234570798        77.52898315761851        3.345451030590801
25.44148836856245         76.67910968599962        3.6799616898564596
25.720744184281227        76.50622150966647        3.747447664012387
26                        76.33333333333333        3.8136908424719462
25.720744184281227        76.8395548429998         3.6903852356920437
26                        76.66666666666666        3.7563706541682955
26.000000000000004        77                       3.69927241305234
25.758169840804626        77.16066832016342        3.6403693710235556
25.516339681609246        77.32133664032683        3.580212824043239
25.478914025085842        77.00022316316323        3.63023953476516
25.516339681609246        77.65466997366018        3.5217254787646826
25.75816984080462         77.49400165349675        3.5824020082463943
26                        77.33333333333333        3.641825032776574
25.75816984080462         77.8273349868301         3.5226545933524376
26                        77.66666666666666        3.582597600383985
26                        78                       3.5215901158746
25.36281497285614         78.27691583426476        3.3843379188018736
25.333379822708714        78.01194554300659        3.431057110758176
25.303944672561286        77.74697525174842        3.4758787285279986
25.575209981904095        78.18461055617651        3.431407401228998
25.545774831756667        77.91964026491834        3.4775152270900525
25.787604990952048        78.09230527808825        3.4771581335865824
25.05763278129592         78.21649091611025        3.353298097567336
24.752450589735695        78.15606599795575        3.320415744603152
25.02819763114849         77.95152062485208        3.3993872381091514
21.831364224834367        78.56501222669391        2.6648884140506444
22.087576586816166        78.53953454972839        2.7382881253109925
22.343788948797968        78.51405687276286        2.8069190461637157
21.915682112417183        78.78250611334695        2.6129359788046314
22.171894474398982        78.75702843638143        2.6877348609319025
22                        79                       2.5393525000907196
21.49803089150103         78.56501222669391        2.5535414332020774
21.249015445750516        78.78250611334695        2.359532342864643
21                        79                       2.113182534816345
21.249015445750516        78.44917278001363        2.493793430573537
21                        78.66666666666666        2.289558736278812
21                        78.33333333333333        2.4058622385018786
21.58234877908385         78.78250611334695        2.512826838211666
21.666666666666664        79                       2.4504811997532454
21.333333333333332        79                       2.308424544661824
25.438895816708854        75.32782166502375        3.9131622057675868
25.719447908354425        75.16391083251187        3.980915765075669
25.999999999999996        75                       4.047414511321752
25.719447908354425        75.4972441658452         3.9219606840077743
25.999999999999993        75.33333333333333        3.987958859025835
25.999999999999996        75.66666666666666        3.9292316812396915
25.723487178279104        74.83035178653714        4.041251647496443
25.442935086633533        74.99426261904901        3.9729359460951628
25.446974356558208        74.66070357307426        4.033560605920483
24.366293551975435        68.01047130207824        5.344593275524516
24.08761521634925         68.170747509022          5.2417591171426885
23.80893688072306         68.33102371596574        5.136482210870302
24.087624806376695        67.83878363481531        5.334970997744348
23.80894647075051         67.99905984175905        5.227733990374663
23.808956060777955        67.66709596755237        5.3215832371096825
21.288675134594808        62.166666666666686       6.138473338629198
21.577350269189612        62.33333333333337        6.321229248074461
21.866025403784416        62.500000000000064       6.445310252330008
21                        62.33333333333333        5.773879073975193
21.288675134594804        62.500000000000014       6.008812693550296
21.57735026918961         62.6666666666667         6.185071407935705
21                        62.66666666666666        5.646315234262678
21.288675134594804        62.83333333333334        5.874751658777955
21.866025403784416        62.833333333333385       6.307976921600488
21.866025403784416        63.16666666666671        6.176932932227
21.577350269189612        63.00000000000003        6.055320127169472
21.866025403784416        61.83333333333333        6.724208185855283
21.866025403784416        62.1666666666667         6.582937872127692
21.577350269189612        62.00000000000001        6.461458933327464
22.698544735441587        62.9844356274688         6.61459003786075
22.421038291555863        63.15629041831255        6.435584114451805
22.14353184767014         63.32814520915629        6.2481135299014126
22.421038291555863        62.82295708497922        6.570627121208766
22.14353184767014         62.99481187582296        6.378012357288593
22.14353184767014         62.66147854248965        6.514200526031832
22.420796374330095        63.48940928699646        6.303704500664104
22.698302818215815        63.31755449615272        6.479049661765449
22.698060900990047        63.650673364836635       6.347546771007813
22.703480864456132        61.98808895249204        7.043500523518392
22.424329044232227        62.158725968328056       6.853271569439147
22.14517722400832         62.32936298416406        6.653874812376351
22.424329044232227        61.825392634994685       7.001443868494379
22.14517722400832         61.99602965083069        6.796774771802754
22.14517722400832         61.66269631749732        6.943317425159231
22.422683667894045        62.49084152665364        6.7100707836125
22.70183548811795         62.320204510817625       6.8967732382095885
22.70019011177977         62.652320069143215       6.7538030763237815
22.697972325670364        60.98498070966481        7.5087221327021965
22.420656685041717        61.156653806443195       7.307245717809141
22.143341044413066        61.32832690322158        7.094045404746012
22.420656685041717        60.82332047310987        7.467045048578266
22.143341044413066        60.99499356988825        7.25136735149793
22.143341044413066        60.66166023655492        7.411027143105024
22.422492864636972        61.491023220718944       7.152148719306309
22.69980850526562         61.31935012394055        7.349256115283344
22.701644684860874        61.65371953821629        7.194182245555362
23.537303910998062        61.493336260502154       7.5586868195428325
23.259362895484088        61.658253824498786       7.3939056031471715
22.98142187997011         61.82317138849541        7.222176837805664
23.25752671588883         61.323884410223044       7.551671079736105
22.979585700374855        61.48880197421967        7.376400437118615
22.977749520779597        61.15443255994393        7.535016184122577
22.701736976101266        59.98830883385888        8.009702983425306
22.42316645199565         60.158872555905916       7.79716813561083
22.144595927890034        60.329436277952944       7.574156613229977
22.42316645199565         59.825539222572594       7.96881570731621
22.144595927890034        59.99610294461962        7.738765513123335
22.144595927890034        59.6627696112863         7.9107320652957025
22.42191156851868         60.49109651450789        7.630048293262141
22.7004820926243          60.32053279246085        7.8385927688529105
22.69922720914733         60.652756751062824       7.671599151945216
22.703508266962224        57.98803257682641        9.108804924914766
22.424347312569623        58.158688384550956       8.878737518325096
22.14518635817702         58.329344192275485       8.629369585641939
22.424347312569623        57.82535505121763        9.068104918295404
22.145186358177018        57.99601085894216        8.816522084579614
22.14518635817702         57.66267752560884        9.003320450492417
22.702450433307426        58.988294532613935       8.54355321178379
22.42364209013309         59.15886302174263        8.321393007204843
22.144833746958753        59.329431510871316       8.085359289064797
22.42364209013309         58.825529688409304       8.503436764975735
22.144833746958753        58.99609817753799        8.261894616460516
22.144833746958753        58.66276484420466        8.442486070002891
22.42340427106437         59.49220112215761        8.143290784148618
22.702212614238704        59.32163263302891        8.36197598944037
22.701974795169985        59.654970733443896       8.184025913320914
22.423994701351354        58.49210903648012        8.689840743729436
22.703155655743956        58.32145322875559        8.917894891362604
22.70280304452569         58.65487388068476        8.729477653652316
23.53478823714618         58.48766427573753        9.134345638050073
23.257342302533264        58.65454102802967        8.948773245696312
22.979896367920347        58.8214177803218         8.75184243694094
23.25769491375153         58.321120376100495       9.13884560590829
22.980248979138608        58.48799712839263        8.939840837981151
22.980601590356876        58.154576476463454       9.130332034863152
23.534511487827526        64.49303355706563        6.290881226350084
23.256653159210288        64.65675990857733        6.151232582641612
22.978794830593046        64.82048626008901        6.007201900692451
23.25561398647311         64.32328644921728        6.27417270126073
22.97775565785587         64.48701280072896        6.126885605883188
22.976716485118693        64.15353934136891        6.250572747673352
23.25713236636863         64.990845593371          6.031574072377636
23.534990694985872        64.8271192418593         6.168602194135643
23.535469902144218        65.16120492665297        6.049617681189176
23.529301248451223        63.49235956732375        6.678363303261489
23.252140493555576        63.656170456056024       6.5305167955584835
22.974979738659925        63.81998134478829        6.377756149667296
23.252382410781344        63.323051587372106       6.664585169772696
22.975221655885697        63.48686247610437        6.508523039484347
22.975463573111465        63.15374360742045        6.643327414639116
23.253877240014344        63.98972845263665        6.4005538858859
23.53103799490999         63.825917563904376       6.545620885910209
23.53277474136876         64.159475560485          6.416460193606369
24.36290640036148         64.01307098821759        6.680108006290527
24.086774762850165        64.17305851116694        6.554515179965319
23.810643125338846        64.33304603411628        6.424772919985154
24.085038016391398        63.83950051458632        6.684777968685931
23.808906378880078        63.999488037535656       6.552693797973623
23.80716963242131         63.66593004095503        6.684196401009589
23.53658777817008         66.50109418816037        5.604465961573873
23.25966920972508         66.66289880190195        5.480927730195812
22.982750641280074        66.82470341564354        5.35380296745331
23.257858257969012        66.32971565879976        5.5840660389798895
22.980939689524007        66.49152027254135        5.45415477328717
22.979128737767944        66.15833712943915        5.557736482836155
23.25764536834651         65.99444779989517        5.691300085807276
23.53616199892507         65.8305584703512         5.820990182292087
23.536374888547577        66.1658263292558         5.711169606979864
24.367372002142943        66.00875269919605        5.959102499458324
24.090443927485325        66.17286652885082        5.843977528093379
23.813515852827702        66.3369803585056         5.725765348798561
24.09023103786282         65.83759866994626        5.955207729599947
23.813302963205196        66.00171249960101        5.834732272254883
23.813090073582693        65.66644464069645        5.9468161256173815
23.25756905539479         66.9943368392783         5.380379369369062
23.53448762383979         66.83253222553671        5.501590976630117
23.5323874695095          67.16397026291307        5.4015789873123605
23.812245619033504        64.66574394618007        6.300539841359907
24.088377256544824        64.50575642323074        6.428243741329157
24.364508894056144        64.34576890028137        6.551798207643422
24.089979750239486        64.83845433529451        6.305339513047486
24.366111387750802        64.67846681234516        6.426855619350837
24.367713881445464        65.01116472440896        6.305280241412785
23.813204033350203        65.33391531576743        6.061383075947383
24.090458957397832        65.17254002008819        6.185167260581474
24.090344997630325        65.50506934501722        6.068584377813834
24.367599921677957        65.34369404933798        6.18668142620748
24.367485961910447        65.67622337426701        6.071288845555969
23.812724826191854        64.99982963097375        6.17931419901968
23.539886880523884        59.4894148556681         8.579405988951637
23.26050357904968         59.655712848398366       8.399113195576806
22.98112027757547         59.822010841128616       8.20921219373476
23.260741398118398        59.32237474798338        8.578999835093637
22.981358096644193        59.48867274071364        8.386316978440911
22.981595915712912        59.15533464029866        8.567048909371021
23.25904185032583         58.98845788800652        8.762270542602025
23.536487784938746        58.82158113571438        8.946133759431419
23.538187332731315        59.155497995691235       8.761153876398636
23.52951481513566         60.4914231512476         8.04896268237418
23.252333985313896        60.655942337386676       7.876861139014562
22.97515315549213         60.820461523525736       7.696780955790588
23.253588868790864        60.323718378784704       8.046296775445775
22.976408038969097        60.488237564923764       7.862937283627648
22.977662922446065        60.15601360632179        8.033210209129493
23.25704622392027         59.98971561359153        8.220865706477346
23.536429525394475        59.823417620861264       8.39891299535779
23.532972170265065        60.15742038605443        8.222098559831913
23.254930350601363        60.98991337380486        7.71236842650174
23.532111180423126        60.825394187665786       7.881742029016679
23.534707545710596        61.15936522408397        7.718316741406258
24.632467101921094        73.1663594510447         4.1890990961084835
24.905932645240817        73.00636458205287        4.264968212165254
25.179398188560533        72.84636971306102        4.3395385932328505
24.90340981945394         73.33381976745109        4.200603676641053
25.176875362773657        73.17382489845924        4.274178198619325
25.174352536986785        73.50128008385748        4.210162637696075
24.626864021419543        73.83351349073914        4.061095862515893
24.900608279203162        73.6673967872983         4.136236406159885
24.89931127848667         73.99732187921629        4.074072629694397
25.173055536270294        73.83120517577544        4.147108050082154
25.171758535553806        74.16113026769341        4.085167633048064
24.629665561670315        73.49993647089192        4.124476493927725
23.812581215290113        66.67068338384516        5.619891807088315
24.089509289947735        66.50656955419038        5.736202065983155
24.366437364605353        66.34245572453561        5.8494251169480975
24.08857465241014         66.84027257952995        5.631281333960231
24.365502727067764        66.67615874987517        5.742602464525196
24.364568089530174        67.00986177521474        5.6386345421895925
23.808380906629537        67.33355945859788        5.418418793351709
24.086474498079852        67.17171061690631        5.529820309541368
24.087049652228274        67.5052471258608         5.431062017153571
24.36514324367859         67.34339828416924        5.537953513656012
24.36571839782701         67.67693479312373        5.439939758100976
23.810481060959823        67.00212142122152        5.517723802406998
23.540147277656228        69.50355269063358        4.773333307988459
23.25878886572577         69.66487960875355        4.66862527667195
22.977430453795307        69.8262065268735         4.561230452950578
23.25863263236036         69.33079319091992        4.749247605074465
22.977274220429898        69.49212010903987        4.639731399150472
22.97711798706449         69.15803369120624        4.720331840444755
23.25533638817391         68.99337560167855        4.832163596661934
23.533554789283325        68.82871751215086        4.941275277433011
23.536851033469777        69.16613510139221        4.856132194526726
23.254856536508488        69.99580206103539        4.5898550187363005
23.536214948438946        69.83447514291542        4.69270956736839
23.532282619221668        70.16539759519728        4.6141181622698975
23.807084845916137        70.33396948293124        4.634593601950527
24.08581940182789         70.17161891838334        4.729755960556174
24.36455395773964         70.00926835383545        4.823046168509908
24.08589525781827         70.50499352313835        4.652048436344939
24.36462981373002         70.34264295859046        4.743771649295272
24.3647056697204          70.67601756334545        4.6664243964155885
24.089751731045173        69.84069646610149        4.809728753683469
23.81101717513342         70.00304703064938        4.712859533302626
23.8149495043507          69.67212457836754        4.793157800176342
23.809664684252418        68.66397188579484        5.0475168408624125
24.0883430198786          68.50369567885109        5.150969379161617
24.36702135550479         68.34341947190734        5.251979169570275
24.08907082340796         68.83664384868018        5.062649213547248
24.367749159034144        68.67636764173643        5.161834635982711
24.368476962563502        69.00931581156553        5.074159674761806
23.81625717262532         69.33880706427757        4.875652833974583
24.09236706759441         69.17406143792155        4.975928289565676
24.09105939931979         69.50737895201152        4.891740512475214
24.36716929428888         69.3426333256555         4.988279154379121
24.365861626014258        69.67595083974547        4.904574652295169
23.81296092843887         69.0013894750362         4.9604127392344814
25.18467353649581         68.52041052952481        5.353596054009116
24.91260801185171         68.68337895687172        5.2623209351621405
24.640542487207604        68.84634738421863        5.169175475413024
24.911880208322355        68.35043078704263        5.353352863990624
24.63981468367825         68.51339921438952        5.2585289204377395
24.639086880148895        68.18045104456044        5.350351937829114
24.640382149753957        69.17883738595819        5.082051539854234
24.91244767439806         69.01586895861128        5.173726211463671
25.18451319904216         68.85290053126437        5.26353054217098
24.91228733694441         69.34835896035084        5.087393174140407
25.18435286158851         69.18539053300393        5.175726716708036
25.184192524134865        69.5178805347435         5.09018457762027
24.91097966866979         69.68167647444082        5.002789661854777
24.637766813204713        69.84547241413813        4.913743525484637
24.639074481479334        69.51215490004816        4.996809523520089
24.637684491496266        71.84499108543997        4.457969075186271
24.910285106784855        71.68150132570011        4.5388175758320575
25.182885722073447        71.51801156596028        4.618339121311714
24.909963537542843        72.01513564626762        4.467676798216204
25.182564152831432        71.85164588652778        4.546036040592255
25.18224258358942         72.18528020709527        4.475337607333882
24.910184323285893        71.34847176667367        4.6114759515299895
24.6375837079973          71.51196152641351        4.529310275181758
24.637482924498336        71.17893196738707        4.602364381049681
24.637078993370675        70.17847560723678        4.832903133028594
24.910291848835747        70.01467966753944        4.92058643231019
25.18350470430082         69.85088372784213        5.006618510987155
24.909604029001706        70.34768286063809        4.840398339306811
25.182816884466778        70.18388692094075        4.925067580895247
25.182129064632736        70.5168901140394         4.845531787344502
24.637230705351435        70.84522481674678        4.677347127321735
24.909679884992087        70.68105746539308        4.762189586479636
24.90993210413899         71.01476461603337        4.685917899084617
25.18238128377964         70.85059726467969        4.767971158826505
25.182633502926542        71.18430441531999        4.692240270148886
24.637154849361053        70.51185021199177        4.75416149700775
25.446974356558215        74.32737023974093        4.094567266715622
25.723487178279107        74.16368511987046        4.1636323492204355
26                        74                       4.231536634108304
25.723487178279104        74.4970184532038         4.10191651929734
25.999999999999996        74.33333333333333        4.169111635057231
25.999999999999993        74.66666666666666        4.107737594128371
25.7247841789956          73.8337600279525         4.22602250309342
25.4482713572747          73.99744514782296        4.156175466879219
25.44956835799119         73.66752005590499        4.218897837622675
25.44956835799119         73.33418672257166        4.283355907734599
25.72478417899559         73.16709336128582        4.355357793244035
25.999999999999996        73                       4.426168294224389
25.72478417899559         73.50042669461916        4.290050520417053
25.999999999999993        73.33333333333333        4.360011818682376
25.999999999999996        73.66666666666666        4.2951345986436715
25.727307004782467        72.8396381758876         4.421226864316632
25.452091183778062        73.00673153717342        4.348298223732547
25.454614009564935        72.6792763517752         4.414585373420722
25.45461400956494         72.34594301844186        4.483143825638906
25.727307004782467        72.17297150922091        4.558808271464592
25.999999999999996        71.99999999999999        4.6332371590136905
25.727307004782467        72.50630484255426        4.489263409412569
25.999999999999993        72.33333333333331        4.5627058871278265
25.999999999999993        72.66666666666666        4.493682932198051
25.72762857402448         71.83933718865342        4.630049421044522
25.454935578806953        72.01230869787435        4.553311293327521
25.455257148048965        71.67867437730685        4.625083408477208
25.999999999999993        69.99999999999999        5.092596441361978
25.727376354877578        70.1722967046798         5.011751006950952
25.454752709755155        70.34459340935959        4.929396122278463
25.72806417471162         69.83929351158116        5.093815626857291
25.4554405295892          70.01159021626097        5.010196329006983
25.45612834942324         69.67858702316232        5.093011672276695
25.45475270975516         70.67792674269293        4.850521673544957
25.727376354877578        70.50563003801312        4.931730856570582
25.999999999999993        70.33333333333331        5.011430589334771
25.727376354877578        70.83896337134647        4.8536113380200625
25.999999999999993        70.66666666666666        4.932165369137358
25.999999999999996        71                       4.854800780769738
25.455257148048965        71.34534104397352        4.698480909539778
25.72762857402448         71.17267052198676        4.777301462692445
25.72762857402448         71.50600385532007        4.70282146284132
25.999999999999993        71.33333333333331        4.779238282130057
25.999999999999993        71.66666666666666        4.705383741544703
25.45500492890206         71.01163389333323        4.7735864216221655
21                        50                       10.691791122516712
21.288675134594808        50.16666666666667        11.236579471015679
21.577350269189612        50.33333333333334        11.660796028806416
21.866025403784416        50.50000000000001        11.964440795889097
21                        50.333333333333336       10.626334509803746
21.288675134594804        50.5                     11.186451725625817
21.57735026918961         50.66666666666667        11.625997150739604
21                        50.66666666666667        10.585243624106164
21.288675134594804        50.833333333333336       11.160689707251116
21                        51.00000000000001        10.568518465423855
21.288675134594808        51.16666666666667        11.111724977081714
21.577350269189612        51.33333333333333        11.521591334280508
21.866025403784416        51.5                     11.798117537020175
21                        51.33333333333334        10.47962439828324
21.288675134594804        51.5                     11.01993954887621
21.57735026918961         51.66666666666666        11.426914545009998
21                        51.66666666666667        10.369054494827859
21.288675134594804        51.83333333333333        10.906478284355826
21                        52                       10.236808755057378
21.866025403784416        50.83333333333334        11.924291574930052
21.866025403784416        51.16666666666667        11.86885048864041
21.577350269189612        51                       11.581440175175352
21.288675134594808        52.16666666666666        10.858985479648055
21.577350269189612        52.33333333333331        11.28015643140165
21.866025403784416        52.499999999999964       11.500321610318222
21                        52.333333333333336       10.18800060780722
21.288675134594804        52.499999999999986       10.762903156484319
21.57735026918961         52.666666666666636       11.136799932324443
21                        52.666666666666664       10.112710941095171
21.288675134594804        52.833333333333314       10.640339313858743
21.866025403784416        52.8333333333333         11.378942522421156
21.866025403784416        53.16666666666663        11.248384738341656
21.577350269189612        52.99999999999998        11.009723659829598
21.866025403784416        51.83333333333332        11.714952474249493
21.866025403784416        52.16666666666664        11.61568716534878
21.577350269189612        51.999999999999986       11.361585611270705
22.702238762804566        51.98275178530673        12.220705480747881
22.423500976464517        52.155167856871145       12.018881821952299
22.144763190124465        52.32758392843555        11.778753865142395
22.423500976464517        51.821834523537824       12.117225790432322
22.144763190124465        51.99425059510223        11.885608626897795
22.144763190124465        51.66091726176891        11.97636314252316
22.700820597785697        52.98651781291628        11.857710133507483
22.422555533118604        53.15767854194418        11.635564524703913
22.14429046845151         53.32883927097207        11.385877232894682
22.422555533118604        52.82434520861084        11.774978757078504
22.14429046845151         52.99550593763874        11.525452589212968
22.14429046845151         52.6621726043054         11.655849249348742
22.42302825479156         52.48975653274099        11.903467537991594
22.701766041131606        52.31734046117658        12.11278152862023
22.70129331945865         52.65192913704642        11.991783079540143
22.69708679917013         53.98427625361173        11.393244535006138
22.42006633404156         54.156184169074514       11.159052185827488
22.14304586891299         54.32809208453729        10.89784672923616
22.42006633404156         53.82285083574115        11.328142141970876
22.14304586891299         53.994758751203925       11.066720428285215
22.14304586891299         53.66142541787056        11.23327671632877
22.42131093358008         53.490264688842664       11.4865175524815
22.699575998247173        53.31910395981476        11.712216705628567
22.698331398708653        53.65169010671325        11.557394839461443
22.700203299448702        56.98821341645445        9.691603410590863
22.42214400089394         57.15880894430299        9.45182952657245
22.14408470233918         57.329404472151516       9.192778896877376
22.42214400089394         56.825475610969654       9.648571007345677
22.14408470233918         56.99607113881819        9.386420749276017
22.14408470233918         56.66273780548485        9.580446145143927
22.42324565673178         57.49208199776031        9.259134397224065
22.701304955286542        57.32148646991177        9.495671598279078
22.70240661112438         57.654759523369094       9.301405436387018
21.288675134594808        55.166666666666686       9.553121552735012
21.577350269189612        55.33333333333337        9.874790052257733
21.866025403784416        55.50000000000006        10.0638173185404
21.000000000000004        55.33333333333334        8.96470217968927
21.288675134594808        55.50000000000003        9.396220326833134
21.577350269189612        55.6666666666667         9.695097240736832
21.000000000000004        55.66666666666667        8.818534940646273
21.288675134594808        55.83333333333336        9.227261502171228
21.866025403784416        55.83333333333339        9.869838713828855
21.866025403784416        56.16666666666672        9.677642548977353
21.577350269189612        56.00000000000004        9.51448419981216
21.866025403784416        54.8333333333334         10.426560508052237
21.866025403784416        55.16666666666673        10.244623559154935
21.577350269189612        55.00000000000004        10.051898741079826
22.699795306556712        54.98399703142787        10.858570180014896
22.421872005632615        55.15599802095194        10.616878014273812
22.143948704708514        55.32799901047599        10.351960393782313
22.421872005632615        54.822664687618605       10.803276670800264
22.143948704708514        54.99466567714266        10.535562842352794
22.143948704708514        54.661332343809335       10.72029599920609
22.420969169837086        54.48942442834656        10.983939975764363
22.69798963496566         54.31751651288378        11.22057084491001
22.698892470761184        54.65075677215582        11.042346059912939
22.705372875322638        55.98406816383076        10.284439765171998
22.425590384809897        56.15604544255386        10.04133470530353
22.145807894297157        56.32802272127695        9.775597724908128
22.425590384809897        55.82271210922053        10.236896543988271
22.145807894297157        55.99468938794362        9.968585506746253
22.145807894297157        55.661356054610295       10.163355728444394
22.42386719285192         56.49076052676176        9.844784884525781
22.70364968336466         56.318783248038656       10.086491703380617
22.70192649140668         56.65349833224655        9.888879585186906
22.423731195221254        55.48935506508623        10.428488248031915
22.701654496145352        55.317354075562164       10.670395312869017
22.703513685733995        55.65071111969646        10.479018507921396
23.538924873433615        56.48856716128878        10.30263488853963
23.259351015438646        56.655115913010675       10.114482901320804
22.979777157443674        56.82166466473256        9.910805742004555
23.261074207396625        56.320400828802775       10.313450073454154
22.981500349401653        56.486949580524666       10.108927415369198
22.98322354135963         56.152234496316765       10.30738503233162
23.533079794442333        57.48934291939183        9.71020132280917
23.256555951948965        57.65557280520336        9.52296513869748
22.980032109455593        57.82180269101489        9.322499672732633
23.255454296111125        57.322299751746044       9.71891263043771
22.978930453617753        57.48852963755756        9.516773674338955
22.977828797779914        57.15525658410024        9.712713326365005
23.257402655774882        56.98870783237835        9.916639246731078
23.536976513769854        56.82215908065646        10.105039994999759
23.535028154106094        57.15575100002414        9.907562139756216
23.257125432850245        57.98834659065193        9.329910018810926
23.533649275343613        57.8221167048404         9.516258720905626
23.534218756244897        58.15489049028896        9.32430682598589
23.53465262748818         54.48956987320219        11.439938084301515
23.256366853844362        54.65437892594409        11.266768000878693
22.978081080200536        54.819187978685974       11.072978699449793
23.255464018048833        54.32113866667204        11.444805222925021
22.97717824440501         54.485947719413936       11.253885250421952
22.97627540860948         54.15270746014188        11.429240706493193
23.537502549614555        55.48989730577058        10.885092514497826
23.26012599151725         55.65462092512398        10.703107465255664
22.982749433419944        55.81934454447737        10.502889882147066
23.258266801928606        55.32126388098968        10.8947875910503
22.980890243831304        55.48598750034307        10.696019316419067
22.97903105424266         55.152630456208776       10.885946812889296
23.257316827886484        54.98782140346688        11.08303244699522
23.535602601530304        54.82301235072498        11.259498863094898
23.53655257557243         55.15645482824778        11.074550339827027
23.260600099456937        55.98751087696337        10.509151501071708
23.53797665755424         55.822787257609974       10.692685435945384
23.538450765493927        56.15567720944938        10.498532893959322
24.364642540464413        58.01192521829591        9.6099286568841
24.088024439358335        58.17050490410979        9.46228163502287
23.811406338252258        58.32908458992365        9.303753962078195
24.087454958457055        57.837731118661225       9.653132431043977
23.810836857350978        57.99631080447509        9.494159954056643
23.810267376449694        57.66353701902652        9.68655665301901
23.81029120291064         57.32894964599542        9.882250068790885
24.087502611378948        57.168556372599014       10.041467934652474
24.364714019847256        57.008163099202605       10.187854920393875
24.087478784917998        57.50314374563012        9.846925034883585
24.36469019338631         57.3427504722337         9.994462536627978
24.36466636692536         57.6773378452648         9.801820448791412
24.089450971042712        56.834964453231336       10.23689828588373
23.812239562574405        56.995357726627745       10.078645652880065
23.814187922238162        56.66176580726005        10.275158275265657
23.815498592430643        56.32871988431132        10.471212580200422
24.092072311427664        56.16887260733385        10.625102785092214
24.368646030424692        56.00902533035639        10.764305503214999
24.090761641235186        56.501918530282595       10.431475874566841
24.36733536023221         56.34207125330512        10.573105987098996
24.366024690039733        56.67511717625386        10.380955792825306
24.09159820348798         55.83598265549446        10.817016535789318
23.815024484490955        55.99582993247192        10.66511845825889
23.814550376551267        55.662939980632515       10.857278872883594
21.000000000000004        35.00000000000001        4.875118342637144
21.288675134594808        35.16666666666668        5.199463168354998
21.577350269189612        35.33333333333335        5.472375332563404
21.866025403784416        35.50000000000002        5.6938548352623926
21                        35.333333333333336       4.991504249384576
21.288675134594804        35.5                     5.317953583660975
21.57735026918961         35.66666666666667        5.592970256427843
21                        35.666666666666664       5.117289856414004
21.2886751345948          35.83333333333333        5.445843699248865
20.999999999999996        35.99999999999999        5.252475163725374
20.999999999999996        33.99999999999999        4.590456537237391
21.288675134594804        34.16666666666666        4.9015678335300725
21.57735026918961         34.33333333333333        5.158150368342886
21.866025403784416        34.49999999999999        5.360204141675947
21                        34.33333333333333        4.686863613376772
21.288675134594804        34.5                     5.011184921567762
21.577350269189612        34.66666666666666        5.280977468278801
21                        34.66666666666667        4.781750881843339
21.288675134594808        34.83333333333333        5.119282201932524
21.866025403784416        34.833333333333336       5.4681979304403185
21.866025403784416        35.16666666666668        5.579414828302475
21.577350269189612        35                       5.375064845872293
21.000000000000004        47.00000000000001        9.949660836123128
21.288675134594808        47.16666666666667        10.612665499314327
21.577350269189612        47.33333333333333        11.131646400975988
21.866025403784416        47.499999999999986       11.506603541108005
21.000000000000004        47.33333333333334        10.112992127399208
21.288675134594808        47.5                     10.753983200611216
21.57735026918961         47.66666666666666        11.250950512293523
21                        47.66666666666667        10.23225391238966
21.288675134594804        47.83333333333333        10.851231395622424
21                        48                       10.307446191094378
21.000000000000004        45.000000000000014       9.119968014685616
21.288675134594808        45.166666666666664       9.7245092429688
21.577350269189612        45.333333333333314       10.217788668140374
21.866025403784416        45.49999999999996        10.599806290200613
21.000000000000004        45.33333333333335        9.281378528651745
21.288675134594808        45.49999999999999        9.90181456870871
21.57735026918961         45.66666666666664        10.410988805654455
21                        45.666666666666686       9.45508132353742
21.288675134594804        45.83333333333333        10.091412175368447
21                        46.000000000000014       9.641076399342536
21                        44.00000000000001        8.643168146073986
21.288675134594808        44.16666666666666        9.209381662959661
21.577350269189612        44.33333333333331        9.678180279594072
21.866025403784416        44.49999999999996        10.049563995977215
21.000000000000004        44.33333333333334        8.812028834234168
21.288675134594808        44.49999999999999        9.401812726127654
21.577350269189612        44.66666666666664        9.894181717769925
21.000000000000004        44.66666666666668        8.970962123771452
21.288675134594808        44.83333333333333        9.584316390672745
21.866025403784416        44.83333333333329        10.23853609089251
21.866025403784416        45.16666666666663        10.421950188967013
21.577350269189612        44.99999999999997        10.058764191375657
21                        43.00000000000001        8.130588076679226
21.288675134594808        43.166666666666686       8.67557044835414
21.577350269189612        43.33333333333336        9.127749534303721
21.866025403784416        43.50000000000003        9.487125334528338
21                        43.33333333333334        8.285000994034345
21.288675134594804        43.500000000000014       8.843234352758856
21.57735026918961         43.666666666666686       9.308664425758618
21                        43.66666666666667        8.455861017165969
21.288675134594804        43.83333333333334        9.027345362940352
21.866025403784416        43.83333333333334        9.674347623387007
21.866025403784416        44.16666666666664        9.861827177203345
21.577350269189612        44                       9.493293720197483
21                        38.00000000000001        5.864885265773041
21.288675134594808        38.166666666666686       6.295554400173227
21.577350269189612        38.33333333333337        6.62980327370726
21.866025403784416        38.50000000000005        6.8676318863751655
21                        38.33333333333334        5.996966470408168
21.288675134594804        38.50000000000002        6.434359020432531
21.57735026918961         38.6666666666667         6.7753313095908245
21                        38.66666666666667        6.142325533297265
21.288675134594804        38.83333333333335        6.586441498945916
21                        39                       6.300962454440609
23.54098420304514         52.48468191696118        12.35403206974208
23.260929667958663        52.651960548946214       12.214357873663564
22.98087513287218         52.81923918093125        12.048917228252003
23.26140238963162         52.31737187307637        12.33503526479269
22.981347854545135        52.484650505061396       12.176292396832828
22.98182057621809         52.15006182919154        12.290593068461273
22.677122282131304        78.51405687276286        2.868262306267109
22.83856114106565         78.75702843638143        2.8218669334802158
22.999999999999996        79                       2.7577189374254103
22.505227807732318        78.75702843638143        2.7627002986163696
22.666666666666664        79                       2.700728927801041
22.333333333333332        79                       2.627940115356136
23.145262275966246        78.73005663245425        2.899527085814528
22.9838234170319          78.48708506883568        2.94166038913961
23.290524551932492        78.4601132649085         3.0119789487501483
23.623857885265828        78.46011326490851        3.0686830553345397
23.811928942632914        78.73005663245425        3.0297717514140428
24                        79                       2.9783406144707505
23.47859560929958         78.73005663245425        2.9657950626926186
23.666666666666664        79                       2.9070913436123074
23.33333333333333         79                       2.833550784597213
24.14908946605849         78.69854702660041        3.096717444220699
23.961018408691405        78.42860365905466        3.1354647990898377
24.298178932116983        78.39709405320082        3.199167526033612
24.333333333333332        79                       3.0246602944310235
24.482422799391824        78.69854702660041        3.1442996344386325
24.631512265450315        78.39709405320082        3.248012226509206
24.666666666666664        79                       3.076236636098695
24.815756132725156        78.69854702660041        3.197138486363992
25                        79                       3.1330696394737654
25.24187664857076         78.51794388950984        3.308919998137636
25.120938324285376        78.75897194475492        3.2251639050282663
24.93669445701054         78.45751897135534        3.279387378188216
25.575209981904095        78.51794388950984        3.3588639772598836
25.787604990952048        78.42563861142159        3.4068702350956217
26                        78.33333333333333        3.4535577428618054
25.787604990952048        78.75897194475492        3.310021166356484
26                        78.66666666666666        3.358964199600822
26                        79                       3.2378094860916464
25.454271657618712        78.75897194475492        3.270485364163644
25.666666666666664        79                       3.208681860828242
25.33333333333333         79                       3.1737685786223007
20.999999999999996        32.99999999999999        4.3934795331784935
21.288675134594804        33.166666666666664       4.653017787282575
21.57735026918961         33.33333333333333        4.877898099726547
21.866025403784416        33.5                     5.0681204705103005
21                        33.33333333333333        4.4516238392718925
21.288675134594804        33.49999999999999        4.7240556828504285
21.57735026918961         33.666666666666664       4.961829584768717
20.999999999999996        33.66666666666666        4.517282840624896
21.2886751345948          33.83333333333333        4.802608273677777
21.866025403784416        33.83333333333333        5.162199113226828
21.866025403784416        34.16666666666666        5.259560336948672
21.57735026918961         33.99999999999999        5.05834868605313
21                        32                       4.1282714825897555
21.288675134594808        32.16666666666668        4.390314245372709
21.577350269189612        32.33333333333336        4.611004888335346
21.866025403784416        32.500000000000036       4.790343411477752
21                        32.33333333333333        4.20668485012911
21.288675134594804        32.500000000000014       4.477116500023701
21.57735026918961         32.666666666666686       4.706196030097976
20.999999999999996        32.66666666666666        4.295087533658651
21.2886751345948          32.833333333333336       4.573908070664908
21.866025403784416        32.83333333333336        4.880842225279162
21.866025403784416        33.16666666666668        4.973434578289984
21.57735026918961         33.000000000000014       4.79100029530757
22.7014637726638          32.98136830693293        5.213799735587696
22.422984316370673        33.15424553795529        5.173956227241327
22.144504860077546        33.327122768977645       5.125396472215536
22.422984316370673        32.82091220462197        5.079067344808308
22.144504860077543        32.993789435644324       5.0306090848888845
22.144504860077546        32.660456102311          4.937915236771669
21.000000000000004        31                       3.913394357589637
21.288675134594808        31.16666666666668        4.15889967782499
21.577350269189612        31.333333333333357       4.367438037581175
21.866025403784416        31.50000000000004        4.539009436858446
21.000000000000004        31.333333333333336       3.98801886286306
21.288675134594808        31.500000000000014       4.242226150698881
21.57735026918961         31.666666666666693       4.459466478055647
21                        31.666666666666664       4.0596445711964515
21.288675134594804        31.833333333333343       4.3225538266328245
21.866025403784416        31.83333333333337        4.621961355833603
21.866025403784416        32.1666666666667         4.705739347373389
21.577350269189612        32.00000000000002        4.534822646913196
21                        26.999999999999996       3.2316057092579995
21.288675134594808        27.16666666666665        3.429527985053456
21.577350269189612        27.3333333333333         3.5907498666646793
21.866025403784416        27.499999999999954       3.7152713540916413
21                        27.333333333333336       3.276571922901198
21.288675134594804        27.499999999999986       3.4780212143025455
21.57735026918961         27.666666666666636       3.6427701115195754
21                        27.666666666666668       3.329633556544743
21.288675134594804        27.833333333333318       3.5346098635518137
21                        28.000000000000004       3.3907906101884664
21.866025403784416        26.49999999999999        3.5400505271972125
21.866025403784416        26.83333333333331        3.597761623413315
21.866025403784416        27.16666666666663        3.6561685657114444
21.577350269189612        26.666666666666657       3.478846302144781
21.577350269189612        26.99999999999998        3.5344501613637167
21.288675134594804        26.83333333333333        3.3760313628317284
22.695772976271684        25.981736460902578       3.660791079708312
22.419190452109262        26.15449097393505        3.6264035192636914
22.14260792794684         26.32724548696752        3.5861566684266535
22.419190452109262        25.82115764060172        3.5694915763316377
22.142607927946838        25.993912153634188       3.529821139320868
21.866025403784416        26.166666666666654       3.4842914119177224
22.14260792794684         25.660578820300856       3.4748311758399764
21.866025403784416        25.83333333333332        3.4298778622630994
21.866025403784416        25.499999999999993       3.376809878233384
21.288675134594808        28.16666666666668        3.5866688613305824
21.577350269189612        28.333333333333346       3.7555394526077412
21.866025403784416        28.500000000000018       3.897402384019944
21                        28.333333333333336       3.436972010286624
21.288675134594804        28.500000000000007       3.637789866743838
21.57735026918961         28.66666666666668        3.8116000633359857
21                        28.666666666666668       3.48529330775102
21.288675134594804        28.833333333333336       3.6910507695231685
21                        29                       3.5357545025815456
21.866025403784416        27.833333333333307       3.7733466950269783
21.866025403784416        28.166666666666664       3.8340570383364305
21.577350269189612        27.999999999999993       3.6978372808765725
22.701096452779854        27.987413958873248       4.0278708440552675
22.422739436448044        28.158275972582175       3.9914947061078596
22.14438242011623         28.329137986291094       3.948005219429409
22.422739436448044        27.824942639248817       3.9276118398835957
22.14438242011623         27.995804652957737       3.8843911134754863
22.14438242011623         27.662471319624384       3.823412009895721
22.144555663868275        28.65994782557056        4.011551236760968
22.42291268020009         28.48908581186163        4.055927771127578
22.701269696531902        28.318223798152708       4.09319095676316
22.423085923952137        28.819895651141096       4.1218680936964365
22.701442940283947        28.64903363743217        4.160018327020165
22.701616184035995        28.979843476711633       4.228352954826349
22.693669425986005        26.99154377968428        3.8389376081760758
22.417788085252145        27.161029186456172       3.803007806995387
22.14190674451828         27.33051459322806        3.7617857223006173
22.417788085252145        26.82769585312285        3.7429456768612477
22.14190674451828         26.997181259894738       3.7022032630433657
22.14190674451828         26.663847926561417       3.6433166498682787
22.42026376085009         27.49298591285249        3.8646878153189106
22.696145101583955        27.3235005060806         3.900671337227976
22.698620777181905        27.655457232476923       3.96364908252104
22.418489268680702        26.49109341352895        3.6840292547780265
22.695071792843123        26.318338900496478       3.7188825692953564
22.694370609414563        26.654941340090378       3.778264745451273
25.184669419808806        65.51757996849516        6.283677980650874
24.91223694725352         65.68130421206213        6.178357560588497
24.63980447469823         65.84502845562909        6.0701657335242905
24.91235090702103         65.34877488713309        6.29420048891051
24.63991843446574         65.51249913070006        6.184180370734148
24.640032394233245        65.17996980577102        6.301401242497814
24.639246414261674        66.17834160655065        5.958733775040956
24.91167888681696         66.01461736298367        6.065312627833266
25.184111359372245        65.85089311941671        6.169020073623759
24.9111208263804          66.34793051390523        5.955237156087888
25.183553298935685        66.18420627033827        6.057331627606511
25.18299523849913         66.51751942125982        5.948612642599117
24.910186188842815        66.6816335392448         5.847801727004509
24.63737713918649         66.84574765722977        5.744475693534662
24.63831177672408         66.5120446318902         5.850177369244141
24.63779083581717         67.17989002813408        5.641703872407975
24.910599885473488        67.0157759101491         5.743457324984177
25.183408935129805        66.85166179216412        5.8426956596851385
24.911013582104164        67.3499182810534         5.641838428123185
25.18382263176048         67.18580416306844        5.739504181930515
25.184236328391158        67.51994653397274        5.639038209335205
24.63894114411401         67.84696304604309        5.444931563184387
24.911588736252583        67.68345479000791        5.5430798744546035
24.911734472287467        68.01694278852527        5.446966952901925
25.184382064426043        67.8534345324901         5.541391991585107
25.184527800460927        68.18692253100745        5.446244606476415
24.638365989965585        67.51342653708858        5.541984081306874
26                        67                       5.922273725429657
25.72807877613039         67.17331551132425        5.8300287990030775
25.456157552260773        67.3466310226485         5.735616960304922
25.72766507949971         66.83917314041994        5.933464021899697
25.455743855630097        67.01248865174419        5.837567558050887
25.45533015899942         66.67834628083989        5.942243660956192
25.456157552260777        67.67996435598184        5.636420528423924
25.72807877613039         67.50664884465758        5.7295313894721085
26                        67.33333333333333        5.820475338248704
25.72807877613039         67.83998217799092        5.631557514168021
26                        67.66666666666666        5.721200485294646
26                        68                       5.624449166567483
25.728224512165273        68.17347017650827        5.536057594140944
25.456449024330542        68.34694035301654        5.445773223288148
25.456303288295658        68.01345235449918        5.53984745953534
24.63910835807431         64.84682488704968        6.421931539316727
24.910502834703152        64.6824850496904         6.535267979542246
25.181897311331994        64.51814521233112        6.645289562089354
24.911426870862087        65.01562996841174        6.41316009897365
25.18282134749093         64.85129013105247        6.521604097771048
25.183745383649867        65.18443504977381        6.401066903958226
24.908900341008493        64.34978713762662        6.6605833522487
24.637505864379648        64.51412697498588        6.545376914638967
24.635903370684986        64.1814290629221         6.67218950031574
23.81196775605799         58.66175867876639        9.114749292945078
24.088585857164063        58.50317899295251        9.273325795713884
24.36520395827014         58.34459930713864        9.421021647399272
24.089147274969793        58.83585308179524        9.086805528068394
24.36576537607587         58.677273395981366       9.234550209577998
24.366326793881598        59.0099474848241         9.05051434342017
24.090846822762362        59.1697699417721         8.902453558298077
23.815366851643123        59.329592398720095       8.745417440141892
23.813667303850558        58.99567553874324        8.92846736875055
23.815493592089187        59.66207853261506        8.565244234244474
24.090973563208422        59.50225607566706        8.72157698002669
24.36645353432766         59.342433618719056       8.868934392774893
24.091100303654486        59.83474220956202        8.543758503872741
24.366580274773725        59.67491975261402        8.690412544246948
24.36670701521979         60.007405886508984       8.514948797836327
24.08764294852508         60.16874497475519        8.367584636558474
23.80857888183037         60.330084063001394       8.212255931404412
23.812036236959777        59.996081297808225       8.386910803790487
25.179106392409672        59.516959749243064       8.909469173833799
24.908306600013045        59.68044179499837        8.785485774180575
24.63750680761642         59.843923840753675       8.653978982181421
24.90817985956698         59.34795566110341        8.962122932062897
24.637380067170355        59.511437706858715       8.83002943432791
24.63725332672429         59.178951572963754       9.009137988591675
23.541770316682538        62.49114000480245        7.103910390291461
23.260695122935555        62.65557187902457        6.946872791111087
22.979619929188573        62.82000375324668        6.783766006967545
23.262340499273737        62.32345632069898        7.092609965164856
22.98126530552675         62.4878881949211         6.926241113225931
22.982910681864936        62.155772636595515       7.072473342907148
23.26085169737891         61.99085507259888        7.241350089413345
23.538792712892885        61.82593750860225        7.4032792869737785
23.54028151478771         62.15853875670235        7.2516871438899795
23.256538766858448        62.989311733198335       6.803851378129301
23.53761396060543         62.82487985897622        6.958306156656233
23.533457604528326        63.15861971314998        6.816457127646242
23.808488230962194        63.33077991411288        6.8209840277371345
24.08767521347316         63.169200260901995       6.958711933388095
24.366862195984133        63.007620607691116       7.091547020214246
24.086356614932278        63.504350387744154       6.8199128666486315
24.36554359744325         63.342770734533275       6.950736513462891
24.364224998902365        63.677920861375426       6.813590175488341
24.091831569550273        62.83546040672823        7.101306560539564
23.8126445870393          62.99704005993911        6.961328253505294
23.816800943116405        62.66330020576534        7.105427683898636
24.63639829603299         63.846128013756974       6.803894721020406
24.90989019170449         63.67918503929635        6.923657255530123
25.183382087376           63.51224206483573        7.039395609819664
24.90939526635649         64.01448608846148        6.790425313485877
25.182887162027995        63.84754311400086        6.904636946435796
25.182392236679995        64.18284416316598        6.773268263859026
24.91120879024538         63.34403491245419        7.060707942496602
24.63771689457387         63.510977886914816       6.939161149102546
24.639035493114754        63.17582776007265        7.078091745961435
23.816661112693566        62.33073681805133        7.252140662202211
24.091551908704595        62.170333631300196       7.394653143566875
24.366442704715624        62.00993044454908        7.53144783438552
24.091691739127434        62.50289701901421        7.2461362252210115
24.36658253513846         62.34249383226309        7.381126975997354
24.366722365561294        62.6750572199771         7.234493371273619
24.090063106809772        61.837732383200105       7.546828031576682
23.815172310798744        61.99813556995122        7.402116483006271
23.813683508903917        61.665534321851126       7.555907693295722
23.81272710747463         61.33309634811144        7.713661917755301
24.088150303951195        61.17285643572072        7.862260821174486
24.363573500427766        61.01261652333           8.004483529800384
24.08910670538048         61.50529440946041        7.702684332111378
24.364529901857047        61.34505449706969        7.843084776133721
24.365486303286335        61.67749247080938        7.685406210995414
23.807534376899696        60.66515427527507        8.04113833113547
24.086598443594404        60.50381518702886        8.195073041756663
24.365662510289113        60.342476098782655       8.341043208501763
24.08555393866373         60.83888539930254        8.026311946944176
24.364618005358437        60.677546311056325       8.170888119156412
23.810130742187162        60.999125311693255       7.875502441571889
24.637610261459304        62.84406698820847        7.218630872609371
24.90835832693447         62.680513368725805       7.341145196911966
25.17910639240964         62.51695974924315        7.459089993122075
24.909783558589922        63.01227414059           7.19920452324771
25.18053162406509         62.84872052110734        7.3157477724415365
25.181956855720543        63.180481292971535       7.175849644674095
24.908218496511637        62.347949981011794       7.487316080789595
24.637470431036462        62.51150360049445        7.3631894900778505
24.63733060061363         62.17894021278043        7.511435361210721
25.455330158999423        66.34501294750655        6.049564255509962
25.727665079499708        66.17250647375327        6.147909053638433
26                        66                       6.243647036984554
25.727665079499708        66.5058398070866         6.039299939918018
26                        66.33333333333333        6.133749404097468
26                        66.66666666666666        6.026624966912517
25.72822313993627         65.83919332283173        6.259514280636692
25.455888219435977        66.01169979658499        6.159726361512775
25.456446279872537        65.67838664566344        6.27285792852547
21                        49                       10.504100572883736
21.288675134594808        49.16666666666665        11.123288830618492
21.577350269189612        49.33333333333329        11.607983037398107
21.866025403784416        49.49999999999994        11.95818319322275
21                        49.333333333333336       10.544606804867586
21.288675134594804        49.49999999999998        11.16530755582001
21.57735026918961         49.66666666666662        11.65151425581735
21                        49.666666666666664       10.60717032141206
21.288675134594804        49.83333333333331        11.22938356558204
21.866025403784416        49.8333333333333         11.975498445822375
21.866025403784416        50.16666666666666        11.977584313377859
21.577350269189612        49.99999999999998        11.663769834833925
21.288675134594808        48.16666666666666        10.941045848654074
21.577350269189612        48.333333333333314       11.438506984502478
21.866025403784416        48.49999999999998        11.799829598639748
21                        48.33333333333333        10.387139716113836
21.288675134594804        48.499999999999986       11.013728857617465
21.57735026918961         48.66666666666664        11.504179477409853
21                        48.666666666666664       10.452691176710474
21.288675134594804        48.83333333333332        11.072269802157923
21.866025403784416        48.8333333333333         11.863347022077967
21.866025403784416        49.166666666666615       11.916131553605595
21.577350269189612        48.99999999999997        11.561447703359358
21.866025403784416        47.833333333333314       11.61604590702542
21.866025403784416        48.16666666666664        11.713787926202723
21.577350269189612        47.999999999999986       11.35057892176807
22.70105001635951         49.98194604103407        12.526222042180798
22.42270847883448         50.15463069402272        12.377925178240453
22.14436694130945         50.327315347011364       12.190664762809924
22.42270847883448         49.821297360689364       12.37700879042298
22.144366941309446        49.99398201367801        12.196778327645472
22.14436694130945         49.66064868034465        12.18766250743699
22.702388819992436        48.9815599636923         12.443540982081432
22.423601014589764        49.15437330912818        12.319715697872903
22.14481320918709         49.32718665456406        12.157929768253313
22.423601014589764        48.82103997579486        12.265695068075209
22.144813209187088        48.99385332123074        12.109893633545875
22.14481320918709         48.660519987897416       12.051124606927907
22.42315474671212         49.487835334908766       12.357309753274343
22.701942552114794        49.31502198947288        12.488996353700689
22.70149628423715         49.64848401525347        12.516556707067089
25.456446279872537        65.34505331233011        6.388914612336672
25.72822313993627         65.17252665616505        6.4912198345659595
26                        65                       6.5905936473387525
25.72822313993627         65.50585998949839        6.373904007511104
26                        65.33333333333333        6.472018677040215
26                        65.66666666666666        6.356369806922178
25.727299103777334        64.83938173744372        6.611522695107142
25.455522243713602        65.01190839360876        6.5077605042609115
25.454598207554664        64.67876347488742        6.629754666690676
25.454598207554668        64.34543014155409        6.755150208393953
25.727299103777334        64.17271507077704        6.8614921337598656
26                        64                       6.964315338187151
25.727299103777334        64.50604840411037        6.734964544997279
26                        64.33333333333333        6.836655702365225
26                        64.66666666666666        6.712081805415777
25.727794029125334        63.83741402161191        6.992184821848369
25.455093132902665        64.01012909238895        6.8844859033230055
25.455588058250665        63.67482804322382        7.017211579059211
25.456449024330542        68.68027368634988        5.354031276650202
25.72822451216527         68.5068035098416         5.44302358693173
25.999999999999996        68.33333333333333        5.530123098787014
25.72822451216527         68.84013684317495        5.352356277511613
25.999999999999993        68.66666666666666        5.438163728795622
25.999999999999996        69                       5.348571056593347
25.456128349423242        69.34525368982901        5.178004741945065
25.72806417471162         69.1726268449145         5.26413356826944
25.72806417471162         69.50596017824783        5.177920613023322
25.999999999999993        69.33333333333333        5.261138215769479
25.999999999999993        69.66666666666666        5.1758133440257135
25.456288686876892        69.01276368808944        5.2648871661100385
25.45558805825067         63.34149470989048        7.15254152249347
25.727794029125334        63.170747354945235       7.26152475935885
26                        62.99999999999999        7.366345320415831
25.727794029125334        63.50408068827858        7.125284829829398
26                        63.33333333333333        7.229195404791143
26                        63.66666666666666        7.095185410714908
25.72636879746988         62.83898658308105        7.400327191750113
25.454162826595212        63.00973393802629        7.2901697561163115
25.45273759493976         62.6779731661621         7.43124208265219
22.701304140312978        50.9821922673707         12.44993018442227
22.42287789480346         51.1547948449138         12.271058834367967
22.144451649293938        51.3273974224569         12.053787951900677
22.42287789480346         50.82146151158047        12.324707388075634
22.144451649293938        50.99406408912357        12.115978704564546
22.144451649293938        50.66073075579024        12.162877591897901
22.423189435633986        51.48831468422581        12.202710290160036
22.701615681143508        51.31571210668271        12.390657905383762
22.701927221974035        51.649231945994714       12.314249670825605
22.422793186818968        50.48804610280159        12.360401265607495
22.701134724343998        50.31536144981294        12.51896138782701
22.701219432328486        50.648776858591816       12.493530768574185
23.537294923790178        51.48237590971921        12.646821665035239
23.25894287012831         51.649167868248384       12.532073807857707
22.980590816466435        51.81595982677756        12.390035079761923
23.258631329297778        51.31564802893638        12.608738386429913
22.980279275635908        51.482439987465554       12.475139464086858
22.979967734805378        51.148920148153536       12.543107892892257
23.26017262987996         51.983269870662376       12.440845357906156
23.53852468354183         51.816477912133195       12.563806776432811
23.539754443293486        52.15057991454718        12.466210244668389
23.538690228244647        50.48240128341731        12.799919233494043
23.259561532267426        50.64899827806845        12.711307018810015
22.980432836290202        50.81559527271957        12.594644002452814
23.259476824282935        50.31558286928957        12.737037772737981
22.980348128305714        50.4821798639407         12.629309671492727
22.980263420321222        50.14876445516182        12.645805375633575
23.259096430782602        50.982323153502406       12.668423038420112
23.538225126759823        50.81572615885128        12.765687382274734
23.537760025275           51.149051034285236       12.714654859455134
23.529827969674354        53.48814764167789        11.936669781237429
23.25224757950628         53.65352384565584        11.778542052510677
22.974667189338206        53.81890004963378        11.597400303766939
23.253492179044805        53.320937698757355       11.933396175151682
22.97591178887673         53.486313902735304       11.756902517315082
22.97715638841525         53.15372775583681        11.90707629257507
23.25721092350173         52.986449123851784       12.079501202570931
23.53726545858821         52.81917049186674        12.22615966323375
23.533546714131283        53.15365906677231        12.087038900398856
23.253855798777558        53.98733125616394        11.615885194738711
23.531436188945626        53.821955052185984       11.779515662967249
23.533044408216902        54.155762462694085       11.613938430655342
24.363112207375867        54.01019435276221        11.835851403861637
24.086959014079973        54.16998619290887        11.722341426479952
23.810805820784076        54.32977803305553        11.590370319959911
24.085350794808697        53.83617878240077        11.885800228240761
23.8091976015128          53.99597062254743        11.75909989401723
23.807589382241524        53.66216321203933        11.919406354032658
24.63725332672429         58.845618239630426       9.191274171395662
24.908179859566978        58.68128899443674        9.323199494350558
25.179106392409672        58.51695974924307        9.446290312284818
24.90817985956698         59.014622327770084       9.141535208073181
25.17910639240967         58.8502930825764         9.26509792253408
25.17910639240967         59.18362641590973        9.086157543050394
24.90761844176125         58.34861490559402        9.506855624629377
24.636691908918564        58.512944150787696       9.37512016961405
24.63613049111283         58.18027006194497        9.561401739495798
23.811999102093115        54.66309453711927        11.414770066791414
24.08815229538901         54.50330269697261        11.551746440949417
24.364305488684902        54.343510856825944       11.670261685968978
24.089345576698044        54.83661920103634        11.375065272764001
24.365498769993938        54.67682736088968        11.49858578542155
24.366692051302973        55.01014386495343        11.320823702219299
23.813899050177362        55.32997949216487        11.046864278209458
24.090295550740166        55.170061678559144       11.192108007449995
24.09094687711407         55.5030221670268         11.006425110307202
24.367343377676878        55.343104353421076       11.13904331325966
24.367994704050783        55.67606484188873        10.953537246924874
23.81294907613524         54.996537014642065       11.233071823531022
24.638144852216058        57.84575521582311        9.7507737958213
24.911647163967704        57.67958521335031        9.88140429880276
25.18514947571935         57.5134152108775         10.001820165828578
24.909632802864476        58.01410005947216        9.693453944109947
25.18313511461612         57.84793005699935        9.81529151276846
25.181120753512893        58.18244490312121        9.630114894920581
24.911670990428654        57.34499784031921        10.070640656879032
24.638168678677005        57.511167842792005       9.941337870813085
24.638192505137955        57.17658046976091        10.13265224173415
24.63617814403472         56.84442864921613        10.322723073033108
24.907642268222176        56.68069419922965        10.445677524973657
25.17910639240964         56.51695974924317        10.556718276215499
24.90965662932541         57.01284601977443        10.258202853959185
25.18112075351287         56.849111569787944       10.37183976548551
25.18313511461611         57.18126339033272        10.186873728689857
24.908952938414657        56.347648276280914       10.633683264768122
24.637488814227194        56.51138272626739        10.513276379146125
24.63879948441967         56.17833680331865        10.702879007101318
24.640656405571754        55.84502697261725        10.89092869644599
24.91266678071881         55.6810286148781         11.003710749670805
25.18467715586587         55.51703025713896        11.102651662889388
24.910809859566733        56.01433844557951        10.819947168949806
25.18282023471379         55.850340087840365       10.923174190792102
25.180963313561712        56.18364991854176        10.741196395234162
24.912015454344907        55.34806812641045        11.184579209027664
24.640005079197845        55.51206648414959        11.075978797979413
24.63935375282394         55.17910599568194        11.257303222137635
23.808991347382086        53.32788454399393        12.072371972942378
24.088154725089815        53.167621446309965       12.187095900982568
24.367318102797544        53.007358348626006       12.280841565357887
24.086752759949256        53.50190011435537        12.041245246253464
24.365916137656985        53.341637016671406       12.142105874809594
24.364514172516426        53.675915684716806       11.993775820977483
24.091873469546748        52.8331328714044         12.323605096983
23.812710091839016        52.99339596908836        12.215811130523349
23.81642883629594         52.65890739418279        12.348001931777732
24.638570845081254        54.84524248262943        11.435487285004932
24.910449638859525        54.68034110030543        11.534640538003323
25.182328432637803        54.51543971798142        11.61828346121448
24.911232546602214        55.01420461335793        11.362154755900859
25.183111340380492        54.84930323103393        11.451495959876812
25.18389424812318         55.18316674408645        11.279618693768406
24.909256357550493        54.34702459624169        11.701051747362225
24.637377563772215        54.511925978565685       11.607573931285549
24.63618428246318         54.17860947450195        11.77357439491134
24.636416128510852        53.84419406036548        11.933517419815363
24.909720049645834        53.67819376796875        12.014186786004226
25.18302397078082         53.51219347557202        12.077859502428224
24.909488203598166        54.01260918210521        11.861392345972972
25.182792124733147        53.84660888970848        11.932213647269792
25.18256027868547         54.18102430384495        11.779021633531869
24.911122014786397        53.34391509992335        12.157785881233805
24.63781809365141         53.509915392320075       12.084279175988078
24.63922005879197         53.17563672427468        12.225446568877027
26.000000000000004        58                       9.77353129740171
25.726368797469895        58.17231991641436        9.6738014174175
25.452737594939784        58.34463983282871        9.56472108904524
25.728383158573124        57.837805070292504       9.854058344369133
25.454751956043005        58.010124986706856       9.7467618438389
25.456766317146233        57.675610140585          9.93015463384475
20.999999999999996        36.99999999999999        5.4950932253859435
21.288675134594804        37.16666666666669        5.87324462248721
21.57735026918961         37.333333333333385       6.190160780028912
21.866025403784416        37.500000000000085       6.445841698011219
21                        37.33333333333333        5.624984800484396
21.288675134594804        37.50000000000003        6.003530172570984
21.57735026918961         37.66666666666673        6.320840305098065
21                        37.66666666666667        5.748248813946741
21.288675134594804        37.833333333333364       6.127188161018653
21.866025403784416        37.833333333333414       6.586386192622845
21.866025403784416        38.16666666666673        6.7269829220775215
21.577350269189612        38.00000000000004        6.475295671981164
21.288675134594804        36.16666666666666        5.55701326438127
21.57735026918961         36.33333333333332        5.823581299945989
21.866025403784416        36.499999999999986       6.052179270419509
21                        36.33333333333333        5.310525742866618
21.288675134594804        36.499999999999986       5.655870223661595
21.57735026918961         36.66666666666665        5.963244639365453
20.999999999999996        36.66666666666666        5.391398430086734
21.2886751345948          36.83333333333332        5.777549291020904
21.866025403784416        36.83333333333336        6.179907679341145
21.866025403784416        37.16666666666672        6.311128488538353
21.57735026918961         37.00000000000002        6.074956509559423
21.866025403784416        35.83333333333334        5.811645680701705
21.866025403784416        36.166666666666664       5.931087159087392
21.57735026918961         36                       5.7074504617137025
22.701854764121705        36.981134047467734       6.603116872212984
22.42324497734261         37.15408936497852        6.564064656023075
22.144635190563513        37.3270446824893         6.5116395979558295
22.42324497734261         36.82075603164515        6.42872356264871
22.144635190563513        36.99371134915593        6.376612446532228
22.144635190563513        36.660378015822566       6.2450776953842
22.702511358579336        35.982695935616455       6.210402672887072
22.42368270698103         36.1551306237443         6.171201289262392
22.144854055382723        36.32756531187214        6.11846015510649
22.42368270698103         35.82179729041098        6.046690590604172
22.144854055382723        35.99423197853882        5.995658750111378
22.144854055382723        35.6608986452055         5.874507978062557
22.42346384216182         36.48794332769472        6.298014681377874
22.702292493760126        36.31550863956688        6.337411916840247
22.702073628940916        36.64832134351731        6.468316649948856
22.70352719971509         34.98186982142663        5.848948279121315
22.424359934404865        35.15457988095109        5.809864639752185
22.14519266909464         35.32728994047555        5.758166825132545
22.424359934404865        34.82124654761775        5.694266658242775
22.14519266909464         34.99395660714221        5.643147830897937
22.14519266909464         34.660623273808866       5.5313519457609495
22.424021320692948        35.48818858568103        5.9268651932843985
22.703188586003172        35.31547852615657        5.966608233255703
22.702849972291254        35.64908723088651        6.087093031177649
22.704142279000795        33.98281500172176        5.517582598871698
22.424769987262003        34.155210001147836       5.477614920964925
22.145397695523208        34.32760500057391        5.425155435233018
22.424769987262003        33.82187666781451        5.373178490425437
22.145397695523208        33.99427166724058        5.3226153175996505
22.145397695523208        33.660938333907254       5.2233577809716
22.424564960833433        34.48822827438279        5.584192539801843
22.703937252572224        34.31583327495672        5.624541326017519
22.703732226143657        34.64885154819167        5.734996552767411
22.423877151816335        33.4880611028849         5.272194227511376
22.70235660810946         33.31518387186254        5.312314427371647
22.70324944355513         33.64899943679215        5.4135753817996655
23.539026919892027        34.48575442860914        5.929270427331499
23.26052701316638         34.65112622621497        5.908749236048772
22.982027106440736        34.8164980238208         5.88197518664535
23.26073203959495         34.318107952980014       5.796170499654826
22.982232132869306        34.48347975058584        5.76870995527148
22.982437159297874        34.15046147735089        5.658941223501541
23.53350542597574         30.489725653889234       4.770813023980818
23.256283452808823        30.652817521382076       4.74530896807882
22.979061479641903        30.815909388874914       4.715019654985245
22.701839506474982        30.979001256367752       4.679945084700074
23.254896920703487        30.31894528794255        4.664217392707121
22.97767494753657         30.482037155435386       4.634013043257964
22.700452974369647        30.645129022928224       4.599023436617282
22.976288415431235        30.148164921995864       4.555120306371396
22.699066442264314        30.3112567894887         4.520215663375189
22.697679910158982        29.977384556049174       4.443521764973672
23.53812075013939         29.492126000392496       4.53739267313669
23.257973803479256        29.65387885227806        4.510552817474396
22.977826856819117        29.815631704163614       4.479262514753385
23.259285894771594        29.321365159165545       4.436499717111515
22.979138948111455        29.4831180110511         4.405503605925278
22.698992001451316        29.64487086293666        4.370057047680326
22.980451039403793        29.150604317938587       4.333486477674734
22.700304092743657        29.312357169824146       4.298334110964557
23.256435362091374        29.9864120701103         4.586363056018092
23.536582308751505        29.824659218224742       4.6131553586060825
23.535043867363623        30.157192436056988       4.690962142220783
23.536755966964648        26.471169444889004       3.9232439127298186
23.25572711997177         26.644627556487432       3.8987692940479484
22.974698272978888        26.818085668085857       3.870667192530025
23.256428303400327        26.308025116893532       3.8376580767908823
22.975399456407445        26.481483228491957       3.8097751525391184
22.976100639836005        26.144880788898057       3.7501737991170288
23.534108720958894        27.492451143257966       4.116448462717741
23.256437964899217        27.657438748463065       4.090742101673241
22.978767208839535        27.822426353668156       4.0612162287857725
23.253962289301267        27.32548202206674        4.025930016982095
22.976291533241586        27.490469627271832       3.9966993056730504
22.973815857643636        27.158512900875508       3.9334263988015628
23.25484470463652         26.985054789277086       3.961683946827191
23.535873551629393        26.811596677678658       3.986314012016821
23.534991136294146        27.152023910468312       4.050715528679472
23.53954442804661         28.492246256669777       4.31994914051804
23.26023501337641         28.6547786633504         4.293412776164664
22.9809255987062          28.817311070031018       4.262880714267457
23.26006176962436         28.32396882407094        4.224768966397882
22.980752354954156        28.48650123075155        4.194391495480961
22.980579111202108        28.15569139147209        4.1274095342436565
23.259760454073998        28.98807191125797        4.364062415157723
23.539069868744203        28.82553950457735        4.3906426550968805
23.538595309441796        29.158832752484923       4.463123832636454
23.25824986726179         27.990703786266998       4.156976645592327
23.535920623321466        27.825716181061903       4.182724245097974
23.537732525684035        28.15898121886584        4.25055780436473
24.36598361338882         28.010877427069172       4.3802630409746826
24.09050388494142         28.17133370360271        4.362983873334617
23.81502415649401         28.331789980136243       4.342879239849051
24.088691982578844        27.838068665798772       4.293794347699135
23.813212254131443        27.998524942332306       4.273588808954657
23.811400351768867        27.66525990452837        4.205856154946813
23.540209688765408        33.488549027941254       5.603158943679532
23.261520552177203        33.65330435253476        5.580772286317261
22.982831415588997        33.81805967712826        5.552246838047968
23.26062771673154         33.31948878760515        5.4767694341753685
22.981938580143336        33.48424411219865        5.448241803441027
22.981045744697667        33.15042854726904        5.346983031478071
23.261126295886076        33.98570615275739        5.686929901955616
23.53981543247428         33.82095082816388        5.708779789502643
23.539421176183154        34.153352628386514       5.817483617386621
24.365056861926078        34.0120962555557         5.966433699061613
24.08971354791473         34.16998231324018        5.958388519295305
23.81437023390338         34.32786837092466        5.946000762051952
24.090107804205857        33.837580513017556       5.84821871463615
23.814764490194506        33.995466570702035       5.83502245474993
23.815158746485633        33.6630647704794         5.727127129508791
23.816225183042757        33.32893956883724        5.621640254253019
24.092240677320106        33.16933010973322        5.636005502115408
24.36825617159745         33.0097206506292         5.646254687266658
24.09117424076298         33.50345531137538        5.740623442463955
24.367189735040327        33.343845852271365       5.75000369270795
24.366123298483203        33.67797105391353        5.856730029972935
24.367526098068616        30.008641398258113       4.828298896905536
24.08951920737099         30.16900281680182        4.812416470986083
23.811512316673365        30.32936423534553        4.793254513344483
24.091057648758877        29.836469598969575       4.733095768135312
23.81305075806125         29.99683101751328        4.713668721039066
23.814589199449134        29.664297799681037       4.636127026879025
21                        40                       6.6886770516483445
21.288675134594808        40.16666666666667        7.142119825067319
21.577350269189612        40.33333333333334        7.52222011977328
21.866025403784416        40.50000000000001        7.828977935766254
21                        40.333333333333336       6.832710315002489
21.288675134594804        40.5                     7.307909431058785
21.57735026918961         40.66666666666667        7.709766068402233
21                        40.66666666666667        6.975409261994102
21.288675134594804        40.833333333333336       7.472364720687888
21                        41                       7.1167738926233
21.288675134594808        41.16666666666667        7.614508704483983
21.577350269189612        41.33333333333334        8.029084278537262
21.866025403784416        41.50000000000001        8.360500614783083
21                        41.333333333333336       7.300892481843244
21.288675134594804        41.5                     7.804318976476322
21.57735026918961         41.66666666666667        8.22458623330186
21                        41.66666666666667        7.493772469028161
21.288675134594804        41.833333333333336       8.002890646433386
21                        42                       7.695413854177719
21.866025403784416        40.83333333333334        8.00373027850597
21.866025403784416        41.16666666666667        8.180904504844847
21.577350269189612        41.00000000000001        7.868214231670124
21.288675134594808        42.16666666666666        8.17450963373783
21.577350269189612        42.33333333333331        8.583633206272301
21.866025403784416        42.499999999999964       8.92278457178105
21                        42.33333333333334        7.809149158829271
21.288675134594804        42.49999999999999        8.319737311041486
21.57735026918961         42.66666666666664        8.760353256227951
21                        42.66666666666667        7.9542072329963665
21.288675134594804        42.83333333333333        8.496287757860713
21.866025403784416        42.83333333333332        9.106965565871441
21.866025403784416        43.16666666666667        9.295079153453841
21.577350269189612        43                       8.942085098519819
21.866025403784416        41.83333333333333        8.545541372047225
21.866025403784416        42.16666666666664        8.732969357713221
21.577350269189612        41.99999999999999        8.40291610558618
22.702375257461366        47.980643041078764       12.20600609992689
22.423591972902383        48.15376202738584        12.108746844127463
22.1448086883434          48.326881013692905       11.973354677031722
22.423591972902383        47.82042869405251        12.007237996603
22.1448086883434          47.993547680359576       11.879579417050977
22.1448086883434          47.66021434702625        11.774103810329926
22.423596493746075        48.48740100159034        12.195138866003456
22.702379778305055        48.31428201528327        12.301020213782664
22.702384299148743        48.64792098948779        12.380198507834198
22.143934128818195        47.32614566518713        11.652945171125259
22.421842853851977        47.15229133037426        11.763677729579848
22.699751578885756        46.978436995561395       11.838801216471749
22.42271741337718         47.48636001221338        11.892225007851742
22.700626138410957        47.312505677400516       11.974737133810788
22.70150069793616         47.64657435923964        12.097138761629157
21.288675134594808        46.166666666666686       10.244712779277663
21.577350269189612        46.33333333333336        10.730551873527201
21.866025403784416        46.50000000000002        11.098593682091206
21.000000000000004        46.33333333333334        9.743164950368692
21.288675134594808        46.500000000000014       10.362941484108765
21.577350269189612        46.666666666666686       10.864920732163243
21.000000000000004        46.66666666666667        9.846026429295405
21.288675134594808        46.83333333333334        10.481943116840476
21.866025403784416        46.83333333333334        11.241564549696491
21.866025403784416        47.166666666666664       11.377567836035416
21.577350269189612        47                       11.001767357202825
21.866025403784416        45.833333333333314       10.772681129072911
21.866025403784416        46.16666666666667        10.938943593036385
21.577350269189612        46                       10.574076527045072
22.421842853851977        46.81895799704094        11.622722575430226
22.143934128818195        46.9928123318538         11.517949741514306
22.143934128818195        46.659478998520484       11.375986730636711
22.701296890313227        45.980536651234054       11.374413469971389
22.42287306147029         46.15369110082271        11.312903237323813
22.144449232627352        46.32684555041136        11.220963308030397
22.42287306147029         45.820357767489355       11.143781820179433
22.144449232627352        45.99351221707801        11.056577554930787
22.144449232627352        45.660178883744656       10.885579426922519
22.422357957661134        46.486324548931826       11.47301371845916
22.700781786504066        46.31317009934317        11.539611009635857
22.70026668269491         46.64580354745228        11.694406925135958
23.536697687467658        46.48614644977282        11.926607208273355
23.257715651273692        46.65024329836901        11.920634962006186
22.978733615079722        46.81434014696521        11.891366298072317
23.25823075508285         46.3176098502599         11.765422253758539
22.979248718888883        46.48170669885609        11.741562798280654
22.979763822698036        46.14907325074698        11.581357674324513
22.700066187311876        44.97911907825956        10.835933191700171
22.422052592802725        45.15274605217303        10.788639150566391
22.14403899829357         45.32637302608649        10.709930183399921
22.422052592802725        44.81941271883969        10.601506926854656
22.14403899829357         44.99303969275316        10.527436020927222
22.14403899829357         44.65970635941982        10.339383861613623
22.422462827136506        45.48655190983119        10.969404212912325
22.70047642164566         45.31292493591772        11.021814072869297
22.700886655979442        45.646730793575884       11.201307498959714
23.534773663388386        45.48774859460991        11.42783427892678
23.256948072363336        45.65201128015129        11.43054421995667
22.97912248133828         45.81627396569267        11.412737283638197
23.25653783802955         45.31820542249313        11.25137300476598
22.978712247004495        45.48246810803451        11.236598690537058
22.978302012670714        45.14866225037635        11.054072642357122
23.25758941372309         45.98481056520559        11.601764722007156
23.535415004748142        45.82054787966421        11.601654892341518
23.536056346107898        46.15334716471851        11.767912535457043
22.701847169313325        43.978869219820936       10.260481757392087
22.423239914137024        44.152579479880615       10.218020193238779
22.14463265896072         44.32628973994028        10.147714272767136
22.423239914137024        43.8192461465473         10.024173509038999
22.14463265896072         43.99295640660697        9.956922521280328
22.14463265896072         43.659623073273664       9.766388034751046
22.42264625346987         44.48599609936015        10.411288062452426
22.701253508646175        44.31228583930047        10.455347906972754
22.700659847979026        44.645702458780015       10.647165051742114
22.70058477956616         42.97817827847549        9.66988550250253
22.422398320972246        43.152118852317          9.63371264461709
22.14421186237833         43.326059426158515       9.572792588625703
22.422398320972246        42.818785518983645       9.43842106349079
22.14421186237833         42.992726092825166       9.379123707525332
22.14421186237833         42.65939275949181        9.189387419917
22.422819117554635        43.48568249943215        9.828984278159911
22.701005576148546        43.31174192559064        9.866833323462881
22.701426372730936        43.64530557270579        10.063698741759417
21.288675134594808        39.166666666666664       6.700377849682102
21.577350269189612        39.33333333333332        7.045047308872521
21.866025403784416        39.49999999999998        7.3349708320117015
21                        39.333333333333336       6.420360692660224
21.288675134594804        39.49999999999999        6.837407662403674
21.57735026918961         39.66666666666665        7.199708696096023
21                        39.666666666666664       6.549598891729414
21.288675134594804        39.83333333333332        6.98427743597496
21.866025403784416        39.83333333333332        7.495494981705864
21.866025403784416        40.166666666666664       7.660164016290705
21.577350269189612        40                       7.358891965489312
21.866025403784416        38.833333333333364       7.024065257425776
21.866025403784416        39.16666666666667        7.179844905971288
21.577350269189612        39.000000000000014       6.910516170484236
22.700235244639316        39.984209500688166       7.995158077467139
22.422165297687684        40.15613966712545        7.957830798290621
22.144095350736052        40.32806983356273        7.902437417723639
22.422165297687684        39.82280633379211        7.787001770548601
22.14409535073605         39.994736500229386       7.732615944114801
22.144095350736052        39.661403166896044       7.566939355396752
22.69987261816316         40.97917701617015        8.526327622641956
22.421923546703578        41.152784677446775       8.49108744772274
22.143974475243997        41.32639233872339        8.43581177843642
22.421923546703578        40.81945134411344        8.31017488831759
22.143974475243997        40.99305900539005        8.255557443764785
22.143974475243997        40.65972567205672        8.07772499269231
22.42204442219563         40.487795505619445       8.132095216799824
22.70011436914726         40.31586533918216        8.168399339516931
22.69999349365521         40.647521177676154       8.345455854575231
23.532401624952964        40.48972221124254        8.56557302779696
23.25489195602303         40.652873812885076       8.563855846659607
22.977382287093093        40.816025414527616       8.550774044941345
23.25501283151508         40.32121797439108        8.38476887221988
22.977503162585144        40.484369576033615       8.370794673688147
22.9776240380772          40.15271373753963        8.194630555443347
22.980167793709228        39.8194292575632         8.021673232120897
23.26010034277914         39.65464901443822        8.037672575839025
23.540032891849048        39.48986877131325        8.043156108621552
23.257556587147107        39.98793349441465        8.209370348141336
23.53748913621702         39.823153251289675       8.213594329903891
23.53494538058499         40.15643773126611        8.387733302962381
23.539290533768305        36.483077337349854       6.672609418651512
23.26014527721944         36.649096240722486       6.657212321539125
22.98100002067057         36.81511514409511        6.634048139392929
23.26036414203865         36.316283536772055       6.52379549934974
22.98121888548978         36.48230244014468        6.499939617166243
22.98143775030899         36.149489736194255       6.369726584094936
22.98021891856525         37.148659513258806       6.772195117669701
23.259364175114115        36.982640609886175       6.794413302104773
23.53850943166298         36.816621706513544       6.808864401506093
23.258583073008786        37.31618497904987        6.935415827608999
23.537728329557652        37.15016607567725        6.94892092929917
23.53694722745233         37.483710444840945       7.092779002030743
22.700886606211846        38.98359395310865        7.494841109983356
22.422599538736037        39.15572930207243        7.457331164536683
22.14431247126023         39.3278646510362         7.404041071879492
22.422599538736037        38.822395968739116       7.299946573044524
22.144312471260225        38.994531317702894       7.247785813113165
22.14431247126023         38.661197984369586       7.090876831841767
22.42238241821186         39.489267817932266       7.620293739900943
22.70066948568767         39.31713246896849        7.657867977194618
22.700452365163493        39.650670984828324       7.8246402996892215
23.260317463303316        39.321110498578385       7.8684173055318105
22.980384914233404        39.48589074170336        7.85178670807829
22.98060203475758         39.152352225843515       7.685645639319023
22.978919299268448        38.81776291393786        7.522254219493416
23.25695199232505         38.651931874767065       7.540426888356311
23.534984685381648        38.486100835596275       7.549359116572041
23.25863472781418         38.986521186672725       7.702549188218043
23.53666742087078         38.820690147501935       7.710212296469871
23.538350156359915        39.15527945940759        7.874811293819736
22.700606160526874        37.98152653270164        7.030336306570441
22.422412574946055        38.15435102180112        6.993433489343237
22.144218989365235        38.32717551090058        6.93919868261146
22.422412574946055        37.82101768846779        6.845533702017836
22.144218989365235        37.99384217756726        6.794924306799924
22.144218989365235        37.66050884423394        6.650702165831411
22.422506056841044        38.48837349527011        7.14452864100878
22.700699642421863        38.31554900617064        7.180848460671248
22.700793124316853        38.64957147963965        7.335683395142201
22.422828776144332        37.487553526723154       6.703092093305503
22.70143856292343         37.31459820921237        6.742109178902286
22.70102236172515         37.64806237095701        6.884515657021438
23.256858510430057        38.31790940129807        7.383094173708495
22.978825817373455        38.48374044046886        7.36400900474889
22.978732335478465        38.14971796699986        7.2100865703746475
23.258166871810513        37.64964914079451        7.080757381322741
22.979386516168695        37.81558783674808        7.059943149502594
22.97980271736697         37.48212367500344        6.9143620478712355
23.257512691120283        37.98377927104629        7.22992667922645
23.5362930467621          37.81784057509272        7.240974176966078
23.535638866071874        38.151970705344496       7.393167548479834
23.53708145340955         47.48687662757454        12.341462713139935
23.258846054760156        47.65146543207595        12.322036289260167
22.980610656110763        47.81605423657736        12.276884084855826
23.257971495234955        47.317396750236824       12.199560389600883
22.979736096585555        47.48198555473823        12.161212465877387
22.978861537060354        47.14791687289911        12.032006557378171
23.25784357325432         46.983820024302915       12.065849724392816
23.536825609448286        46.81972317570672        12.076396473740788
23.536953531428917        47.15329990164063        12.214681642029632
24.36497061848626         51.01005818087027        12.844048811500214
24.089078720254236        51.167497423819924       12.800482704407711
23.813186822022207        51.32493666676956        12.734740322252712
24.089543821739056        50.83417254838595        12.850877797718717
23.81365192350703         50.9916117913356         12.793854466118148
23.81411702499185         50.65828691590163        12.83616793838332
23.813508406946738        51.658312259533545       12.65949596811354
24.089400305178764        51.500873016583895       12.733724702282478
24.36529220341079         51.343433773634246       12.785777161388804
24.08972189010329         51.834248609347874       12.651653677092561
24.365613788335317        51.676809366398224       12.712192488212851
24.365935373259852        52.01018495916221        12.6232947919723
23.815967926450046        52.32651626436152        12.465569487247123
24.090951649854947        52.168350611761866       12.55532372799054
24.091412559700846        52.500741741583134       12.445482316613791
24.366396283105747        52.34257608898347        12.521179524688225
24.366857192951645        52.67496721880474        12.40702844915008
23.81473816669839         51.99241426194753        12.569823549261262
24.63791419933491         52.84389214883171        12.355682585929301
24.908510295872276        52.680425949037414       12.413162130483423
25.17910639240964         52.51695974924312        12.453280199020254
24.909816155329338        53.01217052448038        12.290676752369336
25.1804122518667          52.84870432468608        12.338545459844294
25.181718111323757        53.18044890012905        12.213405227646923
24.908049386026377        52.34803481921615        12.52378193114071
24.637453289489013        52.511501019010446       12.474085928154068
24.63699237964311         52.17910988918918        12.580453462124737
23.537173443370765        43.485833750524996       10.286517810650702
23.258731352018287        43.65017890695698        10.294223708618539
22.980289260665806        43.81452406338896        10.28554502419903
23.258310555435898        43.31661525984183        10.096827333135035
22.979868464083417        43.48096041627381        10.088455328640888
22.979447667501027        43.14739676915866        9.891283230418988
23.537108442496365        44.485928797437055       10.869136307067151
23.25809435743487         44.65032555771123        10.877006465655779
22.979080272373373        44.81472231798539        10.865938760533426
23.25868801810202         44.316908938231684       10.68493803769906
22.979673933040523        44.48130569850585        10.675520476576095
22.980267593707673        44.147889079026314       10.482053187807345
23.258709685060154        43.98354392259433        10.490478982712842
23.537151776412628        43.819198766162344       10.482520195230961
23.537130109454495        44.1525637817997         10.676726360703169
23.257316097732208        44.984265490102175       11.066452644680021
23.536330182793705        44.819868729828          11.059894783291938
23.53555192309104         45.15380866221896        11.24612744057847
24.365035886748682        47.00958639487818        12.286532249361896
24.089051075635638        47.1686831391103         12.322485586126355
23.813066264522593        47.327779883342416       12.34079574071899
24.08892315365501         46.83510641317639        12.187412227648668
23.812938342541962        46.994203157408506       12.209868525925051
23.812810420561334        46.660626431474604       12.067437213952463
24.365655185968773        44.008858137087834       10.77381384237269
24.089472938144638        44.16788169053758        10.817803764427211
23.8132906903205          44.32690524398731        10.84957791932542
24.08949460510277         43.83451667490023        10.626171453210645
23.813312357278633        43.993540228349964       10.657556790535146
23.813334024236767        43.66017521271261        10.46373944263665
23.813480751414993        44.660516560434814       11.040196420888272
24.089662999239128        44.50149300698507        11.007621164847363
24.365845247063262        44.34246945353533        10.962830141650027
24.089853060333617        44.835104323432574       11.194251294020443
24.366035308157752        44.67608076998283        11.148659169680379
24.366225369252245        45.00969208643033        11.331300926463799
24.08907480063096         45.16904425582352        11.377206356655243
23.811924232009673        45.32839642521672        11.409384140809578
23.81270249171233         44.99445649282576        11.227053190317998
23.81137375382406         45.66168164415289        11.585177716629158
24.088524322445345        45.502329474759705       11.55364418344148
24.36567489106663         45.3429773053665         11.508383004216576
24.087973844259732        45.835614693695874       11.723762489488402
24.365124412881016        45.67626252430268        11.679145561230047
24.364573934695404        46.00954774323886        11.84358859750432
23.812656436543577        46.327280214261506       11.915172217468264
24.08861518561949         46.16841397875018        11.887499347211929
24.088769169637246        46.501760195963286       12.042244723466426
24.364727918713164        46.34289396045196        12.000814353529172
24.36488190273092         46.676240177665065       12.14846223748169
23.812015095183817        45.9944809292072         11.753956452198306
24.36587046278807         38.01077314096471        7.541793494848861
24.08890853698593         38.1692157058419         7.55063191090956
23.81194661118379         38.327658270719084       7.5531537848173045
24.08956271767616         37.83508557559012        7.39752548559248
23.81260079187402         37.993528140467305       7.3985047881126
23.813254972564245        37.65939801021553        7.2478539879864545
23.53907520477765         35.486766347973536       6.286251345091903
23.260220589378214        35.65207621052117        6.2680845314378555
22.981365973978775        35.81738607306882        6.242801640702911
23.260559203090132        35.31846750579123        6.144862633214979
22.981704587690693        35.48377736833887        6.119535870736776
22.98204320140261         35.15016866360893        5.999094944558088
23.260543108128257        34.9847968660031         6.025154535070451
23.539043014853902        34.81942506839727        6.044961267462213
23.539059109815774        35.153095708185404       6.16395490671571
23.26029236570843         35.98417987364661        6.394080656109004
23.53914698110787         35.81887001109897        6.411318651042119
23.539218757438086        36.15097367422441        6.54010467556198
24.3650978306426          36.01027024310971        6.690970223054081
24.089828731684506        36.167872607856424       6.690079700552603
23.814559632726404        36.32547497260314        6.683959432418358
24.089756955354286        35.83576894473099        6.559797579778666
23.814487856396184        35.993371309477695       6.552566000486693
23.814416080065968        35.66126764635226        6.424891287124586
23.815223486277986        35.32742146859316        6.3000800476365395
24.091371767778323        35.168076589212774       6.30915720051137
24.36752004927866         35.00873170983239        6.313482803716377
24.0905643615663          35.50192276697187        6.432768986082218
24.36671264306664         35.34257788759149        6.435895135370055
24.36590523685462         35.6764240653506         6.561724275149277
23.81519129635424         34.660080189016895       6.0606040377106165
24.090534610365587        34.50219413133241        6.071956101379923
24.36587792437694         34.34430807364792        6.0789655875722115
24.091355672816448        34.834405949424635       6.188674829838886
24.3666989868278          34.676519891740156       6.194648622457184
23.815207391316115        34.99375082880502        6.178690643112189
22.13823622319974         25.327283038676175       3.4191326500537595
22.41044704261506         25.154566077352357       3.456436008533947
22.682657862030382        24.98184911602854        3.4887199536739177
22.414818747362162        25.487861858977038       3.51269642077705
22.687029566777483        25.315144897653216       3.545542252373865
22.691401271524583        25.648440679277897       3.602899294385339
23.51324972764649         25.462979229887214       3.7382044807004005
23.24075747718822         25.635898306892337       3.715589211647713
22.96826522672995         25.808817383897455       3.689784744650355
23.23638577244112         25.302602525267655       3.656916826296053
22.963893521982854        25.475521602272778       3.631502659313025
22.95952181723575         25.142225820648093       3.573755317287235
24.3520208700357          25.007650340648695       3.8069254573300078
24.356035472993753        25.341805072419106       3.866643395785575
24.360050075951804        25.675959804189514       3.9273255821081574
24.364064678909855        26.010114535959925       3.988972016297812
24.0724304892393          25.159426637061536       3.7862914182020173
24.076445092197346        25.493581368831943       3.84601665271803
24.080459695155398        25.82773610060235        3.9067061351010857
23.792840108442896        25.311202933474373       3.7633844259921574
23.796854711400943        25.64535766524478        3.8231169565686014
22.96322779040081         24.80274551064992        3.5175287176715733
23.24379771877124         24.6236419052713         3.5432828160195458
23.524367647141666        24.444538299892685       3.5659822487178077
23.24009174560618         24.96312221526948        3.599791793014687
23.520661673976605        24.784018609890857       3.6227736030924422
23.516955700811547        25.123498919889034       3.680181013753288
24.076136462404357        24.81994632706336        3.7278201146798486
23.796546081607953        24.971722623476197       3.705137040757538
23.80025205477301         24.63224231347802        3.647505711809143
23.248592890294276        25.971961711892934       3.7761136970030074
23.52108514075254         25.799042634887808       3.79886439694437
23.528920553858594        26.135106039888406       3.8605442076208245
23.812525537613052        26.31748447524598        3.947588108760428
23.804690124506998        25.981421070245382       3.884842585448245
24.088295108261452        26.163799505602952       3.969497476616417
22.41044704261506         24.821232744019024       3.402301639049322
22.138236223199737        24.993949705342843       3.3659680553057942
21.866025403784416        25.166666666666657       3.324615058222077
22.13823622319974         24.660616372009507       3.311819815624388
21.866025403784416        24.833333333333325       3.271436593277317
21.866025403784416        24.499999999999996       3.2172744833991023
21                        25.999999999999993       3.0662376492344934
21.288675134594808        26.16666666666666        3.2582025917879927
21.577350269189612        26.33333333333332        3.4161402177755464
21                        26.33333333333333        3.1203630556591873
21.288675134594804        26.499999999999993       3.3166183371849143
21                        26.666666666666664       3.1754857423337994
21.577350269189612        25.66666666666666        3.3060137623236123
21.577350269189612        25.999999999999993       3.3604042072371185
21.288675134594804        25.83333333333333        3.2024896859906393
21                        24.999999999999996       2.943502202690674
21.288675134594808        25.166666666666664       3.112993678272088
21.577350269189612        25.33333333333333        3.2574295701197133
21                        25.333333333333332       2.9855980902761763
21.288675134594804        25.499999999999993       3.158333718166872
21                        25.666666666666664       3.0265099057907454
21.577350269189612        24.666666666666664       3.1596371131313914
21.577350269189612        24.999999999999996       3.2090251640923135
21.288675134594804        24.83333333333333        3.0683796862285817
21.000000000000004        24.000000000000004       2.805587654320631
21.288675134594808        24.166666666666668       2.9802124594763773
21.577350269189612        24.33333333333333        3.1174414025024233
21.000000000000004        24.333333333333336       2.845772401863388
21.288675134594808        24.499999999999996       3.021402688562198
21                        24.666666666666664       2.8917439179867355
21.275764861627508        23.822981266070254       2.9110656206296905
21.55152972325501         23.645962532140505       2.9906532820990286
21.827294584882512        23.468943798210756       3.0443506387285897
21.564439996222312        23.98964793273692        3.054876701819917
21.840204857849812        23.812629198807166       3.1036506393236944
21.853115130817116        24.15631459940358        3.1612919208805135
23.815989921274824        26.65037025827538        4.010097346297527
24.091759491923224        26.496685288632357       4.031931142482834
24.367529062571624        26.343000318989326       4.051330110493533
24.095223875584995        26.829571071661753       4.095595346033417
24.370993446233395        26.675886102018726       4.114918742373449
24.37445782989517         27.00877188504813        4.179737911937573
23.81422509060432         27.33122472385469        4.14027516758096
24.094341460249744        27.16999830445141        4.161371650654242
24.091516721414294        27.504033485125092       4.226832529854172
24.371633091059717        27.342807065721807       4.245078682971634
24.368808352224267        27.676842246395488       4.311920392650674
23.815107505939572        26.990797491065035       4.074520548251427
25.186425384900303        25.515500364687608       4.028305801036516
24.912305149570155        25.680371755111715       4.01702637960165
24.638184914240004        25.845243145535818       4.003915118022054
24.908290546612104        25.346217023341303       3.9557282290778604
24.634170311281952        25.511088413765407       3.942442825665346
24.6301557083239          25.176933681995          3.881934781175696
24.63612665110899         26.17917404948575        4.0654453502101155
24.91024688643914         26.01430265906164        4.078342261245846
25.184367121769288        25.849431268637534       4.089407332136833
24.908188623308128        26.34823356301157        4.14080744725317
25.182308858638272        26.183362172587465       4.151658167600307
25.180250595507264        26.517293076537392       4.215058307427022
24.9116530069699          26.681119346040973       4.205174810472587
24.64305541843253         26.844945615544553       4.1934013453094465
24.639591034770763        26.51205983251515        4.128808078917664
23.81063656298972         30.66358639249899        4.875629944934367
24.088643453687343        30.503224973955277       4.894395143745909
24.366650344384965        30.34286355541157        4.909880810835274
24.087767700003695        30.83744713110874        4.97854510221758
24.36577459070132         30.677085712565027       4.9936340104769
24.364898837017673        31.011307869718486       5.0795584958303985
22.98107362800234         31.14822905743744        4.798142115474457
23.258295601169255        30.9851371899446         4.828262168255953
23.535517574336172        30.82204532245176        4.853596963845895
23.26030774952969         31.31745685850713        4.913471419974334
23.537529722696608        31.154364991014287       4.9386369552522105
23.539541871057043        31.486684659576817       5.025932998199733
24.08977984836413         31.169766799671265       5.065104993774414
23.814660859710585        31.328225729624037       5.04722982789753
23.81264871135015         30.995906061061515       4.960301860645352
22.70236197888401         31.98086240563291        4.936409999856843
22.42358312051748         32.15390827042195        4.897182570008321
22.14480426215095         32.326954135211          4.848493707215309
22.42358312051748         31.820574937088622       4.810475783024021
22.14480426215095         31.99362080187766        4.762838281670964
22.14480426215095         31.66028746854433        4.678008928691249
22.423283718444075        32.487410237521956       4.986708097304446
22.702062576810604        32.31436437273291        5.026039524892649
22.701763174737202        32.64786633983292        5.118502770136277
22.144630104681273        31.32633375212261        4.594358839540465
22.423234805578126        31.15266750424518        4.641337388821025
22.423408963047805        31.486621220666898       4.724649831222159
22.70201366394466         31.31295497278947        4.762919880351527
22.702187821414334        31.646908689211187       4.848408185403765
23.260481906999367        31.651410574928846       5.001218405015552
22.981421942941687        31.816136490280876       4.971377405567928
22.981247785472014        31.482182773859158       4.883503005820863
23.538500923572737        32.4875873761578         5.3022711334139805
23.259488539936427        32.652181019749506       5.278262252432473
22.980476156300114        32.81677466334122        5.248771786490305
23.25978794200983         32.3186790526495         5.18330706274048
22.980775558373516        32.483272696241215       5.153645708918667
22.981074960446918        32.1497707291412         5.06135335155478
23.260134924504598        31.985044813789173       5.090983404406563
23.539194888562275        31.82031889843714        5.115487050994872
23.538847906067506        32.153953137297464       5.207599762732945
23.26005812833398         32.98583490367733        5.376088477867481
23.539070511970294        32.821241260085614       5.399712339296341
23.53964010036785         33.15489514401344        5.500008276051525
24.09167108892255         32.8356762258054         5.5340534559413666
23.8156555946452          32.99528568490942        5.519088897352002
23.815086006247643        32.661631800981596       5.419392271323821
21.866025403784416        28.83333333333335        3.9587447278118955
21.866025403784416        29.166666666666682       4.023470240129934
21.866025403784416        29.500000000000014       4.091578920974144
21.577350269189612        29.000000000000007       3.8729160186462397
21.57735026918961         29.333333333333343       3.9376151424825814
21.288675134594804        29.16666666666667        3.7523403363516974
22.423085923952137        29.15322898447443        4.189950395152932
22.144555663868275        29.32661449223722        4.144359050535545
22.144555663868275        28.99328115890389        4.0762635593852465
22.14324357257594         29.659128185349736       4.214135343893933
22.421773832659795        29.48574267758694        4.25982911990123
22.42046174136746         29.818256370699455       4.331449625227145
21                        29.333333333333336       3.606308954489642
21.288675134594804        29.500000000000007       3.8235202091221163
21.57735026918961         29.66666666666667        4.009420436115297
21                        29.666666666666664       3.684186529744367
21.288675134594804        29.833333333333336       3.90202320523911
21                        29.999999999999996       3.7693872283454457
21.288675134594808        30.166666666666657       3.973314430317518
21.577350269189612        30.333333333333314       4.151511739190246
21.866025403784416        30.499999999999975       4.303979154963742
21.000000000000004        30.333333333333332       3.8037776002562262
21.288675134594808        30.49999999999999        4.032983228137495
21.577350269189612        30.666666666666647       4.2364589629194205
21.000000000000004        30.666666666666664       3.8517799766710117
21.288675134594808        30.83333333333332        4.106264030461422
21.866025403784416        30.83333333333333        4.381158205293577
21.866025403784416        31.166666666666686       4.459501632591765
21.577350269189612        31.000000000000004       4.301366311766052
21.866025403784416        29.833333333333336       4.161293519874027
21.866025403784416        30.166666666666654       4.232093597870597
21.577350269189612        29.999999999999993       4.0799233481044
22.42323480557813         30.819334170911826       4.5613688827818315
22.144630104681273        30.993000418789254       4.5146206843875545
22.144630104681273        30.6596670854559         4.436046906203054
22.42046174136746         30.151589704032776       4.406359359029379
22.14324357257594         30.325794852016372       4.359845155692736
22.143243572575937        29.99246151868305        4.286447510245088
22.421848273472794        30.485461937472298       4.482807183485255
24.63908353417416         60.17581071607574        8.481546861053806
24.909883326570785        60.01232867032043        8.61273148245105
25.18068311896741         59.84884662456512        8.736392711502317
24.911460053128522        60.344215545642484       8.443077533067907
25.18225984552515         60.18073349988718        8.566416591517275
25.183836572082893        60.512620375209245       8.399540813878714
24.91041554819785         60.67928575791616        8.274376268043765
24.636994524312804        60.845951140623086       8.142690506684328
24.63803902924348         60.51088092834941        8.31024343387439
25.45273759493978         58.67797316616205        9.384576039280411
25.72636879746989         58.50565324974768        9.495699176315542
26                        58.33333333333333        9.597471864962566
25.72636879746989         58.83898658308101        9.318685005844475
25.999999999999996        58.66666666666666        9.422500503154344
25.999999999999993        58.999999999999986       9.248617211977015
25.72636879746989         59.17231991641435        9.143672296610465
25.452737594939776        59.344639832828705       9.030622950562739
25.45273759493978         59.01130649949537        9.206473489788022
25.452737594939784        59.67797316616205        8.857079363037478
25.72636879746989         59.50565324974768        8.971164790218614
25.999999999999993        59.33333333333332        9.077145786718521
25.72636879746989         59.838986583081024       8.80088611080484
25.999999999999996        59.66666666666666        8.9079031884381
26                        60                       8.740889417135863
25.727945524027632        60.170873458403086       8.633946740232757
25.45589104805526         60.34174691680616        8.52016387248037
25.45431432149752         60.0098600414841         8.687071446585689
25.45273759493976         62.34463983282877        7.576567384463804
25.726368797469874        62.17231991641438        7.689128300702492
25.999999999999996        61.99999999999999        7.796772741838139
25.726368797469874        62.50565324974771        7.543133837454351
25.999999999999993        62.33333333333333        7.650109117153427
25.999999999999996        62.66666666666666        7.506633310012677
25.455891048055264        60.675080250139494       8.355028225849779
25.727945524027632        60.50420679173641        8.469081619509003
26                        60.33333333333333        8.576294822318975
25.727945524027632        60.83754012506974        8.30713941644287
26                        60.66666666666666        8.414623145159611
26                        60.99999999999999        8.255874385657936
25.17910639240964         61.51695974924309        7.912482556997515
25.452737594939762        61.344639832828726       8.032710648073333
25.72636879746988         61.17231991641435        8.147174590960148
25.45273759493976         61.67797316616206        7.877146171418579
25.726368797469878        61.50565324974769        7.991315440532883
25.999999999999996        61.33333333333332        8.099720561458199
25.726368797469874        61.838986583081024       7.838576233032148
25.999999999999993        61.66666666666666        7.946686680184952
25.45431432149751         61.0098600414841         8.192163753723822
25.180683118967387        61.18217995789847        8.07142394281573
25.182259845525138        60.847400166553854       8.233776695109455
25.452737594939755        62.01130649949541        7.725175592034407
25.179106392409636        62.18362641590979        7.60685847593364
25.179106392409636        61.85029308257644        7.757989330558788
24.635417797755057        61.1807309319677         7.978405800430931
24.908838821640096        61.01406554926078        8.109351855532438
24.907262095082345        61.34884534060539        7.947738809496673
24.63733060061363         61.84560687944708        7.663917679459303
24.908218496511633        61.68128331434508        7.790929253663309
24.908218496511633        62.01461664767844        7.6374414813196765
24.636374199184342        61.51316890570739        7.819301645680938
23.53994061180419         48.48881366201459        12.639417691541782
23.260756681200274        48.65306242924049        12.601129814655197
22.981572750596353        48.81731119646639        12.535837578168413
23.260752160356585        48.31942345503599        12.52287679012474
22.981568229752664        48.48367222226189        12.465039828779554
22.981563708908975        48.15003324805737        12.378406259586427
23.25979910755837         47.98544444355596        12.429778324706795
23.53803450620776         47.82085563905456        12.455424609302565
23.538987559005975        48.15483465053457        12.554742935436568
23.538607478071786        49.48958904275369        12.796581911319693
23.25942165750103         49.65370804218048        12.73469968830305
22.98023583693027         49.81782704160727        12.644579731923361
23.25986792537867         49.32024601639989        12.707118866310601
22.98068210480791         49.48436501582668        12.625956653370354
22.981128372685554        49.15090299004609        12.589438556564515
23.26031230328947         48.98665422282019        12.662570206859083
23.539496233893388        48.822405455594286       12.708697497553509
23.539051855982585        49.155997249173986       12.761085570812812
23.259449240891982        49.98464545573502        12.744467396177704
23.538635061462738        49.82052645630823        12.814891683358985
23.53866264485369         50.151463869862766       12.816004124083701
24.37099111916158         49.00970372821833        12.845929911554537
24.093529905464983        49.169665499730115       12.851236826669322
23.816068691768386        49.329627271241904       12.834787493257751
24.093974283375786        48.836073706150415       12.800337427958109
23.816513069679186        48.9960354776622         12.791589623648678
23.81695744758999         48.662443684082504       12.731500021287207
23.814182971457697        49.663488199259334       12.860162882476502
24.091644185154294        49.50352642774753        12.884591209548647
24.36910539885089         49.34356465623574        12.887263288094385
24.089758464843612        49.83738735576496        12.901005962324197
24.36721967854021         49.67742558425317        12.911657034530428
24.365333958229524        50.0112865122706         12.919111150862724
23.81423813823961         50.32536302636841        12.861622440613361
24.089786048234565        50.168324769319504       12.901353079736229
24.08966493498681         50.501248658852724       12.884408496464737
24.36521284498177         50.34421040180382        12.910676486549704
24.36509173173401         50.67713429133704        12.885655706762236
23.814210554848653        49.99442561281386        12.86949132720212
25.17910639240964         50.51695974924316        12.861189344805808
24.90772780110185         50.68132589311887        12.873824312286946
24.636349209794055        50.84569203699456        12.868110801185138
24.9078489143496          50.34840200358565        12.897976083587722
24.636470323041806        50.512768147461344       12.900990134466467
24.636591436289564        50.179844257928124       12.91728335227338
25.17910639240964         46.516959749243206       12.08927476380792
24.90774955718932         46.68116863112154        12.167745265790314
24.636392721969003        46.84537751299985        12.233497760974991
24.907595573171562        46.34782241390843        12.024689915780165
24.636238737951242        46.51203129578675        12.092935080029857
24.63608475393348         46.17868507857364        11.942794527012328
25.456766317146233        57.342276807251665       10.113359892162809
25.728383158573116        57.17113840362583        10.214366337244066
26                        56.99999999999999        10.304839501072294
25.72838315857312         57.50447173695916        10.034097399059805
26                        57.33333333333333        10.127506883021844
26                        57.66666666666666        9.950404148464983
25.72636879746988         56.83898658308105        10.393851000977612
25.454751956042998        57.010124986706884       10.295629005460192
25.45273759493976         56.67797316616211        10.477810592691993
25.452737594939762        56.34463983282879        10.66027522005541
25.72636879746988         56.172319916414395       10.751723889011615
26.000000000000004        56.00000000000001        10.831064283084133
25.72636879746988         56.50565324974772        10.573495886865725
26                        56.33333333333333        10.657072906155747
26                        56.66666666666666        10.481664645485164
25.728225718621964        55.839010085713          10.927428709775715
25.454594516091838        56.01133000212738        10.840366689946794
25.456451437243913        55.67802017142598        11.017957836377452
25.456451437243913        55.34468683809264        11.19263608673975
25.728225718621957        55.17234341904632        11.269264979090226
26                        55                       11.332538339940827
25.72822571862196         55.50567675237966        11.10021854150181
26                        55.33333333333333        11.169123715126284
26                        55.66666666666667        11.001965696174045
25.727442810879268        54.83847990599381        11.434877908423
25.455668529501224        55.01082332504012        11.363926066845654
25.454885621758535        54.676959811987615       11.530126282180902
24.636349209794055        51.17902537032788        12.81874678945201
24.907727801101846        51.01465922645218        12.833074915954823
25.179106392409636        50.85029308257647        12.829054563874571
24.907727801101846        51.34799255978548        12.777463497751967
25.179106392409636        51.18362641590978        12.782057761072693
25.17910639240964         51.51695974924309        12.720198936400088
24.636992379643115        51.845776555855835       12.673996646917104
24.908049386026377        51.68136815254947        12.706298028393043
24.908049386026377        52.01470148588281        12.621731609681177
25.179106392409636        51.85029308257643        12.644609283768668
25.179106392409636        52.18362641590977        12.55563637130865
24.636670794718583        51.51240096309186        12.75402822971683
25.454885621758535        54.343626478654286       11.69025354447287
25.727442810879268        54.17181323932714        11.74750854601507
26                        54                       11.790048465841048
25.727442810879268        54.50514657266048        11.594172383107098
26                        54.33333333333333        11.643503402317156
26                        54.666666666666664       11.491000027017057
25.727674656926943        53.83739782519068        11.894353750271375
25.45511746780621         54.009211064517814       11.844045232759733
25.45534931385388         53.67479565038134        11.990290762467083
25.45534931385388         53.34146231704801        12.127266168355824
25.72767465692694         53.170731158524006       12.16122774426833
26                        53                       12.17974423016573
25.727674656926936        53.504064491857335       12.032178507640378
26                        53.33333333333333        12.05862116279862
26                        53.666666666666664       11.928722574690376
25.72636879746988         52.83898658308104        12.280661154022315
25.454043454396817        53.009717741605044       12.254755735842146
25.45273759493976         52.677973166162076       12.371839810307165
25.452737594939762        52.34463983282875        12.477287033001899
25.72636879746988         52.172319916414374       12.485706426492046
26                        52                       12.478538379490724
25.72636879746988         52.5056532497477         12.388756113825101
26                        52.33333333333333        12.390084976851512
26                        52.66666666666666        12.290486927076543
25.72636879746988         51.83898658308104        12.570836753619318
25.45273759493976         52.011306499495404       12.571030282709769
25.45273759493976         51.67797316616206        12.651390272589092
23.81492832082232         36.65834095381376        6.819256705559786
24.090197419780417        36.50073858906704        6.82393369954335
24.365466518738515        36.343136224320325       6.8233809478942415
24.090566107876334        36.833604570277664       6.961433841545228
24.365835206834433        36.67600220553095        6.959437815745506
24.36620389493035         37.00886818674157        7.099140826607907
23.81336611661167         37.32542969214116        7.100753141424923
24.08978500577101         37.16714893944136        7.102873749617316
24.089673861723583        37.501117257515745       7.248326918037506
24.36609275088292         37.34283650481595        7.242946316886755
24.365981606835494        37.676804822890325       7.390497206300374
23.814147218716997        36.99188532297745        6.958104151023093
25.179106392084332        34.51695974946183        6.295350190524977
24.90857761114911         34.68088373625202        6.304744022257314
24.638048830213883        34.8448077230422         6.310788226654455
24.90775654869825         34.348671918159795       6.188568134677295
24.637227767763022        34.512595904949976       6.193283192234836
24.63640670531216         34.18038408685774        6.078929304189479
23.814765769080672        29.331444619320795       4.560129849581536
24.091410788021946        29.170763238249087       4.579770827209007
24.368055806963227        29.010081857177386       4.5963156060191315
24.09123421839041         29.50361641860933        4.6554379137649295
24.367879237331685        29.342935037537625       4.6716526018335
24.36770266770015         29.675788217897868       4.748980365462287
23.815714887685484        28.66485812350565        4.413668160838268
24.091194616132885        28.50440184697211        4.433555206688601
24.366674344580286        28.343945570438574       4.450616786693474
24.091885347324354        28.837469990341518       4.505790316005314
24.367365075771755        28.67701371380798        4.522634308374952
23.815240328383076        28.99815137141322        4.486005173729578
24.644226232561802        27.17793639100775        4.259051997084744
24.912823821099167        27.01411012150417        4.270484341025501
25.181421409636528        26.85028385200059        4.280026716757483
24.913994635228434        27.34710089696737        4.337179898851657
25.182592223765795        27.18327462746379        4.3463811533612695
25.183763037895062        27.51626540292699        4.414121617238322
24.911169896392984        27.68113607764105        4.404946799058235
24.6385767548909          27.84600675235511        4.393660606970365
24.641401493726352        27.51197157168143        4.32560583270505
25.184217637565332        29.51902021207086        4.854837878902767
24.911987124399765        29.68222727413328        4.848407695871374
24.63975661123419         29.845434336195694       4.8395613685389725
24.9121636940313          29.349374093773037       4.770107822541238
24.639933180865725        29.512581155835452       4.760752166152309
24.64010975049726         29.17972797547521        4.6839337315800496
24.63885936826752         28.18013071932473        4.463810177887165
24.911452509769603        28.01526004461067        4.474683710046453
25.18404565127168         27.850389369896604       4.483445868297915
24.911735123146222        28.349384011580288       4.546053391280148
25.1843282646483          28.184513336866225       4.554402889603
25.18461087802492         28.518637303835845       4.626992681153593
24.64024083065046         28.84626700606354        4.608787288512014
24.91242585433769         28.682452154949694       4.619012980223491
24.912294774184495        29.01591312436136        4.693635868601112
25.184479797871724        28.852098273247513       4.701092014840812
25.184348717718528        29.18555924265919        4.777040414090537
24.63955009945899         28.513198862694132       4.535466845218204
23.81507796523865         31.661347371094976       5.1364648645256095
24.090196953892193        31.5028884411422         5.153826689242995
24.365315942545735        31.34442951118942        5.16776685013941
24.090614059420254        31.836010082613136       5.244878259793254
24.3657330480738          31.677551152660357       5.2583050795301425
24.36615015360186         32.010672794131295       5.3511731840025965
23.814384000249113        32.32861584881563        5.322348993040154
24.090267076925485        32.16964432147346        5.338649676569712
24.09096908292402         32.50266027363943        5.435006702919165
24.36685215960039         32.34368874629726        5.446843958417878
24.36755416559892         32.676704698463226       5.54520445950588
23.814730982743882        31.9949816099553         5.228127599311395
25.181894575454272        31.516760725651224       5.364014806521787
24.90997976817014         31.68139808181125        5.362436778489133
24.638064960886           31.84603543797127        5.3581562376494
24.909562662642074        31.348276440340314       5.271008687075691
24.63764785535794         31.512913796500335       5.26600813970643
24.637230749829875        31.1797921550294         5.176189916845236
24.638926093872698        33.845605412288265       5.967340488786778
24.91279532581931         33.679114569020825       5.965089933210191
25.186664557765923        33.51262372575339        5.95968203233178
24.910275937258778        34.01389324359031        6.0753442530979145
25.18414516920539         33.84740240032287        6.068601856704513
25.181625780644858        34.182181074892355       6.180491242768903
24.913861762376435        33.34498936737866        5.857646790915696
24.63999253042982         33.5114802106461         5.858767083095186
24.641058966986943        33.17735500900393        5.753171009227313
24.6376790684809          32.180023023011124       5.4531175814430615
24.90959387576504         32.015385666851095       5.456450791221002
25.181508683049174        31.850748310691074       5.457081488191928
24.909207983359934        32.349373251890945       5.552939412478372
25.18112279064407         32.184735895730924       5.552622778387532
25.180736898238973        32.518723480770774       5.650638677108568
24.63908308047796         32.84605492734306        5.6505408743407095
24.909909989358468        32.68238920405692        5.652002204288031
24.911885875867448        33.01368928571779        5.753446725928502
25.182712784747956        32.850023562431645       5.750897585502905
25.184688671256936        33.181323644092515       5.853912037243966
24.63838107447943         32.51303897517709        5.550484364555499
24.639679875992506        30.177395985795243       4.920180980705613
24.911910389158077        30.014188923732824       4.928382814659987
25.184140902323648        29.850981861670405       4.934168504313337
24.911833653916393        30.346150573332373       5.010399162780022
25.184064167081964        30.182943511269954       5.015540359055345
25.18398743184028         30.514905160869503       5.09895344312886
24.63792836862521         30.84584030010216        5.088603518147513
24.910957900232745        30.68037273048583        5.095068500580325
24.91026028143741         31.01432458541307        5.181900131700268
25.183289813044944        30.84885701579674        5.185030306670984
25.182592194249608        31.18280887072398        5.273384094468613
24.638804122308855        30.511618142948702       5.003306606570571
26                        31                       5.349070032341241
25.727298191818093        31.172253575217077       5.356099484468629
25.454596383636183        31.344507150434147       5.361081075862171
25.72799581061343         30.838301720289834       5.2674785591244095
25.45529400243152         31.010555295506908       5.271455257163457
25.455991621226854        30.67660344057967        5.184106362720289
22.979396559105247        41.150419440668536       8.736584099192793
23.25690622803518         40.987267839025996       8.748292886427379
23.534415896965115        40.82411623738346        8.748637053080918
23.25892050004733         41.32166186516692        8.935969722115082
23.53643016897727         41.15851026352438        8.934940874284887
23.53844444098942         41.4929042896653         9.124484491408849
22.7015599321032          41.97817147716769        9.087301313593143
22.42304842266361         42.152114318111785       9.053433891747794
22.144536913224012        42.32605715905587        8.998594977810438
22.42304842266361         41.81878098477847        8.862572526637244
22.144536913224012        41.99272382572256        8.80825668822125
22.144536913224012        41.659390492389235       8.620305627033918
22.422723371817927        42.485449918547715       9.245225643639595
22.70123488125752         42.31150707760362        9.280092375270153
22.700909830411838        42.64484267803955        9.474287104906587
22.422485984683593        41.485782831112616       8.676022383206572
22.70043505614317         41.312175169835996       8.71170364501204
22.700997494123186        41.645173323501844       8.898694875329046
23.259482938027347        41.654660018832764       9.125145277619099
22.980521435065274        41.816415748000225       9.112750885013845
22.97995899708526         41.483417594334384       8.923859888129789
23.5366017569868          42.48639303096885        9.69661167448105
23.25792943117992         42.6503214468044         9.702403530609349
22.97925710537304         42.81424986263994        9.693494806616528
23.258254482025603        42.31698584636847        9.506679524399487
22.979582156218722        42.48091426220401        9.497833604713653
22.9799072070644          42.14757866176808        9.303576070770173
23.258119993307908        42.98346835332311        9.899188860646262
23.536792319114788        42.81953993748756        9.89239391075222
23.536982881242775        43.15268684400628        10.089029289475475
23.258868710026473        41.98582293260061        9.315021928417089
23.537830212988545        41.824067203433145       9.313412607248525
23.537215984987675        42.15523011720099        9.504121668272528
24.36487837074632         42.00886935709905        9.621421512302113
24.088786166159817        42.16804391505565        9.656575168905418
23.81269396157331         42.32721847301225        9.681638556298406
24.08940039416069         41.8368810012878         9.46638807898
23.813308189574183        41.9960555592444         9.490300008231491
23.813922417575057        41.66489264547655        9.300742405348927
23.811761714322397        38.66097176278326        7.711399265784797
24.088723640124535        38.50252919790607        7.707057332078694
24.365685565926675        38.34408663302888        7.696398856219568
24.088538743263143        38.83584268997025        7.867201901122302
24.365500669065284        38.67740012509306        7.854723365464858
24.365315772203893        39.010713617157236       8.01676702258461
24.09022147875228         39.17043200187591        8.032469684674266
23.815127185300664        39.33015038659458        8.041266046686626
23.81344444981153         38.99556107468892        7.874459747509667
23.814405642678572        41.33240392715648        9.112229476859103
24.09036684436772         41.17190356464765        9.091426652769071
24.36632804605687         41.01140320213882        9.062076019138694
24.089883619264203        41.50439228296772        9.27788037951656
24.365844820953352        41.343891920458894       9.246470544143904
24.365361595849837        41.67638063877897        9.432919041865032
24.088352572355568        40.83750953850673        8.905723499295949
23.81239137066642         40.99800990101555        8.924606091560577
23.810377098654264        40.66361587487464        8.740222502182066
23.816172602490226        39.6625312464391         8.210729965343507
24.09126689594184         39.50281286172043        8.199863748271223
24.36636118939345         39.343094477001756       8.182091231121671
24.0923123131314          39.83519372156495        8.370822601430127
24.367406606583014        39.675475336846276       8.350980229220626
24.368452023772576        40.0078561966908         8.523434016881339
23.81108509122617         40.329100206391956       8.559455476061416
24.089768557499372        40.168478201541376       8.54540913908955
24.089060564927472        40.502993870024056       8.724062542155318
24.367744031200672        40.342371865173476       8.699973796892253
24.36703603862877         40.67688753365614        8.87952113097803
23.813628846858197        39.99581572641553        8.383242344814427
25.185339675071955        39.51936621438255        8.416084578412374
24.913043791305498        39.6821962084853         8.456920671717304
24.640747907539037        39.84502620258805        8.49270381787364
24.911998374115935        39.34981534864078        8.28959991888955
24.639702490349475        39.512645342743525       8.322816547629365
24.638657073159912        39.180264482899005       8.156494066947012
24.638353026044864        47.17912810506294        12.363534658220972
24.90970986126518         47.014919223184606       12.30047874595206
25.181066696485498        46.85071034130628        12.224704826885425
24.911670165341043        47.34866981524769        12.422420712596475
25.18302700056136         47.184460933369365       12.349343376445603
25.184987304637225        47.51821152543244        12.463190412488428
24.91207821034129         47.682336251280006       12.532119886842903
24.639169116045352        47.84646097712756        12.58714639896848
24.366260021749415        48.01058570297513        12.628269948864945
24.63876107104511         47.512794541095246       12.481723573555369
24.36585197674917         47.676919266942804       12.527123472285256
24.365443931748924        47.34325283091049        12.413210905784258
23.815380415119265        48.32940434233477        12.655525879900244
24.090820218434338        48.169995022654945       12.65180996567463
24.09239725090506         48.50303436440268        12.733773288027821
24.367837054220132        48.343625044722856       12.716222452184308
24.369414086690856        48.67666438647059        12.78877577308082
23.81347430952284         47.66144631937473        12.460287778642218
24.08945912063588         47.50234957514262        12.445570933299125
24.089867165636125        47.836016011174934       12.555890190550555
23.81442736232105         47.99542533085475        12.565228614285639
24.639062683022843        48.18003168145843        12.680066886646985
24.911971777318776        48.01590695561087        12.629375998927664
25.18488087161471         47.8517822297633         12.564782148979281
24.911865344296267        48.34947765994173        12.713529209191812
25.1847744385922          48.18535293409417        12.653270983649607
25.18466800556969         48.518923638425036       12.728656916499482
24.913442376766987        48.68251700168947        12.783361639342072
24.642216747964284        48.846110364953894       12.822452637693758
24.640639715493563        48.513071023206166       12.75895935338174
24.642618712192764        49.178361506951646       12.869642133325433
24.913844340995468        49.01476814368721        12.836799343875292
25.185069969798167        48.85117478042278        12.788342829934221
24.914246305223944        49.347019285684965       12.875395440041476
25.185471934026644        49.183425922420525       12.833187135001948
25.185873898255124        49.515677064418284       12.863189831702583
24.638847271571393        49.8460833629865         12.918072703706017
24.91236058491326         49.68088021370239        12.899432263985961
24.91010474963143         50.014641108644014       12.906578046752509
25.183618062973295        49.8494379593599         12.878270748668287
25.181362227691466        50.18319885430153        12.877603919702658
24.640732991882075        49.51222243496907        12.902327233567625
25.452737594939762        51.34463983282873        12.718725501279431
25.72636879746988         51.17231991641437        12.70180684664889
26                        51.00000000000001        12.66944297250849
25.72636879746988         51.505653249747695       12.643025040231306
26                        51.33333333333333        12.61921458836358
26                        51.666666666666664       12.555579724024335
25.72636879746988         50.83898658308106        12.746372403275007
25.45273759493976         51.01130649949542        12.77193769192884
25.45273759493976         50.677973166162104       12.810287860707469
25.452737594939762        50.344639832828776       12.832897509016547
25.72636879746988         50.17231991641438        12.790367599675383
26                        50                       12.733599616782245
25.72636879746988         50.50565324974772        12.77555044626242
26                        50.33333333333333        12.726574958265394
26                        50.666666666666664       12.705189410174153
25.72862463275171         49.83855902147276        12.790908361537623
25.454993430221588        50.01087893788715        12.841375177396136
25.457249265503417        49.67711804294552        12.834105099844402
25.457249265503417        49.343784709612194       12.81182881718862
25.728624632751703        49.17189235480609        12.746920285438568
25.999999999999996        49                       12.668464236452477
25.728624632751703        49.505225688139426       12.775959524171242
25.999999999999993        49.33333333333333        12.704266431262035
25.999999999999996        49.66666666666666        12.72597822470532
25.72822266852323         48.839641212808345       12.703261434297762
25.456847301274934        49.011533567614435       12.7749980432679
25.45644533704646         48.67928242561669        12.723325660980127
23.81320533291964         43.326831373166954       10.267823078226183
24.089237222468512        43.167828995808904       10.23824532057029
24.365269112017383        43.00882661845086        10.197784537682914
24.08936591378564         43.501172835354566       10.432663888817755
24.365397803334513        43.34217045799652        10.390705309767487
24.365526494651643        43.67551429754218        10.582715077997403
23.812824208663663        42.66053756012953        9.876427875748153
24.088916413250168        42.50136300217292        9.84966514794793
24.365008617836676        42.34218844421632        9.812812150937305
24.08904666034052         42.83468208929019        10.043485496815485
24.36513886492703         42.67550753133359        10.004933159397572
23.81301477079165         42.99368446664823        10.071698905761181
25.179106392409672        43.51695974924312        10.574938423612458
24.907955990262707        43.6809258785247         10.648886121612236
24.63680558811574         43.844892007806266       10.715177927865682
24.907827298945577        43.34758203897904        10.461378774839616
24.63667689679861         43.5115481682606         10.52587487229169
24.636548205481482        43.17820432871495        10.335660812863146
24.63680558811574         44.178225341139594       10.903253165018945
24.907955990262703        44.014259211858025       10.834916106626823
25.17910639240967         43.85029308257645        10.758923156488368
24.907955990262707        44.347592545191354       11.019033972325854
25.17910639240967         44.183626415909785       10.940995770048652
25.179106392409672        44.516959749243114       11.121156264293434
24.908146051357196        44.681203861638856       11.200056622922945
24.63718571030472         44.84544797403459        11.270104843646418
24.63699564921023         44.5118366575871         11.088272639956175
24.63718571030471         45.17878130736794        11.447336212885139
24.908146051357186        45.014537194972206       11.37638114760238
25.179106392409658        44.85029308257647        11.296573944413552
24.90814605135717         45.34787052830556        11.547893417731292
25.179106392409647        45.18362641590982        11.46717936998315
25.17910639240964         45.51695974924318        11.632972541002284
24.636084753933485        45.84535174524031        11.784343571048035
24.907595573171562        45.68115574724174        11.714138218880688
24.907595573171562        46.01448908057508        11.87326675165458
25.179106392409636        45.85029308257651        11.792778650585824
25.179106392409636        46.183626415909856       11.944879391521008
24.636635232119097        45.512066526304125       11.6189996523362
25.45644533704646         48.34594909228336        12.656887080543115
25.72822266852323         48.17297454614168        12.573748635069236
26                        48                       12.47924158007782
25.72822266852323         48.50630787947502        12.645009863598155
25.999999999999996        48.33333333333333        12.555325456698675
25.999999999999993        48.666666666666664       12.61839967549019
25.728329101545743        47.839403841810814       12.48910295830542
25.456551770068973        48.01237838795249        12.576871275736316
25.456658203091482        47.67880768362163        12.483752569108987
25.456658203091486        47.3454743502883         12.378543306113505
25.72832910154574         47.17273717514415        12.284002273913217
26                        47.00000000000001        12.17956731588759
25.72832910154574         47.506070508477485       12.392256776718044
26                        47.333333333333336       12.290867058501876
26                        47.66666666666667        12.390758479898638
25.72636879746988         46.83898658308108        12.164619271897937
25.45469789901562         47.011723758225216       12.261928287084451
25.45273759493976         46.67797316616214        12.13452175453806
25.452737594939762        46.34463983282881        11.998117228792054
25.72636879746988         46.17231991641441        11.898581672921058
26.000000000000004        46.000000000000014       11.790668096194997
25.72636879746988         46.50565324974774        12.035911049673517
26                        46.33333333333334        11.928922323953977
26                        46.66666666666667        12.058555397184826
25.726368797469885        45.838986583081066       11.75266607844281
25.452737594939762        46.01130649949546        11.852961745409427
25.452737594939762        45.67797316616212        11.700100893378607
24.63764298525366         38.84573596476181        7.992134709983626
24.90997019830342         38.68075831236638        7.962888508402349
25.182297411353186        38.51578065997095        7.929028417840784
24.910984286209676        39.015286830503584       8.124600234554102
25.18331149925944         38.85030917810815        8.088092513180968
25.184325587165695        39.184837696245346       8.250444566704823
24.910155095164814        38.3474448203022         7.805454754620998
24.637827882115047        38.51242247269764        7.832396004533088
24.63801277897644         38.17910898063346        7.676376446957024
26                        39                       8.256267183127951
25.72844655835732         39.17312207146085        8.31281164359389
25.456893116714635        39.3462441429217         8.366084108688693
25.727432470451063        38.838593553323655       8.152969324981203
25.45587902880838         39.0117156247845         8.203342943528595
25.454864940902123        38.6771871066473         8.043889736552153
25.181914483101824        36.518972551355674       7.052687782974165
24.910010953711335        36.68227109648431        7.072119155045507
24.638107424320843        36.84556964161294        7.08760350292343
24.909642265615418        36.34940511527368        6.93596961171169
24.637738736224925        36.51270366040232        6.94967722582528
24.637370048129007        36.17983767919169        6.815397091738334
24.639101643088644        37.17791674611488        7.22913612630537
24.91100517247913         37.01461820098625        7.211568436615844
25.18290870186962         36.851319655857615       7.19005372273294
24.91199939124693         37.34696530548819        7.354432152922077
25.183902920637422        37.18366676035956        7.330834097227543
25.184897139405223        37.5160138648615         7.475028906457987
24.63887935499379         37.84585338226364        7.523820932768626
24.911888247199506        37.68093362356257        7.501566069971686
24.91102167118216         38.014189221932384       7.651781236129444
25.184030563387875        37.849269463231316       7.622903724585175
25.183163987370527        38.18252506160113        7.774236895046116
24.638990499041213        37.51188506418926        7.374605829969612
24.639840322289736        35.17804239843909        6.4321182942565915
24.910369103224955        35.0141184116489         6.424534102643147
25.180897884160178        34.850194424858714       6.413600283694578
24.912160595300804        35.34735308704578        6.547440383247093
25.182689376236027        35.183429100255594       6.534966577082234
25.18448086831188         35.516663775652475       6.659449070687948
24.638225509865695        35.8457347539573         6.684114677400896
24.911353189088786        35.68119926480489        6.673607626612162
24.9104977273521          36.015302190039286       6.8031119003845815
25.183625406575192        35.85076670088687        6.787175203895348
25.18276994483851         36.18486962612127        6.918254774657425
24.639032916077714        35.51188857619819        6.556408081765925
25.999999999999996        35                       6.591132017931241
25.72816028943729         35.17222125855083        6.616502882780592
25.456320578874582        35.344442517101655       6.639275233699485
25.72636879736144         34.83898658315395        6.495734812563079
25.454529086798736        35.011207841704774       6.516649951787886
25.452737594722883        34.67797316630789        6.397140870094315
25.45632057887459         35.67777585043499        6.764992743902303
25.728160289437294        35.50555459188416        6.740193557769555
25.999999999999996        35.333333333333336       6.712795857706375
25.728160289437298        35.8388879252175         6.866860594322987
26                        35.66666666666667        6.837436059045952
26.000000000000004        36.000000000000014       6.965052621950001
25.727304827700614        36.1729908504519         6.996923302433759
25.45460965540122         36.345981700903785       7.026135022775138
25.4554651171379          36.01187877566939        6.893887164561376
25.454609655401217        36.67931503423711        7.161670455847681
25.727304827700607        36.506324183785225       7.13006704274639
26                        36.333333333333336       7.095804669502747
25.727304827700607        36.83965751711855        7.2664128793311695
25.999999999999996        36.666666666666664       7.229758813327587
25.999999999999996        36.99999999999999        7.366915053424546
25.728299046468408        37.172004621620495       7.405834148235505
25.456598092936815        37.344009243241          7.441872099246676
25.455603874169014        37.011662138739055       7.300064060179258
25.45659809293682         37.67734257657433        7.587468423636427
25.728299046468408        37.50533795495383        7.548810604077458
25.999999999999996        37.33333333333333        7.507271640718643
25.72829904646841         37.83867128828717        7.694927685153246
26                        37.666666666666664       7.65076885324659
26.000000000000007        38.00000000000001        7.797406691008416
25.454864940902127        38.34385377331397        7.888268738396545
25.727432470451063        38.17192688665699        7.844394829452435
25.727432470451063        38.50526021999032        7.9971377564913295
26                        38.333333333333336       7.947271546930611
26                        38.66666666666667        8.10022504430377
25.45573151691947         38.01059817494415        7.736139404849622
22.69273476547116         23.97321843421281        3.325771840586713
22.417164978242248        24.148812289475206       3.294612702160189
22.14159519101333         24.3244061447376         3.2584469164309993
22.404254705274948        23.805126888878792       3.237485036819724
22.12868491804603         23.980720744141188       3.201891802501479
22.11577464507873         23.637035343544774       3.1436779695337154
22.41380601042865         24.485022516747115       3.348203455726671
22.68937579765757         24.309428661484716       3.3795804485263714
22.68601682984397         24.645638888756626       3.433896486222129
23.24715668658483         24.287431677999393       3.487714989800775
22.966586758214405        24.46653528337801        3.46233307083628
22.969945726027994        24.130325056106102       3.4076448537570725
24.34876207698486         24.035394293661113       3.6387155221663448
24.34984834133514         24.35947964265698        3.694174452838356
24.350934605685417        24.683564991652837       3.750244431226248
24.073963933703794        24.17177562907164        3.616460309569204
24.075050198054075        24.495860978067498       3.6718346882665927
23.79916579042273         24.30815696448216        3.592215885086349
22.978398126794445        23.784863915656892       3.3520624361247235
23.26406148811773         23.596509397100974       3.3757248625905376
23.549724849441013        23.40815487854505        3.3967591199841287
23.25560908735128         23.941970537550183       3.4316233462286396
23.54127244867456         23.75361601899426        3.452973669628066
23.532820047908114        24.09907715944347        3.5093813792059683
24.082416334470246        23.82631448862243        3.559316010085757
23.807618191189178        23.962695824032952       3.535343300588734
23.81607059195563         23.61723468358374        3.4786638760250135
25.999999999999996        24.999999999999996       4.047806939655559
25.728808461633434        25.171833454895868       4.042778659851778
25.45761692326687         25.343666909791736       4.036278280312085
25.72346827564674         24.846611446029172       3.983741188849339
25.452276737280176        25.01844490092504        3.9769538580626818
25.18108519891361         25.190278355820908       3.968694427540161
25.446936551293483        24.693222892058344       3.918473061481409
25.175745012926917        24.865056346954212       3.9099266797119183
25.17040482694023         24.539834338087516       3.852002557551826
24.89761017463872         24.69577300560791        3.83873289561244
24.90295036062541         25.020995014474607       3.896808749511102
24.624815522337208        24.8517116731283         3.823707195538547
24.89652391028844         24.37168765661205        3.7821310730460103
24.62372925798693         24.52762632413244        3.7670657712034106
24.622642993636646        24.203540975136583       3.711035394584169
24.442301424593115        23.242875908213932       3.5193356723336904
24.41112164205703         23.507048703362994       3.559076750575454
24.37994185952094         23.771221498512055       3.5988700338530237
24.144775899542417        23.297968898324307       3.4805632585903687
24.113596117006324        23.562141693473365       3.51991353182018
23.847250374491715        23.35306188843468        3.4397044078071812
24.619815291880784        23.872811043708325       3.654078408592886
24.890868506776712        23.71022779375553        3.6677850770453055
25.161921721672638        23.547644543802736       3.679835527523618
24.893696208532575        24.040957725183787       3.7247281810736457
25.1647494234285          23.878374475230995       3.736764749589015
25.167577125184366        24.209104406659254       3.794153759598422
24.682174856952955        23.3444654534102         3.5739469293106043
24.922048289312798        23.44605499860647        3.62744688104058
24.65099507441687         23.60863824855926        3.6139865664338693
25.44693655129349         24.359889558725012       3.8600339271896367
25.723468275646745        24.179944779362508       3.8665847454207616
26                        24                       3.8716550122451587
25.72346827564674         24.51327811269584        3.924799293240704
25.999999999999996        24.333333333333332       3.9296449735932715
25.999999999999993        24.666666666666664       3.98836228273009
25.720640573890883        23.849214847934245       3.809074158248706
25.44410884953762         24.02915962729675        3.802354234626928
25.44128114778176         23.69842969586849        3.745134330008201
21.791799972347157        23.15229823736849        2.985794491285936
21.756305359811794        22.83565267652623        2.9248843868432974
21.720810747276435        22.519007115683966       2.8616203254006884
22.085709235861415        23.30303531401343        3.0825048454031987
22.050214623326056        22.986389753171167       3.022444905026035
22.014720010790697        22.669744192328903       2.9600310076489276
22.34412388684032         23.137126829816108       3.1148970514370804
22.30862927430496         22.820481268973843       3.053333318125434
22.60253853781922         22.971218345618784       3.1415272568302366
22.37418929605763         23.47112685934745        3.17638922334726
22.632603947036536        23.305218375150126       3.2033384765200505
22.662669356253847        23.63921840468147        3.2647533377722193
22.94833271757713         23.45086388612555        3.2909934709488837
22.918267308359816        23.116863856594208       3.2295281473354116
23.233996078900415        23.262509367569628       3.3146054350533944
24.31341300875438         23.006727994641288       3.4587528332087074
24.01588748370368         23.061820984751662       3.4193007976164402
23.718361958652977        23.116913974862037       3.3777623249843347
24.184524592915643        22.770580081068644       3.397629254887986
23.88699906786494         22.82567307117902        3.357497597446801
24.055636177076906        22.534432167496004       3.3359649373715263
23.29314703654944         22.512689505262312       3.198432091162427
23.547310083391928        22.519937059340208       3.245902512396836
23.801473130234417        22.527184613418108       3.2917467944665444
23.378672974179963        22.811177963023226       3.265329858660251
23.632836021022452        22.818425517101122       3.3122267976359034
23.464198911810488        23.109666420784137       3.331438868267494
23.06294420363937         22.665532452047803       3.181281616048563
23.14847014126989         22.964020909808717       3.2483379044962413
22.832741370729295        22.818375398833293       3.1623133379378237
21.551529723255012        23.312629198807173       2.9484900781300993
21.275764861627508        23.48964793273692        2.863197384617333
21.000000000000004        23.666666666666664       2.752014386264845
21.275764861627508        23.156314599403586       2.81359359920686
21.000000000000004        23.333333333333332       2.6967055688109447
21.000000000000004        23                       2.639661201958763
21.24027024909215         22.839669038561325       2.736237797725087
21.48054049818429         22.679338077122644       2.810224172205729
21.51603511071965         22.99598363796491        2.880534103667927
21.48054049818429         22.346004743789308       2.7655642108830305
21.240270249092145        22.506335705227986       2.6946942062224
21                        22.66666666666666        2.601233980276004
21.24027024909214         22.173002371894647       2.638107239245829
20.999999999999996        22.333333333333325       2.547763383119445
20.999999999999996        21.99999999999999        2.4792494104890284
26.000000000000004        27                       4.426546351636396
25.727921012631693        27.172088467642332       4.424042432683366
25.45584202526338         27.344176935284658       4.419900854550681
25.726750198502426        26.839097692179134       4.357221708766076
25.454671211134112        27.011186159821463       4.352620260653503
25.453500397004845        26.67819538435826        4.28672569402962
25.45761692326687         25.67700024312507        4.097297654515478
25.72880846163343         25.5051667882292         4.103448956341137
25.999999999999993        25.33333333333333        4.108128158430884
25.72880846163343         25.838500121562532       4.165151949890552
25.999999999999993        25.66666666666666        4.169482074266288
25.999999999999996        25.999999999999996       4.231868687161727
25.45350039700484         26.34486205102493        4.222229433321692
25.726750198502415        26.17243102551246        4.22783289323325
25.72675019850242         26.505764358845795       4.29188586596998
25.999999999999996        26.33333333333333        4.2954783719272305
26                        26.666666666666664       4.360370926752134
25.45555866013585         26.010931147075          4.159188891736993
25.45273759472289         34.344639832974565       6.280807965447317
25.726368797361445        34.17231991648728        6.263794110920347
26                        34.00000000000001        6.244308626943998
25.72636879736144         34.50565324982061        6.378282780108845
25.999999999999996        34.333333333333336       6.3569530606739555
25.999999999999993        34.66666666666667        6.47256085766973
25.728888185921974        33.837541241917805       6.152055611993896
25.45525698328342         34.00986115840507        6.167509242106103
25.45777637184395         33.675082483835595       6.057180080456476
25.455842025263376        27.677510268617993       4.48855556814685
25.72792101263169         27.505421800975665       4.492128477092093
26                        27.333333333333332       4.494063726857672
25.727921012631683        27.838755134308997       4.561703410805864
25.999999999999996        27.666666666666664       4.563069991383995
25.999999999999996        28                       4.633565145215318
25.728203626008305        28.172879101278617       4.633130232105492
25.45640725201661         28.345758202557228       4.630939410751572
25.45612463863999         28.01163423558761        4.558931104326476
25.455991621226858        30.343270107246337       5.0989271578373145
25.72799581061343         30.17163505362317        5.096964968335142
26                        30                       5.093066874622359
25.72799581061343         30.504968386956502       5.18117582323952
26                        30.333333333333332       5.17630937954814
26                        30.666666666666664       5.26164376545442
25.728072545855113        29.83967340402362        5.015202151890255
25.45606835646854         30.01130845764679        5.016339207578137
25.456145091710223        29.679346808047242       4.935792486650394
25.456407252016618        28.679091535890564       4.704451386132963
25.728203626008302        28.506212434611946       4.705974973505809
25.999999999999993        28.33333333333333        4.705742652634582
25.72820362600831         28.839545767945282       4.780521702478266
25.999999999999996        28.666666666666664       4.77962214762598
26                        29                       4.85520363018944
25.456145091710226        29.346013474713907       4.856771603540703
25.728072545855113        29.173006737356953       4.856893520636275
25.728072545855113        29.506340070690285       4.935097815098842
26                        29.333333333333332       4.932591336004868
26                        29.666666666666664       5.011879084149166
25.45627617186342         29.01255250530223        4.779686962055588
25.454596383636186        31.677840483767483       5.453002100818399
25.727298191818093        31.505586908550406       5.446894135123991
26                        31.33333333333333        5.438738308695711
25.727298191818093        31.83892024188374        5.539945575327214
26                        31.666666666666664       5.530663374598055
26                        32                       5.624845230048248
25.726912299412994        32.17290782692359        5.635712152443961
25.45382459882598         32.34581565384718        5.644309968130727
25.45421049123108         32.01182806880733        5.547418730211874
25.45382459882598         32.67914898718052        5.743694748956111
25.726912299412987        32.50624116025693        5.733823058225843
26                        32.33333333333333        5.721682260786655
25.72691229941299         32.83957449359026        5.834413621108515
26                        32.666666666666664       5.820998948625833
26                        33                       5.922795293565794
25.45777637184395         33.34174915050227        5.949679154251418
25.728888185921974        33.17087457525113        5.937383574662775
25.728888185921974        33.50420790858447        6.043347559468343
26                        33.333333333333336       6.027222336971897
26                        33.66666666666667        6.134393448097989
25.45580048533497         33.01044906884139        5.845309179930389
24.63654820548147         42.84487099538162        10.144594866484072
24.907827298945556        42.68091537231237        10.084526057395328
25.17910639240964         42.51695974924312        10.017578110416794
24.907827298945566        43.0142487056457         10.273080000754085
25.179106392409647        42.85029308257646        10.203620050755049
25.179106392409658        43.183626415909785       10.389406821820302
24.9076970518552          42.3475962851951         9.89598513565248
24.636417958391117        42.511551908264344       9.953898716469917
24.63628771130076         42.17823282114708        9.763932936280916
24.63695705296528         41.84489701538057        9.575461562987126
24.909035735184233        41.68092467366208        9.523194158217265
25.181114417403183        41.5169523319436         9.464619297992469
24.908366393519714        42.01426047942859        9.70901163633766
25.180445075738668        41.85028813771011        9.647782880939447
25.179775734074152        42.18362394347661        9.832102485080872
24.90951896028775         41.34843595534201        9.339528912446015
24.63744027806879         41.51240829706049        9.389377704882987
24.63792350317231         41.17991957874041        9.205347819494744
24.640676202259034        40.177205791381276       8.665888891614483
24.91297208602549         40.014375797278525       8.627250962001593
25.185267969791948        39.85154580317577        8.583560085240038
24.912900380745487        40.34655538607174        8.80066651087217
25.185196264511944        40.18372539196899        8.754120850654072
25.185124559231944        40.515904980762215       8.927766874654415
24.63926021711523         40.84623712834662        9.022836532185014
24.912192388173587        40.68107105455442        8.978066817356883
24.910855674230664        41.01475350494821        9.157661690684527
25.18378784528902         40.84958743115601        9.104445333999873
25.182451131346102        41.183269881549805       9.28339614177922
24.639968209687126        40.51172145986395        8.842858934862235
26                        42                       9.773549531853925
25.72636879746988         42.17231991641438        9.85940057411072
25.45273759493976         42.34463983282875        9.940743433631676
25.727038139134397        41.83898411064787        9.679725120359588
25.453406936604274        42.01130402706224        9.758167894088137
25.45407627826879         41.677968221295735       9.576748375739134
25.456893116714635        39.679577476255034       8.531228998992827
25.728446558357316        39.50645540479418        8.474801243504023
25.999999999999996        39.33333333333333        8.415101492644068
25.728446558357312        39.83978873812752        8.639594230466823
25.999999999999993        39.666666666666664       8.576739189212827
25.999999999999996        40                       8.741180272834304
25.728374853077312        40.17196832692074        8.806992434977722
25.456749706154625        40.34393665384148        8.869187968917792
25.456821411434632        40.01175706504826        8.698665854662137
25.456749706154632        40.67726998717481        9.04287507461476
25.728374853077312        40.50530166025407        8.977346495439598
25.999999999999993        40.33333333333333        8.908201288061031
25.728374853077312        40.838634993587405       9.150129975864225
25.999999999999996        40.666666666666664       9.07765172325055
26                        41                       9.249531578402921
25.454076278268793        41.3446348879624         9.39671182833219
25.727038139134393        41.1723174439812         9.325015921802324
25.727038139134393        41.505650777314536       9.501678075799216
26                        41.33333333333333        9.422819338989786
26                        41.666666666666664       9.597491990140094
25.45541299221171         41.010952437568605       9.218657277256526
25.452737594939762        42.67797316616209        10.12379926335034
25.72636879746988         42.50565324974771        10.039363005712707
26                        42.333333333333336       9.950418565339248
25.72636879746988         42.838986583081045       10.219471780822394
26                        42.66666666666667        10.127433942332258
26                        43.00000000000001        10.304595662832865
25.726368797469892        43.17231991641438        10.399799736917986
25.45273759493978         43.34463983282875        10.489913990511173
25.45273759493977         43.01130649949542        10.306984211567315
25.452737594939784        43.67797316616209        10.671903179658795
25.72636879746989         43.50565324974771        10.579127345786658
26                        43.33333333333334        10.481261691422588
25.72636879746989         43.838986583081045       10.756833363906464
26                        43.66666666666667        10.65630612926346
26                        44.00000000000001        10.82972897635545
25.726368797469892        44.17231991641438        10.932769832533996
25.45273759493978         44.34463983282875        11.029912261846668
25.45273759493978         44.01130649949542        10.851863780410516
25.452737594939784        44.67797316616208        11.204569622639317
25.726368797469892        44.50565324974771        11.105478530823424
26                        44.33333333333334        11.000489012141655
25.726368797469895        44.838986583081045       11.274764449234386
26                        44.66666666666667        11.167826268049351
26.000000000000004        45.000000000000014       11.33174074407865
25.452737594939762        45.34463983282879        11.539638090664763
25.72636879746988         45.1723199164144         11.439227491690165
25.726368797469885        45.50565324974774        11.59899378975918
26.000000000000004        45.33333333333334        11.490810537502737
26.000000000000004        45.66666666666668        11.643786321541457
25.452737594939773        45.01130649949543        11.374509983927302
21.638757998018335        21.714724500673356       2.67777679341405
21.666108914437704        21.98281870567689        2.7441575892031387
21.69345983085707         22.250912910680427       2.80543876653199
21.42583866534556         21.809816333782233       2.638524886927004
21.453189581764924        22.07791053878577        2.704594358135122
21.212919332672776        21.90490816689111        2.572349092618682
21.9322020528191          21.77626513922104        2.769998302660775
22.225646107619866        21.837805777768722       2.855267023517838
22.519090162420632        21.89934641631641        2.933582955985323
21.959552969238466        22.044359344224574       2.832851960304356
22.25299702403923         22.105899982772257       2.9145935430159113
21.98690388565783         22.31245354922811        2.890605999487714
22.280813149172097        22.463190625873054       2.9854193355156298
22.546906287553494        22.256637059417198       3.0058095328235455
22.574722412686356        22.61392770251799        3.075124299771854
23.035128078506503        22.30824180894701        3.1133554223780155
22.80492524559643         22.4610847557325         3.0951487625733454
22.777109120463567        22.10379411263171        3.025072377318953
23.37687640636681         22.264307876055035       3.1703855986860656
23.118857448323872        22.05986017973973        3.0850348810898325
22.860838490280937        21.85541248342443        2.996477787218989
23.46060577618418         22.015926246847755       3.140904217247382
23.202586818141242        21.81147855053245        3.0552794508393823
23.54433514600155         21.767544617640475       3.1099879468464597
23.631039453209297        22.271555430132928       3.2174646964178666
23.714768823026667        22.023173800925647       3.1875919914765745
23.885202500051786        22.278802984210827       3.2629176549849115
24.670153882715773        22.997176878031052       3.5131588242528826
24.89800634083843         22.75147784784817        3.5054423083638033
25.125858798961087        22.50577881766529        3.4961861246663974
24.910027315075617        23.09876642322732        3.5666064964668696
25.13787977319827         22.85306739304444        3.5577263958147807
25.149900747435453        23.200355968423587       3.618942863433863
24.541265466877036        22.761028964458408       3.4529176909423365
24.4123770510383          22.524881050885764       3.392135818436052
24.76911792499969         22.515329934275528       3.4455428808676802
24.45969062758135         21.731719779511224       3.2539277534860482
24.32500581074654         21.99929057550615        3.2839053233556594
24.19032099391172         22.266861371501076       3.311251051317494
24.15457213372142         21.743661392220975       3.2089692157838696
24.019887316886603        22.0112321882159         3.237259356338299
23.849453639861487        21.755603004930723       3.1609892802373407
24.68174668470793         21.989739458895915       3.337537264204774
24.90380274183451         22.247759138280603       3.418290054598223
24.54706186787311         22.25731025489084        3.3661524622743006
26                        23.666666666666664       3.814282031260531
25.720640573890876        23.515881514600913       3.7518634032617637
25.441281147781755        23.365096362535155       3.6880858010189588
25.999999999999996        23.333333333333332       3.756877766686063
25.720640573890876        23.182548181267578       3.6946213646849957
25.999999999999996        23                       3.6994422185217126
25.708619599653694        22.83525960588843        3.6334289381373646
25.429260173544574        23.01780778715601        3.6270432557002596
25.41723919930739         22.670519211776863       3.565676906852287
21.75917199867889         21.476483000448905       2.6589262667203495
21.879585999339447        21.238241500224454       2.6162150899314836
22                        21                       2.549643263047342
22.052616053479653        21.538023638996588       2.7514830578943617
22.17303005414021         21.299782138772137       2.7091071630327135
22.34606010828042         21.59956427754427        2.8370870606786838
21.42583866534556         21.476483000448905       2.5358675091833254
21.212919332672776        21.571574833557783       2.483885939697642
20.999999999999996        21.666666666666657       2.4049804823906813
21.21291933267278         21.238241500224454       2.342130628128778
21                        21.33333333333333        2.277419395644511
21                        21                       2.096566150250519
21.54625266600611         21.238241500224454       2.5082590826999303
21.333333333333332        21                       2.3057643018558545
21.666666666666664        21                       2.4567900061214814
23                        20.999999999999996       2.784040684789272
22.839696720806877        21.299782138772137       2.8519106251032125
22.679393441613755        21.59956427754427        2.901758048835192
22.666666666666668        21                       2.7172659472366347
22.506363387473545        21.299782138772137       2.786187762248654
22.333333333333336        21                       2.639133473322658
23.181445048667186        21.255848205880156       2.9163942009187576
23.36289009733437         21.511696411760315       3.025043288271158
23.021141769474063        21.555630344652293       2.965447252359847
23.6962234306677          21.51169641176032        3.0786357114725407
23.514778382000518        21.255848205880156       2.9758267990878444
23.333333333333332        20.999999999999996       2.8493134579260357
23.84811171533385         21.25584820588016        3.0323105268046358
23.666666666666664        21                       2.9116373606105177
24.000000000000004        21                       2.9710123928428556
24.153230209193786        21.243906593170408       3.0873812324620924
24.306460418387566        21.487813186340816       3.181686352676513
24.001341924527637        21.499754799050564       3.1316717309967026
25.29771314672674         21.644516522324757       3.357798354734089
25.24042836413819         21.931603954104936       3.4069834578292393
25.183143581549636        22.218691385885116       3.45311271447336
25.01837230701161         21.67358427472025        3.3245835898964122
24.96108752442306         21.960671706500424       3.372964745472846
24.739031467296478        21.702652027115736       3.289960056147056
26                        22.666666666666668       3.6422015875626617
25.708619599653698        22.501926272555096       3.5756568464095504
25.417239199307392        22.337185878443528       3.507373354355752
26                        22.333333333333336       3.583785288139682
25.708619599653698        22.168592939221764       3.516709086217899
26.000000000000004        22                       3.5241933202528184
25.531808764484495        21.763011014883173       3.4151047103124132
25.765904382242248        21.881505507441588       3.4705696988186467
25.474523981895945        22.05009844666335        3.4627669555596103
24.6397937517209          21.487813186340816       3.227112974479634
24.486563542527122        21.243906593170408       3.133447402159832
24.333333333333336        21                       3.017718110435158
24.81989687586045         21.243906593170404       3.180305385587255
24.666666666666668        20.999999999999996       3.0652156417572147
25.000000000000004        20.999999999999996       3.1135049868089406
25.19847543115116         21.42967768154984        3.2882225728296874
24.919134591436034        21.458745433945325       3.2583721581105003
25.099237715575583        21.214838840774917       3.20679145018798
25.531808764484495        21.42967768154984        3.3407741359779637
25.432571048908915        21.214838840774917       3.25818673603124
25.333333333333336        20.999999999999996       3.163743995347182
25.765904382242248        21.21483884077492        3.304374340241279
25.66666666666667         21                       3.2087753222522326
26.000000000000007        21                       3.2485989675240208
25.76590438224225         21.548172174108252       3.3991596949719445
26.000000000000004        21.333333333333332       3.363839102650971
26.000000000000004        21.666666666666664       3.455703886893904
