# Supplementary material for: Development of three-dimensional forward modeling and observation device for leakage electric field in the process of foundation pit pumping test
Source: PLoS One. 2025 Aug 20;20(8):e0328727. doi: 10.1371/journal.pone.0328727 (PMC12367133; doi:10.1371/journal.pone.0328727)
Supplement: S2 File — This is the data used in Section 4.2.1 “Effect of emission current” of the paper. (ZIP) [file pone.0328727.s002.zip › 4.2.1/4.2.1_5A.dat]

X                         Y                        V
22.574628893016158        76.72942862922116        4.026893000331319
22.60238376051727         76.47032735998664        4.0896757673502755
22.630138628018383        76.2112260907521         4.15213675850737
22.657893495519495        75.95212482151759        4.2142759738026605
22.866467467179106        76.67071987236304        4.116101903584559
22.89422233468022         76.41161860312852        4.178749288210409
22.92197720218133         76.152517333894          4.241074896974372
23.15830604134205         76.61201111550493        4.202393023286502
23.186060908843164        76.35290984627039        4.264905025519223
23.450144615505           76.5533023586468         4.285766359437154
22.667556079559315        74.9828772489406         4.422003945160203
22.38556941467499         75.14550163333092        4.3064272264350745
22.103582749790657        75.30812601772126        4.18707129816293
21.82159608490633         75.47075040211159        4.063936160343718
22.39021191989817         74.81672620090966        4.377352826998745
22.108225255013842        74.97935058529998        4.255603731390467
21.82623859012951         75.14197496969031        4.130075426235202
22.112867760237023        74.65057515287872        4.325212233687434
21.830881095352694        74.81319953726904        4.197290761196062
21.83552360057588         74.48442410484778        4.265582165226243
22.379127691981772        75.79166668171558        4.170065501686823
22.10036188844405         75.6312085419136         4.119952230533814
22.6611143568661          75.62904229732526        4.283140602328901
22.382348553328377        75.46858415752325        4.238057349764419
22.664335218212706        75.30595977313293        4.352383259448008
20.999999999999993        69.99999999999999        4.778951887435983
21.2886751345948          70.16666666666666        4.9708565522226955
21.57735026918961         70.33333333333331        5.116409156384847
21.866025403784416        70.49999999999997        5.215609699922523
20.999999999999993        70.33333333333333        4.677904032246992
21.288675134594804        70.49999999999999        4.873730713243301
21.57735026918961         70.66666666666664        5.02320533361502
20.999999999999993        70.66666666666666        4.594556552690324
21.2886751345948          70.83333333333331        4.79430524989645
20.999999999999996        71                       4.528909448766643
20.999999999999996        71.99999999999999        4.312597177823809
21.288675134594804        72.16666666666664        4.485996799250855
21.57735026918961         72.3333333333333         4.62003354599058
21.866025403784416        72.49999999999996        4.714707418042984
21                        72.33333333333333        4.227082507576794
21.288675134594804        72.49999999999997        4.40756624707726
21.57735026918961         72.66666666666663        4.548687111890295
21                        72.66666666666666        4.1655750075876625
21.288675134594804        72.83333333333331        4.353142865161355
21                        73                       4.128074677856414
21.866025403784416        72.83333333333331        4.637060185721889
21.866025403784416        73.16666666666667        4.561277559110225
21.866025403784416        73.50000000000003        4.487359538208184
21.577350269189612        72.99999999999999        4.471014003546627
21.57735026918961         73.33333333333334        4.395205500912443
21.288675134594804        73.16666666666667        4.275443880795168
21.288675134594804        71.16666666666664        4.709609030545574
21.57735026918961         71.33333333333329        4.851141512703693
21.866025403784416        71.49999999999993        4.953506895241087
21                        71.33333333333333        4.443127041756657
21.288675134594804        71.49999999999997        4.627172495047265
21.57735026918961         71.6666666666666         4.772050848716923
20.999999999999996        71.66666666666666        4.371022951442378
21.2886751345948          71.83333333333329        4.558414276244525
21.866025403784416        71.83333333333327        4.87126015319257
21.866025403784416        72.16666666666661        4.791660327459869
21.57735026918961         71.99999999999994        4.694718739195858
21.866025403784416        70.83333333333329        5.124470434235739
21.866025403784416        71.1666666666666         5.037102832675288
21.57735026918961         70.99999999999997        4.935287591096135
22.707184831797672        71.99040268548428        5.130313513528615
22.426798355793256        72.16026845698951        4.996145292783949
22.146411879788836        72.33013422849473        4.857609927622035
22.426798355793256        71.82693512365617        5.079412234630929
22.146411879788836        71.99680089516139        4.937719853254038
22.146411879788836        71.66346756182804        5.020476695201744
22.69795731056492         76.95884405986027        4.010487073747476
22.98979588472787         76.90013530300216        4.09825757623031
23.281634458890814        76.84142654614404        4.183110295161878
22.82128572811368         77.18825949049939        3.992686541768897
23.113124302276628        77.12955073364127        4.079018643481355
22.94461414566244         77.4176749211385         3.9734914043954714
23.704885397132042        77.46892782211329        4.145585703242949
23.451461646642176        77.45184352178836        4.09035256509472
23.198037896152307        77.43475922146342        4.03298779881232
23.619971803256362        77.16371933429113        4.193190818330079
23.366548052766497        77.14663503396619        4.137170544972927
23.53505820938068         76.85851084646896        4.239917703728203
23.93931623422299         77.32007873838921        4.231178738872005
23.85440264034731         77.01487025056704        4.279069573145447
23.769489046471627        76.70966176274487        4.326082177729855
24.173747071313933        77.17122965466513        4.315115895922607
24.088833477438254        76.86602116684296        4.363292449382416
24.408177908404884        77.02238057094104        4.397397174394807
21.833644645408885        76.41213223157983        3.8719127280380987
21.55576309693926         76.27475482105322        3.7934135416293513
21.27788154846963         76.13737741052661        3.696817195069973
21                        76                       3.5821236883599634
21.829628458574703        76.09833828842375        3.935903873711037
21.551746910105074        75.96096087789715        3.857038498345825
21.273865361635444        75.82358346737053        3.7600759628299545
21.825612271740514        75.78454434526768        3.9999116844795757
21.547730723270885        75.64716693474105        3.920680120157873
22.108394262112423        76.25879642822575        3.9909784686034024
22.104378075278238        75.94500248506966        4.055457017020793
22.383143878815957        76.10546062487167        4.105099550524979
22.327634143813732        76.62366316334072        3.9814812700096085
22.08063939461131         76.51789769746027        3.9298211792451836
22.355389011314845        76.36456189410619        4.043451298198154
22.35245725179887         76.97400391939276        3.9137867579092394
22.130285610581584        77.21857920956435        3.7969267749352027
21.908113969364297        77.46315449973595        3.6763130514091533
22.105462502596446        76.8682384535123         3.863306466706369
21.88329086137916         77.1128137436839         3.7413779228511155
21.85846775339402         76.76247298763187        3.8065778150607272
22.475785669347633        77.20341935003188        3.8976869564079273
22.599114086896392        77.43283478067099        3.880192549511907
22.253614028130343        77.44799464020346        3.7811330985164218
21                        73.33333333333334        4.035902288485771
21.288675134594804        73.5                     4.18983545448461
21.57735026918961         73.66666666666669        4.3161610376619155
21                        73.66666666666666        3.945916825660694
21.288675134594804        73.83333333333334        4.106413954719647
21                        74                       3.858118289381403
21.557015733717254        74.32294940323186        4.189180638581572
21.278507866858625        74.16147470161593        4.053359346633255
21.845690868312058        74.1562827365652         4.337714764237472
21.567183001453433        73.99480803494927        4.251774242130395
21.855858136048237        73.82814136828262        4.411640555231452
21.547730723270888        75.31383360140774        3.985526016469445
21.273865361635444        75.4902501340372         3.8064153195946524
21                        75.66666666666666        3.609956505577841
21.273865361635444        75.15691680070387        3.865232120252696
21                        75.33333333333333        3.6502667666889272
21                        75                       3.7030544716934988
21.557015733717254        74.65628273656519        4.114267830026323
21.278507866858625        74.82814136828259        3.9267585988487417
21.278507866858625        74.49480803494926        3.9957558935645254
21                        74.66666666666666        3.766136252569845
21                        74.33333333333333        3.81782419179911
21.55237322849407         74.98505816898646        4.049358888713224
21                        76.33333333333334        3.5039930033080844
21.27788154846963         76.47071074385994        3.623527527232123
21.555763096939256        76.60808815438655        3.724964891005559
21                        76.66666666666666        3.4380391434709354
21.27788154846963         76.80404407719327        3.5624146846091715
21                        77                       3.384262108848852
21.302704656454768        77.15438483324532        3.498692502346727
21.580586204924394        76.95842891043858        3.660436343385637
21.605409312909533        77.30876966649063        3.5960428165335316
21                        77.33333333333334        3.2985079716667456
21.302704656454765        77.48771816657865        3.4239530092337573
21.60540931290953         77.64210299982396        3.5323179674895306
21                        77.66666666666667        3.205466343291643
21.302704656454765        77.82105149991199        3.341926024927707
21                        78                       3.1051372237237107
21.747046337251547        78.34751834004086        3.4008552157985443
21.49803089150103         78.23167889336058        3.3374927047854714
21.249015445750516        78.1158394466803         3.2389200407605268
21.8007355479558          78.05273039327255        3.498261564759407
21.55172010220528         77.93689094659227        3.437698871349479
21.85442475866005         77.75794244650425        3.590080843296314
21                        67                       5.6026095495284975
21.288675134594808        67.16666666666667        5.833678009635756
21.577350269189612        67.33333333333334        6.0070965021285545
21.866025403784416        67.50000000000001        6.122865027006893
21                        67.33333333333334        5.46923861016816
21.288675134594804        67.5                     5.718755855790117
21.57735026918961         67.66666666666667        5.910623133797558
21                        67.66666666666666        5.357377982702917
21.288675134594804        67.83333333333333        5.625344013839517
21                        68                       5.267027667132659
21.866025403784416        66.50000000000001        6.491936499424548
21.866025403784416        66.83333333333336        6.368429176449048
21.866025403784416        67.16666666666669        6.2454053523099216
21.577350269189612        66.66666666666669        6.245905115274485
21.577350269189612        67.00000000000001        6.126259059283443
21.288675134594804        66.83333333333334        5.9494627986425055
21                        66                       5.897658745761153
21.288675134594808        66.16666666666669        6.166833065936002
21.577350269189612        66.33333333333334        6.364925650490449
21                        66.33333333333334        5.799923213431883
21.288675134594804        66.5                     6.058455032163414
21                        66.66666666666667        5.701573481354404
22.70583207283507         66.98650802938512        6.697143644334049
22.42589651648485         67.1576720195901         6.514042204136754
22.145960960134634        67.32883600979505        6.3226159983610435
22.42589651648485         66.82433868625677        6.641320597539478
22.145960960134634        66.99550267646171        6.447525357713823
22.145960960134634        66.66216934312838        6.572918215903006
21                        65                       6.266338205962515
21.288675134594808        65.16666666666666        6.536093017751734
21.577350269189612        65.33333333333333        6.743092131620189
21.866025403784416        65.49999999999999        6.887335547567717
21                        65.33333333333334        6.156764571325477
21.288675134594804        65.5                     6.415951531370041
21.57735026918961         65.66666666666666        6.612382793493676
21                        65.66666666666667        6.033871417925133
21.288675134594804        65.83333333333333        6.282490526224824
21.866025403784416        65.83333333333334        6.752079776800535
21.866025403784416        66.16666666666667        6.620280094086182
21.577350269189612        66                       6.486926177965592
22.700399217566876        65.98695860007854        7.098543354707888
22.422274612972725        66.15797240005236        6.904475149937371
22.14415000837857         66.3289862000262         6.70227286484295
22.422274612972725        65.82463906671902        7.041061195848343
22.14415000837857         65.99565286669285        6.834737685129185
22.14415000837857         65.66231953335951        6.970658593468249
22.424085564728788        66.49115554315456        6.7707027758608245
22.70221016932294         66.32014174318073        6.960353255494576
22.704021121079002        66.65332488628292        6.82655335203663
22.144329103181548        65.32807087053357        7.114801677218466
22.422632802578676        65.15614174106713        7.333095134286937
22.700936501975804        64.98421261160071        7.542215918773244
22.4224537077757          65.49039040389309        7.184992063937953
22.700757407172826        65.31846127442665        7.390152861825436
22.70057831236985         65.65270993725258        7.242262007136949
23.535949109302567        65.49529061144665        7.641863135651529
23.257432478724006        65.65917994099061        7.465384178597798
22.97891584814544         65.82306927053457        7.284277584949891
23.25761157352698         65.32493127816467        7.616780265164197
22.979094942948414        65.48882060770862        7.431834954447676
22.97927403775139         65.15457194488269        7.583564526204749
21.866025403784416        64.50000000000003        7.321833951536412
21.866025403784416        64.83333333333334        7.1742649339883755
21.866025403784416        65.16666666666667        7.029432132665457
21.577350269189612        64.66666666666669        7.059454620094284
21.577350269189612        65                       6.899905267744649
21.288675134594804        64.83333333333334        6.707622704903023
22.422632802578676        64.82280840773382        7.483920944448419
22.144329103181544        64.99473753720025        7.261262874848077
22.144329103181548        64.66140420386692        7.410460288702809
22.14328993044437         64.32793074450687        7.566344949840582
22.420554457104323        64.15586148901372        7.8005855876217005
22.69781898376428         63.98379223352055        8.024555864879439
22.4215936298415          64.48933494837377        7.639520666758673
22.69885815650145         64.3172656928806         7.858310684291211
22.699897329238627        64.65073915224065        7.697530702255811
22.420554457104327        63.82252815568039        7.966498239926729
22.14328993044437         63.99459741117353        7.728186897683869
21.866025403784416        64.16666666666669        7.479605194917903
22.14328993044437         63.6612640778402         7.893427269064256
21.866025403784416        63.83333333333336        7.640774861836496
21.866025403784416        63.50000000000003        7.805342952292022
21                        64                       6.7400317019420415
21.288675134594808        64.16666666666669        6.996916110173296
21.577350269189612        64.33333333333334        7.1908501933714
21                        64.33333333333334        6.5494567499922365
21.288675134594804        64.5                     6.835930847559835
21                        64.66666666666666        6.391558917999023
21                        62.99999999999999        7.113102015312694
21.288675134594808        63.16666666666667        7.419182008240771
21.577350269189612        63.33333333333335        7.649928987233972
21                        63.33333333333333        6.972076336273603
21.288675134594804        63.5                     7.272177069698116
21.57735026918961         63.666666666666686       7.4969447891874745
21                        63.666666666666664       6.847719565150053
21.288675134594804        63.83333333333334        7.141841039070833
21.577350269189612        64.00000000000001        7.3421982795110265
22.69898562607454         73.00065310278907        4.8786115257362335
22.421332218644498        73.16710206852606        4.753506748615217
22.143678811214457        73.33355103426304        4.623089419439164
22.421332218644498        72.8337687351927         4.8314445616366095
22.143678811214457        73.00021770092968        4.69901733640095
22.143678811214457        72.66688436759632        4.776809859072221
22.424065287218877        72.49701859609111        4.9128717576830825
22.704451763223293        72.32715282458588        5.044566511876779
22.701718694648918        72.66390296368748        4.960665849279336
23.549948660592715        72.49997223290657        5.243532735565309
23.266294315753324        72.66686585620074        5.124176803707609
22.98263997091393         72.83375947949492        5.002536400431296
23.269027384327703        72.33011571709915        5.210491745166083
22.98537303948831         72.4970093403933         5.086721032932015
22.988106108062688        72.16025920129172        5.172752004487242
22.972444511596684        73.1687809128797         4.918560139485766
23.256098856436076        73.00188728958554        5.038327170274875
23.539753201275467        72.83499366629135        5.155809729645259
23.24590339711883         73.33690872297032        4.95433262384982
23.52955774195822         73.17001509967615        5.069941810733001
23.51936228264098         73.50503653306095        4.985928978828561
22.67914738041006         73.98340941295626        4.645018468466158
22.397939453798667        74.15041431025344        4.523762274236466
22.116731527187273        74.3174192075506         4.397283506489772
22.408106721534846        73.82227294197085        4.599061683997528
22.126898794923452        73.98927783926803        4.470999510875946
22.13706606265963         73.66113647098544        4.546508707244814
22.394075686848417        74.48357025558154        4.450049350171102
22.67528361345981         74.31656535828436        4.56966389313774
22.67141984650956         74.64972130361248        4.495325718702384
22.414719470089672        73.49468750524846        4.6756279598998765
22.692372877519713        73.32823853951146        4.7994346605000135
22.685760128964887        73.65582397623386        4.721570308076645
23.51215707387164         74.51960215863122        4.7472323135960375
23.230623409100865        74.67402718873434        4.6410207441732885
22.949089744330088        74.82845221883747        4.532611288028075
23.234487176051115        74.34087124340624        4.717210853023197
22.952953511280338        74.49529627350935        4.607367229224023
22.956817278230588        74.16214032818124        4.683139571313283
23.23929064856401         73.66449415969272        4.874599403940607
22.959219014487033        73.82395178632449        4.7609625671531575
22.96583176304186         73.4963663496021         4.839105096913037
23.23688891230756         74.00268270154947        4.795151361435996
23.51696054638453         73.8432250749177         4.9048558896591885
23.514558810128086        74.18141361677445        4.825290334581708
22.9337178854744          75.81234667354892        4.316528044779389
22.936938746821006        75.48926414935659        4.386404499429785
22.940159608167612        75.16618162516426        4.456658982673214
23.209542275429307        75.67256852558025        4.416744896868358
23.212763136775912        75.34948600138792        4.487633177642994
23.48536666538421         75.53279037761158        4.514926530069514
23.22169327293839         75.01175659506113        4.563833446662503
23.503226937709165        74.857331564958          4.6688100239293
23.494296801546685        75.19506097128479        4.59137476275381
23.197801592136237        76.01273918592533        4.340650047192628
23.47362598209114         75.87296103795666        4.438189978523123
23.46188529879807         76.21313169830172        4.361803254978977
24.361524384388247        72.99889913463831        5.316474553355092
24.080803683805826        73.1676116007792         5.208000606016684
23.800082983223405        73.33632406692007        5.097818747841192
24.09099914312307         72.8325901673944         5.295325406141508
23.81027844254065         73.00130263353527        5.183487563855839
23.820473901857895        72.66628120015048        5.271011466878247
20.999999999999996        69                       4.981338066473364
21.288675134594804        69.16666666666667        5.1948199550568805
21.57735026918961         69.33333333333333        5.363351352218144
21.866025403784416        69.5                     5.4869322579570445
20.999999999999996        69.33333333333334        4.915669680821317
21.2886751345948          69.5                     5.1234658210692
21.57735026918961         69.66666666666666        5.286311469894995
20.999999999999993        69.66666666666666        4.848207621142226
21.2886751345948          69.83333333333331        5.050318013054641
21.866025403784416        69.83333333333333        5.39448645406181
21.866025403784416        70.16666666666664        5.30404560138358
21.57735026918961         69.99999999999999        5.200357837531391
21.288675134594808        68.16666666666667        5.493195901116431
21.577350269189612        68.33333333333334        5.666989398409569
21.866025403784416        68.50000000000001        5.788408159012017
21                        68.33333333333334        5.187358935445691
21.288675134594804        68.5                     5.411063460535423
21.57735026918961         68.66666666666667        5.582393248934466
20.999999999999996        68.66666666666667        5.092129068559111
21.2886751345948          68.83333333333334        5.313369884754858
21.866025403784416        68.83333333333334        5.685551616191367
21.866025403784416        69.16666666666667        5.585059649172995
21.57735026918961         69                       5.471690012675039
21.866025403784416        67.83333333333334        6.011603248581164
21.866025403784416        68.16666666666669        5.9001176259161765
21.577350269189612        68                       5.78891818822311
22.699957209871208        67.98461841724786        6.326502482915561
22.42197994117561         68.15641227816525        6.154749258212151
22.144002672480013        68.32820613908262        5.9753844835776455
22.42197994117561         67.82307894483192        6.272005793985775
22.144002672480013        67.9948728057493         6.08986748491658
22.144002672480013        67.66153947241597        6.2041266420162
22.42393822883023         67.490375482211          6.3911625143983475
22.70387378518045         67.31921149200603        6.569873621202137
22.701915497525828        67.65191495462695        6.44632656739603
23.530287315179216        67.49540830028944        6.804216518819028
23.25351061340988         67.65847833927558        6.648607997465153
22.976733911640544        67.82154837826172        6.489369985497303
23.2554689010645          67.32577487665466        6.775383161411119
22.978692199295164        67.48884491564081        6.612669609710547
22.980650486949784        67.1561414530199         6.739692203249403
22.69607204186485         69.98753344499346        5.677544895117676
22.419389829171372        70.15835562999564        5.5278082928753705
22.142707616477892        70.3291778149978         5.373829894476975
22.419389829171372        69.82502229666231        5.624589714969314
22.142707616477892        69.99584448166448        5.466438556254491
22.142707616477892        69.66251114833115        5.5610521692491215
22.695603341768617        68.98527419149258        5.987696159655066
22.41907736244055         69.15684946099506        5.8285423134103365
22.142551383112483        69.32842473049752        5.661621012844303
22.41907736244055         68.82351612766172        5.9328942924692685
22.142551383112483        68.9950913971642         5.762860697981771
22.142551383112483        68.66175806383086        5.866464958921632
22.419233595805963        69.49093587882868        5.725140560621281
22.695759575134026        69.3193606093262         5.881461497672131
22.695915808499436        69.65344702715983        5.778077742826316
22.42052865180808         68.48996420291348        6.042276338671172
22.698505920503678        68.3181703419961         6.210476168489617
22.697054631136147        68.65172226674434        6.097540727402805
22.981647080537375        71.8250071272506         5.257829041883385
23.256109329277074        71.6596115690169         5.383004347266848
23.530571578016772        71.4942160107832         5.505839429679033
23.262568356802387        71.99486364305803        5.295702750639354
23.537030605542085        71.82946808482433        5.416313273820328
23.5434896330674          72.16472015886545        5.32887770911579
24.282966104826798        76.03097959526119        4.5873532734334255
24.324703372686162        76.36144658715448        4.523927805655536
24.36644064054552         76.69191357904775        4.460609105975985
24.005358941719535        76.2050871830564         4.488635876828134
24.047096209578893        76.53555417494968        4.425910779056091
23.727751778612266        76.3791947708516         4.3881069054960244
24.017099625012605        75.86491652271133        4.5655921386488
23.739492461905336        76.03902411050652        4.464603484177297
23.751233145198405        75.69885345016145        4.541449890860838
25.16223255284367         76.51866452899942        4.658435125741504
25.19965820936707         76.83977800616304        4.594915510588294
25.237083865890465        77.16089148332665        4.5311791079067145
25.274509522413865        77.48200496049026        4.4672259176968945
24.91088100469741         76.6865698763133         4.572806273820947
24.948306661220805        77.0076833534769         4.509632462180822
24.9857323177442          77.32879683064051        4.446241863012512
24.659529456551144        76.85447522362716        4.485793623372038
24.69695511307454         77.17558870079077        4.422965615245166
24.61779218869178         76.52400823173389        4.549572039399703
24.57605492083242         76.1935412398406         4.613457223525678
24.869143736838044        76.35610288442001        4.637151174295066
23.771703543646638        75.35782000419991        4.621448792888641
24.05804042190906         75.18284963078821        4.726225261690083
24.344377300171487        75.00787925737654        4.829255936473872
24.03757002346083         75.52388307674977        4.645494795601876
24.323906901723255        75.34891270333809        4.747793906325369
24.303436503275027        75.68994614929963        4.6671596853119155
24.06697055807154         74.84512022446144        4.804686238464645
23.780633679809114        75.02009059787311        4.698903397618097
23.78956381597159         74.68236119154632        4.777345030838664
23.792477970459736        74.3462781704808         4.855322982198215
24.072798867047823        74.17295418233039        4.9618734989374556
24.353119763635917        73.99963019417996        5.06688386381376
24.06988471255968         74.5090372033959         4.882606220334006
24.35020560914777         74.33571321524548        4.986327257966414
24.347291454659626        74.67179623631101        4.907117948853127
23.797281442972626        73.66990108676728        5.016002975867485
24.078002143555047        73.50118862062641        5.124634982946562
24.358722844137468        73.33247615448552        5.231559079188528
24.07520060330427         73.83476564047362        5.0429879375292455
24.355921303886692        73.66605317433275        5.148362182674713
23.79487970671618         74.00808962862405        4.93490921198689
25.160936276916875        76.17635385184482        4.733687314568721
24.86784746091125         76.0137922072654         4.712432082978756
24.574758644905625        75.851230562686          4.688766852065855
25.159640000990077        75.83404317469021        4.809695434560493
24.866551184984452        75.6714815301108         4.788468922827029
25.158343725063283        75.49173249753561        4.886459485716888
24.615699441802086        75.1691636707629         4.85049325407418
24.887021583432684        75.33044808414925        4.869561103821843
24.595229043353854        75.51019711672444        4.769216148502521
26                        76                       4.92538783786391
25.720744184281223        76.17288817633315        4.837875632226524
25.441488368562446        76.34577635266629        4.748891394852375
25.71944790835443         75.83057749917853        4.914314978898325
25.44019209263565         76.00346567551168        4.824737162601883
25.438895816708854        75.66115499835706        4.901338861515947
24.619738711726765        74.83560462478816        4.927886947634601
24.89510012328204         74.66332999219978        5.02513618994336
25.17046153483732         74.4910553596114         5.121003663400194
24.891060853357363        74.99688903817452        4.946734383205575
25.166422264912637        74.82461440558612        5.041593743484945
25.162382994987958        75.15817345156086        4.963412350923862
24.898014277770187        74.32724697113426        5.105319636029293
24.622652866214906        74.49952160372263        5.006909676867147
24.625567020703052        74.16343858265711        5.087279702833834
23.530258545096874        68.49129992290949        6.438985103219857
23.252040143987458        68.6559580124372         6.291744307107548
22.973821742878037        68.82061610196489        6.1413146592526076
23.253491433354988        68.32240608768896        6.407874518203748
22.975273032245568        68.48706417721664        6.2543020486745355
22.976724321613098        68.1535122524684         6.37038031143562
23.253501023382434        67.99044221348227        6.5264676129597445
23.53027772515177         67.82737217449612        6.678925423869893
23.53026813512432         68.15933604870281        6.557181618670169
23.821660399131037        72.33614177033098        5.356994907112328
24.093372137669355        72.1723113077554         5.468803421849691
24.365083876207677        72.0084808451798         5.578958279777285
24.092185640396213        72.50245073757489        5.38107000118848
24.36389737893453         72.3386202749993         5.489474878688972
24.36271088166139         72.6687597048188         5.401980303214843
24.086913110144042        71.83705923371427        5.558160223414635
23.81520137160572         72.00088969628986        5.444345794670055
23.808742344080407        71.66563762224874        5.533787273381838
23.808641560581442        71.3326080632223         5.62650364452548
24.08671154314611         71.17100011566137        5.7452332240252275
24.364781525710782        71.00939216810046        5.862028168178276
24.086812326645074        71.50402967468783        5.6505271541503355
24.364882309209744        71.3424217271269         5.765332399572188
24.36498309270871         71.67545128615336        5.67097577010521
24.08597111380865         70.83836812789336        5.842139948599929
23.80790113124398         70.99997607545427        5.721279667340078
23.52983114867931         71.16158402301518        5.5984847507336095
23.80716070190652         70.66734408768625        5.818345709839469
23.52909071934185         70.82895203524716        5.693420091472925
23.528350290004386        70.49632004747913        5.790645451896925
25.181921014347406        72.51891452766279        5.6210474867422
24.90845547102769         72.67890939665463        5.521040067763829
24.63498992770797         72.83890426564646        5.419515756634802
24.909641968300832        72.34876996683514        5.609614085920576
24.636176424981112        72.50876483582697        5.506555640643058
24.637362922254255        72.17862540600747        5.595584350265595
22.69924142215306         70.98757944335897        5.391747114784628
22.421502749363516        71.15838629557263        5.251373684187882
22.143764076573966        71.32919314778627        5.105293611006692
22.421502749363516        70.82505296223931        5.341518805906611
22.143764076573966        70.99585981445296        5.192164140583198
22.143764076573966        70.66252648111964        5.282806334285873
22.424150552578382        71.4926607096144         5.1643581810119406
22.701889225367932        71.32185385740074        5.302533024237582
22.704537028582802        71.65612827144251        5.215388490485633
22.420446289267442        70.49170429611746        5.433482307599085
22.69712850196092         70.3208821111153         5.579916484756236
22.69818496205699         70.65423077723713        5.484650557978526
23.253461526062203        71.32533715497513        5.4729956989384725
22.9789992773225          71.49073271320881        5.345362206197706
22.97635147410763         71.15645829916704        5.434964927307014
23.25198066738728         70.66007317943908        5.660484902858652
22.97561104477017         70.82382631139902        5.527518790487849
23.250924207291206        70.32672451331725        5.758454880203396
22.9745545846741          70.4904776452772         5.622955500757226
22.97349812457803         70.15712897915535        5.720754694610303
23.25272109672474         70.9927051672071         5.5655952910562485
21                        53                       13.218440644938761
21.288675134594808        53.16666666666666        13.872283434403894
21.577350269189612        53.333333333333314       14.356278806228723
21.866025403784416        53.499999999999964       14.67042676041275
21.000000000000004        53.333333333333336       13.047139499357655
21.288675134594808        53.499999999999986       13.694837253634816
21.577350269189612        53.66666666666664        14.172687590271453
21.000000000000004        53.66666666666667        12.88681043943336
21.288675134594808        53.83333333333332        13.528363158522552
21.000000000000004        54                       12.73745346516599
21.000000000000004        56.00000000000001        11.366170451387825
21.288675134594808        56.16666666666669        11.887353841737287
21.577350269189612        56.33333333333337        12.248136037698673
21.866025403784416        56.50000000000005        12.448517039271875
21                        56.33333333333334        11.112886758314788
21.288675134594804        56.500000000000014       11.643430350310005
21.57735026918961         56.6666666666667         12.013572747917367
21                        56.666666666666664       10.854382686041538
21.2886751345948          56.83333333333334        11.39428647968273
20.999999999999996        56.99999999999999        10.590658234568183
21                        60                       8.679808949958309
21.288675134594808        60.166666666666664       9.062785372743392
21.577350269189612        60.333333333333314       9.347633563100985
21.866025403784416        60.49999999999997        9.534353521030752
21                        60.333333333333336       8.497757799800283
21.288675134594804        60.499999999999986       8.868413983667788
21.57735026918961         60.66666666666664        9.14094193510758
21                        60.66666666666666        8.322638415740421
21.288675134594804        60.833333333333314       8.680974360690183
21                        60.99999999999999        8.154450797779054
21.288675134594808        61.16666666666665        8.52156281576448
21.577350269189612        61.3333333333333         8.77015996033082
21.866025403784416        61.499999999999964       8.900242231478076
21                        61.33333333333333        7.941929171613017
21.288675134594804        61.49999999999998        8.30585976869202
21.57735026918961         61.666666666666636       8.551275492351825
21                        61.66666666666666        7.765206043401486
21.288675134594804        61.833333333333314       8.125955219574065
21                        61.99999999999999        7.624281413144683
21.866025403784416        60.83333333333331        9.31953703735959
21.866025403784416        61.16666666666663        9.108166607508474
21.577350269189612        60.99999999999997        8.953827920809037
20.999999999999996        58.999999999999986       9.343570781801692
21.288675134594804        59.166666666666664       9.731964282397232
21.57735026918961         59.333333333333336       10.018393445042008
21.866025403784416        59.50000000000001        10.202858269736076
21                        59.33333333333333        9.132570140967653
21.288675134594804        59.5                     9.513479542426325
21.57735026918961         59.66666666666667        9.79242460593412
21                        59.666666666666664       8.911316197019824
21.288675134594804        59.833333333333336       9.2847414993414
21.866025403784416        59.833333333333336       9.970122422553706
21.866025403784416        60.16666666666666        9.747287506318688
21.577350269189612        60                       9.565078619043957
21.000000000000004        58                       9.961677539295607
21.288675134594808        58.16666666666667        10.431262496497808
21.577350269189612        58.33333333333334        10.748983181349699
21.866025403784416        58.500000000000014       10.914839593851733
21                        58.33333333333333        9.734790104452442
21.288675134594804        58.5                     10.18530037553064
21.57735026918961         58.66666666666667        10.48394637425892
21                        58.66666666666666        9.528754518621097
21.2886751345948          58.83333333333333        9.960190103575517
21.866025403784416        58.83333333333335        10.671803216129225
21.866025403784416        59.16666666666668        10.43447610809071
21.57735026918961         59                       10.248315274808524
21.288675134594804        57.166666666666686       11.111884800351934
21.57735026918961         57.333333333333364       11.470845351542017
21.866025403784416        57.50000000000005        11.667539888138158
21                        57.33333333333333        10.383013118746627
21.288675134594804        57.500000000000014       10.874161230750941
21.577350269189612        57.6666666666667         11.20304332816142
21                        57.666666666666664       10.173352886989065
21.288675134594808        57.83333333333334        10.634422545214054
21.866025403784416        57.83333333333337        11.416670748127844
21.866025403784416        58.16666666666669        11.165770650032204
21.577350269189612        58.000000000000014       10.976028733798032
21.866025403784416        56.833333333333385       12.187440313214253
21.866025403784416        57.166666666666714       11.927114596169753
21.57735026918961         57.00000000000003        11.74183354522313
21.288675134594808        54.16666666666669        13.307037662527044
21.577350269189612        54.33333333333337        13.722871177232339
21.866025403784416        54.50000000000006        13.984954009282047
21.000000000000004        54.33333333333334        12.472199117257793
21.288675134594808        54.500000000000014       13.049365523349215
21.57735026918961         54.6666666666667         13.472781246785212
21                        54.66666666666667        12.215852522011438
21.288675134594804        54.83333333333335        12.800601136833453
21                        55                       11.968413679427043
21.866025403784416        53.833333333333336       14.445439034106604
21.866025403784416        54.1666666666667         14.216948117063053
21.577350269189612        54.000000000000014       13.94953097912071
22.00325869923335         78.32204066307534        3.4929384768443286
22.0569479099376          78.02725271630703        3.5866872202532845
22.110637120641847        77.73246476953872        3.674848893238284
22.25947106121515         78.29656298610982        3.5791538022093596
22.3131602719194          78.00177503934151        3.669244940066492
22.515683423196954        78.2710853091443         3.6595011918938596
22.65866033068545         77.98661517980904        3.768651099053299
22.456137179407897        77.71730491000625        3.7769619962852805
22.801637238173946        77.70214505047377        3.873314503220578
23.435786827898742        78.19016989736276        3.9159145046849333
23.129085692998146        78.21714170128995        3.834208223366719
22.82238455809755         78.24411350521711        3.7487371191029726
23.27206260048664         77.93267157195467        3.9376565897870215
22.965361465586046        77.95964337588185        3.855036255892871
23.10833837307454         77.67517324654659        3.9568488896905807
23.615185874054276        77.70934184719644        4.071314105728838
23.525486350976507        77.94975587227961        3.9947570395428516
23.36176212356441         77.69225754687152        4.015147311776837
23.952346397479854        77.6778322413426         4.154795115135709
24.199807397827662        77.88673666057193        4.161095936895557
24.447268398175478        78.09564107980124        4.1644881685225466
23.862646874402085        77.91824626642577        4.07981720488096
24.110107874749897        78.12715068565507        4.0854117139003066
23.77294735132432         78.15866029150891        4.002553825954444
24.99876248100107         77.68655033359391        4.369290206210643
24.723015439588274        77.89109570669757        4.268377623152557
24.70998527633141         77.53334220374418        4.34666903806521
24.43423823491861         77.73788757684784        4.244119341546105
24.421208071661745        77.38013407389442        4.321755676836886
24.186777234570798        77.52898315761851        4.239103335275484
25.44148836856245         76.67910968599962        4.675277682930494
25.720744184281227        76.50622150966647        4.763819325126065
26                        76.33333333333333        4.850888935584888
25.720744184281227        76.8395548429998         4.690218894989382
26                        76.66666666666666        4.776845910269668
26.000000000000004        77                       4.703258761918141
25.758169840804626        77.16066832016342        4.626076342255226
25.516339681609246        77.32133664032683        4.547398727514802
25.478914025085842        77.00022316316323        4.611446598986798
25.516339681609246        77.65466997366018        4.4725039322126365
25.75816984080462         77.49400165349675        4.551711949372404
26                        77.33333333333333        4.629424771454701
25.75816984080462         77.8273349868301         4.47532892191275
26                        77.66666666666666        4.55357214641439
26                        78                       4.47570088679726
25.36281497285614         78.27691583426476        4.2964354132967735
25.333379822708714        78.01194554300659        4.355602980323855
25.303944672561286        77.74697525174842        4.4125331484572206
25.575209981904095        78.18461055617651        4.357808805468497
25.545774831756667        77.91964026491834        4.416275068287411
25.787604990952048        78.09230527808825        4.417563963302002
25.05763278129592         78.21649091611025        4.254737324890225
24.752450589735695        78.15606599795575        4.21075490996552
25.02819763114849         77.95152062485208        4.313132464997313
21.831364224834367        78.56501222669391        3.362850840246544
22.087576586816166        78.53953454972839        3.456742097934309
22.343788948797968        78.51405687276286        3.5447654199414034
21.915682112417183        78.78250611334695        3.298053781892447
22.171894474398982        78.75702843638143        3.3937530362221926
22                        79                       3.2064640407362552
21.49803089150103         78.56501222669391        3.2211217714944533
21.249015445750516        78.78250611334695        2.975934696692592
21                        79                       2.6652939913929057
21.249015445750516        78.44917278001363        3.145127985637158
21                        78.66666666666666        2.887309635990963
21                        78.33333333333333        3.0339240467678796
21.58234877908385         78.78250611334695        3.1702453947667464
21.666666666666664        79                       3.0925763352368874
21.333333333333332        79                       2.912186318789123
25.438895816708854        75.32782166502375        4.977254070690402
25.719447908354425        75.16391083251187        5.066560912955202
25.999999999999996        75                       5.15438001251129
25.719447908354425        75.4972441658452         4.989896292271156
25.999999999999993        75.33333333333333        5.076965980317679
25.999999999999996        75.66666666666666        5.000635255435256
25.723487178279104        74.83035178653714        5.145170599307148
25.442935086633533        74.99426261904901        5.055035346469875
25.446974356558208        74.66070357307426        5.134045149603459
24.366293551975435        68.01047130207824        6.858741797339209
24.08761521634925         68.170747509022          6.721725129828917
23.80893688072306         68.33102371596574        6.581806231789095
24.087624806376695        67.83878363481531        6.8454088550156005
23.80894647075051         67.99905984175905        6.702746352107662
23.808956060777955        67.66709596755237        6.827233762175586
21.288675134594808        62.166666666666686       7.935012676759836
21.577350269189612        62.33333333333337        8.170668843565412
21.866025403784416        62.500000000000064       8.331249913561473
21                        62.33333333333333        7.459242608446688
21.288675134594804        62.500000000000014       7.761435949695527
21.57735026918961         62.6666666666667         7.988554194134679
21                        62.66666666666666        7.288849475835988
21.288675134594804        62.83333333333334        7.582504894718346
21.866025403784416        62.833333333333385       8.147499018786153
21.866025403784416        63.16666666666671        7.972196698363073
21.577350269189612        63.00000000000003        7.815017303508342
21.866025403784416        61.83333333333333        8.705464842608375
21.866025403784416        62.1666666666667         8.515800736636136
21.577350269189612        62.00000000000001        8.358415526509887
22.698544735441587        62.9844356274688         8.552874457121517
22.421038291555863        63.15629041831255        8.313987430713599
22.14353184767014         63.32814520915629        8.064810262437137
22.421038291555863        62.82295708497922        8.494988220740897
22.14353184767014         62.99481187582296        8.238737530486203
22.14353184767014         62.66147854248965        8.421113372887515
22.420796374330095        63.48940928699646        8.137461259435632
22.698302818215815        63.31755449615272        8.371205107938291
22.698060900990047        63.650673364836635       8.195098910524248
22.703480864456132        61.98808895249204        9.129128067892475
22.424329044232227        62.158725968328056       8.874355237777372
22.14517722400832         62.32936298416406        8.608395853000317
22.424329044232227        61.825392634994685       9.073489574328047
22.14517722400832         61.99602965083069        8.800238432812987
22.14517722400832         61.66269631749732        8.997194295523286
22.422683667894045        62.49084152665364        8.682031456803301
22.70183548811795         62.320204510817625       8.931762986057358
22.70019011177977         62.652320069143215       8.739678449133741
22.697972325670364        60.98498070966481        9.75606929090729
22.420656685041717        61.156653806443195       9.485209995666144
22.143341044413066        61.32832690322158        9.199934309189722
22.420656685041717        60.82332047310987        9.70073320111964
22.143341044413066        60.99499356988825        9.411658099931753
22.143341044413066        60.66166023655492        9.62682794449422
22.422492864636972        61.491023220718944       9.276289820472453
22.69980850526562         61.31935012394055        9.540968954186342
22.701644684860874        61.65371953821629        9.331988546514792
23.537303910998062        61.493336260502154       9.824120547024448
23.259362895484088        61.658253824498786       9.601023445104314
22.98142187997011         61.82317138849541        9.36935928539364
23.25752671588883         61.323884410223044       9.814015312116485
22.979585700374855        61.48880197421967        9.577285458210856
22.977749520779597        61.15443255994393        9.791331560077415
22.701736976101266        59.98830883385888        10.433504727929913
22.42316645199565         60.158872555905916       10.14669829783734
22.144595927890034        60.329436277952944       9.846981228870973
22.42316645199565         59.825539222572594       10.378896592065347
22.144595927890034        59.99610294461962        10.06954736862886
22.144595927890034        59.6627696112863         10.302014439334105
22.42191156851868         60.49109651450789        9.920821658995335
22.7004820926243          60.32053279246085        10.201904734622545
22.69922720914733         60.652756751062824       9.976092922281708
22.703508266962224        57.98803257682641        11.927347363537846
22.424347312569623        58.158688384550956       11.61415029992471
22.14518635817702         58.329344192275485       11.276647710029206
22.424347312569623        57.82535505121763        11.872181450940921
22.145186358177018        57.99601085894216        11.531128813627632
22.14518635817702         57.66267752560884        11.785578959141118
22.702450433307426        58.988294532613935       11.157935965677856
22.42364209013309         59.15886302174263        10.856850963278104
22.144833746958753        59.329431510871316       10.538491731297565
22.42364209013309         58.825529688409304       11.103983861168999
22.144833746958753        58.99609817753799        10.777867099420412
22.144833746958753        58.66276484420466        11.022951737226922
22.42340427106437         59.49220112215761        10.61528058305124
22.702212614238704        59.32163263302891        10.91127249718753
22.701974795169985        59.654970733443896       10.66979541793829
22.423994701351354        58.49210903648012        11.357218441573833
22.703155655743956        58.32145322875559        11.66717961963855
22.70280304452569         58.65487388068476        11.410709153685069
23.53478823714618         58.48766427573753        11.9649147106265
23.257342302533264        58.65454102802967        11.710357510122215
22.979896367920347        58.8214177803218         11.441364595139353
23.25769491375153         58.321120376100495       11.969637217638322
22.980248979138608        58.48799712839263        11.697391042901042
22.980601590356876        58.154576476463454       11.957114768608827
23.534511487827526        64.49303355706563        8.118897230556955
23.256653159210288        64.65675990857733        7.931935380691301
22.978794830593046        64.82048626008901        7.739708276763405
23.25561398647311         64.32328644921728        8.0963478034531
22.97775565785587         64.48701280072896        7.899571879885633
22.976716485118693        64.15353934136891        8.064900681560603
23.25713236636863         64.990845593371          7.772074632543805
23.534990694985872        64.8271192418593         7.955319484820508
23.535469902144218        65.16120492665297        7.7963081198520054
23.529301248451223        63.49235956732375        8.638249197875835
23.252140493555576        63.656170456056024       8.439632249196794
22.974979738659925        63.81998134478829        8.235067804864595
23.252382410781344        63.323051587372106       8.619490740001428
22.975221655885697        63.48686247610437        8.410268573089498
22.975463573111465        63.15374360742045        8.591032493083329
23.253877240014344        63.98972845263665        8.265499152737455
23.53103799490999         63.825917563904376       8.460150128261121
23.53277474136876         64.159475560485          8.287032805821477
24.36290640036148         64.01307098821759        8.642871803520924
24.086774762850165        64.17305851116694        8.4733106524928
23.810643125338846        64.33304603411628        8.298652461504766
24.085038016391398        63.83950051458632        8.64818941689538
23.808906378880078        63.999488037535656       8.470159631338358
23.80716963242131         63.66593004095503        8.646648548346992
23.53658777817008         66.50109418816037        7.202917448139779
23.25966920972508         66.66289880190195        7.038591216903324
22.982750641280074        66.82470341564354        6.869999948968072
23.257858257969012        66.32971565879976        7.175710649843006
22.980939689524007        66.49152027254135        7.0032645192892025
22.979128737767944        66.15833712943915        7.140919285365699
23.25764536834651         65.99444779989517        7.318397457515299
23.53616199892507         65.8305584703512         7.4912479930706635
23.536374888547577        66.1658263292558         7.3449327639000614
24.367372002142943        66.00875269919605        7.677042909371877
24.090443927485325        66.17286652885082        7.522718398716597
23.813515852827702        66.3369803585056         7.364676578305871
24.09023103786282         65.83759866994626        7.671132555030174
23.813302963205196        66.00171249960101        7.509891314342786
23.813090073582693        65.66644464069645        7.65940596379002
23.25756905539479         66.9943368392783         6.905025002724887
23.53448762383979         66.83253222553671        7.0660927655016845
23.5323874695095          67.16397026291307        6.933192455728149
23.812245619033504        64.66574394618007        8.132259329599218
24.088377256544824        64.50575642323074        8.30396241409128
24.364508894056144        64.34576890028137        8.470568458623372
24.089979750239486        64.83845433529451        8.139310685156019
24.366111387750802        64.67846681234516        8.302961623192164
24.367713881445464        65.01116472440896        8.140051297227435
23.813204033350203        65.33391531576743        7.812389700312451
24.090458957397832        65.17254002008819        7.978452420837754
24.090344997630325        65.50506934501722        7.8225727040228055
24.367599921677957        65.34369404933798        7.981275600119857
24.367485961910447        65.67622337426701        7.826939470834652
23.812724826191854        64.99982963097375        7.970041324571851
23.539886880523884        59.4894148556681         11.208430797730964
23.26050357904968         59.655712848398366       10.962223921781352
22.98112027757547         59.822010841128616       10.703915231847741
23.260741398118398        59.32237474798338        11.20682247781114
22.981358096644193        59.48867274071364        10.944359854866688
22.981595915712912        59.15533464029866        11.189990867126774
23.25904185032583         58.98845788800652        11.456249577615612
23.536487784938746        58.82158113571438        11.708072573625817
23.538187332731315        59.155497995691235       11.455911269327324
23.52951481513566         60.4914231512476         10.487834982290773
23.252333985313896        60.655942337386676       10.253854024109113
22.97515315549213         60.820461523525736       10.009932126981303
23.253588868790864        60.323718378784704       10.48339034090516
22.976408038969097        60.488237564923764       10.234712101066426
22.977662922446065        60.15601360632179        10.465280256118241
23.25704622392027         59.98971561359153        10.720171277617604
23.536429525394475        59.823417620861264       10.962960485133133
23.532972170265065        60.15742038605443        10.722761879986386
23.254930350601363        60.98991337380486        10.031244345076924
23.532111180423126        60.825394187665786       10.26121619113039
23.534707545710596        61.15936522408397        10.039978046041625
24.632467101921094        73.1663594510447         5.334725678147388
24.905932645240817        73.00636458205287        5.434855177372856
25.179398188560533        72.84636971306102        5.533467784447653
24.90340981945394         73.33381976745109        5.350524740570871
25.176875362773657        73.17382489845924        5.4477425357420834
25.174352536986785        73.50128008385748        5.36387174062557
24.626864021419543        73.83351349073914        5.167288190547134
24.900608279203162        73.6673967872983         5.266284149484445
24.89931127848667         73.99732187921629        5.185022995166358
25.173055536270294        73.83120517577544        5.281357919702668
25.171758535553806        74.16113026769341        5.200401893960869
24.629665561670315        73.49993647089192        5.250147645520858
23.812581215290113        66.67068338384516        7.223716376935715
24.089509289947735        66.50656955419038        7.379037191900089
24.366437364605353        66.34245572453561        7.530640697109069
24.08857465241014         66.84027257952995        7.239314188321643
24.365502727067764        66.67615874987517        7.3881966880842995
24.364568089530174        67.00986177521474        7.249710882297592
23.808380906629537        67.33355945859788        6.955801187616295
24.086474498079852        67.17171061690631        7.10429930877576
24.087049652228274        67.5052471258608         6.973020389753874
24.36514324367859         67.34339828416924        7.115720469694416
24.36571839782701         67.67693479312373        6.985397441374993
23.810481060959823        67.00212142122152        7.087796595843741
23.540147277656228        69.50355269063358        6.101435697712316
23.25878886572577         69.66487960875355        5.963297293387963
22.977430453795307        69.8262065268735         5.822000359189786
23.25863263236036         69.33079319091992        6.069640014025684
22.977274220429898        69.49212010903987        5.925438143362953
22.97711798706449         69.15803369120624        6.031726834673269
23.25533638817391         68.99337560167855        6.179093030379501
23.533554789283325        68.82871751215086        6.323270374343213
23.536851033469777        69.16613510139221        6.210753905840662
23.254856536508488        69.99580206103539        5.859493091536228
23.536214948438946        69.83447514291542        5.995072958588411
23.532282619221668        70.16539759519728        5.891476209983272
23.807084845916137        70.33396948293124        5.918634343717848
24.08581940182789         70.17161891838334        6.044436636260981
24.36455395773964         70.00926835383545        6.168052329526291
24.08589525781827         70.50499352313835        5.941970591624452
24.36462981373002         70.34264295859046        6.063408874131642
24.3647056697204          70.67601756334545        5.961400820349025
24.089751731045173        69.84069646610149        6.1499889391585665
23.81101717513342         70.00304703064938        6.0218258742098705
23.8149495043507          69.67212457836754        6.1277833952205745
23.809664684252418        68.66397188579484        6.464003940550852
24.0883430198786          68.50369567885109        6.601371537986688
24.36702135550479         68.34341947190734        6.735836904893109
24.08907082340796         68.83664384868018        6.484393158486071
24.367749159034144        68.67636764173643        6.616307224788535
24.368476962563502        69.00931581156553        6.500152757025515
23.81625717262532         69.33880706427757        6.236737869248162
24.09236706759441         69.17406143792155        6.369643555685904
24.09105939931979         69.50737895201152        6.258326841557706
24.36716929428888         69.3426333256555         6.3864738027966474
24.365861626014258        69.67595083974547        6.275773660296926
23.81296092843887         69.0013894750362         6.348771774712419
25.18467353649581         68.52041052952481        6.8730117309954295
24.91260801185171         68.68337895687172        6.7509547848509595
24.640542487207604        68.84634738421863        6.62666846019433
24.911880208322355        68.35043078704263        6.871817240867189
24.63981468367825         68.51339921438952        6.745176922083956
24.639086880148895        68.18045104456044        6.867060596315106
24.640382149753957        69.17883738595819        6.511226141654549
24.91244767439806         69.01586895861128        6.633435666939325
25.18451319904216         68.85290053126437        6.7534158137119835
24.91228733694441         69.34835896035084        6.519020649033713
25.18435286158851         69.18539053300393        6.636923996434435
25.184192524134865        69.5178805347435         6.523536279162893
24.91097966866979         69.68167647444082        6.406993041056504
24.637766813204713        69.84547241413813        6.288498391177605
24.639074481479334        69.51215490004816        6.39837286055156
24.637684491496266        71.84499108543997        5.687545060876824
24.910285106784855        71.68150132570011        5.794582938462657
25.182885722073447        71.51801156596028        5.900071912534853
24.909963537542843        72.01513564626762        5.700997012660231
25.182564152831432        71.85164588652778        5.804860771541205
25.18224258358942         72.18528020709527        5.711852629610297
24.910184323285893        71.34847176667367        5.890256115965261
24.6375837079973          71.51196152641351        5.781390394791985
24.637482924498336        71.17893196738707        5.877574867846392
24.637078993370675        70.17847560723678        6.181672004769469
24.910291848835747        70.01467966753944        6.298247263609127
25.18350470430082         69.85088372784213        6.412871110676387
24.909604029001706        70.34768286063809        6.192267506960354
25.182816884466778        70.18388692094075        6.304971962988427
25.182129064632736        70.5168901140394         6.199838836098999
24.637230705351435        70.84522481674678        5.976392520810505
24.909679884992087        70.68105746539308        6.088996076784061
24.90993210413899         71.01476461603337        5.988372130967245
25.18238128377964         70.85059726467969        6.097408597429411
25.182633502926542        71.18430441531999        5.997486289574695
24.637154849361053        70.51185021199177        6.077714561983998
25.446974356558215        74.32737023974093        5.2136562284415024
25.723487178279107        74.16368511987046        5.30493735951845
26                        74                       5.394847056631012
25.723487178279104        74.4970184532038         5.224311520176881
25.999999999999996        74.33333333333333        5.313206456785902
25.999999999999993        74.66666666666666        5.233050775412671
25.7247841789956          73.8337600279525         5.386556835800711
25.4482713572747          73.99744514782296        5.294165081863013
25.44956835799119         73.66752005590499        5.376231730465574
25.44956835799119         73.33418672257166        5.460665356567265
25.72478417899559         73.16709336128582        5.556056918134818
25.999999999999996        73                       5.650046425328228
25.72478417899559         73.50042669461916        5.4704164072874875
25.999999999999993        73.33333333333333        5.563199029735326
25.999999999999996        73.66666666666666        5.478132573502912
25.727307004782467        72.8396381758876         5.642541130253406
25.452091183778062        73.00673153717342        5.54584286018483
25.454614009564935        72.6792763517752         5.6328748173913965
25.45461400956494         72.34594301844186        5.722979425702471
25.727307004782467        72.17297150922091        5.823459752101154
25.999999999999996        71.99999999999999        5.922488465938179
25.727307004782467        72.50630484255426        5.731959705295969
25.999999999999993        72.33333333333331        5.829592980638964
25.999999999999993        72.66666666666666        5.738778967102305
25.72762857402448         71.83933718865342        5.917289936453818
25.454935578806953        72.01230869787435        5.81529708931288
25.455257148048965        71.67867437730685        5.909817751986014
25.999999999999993        69.99999999999999        6.529636573413195
25.727376354877578        70.1722967046798         6.421503064166872
25.454752709755155        70.34459340935959        6.3115704850621075
25.72806417471162         69.83929351158116        6.5302144554269175
25.4554405295892          70.01159021626097        6.4184927441369
25.45612834942324         69.67858702316232        6.528181024010168
25.45475270975516         70.67792674269293        6.2072965910864735
25.727376354877578        70.50563003801312        6.315600309942156
25.999999999999993        70.33333333333331        6.422104958939452
25.727376354877578        70.83896337134647        6.21231384462578
25.999999999999993        70.66666666666666        6.317189633374064
25.999999999999996        71                       6.214890596716889
25.455257148048965        71.34534104397352        6.00657339456364
25.72762857402448         71.17267052198676        6.111512955957661
25.72762857402448         71.50600385532007        6.013226578269972
25.999999999999993        71.33333333333331        6.11507348391908
25.999999999999993        71.66666666666666        6.017606106992889
25.45500492890206         71.01163389333323        6.105681027417614
21                        50                       14.149189612773235
21.288675134594808        50.16666666666667        14.873214792030426
21.577350269189612        50.33333333333334        15.440371827111605
21.866025403784416        50.50000000000001        15.8506607180165
21                        50.333333333333336       14.063272225743802
21.288675134594804        50.5                     14.806605053687589
21.57735026918961         50.66666666666667        15.393069737455255
21                        50.66666666666667        14.00814171567338
21.288675134594804        50.833333333333336       14.77078219230371
21                        51.00000000000001        13.98379808256197
21.288675134594808        51.16666666666667        14.703362963254238
21.577350269189612        51.33333333333333        15.249423871375416
21.866025403784416        51.5                     15.621980806925789
21                        51.33333333333334        13.863306528316112
21.288675134594804        51.5                     14.57838959449867
21.57735026918961         51.66666666666666        15.119968688110308
21                        51.66666666666667        13.713629755891178
21.288675134594804        51.83333333333333        14.424231007563804
21                        52                       13.534767765286503
21.866025403784416        50.83333333333334        15.795657830078287
21.866025403784416        51.16666666666667        15.719431193047917
21.577350269189612        51                       15.33185867896119
21.288675134594808        52.16666666666666        14.355678363771673
21.577350269189612        52.33333333333331        14.914605673533522
21.866025403784416        52.499999999999964       15.21154969457199
21                        52.333333333333336       13.464411950531836
21.288675134594804        52.499999999999986       14.222748812090718
21.57735026918961         52.666666666666636       14.719102384926114
21                        52.666666666666664       13.35896957708255
21.288675134594804        52.833333333333314       14.054732701714979
21.866025403784416        52.8333333333333         15.0438373428518
21.866025403784416        53.16666666666663        14.863463031465441
21.577350269189612        52.99999999999998        14.544021575410529
21.866025403784416        51.83333333333332        15.507203909328329
21.866025403784416        52.16666666666664        15.370393538543786
21.577350269189612        51.999999999999986       15.028303917415512
22.702238762804566        51.98275178530673        16.20504130112505
22.423500976464517        52.155167856871145       15.924217009224762
22.144763190124465        52.32758392843555        15.593053140373744
22.423500976464517        51.821834523537824       16.060423880270655
22.144763190124465        51.99425059510223        15.740578497882643
22.144763190124465        51.66091726176891        15.866070382204182
22.700820597785697        52.98651781291628        15.702731034023254
22.422555533118604        53.15767854194418        15.394786010046705
22.14429046845151         53.32883927097207        15.050684585509908
22.422555533118604        52.82434520861084        15.587293550748807
22.14429046845151         52.99550593763874        15.24345649138722
22.14429046845151         52.6621726043054         15.42356643759837
22.42302825479156         52.48975653274099        15.76476885901346
22.701766041131606        52.31734046117658        16.055631703477708
22.70129331945865         52.65192913704642        15.88819494777713
22.69708679917013         53.98427625361173        15.061217160971964
22.42006633404156         54.156184169074514       14.737518846074941
22.14304586891299         54.32809208453729        14.378764462178376
22.42006633404156         53.82285083574115        14.970435074667492
22.14304586891299         53.994758751203925       14.611219630365017
22.14304586891299         53.66142541787056        14.840171607814531
22.42131093358008         53.490264688842664       15.188993623806853
22.699575998247173        53.31910395981476        15.501659239238759
22.698331398708653        53.65169010671325        15.287821281554978
22.700203299448702        56.98821341645445        12.723293487849718
22.42214400089394         57.15880894430299        12.395783384485068
22.14408470233918         57.329404472151516       12.043865517914583
22.42214400089394         56.825475610969654       12.66457672447104
22.14408470233918         56.99607113881819        12.30804954192323
22.14408470233918         56.66273780548485        12.572984574944998
22.42324565673178         57.49208199776031        12.132695307761205
22.701304955286542        57.32148646991177        12.455403893175678
22.70240661112438         57.654759523369094       12.19008851840511
21.288675134594808        55.166666666666686       12.563339930609061
21.577350269189612        55.33333333333337        12.986016024782753
21.866025403784416        55.50000000000006        13.236441961948175
21.000000000000004        55.33333333333334        11.783326465579984
21.288675134594808        55.50000000000003        12.347789579870355
21.577350269189612        55.6666666666667         12.740002537152566
21.000000000000004        55.66666666666667        11.582578722900134
21.288675134594808        55.83333333333336        12.116578700299023
21.866025403784416        55.83333333333339        12.971292127917497
21.866025403784416        56.16666666666672        12.708650487025285
21.577350269189612        56.00000000000004        12.492815190856387
21.866025403784416        54.8333333333334         13.734048276600497
21.866025403784416        55.16666666666673        13.484544260822538
21.577350269189612        55.00000000000004        13.228697777332297
22.699795306556712        54.98399703142787        14.324494366461634
22.421872005632615        55.15599802095194        13.991741314396418
22.143948704708514        55.32799901047599        13.629057179558561
22.421872005632615        54.822664687618605       14.247933637827579
22.143948704708514        54.99466567714266        13.881204490711383
22.143948704708514        54.661332343809335       14.134753518767734
22.420969169837086        54.48942442834656        14.496453616128148
22.69798963496566         54.31751651288378        14.82309764448879
22.698892470761184        54.65075677215582        14.57752337965207
22.705372875322638        55.98406816383076        13.535679381528036
22.425590384809897        56.15604544255386        13.20220605951004
22.145807894297157        56.32802272127695        12.839818612091321
22.425590384809897        55.82271210922053        13.470204940185251
22.145807894297157        55.99468938794362        13.103884776305744
22.145807894297157        55.661356054610295       13.370459133658631
22.42386719285192         56.49076052676176        12.933050334285149
22.70364968336466         56.318783248038656       13.264201968224569
22.70192649140668         56.65349833224655        12.99340667033178
22.423731195221254        55.48935506508623        13.733020889812396
22.701654496145352        55.317354075562164       14.06565156319363
22.703513685733995        55.65071111969646        13.802713234882503
23.538924873433615        56.48856716128878        13.565625773362912
23.259351015438646        56.655115913010675       13.304997507924643
22.979777157443674        56.82166466473256        13.02422007942021
23.261074207396625        56.320400828802775       13.578200616815735
22.981500349401653        56.486949580524666       13.29587822510673
22.98322354135963         56.152234496316765       13.568218486204147
23.533079794442333        57.48934291939183        12.752683056516844
23.256555951948965        57.65557280520336        12.494536506697376
22.980032109455593        57.82180269101489        12.219424609037766
23.255454296111125        57.322299751746044       12.762720507935132
22.978930453617753        57.48852963755756        12.484887187090248
22.977828797779914        57.15525658410024        12.752923985046035
23.257402655774882        56.98870783237835        13.033614099241788
23.536976513769854        56.82215908065646        13.294155050371426
23.535028154106094        57.15575100002414        13.023174144756142
23.257125432850245        57.98834659065193        12.230572387312368
23.533649275343613        57.8221167048404         12.487064658175875
23.534218756244897        58.15489049028896        12.224475209545705
23.53465262748818         54.48956987320219        15.133451655330555
23.256366853844362        54.65437892594409        14.89109695958686
22.978081080200536        54.819187978685974       14.621444529963869
23.255464018048833        54.32113866667204        15.137011703745454
22.97717824440501         54.485947719413936       14.870916408638385
22.97627540860948         54.15270746014188        15.112933538959187
23.537502549614555        55.48989730577058        14.367548262903162
23.26012599151725         55.65462092512398        14.114154269682334
22.982749433419944        55.81934454447737        13.836864642557217
23.258266801928606        55.32126388098968        14.378183096306639
22.980890243831304        55.48598750034307        14.102395982546714
22.97903105424266         55.152630456208776       14.36383179749276
23.257316827886484        54.98782140346688        14.637644927820574
23.535602601530304        54.82301235072498        14.884160324269477
23.53655257557243         55.15645482824778        14.628859193460364
23.260600099456937        55.98751087696337        13.847263011275205
23.53797665755424         55.822787257609974       14.102411902442196
23.538450765493927        56.15567720944938        13.835104405928725
24.364642540464413        58.01192521829591        12.622273674375998
24.088024439358335        58.17050490410979        12.41735478021737
23.811406338252258        58.32908458992365        12.198235125634248
24.087454958457055        57.837731118661225       12.67890832806917
23.810836857350978        57.99631080447509        12.4587921490196
23.810267376449694        57.66353701902652        12.722378122116025
23.81029120291064         57.32894964599542        12.990769694386955
24.087502611378948        57.168556372599014       13.211945616352352
24.364714019847256        57.008163099202605       13.416210822412976
24.087478784917998        57.50314374563012        12.944756704929551
24.36469019338631         57.3427504722337         13.15022457183833
24.36466636692536         57.6773378452648         12.885578855825994
24.089450971042712        56.834964453231336       13.480649943473022
23.812239562574405        56.995357726627745       13.260367402066969
23.814187922238162        56.66176580726005        13.530454927123019
23.815498592430643        56.32871988431132        13.8002217782146
24.092072311427664        56.16887260733385        14.015259674144277
24.368646030424692        56.00902533035639        14.210739461152272
24.090761641235186        56.501918530282595       13.7484769351536
24.36733536023221         56.34207125330512        13.946940834262165
24.366024690039733        56.67511717625386        13.682097954682408
24.09159820348798         55.83598265549446        14.279980767070604
23.815024484490955        55.99582993247192        14.067321640960643
23.814550376551267        55.662939980632515       14.332250367654343
21.000000000000004        35.00000000000001        6.261371276174704
21.288675134594808        35.16666666666668        6.681701434666225
21.577350269189612        35.33333333333335        7.036999064219939
21.866025403784416        35.50000000000002        7.3272641648356265
21                        35.333333333333336       6.41524117380561
21.288675134594804        35.5                     6.838694510937987
21.57735026918961         35.66666666666667        7.197115319132336
21                        35.666666666666664       6.581424117028363
21.2886751345948          35.83333333333333        7.008000632801319
20.999999999999996        35.99999999999999        6.759920105842521
20.999999999999996        33.99999999999999        5.8837731510237425
21.288675134594804        34.16666666666666        6.2861487483392136
21.57735026918961         34.33333333333333        6.619479324770519
21.866025403784416        34.49999999999999        6.883764880317938
21                        34.33333333333333        6.011384523570753
21.288675134594804        34.5                     6.430984792562286
21.577350269189612        34.66666666666666        6.781540040669599
21                        34.66666666666667        6.137250565287629
21.288675134594808        34.83333333333333        6.57407550595517
21.866025403784416        34.833333333333336       7.0271869035732335
21.866025403784416        35.16666666666668        7.175019998412462
21.577350269189612        35                       6.907064016652718
21.000000000000004        47.00000000000001        13.137467822960938
21.288675134594808        47.16666666666667        14.018135359047605
21.577350269189612        47.33333333333333        14.712129313858048
21.866025403784416        47.499999999999986       15.219449687392043
21.000000000000004        47.33333333333334        13.359463796036168
21.288675134594808        47.5                     14.211230890685911
21.57735026918961         47.66666666666666        14.876324404059428
21                        47.66666666666667        13.52284963406708
21.288675134594804        47.83333333333333        14.345716287280066
21                        48                       13.627625337054015
21.000000000000004        45.000000000000014       11.996553124201176
21.288675134594808        45.166666666666664       12.798157488836784
21.577350269189612        45.333333333333314       13.456611035009974
21.866025403784416        45.49999999999996        13.971913762720751
21.000000000000004        45.33333333333335        12.217320879863715
21.288675134594808        45.49999999999999        13.040287395630383
21.57735026918961         45.66666666666664        13.720103092934854
21                        45.666666666666686       12.454052271975595
21.288675134594804        45.83333333333333        13.298380938873654
21                        46.000000000000014       12.70674730053704
21                        44.00000000000001        11.342971082972701
21.288675134594808        44.16666666666666        12.092974562226452
21.577350269189612        44.33333333333331        12.717969356491512
21.866025403784416        44.49999999999996        13.21795546576766
21.000000000000004        44.33333333333334        11.573671221485824
21.288675134594808        44.49999999999999        12.354972589465861
21.577350269189612        44.66666666666664        13.011265272457207
21.000000000000004        44.66666666666668        11.79153190189539
21.288675134594808        44.83333333333333        12.604131158601767
21.866025403784416        44.83333333333329        13.476591268614976
21.866025403784416        45.16666666666663        13.727910700932618
21.577350269189612        44.99999999999997        13.2375963389984
21                        43.00000000000001        10.644132340466605
21.288675134594808        43.166666666666686       11.364368696097353
21.577350269189612        43.33333333333336        11.965718388391481
21.866025403784416        43.50000000000003        12.44818141734899
21                        43.33333333333334        10.855349263269694
21.288675134594804        43.500000000000014       11.593584738952444
21.57735026918961         43.666666666666686       12.212933551298963
21                        43.66666666666667        11.088295510771541
21.288675134594804        43.83333333333334        11.844530106506738
21.866025403784416        43.83333333333334        12.704237090465893
21.866025403784416        44.16666666666664        12.96082843993884
21.577350269189612        44                       12.465183615717216
21                        38.00000000000001        7.5827620933037485
21.288675134594808        38.166666666666686       8.14414846463038
21.577350269189612        38.33333333333337        8.582634081482535
21.866025403784416        38.50000000000005        8.898218943860323
21                        38.33333333333334        7.759506523734872
21.288675134594804        38.50000000000002        8.33024064987283
21.57735026918961         38.6666666666667         8.778074021536305
21                        38.66666666666667        7.953819780068543
21.288675134594804        38.83333333333335        8.533901661017936
21                        39                       8.165701862304983
23.54098420304514         52.48468191696118        16.400068136987965
23.260929667958663        52.651960548946214       16.202214011728994
22.98087513287218         52.81923918093125        15.969768310740758
23.26140238963162         52.31737187307637        16.36962253761894
22.981347854545135        52.484650505061396       16.146204530562642
22.98182057621809         52.15006182919154        16.3046135923314
22.677122282131304        78.51405687276286        3.6243767010537775
22.83856114106565         78.75702843638143        3.5672705499617394
22.999999999999996        79                       3.4881827386177733
22.505227807732318        78.75702843638143        3.490357118038569
22.666666666666664        79                       3.4139671558838054
22.333333333333332        79                       3.3200609232566887
23.145262275966246        78.73005663245425        3.6671990466295723
22.9838234170319          78.48708506883568        3.7189589129922083
23.290524551932492        78.4601132649085         3.8097763019852735
23.623857885265828        78.46011326490851        3.883852155786757
23.811928942632914        78.73005663245425        3.836342996459048
24                        79                       3.7733870267015575
23.47859560929958         78.73005663245425        3.7531826582615384
23.666666666666664        79                       3.6811422041081316
23.33333333333333         79                       3.586074108080167
24.14908946605849         78.69854702660041        3.923403277173999
23.961018408691405        78.42860365905466        3.970701956779043
24.298178932116983        78.39709405320082        4.05377032444768
24.333333333333332        79                       3.834584446520333
24.482422799391824        78.69854702660041        3.9862059560427907
24.631512265450315        78.39709405320082        4.1181782623665715
24.666666666666664        79                       3.9023769743841177
24.815756132725156        78.69854702660041        4.055603742956757
25                        79                       3.976764610293077
25.24187664857076         78.51794388950984        4.200124261244862
25.120938324285376        78.75897194475492        4.093567326910371
24.93669445701054         78.45751897135534        4.160293425064879
25.575209981904095        78.51794388950984        4.265929014167435
25.787604990952048        78.42563861142159        4.328415728463519
26                        78.33333333333333        4.389284208421413
25.787604990952048        78.75897194475492        4.206308688571547
26                        78.66666666666666        4.26990872499202
26                        79                       4.117574436509053
25.454271657618712        78.75897194475492        4.153563793527414
25.666666666666664        79                       4.077889399343386
25.33333333333333         79                       4.030952790604728
20.999999999999996        32.99999999999999        5.620699169899839
21.288675134594804        33.166666666666664       5.956019450684287
21.57735026918961         33.33333333333333        6.247739634417174
21.866025403784416        33.5                     6.495859721098832
21                        33.33333333333333        5.698650018435903
21.288675134594804        33.49999999999999        6.050743969175387
21.57735026918961         33.666666666666664       6.35923782286342
20.999999999999996        33.66666666666666        5.7863413454772035
21.2886751345948          33.83333333333333        6.155208966171669
21.866025403784416        33.83333333333333        6.620681522333774
21.866025403784416        34.16666666666666        6.749983242073439
21.57735026918961         33.99999999999999        6.487118614564581
21                        32                       5.272129176066471
21.288675134594808        32.16666666666668        5.609699923168668
21.577350269189612        32.33333333333336        5.895154872429696
21.866025403784416        32.500000000000036       6.128494023849499
21                        32.33333333333333        5.375371613125197
21.288675134594804        32.500000000000014       5.723949072175797
21.57735026918961         32.666666666666686       6.020410733385116
20.999999999999996        32.66666666666666        5.491561611069726
21.2886751345948          32.833333333333336       5.8511457820685635
21.866025403784416        32.83333333333336        6.248053857512616
21.866025403784416        33.16666666666668        6.37050908992906
21.57735026918961         33.000000000000014       6.132627484524511
22.7014637726638          32.98136830693293        6.684685379025942
22.422984316370673        33.15424553795529        6.632786758270475
22.144504860077546        33.327122768977645       6.569844872294762
22.422984316370673        32.82091220462197        6.507084292367098
22.144504860077543        32.993789435644324       6.444318323758218
22.144504860077546        32.660456102311          6.321687173974969
21.000000000000004        31                       4.989191470631569
21.288675134594808        31.16666666666668        5.30491259488336
21.577350269189612        31.333333333333357       5.574117514788366
21.866025403784416        31.50000000000004        5.796806230346593
21.000000000000004        31.333333333333336       5.08714653040212
21.288675134594808        31.500000000000014       5.414212180130357
21.57735026918961         31.666666666666693       5.694761625511644
21                        31.666666666666664       5.1814590988804206
21.288675134594804        31.833333333333343       5.519869274084937
21.866025403784416        31.83333333333337        5.906122379634289
21.866025403784416        32.1666666666667         6.016684977468581
21.577350269189612        32.00000000000002        5.7943350246974274
21                        26.999999999999996       4.095678702083397
21.288675134594808        27.16666666666665        4.348537261228564
21.577350269189612        27.3333333333333         4.5552741236053516
21.866025403784416        27.499999999999954       4.715889289213757
21                        27.333333333333336       4.1544886737532165
21.288675134594804        27.499999999999986       4.411982138384723
21.57735026918961         27.666666666666636       4.623353906247793
21                        27.666666666666668       4.223673480090733
21.288675134594804        27.833333333333318       4.485801850208523
21                        28.000000000000004       4.303233121095947
21.866025403784416        26.49999999999999        4.487605885096245
21.866025403784416        26.83333333333331        4.5627059953523075
21.866025403784416        27.16666666666663        4.638800463391487
21.577350269189612        26.666666666666657       4.409461686464786
21.577350269189612        26.99999999999998        4.481870726143482
21.288675134594804        26.83333333333333        4.27881929212718
22.695772976271684        25.981736460902578       4.642853457408848
22.419190452109262        26.15449097393505        4.598414622194491
22.14260792794684         26.32724548696752        4.5466654314236035
22.419190452109262        25.82115764060172        4.524409605734629
22.142607927946838        25.993912153634188       4.473401346099741
21.866025403784416        26.166666666666654       4.415082730908379
22.14260792794684         25.660578820300856       4.401948779916238
21.866025403784416        25.83333333333332        4.344371095860876
21.866025403784416        25.499999999999993       4.275470979953539
21.288675134594808        28.16666666666668        4.553999959217934
21.577350269189612        28.333333333333346       4.770913507452169
21.866025403784416        28.500000000000018       4.953973765798543
21                        28.333333333333336       4.363869265038752
21.288675134594804        28.500000000000007       4.621077884567505
21.57735026918961         28.66666666666668        4.844433214208454
21                        28.666666666666668       4.427324364957712
21.288675134594804        28.833333333333336       4.6909747658932055
21                        29                       4.493598420852824
21.866025403784416        27.833333333333307       4.791783872948498
21.866025403784416        28.166666666666664       4.871145365143462
21.577350269189612        27.999999999999993       4.695400252619965
22.701096452779854        27.987413958873248       5.121991659125606
22.422739436448044        28.158275972582175       5.07491343785197
22.14438242011623         28.329137986291094       5.018907473409625
22.422739436448044        27.824942639248817       4.991347738348359
22.14438242011623         27.995804652957737       4.9357104233302245
22.14438242011623         27.662471319624384       4.8559802817110755
22.144555663868275        28.65994782557056        5.102133927356412
22.42291268020009         28.48908581186163        5.1592886946720675
22.701269696531902        28.318223798152708       5.207515718819041
22.423085923952137        28.819895651141096       5.2457142868013955
22.701442940283947        28.64903363743217        5.295090113821704
22.701616184035995        28.979843476711633       5.384714844133518
22.693669425986005        26.99154377968428        4.875032698355404
22.417788085252145        27.161029186456172       4.828588974054825
22.14190674451828         27.33051459322806        4.77554117100761
22.417788085252145        26.82769585312285        4.750251423531946
22.14190674451828         26.997181259894738       4.697827982835091
22.14190674451828         26.663847926561417       4.621109152445607
22.42026376085009         27.49298591285249        4.909115568298053
22.696145101583955        27.3235005060806         4.955646776138337
22.698620777181905        27.655457232476923       5.037966429728376
22.418489268680702        26.49109341352895        4.673455630155756
22.695071792843123        26.318338900496478       4.718491752309488
22.694370609414563        26.654941340090378       4.795884832624996
25.184669419808806        65.51757996849516        8.114231481263552
24.91223694725352         65.68130421206213        7.972026049188009
24.63980447469823         65.84502845562909        7.8262965252241266
24.91235090702103         65.34877488713309        8.127181852106917
24.63991843446574         65.51249913070006        7.97882270741501
24.640032394233245        65.17996980577102        8.13578845742821
24.639246414261674        66.17834160655065        7.677381716185911
24.91167888681696         66.01461736298367        7.820775136172258
25.184111359372245        65.85089311941671        7.960644464270319
24.9111208263804          66.34793051390523        7.673646165124804
25.183553298935685        66.18420627033827        7.81117938924533
25.18299523849913         66.51751942125982        7.665836256188583
24.910186188842815        66.6816335392448         7.5301863838956375
24.63737713918649         66.84574765722977        7.39147792593192
24.63831177672408         66.5120446318902         7.532450719439912
24.63779083581717         67.17989002813408        7.254538889913055
24.910599885473488        67.0157759101491         7.390989327111389
25.183408935129805        66.85166179216412        7.52438117863906
24.911013582104164        67.3499182810534         7.255564453199073
25.18382263176048         67.18580416306844        7.38669828396136
25.184236328391158        67.51994653397274        7.25278757215559
24.63894114411401         67.84696304604309        6.992726596029213
24.911588736252583        67.68345479000791        7.124075187634656
24.911734472287467        68.01694278852527        6.996224144820812
25.184382064426043        67.8534345324901         7.12275148624208
25.184527800460927        68.18692253100745        6.996159539188721
24.638365989965585        67.51342653708858        7.121799050829258
26                        67                       7.634193445961794
25.72807877613039         67.17331551132425        7.509710616477472
25.456157552260773        67.3466310226485         7.382575325208723
25.72766507949971         66.83917314041994        7.647898436398674
25.455743855630097        67.01248865174419        7.51862459107225
25.45533015899942         66.67834628083989        7.658446039807599
25.456157552260777        67.67996435598184        7.250325004804704
25.72807877613039         67.50664884465758        7.375573933975922
26                        67.33333333333333        7.498170401362768
25.72807877613039         67.83998217799092        7.244936463493405
26                        67.66666666666666        7.365646568782708
26                        68                       7.236621948221608
25.728224512165273        68.17347017650827        7.117713341640477
25.456449024330542        68.34694035301654        6.996509935898417
25.456303288295658        68.01345235449918        7.121695400921513
24.63910835807431         64.84682488704968        8.297350154999192
24.910502834703152        64.6824850496904         8.450541406847204
25.181897311331994        64.51814521233112        8.599625052771499
24.911426870862087        65.01562996841174        8.286664936597532
25.18282134749093         64.85129013105247        8.433433809842967
25.183745383649867        65.18443504977381        8.271635952673606
24.908900341008493        64.34978713762662        8.6188913946644
24.637505864379648        64.51412697498588        8.462980311890169
24.635903370684986        64.1814290629221         8.633306978247571
23.81196775605799         58.66175867876639        11.939929146972666
24.088585857164063        58.50317899295251        12.158745945922657
24.36520395827014         58.34459930713864        12.363361984448211
24.089147274969793        58.83585308179524        11.903751729080575
24.36576537607587         58.677273395981366       12.108064911973058
24.366326793881598        59.0099474848241         11.856382456950508
24.090846822762362        59.1697699417721         11.651994303495716
23.815366851643123        59.329592398720095       11.43601041708923
23.813667303850558        58.99567553874324        11.685629365679853
23.815493592089187        59.66207853261506        11.19060491539026
24.090973563208422        59.50225607566706        11.405270203908927
24.36645353432766         59.342433618719056       11.608339759475705
24.091100303654486        59.83474220956202        11.163006976150736
24.366580274773725        59.67491975261402        11.364757933829665
24.36670701521979         60.007405886508984       11.12563698001231
24.08764294852508         60.16874497475519        10.923220177727963
23.80857888183037         60.330084063001394       10.710619511820765
23.812036236959777        59.996081297808225       10.947976359879945
25.179106392409672        59.516959749243064       11.670759818562436
24.908306600013045        59.68044179499837        11.498864061440724
24.63750680761642         59.843923840753675       11.317156448590612
24.90817985956698         59.34795566110341        11.740249961495266
24.637380067170355        59.511437706858715       11.557409875526629
24.63725332672429         59.178951572963754       11.8021241742913
23.541770316682538        62.49114000480245        9.210572959950099
23.260695122935555        62.65557187902457        8.998761404909041
22.979619929188573        62.82000375324668        8.779528570632763
23.262340499273737        62.32345632069898        9.194902483502686
22.98126530552675         62.4878881949211         8.971001105935713
22.982910681864936        62.155772636595515       9.167754186150162
23.26085169737891         61.99085507259888        9.39527521430878
23.538792712892885        61.82593750860225        9.614229184676907
23.54028151478771         62.15853875670235        9.409713322318726
23.256538766858448        62.989311733198335       8.806495028386875
23.53761396060543         62.82487985897622        9.01453628445542
23.533457604528326        63.15861971314998        8.82376169709735
23.808488230962194        63.33077991411288        8.830445449839406
24.08767521347316         63.169200260901995       9.01657004042423
24.366862195984133        63.007620607691116       9.196622969630482
24.086356614932278        63.504350387744154       8.829814027649999
24.36554359744325         63.342770734533275       9.006907845574293
24.364224998902365        63.677920861375426       8.822324123537829
24.091831569550273        62.83546040672823        9.208666601164518
23.8126445870393          62.99704005993911        9.01924997982021
23.816800943116405        62.66330020576534        9.213316597937736
24.63639829603299         63.846128013756974       8.810411611901696
24.90989019170449         63.67918503929635        8.972918362133617
25.183382087376           63.51224206483573        9.130392054216658
24.90939526635649         64.01448608846148        8.793526823936562
25.182887162027995        63.84754311400086        8.948713611476723
25.182392236679995        64.18284416316598        8.771791277661716
24.91120879024538         63.34403491245419        9.157653393063923
24.63771689457387         63.510977886914816       8.992505287375357
24.639035493114754        63.17582776007265        9.179730364868439
23.816661112693566        62.33073681805133        9.411087153446838
24.091551908704595        62.170333631300196       9.604447608436747
24.366442704715624        62.00993044454908        9.790654324919723
24.091691739127434        62.50289701901421        9.40395427703489
24.36658253513846         62.34249383226309        9.587438217625165
24.366722365561294        62.6750572199771         9.389427765862067
24.090063106809772        61.837732383200105       9.810119101164284
23.815172310798744        61.99813556995122        9.613493080995031
23.813683508903917        61.665534321851126       9.821274508532525
23.81272710747463         61.33309634811144        10.034649987702515
24.088150303951195        61.17285643572072        10.237119447887764
24.363573500427766        61.01261652333           10.43152892758019
24.08910670538048         61.50529440946041        10.02097909552152
24.364529901857047        61.34505449706969        10.21262370201758
24.365486303286335        61.67749247080938        9.99899883446409
23.807534376899696        60.66515427527507        10.47834495957174
24.086598443594404        60.50381518702886        10.688721979458794
24.365662510289113        60.342476098782655       10.888915135722943
24.08555393866373         60.83888539930254        10.459576274668166
24.364618005358437        60.677546311056325       10.657545784912282
23.810130742187162        60.999125311693255       10.253807150601252
24.637610261459304        62.84406698820847        9.36932744691228
24.90835832693447         62.680513368725805       9.536250494300223
25.17910639240964         62.51695974924315        9.697392111794342
24.909783558589922        63.01227414059           9.344522665122131
25.18053162406509         62.84872052110734        9.503533535482024
25.181956855720543        63.180481292971535       9.314533516289512
24.908218496511637        62.347949981011794       9.733940564485817
24.637470431036462        62.51150360049445        9.564574880120912
24.63733060061363         62.17894021278043        9.765027968861002
25.455330158999423        66.34501294750655        7.8019479435779955
25.727665079499708        66.17250647375327        7.9348314707523
26                        66                       8.064486837711385
25.727665079499708        66.5058398070866         7.789437796672432
26                        66.33333333333333        7.917201393322047
26                        66.66666666666666        7.773770262738861
25.72822313993627         65.83919332283173        8.084386870488416
25.455888219435977        66.01169979658499        7.949397209974455
25.456446279872537        65.67838664566344        8.100968418339157
21                        49                       13.898262129821058
21.288675134594808        49.16666666666665        14.721261393055896
21.577350269189612        49.33333333333329        15.369299863992453
21.866025403784416        49.49999999999994        15.842377542630175
21                        49.333333333333336       13.954213953106613
21.288675134594804        49.49999999999998        14.778643382084553
21.57735026918961         49.66666666666662        15.428112018763658
21                        49.666666666666664       14.037856447424225
21.288675134594804        49.83333333333331        14.863716042144603
21.866025403784416        49.8333333333333         15.866336783232
21.866025403784416        50.16666666666666        15.869097841694014
21.577350269189612        49.99999999999998        15.44484101400751
21.288675134594808        48.16666666666666        14.469648728630355
21.577350269189612        48.333333333333314       15.135132778826996
21.866025403784416        48.49999999999998        15.624077487643987
21                        48.33333333333333        13.737359953878544
21.288675134594804        48.499999999999986       14.570158171783254
21.57735026918961         48.66666666666664        15.226417048308372
21                        48.666666666666664       13.827572218134298
21.288675134594804        48.83333333333332        14.651145262367322
21.866025403784416        48.8333333333333         15.712090781690208
21.866025403784416        49.166666666666615       15.784857466685658
21.577350269189612        48.99999999999997        15.30548176067588
21.866025403784416        47.833333333333314       15.370610577015785
21.866025403784416        48.16666666666664        15.505486510433006
21.577350269189612        47.999999999999986       15.013871069546388
22.70105001635951         49.98194604103407        16.628407757580387
22.42270847883448         50.15463069402272        16.420911410137073
22.14436694130945         50.327315347011364       16.161662396949225
22.42270847883448         49.821297360689364       16.41967176959844
22.144366941309446        49.99398201367801        16.170261138518498
22.14436694130945         49.66064868034465        16.15766169794846
22.702388819992436        48.9815599636923         16.513755934861504
22.423601014589764        49.15437330912818        16.340506023867277
22.14481320918709         49.32718665456406        16.116713226456817
22.423601014589764        48.82103997579486        16.265766393113285
22.144813209187088        48.99385332123074        16.05058337310759
22.14481320918709         48.660519987897416       15.969206910707262
22.42315474671212         49.487835334908766       16.39249765295184
22.701942552114794        49.31502198947288        16.576790721538977
22.70149628423715         49.64848401525347        16.61500799577849
25.456446279872537        65.34505331233011        8.256627044722084
25.72822313993627         65.17252665616505        8.395355428717455
26                        65                       8.530416633249635
25.72822313993627         65.50585998949839        8.237828176412865
26                        65.33333333333333        8.371020755023478
26                        65.66666666666666        8.215710823177423
25.727299103777334        64.83938173744372        8.557059101527448
25.455522243713602        65.01190839360876        8.416181116832094
25.454598207554664        64.67876347488742        8.580128574701387
25.454598207554668        64.34543014155409        8.748840412276156
25.727299103777334        64.17271507077704        8.89360395246314
26                        64                       9.03391567333255
25.727299103777334        64.50604840411037        8.72316373577995
26                        64.33333333333333        8.861747077540937
26                        64.66666666666666        8.693914064180003
25.727794029125334        63.83741402161191        9.069849531564227
25.455093132902665        64.01012909238895        8.923046314271714
25.455588058250665        63.67482804322382        9.10200832519228
25.456449024330542        68.68027368634988        6.874545450941043
25.72822451216527         68.5068035098416         6.993896362172923
25.999999999999996        68.33333333333333        7.110952474243875
25.72822451216527         68.84013684317495        6.87334139904525
25.999999999999993        68.66666666666666        6.988545016606066
25.999999999999996        69                       6.8693995753080115
25.456128349423242        69.34525368982901        6.640855864033247
25.72806417471162         69.1726268449145         6.756143629414976
25.72806417471162         69.50596017824783        6.6417252726372595
25.999999999999993        69.33333333333333        6.75323770177575
25.999999999999993        69.66666666666666        6.639983367810813
25.456288686876892        69.01276368808944        6.756148607484141
25.45558805825067         63.34149470989048        9.284678764901418
25.727794029125334        63.170747354945235       9.433643755054913
26                        62.99999999999999        9.5772870246772
25.727794029125334        63.50408068827858        9.249525041635408
26                        63.33333333333333        9.391720037547328
26                        63.66666666666666        9.21059625376577
25.72636879746988         62.83898658308105        9.62142574888944
25.454162826595212        63.00973393802629        9.470640492855134
25.45273759493976         62.6779731661621         9.661460777928514
22.701304140312978        50.9821922673707         16.522664521113867
22.42287789480346         51.1547948449138         16.27327517459942
22.144451649293938        51.3273974224569         15.973047269870019
22.42287789480346         50.82146151158047        16.347354206629785
22.144451649293938        50.99406408912357        16.05881197894627
22.144451649293938        50.66073075579024        16.123352938930587
22.423189435633986        51.48831468422581        16.17860544337139
22.701615681143508        51.31571210668271        16.44030194632365
22.701927221974035        51.649231945994714       16.33442753966067
22.422793186818968        50.48804610280159        16.39670724690802
22.701134724343998        50.31536144981294        16.618308889140796
22.701219432328486        50.648776858591816       16.58306114365203
23.537294923790178        51.48237590971921        16.806784248375482
23.25894287012831         51.649167868248384       16.643006921417957
22.980590816466435        51.81595982677756        16.44242593900122
23.258631329297778        51.31564802893638        16.749442333422508
22.980279275635908        51.482439987465554       16.56033676427117
22.979967734805378        51.148920148153536       16.654735757668746
23.26017262987996         51.983269870662376       16.516415650302218
23.53852468354183         51.816477912133195       16.6914140528136
23.539754443293486        52.15057991454718        16.555842015684462
23.538690228244647        50.48240128341731        17.019596331884944
23.259561532267426        50.64899827806845        16.891979019022543
22.980432836290202        50.81559527271957        16.726335082098906
23.259476824282935        50.31558286928957        16.92764534532097
22.980348128305714        50.4821798639407         16.77436655651709
22.980263420321222        50.14876445516182        16.797249153885993
23.259096430782602        50.982323153502406       16.832385513568102
23.538225126759823        50.81572615885128        16.972008645406
23.537760025275           51.149051034285236       16.90107128423618
23.529827969674354        53.48814764167789        15.821113175865692
23.25224757950628         53.65352384565584        15.598520876907191
22.974667189338206        53.81890004963378        15.345222205275798
23.253492179044805        53.320937698757355       15.812811305711653
22.97591178887673         53.486313902735304       15.56566947996954
22.97715638841525         53.15372775583681        15.773350591764157
23.25721092350173         52.986449123851784       16.015263047884584
23.53726545858821         52.81917049186674        16.22258392827563
23.533546714131283        53.15365906677231        16.029598941234887
23.253855798777558        53.98733125616394        15.373478625584323
23.531436188945626        53.821955052185984       15.603317339536686
23.533044408216902        54.155762462694085       15.374096832691563
24.363112207375867        54.01019435276221        15.693879355904224
24.086959014079973        54.16998619290887        15.532034111269095
23.810805820784076        54.32977803305553        15.345224877744464
24.085350794808697        53.83617878240077        15.758771108869084
23.8091976015128          53.99597062254743        15.57891596522502
23.807589382241524        53.66216321203933        15.801182382189573
24.63725332672429         58.845618239630426       12.051271139303989
24.908179859566978        58.68128899443674        12.234517700744185
25.179106392409672        58.51695974924307        12.406122141271188
24.90817985956698         59.014622327770084       11.985704285792607
25.17910639240967         58.8502930825764         12.157642276380717
25.17910639240967         59.18362641590973        11.912521502144457
24.90761844176125         58.34861490559402        12.48637188267686
24.636691908918564        58.512944150787696       12.3030394577816
24.63613049111283         58.18027006194497        12.558422393711759
23.811999102093115        54.66309453711927        15.10226430939409
24.08815229538901         54.50330269697261        15.295721664634586
24.364305488684902        54.343510856825944       15.46421503098563
24.089345576698044        54.83661920103634        15.051163573466628
24.365498769993938        54.67682736088968        15.226305061533534
24.366692051302973        55.01014386495343        14.980149447547992
23.813899050177362        55.32997949216487        14.59389654438608
24.090295550740166        55.170061678559144       14.798096939267726
24.09094687711407         55.5030221670268         14.541474021602756
24.367343377676878        55.343104353421076       14.728549788949813
24.367994704050783        55.67606484188873        14.472079793484538
23.81294907613524         54.996537014642065       14.851085326764103
24.638144852216058        57.84575521582311        12.818376165941205
24.911647163967704        57.67958521335031        13.000897952883474
25.18514947571935         57.5134152108775         13.16983903520287
24.909632802864476        58.01410005947216        12.742557065592228
25.18313511461612         57.84793005699935        12.913111032849763
25.181120753512893        58.18244490312121        12.658538734872538
24.911670990428654        57.34499784031921        13.261277342564433
24.638168678677005        57.511167842792005       13.08021845150675
24.638192505137955        57.17658046976091        13.343401271634498
24.63617814403472         56.84442864921613        13.605137674786075
24.907642268222176        56.68069419922965        13.778057569831764
25.17910639240964         56.51695974924317        13.934970507549968
24.90965662932541         57.01284601977443        13.519585422640793
25.18112075351287         56.849111569787944       13.679762616319545
25.18313511461611         57.18126339033272        13.424718792203816
24.908952938414657        56.347648276280914       14.03759283430033
24.637488814227194        56.51138272626739        13.867848873155252
24.63879948441967         56.17833680331865        14.12951581883445
24.640656405571754        55.84502697261725        14.389354891676444
24.91266678071881         55.6810286148781         14.549198968020153
25.18467715586587         55.51703025713896        14.690271690183264
24.910809859566733        56.01433844557951        14.29500227829588
25.18282023471379         55.850340087840365       14.441717383576764
25.180963313561712        56.18364991854176        14.18995032269899
24.912015454344907        55.34806812641045        14.799621040120039
24.640005079197845        55.51206648414959        14.64523609389252
24.63935375282394         55.17910599568194        14.896246959241605
23.808991347382086        53.32788454399393        16.013360082418878
24.088154725089815        53.167621446309965       16.177053479307197
24.367318102797544        53.007358348626006       16.312193366531034
24.086752759949256        53.50190011435537        15.974503532149894
24.365916137656985        53.341637016671406       16.1192711724454
24.364514172516426        53.675915684716806       15.913166502236427
24.091873469546748        52.8331328714044         16.3667893517472
23.812710091839016        52.99339596908836        16.21247090132337
23.81642883629594         52.65890739418279        16.396080941899456
24.638570845081254        54.84524248262943        15.143118529438887
24.910449638859525        54.68034110030543        15.284922183703003
25.182328432637803        54.51543971798142        15.405560410340227
24.911232546602214        55.01420461335793        15.045692682669188
25.183111340380492        54.84930323103393        15.173972978469932
25.18389424812318         55.18316674408645        14.93554340508425
24.909256357550493        54.34702459624169        15.515895860278999
24.637377563772215        54.511925978565685       15.381683174719642
24.63618428246318         54.17860947450195        15.612002175466952
24.636416128510852        53.84419406036548        15.834179695949544
24.909720049645834        53.67819376796875        15.951119886158889
25.18302397078082         53.51219347557202        16.044699926532108
24.909488203598166        54.01260918210521        15.738679774933171
25.182792124733147        53.84660888970848        15.841997224563213
25.18256027868547         54.18102430384495        15.628950719165891
24.911122014786397        53.34391509992335        16.15095251433098
24.63781809365141         53.509915392320075       16.043739583201845
24.63922005879197         53.17563672427468        16.240116994330666
26.000000000000004        58                       12.865348170491174
25.726368797469895        58.17231991641436        12.724810534041346
25.452737594939784        58.34463983282871        12.571735190968036
25.728383158573124        57.837805070292504       12.972931384288579
25.454751956043005        58.010124986706856       12.82200391289237
25.456766317146233        57.675610140585          13.074428339192469
20.999999999999996        36.99999999999999        7.08814361495035
21.288675134594804        37.16666666666669        7.5803511227151805
21.57735026918961         37.333333333333385       7.994913016752211
21.866025403784416        37.500000000000085       8.331829297061773
21                        37.33333333333333        7.261161827140788
21.288675134594804        37.50000000000003        7.754385553099161
21.57735026918961         37.66666666666673        8.169963665329956
21                        37.66666666666667        7.426034653258698
21.288675134594804        37.833333333333364       7.920274597410724
21.866025403784416        37.833333333333414       8.520161583054053
21.866025403784416        38.16666666666673        8.708958131986922
21.577350269189612        38.00000000000004        8.376066741935977
21.288675134594804        36.16666666666666        7.156182166222439
21.57735026918961         36.33333333333332        7.504640006922602
21.866025403784416        36.499999999999986       7.8052936279432865
21                        36.33333333333333        6.839689968302885
21.288675134594804        36.499999999999986       7.288811479036846
21.57735026918961         36.66666666666665        7.690128770091382
20.999999999999996        36.66666666666666        6.949097804672162
21.2886751345948          36.83333333333332        7.451078765760441
21.866025403784416        36.83333333333336        7.975956999007763
21.866025403784416        37.16666666666672        8.15146888871385
21.57735026918961         37.00000000000002        7.840096634100962
21.866025403784416        35.83333333333334        7.4841332280796555
21.866025403784416        36.166666666666664       7.643476382448912
21.57735026918961         36                       7.349640617464883
22.701854764121705        36.981134047467734       8.537302320439009
22.42324497734261         37.15408936497852        8.48596101520533
22.144635190563513        37.3270446824893         8.417470007412955
22.42324497734261         36.82075603164515        8.30461383451321
22.144635190563513        36.99371134915593        8.236616212892935
22.144635190563513        36.660378015822566       8.060610937014639
22.702511358579336        35.982695935616455       8.011460811490226
22.42368270698103         36.1551306237443         7.960044530321968
22.144854055382723        36.32756531187214        7.8913221358063215
22.42368270698103         35.82179729041098        7.7937295494689005
22.144854055382723        35.99423197853882        7.727256022632574
22.144854055382723        35.6608986452055         7.565664000583997
22.42346384216182         36.48794332769472        8.129639460251456
22.702292493760126        36.31550863956688        8.18136187014094
22.702073628940916        36.64832134351731        8.356642373123869
22.70352719971509         34.98186982142663        7.5289570775627
22.424359934404865        35.15457988095109        7.477792884467489
22.14519266909464         35.32728994047555        7.410561913558556
22.424359934404865        34.82124654761775        7.32393973761584
22.14519266909464         34.99395660714221        7.257513256921094
22.14519266909464         34.660623273808866       7.108875671867512
22.424021320692948        35.48818858568103        7.633774118947646
22.703188586003172        35.31547852615657        7.685817459497214
22.702849972291254        35.64908723088651        7.846652037473047
22.704142279000795        33.98281500172176        7.08793208497958
22.424769987262003        34.155210001147836       7.035751330548279
22.145397695523208        34.32760500057391        6.967695595661055
22.424769987262003        33.82187666781451        6.8970632297859975
22.145397695523208        33.99427166724058        6.831460726157555
22.145397695523208        33.660938333907254       6.699705775159108
22.424564960833433        34.48822827438279        7.177458935984155
22.703937252572224        34.31583327495672        7.230167219644848
22.703732226143657        34.64885154819167        7.37717555050587
22.423877151816335        33.4880611028849         6.763033609239926
22.70235660810946         33.31518387186254        6.815318178100413
22.70324944355513         33.64899943679215        6.949733746751589
23.539026919892027        34.48575442860914        7.635522964834862
23.26052701316638         34.65112622621497        7.608028435667236
22.982027106440736        34.8164980238208         7.572506473243192
23.26073203959495         34.318107952980014       7.457926511273258
22.982232132869306        34.48347975058584        7.421564747517718
22.982437159297874        34.15046147735089        7.275396217988164
23.53350542597574         30.489725653889234       6.09800236503002
23.256283452808823        30.652817521382076       6.064339317910701
22.979061479641903        30.815909388874914       6.024622277363369
22.701839506474982        30.979001256367752       5.978851243387882
23.254896920703487        30.31894528794255        5.957396435647993
22.97767494753657         30.482037155435386       5.917816636646494
22.700452974369647        30.645129022928224       5.87218284421695
22.976288415431235        30.148164921995864       5.813879329307025
22.699066442264314        30.3112567894887         5.768382778423399
22.697679910158982        29.977384556049174       5.667451046007145
23.53812075013939         29.492126000392496       5.790340523163443
23.257973803479256        29.65387885227806        5.754993221423894
22.977826856819117        29.815631704163614       5.714030062371814
23.259285894771594        29.321365159165545       5.6575823006308745
22.979138948111455        29.4831180110511         5.61701260325604
22.698992001451316        29.64487086293666        5.570827048568647
22.980451039403793        29.150604317938587       5.5223737409542615
22.700304092743657        29.312357169824146       5.476581647944086
23.256435362091374        29.9864120701103         5.854804197616588
23.536582308751505        29.824659218224742       5.890113208613702
23.535043867363623        30.157192436056988       5.992667155902504
23.536755966964648        26.471169444889004       4.985091470049242
23.25572711997177         26.644627556487432       4.952938781279217
22.974698272978888        26.818085668085857       4.9162525240479
23.256428303400327        26.308025116893532       4.873217497047788
22.975399456407445        26.481483228491957       4.836817949066983
22.976100639836005        26.144880788898057       4.759138159500935
23.534108720958894        27.492451143257966       5.237654577057438
23.256437964899217        27.657438748463065       5.203891327312764
22.978767208839535        27.822426353668156       5.165337021335459
23.253962289301267        27.32548202206674        5.11908338803819
22.976291533241586        27.490469627271832       5.080920436999627
22.973815857643636        27.158512900875508       4.998209428470872
23.25484470463652         26.985054789277086       5.035096276005283
23.535873551629393        26.811596677678658       5.067449555078429
23.534991136294146        27.152023910468312       5.151637257414459
23.53954442804661         28.492246256669777       5.504485453456305
23.26023501337641         28.6547786633504         5.469589331902469
22.9809255987062          28.817311070031018       5.4296657954615215
23.26006176962436         28.32396882407094        5.379521738108608
22.980752354954156        28.48650123075155        5.339819633408698
22.980579111202108        28.15569139147209        5.252023806665022
23.259760454073998        28.98807191125797        5.562368253233437
23.539069868744203        28.82553950457735        5.59733535062553
23.538595309441796        29.158832752484923       5.6926203738612795
23.25824986726179         27.990703786266998       5.2906438521072925
23.535920623321466        27.825716181061903       5.324472841316959
23.537732525684035        28.15898121886584        5.4134164667832945
24.36598361338882         28.010877427069172       5.584750185706244
24.09050388494142         28.17133370360271        5.56156300887417
23.81502415649401         28.331789980136243       5.5348080981242
24.088691982578844        27.838068665798772       5.470734715655867
23.813212254131443        27.998524942332306       5.443859458178544
23.811400351768867        27.66525990452837        5.355036179439617
23.540209688765408        33.488549027941254       7.201039349279738
23.261520552177203        33.65330435253476        7.171185140810632
22.982831415588997        33.81805967712826        7.133482719377264
23.26062771673154         33.31948878760515        7.032935018212722
22.981938580143336        33.48424411219865        6.9952584889643274
22.981045744697667        33.15042854726904        6.860817028128179
23.261126295886076        33.98570615275739        7.3124319687517
23.53981543247428         33.82095082816388        7.3416195065509475
23.539421176183154        34.153352628386514       7.486447378402673
24.365056861926078        34.0120962555557         7.686709069135502
24.08971354791473         34.16998231324018        7.675267698918743
23.81437023390338         34.32786837092466        7.658205664151891
24.090107804205857        33.837580513017556       7.528246462997711
23.814764490194506        33.995466570702035       7.510157252975254
23.815158746485633        33.6630647704794         7.366356556379105
23.816225183042757        33.32893956883724        7.2259117046354975
24.092240677320106        33.16933010973322        7.2454806281699735
24.36825617159745         33.0097206506292         7.259746119883279
24.09117424076298         33.50345531137538        7.38480964411242
24.367189735040327        33.343845852271365       7.397959300024451
24.366123298483203        33.67797105391353        7.540280283108553
24.367526098068616        30.008641398258113       6.174908568852392
24.08951920737099         30.16900281680182        6.153448591574412
23.811512316673365        30.32936423534553        6.127813190300278
24.091057648758877        29.836469598969575       6.048761222084409
23.81305075806125         29.99683101751328        6.022801900991478
23.814589199449134        29.664297799681037       5.920571873521416
21                        40                       8.690261912210408
21.288675134594808        40.16666666666667        9.284984858039198
21.577350269189612        40.33333333333334        9.786391938659179
21.866025403784416        40.50000000000001        10.194483154070236
21                        40.333333333333336       8.88462728996993
21.288675134594804        40.5                     9.508295062024953
21.57735026918961         40.66666666666667        10.038646968871053
21                        40.66666666666667        9.07788925984812
21.288675134594804        40.833333333333336       9.730501858129209
21                        41                       9.27004782184487
21.288675134594808        41.16666666666667        9.924262604569492
21.577350269189612        41.33333333333334        10.472383887955528
21.866025403784416        41.50000000000001        10.914411672002657
21                        41.333333333333336       9.51772200750511
21.288675134594804        41.5                     10.180085162520376
21.57735026918961         41.66666666666667        10.736354818196673
21                        41.66666666666667        9.777149584990607
21.288675134594804        41.833333333333336       10.447661112296188
21                        42                       10.048330554301144
21.866025403784416        40.83333333333334        10.430891324057619
21.866025403784416        41.16666666666667        10.670867496701756
21.577350269189612        41.00000000000001        10.2537314270848
21.288675134594808        42.16666666666666        10.68081345760252
21.577350269189612        42.33333333333331        11.224123200757267
21.866025403784416        42.499999999999964       11.678259783765837
21                        42.33333333333334        10.205908285482321
21.288675134594804        42.49999999999999        10.879986257096919
21.57735026918961         42.66666666666664        11.46489106856522
21                        42.66666666666667        10.404508880870695
21.288675134594804        42.83333333333333        11.12018192079885
21.866025403784416        42.83333333333332        11.929480346025736
21.866025403784416        43.16666666666667        12.18612089055349
21.577350269189612        43                       11.712594737344507
21.866025403784416        41.83333333333333        11.16553111466517
21.866025403784416        42.16666666666664        11.420147151919542
21.577350269189612        41.99999999999999        10.978490712181012
22.702375257461366        47.980643041078764       16.18510024320201
22.423591972902383        48.15376202738584        16.04886591352646
22.1448086883434          48.326881013692905       15.861858328340418
22.423591972902383        47.82042869405251        15.90843021353324
22.1448086883434          47.993547680359576       15.732344989738456
22.1448086883434          47.66021434702625        15.586546694929979
22.423596493746075        48.48740100159034        16.168277067432236
22.702379778305055        48.31428201528327        16.316573968646765
22.702384299148743        48.64792098948779        16.42612586586669
22.143934128818195        47.32614566518713        15.41918467707409
22.421842853851977        47.15229133037426        15.57164586563632
22.699751578885756        46.978436995561395       15.676833253078671
22.42271741337718         47.48636001221338        15.749329507909728
22.700626138410957        47.312505677400516       15.86483851976988
22.70150069793616         47.64657435923964        16.03426084981092
21.288675134594808        46.166666666666686       13.508950293484645
21.577350269189612        46.33333333333336        14.159177625749443
21.866025403784416        46.50000000000002        14.657429297331381
21.000000000000004        46.33333333333334        12.84982033650801
21.288675134594808        46.500000000000014       13.673400207489582
21.577350269189612        46.666666666666686       14.345004417788402
21.000000000000004        46.66666666666667        12.993393843982494
21.288675134594808        46.83333333333334        13.83835059299831
21.866025403784416        46.83333333333334        14.854561568588359
21.866025403784416        47.166666666666664       15.041901698608655
21.577350269189612        47                       14.533462936441623
21.866025403784416        45.833333333333314       14.20947680272199
21.866025403784416        46.16666666666667        14.437981980925588
21.577350269189612        46                       13.944169290241025
22.421842853851977        46.81895799704094        15.377134233814136
22.143934128818195        46.9928123318538         15.233154866771166
22.143934128818195        46.659478998520484       15.037332915231666
22.701296890313227        45.980536651234054       15.035243619938056
22.42287306147029         46.15369110082271        14.949802731955558
22.144449232627352        46.32684555041136        14.823864624419906
22.42287306147029         45.820357767489355       14.716679461930088
22.144449232627352        45.99351221707801        14.597579331204415
22.144449232627352        45.660178883744656       14.362236176190947
22.422357957661134        46.486324548931826       15.170545882271181
22.700781786504066        46.31317009934317        15.26326162975765
22.70026668269491         46.64580354745228        15.47712484080458
23.536697687467658        46.48614644977282        15.807210793205565
23.257715651273692        46.65024329836901        15.79530903943613
22.978733615079722        46.81434014696521        15.75184985939376
23.25823075508285         46.3176098502599         15.580439731536156
22.979248718888883        46.48170669885609        15.544560999306782
22.979763822698036        46.14907325074698        15.32311734044691
22.700066187311876        44.97911907825956        14.293560741637735
22.422052592802725        45.15274605217303        14.22785955424544
22.14403899829357         45.32637302608649        14.120643894606498
22.422052592802725        44.81941271883969        13.970689830555695
22.14403899829357         44.99303969275316        13.870057501867564
22.14403899829357         44.65970635941982        13.612154738599006
22.422462827136506        45.48655190983119        14.476552986908393
22.70047642164566         45.31292493591772        14.549355325379084
22.700886655979442        45.646730793575884       14.79658295147923
23.534773663388386        45.48774859460991        15.11670168265698
23.256948072363336        45.65201128015129        15.117301961190481
22.97912248133828         45.81627396569267        15.090149273617488
23.25653783802955         45.31820542249313        14.869879663076414
22.978712247004495        45.48246810803451        14.84710779033107
22.978302012670714        45.14866225037635        14.595499349403276
23.25758941372309         45.98481056520559        15.354031734708098
23.535415004748142        45.82054787966421        15.357193162862844
23.536056346107898        46.15334716471851        15.587362866379038
22.701847169313325        43.978869219820936       13.502683902325385
22.423239914137024        44.152579479880615       13.444452227955775
22.14463265896072         44.32628973994028        13.34954274910324
22.423239914137024        43.8192461465473         13.178621025695804
22.14463265896072         43.99295640660697        13.088063635058814
22.14463265896072         43.659623073273664       12.827120197370379
22.42264625346987         44.48599609936015        13.709535086505854
22.701253508646175        44.31228583930047        13.770237629929774
22.700659847979026        44.645702458780015       14.033863243033984
22.70058477956616         42.97817827847549        12.693581500346184
22.422398320972246        43.152118852317          12.644324771989591
22.14421186237833         43.326059426158515       12.562524744323827
22.422398320972246        42.818785518983645       12.377379231371041
22.14421186237833         42.992726092825166       12.298021710616828
22.14421186237833         42.65939275949181        12.038938659177575
22.422819117554635        43.48568249943215        12.91140714455214
22.701005576148546        43.31174192559064        12.963150792424722
22.701426372730936        43.64530557270579        13.23285159308438
21.288675134594808        39.166666666666664       8.688821605587666
21.577350269189612        39.33333333333332        9.142598832193407
21.866025403784416        39.49999999999998        9.527033542122043
21                        39.333333333333336       8.327399668098963
21.288675134594804        39.49999999999999        8.873910127693968
21.57735026918961         39.66666666666665        9.35107807061181
21                        39.666666666666664       8.502253018067437
21.288675134594804        39.83333333333332        9.072154193974708
21.866025403784416        39.83333333333332        9.743684613213915
21.866025403784416        40.166666666666664       9.966167817196627
21.577350269189612        40                       9.565818938189963
21.866025403784416        38.833333333333364       9.108222377195428
21.866025403784416        39.16666666666667        9.31782724328263
21.577350269189612        39.000000000000014       8.960535710488864
22.700235244639316        39.984209500688166       10.413685529868358
22.422165297687684        40.15613966712545        10.364026394196015
22.144095350736052        40.32806983356273        10.290958935596642
22.422165297687684        39.82280633379211        10.132876818661353
22.14409535073605         39.994736500229386       10.061226479392449
22.144095350736052        39.661403166896044       9.837326156079268
22.69987261816316         40.97917701617015        11.134275299320421
22.421923546703578        41.152784677446775       11.087064144512684
22.143974475243997        41.32639233872339        11.013776268740152
22.421923546703578        40.81945134411344        10.841416562842042
22.143974475243997        40.99305900539005        10.769180390254409
22.143974475243997        40.65972567205672        10.528152514425368
22.42204442219563         40.487795505619445       10.600013242307295
22.70011436914726         40.31586533918216        10.648465647262299
22.69999349365521         40.647521177676154       10.888662237079707
23.532401624952964        40.48972221124254        11.189529099630397
23.25489195602303         40.652873812885076       11.186098566819417
22.977382287093093        40.816025414527616       11.167680633382664
23.25501283151508         40.32121797439108        10.942641316196006
22.977503162585144        40.484369576033615       10.923145476950632
22.9776240380772          40.15271373753963        10.684026792941843
22.980167793709228        39.8194292575632         10.449562745120609
23.26010034277914         39.65464901443822        10.471630261279158
23.540032891849048        39.48986877131325        10.47988807834384
23.257556587147107        39.98793349441465        10.704487044558082
23.53748913621702         39.823153251289675       10.71113759708045
23.53494538058499         40.15643773126611        10.94768460417595
23.539290533768305        36.483077337349854       8.630387728693153
23.26014527721944         36.649096240722486       8.609410868316441
22.98100002067057         36.81511514409511        8.578382398898421
23.26036414203865         36.316283536772055       8.430441923861384
22.98121888548978         36.48230244014468        8.398567953013352
22.98143775030899         36.149489736194255       8.22413295146038
22.98021891856525         37.148659513258806       8.763826520712147
23.259364175114115        36.982640609886175       8.793646488297716
23.53850943166298         36.816621706513544       8.813414846842138
23.258583073008786        37.31618497904987        8.98319676872113
23.537728329557652        37.15016607567725        9.001756625433156
23.53694722745233         37.483710444840945       9.195413064466154
22.700886606211846        38.98359395310865        9.7372637115202
22.422599538736037        39.15572930207243        9.687563299673908
22.14431247126023         39.3278646510362         9.61748657654115
22.422599538736037        38.822395968739116       9.475199656801262
22.144312471260225        38.994531317702894       9.406701605685235
22.14431247126023         38.661197984369586       9.19551806758136
22.42238241821186         39.489267817932266       9.907544797510905
22.70066948568767         39.31713246896849        9.957387127656133
22.700452365163493        39.650670984828324       10.18286106710552
23.260317463303316        39.321110498578385       10.242344361286357
22.980384914233404        39.48589074170336        10.219507563742816
22.98060203475758         39.152352225843515       9.994802905678476
22.978919299268448        38.81776291393786        9.7740185591394
23.25695199232505         38.651931874767065       9.79871002169688
23.534984685381648        38.486100835596275       9.811338099192694
23.25863472781418         38.986521186672725       10.01786184643269
23.53666742087078         38.820690147501935       10.028857402125402
23.538350156359915        39.15527945940759        10.251707395175746
22.700606160526874        37.98152653270164        9.111256773894697
22.422412574946055        38.15435102180112        9.062519570655102
22.144218989365235        38.32717551090058        8.991506960643699
22.422412574946055        37.82101768846779        8.863763321232586
22.144218989365235        37.99384217756726        8.797498429995686
22.144218989365235        37.66050884423394        8.603954162288261
22.422506056841044        38.48837349527011        9.265841919717014
22.700699642421863        38.31554900617064        9.313890365080969
22.700793124316853        38.64957147963965        9.522559344289471
22.422828776144332        37.487553526723154       8.672442014509265
22.70143856292343         37.31459820921237        8.723780164171407
22.70102236172515         37.64806237095701        8.915098315323357
23.256858510430057        38.31790940129807        9.586270966498278
22.978825817373455        38.48374044046886        9.560446847924709
22.978732335478465        38.14971796699986        9.352910524732298
23.258166871810513        37.64964914079451        9.178776198995013
22.979386516168695        37.81558783674808        9.15072410213787
22.97980271736697         37.48212367500344        8.954855157715288
23.257512691120283        37.98377927104629        9.379720959544354
23.5362930467621          37.81784057509272        9.395116162970272
23.535638866071874        38.151970705344496       9.600424507879108
23.53708145340955         47.48687662757454        16.382565191963593
23.258846054760156        47.65146543207595        16.351579654209523
22.980610656110763        47.81605423657736        16.28575800462233
23.257971495234955        47.317396750236824       16.18175521508799
22.979736096585555        47.48198555473823        16.125426088365963
22.978861537060354        47.14791687289911        15.9465112354597
23.25784357325432         46.983820024302915       15.996442329489588
23.536825609448286        46.81972317570672        16.014815997246423
23.536953531428917        47.15329990164063        16.20660079683239
24.36497061848626         51.01005818087027        17.09655334456757
24.089078720254236        51.167497423819924       17.03041381652661
23.813186822022207        51.32493666676956        16.933824117795837
24.089543821739056        50.83417254838595        17.100652362589596
23.81365192350703         50.9916117913356         17.016086908757654
23.81411702499185         50.65828691590163        17.075000025028867
23.813508406946738        51.658312259533545       16.829144352924942
24.089400305178764        51.500873016583895       16.937465800074477
24.36529220341079         51.343433773634246       17.015337076534315
24.08972189010329         51.834248609347874       16.823216295642574
24.365613788335317        51.676809366398224       16.912819320521116
24.365935373259852        52.01018495916221        16.78900007652814
23.815967926450046        52.32651626436152        16.55947099042286
24.090951649854947        52.168350611761866       16.68911497026946
24.091412559700846        52.500741741583134       16.536299442346767
24.366396283105747        52.34257608898347        16.646759069205885
24.366857192951645        52.67496721880474        16.48782349920681
23.81473816669839         51.99241426194753        16.704408592457558
24.63791419933491         52.84389214883171        16.42137089555138
24.908510295872276        52.680425949037414       16.506549203042784
25.17910639240964         52.51695974924312        16.567728289005103
24.909816155329338        53.01217052448038        16.33594921330813
25.1804122518667          52.84870432468608        16.40778221075673
25.181718111323757        53.18044890012905        16.23343942326578
24.908049386026377        52.34803481921615        16.66077893367685
24.637453289489013        52.511501019010446       16.586300827206397
24.63699237964311         52.17910988918918        16.734536196184493
23.537173443370765        43.485833750524996       13.543518655394264
23.258731352018287        43.65017890695698        13.551852844072918
22.980289260665806        43.81452406338896        13.538241259716644
23.258310555435898        43.31661525984183        13.280776685206781
22.979868464083417        43.48096041627381        13.267787025663104
22.979447667501027        43.14739676915866        12.997464300190792
23.537108442496365        44.485928797437055       14.345591031382698
23.25809435743487         44.65032555771123        14.353675644473395
22.979080272373373        44.81472231798539        14.336332214558334
23.25868801810202         44.316908938231684       14.089088130761354
22.979673933040523        44.48130569850585        14.074189708400436
22.980267593707673        44.147889079026314       13.808119087742249
23.258709685060154        43.98354392259433        13.821559366730918
23.537151776412628        43.819198766162344       13.813053872684549
23.537130109454495        44.1525637817997         14.080411331347435
23.257316097732208        44.984265490102175       14.614775667389418
23.536330182793705        44.819868729828          14.608623942370079
23.53555192309104         45.15380866221896        14.865660826128154
24.365035886748682        47.00958639487818        16.320174854011302
24.089051075635638        47.1686831391103         16.36529066645943
23.813066264522593        47.327779883342416       16.38608744577685
24.08892315365501         46.83510641317639        16.177557814840988
23.812938342541962        46.994203157408506       16.204238822401955
23.812810420561334        46.660626431474604       16.006569794572496
24.365655185968773        44.008858137087834       14.223817312965908
24.089472938144638        44.16788169053758        14.281051487621578
23.8132906903205          44.32690524398731        14.321642727093806
24.08949460510277         43.83451667490023        14.016704292332207
23.813312357278633        43.993540228349964       14.056879279431543
23.813334024236767        43.66017521271261        13.789938073141602
23.813480751414993        44.660516560434814       14.58472413329967
24.089662999239128        44.50149300698507        14.54312322990603
24.365845247063262        44.34246945353533        14.484879391328889
24.089853060333617        44.835104323432574       14.801053159958267
24.366035308157752        44.67608076998283        14.74179965745985
24.366225369252245        45.00969208643033        14.994578111358662
24.08907480063096         45.16904425582352        15.054123003721852
23.811924232009673        45.32839642521672        15.094830860821329
23.81270249171233         44.99445649282576        14.842775510675098
23.81137375382406         45.66168164415289        15.338077228442806
24.088524322445345        45.502329474759705       15.298389872674619
24.36567489106663         45.3429773053665         15.239865481642491
24.087973844259732        45.835614693695874       15.534093401952141
24.365124412881016        45.67626252430268        15.476589512251413
24.364573934695404        46.00954774323886        15.704750203185258
23.812656436543577        46.327280214261506       15.795347305131456
24.08861518561949         46.16841397875018        15.761193775124706
24.088769169637246        46.501760195963286       15.975957590602622
24.364727918713164        46.34289396045196        15.923055344700044
24.36488190273092         46.676240177665065       16.128196894975503
23.812015095183817        45.9944809292072         15.571873155131966
24.36587046278807         38.01077314096471        9.804515302553073
24.08890853698593         38.1692157058419         9.815133034200718
23.81194661118379         38.327658270719084       9.817407299747241
24.08956271767616         37.83508557559012        9.60819852465638
23.81260079187402         37.993528140467305       9.608483249318335
23.813254972564245        37.65939801021553        9.405164445294064
23.53907520477765         35.486766347973536       8.112523591219615
23.260220589378214        35.65207621052117        8.088002404614695
22.981365973978775        35.81738607306882        8.054314811371558
23.260559203090132        35.31846750579123        7.923252421875429
22.981704587690693        35.48377736833887        7.889535432993417
22.98204320140261         35.15016866360893        7.728730250656457
23.260543108128257        34.9847968660031         7.763348915223001
23.539043014853902        34.81942506839727        7.7899401465330165
23.539059109815774        35.153095708185404       7.9489403553279985
23.26029236570843         35.98417987364661        8.256648122129521
23.53914698110787         35.81887001109897        8.27999688616033
23.539218757438086        36.15097367422441        8.452618265318137
24.3650978306426          36.01027024310971        8.657319019811178
24.089828731684506        36.167872607856424       8.65517711959293
23.814559632726404        36.32547497260314        8.646200022553634
24.089756955354286        35.83576894473099        8.480259358743002
23.814487856396184        35.993371309477695       8.46985641044119
23.814416080065968        35.66126764635226        8.298660882545871
23.815223486277986        35.32742146859316        8.131492421754466
24.091371767778323        35.168076589212774       8.144279092947354
24.36752004927866         35.00873170983239        8.150883604798222
24.0905643615663          35.50192276697187        8.309886509519938
24.36671264306664         35.34257788759149        8.314929977152126
24.36590523685462         35.6764240653506         8.483741782156368
23.81519129635424         34.660080189016895       7.811241384671693
24.090534610365587        34.50219413133241        7.826960036744761
24.36587792437694         34.34430807364792        7.83705802426765
24.091355672816448        34.834405949424635       7.983028264659535
24.3666989868278          34.676519891740156       7.991782869488556
23.815207391316115        34.99375082880502        7.96907538966468
22.13823622319974         25.327283038676175       4.3296871863052635
22.41044704261506         25.154566077352357       4.377665698875415
22.682657862030382        24.98184911602854        4.41940651766408
22.414818747362162        25.487861858977038       4.450639490382961
22.687029566777483        25.315144897653216       4.493092507068084
22.691401271524583        25.648440679277897       4.567574820316349
23.51324972764649         25.462979229887214       4.74397650644421
23.24075747718822         25.635898306892337       4.714233988916013
22.96826522672995         25.808817383897455       4.680526305904236
23.23638577244112         25.302602525267655       4.6379735820056585
22.963893521982854        25.475521602272778       4.604756783902823
22.95952181723575         25.142225820648093       4.529783585745644
24.3520208700357          25.007650340648695       4.8351816327785455
24.356035472993753        25.341805072419106       4.91286912397314
24.360050075951804        25.675959804189514       4.991918851897478
24.364064678909855        26.010114535959925       5.072330816551588
24.0724304892393          25.159426637061536       4.807606690175685
24.076445092197346        25.493581368831943       4.88531301124216
24.080459695155398        25.82773610060235        4.9643815690384905
23.792840108442896        25.311202933474373       4.777204981397572
23.796854711400943        25.64535766524478        4.854930132335984
22.96322779040081         24.80274551064992        4.45687378935296
23.24379771877124         24.6236419052713         4.490566211188652
23.524367647141666        24.444538299892685       4.520483783171154
23.24009174560618         24.96312221526948        4.563812679720222
23.520661673976605        24.784018609890857       4.594066923841638
23.516955700811547        25.123498919889034       4.66856449826599
24.076136462404357        24.81994632706336        4.731650858546285
23.796546081607953        24.971722623476197       4.7015210614937635
23.80025205477301         24.63224231347802        4.6267515753438495
23.248592890294276        25.971961711892934       4.793012575687879
23.52108514075254         25.799042634887808       4.822921826391212
23.528920553858594        26.135106039888406       4.903293480926233
23.812525537613052        26.31748447524598        5.017216567660417
23.804690124506998        25.981421070245382       4.935360182704207
24.088295108261452        26.163799505602952       5.0462963498278475
22.41044704261506         24.821232744019024       4.307515054684741
22.138236223199737        24.993949705342843       4.260765545730228
21.866025403784416        25.166666666666657       4.207778342994228
22.13823622319974         24.660616372009507       4.19071040403805
21.866025403784416        24.833333333333325       4.138952204917717
21.866025403784416        24.499999999999996       4.068992565724177
21                        25.999999999999993       3.881174735905613
21.288675134594808        26.16666666666666        4.126041283141866
21.577350269189612        26.33333333333332        4.328184999538714
21                        26.33333333333333        3.951323244870177
21.288675134594804        26.499999999999993       4.2017538810871
21                        26.666666666666664       4.022824566929419
21.577350269189612        25.66666666666666        4.185267950621743
21.577350269189612        25.999999999999993       4.255820715510076
21.288675134594804        25.83333333333333        4.053835869272426
21                        24.999999999999996       3.7216207965686583
21.288675134594808        25.166666666666664       3.937561357177351
21.577350269189612        25.33333333333333        4.1221780849723295
21                        25.333333333333332       3.7762265052109507
21.288675134594804        25.499999999999993       3.996409144323177
21                        25.666666666666664       3.82941115165664
21.577350269189612        24.666666666666664       3.995479040808477
21.577350269189612        24.999999999999996       4.059395313448975
21.288675134594804        24.83333333333333        3.879688451089981
21.000000000000004        24.000000000000004       3.5435531916292278
21.288675134594808        24.166666666666668       3.7655931635541044
21.577350269189612        24.33333333333333        3.9407396215857355
21.000000000000004        24.333333333333336       3.5955053755969724
21.288675134594808        24.499999999999996       3.818938965149307
21                        24.666666666666664       3.6548612439100783
21.275764861627508        23.822981266070254       3.6769454114868467
21.55152972325501         23.645962532140505       3.7778493463439213
21.827294584882512        23.468943798210756       3.846264996200533
21.564439996222312        23.98964793273692        3.860280178405807
21.840204857849812        23.812629198807166       3.9224789082568248
21.853115130817116        24.15631459940358        3.9967214314314097
23.815989921274824        26.65037025827538        5.098857636541073
24.091759491923224        26.496685288632357       5.127839436600414
24.367529062571624        26.343000318989326       5.153775921216122
24.095223875584995        26.829571071661753       5.2110848003991705
24.370993446233395        26.675886102018726       5.236923302906842
24.37445782989517         27.00877188504813        5.321772961623669
23.81422509060432         27.33122472385469        5.26912731837593
24.094341460249744        27.16999830445141        5.297166779898053
24.091516721414294        27.504033485125092       5.382924285405761
24.371633091059717        27.342807065721807       5.407379111575315
24.368808352224267        27.676842246395488       5.495038186269469
23.815107505939572        26.990797491065035       5.183077668805041
25.186425384900303        25.515500364687608       5.126146756203666
24.912305149570155        25.680371755111715       5.110505563087335
24.638184914240004        25.845243145535818       5.092566916536615
24.908290546612104        25.346217023341303       5.030570641740036
24.634170311281952        25.511088413765407       5.012393473535883
24.6301557083239          25.176933681995          4.933582267264978
24.63612665110899         26.17917404948575        5.172904897860113
24.91024688643914         26.01430265906164        5.190549698472947
25.184367121769288        25.849431268637534       5.205897045651447
24.908188623308128        26.34823356301157        5.272198463465996
25.182308858638272        26.183362172587465       5.287251964706594
25.180250595507264        26.517293076537392       5.370211513369136
24.9116530069699          26.681119346040973       5.356447447881959
24.64305541843253         26.844945615544553       5.340301263966812
24.639591034770763        26.51205983251515        5.255751942400397
23.81063656298972         30.66358639249899        6.23660112188006
24.088643453687343        30.503224973955277       6.261733584130805
24.366650344384965        30.34286355541157        6.282690622385313
24.087767700003695        30.83744713110874        6.3729928980915105
24.36577459070132         30.677085712565027       6.393446997322629
24.364898837017673        31.011307869718486       6.507177693664311
22.98107362800234         31.14822905743744        6.134307433927326
23.258295601169255        30.9851371899446         6.173828740803409
23.535517574336172        30.82204532245176        6.207296054251339
23.26030774952969         31.31745685850713        6.286402800507161
23.537529722696608        31.154364991014287       6.319674380283786
23.539541871057043        31.486684659576817       6.435137343127274
24.08977984836413         31.169766799671265       6.4875384671346605
23.814660859710585        31.328225729624037       6.463525016955686
23.81264871135015         30.995906061061515       6.348520751012366
22.70236197888401         31.98086240563291        6.31745479765388
22.42358312051748         32.15390827042195        6.26644086032208
22.14480426215095         32.326954135211          6.203453935720647
22.42358312051748         31.820574937088622       6.151852950414722
22.14480426215095         31.99362080187766        6.090255457576441
22.14480426215095         31.66028746854433        5.978303427978913
22.423283718444075        32.487410237521956       6.384836867144351
22.702062576810604        32.31436437273291        6.436013573043903
22.701763174737202        32.64786633983292        6.558423766834628
22.144630104681273        31.32633375212261        5.868045883959827
22.423234805578126        31.15266750424518        5.928727554973609
22.423408963047805        31.486621220666898       6.038591024543647
22.70201366394466         31.31295497278947        6.088320638508986
22.702187821414334        31.646908689211187       6.201188489930957
23.260481906999367        31.651410574928846       6.402419366902934
22.981421942941687        31.816136490280876       6.3631918517451265
22.981247785472014        31.482182773859158       6.247050414685791
23.538500923572737        32.4875873761578         6.801257785535014
23.259488539936427        32.652181019749506       6.769393944569136
22.980476156300114        32.81677466334122        6.730536475732789
23.25978794200983         32.3186790526495         6.643498134702641
22.980775558373516        32.483272696241215       6.604457764703871
22.981074960446918        32.1497707291412         6.482230472075596
23.260134924504598        31.985044813789173       6.521207834214723
23.539194888562275        31.82031889843714        6.553675657420382
23.538847906067506        32.153953137297464       6.675715804889591
23.26005812833398         32.98583490367733        6.899208142825012
23.539070511970294        32.821241260085614       6.9306056296513745
23.53964010036785         33.15489514401344        7.063866150899598
24.09167108892255         32.8356762258054         7.109819411044072
23.8156555946452          32.99528568490942        7.089494496882421
23.815086006247643        32.661631800981596       6.956989966261343
21.866025403784416        28.83333333333335        5.0343961958340415
21.866025403784416        29.166666666666682       5.11925027180132
21.866025403784416        29.500000000000014       5.2085359937003775
21.577350269189612        29.000000000000007       4.924781081475289
21.57735026918961         29.333333333333343       5.0095605946739035
21.288675134594804        29.16666666666667        4.77124807039135
22.423085923952137        29.15322898447443        5.335022046688062
22.144555663868275        29.32661449223722        5.276295763210356
22.144555663868275        28.99328115890389        5.186999022317565
22.14324357257594         29.659128185349736       5.367862882135383
22.421773832659795        29.48574267758694        5.426739008055859
22.42046174136746         29.818256370699455       5.5208345662376495
21                        29.333333333333336       4.585573904062581
21.288675134594804        29.500000000000007       4.8642033236902735
21.57735026918961         29.66666666666667        5.103495618061775
21                        29.666666666666664       4.686987310273068
21.288675134594804        29.833333333333336       4.966596499989762
21                        29.999999999999996       4.797838639484171
21.288675134594808        30.166666666666657       5.059975007349789
21.577350269189612        30.333333333333314       5.289877707854167
21.866025403784416        30.499999999999975       5.487546740997502
21.000000000000004        30.333333333333332       4.844147966373011
21.288675134594808        30.49999999999999        5.138671944204176
21.577350269189612        30.666666666666647       5.400962254674241
21.000000000000004        30.666666666666664       4.907932243422106
21.288675134594808        30.83333333333332        5.23484383121893
21.866025403784416        30.83333333333333        5.588984795349644
21.866025403784416        31.166666666666686       5.692071291799285
21.577350269189612        31.000000000000004       5.4867156636824985
21.866025403784416        29.833333333333336       5.300000960879878
21.866025403784416        30.166666666666654       5.393004543312271
21.577350269189612        29.999999999999993       5.195917355331524
22.42323480557813         30.819334170911826       5.823316072773974
22.144630104681273        30.993000418789254       5.762972673586424
22.144630104681273        30.6596670854559         5.6595479053105775
22.42046174136746         30.151589704032776       5.619277525715037
22.14324357257594         30.325794852016372       5.559309424045165
22.143243572575937        29.99246151868305        5.4628168454638555
22.421848273472794        30.485461937472298       5.71986263255587
24.63908353417416         60.17581071607574        11.08212770407782
24.909883326570785        60.01232867032043        11.26308364473353
25.18068311896741         59.84884662456512        11.434227729660945
24.911460053128522        60.344215545642484       11.031807442100822
25.18225984552515         60.18073349988718        11.202199854833886
25.183836572082893        60.512620375209245       10.974676194081285
24.91041554819785         60.67928575791616        10.802043424057057
24.636994524312804        60.845951140623086       10.620994335223424
24.63803902924348         60.51088092834941        10.848884772911422
25.45273759493978         58.67797316616205        12.324347932847537
25.72636879746989         58.50565324974768        12.47995316387691
26                        58.33333333333333        12.623020688282798
25.72636879746989         58.83898658308101        12.236862142507459
25.999999999999996        58.66666666666666        12.382459554869326
25.999999999999993        58.999999999999986       12.143664770250927
25.72636879746989         59.17231991641435        11.996814634882902
25.452737594939776        59.344639832828705       11.83917965098672
25.45273759493978         59.01130649949537        12.080084246589996
25.452737594939784        59.67797316616205        11.601696636895133
25.72636879746989         59.50565324974768        11.760476763517865
25.999999999999993        59.33333333333332        11.908472041612576
25.72636879746989         59.838986583081024       11.527451841203288
25.999999999999996        59.66666666666666        11.676592262024636
26                        60                       11.448025431486935
25.727945524027632        60.170873458403086       11.299245900869858
25.45589104805526         60.34174691680616        11.14146282173464
25.45431432149752         60.0098600414841         11.369327622277657
25.45273759493976         62.34463983282877        9.858284654867225
25.726368797469874        62.17231991641438        10.012828559356922
25.999999999999996        61.99999999999999        10.161023825263491
25.726368797469874        62.50565324974771        9.814855541776142
25.999999999999993        62.33333333333333        9.961901667040499
25.999999999999996        62.66666666666666        9.767322733511781
25.455891048055264        60.675080250139494       10.916262569365568
25.727945524027632        60.50420679173641        11.074139460465087
26                        60.33333333333333        11.223012803046467
25.727945524027632        60.83754012506974        10.853279464888214
26                        60.66666666666666        11.00224661943387
26                        60.99999999999999        10.785726880649145
25.17910639240964         61.51695974924309        10.312067195830851
25.452737594939762        61.344639832828726       10.477470933098598
25.72636879746988         61.17231991641435        10.635357494704714
25.45273759493976         61.67797316616206        10.266064327671664
25.726368797469878        61.50565324974769        10.423294680975797
25.999999999999996        61.33333333333332        10.573007858618242
25.726368797469874        61.838986583081024       10.215716537482582
25.999999999999993        61.66666666666666        10.364773506823042
25.45431432149751         61.0098600414841         10.694418337759366
25.180683118967387        61.18217995789847        10.52804003496892
25.182259845525138        60.847400166553854       10.748909701052415
25.452737594939755        62.01130649949541        10.059771727496301
25.179106392409636        62.18362641590979        9.897478278926918
25.179106392409636        61.85029308257644        10.102369973605814
24.635417797755057        61.1807309319677         10.39783793790783
24.908838821640096        61.01406554926078        10.577581978884853
24.907262095082345        61.34884534060539        10.358017360658021
24.63733060061363         61.84560687944708        9.97143435151173
24.908218496511633        61.68128331434508        10.14523864181541
24.908218496511633        62.01461664767844        9.937186839377542
24.636374199184342        61.51316890570739        10.181995965705248
23.53994061180419         48.48881366201459        16.79660530963501
23.260756681200274        48.65306242924049        16.739006186704078
22.981572750596353        48.81731119646639        16.64472306177965
23.260752160356585        48.31942345503599        16.630421989647797
22.981568229752664        48.48367222226189        16.54661592875405
22.981563708908975        48.15003324805737        16.42658696750339
23.25979910755837         47.98544444355596        16.501132140567794
23.53803450620776         47.82085563905456        16.54084120179901
23.538987559005975        48.15483465053457        16.678854574356166
23.538607478071786        49.48958904275369        17.015023463448895
23.25942165750103         49.65370804218048        16.924428060270323
22.98023583693027         49.81782704160727        16.795556158314135
23.25986792537867         49.32024601639989        16.886197633044503
22.98068210480791         49.48436501582668        16.769741063800222
22.981128372685554        49.15090299004609        16.719108456848797
23.26031230328947         48.98665422282019        16.82434216604937
23.539496233893388        48.822405455594286       16.892891873256325
23.539051855982585        49.155997249173986       16.965697924527714
23.259449240891982        49.98464545573502        16.938011505806934
23.538635061462738        49.82052645630823        17.040497358950265
23.53866264485369         50.151463869862766       17.042021648428946
24.37099111916158         49.00970372821833        17.099294962065496
24.093529905464983        49.169665499730115       17.101189102124167
23.816068691768386        49.329627271241904       17.073098602585336
24.093974283375786        48.836073706150415       17.030348725683154
23.816513069679186        48.9960354776622         17.013015644904186
23.81695744758999         48.662443684082504       16.92945217487299
23.814182971457697        49.663488199259334       17.108461740113228
24.091644185154294        49.50352642774753        17.14767002770724
24.36910539885089         49.34356465623574        17.156893675703806
24.089758464843612        49.83738735576496        17.170551284143443
24.36721967854021         49.67742558425317        17.190892720195247
24.365333958229524        50.0112865122706         17.201292095539824
23.81423813823961         50.32536302636841        17.11042364892505
24.089786048234565        50.168324769319504       17.17098890347664
24.08966493498681         50.501248658852724       17.147386317414433
24.36521284498177         50.34421040180382        17.189510547311585
24.36509173173401         50.67713429133704        17.154597630320836
23.814210554848653        49.99442561281386        17.121417497530427
25.17910639240964         50.51695974924316        17.137270460683315
24.90772780110185         50.68132589311887        17.149211772629318
24.636349209794055        50.84569203699456        17.13563940059072
24.9078489143496          50.34840200358565        17.182978642397963
24.636470323041806        50.512768147461344       17.181544978351717
24.636591436289564        50.179844257928124       17.20431918735003
25.17910639240964         46.516959749243206       16.06056719688672
24.90774955718932         46.68116863112154        16.16480208848649
24.636392721969003        46.84537751299985        16.251337974194723
24.907595573171562        46.34782241390843        15.965716421383188
24.636238737951242        46.51203129578675        16.055806161125034
24.63608475393348         46.17868507857364        15.847110756816045
25.456766317146233        57.342276807251665       13.326866518140427
25.728383158573116        57.17113840362583        13.469654066247067
26                        56.99999999999999        13.59820167952285
25.72838315857312         57.50447173695916        13.221007272066215
26                        57.33333333333333        13.353346270109045
26                        57.66666666666666        13.109061767098487
25.72636879746988         56.83898658308105        13.717449615465348
25.454751956042998        57.010124986706884       13.578204171250029
25.45273759493976         56.67797316616211        13.829705891474461
25.452737594939762        56.34463983282879        14.081925219778496
25.72636879746988         56.172319916414395       14.212391738208115
26.000000000000004        56.00000000000001        14.3263700628388
25.72636879746988         56.50565324974772        13.965777053386757
26                        56.33333333333333        14.08536002150006
26                        56.66666666666666        13.842637227061411
25.728225718621964        55.839010085713          14.455786396504692
25.454594516091838        56.01133000212738        14.331112456501309
25.456451437243913        55.67802017142598        14.577086938952874
25.456451437243913        55.34468683809264        14.819240306532585
25.728225718621957        55.17234341904632        14.929879805876315
26                        55                       15.022190188214475
25.72822571862196         55.50567675237966        14.695317983138649
26                        55.33333333333333        14.795219910318856
26                        55.66666666666667        14.563279868527003
25.727442810879268        54.83847990599381        15.159896333399875
25.455668529501224        55.01082332504012        15.056884427744748
25.454885621758535        54.676959811987615       15.287686407441772
24.636349209794055        51.17902537032788        17.06673853768912
24.907727801101846        51.01465922645218        17.092311230469768
25.179106392409636        50.85029308257647        17.092370239265673
24.907727801101846        51.34799255978548        17.0146536080074
25.179106392409636        51.18362641590978        17.02671293754529
25.17910639240964         51.51695974924309        16.940298555522322
24.636992379643115        51.845776555855835       16.86493906590055
24.908049386026377        51.68136815254947        16.915371892231974
24.908049386026377        52.01470148588281        16.7973872252335
25.179106392409636        51.85029308257643        16.834732091241346
25.179106392409636        52.18362641590977        16.71054200240228
24.636670794718583        51.51240096309186        16.97648954578495
25.454885621758535        54.343626478654286       15.510246392686648
25.727442810879268        54.17181323932714        15.594625570212392
26                        54                       15.658697942917348
25.727442810879268        54.50514657266048        15.38132030375314
26                        54.33333333333333        15.45464739524369
26                        54.666666666666664       15.242478143676106
25.727674656926943        53.83739782519068        15.79909644611378
25.45511746780621         54.009211064517814       15.724176985050217
25.45534931385388         53.67479565038134        15.927763773985387
25.45534931385388         53.34146231704801        16.118576912641732
25.72767465692694         53.170731158524006       16.17101983992336
26                        53                       16.202028708377032
25.727674656926936        53.504064491857335       15.991117894645003
26                        53.33333333333333        16.033037956476573
26                        53.666666666666664       15.851927701323365
25.72636879746988         52.83898658308104        16.337609220793546
25.454043454396817        53.009717741605044       16.2962413514437
25.45273759493976         52.677973166162076       16.459509081002842
25.452737594939762        52.34463983282875        16.60666145027054
25.72636879746988         52.172319916414374       16.623852067042826
26                        52                       16.619300139321886
25.72636879746988         52.5056532497477         16.488480848312552
26                        52.33333333333333        16.495710071128908
26                        52.66666666666666        16.356619594147364
25.72636879746988         51.83898658308104        16.742798945255867
25.45273759493976         52.011306499495404       16.737541746075667
25.45273759493976         51.67797316616206        16.84979841732265
23.81492832082232         36.65834095381376        8.828001683657716
24.090197419780417        36.50073858906704        8.835099358977649
24.365466518738515        36.343136224320325       8.835361837476423
24.090566107876334        36.833604570277664       9.02012342852654
24.365835206834433        36.67600220553095        9.018506485305924
24.36620389493035         37.00886818674157        9.206752963299737
23.81336611661167         37.32542969214116        9.206868019560297
24.08978500577101         37.16714893944136        9.210647985838161
24.089673861723583        37.501117257515745       9.40677912651295
24.36609275088292         37.34283650481595        9.400718818915527
24.365981606835494        37.676804822890325       9.599972931999925
23.814147218716997        36.99188532297745        9.014777521388046
25.179106392084332        34.51695974946183        8.129758882101454
24.90857761114911         34.68088373625202        8.141185724165446
24.638048830213883        34.8448077230422         8.148227298397654
24.90775654869825         34.348671918159795       7.985572304340483
24.637227767763022        34.512595904949976       7.99087022083037
24.63640670531216         34.18038408685774        7.837889033351843
23.814765769080672        29.331444619320795       5.820468207742559
24.091410788021946        29.170763238249087       5.846668964047206
24.368055806963227        29.010081857177386       5.868942792077436
24.09123421839041         29.50361641860933        5.946359857601139
24.367879237331685        29.342935037537625       5.968220913406499
24.36770266770015         29.675788217897868       6.07020950566479
23.815714887685484        28.66485812350565        5.627807584108869
24.091194616132885        28.50440184697211        5.654287100875398
24.366674344580286        28.343945570438574       5.677198883724001
24.091885347324354        28.837469990341518       5.749293363649235
24.367365075771755        28.67701371380798        5.771929752514454
23.815240328383076        28.99815137141322        5.722920332892493
24.644226232561802        27.17793639100775        5.426320264374272
24.912823821099167        27.01411012150417        5.442017048901297
25.181421409636528        26.85028385200059        5.455331715000268
24.913994635228434        27.34710089696737        5.529500364385293
25.182592223765795        27.18327462746379        5.542365631096102
25.183763037895062        27.51626540292699        5.631313261656619
24.911169896392984        27.68113607764105        5.618469666912697
24.6385767548909          27.84600675235511        5.602948641595886
24.641401493726352        27.51197157168143        5.513607990613819
25.184217637565332        29.51902021207086        6.212040199069346
24.911987124399765        29.68222727413328        6.2027566472508475
24.63975661123419         29.845434336195694       6.190379437178525
24.9121636940313          29.349374093773037       6.099358367757825
24.639933180865725        29.512581155835452       6.086330765838192
24.64010975049726         29.17972797547521        5.98499256542717
24.63885936826752         28.18013071932473        5.695144165731268
24.911452509769603        28.01526004461067        5.710127925156844
25.18404565127168         27.850389369896604       5.722434254009516
24.911735123146222        28.349384011580288       5.8040261010363
25.1843282646483          28.184513336866225       5.815795163997739
25.18461087802492         28.518637303835845       5.911395991621299
24.64024083065046         28.84626700606354        5.885955314083837
24.91242585433769         28.682452154949694       5.900106380598472
24.912294774184495        29.01591312436136        5.998465830619152
25.184479797871724        28.852098273247513       6.0090776403193935
25.184348717718528        29.18555924265919        6.1092923761354125
24.63955009945899         28.513198862694132       5.7894086545212335
23.81507796523865         31.661347371094976       6.581692861048246
24.090196953892193        31.5028884411422         6.605052387727503
24.365315942545735        31.34442951118942        6.62403769075735
24.090614059420254        31.836010082613136       6.725773904622645
24.3657330480738          31.677551152660357       6.744105284152747
24.36615015360186         32.010672794131295       6.867380473850552
23.814384000249113        32.32861584881563        6.828149595073293
24.090267076925485        32.16964432147346        6.850190491178454
24.09096908292402         32.50266027363943        6.978155692429136
24.36685215960039         32.34368874629726        6.9944705051637275
24.36755416559892         32.676704698463226       7.125259053841294
23.814730982743882        31.9949816099553         6.703170311472677
25.181894575454272        31.516760725651224       6.88674162666666
24.90997976817014         31.68139808181125        6.883780092551259
24.638064960886           31.84603543797127        6.8773263749458815
24.909562662642074        31.348276440340314       6.762371729291376
24.63764785535794         31.512913796500335       6.754984598467023
24.637230749829875        31.1797921550294         6.635850418290547
24.638926093872698        33.845605412288265       7.68876509469206
24.91279532581931         33.679114569020825       7.68670521116923
25.186664557765923        33.51262372575339        7.680529418567034
24.910275937258778        34.01389324359031        7.834076276481581
25.18414516920539         33.84740240032287        7.826147610531985
25.181625780644858        34.182181074892355       7.975890765043458
24.913861762376435        33.34498936737866        7.54322736030774
24.63999253042982         33.5114802106461         7.54381177624787
24.641058966986943        33.17735500900393        7.402966260746412
24.6376790684809          32.180023023011124       7.003508220690833
24.90959387576504         32.015385666851095       7.008723463508245
25.181508683049174        31.850748310691074       7.010446522835676
24.909207983359934        32.349373251890945       7.1370884778788195
25.18112279064407         32.184735895730924       7.137573062418298
25.180736898238973        32.518723480770774       7.268121245414565
24.63908308047796         32.84605492734306        7.266207339380746
24.909909989358468        32.68238920405692        7.268999047891221
24.911885875867448        33.01368928571779        7.404207800304578
25.182712784747956        32.850023562431645       7.401779828875668
25.184688671256936        33.181323644092515       7.539249219926463
24.63838107447943         32.51303897517709        7.133008521353622
24.639679875992506        30.177395985795243       6.296922267426451
24.911910389158077        30.014188923732824       6.3084668810496645
25.184140902323648        29.850981861670405       6.3169178364191225
24.911833653916393        30.346150573332373       6.416975808086093
25.184064167081964        30.182943511269954       6.424594167006386
25.18398743184028         30.514905160869503       6.535069190831179
24.63792836862521         30.84584030010216        6.519792512174847
24.910957900232745        30.68037273048583        6.529089677897146
24.91026028143741         31.01432458541307        6.644166471870675
25.183289813044944        30.84885701579674        6.649164872662552
25.182592194249608        31.18280887072398        6.766389017941027
24.638804122308855        30.511618142948702       6.406870229098508
26                        31                       6.869961633413008
25.727298191818093        31.172253575217077       6.878214585649975
25.454596383636183        31.344507150434147       6.883807916734528
25.72799581061343         30.838301720289834       6.760492968471912
25.45529400243152         31.010555295506908       6.7647708037827154
25.455991621226854        30.67660344057967        6.648862154277976
22.979396559105247        41.150419440668536       11.420456738971698
23.25690622803518         40.987267839025996       11.43711169990448
23.534415896965115        40.82411623738346        11.438779260211714
23.25892050004733         41.32166186516692        11.692843478376394
23.53643016897727         41.15851026352438        11.692748066179604
23.53844444098942         41.4929042896653         11.951435517534179
22.7015599321032          41.97817147716769        11.898131616449291
22.42304842266361         42.152114318111785       11.852254626458524
22.144536913224012        42.32605715905587        11.778964015563947
22.42304842266361         41.81878098477847        11.592322747429101
22.144536913224012        41.99272382572256        11.519941760126173
22.144536913224012        41.659390492389235       11.264416099280261
22.422723371817927        42.485449918547715       12.113694994577768
22.70123488125752         42.31150707760362        12.161037709074206
22.700909830411838        42.64484267803955        12.426187670373208
22.422485984683593        41.485782831112616       11.338378327664385
22.70043505614317         41.312175169835996       11.386263835083934
22.700997494123186        41.645173323501844       11.640882607460242
23.259482938027347        41.654660018832764       11.950969015923043
22.980521435065274        41.816415748000225       11.93320104889471
22.97995899708526         41.483417594334384       11.67551377562689
23.5366017569868          42.48639303096885        12.73395656836989
23.25792943117992         42.6503214468044         12.740070347546293
22.97925710537304         42.81424986263994        12.726611991538391
23.258254482025603        42.31698584636847        12.472265736965447
22.979582156218722        42.48091426220401        12.459012771261508
22.9799072070644          42.14757866176808        12.1936574196586
23.258119993307908        42.98346835332311        13.00971610514708
23.536792319114788        42.81953993748756        13.002395774918948
23.536982881242775        43.15268684400628        13.272249803927037
23.258868710026473        41.98582293260061        12.210247799079067
23.537830212988545        41.824067203433145       12.209536713082391
23.537215984987675        42.15523011720099        12.470377063360907
24.36487837074632         42.00886935709905        12.637962260402455
24.088786166159817        42.16804391505565        12.683542685540298
23.81269396157331         42.32721847301225        12.715540788196089
24.08940039416069         41.8368810012878         12.422951305195863
23.813308189574183        41.9960555592444         12.453455345519327
23.813922417575057        41.66489264547655        12.194109057572975
23.811761714322397        38.66097176278326        10.031473712451685
24.088723640124535        38.50252919790607        10.026796108679394
24.365685565926675        38.34408663302888        10.013775038805948
24.088538743263143        38.83584268997025        10.243748208902417
24.365500669065284        38.67740012509306        10.228323800803174
24.365315772203893        39.010713617157236       10.448161588544783
24.09022147875228         39.17043200187591        10.467886303764345
23.815127185300664        39.33015038659458        10.478461800364041
23.81344444981153         38.99556107468892        10.252302411349056
23.814405642678572        41.33240392715648        11.936442005326295
24.09036684436772         41.17190356464765        11.909997475183372
24.36632804605687         41.01140320213882        11.87210192710527
24.089883619264203        41.50439228296772        12.164926105971588
24.365844820953352        41.343891920458894       12.124292136434997
24.365361595849837        41.67638063877897        12.379578914200724
24.088352572355568        40.83750953850673        11.656361819888097
23.81239137066642         40.99800990101555        11.680280452001345
23.810377098654264        40.66361587487464        11.428837544063132
23.816172602490226        39.6625312464391         10.70848993033243
24.09126689594184         39.50281286172043        10.695165077472451
24.36636118939345         39.343094477001756       10.672691005992714
24.0923123131314          39.83519372156495        10.927568717011319
24.367406606583014        39.675475336846276       10.902345289271327
24.368452023772576        40.0078561966908         11.13712443838048
23.81108509122617         40.329100206391956       11.182627959738907
24.089768557499372        40.168478201541376       11.165159739322323
24.089060564927472        40.502993870024056       11.40856737189661
24.367744031200672        40.342371865173476       11.37773011920488
24.36703603862877         40.67688753365614        11.622722615446433
23.813628846858197        39.99581572641553        10.942910200856183
25.185339675071955        39.51936621438255        10.997157565730651
24.913043791305498        39.6821962084853         11.050595825883233
24.640747907539037        39.84502620258805        11.09725145009988
24.911998374115935        39.34981534864078        10.82270270003557
24.639702490349475        39.512645342743525       10.86591531262143
24.638657073159912        39.180264482899005       10.639704040973577
24.638353026044864        47.17912810506294        16.432378022003768
24.90970986126518         47.014919223184606       16.349652031212408
25.181066696485498        46.85071034130628        16.249227034529618
24.911670165341043        47.34866981524769        16.51956427864536
25.18302700056136         47.184460933369365       16.4229491768793
25.184987304637225        47.51821152543244        16.58173362393583
24.91207821034129         47.682336251280006       16.672543221567253
24.639169116045352        47.84646097712756        16.74395089803333
24.366260021749415        48.01058570297513        16.795956653334063
24.63876107104511         47.512794541095246       16.597000402310986
24.36585197674917         47.676919266942804       16.655034604811497
24.365443931748924        47.34325283091049        16.496440671704022
23.815380415119265        48.32940434233477        16.823718360928908
24.090820218434338        48.169995022654945       16.823502142161857
24.09239725090506         48.50303436440268        16.937639103173254
24.367837054220132        48.343625044722856       16.918496761412563
24.369414086690856        48.67666438647059        17.019609530989726
23.81347430952284         47.66144631937473        16.552101438333608
24.08945912063588         47.50234957514262        16.536430571584187
24.089867165636125        47.836016011174934       16.68989859212376
23.81442736232105         47.99542533085475        16.698041218270443
24.639062683022843        48.18003168145843        16.87349112646778
24.911971777318776        48.01590695561087        16.808177063944232
25.18488087161471         47.8517822297633         16.723461080255333
24.911865344296267        48.34947765994173        16.92557113728279
25.1847744385922          48.18535293409417        16.846948767536507
25.18466800556969         48.518923638425036       16.952196685779203
24.913442376766987        48.68251700168947        17.023008329673907
24.642216747964284        48.846110364953894       17.072041088436034
24.640639715493563        48.513071023206166       16.983479776702602
24.642618712192764        49.178361506951646       17.137934594503307
24.913844340995468        49.01476814368721        17.09766458175123
25.185069969798167        48.85117478042278        17.035615683866574
24.914246305223944        49.347019285684965       17.151575903735775
25.185471934026644        49.183425922420525       17.09828975186106
25.185873898255124        49.515677064418284       17.140218889762853
24.638847271571393        49.8460833629865         17.20546191389638
24.91236058491326         49.68088021370239        17.185104178637467
24.91010474963143         50.014641108644014       17.19504040378152
25.183618062973295        49.8494379593599         17.16123406659746
25.181362227691466        50.18319885430153        17.160251256904306
24.640732991882075        49.51222243496907        17.18349808877333
25.452737594939762        51.34463983282873        16.943887968685097
25.72636879746988         51.17231991641437        16.92586424038686
26                        51.00000000000001        16.88622737062735
25.72636879746988         51.505653249747695       16.843687437070283
26                        51.33333333333333        16.81596331535674
26                        51.666666666666664       16.72698757158833
25.72636879746988         50.83898658308106        16.988178779037405
25.45273759493976         51.01130649949542        17.018252429021825
25.45273759493976         50.677973166162104       17.071859809056072
25.452737594939762        50.344639832828776       17.103491240675048
25.72636879746988         50.17231991641438        17.049738322890544
26                        50                       16.97601170732986
25.72636879746988         50.50565324974772        17.029006776689254
26                        50.33333333333333        16.966180046546256
26                        50.666666666666664       16.936251934312125
25.72862463275171         49.83855902147276        17.050534707020745
25.454993430221588        50.01087893788715        17.115379830850646
25.457249265503417        49.67711804294552        17.105270434498376
25.457249265503417        49.343784709612194       17.074119433975493
25.728624632751703        49.17189235480609        16.989006060562716
25.999999999999996        49                       16.884878769524363
25.728624632751703        49.505225688139426       17.029628821440046
25.999999999999993        49.33333333333333        16.934973290756105
25.999999999999996        49.66666666666666        16.96535093669131
25.72822266852323         48.839641212808345       16.92795237382299
25.456847301274934        49.011533567614435       17.022628021654775
25.45644533704646         48.67928242561669        16.950391679241307
23.81320533291964         43.326831373166954       13.520382397361875
24.089237222468512        43.167828995808904       13.482487697505583
24.365269112017383        43.00882661845086        13.429834555825112
24.08936591378564         43.501172835354566       13.750087742697088
24.365397803334513        43.34217045799652        13.695478970428308
24.365526494651643        43.67551429754218        13.96013988947523
23.812824208663663        42.66053756012953        12.982714494411372
24.088916413250168        42.50136300217292        12.948460448808019
24.365008617836676        42.34218844421632        12.900624080722727
24.08904666034052         42.83468208929019        13.214673823563169
24.36513886492703         42.67550753133359        13.16458151253029
23.81301477079165         42.99368446664823        13.25084103465711
25.179106392409672        43.51695974924312        13.960126840552988
24.907955990262707        43.6809258785247         14.058556849019563
24.63680558811574         43.844892007806266       14.146453673157136
24.907827298945577        43.34758203897904        13.799700130344963
24.63667689679861         43.5115481682606         13.885186602074624
24.636548205481482        43.17820432871495        13.622936035435615
24.63680558811574         44.178225341139594       14.4063198280961
24.907955990262703        44.014259211858025       14.315644372825991
25.17910639240967         43.85029308257645        14.214435733226914
24.907955990262707        44.347592545191354       14.57032203708115
25.17910639240967         44.183626415909785       14.466334766349537
25.179106392409672        44.516959749243114       14.715823939920915
24.908146051357196        44.681203861638856       14.820991272486687
24.63718571030472         44.84544797403459        14.913909329632602
24.63699564921023         44.5118366575871         14.662185484980375
24.63718571030471         45.17878130736794        15.159459498476252
24.908146051357186        45.014537194972206       15.065345511978228
25.179106392409658        44.85029308257647        14.958982250060123
24.90814605135717         45.34787052830556        15.303243115290975
25.179106392409647        45.18362641590982        15.19568392402079
25.17910639240964         45.51695974924318        15.425928961802862
24.636084753933485        45.84535174524031        15.627012696803273
24.907595573171562        45.68115574724174        15.534072283009102
24.907595573171562        46.01448908057508        15.755173851503875
25.179106392409636        45.85029308257651        15.64803403877947
25.179106392409636        46.183626415909856       15.859580117140727
24.636635232119097        45.512066526304125       15.397517767477316
25.45644533704646         48.34594909228336        16.857552583775984
25.72822266852323         48.17297454614168        16.746919879414662
26                        48                       16.620298572695464
25.72822266852323         48.50630787947502        16.846525974746474
25.999999999999996        48.33333333333333        16.726671667893513
25.999999999999993        48.666666666666664       16.814865066836518
25.728329101545743        47.839403841810814       16.628665023786315
25.456551770068973        48.01237838795249        16.745801196840347
25.456658203091482        47.67880768362163        16.615810040866464
25.456658203091486        47.3454743502883         16.468984596541294
25.72832910154574         47.17273717514415        16.342338927477492
26                        47.00000000000001        16.20179661674451
25.72832910154574         47.506070508477485       16.493435201295995
26                        47.333333333333336       16.357163720056175
26                        47.66666666666667        16.49666437203977
25.72636879746988         46.83898658308108        16.175736824146
25.45469789901562         47.011723758225216       16.306291321347285
25.45273759493976         46.67797316616214        16.128660350860063
25.452737594939762        46.34463983282881        15.938642768901737
25.72636879746988         46.17231991641441        15.804963618366294
26.000000000000004        46.000000000000014       15.6595297452805
25.72636879746988         46.50565324974774        15.996303077648905
26                        46.33333333333334        15.85219108188745
26                        46.66666666666667        16.032946705708696
25.726368797469885        45.838986583081066       15.601782284771085
25.452737594939762        46.01130649949546        15.73655856223107
25.452737594939762        45.67797316616212        15.523915356945217
24.63764298525366         38.84573596476181        10.41641343881492
24.90997019830342         38.68075831236638        10.378512330093157
25.182297411353186        38.51578065997095        10.334458262379409
24.910984286209676        39.015286830503584       10.598236310838425
25.18331149925944         38.85030917810815        10.55061562171123
25.184325587165695        39.184837696245346       10.771515389494986
24.910155095164814        38.3474448203022         10.164846685459402
24.637827882115047        38.51242247269764        10.19966172262728
24.63801277897644         38.17910898063346        9.988199032183939
26                        39                       10.786201133900677
25.72844655835732         39.17312207146085        10.860939583236203
25.456893116714635        39.3462441429217         10.93125839384615
25.727432470451063        38.838593553323655       10.64316908551104
25.45587902880838         39.0117156247845         10.709552056865776
25.454864940902123        38.6771871066473         10.492588128337285
25.181914483101824        36.518972551355674       9.148192999278285
24.910010953711335        36.68227109648431        9.17292835047995
24.638107424320843        36.84556964161294        9.19244833848708
24.909642265615418        36.34940511527368        8.989385054226602
24.637738736224925        36.51270366040232        9.00655345136357
24.637370048129007        36.17983767919169        8.825760394404202
24.639101643088644        37.17791674611488        9.383420189862434
24.91100517247913         37.01461820098625        9.361123954173658
25.18290870186962         36.851319655857615       9.333612355290434
24.91199939124693         37.34696530548819        9.554147526790475
25.183902920637422        37.18366676035956        9.523859680225605
25.184897139405223        37.5160138648615         9.718934974083824
24.63887935499379         37.84585338226364        9.781670563025699
24.911888247199506        37.68093362356257        9.753143786869337
24.91102167118216         38.014189221932384       9.95653409026484
25.184030563387875        37.849269463231316       9.919187111716727
25.183163987370527        38.18252506160113        10.12436154114858
24.638990499041213        37.51188506418926        9.579901247709719
24.639840322289736        35.17804239843909        8.310882096743828
24.910369103224955        35.0141184116489         8.301806654431552
25.180897884160178        34.850194424858714       8.288345944287435
24.912160595300804        35.34735308704578        8.466790052691698
25.182689376236027        35.183429100255594       8.451295474467518
25.18448086831188         35.516663775652475       8.61860747264175
24.638225509865695        35.8457347539573         8.649215693261048
24.911353189088786        35.68119926480489        8.63631184420456
24.9104977273521          36.015302190039286       8.81049247115305
25.183625406575192        35.85076670088687        8.79042402539557
25.18276994483851         36.18486962612127        8.966952534274423
24.639032916077714        35.51188857619819        8.47766617867717
25.999999999999996        35                       8.531050364633627
25.72816028943729         35.17222125855083        8.563664526849195
25.456320578874582        35.344442517101655       8.592850229518529
25.72636879736144         34.83898658315395        8.401310616040721
25.454529086798736        35.011207841704774       8.428017275027194
25.452737594722883        34.67797316630789        8.26754678852993
25.45632057887459         35.67777585043499        8.762009543092706
25.728160289437294        35.50555459188416        8.730104137506968
25.999999999999996        35.333333333333336       8.694770272375022
25.728160289437298        35.8388879252175         8.90074286646377
26                        35.66666666666667        8.862689298415459
26.000000000000004        36.000000000000014       9.034807442754829
25.727304827700614        36.1729908504519         9.076134453394083
25.45460965540122         36.345981700903785       9.113929638901887
25.4554651171379          36.01187877566939        8.935613612934823
25.454609655401217        36.67931503423711        9.296892065997813
25.727304827700607        36.506324183785225       9.255884323217746
26                        36.333333333333336       9.211344755306202
25.727304827700607        36.83965751711855        9.44015112819722
25.999999999999996        36.666666666666664       9.392399003013457
25.999999999999996        36.99999999999999        9.577970185876561
25.728299046468408        37.172004621620495       9.62880968359546
25.456598092936815        37.344009243241          9.675797946331226
25.455603874169014        37.011662138739055       9.48393102170298
25.45659809293682         37.67734257657433        9.872999095673764
25.728299046468408        37.50533795495383        9.822472867491028
25.999999999999996        37.33333333333333        9.768095404325098
25.72829904646841         37.83867128828717        10.020612911403056
26                        37.666666666666664       9.96269748279021
26.000000000000007        38.00000000000001        10.161776421271838
25.454864940902127        38.34385377331397        10.281085585543373
25.727432470451063        38.17192688665699        10.223524971840842
25.727432470451063        38.50526021999032        10.431127489236795
26                        38.333333333333336       10.36547891326972
26                        38.66666666666667        10.573620484146014
25.45573151691947         38.01059817494415        10.074581194709081
22.69273476547116         23.97321843421281        4.208652678789726
22.417164978242248        24.148812289475206       4.1682942218570584
22.14159519101333         24.3244061447376         4.121740850835236
22.404254705274948        23.805126888878792       4.094584164191897
22.12868491804603         23.980720744141188       4.048750254856301
22.11577464507873         23.637035343544774       3.9737882699954903
22.41380601042865         24.485022516747115       4.237526111860832
22.68937579765757         24.309428661484716       4.278146905594568
22.68601682984397         24.645638888756626       4.348398185219352
23.24715668658483         24.287431677999393       4.41864822202734
22.966586758214405        24.46653528337801        4.385410628549899
22.969945726027994        24.130325056106102       4.314704520566865
24.34876207698486         24.035394293661113       4.617032196242687
24.34984834133514         24.35947964265698        4.688840900989815
24.350934605685417        24.683564991652837       4.761557379835101
24.073963933703794        24.17177562907164        4.587306978450762
24.075050198054075        24.495860978067498       4.659025031449472
23.79916579042273         24.30815696448216        4.555124174093586
22.978398126794445        23.784863915656892       4.243004268934851
23.26406148811773         23.596509397100974       4.274141995114465
23.549724849441013        23.40815487854505        4.302065857328514
23.25560908735128         23.941970537550183       4.346199662551962
23.54127244867456         23.75361601899426        4.374480940571493
23.532820047908114        24.09907715944347        4.447286915852356
24.082416334470246        23.82631448862243        4.513465445043907
23.807618191189178        23.962695824032952       4.481604973730786
23.81607059195563         23.61723468358374        4.408476665405895
25.999999999999996        24.999999999999996       5.154806256439662
25.728808461633434        25.171833454895868       5.147098626323024
25.45761692326687         25.343666909791736       5.1375454595777015
25.72346827564674         24.846611446029172       5.070171354340765
25.452276737280176        25.01844490092504        5.060219746293651
25.18108519891361         25.190278355820908       5.048422601617809
25.446936551293483        24.693222892058344       4.984104222893875
25.175745012926917        24.865056346954212       4.971908636916285
25.17040482694023         24.539834338087516       4.8966048620989815
24.89761017463872         24.69577300560791        4.878315033394935
24.90295036062541         25.020995014474607       4.953837742625312
24.624815522337208        24.8517116731283         4.857840623621457
24.89652391028844         24.37168765661205        4.804843895493786
24.62372925798693         24.52762632413244        4.784292928199125
24.622642993636646        24.203540975136583       4.711653006875048
24.442301424593115        23.242875908213932       4.4633608427665195
24.41112164205703         23.507048703362994       4.514423739967615
24.37994185952094         23.771221498512055       4.565647524459596
24.144775899542417        23.297968898324307       4.412159404710394
24.113596117006324        23.562141693473365       4.462731981231708
23.847250374491715        23.35306188843468        4.358394409564448
24.619815291880784        23.872811043708325       4.637938647035854
24.890868506776712        23.71022779375553        4.656800675942474
25.161921721672638        23.547644543802736       4.6736182829626
24.893696208532575        24.040957725183787       4.730452391336333
25.1647494234285          23.878374475230995       4.747207353911136
25.167577125184366        24.209104406659254       4.821536213623282
24.682174856952955        23.3444654534102         4.534787852608602
24.922048289312798        23.44605499860647        4.604873666007286
24.65099507441687         23.60863824855926        4.58628280617666
25.44693655129349         24.359889558725012       4.908191860293773
25.723468275646745        24.179944779362508       4.917940753595147
26                        24                       4.925851542003078
25.72346827564674         24.51327811269584        4.9935162161927185
25.999999999999996        24.333333333333332       5.001090104598144
25.999999999999993        24.666666666666664       5.077408342743672
25.720640573890883        23.849214847934245       4.843402727571866
25.44410884953762         24.02915962729675        4.833388523044276
25.44128114778176         23.69842969586849        4.759324974558318
21.791799972347157        23.15229823736849        3.771090762780668
21.756305359811794        22.83565267652623        3.6930675896279563
21.720810747276435        22.519007115683966       3.6121954767423445
22.085709235861415        23.30303531401343        3.8951497557630654
22.050214623326056        22.986389753171167       3.8180907912176294
22.014720010790697        22.669744192328903       3.738182886939236
22.34412388684032         23.137126829816108       3.936912725168387
22.30862927430496         22.820481268973843       3.857969029497325
22.60253853781922         22.971218345618784       3.9715539044164436
22.37418929605763         23.47112685934745        4.01592979390329
22.632603947036536        23.305218375150126       4.050949527653879
22.662669356253847        23.63921840468147        4.129982452444937
22.94833271757713         23.45086388612555        4.164294426991878
22.918267308359816        23.116863856594208       4.085221886602609
23.233996078900415        23.262509367569628       4.195392537573253
24.31341300875438         23.006727994641288       4.3848616376301965
24.01588748370368         23.061820984751662       4.332829312053151
23.718361958652977        23.116913974862037       4.2782334293862
24.184524592915643        22.770580081068644       4.305799500706966
23.88699906786494         22.82567307117902        4.252936287608972
24.055636177076906        22.534432167496004       4.226174431996831
23.29314703654944         22.512689505262312       4.04667950712453
23.547310083391928        22.519937059340208       4.108498671602532
23.801473130234417        22.527184613418108       4.168330313226614
23.378672974179963        22.811177963023226       4.132643633513488
23.632836021022452        22.818425517101122       4.193783721988233
23.464198911810488        23.109666420784137       4.217772416914851
23.06294420363937         22.665532452047803       4.023834369973426
23.14847014126989         22.964020909808717       4.1100311252671355
22.832741370729295        22.818375398833293       3.998792502404119
21.551529723255012        23.312629198807173       3.723466849245831
21.275764861627508        23.48964793273692        3.6153931814327707
21.000000000000004        23.666666666666664       3.4748312286190517
21.275764861627508        23.156314599403586       3.551773152263481
21.000000000000004        23.333333333333332       3.4040414664938594
21.000000000000004        23                       3.3311839052535936
21.24027024909215         22.839669038561325       3.4531581487472582
21.48054049818429         22.679338077122644       3.546828672576898
21.51603511071965         22.99598363796491        3.63657223077776
21.48054049818429         22.346004743789308       3.4896205724391227
21.240270249092145        22.506335705227986       3.399901527694215
21                        22.66666666666666        3.2818787632852255
21.24027024909214         22.173002371894647       3.3278165685008556
20.999999999999996        22.333333333333325       3.213745283176515
20.999999999999996        21.99999999999999        3.1267834649276263
26.000000000000004        27                       5.650453544912005
25.727921012631693        27.172088467642332       5.646157142937764
25.45584202526338         27.344176935284658       5.639777048519349
25.726750198502426        26.839097692179134       5.5584248378716685
25.454671211134112        27.011186159821463       5.55143708070598
25.453500397004845        26.67819538435826        5.465010827357379
25.45761692326687         25.67700024312507        5.217175144609395
25.72880846163343         25.5051667882292         5.2262482057103075
25.999999999999993        25.33333333333333        5.233475730182478
25.72880846163343         25.838500121562532       5.306860411575707
25.999999999999993        25.66666666666666        5.3136078304034955
25.999999999999996        25.999999999999996       5.395202557102603
25.45350039700484         26.34486205102493        5.380520936896511
25.726750198502415        26.17243102551246        5.388851284807675
25.72675019850242         26.505764358845795       5.4727459341729
25.999999999999996        26.33333333333333        5.478501965372169
26                        26.666666666666664       5.563585627975266
25.45555866013585         26.010931147075          5.298045725949262
25.45273759472289         34.344639832974565       8.111511257962714
25.726368797361445        34.17231991648728        8.090015026712209
26                        34.00000000000001        8.065270188349931
25.72636879736144         34.50565324982061        8.243596708593124
25.999999999999996        34.333333333333336       8.21639802154448
25.999999999999993        34.66666666666667        8.371658080305721
25.728888185921974        33.837541241917805       7.940287551342827
25.45525698328342         34.00986115840507        7.959713461749054
25.45777637184395         33.675082483835595       7.812040628081876
25.455842025263376        27.677510268617993       5.7300154670929455
25.72792101263169         27.505421800975665       5.735645897983331
26                        27.333333333333332       5.739192636429486
25.727921012631683        27.838755134308997       5.827192079578138
25.999999999999996        27.666666666666664       5.82998915449618
25.999999999999996        28                       5.922843099112196
25.728203626008305        28.172879101278617       5.921267806209613
25.45640725201661         28.345758202557228       5.917452103712671
25.45612463863999         28.01163423558761        5.8226138265851395
25.455991621226858        30.343270107246337       6.535933725966885
25.72799581061343         30.17163505362317        6.534297858866006
26                        30                       6.530161589528543
25.72799581061343         30.504968386956502       6.645952053121404
26                        30.333333333333332       6.640541549728202
26                        30.666666666666664       6.753808231023015
25.728072545855113        29.83967340402362        6.425977989592562
25.45606835646854         30.01130845764679        6.426536279417746
25.456145091710223        29.679346808047242       6.319937526106148
25.456407252016618        28.679091535890564       6.0143661432821345
25.728203626008302        28.506212434611946       6.017301131877201
25.999999999999993        28.33333333333333        6.017995710877878
25.72820362600831         28.839545767945282       6.1156792656585495
25.999999999999996        28.666666666666664       6.115493130757323
26                        29                       6.215335358750585
25.456145091710226        29.346013474713907       6.215468211744033
25.728072545855113        29.173006737356953       6.216566598304414
25.728072545855113        29.506340070690285       6.31996679503205
26                        29.333333333333332       6.317666437843701
26                        29.666666666666664       6.422608514769678
25.45627617186342         29.01255250530223        6.113650633954121
25.454596383636186        31.677840483767483       7.006017502196551
25.727298191818093        31.505586908550406       6.998942894160127
26                        31.33333333333333        6.98920866497125
25.727298191818093        31.83892024188374        7.1227919512666205
26                        31.666666666666664       7.111576445125849
26                        32                       7.237064973876801
25.726912299412994        32.17290782692359        7.250368769860679
25.45382459882598         32.34581565384718        7.260720860373246
25.45421049123108         32.01182806880733        7.131658359578109
25.45382459882598         32.67914898718052        7.393232824851664
25.726912299412987        32.50624116025693        7.381192867201885
26                        32.33333333333333        7.366201204080846
25.72691229941299         32.83957449359026        7.51545847111576
26                        32.666666666666664       7.498778940857565
26                        33                       7.634798184206898
25.45777637184395         33.34174915050227        7.668288595247542
25.728888185921974        33.17087457525113        7.6530448504608435
25.728888185921974        33.50420790858447        7.794756822811062
26                        33.333333333333336       7.774470096072987
26                        33.66666666666667        7.917960764120664
25.45580048533497         33.01044906884139        7.528855306254756
24.63654820548147         42.84487099538162        13.359770274330408
24.907827298945556        42.68091537231237        13.280286843491863
25.17910639240964         42.51695974924312        13.191384263309365
24.907827298945566        43.0142487056457         13.540022577621519
25.179106392409647        42.85029308257646        13.447689970463582
25.179106392409658        43.183626415909785       13.703937496211474
24.9076970518552          42.3475962851951         13.020842311493244
24.636417958391117        42.511551908264344       13.097421486683702
24.63628771130076         42.17823282114708        12.836368310524282
24.63695705296528         41.84489701538057        12.57764140068844
24.909035735184233        41.68092467366208        12.508735190506535
25.181114417403183        41.5169523319436         12.431243629856736
24.908366393519714        42.01426047942859        12.76385213848513
25.180445075738668        41.85028813771011        12.68275061597808
25.179775734074152        42.18362394347661        12.936130827128919
24.90951896028775         41.34843595534201        12.256853363433706
24.63744027806879         41.51240829706049        12.322508814051135
24.63792350317231         41.17991957874041        12.070472795849856
24.640676202259034        40.177205791381276       11.3333548715529
24.91297208602549         40.014375797278525       11.282844998902677
25.185267969791948        39.85154580317577        11.225552490316378
24.912900380745487        40.34655538607174        11.519566140471632
25.185196264511944        40.18372539196899        11.458419383451698
25.185124559231944        40.515904980762215       11.695758245136703
24.63926021711523         40.84623712834662        11.820801091865722
24.912192388173587        40.68107105455442        11.762019864542873
24.910855674230664        41.01475350494821        12.007739414138161
25.18378784528902         40.84958743115601        11.937525640343084
25.182451131346102        41.183269881549805       12.18268743524981
24.639968209687126        40.51172145986395        11.574884574000611
26                        42                       12.865326106678538
25.72636879746988         42.17231991641438        12.980225964211664
25.45273759493976         42.34463983282875        13.0889120164219
25.727038139134397        41.83898411064787        12.73291645240585
25.453406936604274        42.01130402706224        12.8376305424288
25.45407627826879         41.677968221295735       12.588222293465222
25.456893116714635        39.679577476255034       11.156488734026865
25.728446558357316        39.50645540479418        11.081871873618695
25.999999999999996        39.33333333333333        11.002835374484913
25.728446558357312        39.83978873812752        11.30688279366953
25.999999999999993        39.666666666666664       11.223548244737524
25.999999999999996        40                       11.448339744658563
25.728374853077312        40.17196832692074        11.53573128918083
25.456749706154625        40.34393665384148        11.618204122673514
25.456821411434632        40.01175706504826        11.38511044407539
25.456749706154632        40.67726998717481        11.855914442445734
25.728374853077312        40.50530166025407        11.768883597457613
25.999999999999993        40.33333333333333        11.676934041439885
25.728374853077312        40.838634993587405       12.005630281279215
25.999999999999996        40.666666666666664       11.909122713766052
26                        41                       12.144905761637114
25.454076278268793        41.3446348879624         12.340983424560942
25.727038139134393        41.1723174439812         12.245537468487784
25.727038139134393        41.505650777314536       12.488136656895056
26                        41.33333333333333        12.382865269547437
26                        41.666666666666664       12.623005384561173
25.45541299221171         41.010952437568605       12.09675173365321
25.452737594939762        42.67797316616209        13.341134797478016
25.72636879746988         42.50565324974771        13.228188502893234
26                        42.333333333333336       13.109028402985704
25.72636879746988         42.838986583081045       13.476615864813336
26                        42.66666666666667        13.353195522531266
26                        43.00000000000001        13.597827465315214
25.726368797469892        43.17231991641438        13.725661613458108
25.45273759493978         43.34463983282875        13.84642807187068
25.45273759493977         43.01130649949542        13.593810525377538
25.452737594939784        43.67797316616209        14.097979197120516
25.72636879746989         43.50565324974771        13.973540932740638
26                        43.33333333333334        13.84203497863044
25.72636879746989         43.838986583081045       14.219417118330488
26                        43.66666666666667        14.084239358253072
26                        44.00000000000001        14.324440604182945
25.726368797469892        44.17231991641438        14.463110340824173
25.45273759493978         44.34463983282875        14.593571452736821
25.45273759493978         44.01130649949542        14.346980254704318
25.452737594939784        44.67797316616208        14.83571898717408
25.726368797469892        44.50565324974771        14.702561549210232
26                        44.33333333333334        14.561195486517718
25.726368797469895        44.838986583081045       14.937468390590073
26                        44.66666666666667        14.793406001846389
26.000000000000004        45.000000000000014       15.02107215016901
25.452737594939762        45.34463983282879        15.30086544779663
25.72636879746988         45.1723199164144         15.165913177251984
25.726368797469885        45.50565324974774        15.388002170338709
26.000000000000004        45.33333333333334        15.242200227193813
26.000000000000004        45.66666666666668        15.455019425564275
25.452737594939773        45.01130649949543        15.071520535574598
21.638757998018335        21.714724500673356       3.3783986856792096
21.666108914437704        21.98281870567689        3.462638682301844
21.69345983085707         22.250912910680427       3.540570945989574
21.42583866534556         21.809816333782233       3.3281693311132825
21.453189581764924        22.07791053878577        3.4120488182436683
21.212919332672776        21.90490816689111        3.244297590862717
21.9322020528191          21.77626513922104        3.4961398534225787
22.225646107619866        21.837805777768722       3.60531724157857
22.519090162420632        21.89934641631641        3.7059308501472965
21.959552969238466        22.044359344224574       3.5759807927992027
22.25299702403923         22.105899982772257       3.6807591237091284
21.98690388565783         22.31245354922811        3.649513999240839
22.280813149172097        22.463190625873054       3.771093715360972
22.546906287553494        22.256637059417198       3.7979311457524476
22.574722412686356        22.61392770251799        3.886472163842219
23.035128078506503        22.30824180894701        3.9369638015037176
22.80492524559643         22.4610847557325         3.9128163478820976
22.777109120463567        22.10379411263171        3.8233809158445835
23.37687640636681         22.264307876055035       4.011255961786833
23.118857448323872        22.05986017973973        3.90127317709851
22.860838490280937        21.85541248342443        3.7874232123718663
23.46060577618418         22.015926246847755       3.974152672520698
23.202586818141242        21.81147855053245        3.8639028087647826
23.54433514600155         21.767544617640475       3.9353696393260713
23.631039453209297        22.271555430132928       4.072588938610427
23.714768823026667        22.023173800925647       4.034999461689776
23.885202500051786        22.278802984210827       4.131934392580048
24.670153882715773        22.997176878031052       4.456505100879491
24.89800634083843         22.75147784784817        4.447809363058831
25.125858798961087        22.50577881766529        4.437273629304429
24.910027315075617        23.09876642322732        4.5264440260121335
25.13787977319827         22.85306739304444        4.516260203481936
25.149900747435453        23.200355968423587       4.595041754701294
24.541265466877036        22.761028964458408       4.378510353941443
24.4123770510383          22.524881050885764       4.299952675216542
24.76911792499969         22.515329934275528       4.370319074319057
24.45969062758135         21.731719779511224       4.124201367864529
24.32500581074654         21.99929057550615        4.16134898452232
24.19032099391172         22.266861371501076       4.195340005899716
24.15457213372142         21.743661392220975       4.064987181154362
24.019887316886603        22.0112321882159         4.10003908450736
23.849453639861487        21.755603004930723       4.0020432716415435
24.68174668470793         21.989739458895915       4.231959766020083
24.90380274183451         22.247759138280603       4.336317186500049
24.54706186787311         22.25731025489084        4.267534518258453
26                        23.666666666666664       4.851556406134907
25.720640573890876        23.515881514600913       4.769423175645373
25.441281147781755        23.365096362535155       4.685661006573627
25.999999999999996        23.333333333333332       4.777409963706105
25.720640573890876        23.182548181267578       4.695592317158359
25.999999999999996        23                       4.703412214716755
25.708619599653694        22.83525960588843        4.616790945558055
25.429260173544574        23.01780778715601        4.606972056642835
25.41723919930739         22.670519211776863       4.528078083753938
21.75917199867889         21.476483000448905       3.354883896916426
21.879585999339447        21.238241500224454       3.3018366584415118
22                        21                       3.219256970254355
22.052616053479653        21.538023638996588       3.4731013920194473
22.17303005414021         21.299782138772137       3.4205304809041586
22.34606010828042         21.59956427754427        3.5827551075350925
21.42583866534556         21.476483000448905       3.198639273902757
21.212919332672776        21.571574833557783       3.1325226992105573
20.999999999999996        21.666666666666657       3.032763738833831
21.21291933267278         21.238241500224454       2.953847449666127
21                        21.33333333333333        2.8718436548477113
21                        21                       2.644023212969488
21.54625266600611         21.238241500224454       3.164288040155436
21.333333333333332        21                       2.9086597709343796
21.666666666666664        21                       3.100404356696095
23                        20.999999999999996       3.5210694170489263
22.839696720806877        21.299782138772137       3.6049091821723622
22.679393441613755        21.59956427754427        3.666529659871782
22.666666666666668        21                       3.434563525653392
22.506363387473545        21.299782138772137       3.519768960306195
22.333333333333336        21                       3.33395937672185
23.181445048667186        21.255848205880156       3.6885392093181286
23.36289009733437         21.511696411760315       3.826639283410548
23.021141769474063        21.555630344652293       3.749090854556992
23.6962234306677          21.51169641176032        3.8968355561163026
23.514778382000518        21.255848205880156       3.7659802752163483
23.333333333333332        20.999999999999996       3.6057552761395266
23.84811171533385         21.25584820588016        3.839782032269949
23.666666666666664        21                       3.6868018263855356
24.000000000000004        21                       3.764209067786842
24.153230209193786        21.243906593170408       3.9115642038264116
24.306460418387566        21.487813186340816       4.031561637185668
24.001341924527637        21.499754799050564       3.9660634580523673
25.29771314672674         21.644516522324757       4.262250969208563
25.24042836413819         21.931603954104936       4.324252650760652
25.183143581549636        22.218691385885116       4.382593537459282
25.01837230701161         21.67358427472025        4.217978868203036
24.96108752442306         21.960671706500424       4.278978424778243
24.739031467296478        21.702652027115736       4.171962334421672
26                        22.666666666666668       4.629833334707626
25.708619599653698        22.501926272555096       4.542674205638768
25.417239199307392        22.337185878443528       4.453423483924492
26                        22.333333333333336       4.554989881052916
25.708619599653698        22.168592939221764       4.467292892073916
26.000000000000004        22                       4.478881853752682
25.531808764484495        21.763011014883173       4.336716748088105
25.765904382242248        21.881505507441588       4.408927042936117
25.474523981895945        22.05009844666335        4.396900513433055
24.6397937517209          21.487813186340816       4.091693498465168
24.486563542527122        21.243906593170408       3.972450245348693
24.333333333333336        21                       3.825849289551823
24.81989687586045         21.243906593170404       4.034366210645225
24.666666666666668        20.999999999999996       3.888519435091137
25.000000000000004        20.999999999999996       3.9522195044047828
25.19847543115116         21.42967768154984        4.173578833188256
24.919134591436034        21.458745433945325       4.13350838221463
25.099237715575583        21.214838840774917       4.070235011586977
25.531808764484495        21.42967768154984        4.242645598538106
25.432571048908915        21.214838840774917       4.137825198644781
25.333333333333336        20.999999999999996       4.018333113170538
25.765904382242248        21.21483884077492        4.19891111084306
25.66666666666667         21                       4.077942447076744
26.000000000000007        21                       4.13104750612351
25.76590438224225         21.548172174108252       4.318400992554176
26.000000000000004        21.333333333333332       4.275956119995684
26.000000000000004        21.666666666666664       4.391900902538715
