# Supplementary material for: Development of three-dimensional forward modeling and observation device for leakage electric field in the process of foundation pit pumping test
Source: PLoS One. 2025 Aug 20;20(8):e0328727. doi: 10.1371/journal.pone.0328727 (PMC12367133; doi:10.1371/journal.pone.0328727)
Supplement: S3 File — This is the data used in Section 4.2.2 “Effect of emitting positive electrode burial depth” of the paper. (ZIP) [file pone.0328727.s003.zip › 4.2.2/4.2.2_H=-10m.dat]

X                         Y                        V
22.574628893016158        76.72942862922116        3.5599958292564926
22.60238376051727         76.47032735998664        3.6150320019409463
22.630138628018383        76.2112260907521         3.6697474913535735
22.657893495519495        75.95212482151759        3.724142297494485
22.866467467179106        76.67071987236304        3.637991107975294
22.89422233468022         76.41161860312852        3.6928820326563994
22.92197720218133         76.152517333894          3.7474522740657337
23.15830604134205         76.61201111550493        3.7133457424127516
23.186060908843164        76.35290984627039        3.7680914190904806
23.450144615505           76.5533023586468         3.7860597325688095
22.667556079559315        74.9828772489406         3.905717749661537
22.38556941467499         75.14550163333092        3.8047162211995262
22.103582749790657        75.30812601772126        3.7002707716932983
21.82159608490633         75.47075040211159        3.592381401142909
22.39021191989817         74.81672620090966        3.866665000146356
22.108225255013842        74.97935058529998        3.760152514776555
21.82623859012951         75.14197496969031        3.650196108362564
22.112867760237023        74.65057515287872        3.8209384304428937
21.830881095352694        74.81319953726904        3.708914988165329
21.83552360057588         74.48442410484778        3.7685380405512894
22.379127691981772        75.79166668171558        3.6854993735104653
22.10036188844405         75.6312085419136         3.6415790747266064
22.6611143568661          75.62904229732526        3.784382991627639
22.382348553328377        75.46858415752325        3.744965569060374
22.664335218212706        75.30595977313293        3.844908142350008
20.999999999999993        69.99999999999999        4.210788736628392
21.2886751345948          70.16666666666666        4.379970781600365
21.57735026918961         70.33333333333331        4.508174969141822
21.866025403784416        70.49999999999997        4.595401299252713
20.999999999999993        70.33333333333333        4.122823884013846
21.288675134594804        70.49999999999999        4.295484321190725
21.57735026918961         70.66666666666664        4.427166900936978
20.999999999999993        70.66666666666666        4.0503993393673445
21.2886751345948          70.83333333333331        4.226538168749074
20.999999999999996        71                       3.9935151026891105
20.999999999999996        71.99999999999999        3.805507343353117
21.288675134594804        72.16666666666664        3.958533929575216
21.57735026918961         72.3333333333333         4.07671516203715
21.866025403784416        72.49999999999996        4.160051040738863
21                        72.33333333333333        3.7309134005045386
21.288675134594804        72.49999999999997        3.890208661531559
21.57735026918961         72.66666666666663        4.014658568798469
21                        72.66666666666666        3.677464932569037
21.288675134594804        72.83333333333331        3.843028868401229
21                        73                       3.6451619395470574
21.866025403784416        72.83333333333331        4.092452719691719
21.866025403784416        73.16666666666667        4.026450472161519
21.866025403784416        73.50000000000003        3.9620442981482085
21.577350269189612        72.99999999999999        3.946974668767719
21.57735026918961         73.33333333333334        3.880886842253995
21.288675134594804        73.16666666666667        3.7752593893869264
21.288675134594804        71.16666666666664        4.152897737133895
21.57735026918961         71.33333333333329        4.277627367408511
21.866025403784416        71.49999999999993        4.367703993513069
21                        71.33333333333333        3.918833335232033
21.288675134594804        71.49999999999997        4.081188741837523
21.57735026918961         71.6666666666666         4.208891144272872
20.999999999999996        71.66666666666666        3.8561640821199608
21.2886751345948          71.83333333333329        4.021492260886241
21.866025403784416        71.83333333333327        4.296204055139637
21.866025403784416        72.16666666666661        4.226986404214883
21.57735026918961         71.99999999999994        4.141662009430589
21.866025403784416        70.83333333333329        4.516236050706683
21.866025403784416        71.1666666666666         4.440336948793422
21.57735026918961         70.99999999999997        4.350764060856416
22.707184831797672        71.99040268548428        4.522627858421168
22.426798355793256        72.16026845698951        4.405744966886543
22.146411879788836        72.33013422849473        4.284886027659127
22.426798355793256        71.82693512365617        4.478122631054493
22.146411879788836        71.99680089516139        4.354542541481056
22.146411879788836        71.66346756182804        4.426481342751829
22.69795731056492         76.95884405986027        3.5454926688098825
22.98979588472787         76.90013530300216        3.622207431263601
23.281634458890814        76.84142654614404        3.696281549435892
22.82128572811368         77.18825949049939        3.5297180802108086
23.113124302276628        77.12955073364127        3.6051523263995002
22.94461414566244         77.4176749211385         3.512672063459662
23.704885397132042        77.46892782211329        3.662605162571264
23.451461646642176        77.45184352178836        3.614545892141068
23.198037896152307        77.43475922146342        3.564568192437164
23.619971803256362        77.16371933429113        3.7045951190722084
23.366548052766497        77.14663503396619        3.6558329373726535
23.53505820938068         76.85851084646896        3.745746642404724
23.93931623422299         77.32007873838921        3.737343883255777
23.85440264034731         77.01487025056704        3.779555445182115
23.769489046471627        76.70966176274487        3.820928573940135
24.173747071313933        77.17122965466513        3.81057432148396
24.088833477438254        76.86602116684296        3.8530074888357753
24.408177908404884        77.02238057094104        3.8822964772558977
21.833644645408885        76.41213223157983        3.4241851406848838
21.55576309693926         76.27475482105322        3.355045541357711
21.27788154846963         76.13737741052661        3.269808188779348
21                        76                       3.168473082949877
21.829628458574703        76.09833828842375        3.480277848347038
21.551746910105074        75.96096087789715        3.410819061008135
21.273865361635444        75.82358346737053        3.325262520418124
21.825612271740514        75.78454434526768        3.536343268499657
21.547730723270885        75.64716693474105        3.466565293149191
22.108394262112423        76.25879642822575        3.528638127599142
22.104378075278238        75.94500248506966        3.5851222449176
22.383143878815957        76.10546062487167        3.628623846535704
22.327634143813732        76.62366316334072        3.520307792377605
22.08063939461131         76.51789769746027        3.4750375628537533
22.355389011314845        76.36456189410619        3.574626161092512
22.35245725179887         76.97400391939276        3.460887403713174
22.130285610581584        77.21857920956435        3.35836619178393
21.908113969364297        77.46315449973595        3.252432193468706
22.105462502596446        76.8682384535123         3.416670142954507
21.88329086137916         77.1128137436839         3.3096197071454014
21.85846775339402         76.76247298763187        3.3668706895508214
22.475785669347633        77.20341935003188        3.4466400239921953
22.599114086896392        77.43283478067099        3.4311212161187825
22.253614028130343        77.44799464020346        3.3443745927885287
21                        73.33333333333334        3.564529200010321
21.288675134594804        73.5                     3.7004479339301173
21.57735026918961         73.66666666666669        3.8118966708770294
21                        73.66666666666666        3.485793665789042
21.288675134594804        73.83333333333334        3.627533683788626
21                        74                       3.4089553368832193
21.557015733717254        74.32294940323186        3.7012619823971287
21.278507866858625        74.16147470161593        3.581401081174364
21.845690868312058        74.1562827365652         3.831502839976519
21.567183001453433        73.99480803494927        3.7558106834167906
21.855858136048237        73.82814136828262        3.896004925842214
21.547730723270888        75.31383360140774        3.5233014980014707
21.273865361635444        75.4902501340372         3.365681955844334
21                        75.66666666666666        3.1925757489498765
21.273865361635444        75.15691680070387        3.4171050728228414
21                        75.33333333333333        3.2276820965023134
21                        75                       3.2737921256070757
21.557015733717254        74.65628273656519        3.63577159496501
21.278507866858625        74.82814136828259        3.470856289983615
21.278507866858625        74.49480803494926        3.531176438998901
21                        74.66666666666666        3.328942036205558
21                        74.33333333333333        3.373996439964273
21.55237322849407         74.98505816898646        3.5790844601916016
21                        76.33333333333334        3.0998328011859493
21.27788154846963         76.47071074385994        3.20546194946238
21.555763096939256        76.60808815438655        3.2949933444875903
21                        76.66666666666666        3.0419244254616804
21.27788154846963         76.80404407719327        3.1518476161849307
21                        77                       2.994747955776848
21.302704656454768        77.15438483324532        3.095883145152028
21.580586204924394        76.95842891043858        3.23835388340408
21.605409312909533        77.30876966649063        3.1817778910492955
21                        77.33333333333334        2.9192250237124897
21.302704656454765        77.48771816657865        3.0301190323961076
21.60540931290953         77.64210299982396        3.1257725976018125
21                        77.66666666666667        2.837189375290967
21.302704656454765        77.82105149991199        2.9578422032829947
21                        78                       2.7486410105121712
21.747046337251547        78.34751834004086        3.009688113873748
21.49803089150103         78.23167889336058        2.9539903567251877
21.249015445750516        78.1158394466803         2.866974655604754
21.8007355479558          78.05273039327255        3.095617940127771
21.55172010220528         77.93689094659227        3.0423890436913608
21.85442475866005         77.75794244650425        3.1765326333260715
21                        67                       4.923959131197094
21.288675134594808        67.16666666666667        5.127253733666167
21.577350269189612        67.33333333333334        5.27970242121317
21.866025403784416        67.50000000000001        5.381305193837988
21                        67.33333333333334        4.8081948142412205
21.288675134594804        67.5                     5.027764495863594
21.57735026918961         67.66666666666667        5.196488262563838
21                        67.66666666666666        4.711245487471767
21.288675134594804        67.83333333333333        4.947090248247495
21                        68                       4.633111150889069
21.866025403784416        66.50000000000001        5.700404004035832
21.866025403784416        66.83333333333336        5.593717483331503
21.866025403784416        67.16666666666669        5.487351213265683
21.577350269189612        66.66666666666669        5.486228282572684
21.577350269189612        67.00000000000001        5.382805226573809
21.288675134594804        66.83333333333334        5.227413324959752
21                        66                       5.178275400940477
21.288675134594808        66.16666666666669        5.414958959976288
21.577350269189612        66.33333333333334        5.589001827674739
21                        66.33333333333334        5.09412157892503
21.288675134594804        66.5                     5.321495276417537
21                        66.66666666666667        5.0093494890106065
22.70583207283507         66.98650802938512        5.8796122659184915
22.42589651648485         67.1576720195901         5.721025862897145
22.145960960134634        67.32883600979505        5.55492350553695
22.42589651648485         66.82433868625677        5.830981947945789
22.145960960134634        66.99550267646171        5.662924557775036
22.145960960134634        66.66216934312838        5.771245860651605
21                        65                       5.49637716406681
21.288675134594808        65.16666666666666        5.733454167312006
21.577350269189612        65.33333333333333        5.915221243447521
21.866025403784416        65.49999999999999        6.041678392473243
21                        65.33333333333334        5.402131556190159
21.288675134594804        65.5                     5.6299603881412565
21.57735026918961         65.66666666666666        5.802479292982785
21                        65.66666666666667        5.296097635147972
21.288675134594804        65.83333333333333        5.514678295805195
21.866025403784416        65.83333333333334        5.924997323186837
21.866025403784416        66.16666666666667        5.811239193707645
21.577350269189612        66                       5.694279090425073
22.700399217566876        65.98695860007854        6.226002009572372
22.422274612972725        66.15797240005236        6.058153134146664
22.14415000837857         66.3289862000262         5.882953798967864
22.422274612972725        65.82463906671902        6.175952431185558
22.14415000837857         65.99565286669285        5.997271042323121
22.14415000837857         65.66231953335951        6.11451122548581
22.424085564728788        66.49115554315456        5.942695372554377
22.70221016932294         66.32014174318073        6.106794424704001
22.704021121079002        66.65332488628292        5.991331176819326
22.144329103181548        65.32807087053357        6.238838514183531
22.422632802578676        65.15614174106713        6.42772896291951
22.700936501975804        64.98421261160071        6.608349738681068
22.4224537077757          65.49039040389309        6.30007623758484
22.700757407172826        65.31846127442665        6.477371576709476
22.70057831236985         65.65270993725258        6.349922333673327
23.535949109302567        65.49529061144665        6.694547857331929
23.257432478724006        65.65917994099061        6.542575075488694
22.97891584814544         65.82306927053457        6.386393126235573
23.25761157352698         65.32493127816467        6.672949434130103
22.979094942948414        65.48882060770862        6.513540467606686
22.97927403775139         65.15457194488269        6.644216727913131
21.866025403784416        64.50000000000003        6.416150930412765
21.866025403784416        64.83333333333334        6.289046036304111
21.866025403784416        65.16666666666667        6.164221856990974
21.577350269189612        64.66666666666669        6.18853186695778
21.577350269189612        65                       6.05073619780492
21.288675134594804        64.83333333333334        5.881940611509183
22.422632802578676        64.82280840773382        6.557645620564967
22.144329103181544        64.99473753720025        6.365068575265126
22.144329103181548        64.66140420386692        6.493579351142126
22.14328993044437         64.32793074450687        6.627827240152276
22.420554457104323        64.15586148901372        6.830247257372922
22.69781898376428         63.98379223352055        7.023410982074762
22.4215936298415          64.48933494837377        6.691621041174824
22.69885815650145         64.3172656928806         6.880406438688713
22.699897329238627        64.65073915224065        6.742052690890825
22.420554457104327        63.82252815568039        6.972969024922605
22.14328993044437         63.99459741117353        6.767160060220928
21.866025403784416        64.16666666666669        6.552094803000333
22.14328993044437         63.6612640778402         6.909321221707518
21.866025403784416        63.83333333333336        6.690867017006006
21.866025403784416        63.50000000000003        6.832467572429448
21                        64                       5.9058005591517535
21.288675134594808        64.16666666666669        6.1313467767854855
21.577350269189612        64.33333333333334        6.301463567205785
21                        64.33333333333334        5.740812259329027
21.288675134594804        64.5                     5.992386776750063
21                        64.66666666666666        5.604337794300786
21                        62.99999999999999        6.2255950248299925
21.288675134594808        63.16666666666667        6.4941486507739015
21.577350269189612        63.33333333333335        6.696439499973755
21                        63.33333333333333        6.104498442783269
21.288675134594804        63.5                     6.367860742193073
21.57735026918961         63.666666666666686       6.564960264858657
21                        63.666666666666664       5.997900287557374
21.288675134594804        63.83333333333334        6.256071260432908
21.577350269189612        64.00000000000001        6.431797745323336
22.69898562607454         73.00065310278907        4.303728889414635
22.421332218644498        73.16710206852606        4.194638338134061
22.143678811214457        73.33355103426304        4.080743474378622
22.421332218644498        72.8337687351927         4.262477204078269
22.143678811214457        73.00021770092968        4.146865994357424
22.143678811214457        72.66688436759632        4.214584587852975
22.424065287218877        72.49701859609111        4.333325858848774
22.704451763223293        72.32715282458588        4.448091082151754
22.701718694648918        72.66390296368748        4.375124759149576
23.549948660592715        72.49997223290657        4.621163520792352
23.266294315753324        72.66686585620074        4.517464200744445
22.98263997091393         72.83375947949492        4.411652656951855
23.269027384327703        72.33011571709915        4.592489498911627
22.98537303948831         72.4970093403933         4.484863240902916
22.988106108062688        72.16025920129172        4.559644278121186
22.972444511596684        73.1687809128797         4.338588878226206
23.256098856436076        73.00188728958554        4.442811406765277
23.539753201275467        72.83499366629135        4.5449217115596365
23.24590339711883         73.33690872297032        4.369733346640184
23.52955774195822         73.17001509967615        4.470254636181024
23.51936228264098         73.50503653306095        4.397162294656514
22.67914738041006         73.98340941295626        4.100279131231109
22.397939453798667        74.15041431025344        3.9944261604763147
22.116731527187273        74.3174192075506         3.8838457969163844
22.408106721534846        73.82227294197085        4.060073804916053
22.126898794923452        73.98927783926803        3.948152018848827
22.13706606265963         73.66113647098544        4.013995527221818
22.394075686848417        74.48357025558154        3.9301219472722795
22.67528361345981         74.31656535828436        4.0345780712964725
22.67141984650956         74.64972130361248        3.969724277440004
22.414719470089672        73.49468750524846        4.12680275504747
22.692372877519713        73.32823853951146        4.234805670398259
22.685760128964887        73.65582397623386        4.166989084337056
23.51215707387164         74.51960215863122        4.189256915701875
23.230623409100865        74.67402718873434        4.096766819567048
22.949089744330088        74.82845221883747        4.002253764220297
23.234487176051115        74.34087124340624        4.1632077408552215
22.952953511280338        74.49529627350935        4.067477488753603
22.956817278230588        74.16214032818124        4.133548479364967
23.23929064856401         73.66449415969272        4.300325578731857
22.959219014487033        73.82395178632449        4.201364524256731
22.96583176304186         73.4963663496021         4.269423384763854
23.23688891230756         74.00268270154947        4.231129942236598
23.51696054638453         73.8432250749177         4.326587066557707
23.514558810128086        74.18141361677445        4.257285273572808
22.9337178854744          75.81234667354892        3.813472641575157
22.936938746821006        75.48926414935659        3.8745663505485863
22.940159608167612        75.16618162516426        3.935944516111369
23.209542275429307        75.67256852558025        3.900933143988473
23.212763136775912        75.34948600138792        3.962879867802289
23.48536666538421         75.53279037761158        3.9865238047343765
23.22169327293839         75.01175659506113        4.029417416325705
23.503226937709165        74.857331564958          4.120867357328087
23.494296801546685        75.19506097128479        4.053289653672283
23.197801592136237        76.01273918592533        3.8343902846525193
23.47362598209114         75.87296103795666        3.91945845357195
23.46188529879807         76.21313169830172        3.852637096183409
24.361524384388247        72.99889913463831        4.6840748710280335
24.080803683805826        73.1676116007792         4.590020984512524
23.800082983223405        73.33632406692007        4.49438345905536
24.09099914312307         72.8325901673944         4.665911122601178
23.81027844254065         73.00130263353527        4.568874698861956
23.820473901857895        72.66628120015048        4.644940672522654
20.999999999999996        69                       4.385540224954045
21.288675134594804        69.16666666666667        4.573639299503961
21.57735026918961         69.33333333333333        4.722016623930685
21.866025403784416        69.5                     4.830672198234219
20.999999999999996        69.33333333333334        4.3289273601913365
21.2886751345948          69.5                     4.512047747605202
21.57735026918961         69.66666666666666        4.655446384895821
20.999999999999993        69.66666666666666        4.270676864082859
21.2886751345948          69.83333333333331        4.448818564360508
21.866025403784416        69.83333333333333        4.750534620620469
21.866025403784416        70.16666666666664        4.672110987626642
21.57735026918961         69.99999999999999        4.580953704708805
21.288675134594808        68.16666666666667        4.832264924334744
21.577350269189612        68.33333333333334        4.985163960241235
21.866025403784416        68.50000000000001        5.091808258608489
21                        68.33333333333334        4.564366520213851
21.288675134594804        68.5                     4.761383510876874
21.57735026918961         68.66666666666667        4.912145764000602
20.999999999999996        68.66666666666667        4.48184287823551
21.2886751345948          68.83333333333334        4.67672308611577
21.866025403784416        68.83333333333334        5.00275623014676
21.866025403784416        69.16666666666667        4.915710876688651
21.57735026918961         69                       4.816077856463765
21.866025403784416        67.83333333333334        5.285093956018297
21.866025403784416        68.16666666666669        5.18859497760839
21.577350269189612        68                       5.090969981697618
22.699957209871208        67.98461841724786        5.559335491131427
22.42197994117561         68.15641227816525        5.410370049463424
22.144002672480013        68.32820613908262        5.254527638622464
22.42197994117561         67.82307894483192        5.51181933649937
22.144002672480013        67.9948728057493         5.353645641640429
22.144002672480013        67.66153947241597        5.452475904068177
22.42393822883023         67.490375482211          5.614834664872318
22.70387378518045         67.31921149200603        5.769677471337606
22.701915497525828        67.65191495462695        5.662918546408603
23.530287315179216        67.49540830028944        5.9725175577954595
23.25351061340988         67.65847833927558        5.838111498963418
22.976733911640544        67.82154837826172        5.700384143408768
23.2554689010645          67.32577487665466        5.947587133526525
22.978692199295164        67.48884491564081        5.806913488328855
22.980650486949784        67.1561414530199         5.9166187029008785
22.69607204186485         69.98753344499346        4.997545749545414
22.419389829171372        70.15835562999564        4.867378436954471
22.142707616477892        70.3291778149978         4.733330286856941
22.419389829171372        69.82502229666231        4.951288962644391
22.142707616477892        69.99584448166448        4.813640393888893
22.142707616477892        69.66251114833115        4.895664445540661
22.695603341768617        68.98527419149258        5.266214224384842
22.41907736244055         69.15684946099506        5.12802945416329
22.142551383112483        69.32842473049752        4.982848778779758
22.41907736244055         68.82351612766172        5.218370567760856
22.142551383112483        68.9950913971642         5.0705386748057295
22.142551383112483        68.66175806383086        5.1602352458354055
22.419233595805963        69.49093587882868        5.038442862336765
22.695759575134026        69.3193606093262         5.174225373970865
22.695915808499436        69.65344702715983        5.0846692156910365
22.42052865180808         68.48996420291348        5.313057978283649
22.698505920503678        68.3181703419961         5.459003741558739
22.697054631136147        68.65172226674434        5.361296652643201
22.981647080537375        71.8250071272506         4.633559584612897
23.256109329277074        71.6596115690169         4.742329711212316
23.530571578016772        71.4942160107832         4.848938238219399
23.262568356802387        71.99486364305803        4.666518878158941
23.537030605542085        71.82946808482433        4.771231878604359
23.5434896330674          72.16472015886545        4.695306972795381
24.282966104826798        76.03097959526119        4.0488670003337885
24.324703372686162        76.36144658715448        3.9933147932420727
24.36644064054552         76.69191357904775        3.9377912855494603
24.005358941719535        76.2050871830564         3.9629306718803967
24.047096209578893        76.53555417494968        3.9079547306585614
23.727751778612266        76.3791947708516         3.875328249292089
24.017099625012605        75.86491652271133        4.030218414051583
23.739492461905336        76.03902411050652        3.942260802184981
23.751233145198405        75.69885345016145        4.0094373488517885
25.16223255284367         76.51866452899942        4.10946849564838
25.19965820936707         76.83977800616304        4.053761872005198
25.237083865890465        77.16089148332665        3.9977892967251316
25.274509522413865        77.48200496049026        3.941550769808149
24.91088100469741         76.6865698763133         4.03501408361525
24.948306661220805        77.0076833534769         3.9795670508634235
24.9857323177442          77.32879683064051        3.9238540664747226
24.659529456551144        76.85447522362716        3.9592900774844275
24.69695511307454         77.17558870079077        3.9041026356239534
24.61779218869178         76.52400823173389        4.015242883046349
24.57605492083242         76.1935412398406         4.071224388007401
24.869143736838044        76.35610288442001        4.091424886445571
23.771703543646638        75.35782000419991        4.079302390067119
24.05804042190906         75.18284963078821        4.170467037580424
24.344377300171487        75.00787925737654        4.260017747274318
24.03757002346083         75.52388307674977        4.100012990824425
24.323906901723255        75.34891270333809        4.188974694977652
24.303436503275027        75.68994614929963        4.118591112664156
24.06697055807154         74.84512022446144        4.2389018632666975
23.780633679809114        75.02009059787311        4.146902727379236
23.78956381597159         74.68236119154632        4.215314919409197
23.792477970459736        74.3462781704808         4.283281827690846
24.072798867047823        74.17295418233039        4.375874376907187
24.353119763635917        73.99963019417996        4.467034563350924
24.06988471255968         74.5090372033959         4.306824259074497
24.35020560914777         74.33571321524548        4.396901235967318
24.347291454659626        74.67179623631101        4.327895630608463
23.797281442972626        73.66990108676728        4.42319918648997
24.078002143555047        73.50118862062641        4.517528562355418
24.358722844137468        73.33247615448552        4.610274299279172
24.07520060330427         73.83476564047362        4.446489942721411
24.355921303886692        73.66605317433275        4.537927530053463
23.79487970671618         74.00808962862405        4.352603789533452
25.160936276916875        76.17635385184482        4.1752953933286925
24.86784746091125         76.0137922072654         4.157256778342897
24.574758644905625        75.851230562686          4.137061274121756
25.159640000990077        75.83404317469021        4.24171604974057
24.866551184984452        75.6714815301108         4.223682428971802
25.158343725063283        75.49173249753561        4.308730464883985
24.615699441802086        75.1691636707629         4.2781900689050465
24.887021583432684        75.33044808414925        4.294427641441639
24.595229043353854        75.51019711672444        4.207295936521843
26                        76                       4.341108711947567
25.720744184281223        76.17288817633315        4.265240293743508
25.441488368562446        76.34577635266629        4.188026888310426
25.71944790835443         75.83057749917853        4.332011264651738
25.44019209263565         76.00346567551168        4.254325822604699
25.438895816708854        75.66115499835706        4.321218515630548
24.619738711726765        74.83560462478816        4.345666195190295
24.89510012328204         74.66332999219978        4.4300369895332
25.17046153483732         74.4910553596114         4.513130130303022
24.891060853357363        74.99688903817452        4.361722941681676
25.166422264912637        74.82461440558612        4.443978160885207
25.162382994987958        75.15817345156086        4.375844939078894
24.898014277770187        74.32724697113426        4.499858481102969
24.622652866214906        74.49952160372263        4.414515882642251
24.625567020703052        74.16343858265711        4.484493292118958
23.530258545096874        68.49129992290949        5.6570196023121975
23.252040143987458        68.6559580124372         5.529680210956666
22.973821742878037        68.82061610196489        5.39941175164752
23.253491433354988        68.32240608768896        5.630088345386126
22.975273032245568        68.48706417721664        5.497157032991456
22.976724321613098        68.1535122524684         5.597526974992544
23.253501023382434        67.99044221348227        5.7325905318099375
23.53027772515177         67.82737217449612        5.864332791904666
23.53026813512432         68.15933604870281        5.759166806743598
23.821660399131037        72.33614177033098        4.719634763731625
24.093372137669355        72.1723113077554         4.816572212743134
24.365083876207677        72.0084808451798         4.911975867826929
24.092185640396213        72.50245073757489        4.740396658307083
24.36389737893453         72.3386202749993         4.834318850163774
24.36271088166139         72.6687597048188         4.758351851230831
24.086913110144042        71.83705923371427        4.894125083613373
23.81520137160572         72.00088969628986        4.795482925168149
23.808742344080407        71.66563762224874        4.873112540410872
23.808641560581442        71.3326080632223         4.9535431759812845
24.08671154314611         71.17100011566137        5.056362392560509
24.364781525710782        71.00939216810046        5.157395887957129
24.086812326645074        71.50402967468783        4.974248202463876
24.364882309209744        71.3424217271269         5.073598143334332
24.36498309270871         71.67545128615336        4.991791469957594
24.08597111380865         70.83836812789336        5.140348277737581
23.80790113124398         70.99997607545427        5.035725024718153
23.52983114867931         71.16158402301518        4.929316050516093
23.80716070190652         70.66734408768625        5.119852390973119
23.52909071934185         70.82895203524716        5.011639380330855
23.528350290004386        70.49632004747913        5.095908227663743
25.181921014347406        72.51891452766279        4.947647913649654
24.90845547102769         72.67890939665463        4.861186151415234
24.63498992770797         72.83890426564646        4.773328470541347
24.909641968300832        72.34876996683514        4.938049628926777
24.636176424981112        72.50876483582697        4.8488986993985455
24.637362922254255        72.17862540600747        4.926158946985845
22.69924142215306         70.98757944335897        4.749626185515646
22.421502749363516        71.15838629557263        4.627486697596183
22.143764076573966        71.32919314778627        4.500179300261954
22.421502749363516        70.82505296223931        4.705749831475519
22.143764076573966        70.99585981445296        4.575627344841813
22.143764076573966        70.66252648111964        4.654341536054523
22.424150552578382        71.4926607096144         4.551923213070302
22.701889225367932        71.32185385740074        4.6721971739741175
22.704537028582802        71.65612827144251        4.596531064942607
22.420446289267442        70.49170429611746        4.785558208831125
22.69712850196092         70.3208821111153         4.912894044101112
22.69818496205699         70.65423077723713        4.83025418942455
23.253461526062203        71.32533715497513        4.820433818715855
22.9789992773225          71.49073271320881        4.709563241625413
22.97635147410763         71.15645829916704        4.787329801147945
23.25198066738728         70.66007317943908        4.983061038601883
22.97561104477017         70.82382631139902        4.867633691219211
23.250924207291206        70.32672451331725        5.067994935359973
22.9745545846741          70.4904776452772         4.950414641552611
22.97349812457803         70.15712897915535        5.035207442653835
23.25272109672474         70.9927051672071         4.900774669899765
21                        53                       11.43382864485846
21.288675134594808        53.16666666666666        12.00073682427145
21.577350269189612        53.333333333333314       12.41948592484843
21.866025403784416        53.499999999999964       12.690075946589518
21.000000000000004        53.333333333333336       11.288792184713628
21.288675134594808        53.499999999999986       11.850656653090686
21.577350269189612        53.66666666666664        12.264362042631962
21.000000000000004        53.66666666666667        11.153515574837687
21.288675134594808        53.83333333333332        11.710336332179146
21.000000000000004        54                       11.027998815231294
21.000000000000004        56.00000000000001        9.861690315361521
21.288675134594808        56.16666666666669        10.315737506174763
21.577350269189612        56.33333333333337        10.629515368452914
21.866025403784416        56.50000000000005        10.80302390219637
21                        56.33333333333334        9.645888994474321
21.288675134594804        56.500000000000014       10.108261519105529
21.57735026918961         56.6666666666667         10.430364715201373
21                        56.666666666666664       9.425384883010176
21.2886751345948          56.83333333333334        9.896082741459022
20.999999999999996        56.99999999999999        9.200177980969086
21                        60                       7.569304367216334
21.288675134594808        60.166666666666664       7.904420967405622
21.577350269189612        60.333333333333314       8.15345482966129
21.866025403784416        60.49999999999997        8.316405953982896
21                        60.333333333333336       7.413724240919196
21.288675134594804        60.499999999999986       7.738149290517285
21.57735026918961         60.66666666666664        7.9764916021815875
21                        60.66666666666666        7.264046930211137
21.288675134594804        60.833333333333314       7.577780429217917
21                        60.99999999999999        7.120272435092048
21.288675134594808        61.16666666666665        7.441757093505622
21.577350269189612        61.3333333333333         7.659250670372684
21.866025403784416        61.499999999999964       7.772753165693234
21                        61.33333333333333        6.937469132457842
21.288675134594804        61.49999999999998        7.256239760845731
21.57735026918961         61.666666666666636       7.471019307687108
21                        61.66666666666666        6.785802997444589
21.288675134594804        61.833333333333314       7.1018595958067365
21                        61.99999999999999        6.665274030052177
21.866025403784416        60.83333333333331        8.132363513797785
21.866025403784416        61.16666666666663        7.951145917701119
21.577350269189612        60.99999999999997        7.816458714232831
20.999999999999996        58.999999999999986       8.137771420058879
21.288675134594804        59.166666666666664       8.477323293400389
21.57735026918961         59.333333333333336       8.727467906559095
21.866025403784416        59.50000000000001        8.888205259534613
21                        59.33333333333333        7.95744479858386
21.288675134594804        59.5                     8.29053941284226
21.57735026918961         59.66666666666667        8.534226766917802
21                        59.666666666666664       7.7679557809695305
21.288675134594804        59.833333333333336       8.094593136144933
21.866025403784416        59.833333333333336       8.689121387087912
21.866025403784416        60.16666666666666        8.498521618570656
21.577350269189612        60                       8.339598746324853
21.000000000000004        58                       8.665227351176679
21.288675134594808        58.16666666666667        9.075068792514976
21.577350269189612        58.33333333333334        9.352059572473452
21.866025403784416        58.500000000000014       9.496199691052219
21                        58.33333333333333        8.471414488123536
21.288675134594804        58.5                     8.864757453671578
21.57735026918961         58.66666666666667        9.125249757839573
21                        58.66666666666666        8.29559584441775
21.2886751345948          58.83333333333333        8.672440334175091
21.866025403784416        58.83333333333335        9.288749874701676
21.866025403784416        59.16666666666668        9.086085064195728
21.57735026918961         59                       8.923966329277032
21.288675134594804        57.166666666666686       9.654724574032425
21.57735026918961         57.333333333333364       9.967355017593633
21.866025403784416        57.50000000000005        10.138069311652488
21                        57.33333333333333        9.023777545182872
21.288675134594804        57.500000000000014       9.452194445049312
21.577350269189612        57.6666666666667         9.73869519541312
21                        57.666666666666664       8.845460668585256
21.288675134594808        57.83333333333334        9.247747875254516
21.866025403784416        57.83333333333337        9.924331057299465
21.866025403784416        58.16666666666669        9.710374517099336
21.577350269189612        58.000000000000014       9.545486526866672
21.866025403784416        56.833333333333385       10.58083191961238
21.866025403784416        57.166666666666714       10.359180389431126
21.57735026918961         57.00000000000003        10.198589640196221
21.288675134594808        54.16666666666669        11.522379085226301
21.577350269189612        54.33333333333337        11.882582874512654
21.866025403784416        54.50000000000006        12.108610183090143
21.000000000000004        54.33333333333334        10.80163170416401
21.288675134594808        54.500000000000014       11.302905325491919
21.57735026918961         54.6666666666667         11.670002466111178
21                        54.66666666666667        10.58311571869689
21.288675134594804        54.83333333333335        11.091282691358039
21                        55                       10.372450858830383
21.866025403784416        53.833333333333336       12.499094037032771
21.866025403784416        54.1666666666667         12.30527211586609
21.577350269189612        54.000000000000014       12.074892464377106
22.00325869923335         78.32204066307534        3.0906458497622964
22.0569479099376          78.02725271630703        3.1733175295607285
22.110637120641847        77.73246476953872        3.2509740763034936
22.25947106121515         78.29656298610982        3.166344087771921
22.3131602719194          78.00177503934151        3.245757621114734
22.515683423196954        78.2710853091443         3.2367828279023994
22.65866033068545         77.98661517980904        3.3328063570182334
22.456137179407897        77.71730491000625        3.340469643915169
22.801637238173946        77.70214505047377        3.4247694355372476
23.435786827898742        78.19016989736276        3.460925855012476
23.129085692998146        78.21714170128995        3.389596361739188
22.82238455809755         78.24411350521711        3.3148820193691906
23.27206260048664         77.93267157195467        3.480501241575671
22.965361465586046        77.95964337588185        3.408346223845335
23.10833837307454         77.67517324654659        3.497749977724631
23.615185874054276        77.70934184719644        3.5974636595666847
23.525486350976507        77.94975587227961        3.530237223713737
23.36176212356441         77.69225754687152        3.548566033282568
23.952346397479854        77.6778322413426         3.6701601413848355
24.199807397827662        77.88673666057193        3.675088725686184
24.447268398175478        78.09564107980124        3.6773909154755335
23.862646874402085        77.91824626642577        3.6043588382075376
24.110107874749897        78.12715068565507        3.6086276223362503
23.77294735132432         78.15866029150891        3.5364726021818704
24.99876248100107         77.68655033359391        3.8561991405304035
24.723015439588274        77.89109570669757        3.7681458557528416
24.70998527633141         77.53334220374418        3.8370611575092837
24.43423823491861         77.73788757684784        3.7475665930440965
24.421208071661745        77.38013407389442        3.815868446970904
24.186777234570798        77.52898315761851        3.743768435405979
25.44148836856245         76.67910968599962        4.123609374364921
25.720744184281227        76.50622150966647        4.200482735396674
26                        76.33333333333333        4.276011109199406
25.720744184281227        76.8395548429998         4.136050822603322
26                        76.66666666666666        4.211239152004754
26.000000000000004        77                       4.146792840363583
25.758169840804626        77.16066832016342        4.079740091316603
25.516339681609246        77.32133664032683        4.011326067798107
25.478914025085842        77.00022316316323        4.067600696899952
25.516339681609246        77.65466997366018        3.9455253564544908
25.75816984080462         77.49400165349675        4.0144642879208625
26                        77.33333333333333        4.082041944915771
25.75816984080462         77.8273349868301         3.9473011606417923
26                        77.66666666666666        4.015403725584592
26                        78                       3.946878182370179
25.36281497285614         78.27691583426476        3.7908924967634734
25.333379822708714        78.01194554300659        3.8431613706220635
25.303944672561286        77.74697525174842        3.893380794970298
25.575209981904095        78.18461055617651        3.844340209347458
25.545774831756667        77.91964026491834        3.8959575076561457
25.787604990952048        78.09230527808825        3.89633543788298
25.05763278129592         78.21649091611025        3.755098388346018
24.752450589735695        78.15606599795575        3.717264527916704
25.02819763114849         77.95152062485208        3.806673489193361
21.831364224834367        78.56501222669391        2.9759423902189157
22.087576586816166        78.53953454972839        3.058481522745872
22.343788948797968        78.51405687276286        3.135761157393821
21.915682112417183        78.78250611334695        2.9182627826872367
22.171894474398982        78.75702843638143        3.0023833118526015
22                        79                       2.836649291278768
21.49803089150103         78.56501222669391        2.8510435339378697
21.249015445750516        78.78250611334695        2.6342093501961776
21                        79                       2.3591855626485065
21.249015445750516        78.44917278001363        2.784047090960898
21                        78.66666666666666        2.555914221390462
21                        78.33333333333333        2.6857327040117758
21.58234877908385         78.78250611334695        2.8057983235534136
21.666666666666664        79                       2.7366192292919997
21.333333333333332        79                       2.577464653081876
25.438895816708854        75.32782166502375        4.387451464529612
25.719447908354425        75.16391083251187        4.464813909798972
25.999999999999996        75                       4.540817800691994
25.719447908354425        75.4972441658452         4.397969489877177
25.999999999999993        75.33333333333333        4.473361909747538
25.999999999999996        75.66666666666666        4.406792213499425
25.723487178279104        74.83035178653714        4.533290123021004
25.442935086633533        74.99426261904901        4.455246808238103
25.446974356558208        74.66070357307426        4.524060899557999
24.366293551975435        68.01047130207824        6.019168006105087
24.08761521634925         68.170747509022          5.901099406746482
23.80893688072306         68.33102371596574        5.780383272148833
24.087624806376695        67.83878363481531        6.007864482734064
23.80894647075051         67.99905984175905        5.884839412358338
23.808956060777955        67.66709596755237        5.992314333297513
21.288675134594808        62.166666666666686       6.93768488861634
21.577350269189612        62.33333333333337        7.144103411147697
21.866025403784416        62.500000000000064       7.284529597646581
21                        62.33333333333333        6.523546544663221
21.288675134594804        62.500000000000014       6.788546177956267
21.57735026918961         62.6666666666667         6.987553475216616
21                        62.66666666666666        6.3769868762558986
21.288675134594804        62.83333333333334        6.634575284277829
21.866025403784416        62.833333333333385       7.126595425259058
21.866025403784416        63.16666666666671        6.9759080835201255
21.577350269189612        63.00000000000003        6.838373072270976
21.866025403784416        61.83333333333333        7.605720015073713
21.866025403784416        62.1666666666667         7.4429788257247536
21.577350269189612        62.00000000000001        7.305415378782094
22.698544735441587        62.9844356274688         7.477340876414474
22.421038291555863        63.15629041831255        7.271661200404999
22.14353184767014         63.32814520915629        7.056703432409952
22.421038291555863        62.82295708497922        7.427107262328001
22.14353184767014         62.99481187582296        7.206146718916848
22.14353184767014         62.66147854248965        7.362836836071889
22.420796374330095        63.48940928699646        7.119958587297582
22.698302818215815        63.31755449615272        7.3213178609021305
22.698060900990047        63.650673364836635       7.17000789612206
22.703480864456132        61.98808895249204        7.971664923946725
22.424329044232227        62.158725968328056       7.75268684342779
22.14517722400832         62.32936298416406        7.523641734661038
22.424329044232227        61.825392634994685       7.923477902234942
22.14517722400832         61.99602965083069        7.6882618781037575
22.14517722400832         61.66269631749732        7.857173982817149
22.422683667894045        62.49084152665364        7.5876815705837615
22.70183548811795         62.320204510817625       7.802459276847872
22.70019011177977         62.652320069143215       7.637684594337123
22.697972325670364        60.98498070966481        8.508656545556265
22.420656685041717        61.156653806443195       8.276278514099234
22.143341044413066        61.32832690322158        8.030977387478224
22.420656685041717        60.82332047310987        8.460800987628271
22.143341044413066        60.99499356988825        8.212435000246742
22.143341044413066        60.66166023655492        8.396717457103982
22.422492864636972        61.491023220718944       8.097300081297625
22.69980850526562         61.31935012394055        8.324503084614065
22.701644684860874        61.65371953821629        8.145505877410905
23.537303910998062        61.493336260502154       8.566949277542385
23.259362895484088        61.658253824498786       8.376189053621918
22.98142187997011         61.82317138849541        8.177760935756735
23.25752671588883         61.323884410223044       8.558470444826682
22.979585700374855        61.48880197421967        8.355822108091235
22.977749520779597        61.15443255994393        8.539039534164607
22.701736976101266        59.98830883385888        9.087922776836649
22.42316645199565         60.158872555905916       8.84231043214222
22.144595927890034        60.329436277952944       8.585138157857692
22.42316645199565         59.825539222572594       9.040812186630113
22.144595927890034        59.99610294461962        8.775446867395353
22.144595927890034        59.6627696112863         8.974239680862677
22.42191156851868         60.49109651450789        8.64912817007505
22.7004820926243          60.32053279246085        8.889978953455849
22.69922720914733         60.652756751062824       8.696890209695722
22.703508266962224        57.98803257682641        10.362048279968304
22.424347312569623        58.158688384550956       10.094959570729259
22.14518635817702         58.329344192275485       9.8063433744239
22.424347312569623        57.82535505121763        10.31475208760422
22.145186358177018        57.99601085894216        10.023327045884853
22.14518635817702         57.66267752560884        10.24009243149893
22.702450433307426        58.988294532613935       9.706292146760582
22.42364209013309         59.15886302174263        9.44898307896407
22.144833746958753        59.329431510871316       9.176287449888726
22.42364209013309         58.825529688409304       9.659881907786488
22.144833746958753        58.99609817753799        9.380676766630469
22.144833746958753        58.66276484420466        9.589851089217033
22.42340427106437         59.49220112215761        9.242740115771173
22.702212614238704        59.32163263302891        9.495853989400842
22.701974795169985        59.654970733443896       9.289730866092881
22.423994701351354        58.49210903648012        9.875909613589602
22.703155655743956        58.32145322875559        10.14044065089591
22.70280304452569         58.65487388068476        9.921855273160002
23.53478823714618         58.48766427573753        10.393380280602011
23.257342302533264        58.65454102802967        10.177076832581104
22.979896367920347        58.8214177803218         9.948047454633997
23.25769491375153         58.321120376100495       10.397839055290024
22.980248979138608        58.48799712839263        10.16621012918814
22.980601590356876        58.154576476463454       10.387395055078771
23.534511487827526        64.49303355706563        7.104864113237428
23.256653159210288        64.65675990857733        6.944134711712861
22.978794830593046        64.82048626008901        6.778629920194028
23.25561398647311         64.32328644921728        7.085500588450731
22.97775565785587         64.48701280072896        6.916164334667855
22.976716485118693        64.15353934136891        7.058349544729814
23.25713236636863         64.990845593371          6.806613061897053
23.534990694985872        64.8271192418593         6.96423400588671
23.535469902144218        65.16120492665297        6.827461920584904
23.529301248451223        63.49235956732375        7.550931687201768
23.252140493555576        63.656170456056024       7.380465482596945
22.974979738659925        63.81998134478829        7.204625247554645
23.252382410781344        63.323051587372106       7.534872760021931
22.975221655885697        63.48686247610437        7.3551273432907465
22.975463573111465        63.15374360742045        7.510342489759453
23.253877240014344        63.98972845263665        7.2308821367508305
23.53103799490999         63.825917563904376       7.398040698334399
23.53277474136876         64.159475560485          7.249351507012962
24.36290640036148         64.01307098821759        7.554133832465868
24.086774762850165        64.17305851116694        7.408948439301342
23.810643125338846        64.33304603411628        7.25919186622513
24.085038016391398        63.83950051458632        7.559036371747588
23.808906378880078        63.999488037535656       7.406479529336007
23.80716963242131         63.66593004095503        7.557968989992869
23.53658777817008         66.50109418816037        6.316420548654396
23.25966920972508         66.66289880190195        6.174706499001122
22.982750641280074        66.82470341564354        6.029103738089136
23.257858257969012        66.32971565879976        6.292949596222945
22.980939689524007        66.49152027254135        6.14408474215041
22.979128737767944        66.15833712943915        6.262810083195603
23.25764536834651         65.99444779989517        6.415941636690662
23.53616199892507         65.8305584703512         6.564864022775752
23.536374888547577        66.1658263292558         6.438821586549889
24.367372002142943        66.00875269919605        6.724304651647844
24.090443927485325        66.17286652885082        6.591711023641976
23.813515852827702        66.3369803585056         6.455749655977474
24.09023103786282         65.83759866994626        6.719472398850066
23.813302963205196        66.00171249960101        6.580830862529336
23.813090073582693        65.66644464069645        6.709553467411373
23.25756905539479         66.9943368392783         6.059479946066775
23.53448762383979         66.83253222553671        6.19845247797404
23.5323874695095          67.16397026291307        6.083818147687756
23.812245619033504        64.66574394618007        7.116224214299379
24.088377256544824        64.50575642323074        7.263534197639992
24.364508894056144        64.34576890028137        7.406273001068948
24.089979750239486        64.83845433529451        7.122076380516997
24.366111387750802        64.67846681234516        7.262368594210385
24.367713881445464        65.01116472440896        7.122420611890175
23.813204033350203        65.33391531576743        6.84119630844129
24.090458957397832        65.17254002008819        6.983820559960715
24.090344997630325        65.50506934501722        6.849769881169395
24.367599921677957        65.34369404933798        6.985962095337478
24.367485961910447        65.67622337426701        6.853256775256748
23.812724826191854        64.99982963097375        6.976781250345935
23.539886880523884        59.4894148556681         9.749039699526845
23.26050357904968         59.655712848398366       9.539384315016981
22.98112027757547         59.822010841128616       9.319012007453694
23.260741398118398        59.32237474798338        9.747977905384547
22.981358096644193        59.48867274071364        9.524212847265566
22.981595915712912        59.15533464029866        9.733728721129165
23.25904185032583         58.98845788800652        9.960591888715884
23.536487784938746        58.82158113571438        10.174729126376343
23.538187332731315        59.155497995691235       9.959948932684567
23.52951481513566         60.4914231512476         9.13421218093985
23.252333985313896        60.655942337386676       8.934544772360645
22.97515315549213         60.820461523525736       8.726026227232728
23.253588868790864        60.323718378784704       9.130652066830017
22.976408038969097        60.488237564923764       8.918196706537142
22.977662922446065        60.15601360632179        9.115222265462226
23.25704622392027         59.98971561359153        9.332827048077588
23.536429525394475        59.823417620861264       9.539714907639194
23.532972170265065        60.15742038605443        9.33477240144353
23.254930350601363        60.98991337380486        8.7442597117397
23.532111180423126        60.825394187665786       8.94062875276597
23.534707545710596        61.15936522408397        8.751541118300075
24.632467101921094        73.1663594510447         4.699674596518378
24.905932645240817        73.00636458205287        4.786358702239903
25.179398188560533        72.84636971306102        4.871646889321933
24.90340981945394         73.33381976745109        4.713102676287164
25.176875362773657        73.17382489845924        4.79721728821683
25.174352536986785        73.50128008385748        4.724359110334405
24.626864021419543        73.83351349073914        4.554110132249594
24.900608279203162        73.6673967872983         4.639884981244072
24.89931127848667         73.99732187921629        4.569216067484649
25.173055536270294        73.83120517577544        4.652638122946121
25.171758535553806        74.16113026769341        4.582228462935651
24.629665561670315        73.49993647089192        4.6261654631224705
23.812581215290113        66.67068338384516        6.334276692538295
24.089509289947735        66.50656955419038        6.4679713455120815
24.366437364605353        66.34245572453561        6.598298258827288
24.08857465241014         66.84027257952995        6.347575955652281
24.365502727067764        66.67615874987517        6.475636154276744
24.364568089530174        67.00986177521474        6.356318337996296
23.808380906629537        67.33355945859788        6.103260774284095
24.086474498079852        67.17171061690631        6.23119436768442
24.087049652228274        67.5052471258608         6.11797393598334
24.36514324367859         67.34339828416924        6.240823915580718
24.36571839782701         67.67693479312373        6.128440471617001
23.810481060959823        67.00212142122152        6.217101863214229
23.540147277656228        69.50355269063358        5.3650629902839535
23.25878886572577         69.66487960875355        5.245454564276605
22.977430453795307        69.8262065268735         5.122948817363712
23.25863263236036         69.33079319091992        5.337518274253013
22.977274220429898        69.49212010903987        5.212542405424756
22.97711798706449         69.15803369120624        5.304568685619948
23.25533638817391         68.99337560167855        5.4322376034391295
23.533554789283325        68.82871751215086        5.556977453304808
23.536851033469777        69.16613510139221        5.459658582628782
23.254856536508488        69.99580206103539        5.155545867573361
23.536214948438946        69.83447514291542        5.272986971587397
23.532282619221668        70.16539759519728        5.1832687173806695
23.807084845916137        70.33396948293124        5.206740068373249
24.08581940182789         70.17161891838334        5.315559688425436
24.36455395773964         70.00926835383545        5.422367087820272
24.08589525781827         70.50499352313835        5.22683315799328
24.36462981373002         70.34264295859046        5.331801704356064
24.3647056697204          70.67601756334545        5.243477971068339
24.089751731045173        69.84069646610149        5.406915952050568
23.81101717513342         70.00304703064938        5.2960984450442785
23.8149495043507          69.67212457836754        5.387814586205054
23.809664684252418        68.66397188579484        5.678591235833012
24.0883430198786          68.50369567885109        5.797159337750605
24.36702135550479         68.34341947190734        5.913079904429043
24.08907082340796         68.83664384868018        5.696090625904709
24.367749159034144        68.67636764173643        5.809863159903122
24.368476962563502        69.00931581156553        5.70951777252735
23.81625717262532         69.33880706427757        5.482082158720113
24.09236706759441         69.17406143792155        5.596900419467893
24.09105939931979         69.50737895201152        5.500642024270018
24.36716929428888         69.3426333256555         5.6112685546465215
24.365861626014258        69.67595083974547        5.5155516597441725
23.81296092843887         69.0013894750362         5.578975058110853
25.18467353649581         68.52041052952481        6.030592615212837
24.91260801185171         68.68337895687172        5.925597930875455
24.640542487207604        68.84634738421863        5.818572983313624
24.911880208322355        68.35043078704263        6.029901764479105
24.63981468367825         68.51339921438952        5.920897593803372
24.639086880148895        68.18045104456044        6.0260935614431554
24.640382149753957        69.17883738595819        5.718848878157289
24.91244767439806         69.01586895861128        5.824133245402868
25.18451319904216         68.85290053126437        5.927387349423917
24.91228733694441         69.34835896035084        5.725304116970905
25.18435286158851         69.18539053300393        5.826817640675718
25.184192524134865        69.5178805347435         5.728883488968267
24.91097966866979         69.68167647444082        5.628496168016013
24.637766813204713        69.84547241413813        5.526324034300005
24.639074481479334        69.51215490004816        5.6213202947394905
24.637684491496266        71.84499108543997        5.005924693720379
24.910285106784855        71.68150132570011        5.098447639326233
25.182885722073447        71.51801156596028        5.189544704644408
24.909963537542843        72.01513564626762        5.017313375320817
25.182564152831432        71.85164588652778        5.107041923368152
25.18224258358942         72.18528020709527        5.026409659703257
24.910184323285893        71.34847176667367        5.18135249423482
24.6375837079973          71.51196152641351        5.087284922239998
24.637482924498336        71.17893196738707        5.170636222005717
24.637078993370675        70.17847560723678        5.433918169894683
24.910291848835747        70.01467966753944        5.534479592727982
25.18350470430082         69.85088372784213        5.633256202797556
24.909604029001706        70.34768286063809        5.442811582510584
25.182816884466778        70.18388692094075        5.539977481697505
25.182129064632736        70.5168901140394         5.449047325668019
24.637230705351435        70.84522481674678        5.256229398863907
24.909679884992087        70.68105746539308        5.353446544767559
24.90993210413899         71.01476461603337        5.266333965070893
25.18238128377964         70.85059726467969        5.360415343132887
25.182633502926542        71.18430441531999        5.273914469458322
24.637154849361053        70.51185021199177        5.343952959291024
25.446974356558215        74.32737023974093        4.593354241582809
25.723487178279107        74.16368511987046        4.672323679961632
26                        74                       4.750038445439492
25.723487178279104        74.4970184532038         4.60218497587854
25.999999999999996        74.33333333333333        4.679054379298117
25.999999999999993        74.66666666666666        4.609314164382285
25.7247841789956          73.8337600279525         4.74327868506664
25.4482713572747          73.99744514782296        4.6633809104516555
25.44956835799119         73.66752005590499        4.734718906698274
25.44956835799119         73.33418672257166        4.808073353094298
25.72478417899559         73.16709336128582        4.890502359908218
25.999999999999996        73                       4.971646130776179
25.72478417899559         73.50042669461916        4.81613936614006
25.999999999999993        73.33333333333333        4.8962745896358175
25.999999999999996        73.66666666666666        4.822405361190265
25.727307004782467        72.8396381758876         4.9655527204414405
25.452091183778062        73.00673153717342        4.882027622302101
25.454614009564935        72.6792763517752         4.9575533147325945
25.45461400956494         72.34594301844186        5.035706641679251
25.727307004782467        72.17297150922091        5.122433396268809
25.999999999999996        71.99999999999999        5.207828177418314
25.727307004782467        72.50630484255426        5.043111504186821
25.999999999999993        72.33333333333331        5.127337720200981
25.999999999999993        72.66666666666666        5.04861037132027
25.72762857402448         71.83933718865342        5.203733379485898
25.454935578806953        72.01230869787435        5.115737506314605
25.455257148048965        71.67867437730685        5.19763888856125
25.999999999999993        69.99999999999999        5.732989661171351
25.727376354877578        70.1722967046798         5.639980659609129
25.454752709755155        70.34459340935959        5.545333214441365
25.72806417471162         69.83929351158116        5.733907220013418
25.4554405295892          70.01159021626097        5.637761572658266
25.45612834942324         69.67858702316232        5.732538495945704
25.45475270975516         70.67792674269293        5.455151473716114
25.727376354877578        70.50563003801312        5.548437981618515
25.999999999999993        70.33333333333331        5.640086045915347
25.727376354877578        70.83896337134647        5.4591138690187115
25.999999999999993        70.66666666666666        5.549400996050181
25.999999999999996        71                       5.460934511575879
25.455257148048965        71.34534104397352        5.281436563023982
25.72762857402448         71.17267052198676        5.371899832001143
25.72762857402448         71.50600385532007        5.286820054144679
25.999999999999993        71.33333333333331        5.374572630325695
25.999999999999993        71.66666666666666        5.29020385227321
25.45500492890206         71.01163389333323        5.3672284639396945
21                        50                       12.225065164300753
21.288675134594808        50.16666666666667        12.849858534716978
21.577350269189612        50.33333333333334        13.33791675050132
21.866025403784416        50.50000000000001        13.68923981165456
21                        50.333333333333336       12.15049544342785
21.288675134594804        50.5                     12.79240728497827
21.57735026918961         50.66666666666667        13.29758397189703
21                        50.66666666666667        12.103186416927352
21.288675134594804        50.833333333333336       12.762216729612192
21                        51.00000000000001        12.083138084799707
21.288675134594808        51.16666666666667        12.70510720997472
21.577350269189612        51.33333333333333        13.175845565645451
21.866025403784416        51.5                     13.495353151811793
21                        51.33333333333334        11.980247936043543
21.288675134594804        51.5                     12.59862892206256
21.57735026918961         51.66666666666666        13.06577913857718
21                        51.66666666666667        11.852357943635976
21.288675134594804        51.83333333333333        12.467150790498994
21                        52                       11.699468107576786
21.866025403784416        50.83333333333334        13.642522130408647
21.866025403784416        51.16666666666667        13.57789324379426
21.577350269189612        51                       13.245670371455423
21.288675134594808        52.16666666666666        12.410426290776714
21.577350269189612        52.33333333333331        12.893197541532436
21.866025403784416        52.499999999999964       13.147781859843837
21                        52.333333333333336       11.64122271961891
21.288675134594804        52.499999999999986       12.298089645542024
21.57735026918961         52.666666666666636       12.726769639021153
21                        52.666666666666664       11.552676232046283
21.288675134594804        52.833333333333314       12.155451900692693
21.866025403784416        52.8333333333333         13.005931412514805
21.866025403784416        53.16666666666663        12.85336277476344
21.577350269189612        52.99999999999998        12.578486877146153
21.866025403784416        51.83333333333332        13.398222054752928
21.866025403784416        52.16666666666664        13.282364957430351
21.577350269189612        51.999999999999986       12.98885134018675
22.702238762804566        51.98275178530673        13.990063947745151
22.423500976464517        52.155167856871145       13.75295206790304
22.144763190124465        52.32758392843555        13.472191371935992
22.423500976464517        51.821834523537824       13.868035428931226
22.144763190124465        51.99425059510223        13.597024601243259
22.144763190124465        51.66091726176891        13.70313183028681
22.700820597785697        52.98651781291628        13.56544453187155
22.422555533118604        53.15767854194418        13.30501917415344
22.14429046845151         53.32883927097207        13.01322964572619
22.422555533118604        52.82434520861084        13.467912978631269
22.14429046845151         52.99550593763874        13.176319962052006
22.14429046845151         52.6621726043054         13.328692087955382
22.42302825479156         52.48975653274099        13.618065772303689
22.701766041131606        52.31734046117658        13.86379064052656
22.70129331945865         52.65192913704642        13.722250835235341
22.69708679917013         53.98427625361173        13.022643152347948
22.42006633404156         54.156184169074514       12.748548871046115
22.14304586891299         54.32809208453729        12.443871214626885
22.42006633404156         53.82285083574115        12.945876345253119
22.14304586891299         53.994758751203925       12.640865918118443
22.14304586891299         53.66142541787056        12.8350206100004
22.42131093358008         53.490264688842664       13.13087371470718
22.699575998247173        53.31910395981476        13.395362648704596
22.698331398708653        53.65169010671325        13.214428855530059
22.700203299448702        56.98821341645445        11.039290710554532
22.42214400089394         57.15880894430299        10.760441589140582
22.14408470233918         57.329404472151516       10.460034456173307
22.42214400089394         56.825475610969654       10.989097916708847
22.14408470233918         56.99607113881819        10.684918158846816
22.14408470233918         56.66273780548485        10.910342313922884
22.42324565673178         57.49208199776031        10.53656493433288
22.701304955286542        57.32148646991177        10.811479425613452
22.70240661112438         57.654759523369094       10.585731948751414
21.288675134594808        55.166666666666686       10.889650011392524
21.577350269189612        55.33333333333337        11.256546244985124
21.866025403784416        55.50000000000006        11.47313955960802
21.000000000000004        55.33333333333334        10.215864469690864
21.288675134594808        55.50000000000003        10.70684681828941
21.577350269189612        55.6666666666667         11.047526247918142
21.000000000000004        55.66666666666667        10.045610955201095
21.288675134594808        55.83333333333336        10.510376499836052
21.866025403784416        55.83333333333339        11.247665073479684
21.866025403784416        56.16666666666672        11.024293187675745
21.577350269189612        56.00000000000004        10.837469508023442
21.866025403784416        54.8333333333334         11.89553456928999
21.866025403784416        55.16666666666673        11.683711028129338
21.577350269189612        55.00000000000004        11.462648319228236
22.699795306556712        54.98399703142787        12.398548631151188
22.421872005632615        55.15599802095194        12.116281828114232
22.143948704708514        55.32799901047599        11.807812137599953
22.421872005632615        54.822664687618605       12.333567966951765
22.143948704708514        54.99466567714266        12.021740941279408
22.143948704708514        54.661332343809335       12.23692181759808
22.420969169837086        54.48942442834656        12.544257007994425
22.69798963496566         54.31751651288378        12.821008823273424
22.698892470761184        54.65075677215582        12.612977316207706
22.705372875322638        55.98406816383076        11.729373339121588
22.425590384809897        56.15604544255386        11.446014088713447
22.145807894297157        56.32802272127695        11.137230943071671
22.425590384809897        55.82271210922053        11.673646707984432
22.145807894297157        55.99468938794362        11.361681895446825
22.145807894297157        55.661356054610295       11.588235448146595
22.42386719285192         56.49076052676176        11.217313347862673
22.70364968336466         56.318783248038656       11.49886048656871
22.70192649140668         56.65349833224655        11.268832943713004
22.423731195221254        55.48935506508623        11.896765350650641
22.701654496145352        55.317354075562164       12.17909236567731
22.703513685733995        55.65071111969646        11.956033935000868
23.538924873433615        56.48856716128878        11.753379914998943
23.259351015438646        56.655115913010675       11.532928886677624
22.979777157443674        56.82166466473256        11.294899151862785
23.261074207396625        56.320400828802775       11.76479083088175
22.981500349401653        56.486949580524666       11.525601240544113
22.98322354135963         56.152234496316765       11.756788638922671
23.533079794442333        57.48934291939183        11.063201573023468
23.256555951948965        57.65557280520336        10.844372698056388
22.980032109455593        57.82180269101489        10.610654933704684
23.255454296111125        57.322299751746044       11.072339404609961
22.978930453617753        57.48852963755756        10.83648012137311
22.977828797779914        57.15525658410024        11.064369117120242
23.257402655774882        56.98870783237835        11.302495010117498
23.536976513769854        56.82215908065646        11.52304219662112
23.535028154106094        57.15575100002414        11.292982749296055
23.257125432850245        57.98834659065193        10.61988241122942
23.533649275343613        57.8221167048404         10.837480877995114
23.534218756244897        58.15489049028896        10.614207113854611
23.53465262748818         54.48956987320219        13.081409205817556
23.256366853844362        54.65437892594409        12.877372309547912
22.978081080200536        54.819187978685974       12.64975211799229
23.255464018048833        54.32113866667204        13.08546361900961
22.97717824440501         54.485947719413936       12.861012115251539
22.97627540860948         54.15270746014188        13.065874934519705
23.537502549614555        55.48989730577058        12.433078701341417
23.26012599151725         55.65462092512398        12.219257187006495
22.982749433419944        55.81934454447737        11.984688732933162
23.258266801928606        55.32126388098968        12.442980936446558
22.980890243831304        55.48598750034307        12.209880905592945
22.97903105424266         55.152630456208776       12.431470913049724
23.257316827886484        54.98782140346688        12.662765274652712
23.535602601530304        54.82301235072498        12.870476340969994
23.53655257557243         55.15645482824778        12.654366172811262
23.260600099456937        55.98751087696337        11.992993097112805
23.53797665755424         55.822787257609974       12.208450615564695
23.538450765493927        56.15567720944938        11.9818843534505
24.364642540464413        58.01192521829591        10.949974498922797
24.088024439358335        58.17050490410979        10.77679867582631
23.811406338252258        58.32908458992365        10.591267269719307
24.087454958457055        57.837731118661225       10.99900977082775
23.810836857350978        57.99631080447509        10.812786233846271
23.810267376449694        57.66353701902652        11.036752128861307
23.81029120291064         57.32894964599542        11.264680437730767
24.087502611378948        57.168556372599014       11.451516198528171
24.364714019847256        57.008163099202605       11.623708855415684
24.087478784917998        57.50314374563012        11.224758871682473
24.36469019338631         57.3427504722337         11.398122510593776
24.36466636692536         57.6773378452648         11.17354439176284
24.089450971042712        56.834964453231336       11.679436857328252
23.812239562574405        56.995357726627745       11.493531355267153
23.814187922238162        56.66176580726005        11.722660543855966
23.815498592430643        56.32871988431132        11.951388634001098
24.092072311427664        56.16887260733385        12.132547033384217
24.368646030424692        56.00902533035639        12.296855113147844
24.090761641235186        56.501918530282595       11.90648981771967
24.36733536023221         56.34207125330512        12.073468771964166
24.366024690039733        56.67511717625386        11.849086686053447
24.09159820348798         55.83598265549446        12.35673195008322
23.815024484490955        55.99582993247192        12.177733311576437
23.814550376551267        55.662939980632515       12.402139812814353
21.000000000000004        35.00000000000001        5.492108732213052
21.288675134594808        35.16666666666668        5.859240956077459
21.577350269189612        35.33333333333335        6.168872992467609
21.866025403784416        35.50000000000002        6.421004841383447
21                        35.333333333333336       5.625142013982665
21.288675134594804        35.5                     5.99483116411872
21.57735026918961         35.66666666666667        6.30702012678063
21                        35.666666666666664       5.768870160214988
21.2886751345948          35.83333333333333        6.141116236622747
20.999999999999996        35.99999999999999        5.92329317090969
20.999999999999996        33.99999999999999        5.16618854903861
21.288675134594804        34.16666666666666        5.5179861865671445
21.57735026918961         34.33333333333333        5.808778521975897
21.866025403784416        34.49999999999999        6.038565555264701
21                        34.33333333333333        5.276453072843645
21.288675134594804        34.5                     5.643250147382854
21.577350269189612        34.66666666666666        5.949041919802281
21                        34.66666666666667        5.38509313390168
21.288675134594808        34.83333333333333        5.76688964545162
21.866025403784416        34.833333333333336       6.162296321461453
21.866025403784416        35.16666666666668        6.289776083501052
21.577350269189612        35                       6.057082958213492
21.000000000000004        47.00000000000001        11.363770207413255
21.288675134594808        47.16666666666667        12.123805419195872
21.577350269189612        47.33333333333333        12.72081427892182
21.866025403784416        47.499999999999986       13.1547967865911
21.000000000000004        47.33333333333334        11.553060142670686
21.288675134594808        47.5                     12.288019247392965
21.57735026918961         47.66666666666666        12.859952000058794
21                        47.66666666666667        11.69181204840304
21.288675134594804        47.83333333333333        12.401695046065202
21                        48                       11.780025924610761
21.000000000000004        45.000000000000014       10.396732349492204
21.288675134594808        45.166666666666664       11.089083045261926
21.577350269189612        45.333333333333314       11.655961157223768
21.866025403784416        45.49999999999996        12.097366685378121
21.000000000000004        45.33333333333335        10.584359972527446
21.288675134594808        45.49999999999999        11.295047406906226
21.57735026918961         45.66666666666664        11.880262257477405
21                        45.666666666666686       10.785921029824332
21.288675134594804        45.83333333333333        11.514945202812282
21                        46.000000000000014       11.001415521382865
21                        44.00000000000001        9.841853586401701
21.288675134594808        44.16666666666666        10.489952654775777
21.577350269189612        44.33333333333331        11.028338361516663
21.866025403784416        44.49999999999996        11.457010706624247
21.000000000000004        44.33333333333334        10.038042099661235
21.288675134594808        44.49999999999999        10.713159302607435
21.577350269189612        44.66666666666664        11.278563143920554
21.000000000000004        44.66666666666668        10.223001687357996
21.288675134594808        44.83333333333333        10.925137024876651
21.866025403784416        44.83333333333329        11.676804872820655
21.866025403784416        45.16666666666663        11.89025686573854
21.577350269189612        44.99999999999997        11.47043323721134
21                        43.00000000000001        9.246928243146883
21.288675134594808        43.166666666666686       9.869992479452897
21.577350269189612        43.33333333333336        10.388625294116018
21.866025403784416        43.50000000000003        10.80282668713575
21                        43.33333333333334        9.426438018346865
21.288675134594804        43.500000000000014       10.064870263783307
21.57735026918961         43.666666666666686       10.598871087576189
21                        43.66666666666667        9.624746466098472
21.288675134594804        43.83333333333334        10.278546720664952
21.866025403784416        43.83333333333334        11.020510752007347
21.866025403784416        44.16666666666664        11.238572091836827
21.577350269189612        44                       10.813416087067374
21                        38.00000000000001        6.628959728382711
21.288675134594808        38.166666666666686       7.117890064292803
21.577350269189612        38.33333333333337        7.498586579117307
21.866025403784416        38.50000000000005        7.7710492728565015
21                        38.33333333333334        6.7808411099845465
21.288675134594804        38.50000000000002        7.277662650455766
21.57735026918961         38.6666666666667         7.666250369841285
21                        38.66666666666667        6.947907655006335
21.288675134594804        38.83333333333335        7.452620400038515
21                        39                       7.130159363447965
23.54098420304514         52.48468191696118        14.151589010424898
23.260929667958663        52.651960548946214       13.985890952323343
22.98087513287218         52.81923918093125        13.790509459472286
23.26140238963162         52.31737187307637        14.127248982337221
22.981347854545135        52.484650505061396       13.939591626161144
22.98182057621809         52.15006182919154        14.073407294777269
22.677122282131304        78.51405687276286        3.2052512459238516
22.83856114106565         78.75702843638143        3.154080482093736
22.999999999999996        79                       3.0832705364122197
22.505227807732318        78.75702843638143        3.0869996169594627
22.666666666666664        79                       3.018598894673565
22.333333333333332        79                       2.9363918129624333
23.145262275966246        78.73005663245425        3.2416710194155955
22.9838234170319          78.48708506883568        3.2880961103180932
23.290524551932492        78.4601132649085         3.367556125615653
23.623857885265828        78.46011326490851        3.4320076955349847
23.811928942632914        78.73005663245425        3.389264130671278
24                        79                       3.332695160421355
23.47859560929958         78.73005663245425        3.316731892031457
23.666666666666664        79                       3.2520822530609617
23.33333333333333         79                       3.1689407117245842
24.14908946605849         78.69854702660041        3.4651806882989025
23.961018408691405        78.42860365905466        3.5077393479335086
24.298178932116983        78.39709405320082        3.5800792733169065
24.333333333333332        79                       3.3856504474645206
24.482422799391824        78.69854702660041        3.519551573683064
24.631512265450315        78.39709405320082        3.6358657570420347
24.666666666666664        79                       3.4444594835510625
24.815756132725156        78.69854702660041        3.5797762081105446
25                        79                       3.5091222686810912
25.24187664857076         78.51794388950984        3.7061579817840165
25.120938324285376        78.75897194475492        3.6122345724232403
24.93669445701054         78.45751897135534        3.6720317454189133
25.575209981904095        78.51794388950984        3.763175409563742
25.787604990952048        78.42563861142159        3.817638577607386
26                        78.33333333333333        3.870649261602623
25.787604990952048        78.75897194475492        3.7095277300404392
26                        78.66666666666666        3.765006353543743
26                        79                       3.6299494581935376
25.454271657618712        78.75897194475492        3.6641008903726275
25.666666666666664        79                       3.596113206637667
25.33333333333333         79                       3.5558374768002223
20.999999999999996        32.99999999999999        4.939894342380911
21.288675134594804        33.166666666666664       5.233216144021362
21.57735026918961         33.33333333333333        5.487890421957687
21.866025403784416        33.5                     5.703917176190166
21                        33.33333333333333        5.006821308956011
21.288675134594804        33.49999999999999        5.314766328912387
21.57735026918961         33.666666666666664       5.584063825164748
20.999999999999996        33.66666666666666        5.08225271117517
21.2886751345948          33.83333333333333        5.404820949447526
21.866025403784416        33.83333333333333        5.811653417166607
21.866025403784416        34.16666666666666        5.923202876858081
21.57735026918961         33.99999999999999        5.694514564212751
21                        32                       4.637639223978009
21.288675134594808        32.16666666666668        4.933356215869006
21.577350269189612        32.33333333333336        5.182918696780002
21.866025403784416        32.500000000000036       5.386326666711109
21                        32.33333333333333        4.72708463185567
21.288675134594804        32.500000000000014       5.032357131007638
21.57735026918961         32.666666666666686       5.291475119179605
20.999999999999996        32.66666666666666        4.827836337990006
21.2886751345948          32.833333333333336       5.142664344402947
21.866025403784416        32.83333333333336        5.489741792021004
21.866025403784416        33.16666666666668        5.595605295180727
21.57735026918961         33.000000000000014       5.388458581643788
22.7014637726638          32.98136830693293        5.868936338212259
22.422984316370673        33.15424553795529        5.823684946740773
22.144504860077546        33.327122768977645       5.768678559400104
22.422984316370673        32.82091220462197        5.715100024352779
22.144504860077543        32.993789435644324       5.660230157701318
22.144504860077546        32.660456102311          5.554230133852469
21.000000000000004        31                       4.3925192181989425
21.288675134594808        31.16666666666668        4.669331727287926
21.577350269189612        31.333333333333357       4.904916907381999
21.866025403784416        31.50000000000004        5.099274758480889
21.000000000000004        31.333333333333336       4.477514386965114
21.288675134594808        31.500000000000014       4.764206792551705
21.57735026918961         31.666666666666693       5.009671869143222
21                        31.666666666666664       4.559221055558099
21.288675134594804        31.833333333333343       4.8557933576423
21.866025403784416        31.83333333333337        5.1939475860861855
21.866025403784416        32.1666666666667         5.28963155549623
21.577350269189612        32.00000000000002        5.095789712059293
21                        26.999999999999996       3.6165900096983084
21.288675134594808        27.16666666666665        3.8390111247167784
21.577350269189612        27.3333333333333         4.020528862711511
21.866025403784416        27.499999999999954       4.161143223682533
21                        27.333333333333336       3.6677139455460996
21.288675134594804        27.499999999999986       3.894155880396572
21.57735026918961         27.666666666666636       4.079694438223308
21                        27.666666666666668       3.7279489032325213
21.288675134594804        27.833333333333318       3.9584116579149136
21                        28.000000000000004       3.797294882757462
21.866025403784416        26.49999999999999        3.962301262374655
21.866025403784416        26.83333333333331        4.027753792045139
21.866025403784416        27.16666666666663        4.094034445814432
21.577350269189612        26.666666666666657       3.893532314618012
21.577350269189612        26.99999999999998        3.956616526615358
21.288675134594804        26.83333333333333        3.7782952303926
22.695772976271684        25.981736460902578       4.098454740574553
22.419190452109262        26.15449097393505        4.059576952217833
22.14260792794684         26.32724548696752        4.014192459484525
22.419190452109262        25.82115764060172        3.9950526305588285
22.142607927946838        25.993912153634188       3.950318319488666
21.866025403784416        26.166666666666654       3.8990773040420796
22.14260792794684         25.660578820300856       3.887996915288933
21.866025403784416        25.83333333333332        3.837406081505466
21.866025403784416        25.499999999999993       3.777287594764782
21.288675134594808        28.16666666666668        4.01764934599045
21.577350269189612        28.333333333333346       4.207942107549545
21.866025403784416        28.500000000000018       4.368173167434775
21                        28.333333333333336       3.8499029668832927
21.288675134594804        28.500000000000007       4.075866471998063
21.57735026918961         28.66666666666668        4.271768275438967
21                        28.666666666666668       3.9049523188663797
21.288675134594804        28.833333333333336       4.136524865862988
21                        29                       3.9624429387067237
21.866025403784416        27.833333333333307       4.227148213242443
21.866025403784416        28.166666666666664       4.296158194493171
21.577350269189612        27.999999999999993       4.142315777040961
22.701096452779854        27.987413958873248       4.515426261008488
22.422739436448044        28.158275972582175       4.474265022930625
22.14438242011623         28.329137986291094       4.425180658406074
22.422739436448044        27.824942639248817       4.4016219354079045
22.14438242011623         27.995804652957737       4.3528516281739815
22.14438242011623         27.662471319624384       4.2835275896325955
22.144555663868275        28.65994782557056        4.497483516285939
22.42291268020009         28.48908581186163        4.547572561945446
22.701269696531902        28.318223798152708       4.589738481158262
22.423085923952137        28.819895651141096       4.622628282691709
22.701442940283947        28.64903363743217        4.6657988830394785
22.701616184035995        28.979843476711633       4.743607466652057
22.693669425986005        26.99154377968428        4.30066158060379
22.417788085252145        27.161029186456172       4.260033297199997
22.14190674451828         27.33051459322806        4.2135271782262445
22.417788085252145        26.82769585312285        4.191834818032718
22.14190674451828         26.997181259894738       4.1458735497085
22.14190674451828         26.663847926561417       4.079048045289729
22.42026376085009         27.49298591285249        4.330103261337851
22.696145101583955        27.3235005060806         4.37080109747312
22.698620777181905        27.655457232476923       4.442389324274622
22.418489268680702        26.49109341352895        4.124957539190021
22.695071792843123        26.318338900496478       4.164360328713723
22.694370609414563        26.654941340090378       4.23176260872346
25.184669419808806        65.51757996849516        7.099065214531868
24.91223694725352         65.68130421206213        6.9773069414258835
24.63980447469823         65.84502845562909        6.852386753797894
24.91235090702103         65.34877488713309        7.110629459783977
24.63991843446574         65.51249913070006        6.983524074781379
24.640032394233245        65.17996980577102        7.118414592236718
24.639246414261674        66.17834160655065        6.724288186046399
24.91167888681696         66.01461736298367        6.847273277160566
25.184111359372245        65.85089311941671        6.967096453752784
24.9111208263804          66.34793051390523        6.720720389950721
25.183553298935685        66.18420627033827        6.83860847002909
25.18299523849913         66.51751942125982        6.71360126336081
24.910186188842815        66.6816335392448         6.597263981401166
24.63737713918649         66.84574765722977        6.478169672946327
24.63831177672408         66.5120446318902         6.599556785361385
24.63779083581717         67.17989002813408        6.360202433469805
24.910599885473488        67.0157759101491         6.477418876613378
25.183408935129805        66.85166179216412        6.591878293261813
24.911013582104164        67.3499182810534         6.360763742477981
25.18382263176048         67.18580416306844        6.4733452938151235
25.184236328391158        67.51994653397274        6.3580022650208505
24.63894114411401         67.84696304604309        6.134501421641666
24.911588736252583        67.68345479000791        6.247446174613613
24.911734472287467        68.01694278852527        6.137214754886991
25.184382064426043        67.8534345324901         6.245947285766169
25.184527800460927        68.18692253100745        6.136810735830183
24.638365989965585        67.51342653708858        6.24579643832982
26                        67                       6.684989607560499
25.72807877613039         67.17331551132425        6.578376837068431
25.456157552260773        67.3466310226485         6.469381056221874
25.72766507949971         66.83917314041994        6.697271556742226
25.455743855630097        67.01248865174419        6.586499930455915
25.45533015899942         66.67834628083989        6.70680877534233
25.456157552260777        67.67996435598184        6.355480050315105
25.72807877613039         67.50664884465758        6.462914143370765
26                        67.33333333333333        6.567965226071915
25.72807877613039         67.83998217799092        6.350408106722272
26                        67.66666666666666        6.453897501632552
26                        68                       6.342786434242323
25.728224512165273        68.17347017650827        6.240793506665872
25.456449024330542        68.34694035301654        6.136728900322707
25.456303288295658        68.01345235449918        6.244645260659565
24.63910835807431         64.84682488704968        7.2571849125278725
24.910502834703152        64.6824850496904         7.388281586850885
25.181897311331994        64.51814521233112        7.515710634859295
24.911426870862087        65.01562996841174        7.247605273444517
25.18282134749093         64.85129013105247        7.373128328337767
25.183745383649867        65.18443504977381        7.234246521561985
24.908900341008493        64.34978713762662        7.532726608572766
24.637505864379648        64.51412697498588        7.399381414548919
24.635903370684986        64.1814290629221         7.545534341108291
23.81196775605799         58.66175867876639        10.371522473087364
24.088585857164063        58.50317899295251        10.556944205589678
24.36520395827014         58.34459930713864        10.73001035508175
24.089147274969793        58.83585308179524        10.34004505052651
24.36576537607587         58.677273395981366       10.513001526414007
24.366326793881598        59.0099474848241         10.298948012919645
24.090846822762362        59.1697699417721         10.125785155328597
23.815366851643123        59.329592398720095       9.942482384197671
23.813667303850558        58.99567553874324        10.155066948375602
23.815493592089187        59.66207853261506        9.733363671367698
24.090973563208422        59.50225607566706        9.915687998098347
24.36645353432766         59.342433618719056       10.087872411288814
24.091100303654486        59.83474220956202        9.709268528035704
24.366580274773725        59.67491975261402        9.880474496825869
24.36670701521979         60.007405886508984       9.67675426953072
24.08764294852508         60.16874497475519        9.504858416405591
23.80857888183037         60.330084063001394       9.324011053541948
23.812036236959777        59.996081297808225       9.526496219608998
25.179106392409672        59.516959749243064       10.138393198071968
24.908306600013045        59.68044179499837        9.993054218430773
24.63750680761642         59.843923840753675       9.83917457558368
24.90817985956698         59.34795566110341        10.198435866837306
24.637380067170355        59.511437706858715       10.043725513434437
24.63725332672429         59.178951572963754       10.251954138453215
23.541770316682538        62.49114000480245        8.041674080531521
23.260695122935555        62.65557187902457        7.860234501792847
22.979619929188573        62.82000375324668        7.672123433753757
23.262340499273737        62.32345632069898        8.028354118806941
22.98126530552675         62.4878881949211         7.836355101222294
22.982910681864936        62.155772636595515       8.005017733278656
23.26085169737891         61.99085507259888        8.200018913447416
23.538792712892885        61.82593750860225        8.387352199671454
23.54028151478771         62.15853875670235        8.212260467334527
23.256538766858448        62.989311733198335       7.695342570001379
23.53761396060543         62.82487985897622        7.873671160942999
23.533457604528326        63.15861971314998        7.710090363166415
23.808488230962194        63.33077991411288        7.715641883420376
24.08767521347316         63.169200260901995       7.874934454919611
24.366862195984133        63.007620607691116       8.028809401699418
24.086356614932278        63.504350387744154       7.714828279052101
24.36554359744325         63.342770734533275       7.866269943391986
24.364224998902365        63.677920861375426       7.708044753647497
24.091831569550273        62.83546040672823        8.039520933045646
23.8126445870393          62.99704005993911        7.877514460465772
23.816800943116405        62.66330020576534        8.043809159322993
24.63639829603299         63.846128013756974       7.697416637598739
24.90989019170449         63.67918503929635        7.836226252063977
25.183382087376           63.51224206483573        7.9705626758616654
24.90939526635649         64.01448608846148        7.682478588300702
25.182887162027995        63.84754311400086        7.814949644825452
25.182392236679995        64.18284416316598        7.66333229782469
24.91120879024538         63.34403491245419        7.994469256068948
24.63771689457387         63.510977886914816       7.853493600191983
24.639035493114754        63.17582776007265        8.013884831348198
23.816661112693566        62.33073681805133        8.21319888859512
24.091551908704595        62.170333631300196       8.37836741171894
24.366442704715624        62.00993044454908        8.537179649902939
24.091691739127434        62.50289701901421        8.206764382682488
24.36658253513846         62.34249383226309        8.36336332110207
24.366722365561294        62.6750572199771         8.19390657170087
24.090063106809772        61.837732383200105       8.554301463013573
23.815172310798744        61.99813556995122        8.38645910764388
23.813683508903917        61.665534321851126       8.56422467222673
23.81272710747463         61.33309634811144        8.74667646444098
24.088150303951195        61.17285643572072        8.919278699202309
24.363573500427766        61.01261652333           9.084755981826396
24.08910670538048         61.50529440946041        8.73458487233272
24.364529901857047        61.34505449706969        8.89782012030155
24.365486303286335        61.67749247080938        8.71529467632709
23.807534376899696        60.66515427527507        9.125746955027035
24.086598443594404        60.50381518702886        9.304830568101572
24.365662510289113        60.342476098782655       9.474962671437735
24.08555393866373         60.83888539930254        9.109261555322497
24.364618005358437        60.677546311056325       9.277629908869608
23.810130742187162        60.999125311693255       8.933963812879975
24.637610261459304        62.84406698820847        8.176221672527323
24.90835832693447         62.680513368725805       8.318525531754169
25.17910639240964         62.51695974924315        8.455720979379928
24.909783558589922        63.01227414059           8.15446195165579
25.18053162406509         62.84872052110734        8.289930660362325
25.181956855720543        63.180481292971535       8.12821122585623
24.908218496511637        62.347949981011794       8.487587291430836
24.637470431036462        62.51150360049445        8.343301137366453
24.63733060061363         62.17894021278043        8.514740181605191
25.455330158999423        66.34501294750655        6.830221943321231
25.727665079499708        66.17250647375327        6.943959228080883
26                        66                       7.054813117639735
25.727665079499708        66.5058398070866         6.818988833698511
26                        66.33333333333333        6.928285496853906
26                        66.66666666666666        6.805010993494152
25.72822313993627         65.83919332283173        7.072443217206361
25.455888219435977        66.01169979658499        6.956967541218112
25.456446279872537        65.67838664566344        7.0871939161704045
21                        49                       12.009299366315496
21.288675134594808        49.16666666666665        12.719410737150046
21.577350269189612        49.33333333333329        13.277004958047868
21.866025403784416        49.49999999999994        13.682082029008198
21                        49.333333333333336       12.056620185198327
21.288675134594804        49.49999999999998        12.768222734686569
21.57735026918961         49.66666666666662        13.327308134237533
21                        49.666666666666664       12.128542117860079
21.288675134594804        49.83333333333331        12.841635846001685
21.866025403784416        49.8333333333333         13.702330929877352
21.866025403784416        50.16666666666666        13.704716857426064
21.577350269189612        49.99999999999998        13.341543929029566
21.288675134594808        48.16666666666666        12.506565172820117
21.577350269189612        48.333333333333314       13.078970505128424
21.866025403784416        48.49999999999998        13.497241921535688
21                        48.33333333333333        11.872966609129696
21.288675134594804        48.499999999999986       12.591521076336331
21.57735026918961         48.66666666666664        13.155941627641809
21                        48.666666666666664       11.949391089697793
21.288675134594804        48.83333333333332        12.659960775901487
21.866025403784416        48.8333333333333         13.57157495917393
21.866025403784416        49.166666666666615       13.633188328331322
21.577350269189612        48.99999999999997        13.222833127085071
21.866025403784416        47.833333333333314       13.282669644580434
21.866025403784416        48.16666666666664        13.39681802289537
21.577350269189612        47.999999999999986       12.976323492430726
22.70105001635951         49.98194604103407        14.347694898122656
22.42270847883448         50.15463069402272        14.172854753593766
22.14436694130945         50.327315347011364       13.953369724771271
22.42270847883448         49.821297360689364       14.171795942555255
22.144366941309446        49.99398201367801        13.960578842137437
22.14436694130945         49.66064868034465        13.949924986183657
22.702388819992436        48.9815599636923         14.250880046398864
22.423601014589764        49.15437330912818        14.104831802698822
22.14481320918709         49.32718665456406        13.915232463568637
22.423601014589764        48.82103997579486        14.041651850342012
22.144813209187088        48.99385332123074        13.859195637051656
22.14481320918709         48.660519987897416       13.790439142054323
22.42315474671212         49.487835334908766       14.148792147409711
22.701942552114794        49.31502198947288        14.30410821320529
22.70149628423715         49.64848401525347        14.336379830446479
25.456446279872537        65.34505331233011        7.220861012542965
25.72822313993627         65.17252665616505        7.339397930611991
26                        65                       7.454675968739028
25.72822313993627         65.50585998949839        7.204200220635562
26                        65.33333333333333        7.317947645158661
26                        65.66666666666666        7.184660028125537
25.727299103777334        64.83938173744372        7.478110238036493
25.455522243713602        65.01190839360876        7.357807819770241
25.454598207554664        64.67876347488742        7.498455126743277
25.454598207554668        64.34543014155409        7.643108313539163
25.727299103777334        64.17271507077704        7.766572061589631
26                        64                       7.886101879010712
25.727299103777334        64.50604840411037        7.620521160545286
26                        64.33333333333333        7.738653263717934
26                        64.66666666666666        7.594844626960641
25.727794029125334        63.83741402161191        7.9175161335606195
25.455093132902665        64.01012909238895        7.792391181007314
25.455588058250665        63.67482804322382        7.945669732510916
25.456449024330542        68.68027368634988        6.0315391287759414
25.72822451216527         68.5068035098416         6.134062060899942
25.999999999999996        68.33333333333333        6.234513314257268
25.72822451216527         68.84013684317495        6.030094968825473
25.999999999999993        68.66666666666666        6.12900454796362
25.999999999999996        69                       6.026260135361486
25.456128349423242        69.34525368982901        5.829851784953058
25.72806417471162         69.1726268449145         5.928977333750788
25.72806417471162         69.50596017824783        5.830210709535449
25.999999999999993        69.33333333333333        5.926040175938175
25.999999999999993        69.66666666666666        5.82828335120813
25.456288686876892        69.01276368808944        5.929377678344118
25.45558805825067         63.34149470989048        8.102042561597099
25.727794029125334        63.170747354945235       8.228844241948643
26                        62.99999999999999        8.350967716916276
25.727794029125334        63.50408068827858        8.071321222357236
26                        63.33333333333333        8.192294506819643
26                        63.66666666666666        8.037339227517815
25.72636879746988         62.83898658308105        8.389417278168636
25.454162826595212        63.00973393802629        8.261153354704364
25.45273759493976         62.6779731661621         8.424335032323187
22.701304140312978        50.9821922673707         14.258379415725008
22.42287789480346         51.1547948449138         14.0479608727434
22.144451649293938        51.3273974224569         13.79361878477231
22.42287789480346         50.82146151158047        14.110642577257885
22.144451649293938        50.99406408912357        13.86622968302073
22.144451649293938        50.66073075579024        13.92092937590107
22.423189435633986        51.48831468422581        13.967976087066235
22.701615681143508        51.31571210668271        14.188896798856117
22.701927221974035        51.649231945994714       14.099458309529442
22.422793186818968        50.48804610280159        14.152376914143487
22.701134724343998        50.31536144981294        14.339179568091684
22.701219432328486        50.648776858591816       14.30940774062573
23.537294923790178        51.48237590971921        14.494798811442111
23.25894287012831         51.649167868248384       14.358067627238766
22.980590816466435        51.81595982677756        14.189822672673076
23.258631329297778        51.31564802893638        14.44790411034585
22.980279275635908        51.482439987465554       14.28943809511893
22.979967734805378        51.148920148153536       14.36909764510672
23.26017262987996         51.983269870662376       14.251193484181218
23.53852468354183         51.816477912133195       14.39746590322271
23.539754443293486        52.15057991454718        14.283062636216972
23.538690228244647        50.48240128341731        14.674324495454696
23.259561532267426        50.64899827806845        14.568156961731079
22.980432836290202        50.81559527271957        14.429508601821073
23.259476824282935        50.31558286928957        14.59828343798467
22.980348128305714        50.4821798639407         14.470086002398453
22.980263420321222        50.14876445516182        14.48940690554062
23.259096430782602        50.982323153502406       14.517880129096767
23.538225126759823        50.81572615885128        14.634181786900584
23.537760025275           51.149051034285236       14.57433989222965
23.529827969674354        53.48814764167789        13.662682777921686
23.25224757950628         53.65352384565584        13.475764123059147
22.974667189338206        53.81890004963378        13.262417581201234
23.253492179044805        53.320937698757355       13.656928499909881
22.97591178887673         53.486313902735304       13.448892621217714
22.97715638841525         53.15372775583681        13.624515751226506
23.25721092350173         52.986449123851784       13.827976156869536
23.53726545858821         52.81917049186674        14.001753127762726
23.533546714131283        53.15365906677231        13.838784383594989
23.253855798777558        53.98733125616394        13.285491484657022
23.531436188945626        53.821955052185984       13.478680147798851
23.533044408216902        54.155762462694085       13.284922290430957
24.363112207375867        54.01019435276221        13.550817521817097
24.086959014079973        54.16998619290887        13.415696292384254
23.810805820784076        54.32977803305553        13.259226853717848
24.085350794808697        53.83617878240077        13.607185604222082
23.8091976015128          53.99597062254743        13.456728051943328
23.807589382241524        53.66216321203933        13.644474022923628
24.63725332672429         58.845618239630426       10.463831263688206
24.908179859566978        58.68128899443674        10.61863233881891
25.179106392409672        58.51695974924307        10.763351238311897
24.90817985956698         59.014622327770084       10.407163856594735
25.17910639240967         58.8502930825764         10.552291399098397
25.17910639240967         59.18362641590973        10.343972052351754
24.90761844176125         58.34861490559402        10.832554914165108
24.636691908918564        58.512944150787696       10.677819308108415
24.63613049111283         58.18027006194497        10.894762667702095
23.811999102093115        54.66309453711927        13.053788634139504
24.08815229538901         54.50330269697261        13.21598686368319
24.364305488684902        54.343510856825944       13.356836883993147
24.089345576698044        54.83661920103634        13.009231603212433
24.365498769993938        54.67682736088968        13.155810414399618
24.366692051302973        55.01014386495343        12.947738113036175
23.813899050177362        55.32997949216487        12.623655255539635
24.090295550740166        55.170061678559144       12.795208392771242
24.09094687711407         55.5030221670268         12.57808856978587
24.367343377676878        55.343104353421076       12.73501390979088
24.367994704050783        55.67606484188873        12.518052909828084
23.81294907613524         54.996537014642065       12.841310596495184
24.638144852216058        57.84575521582311        11.115450821087832
24.911647163967704        57.67958521335031        11.269217323884135
25.18514947571935         57.5134152108775         11.411274007311677
24.909632802864476        58.01410005947216        11.050033419297975
25.18313511461612         57.84793005699935        11.193594351525011
25.181120753512893        58.18244490312121        10.977620095191721
24.911670990428654        57.34499784031921        11.490017070433858
24.638168678677005        57.511167842792005       11.337635640782826
24.638192505137955        57.17658046976091        11.560828686468492
24.63617814403472         56.84442864921613        11.782683848344302
24.907642268222176        56.68069419922965        11.927927028499454
25.17910639240964         56.51695974924317        12.05943839588089
24.90965662932541         57.01284601977443        11.708961577301872
25.18112075351287         56.849111569787944       11.843362655361673
25.18313511461611         57.18126339033272        11.627307859171918
24.908952938414657        56.347648276280914       12.14765857598091
24.637488814227194        56.51138272626739        12.005238537403955
24.63879948441967         56.17833680331865        12.226797481736508
24.640656405571754        55.84502697261725        12.446679100891071
24.91266678071881         55.6810286148781         12.580472558965928
25.18467715586587         55.51703025713896        12.698235487372328
24.910809859566733        56.01433844557951        12.365475179061141
25.18282023471379         55.850340087840365       12.488122346717343
25.180963313561712        56.18364991854176        12.275189982886893
24.912015454344907        55.34806812641045        12.792181058506769
24.640005079197845        55.51206648414959        12.66313224900164
24.63935375282394         55.17910599568194        12.875348600394709
23.808991347382086        53.32788454399393        13.823662188118874
24.088154725089815        53.167621446309965       13.960300085206756
24.367318102797544        53.007358348626006       14.072596469185163
24.086752759949256        53.50190011435537        13.789335945623684
24.365916137656985        53.341637016671406       13.909856355214318
24.364514172516426        53.675915684716806       13.735930039424943
24.091873469546748        52.8331328714044         14.120384892796963
23.812710091839016        52.99339596908836        13.991755394750713
23.81642883629594         52.65890739418279        14.146715739876987
24.638570845081254        54.84524248262943        13.08397988452857
24.910449638859525        54.68034110030543        13.202199441457584
25.182328432637803        54.51543971798142        13.302396783823491
24.911232546602214        55.01420461335793        13.00012510233107
25.183111340380492        54.84930323103393        13.106879389704076
25.18389424812318         55.18316674408645        12.90549229088704
24.909256357550493        54.34702459624169        13.397229948573838
24.637377563772215        54.511925978565685       13.285531288768349
24.63618428246318         54.17860947450195        13.48003686123838
24.636416128510852        53.84419406036548        13.667559991017217
24.909720049645834        53.67819376796875        13.764479447951503
25.18302397078082         53.51219347557202        13.84157589261998
24.909488203598166        54.01260918210521        13.58524890867744
25.182792124733147        53.84660888970848        13.67063794385069
25.18256027868547         54.18102430384495        13.490911574251886
24.911122014786397        53.34391509992335        13.933001489069058
24.63781809365141         53.509915392320075       13.84437727037988
24.63922005879197         53.17563672427468        14.010008347924117
26.000000000000004        58                       11.149452488714202
25.726368797469895        58.17231991641436        11.031518794267212
25.452737594939784        58.34463983282871        10.902818377466406
25.728383158573124        57.837805070292504       11.241901005136945
25.454751956043005        58.010124986706856       11.115143911341242
25.456766317146233        57.675610140585          11.329174844669401
20.999999999999996        36.99999999999999        6.203816411324076
21.288675134594804        37.16666666666669        6.632803969695362
21.57735026918961         37.333333333333385       6.993235212022368
21.866025403784416        37.500000000000085       7.285110138305154
21                        37.33333333333333        6.352842055555572
21.288675134594804        37.50000000000003        6.782498326245473
21.57735026918961         37.66666666666673        7.143598280891039
21                        37.66666666666667        6.4945564945752645
21.288675134594804        37.833333333333364       6.92488147758378
21.866025403784416        37.833333333333414       7.446860485081039
21.866025403784416        38.16666666666673        7.608840196597951
21.577350269189612        38.00000000000004        7.320977747633494
21.288675134594804        36.16666666666666        6.268710927552073
21.57735026918961         36.33333333333332        6.571771429633246
21.866025403784416        36.499999999999986       6.832474677153432
21                        36.33333333333333        5.990943196178598
21.288675134594804        36.499999999999986       6.3825426722075465
21.57735026918961         36.66666666666665        6.73178489367545
20.999999999999996        36.66666666666666        6.08445094298332
21.2886751345948          36.83333333333332        6.522232138398998
21.866025403784416        36.83333333333336        6.979261462529867
21.866025403784416        37.16666666666672        7.130139949580422
21.57735026918961         37.00000000000002        6.86046420201185
21.866025403784416        35.83333333333334        6.556148334580772
21.866025403784416        36.166666666666664       6.693304946504119
21.57735026918961         36                       6.438389218843955
22.701854764121705        36.981134047467734       7.464079527489637
22.42324497734261         37.15408936497852        7.419481811358281
22.144635190563513        37.3270446824893         7.359825348296843
22.42324497734261         36.82075603164515        7.263715995810065
22.144635190563513        36.99371134915593        7.204457346160396
22.144635190563513        36.660378015822566       7.0531810456980155
22.702511358579336        35.982695935616455       7.012246704604212
22.42368270698103         36.1551306237443         6.9675435058201725
22.144854055382723        36.32756531187214        6.907619496669913
22.42368270698103         35.82179729041098        6.8244674430367365
22.144854055382723        35.99423197853882        6.766496599953511
22.144854055382723        35.6608986452055         6.627386821963075
22.42346384216182         36.48794332769472        7.113353471374803
22.702292493760126        36.31550863956688        7.1583050866854805
22.702073628940916        36.64832134351731        7.308916027647326
22.70352719971509         34.98186982142663        6.597020402303925
22.424359934404865        35.15457988095109        6.552503792587072
22.14519266909464         35.32728994047555        6.493831938946856
22.424359934404865        34.82124654761775        6.419910569808428
22.14519266909464         34.99395660714221        6.361920948616366
22.14519266909464         34.660623273808866       6.233758954128723
22.424021320692948        35.48818858568103        6.686818997658621
22.703188586003172        35.31547852615657        6.732095929430916
22.702849972291254        35.64908723088651        6.870504696864364
22.704142279000795        33.98281500172176        6.216927732864039
22.424769987262003        34.155210001147836       6.171475500341323
22.145397695523208        34.32760500057391        6.112021441141598
22.424769987262003        33.82187666781451        6.051818811812652
22.145397695523208        33.99427166724058        5.994511757673857
22.145397695523208        33.660938333907254       5.880815292921314
22.424564960833433        34.48822827438279        6.293661812137455
22.703937252572224        34.31583327495672        6.339562843469208
22.703732226143657        34.64885154819167        6.4662603999491886
22.423877151816335        33.4880611028849         5.936149100906942
22.70235660810946         33.31518387186254        5.981727913023411
22.70324944355513         33.64899943679215        6.097725044574107
23.539026919892027        34.48575442860914        6.689171726068602
23.26052701316638         34.65112622621497        6.665499964655649
22.982027106440736        34.8164980238208         6.634782856734072
23.26073203959495         34.318107952980014       6.536244842889859
22.982232132869306        34.48347975058584        6.504775294673739
22.982437159297874        34.15046147735089        6.378830178488329
23.53350542597574         30.489725653889234       5.362152951735972
23.256283452808823        30.652817521382076       5.3329910605481805
22.979061479641903        30.815909388874914       5.298477578488848
22.701839506474982        30.979001256367752       5.258612505557863
23.254896920703487        30.31894528794255        5.240398794543351
22.97767494753657         30.482037155435386       5.205994753363079
22.700452974369647        30.645129022928224       5.166239121311098
22.976288415431235        30.148164921995864       5.115960495232745
22.699066442264314        30.3112567894887         5.076314304059824
22.697679910158982        29.977384556049174       4.988838053804016
23.53812075013939         29.492126000392496       5.0956994681423415
23.257973803479256        29.65387885227806        5.065049618395712
22.977826856819117        29.815631704163614       5.029429146949603
23.259285894771594        29.321365159165545       4.980602873014581
22.979138948111455        29.4831180110511         4.945321835114683
22.698992001451316        29.64487086293666        4.905070175515332
22.980451039403793        29.150604317938587       4.863238872517828
22.700304092743657        29.312357169824146       4.82332664646469
23.256435362091374        29.9864120701103         5.151538578637956
23.536582308751505        29.824659218224742       5.182146040343744
23.535043867363623        30.157192436056988       5.2709638682081845
23.536755966964648        26.471169444889004       4.3964797078746045
23.25572711997177         26.644627556487432       4.368572168944314
22.974698272978888        26.818085668085857       4.336632793187395
23.256428303400327        26.308025116893532       4.299173368964259
22.975399456407445        26.481483228491957       4.267483907257189
22.976100639836005        26.144880788898057       4.199831713197604
23.534108720958894        27.492451143257966       4.6161158031099925
23.256437964899217        27.657438748463065       4.586805690674806
22.978767208839535        27.822426353668156       4.553242509974277
23.253962289301267        27.32548202206674        4.513091146451766
22.976291533241586        27.490469627271832       4.479866769495866
22.973815857643636        27.158512900875508       4.407939738949679
23.25484470463652         26.985054789277086       4.440055377798201
23.535873551629393        26.811596677678658       4.468139179819926
23.534991136294146        27.152023910468312       4.541351211565065
23.53954442804661         28.492246256669777       4.847809112451553
23.26023501337641         28.6547786633504         4.817531426609886
22.9809255987062          28.817311070031018       4.782797544676729
23.26006176962436         28.32396882407094        4.7393523108133655
22.980752354954156        28.48650123075155        4.7048036949721945
22.980579111202108        28.15569139147209        4.628558026998963
23.259760454073998        28.98807191125797        4.898029605824595
23.539069868744203        28.82553950457735        4.9283641430398735
23.538595309441796        29.158832752484923       5.010994261603415
23.25824986726179         27.990703786266998       4.662174127209009
23.535920623321466        27.825716181061903       4.6915371591536825
23.537732525684035        28.15898121886584        4.768768262267555
24.36598361338882         28.010877427069172       4.917056038626435
24.09050388494142         28.17133370360271        4.897130612688195
23.81502415649401         28.331789980136243       4.874048303963225
24.088691982578844        27.838068665798772       4.818307277219337
23.813212254131443        27.998524942332306       4.795116211136742
23.811400351768867        27.66525990452837        4.717993865380495
23.540209688765408        33.488549027941254       6.3148861958855
23.261520552177203        33.65330435253476        6.289135406443872
22.982831415588997        33.81805967712826        6.256482585436728
23.26062771673154         33.31948878760515        6.169907966845569
22.981938580143336        33.48424411219865        6.1372675214925545
22.981045744697667        33.15042854726904        6.021258014287785
23.261126295886076        33.98570615275739        6.410890394660123
23.53981543247428         33.82095082816388        6.436048579266345
23.539421176183154        34.153352628386514       6.5608104226606745
24.365056861926078        34.0120962555557         6.732700400646216
24.08971354791473         34.16998231324018        6.723104436661807
23.81437023390338         34.32786837092466        6.708594878469306
24.090107804205857        33.837580513017556       6.596550829131585
23.814764490194506        33.995466570702035       6.581137423000205
23.815158746485633        33.6630647704794         6.457279427544698
23.816225183042757        33.32893956883724        6.336249869840811
24.092240677320106        33.16933010973322        6.352967178024162
24.36825617159745         33.0097206506292         6.365038120435385
24.09117424076298         33.50345531137538        6.473019542591179
24.367189735040327        33.343845852271365       6.4841132918656434
24.366123298483203        33.67797105391353        6.606667385269263
24.367526098068616        30.008641398258113       5.428354315921106
24.08951920737099         30.16900281680182        5.409966710188991
23.811512316673365        30.32936423534553        5.387899588793919
24.091057648758877        29.836469598969575       5.319358054812739
23.81305075806125         29.99683101751328        5.297000719341928
23.814589199449134        29.664297799681037       5.208473105553141
21                        40                       7.578459594263971
21.288675134594808        40.16666666666667        8.094855846000133
21.577350269189612        40.33333333333334        8.529001193764035
21.866025403784416        40.50000000000001        8.880895637555788
21                        40.333333333333336       7.744775827441713
21.288675134594804        40.5                     8.28613230237409
21.57735026918961         40.66666666666667        8.745237873334318
21                        40.66666666666667        7.909852407055582
21.288675134594804        40.833333333333336       8.476169105184342
21                        41                       8.073689333105802
21.288675134594808        41.16666666666667        8.64114904196974
21.577350269189612        41.33333333333334        9.115221331484307
21.866025403784416        41.50000000000001        9.495906201649449
21                        41.333333333333336       8.285965960350522
21.288675134594804        41.5                     8.860210064359707
21.57735026918961         41.66666666666667        9.3410667490193
21                        41.66666666666667        8.508330498816257
21.288675134594804        41.833333333333336       9.089358997970301
21                        42                       8.740782948502893
21.866025403784416        40.83333333333334        9.082974095522701
21.866025403784416        41.16666666666667        9.287977616887291
21.577350269189612        41.00000000000001        8.928767070710418
21.288675134594808        42.16666666666666        9.288212841769791
21.577350269189612        42.33333333333331        9.757110358084821
21.866025403784416        42.499999999999964       10.147475497447703
21                        42.33333333333334        8.87385490724316
21.288675134594804        42.49999999999999        9.457282038694244
21.57735026918961         42.66666666666664        9.962176793193178
21                        42.66666666666667        9.042570005457971
21.288675134594804        42.83333333333333        9.661994375092902
21.866025403784416        42.83333333333332        10.361336608471142
21.866025403784416        43.16666666666667        10.579787005033767
21.577350269189612        43                       10.173106400884976
21.866025403784416        41.83333333333333        9.71022184986851
21.866025403784416        42.16666666666664        9.92741161513465
21.577350269189612        41.99999999999999        9.547651495028578
22.702375257461366        47.980643041078764       13.97304936021249
22.423591972902383        48.15376202738584        13.858200828889903
22.1448086883434          48.326881013692905       13.69959834933093
22.423591972902383        47.82042869405251        13.739480785225282
22.1448086883434          47.993547680359576       13.59002637817849
22.1448086883434          47.66021434702625        13.466729927351428
22.423596493746075        48.48740100159034        13.959190197320805
22.702379778305055        48.31428201528327        14.084187304350962
22.702384299148743        48.64792098948779        14.176797533079789
22.143934128818195        47.32614566518713        13.325146143566954
22.421842853851977        47.15229133037426        13.454697192016134
22.699751578885756        46.978436995561395       13.543449931938357
22.42271741337718         47.48636001221338        13.60497370410077
22.700626138410957        47.312505677400516       13.702419172323548
22.70150069793616         47.64657435923964        13.845618981748224
21.288675134594808        46.166666666666686       11.693541908245082
21.577350269189612        46.33333333333336        12.252643454872135
21.866025403784416        46.50000000000002        12.678720161263923
21.000000000000004        46.33333333333334        11.121537823288882
21.288675134594808        46.500000000000014       11.832147308204581
21.577350269189612        46.666666666666686       12.409731952884787
21.000000000000004        46.66666666666667        11.242322718632494
21.288675134594808        46.83333333333334        11.97141530160112
21.866025403784416        46.83333333333334        12.845625542237007
21.866025403784416        47.166666666666664       13.0043177506794
21.577350269189612        47                       12.569379702168483
21.866025403784416        45.833333333333314       12.298847832268077
21.866025403784416        46.16666666666667        12.492632324230009
21.577350269189612        46                       12.070301183638755
22.421842853851977        46.81895799704094        13.29005723646194
22.143934128818195        46.9928123318538         13.167586647834064
22.143934128818195        46.659478998520484       13.00181397957037
22.701296890313227        45.980536651234054       13.000668080731765
22.42287306147029         46.15369110082271        12.928262868253237
22.144449232627352        46.32684555041136        12.820946895097233
22.42287306147029         45.820357767489355       12.730827861170015
22.144449232627352        45.99351221707801        12.629185473038692
22.144449232627352        45.660178883744656       12.429727396052133
22.422357957661134        46.486324548931826       13.115192718155146
22.700781786504066        46.31317009934317        13.193660696062448
22.70026668269491         46.64580354745228        13.374587979798015
23.536697687467658        46.48614644977282        13.650937157381405
23.257715651273692        46.65024329836901        13.642082618802046
22.978733615079722        46.81434014696521        13.606253543654383
23.25823075508285         46.3176098502599         13.460465087718344
22.979248718888883        46.48170669885609        13.431013802042251
22.979763822698036        46.14907325074698        13.243708728835113
22.700066187311876        44.97911907825956        12.372254281688939
22.422052592802725        45.15274605217303        12.316538698482168
22.14403899829357         45.32637302608649        12.22490949971199
22.422052592802725        44.81941271883969        12.098410636519574
22.14403899829357         44.99303969275316        12.012290558910873
22.14403899829357         44.65970635941982        11.793329444831453
22.422462827136506        45.48655190983119        12.527361458015505
22.70047642164566         45.31292493591772        12.589081904415632
22.700886655979442        45.646730793575884       12.79855317076328
23.534773663388386        45.48774859460991        13.067263727946989
23.256948072363336        45.65201128015129        13.068806310759499
22.97912248133828         45.81627396569267        13.04660776168785
23.25653783802955         45.31820542249313        12.85941519676387
22.978712247004495        45.48246810803451        12.840854749705793
22.978302012670714        45.14866225037635        12.627745381344464
23.25758941372309         45.98481056520559        13.269029399327257
23.535415004748142        45.82054787966421        13.2706089379348
23.536056346107898        46.15334716471851        13.465166747746325
22.701847169313325        43.978869219820936       11.701424120381484
22.423239914137024        44.152579479880615       11.651734057793291
22.14463265896072         44.32628973994028        11.570262919874196
22.423239914137024        43.8192461465473         11.426017375373693
22.14463265896072         43.99295640660697        11.348185271270575
22.14463265896072         43.659623073273664       11.126484897625282
22.42264625346987         44.48599609936015        11.876793732817793
22.701253508646175        44.31228583930047        11.928476945473335
22.700659847979026        44.645702458780015       12.15208699924247
22.70058477956616         42.97817827847549        11.014042241774135
22.422398320972246        43.152118852317          10.971860484667657
22.14421186237833         43.326059426158515       10.901455299788267
22.422398320972246        42.818785518983645       10.74483075829377
22.14421186237833         42.992726092825166       10.676420595550418
22.14421186237833         42.65939275949181        10.455975176851702
22.422819117554635        43.48568249943215        11.198934962664266
22.701005576148546        43.31174192559064        11.243161599930229
22.701426372730936        43.64530557270579        11.472288892799309
21.288675134594808        39.166666666666664       7.584697339133486
21.577350269189612        39.33333333333332        7.977978746196811
21.866025403784416        39.49999999999998        8.310003584638105
21                        39.333333333333336       7.268281406836668
21.288675134594804        39.49999999999999        7.743017112905584
21.57735026918961         39.66666666666665        8.156496250352305
21                        39.666666666666664       7.417714817108449
21.288675134594804        39.83333333333332        7.912648253560815
21.866025403784416        39.83333333333332        8.49541136367643
21.866025403784416        40.166666666666664       8.685708714648953
21.577350269189612        40                       8.340303936091013
21.866025403784416        38.833333333333364       7.951247977323389
21.866025403784416        39.16666666666667        8.13089941458394
21.577350269189612        39.000000000000014       7.8223881916221325
22.700235244639316        39.984209500688166       9.071055950978748
22.422165297687684        40.15613966712545        9.028119102432772
22.144095350736052        40.32806983356273        8.964732331291657
22.422165297687684        39.82280633379211        8.830540074110331
22.14409535073605         39.994736500229386       8.768349355677186
22.144095350736052        39.661403166896044       8.576855951996746
22.69987261816316         40.97917701617015        9.686224646348
22.421923546703578        41.152784677446775       9.645516050698918
22.143974475243997        41.32639233872339        9.582076569132697
22.421923546703578        40.81945134411344        9.435907299022102
22.143974475243997        40.99305900539005        9.37330790091321
22.143974475243997        40.65972567205672        9.167464296091346
22.42204442219563         40.487795505619445       9.229752260452491
22.70011436914726         40.31586533918216        9.271590302218659
22.69999349365521         40.647521177676154       9.47664653400841
23.532401624952964        40.48972221124254        9.732972822258647
23.25489195602303         40.652873812885076       9.73037239379878
22.977382287093093        40.816025414527616       9.714789668495191
23.25501283151508         40.32121797439108        9.52273150781032
22.977503162585144        40.484369576033615       9.50618016933114
22.9776240380772          40.15271373753963        9.302092550716983
22.980167793709228        39.8194292575632         9.101851584556897
23.26010034277914         39.65464901443822        9.120660421721505
23.540032891849048        39.48986877131325        9.12748246247257
23.257556587147107        39.98793349441465        9.319492952720367
23.53748913621702         39.823153251289675       9.32490655831026
23.53494538058499         40.15643773126611        9.526736678238937
23.539290533768305        36.483077337349854       7.5442753959249425
23.26014527721944         36.649096240722486       7.526330723475969
22.98100002067057         36.81511514409511        7.499598767330921
23.26036414203865         36.316283536772055       7.372680753789995
22.98121888548978         36.48230244014468        7.345192032566724
22.98143775030899         36.149489736194255       7.195337856683047
22.98021891856525         37.148659513258806       7.658748639016392
23.259364175114115        36.982640609886175       7.684421274763086
23.53850943166298         36.816621706513544       7.7013066268135955
23.258583073008786        37.31618497904987        7.84698331182046
23.537728329557652        37.15016607567725        7.862809343472506
23.53694722745233         37.483710444840945       8.028783545901922
22.700886606211846        38.98359395310865        8.492615605266137
22.422599538736037        39.15572930207243        8.449576412309954
22.14431247126023         39.3278646510362         8.388705738767149
22.422599538736037        38.822395968739116       8.267802402889679
22.144312471260225        38.994531317702894       8.208266649030124
22.14431247126023         38.661197984369586       8.027280292086429
22.42238241821186         39.489267817932266       8.637831147539837
22.70066948568767         39.31713246896849        8.680974862496631
22.700452365163493        39.650670984828324       8.873788311067521
23.260317463303316        39.321110498578385       8.924766709311765
22.980384914233404        39.48589074170336        8.905270908396385
22.98060203475758         39.152352225843515       8.713144423576267
22.978919299268448        38.81776291393786        8.524283415190379
23.25695199232505         38.651931874767065       8.545449976262564
23.534984685381648        38.486100835596275       8.556115288482404
23.25863472781418         38.986521186672725       8.73288517925498
23.53666742087078         38.820690147501935       8.742124686081628
23.538350156359915        39.15527945940759        8.93258041074494
22.700606160526874        37.98152653270164        7.956439780679122
22.422412574946055        38.15435102180112        7.914181246633354
22.144218989365235        38.32717551090058        7.852384410692462
22.422412574946055        37.82101768846779        7.743710849259349
22.144218989365235        37.99384217756726        7.686044673876129
22.144218989365235        37.66050884423394        7.51993430180138
22.422506056841044        38.48837349527011        8.08845170878596
22.700699642421863        38.31554900617064        8.130084823590702
22.700793124316853        38.64957147963965        8.308810098453058
22.422828776144332        37.487553526723154       7.579574124264991
22.70143856292343         37.31459820921237        7.624155199798185
22.70102236172515         37.64806237095701        7.788275284194663
23.256858510430057        38.31790940129807        8.36365580652339
22.978825817373455        38.48374044046886        8.34148357691445
22.978732335478465        38.14971796699986        8.163763970588963
23.258166871810513        37.64964914079451        8.014632702458544
22.979386516168695        37.81558783674808        7.990518114050868
22.97980271736697         37.48212367500344        7.822611170489612
23.257512691120283        37.98377927104629        8.186789650168937
23.5362930467621          37.81784057509272        8.19985158478464
23.535638866071874        38.151970705344496       8.375628832311532
23.53708145340955         47.48687662757454        14.136841222587512
23.258846054760156        47.65146543207595        14.112022875064824
22.980610656110763        47.81605423657736        14.057425587606465
23.257971495234955        47.317396750236824       13.968593420839133
22.979736096585555        47.48198555473823        13.921995671261485
22.978861537060354        47.14791687289911        13.770796323956212
23.25784357325432         46.983820024302915       13.812046402949955
23.536825609448286        46.81972317570672        13.826321945375394
23.536953531428917        47.15329990164063        13.988289967110763
24.36497061848626         51.01005818087027        14.7337490548716
24.089078720254236        51.167497423819924       14.679950756336602
23.813186822022207        51.32493666676956        14.600300675193418
24.089543821739056        50.83417254838595        14.739132099361381
23.81365192350703         50.9916117913356         14.669661887099608
23.81411702499185         50.65828691590163        14.719323912889081
23.813508406946738        51.658312259533545       14.512026474074741
24.089400305178764        51.500873016583895       14.601597590497754
24.36529220341079         51.343433773634246       14.665316924312693
24.08972189010329         51.834248609347874       14.505278786247906
24.365613788335317        51.676809366398224       14.578919155342732
24.365935373259852        52.01018495916221        14.474555747961551
23.815967926450046        52.32651626436152        14.28456960930379
24.090951649854947        52.168350611761866       14.392225188482692
24.091412559700846        52.500741741583134       14.26335544209472
24.366396283105747        52.34257608898347        14.354670124612241
24.366857192951645        52.67496721880474        14.220683698353426
23.81473816669839         51.99241426194753        14.406833221082518
24.63791419933491         52.84389214883171        14.162847551730906
24.908510295872276        52.680425949037414       14.232788449483579
25.17910639240964         52.51695974924312        14.282419162443064
24.909816155329338        53.01217052448038        14.08898292884717
25.1804122518667          52.84870432468608        14.147647324977005
25.181718111323757        53.18044890012905        14.000699568369328
24.908049386026377        52.34803481921615        14.362730996061597
24.637453289489013        52.511501019010446       14.30186243960413
24.63699237964311         52.17910988918918        14.42677652456774
23.537173443370765        43.485833750524996       11.734623754236063
23.258731352018287        43.65017890695698        11.742422845881183
22.980289260665806        43.81452406338896        11.731356301262934
23.258310555435898        43.31661525984183        11.512378113224857
22.979868464083417        43.48096041627381        11.501766321143657
22.979447667501027        43.14739676915866        11.272184275737473
23.537108442496365        44.485928797437055       12.414482422873848
23.25809435743487         44.65032555771123        12.42223772452818
22.979080272373373        44.81472231798539        12.408161677466472
23.25868801810202         44.316908938231684       12.198048792844663
22.979673933040523        44.48130569850585        12.185983570401616
22.980267593707673        44.147889079026314       11.960362692013764
23.258709685060154        43.98354392259433        11.97122049605523
23.537151776412628        43.819198766162344       11.963212663833431
23.537130109454495        44.1525637817997         12.189832220046029
23.257316097732208        44.984265490102175       12.643416811220616
23.536330182793705        44.819868729828          12.637256892380776
23.53555192309104         45.15380866221896        12.85485066073847
24.365035886748682        47.00958639487818        14.079311430170117
24.089051075635638        47.1686831391103         14.119105352450648
23.813066264522593        47.327779883342416       14.138281949923188
24.08892315365501         46.83510641317639        13.960711232895214
23.812938342541962        46.994203157408506       13.984809262406985
23.812810420561334        46.660626431474604       13.817919808632329
24.365655185968773        44.008858137087834       12.307966326756976
24.089472938144638        44.16788169053758        12.357664334407138
23.8132906903205          44.32690524398731        12.393169699779428
24.08949460510277         43.83451667490023        12.133801003385441
23.813312357278633        43.993540228349964       12.16891293285464
23.813334024236767        43.66017521271261        11.94268681254508
23.813480751414993        44.660516560434814       12.615896556208458
24.089662999239128        44.50149300698507        12.579504703440259
24.365845247063262        44.34246945353533        12.528920208394076
24.089853060333617        44.835104323432574       12.797731325496772
24.366035308157752        44.67608076998283        12.746260343054677
24.366225369252245        45.00969208643033        12.959986730738732
24.08907480063096         45.16904425582352        13.011753712244023
23.811924232009673        45.32839642521672        13.047512711313404
23.81270249171233         44.99445649282576        12.834294984335576
23.81137375382406         45.66168164415289        13.253184029748928
24.088524322445345        45.502329474759705       13.218243097837215
24.36567489106663         45.3429773053665         13.167294183489535
24.087973844259732        45.835614693695874       13.417415880785505
24.365124412881016        45.67626252430268        13.367285033595547
24.364573934695404        46.00954774323886        13.559959281056772
23.812656436543577        46.327280214261506       13.639547251584755
24.08861518561949         46.16841397875018        13.609221292809968
24.088769169637246        46.501760195963286       13.790550482190508
24.364727918713164        46.34289396045196        13.744245102770329
24.36488190273092         46.676240177665065       13.91736248580811
23.812015095183817        45.9944809292072         13.450759340755038
24.36587046278807         38.01077314096471        8.549116673573662
24.08890853698593         38.1692157058419         8.558672034434402
23.81194661118379         38.327658270719084       8.561004906070668
24.08956271767616         37.83508557559012        8.38165997660086
23.81260079187402         37.993528140467305       8.382255649068446
23.813254972564245        37.65939801021553        8.208215600710263
23.53907520477765         35.486766347973536       7.099490776777337
23.260220589378214        35.65207621052117        7.078441041042556
22.981365973978775        35.81738607306882        7.049359683651478
23.260559203090132        35.31846750579123        6.936767932857977
22.981704587690693        35.48377736833887        6.9076521256892365
22.98204320140261         35.15016866360893        6.769277808033535
23.260543108128257        34.9847968660031         6.799198899294968
23.539043014853902        34.81942506839727        6.822074644047804
23.539059109815774        35.153095708185404       6.958847660950725
23.26029236570843         35.98417987364661        7.223384891500621
23.53914698110787         35.81887001109897        7.243400304661953
23.539218757438086        36.15097367422441        7.391661844377821
24.3650978306426          36.01027024310971        7.5666207944614925
24.089828731684506        36.167872607856424       7.565119349628492
23.814559632726404        36.32547497260314        7.557670883449642
24.089756955354286        35.83576894473099        7.415002588488319
23.814487856396184        35.993371309477695       7.406305727105966
23.814416080065968        35.66126764635226        7.2592925825936
23.815223486277986        35.32742146859316        7.115658322339855
24.091371767778323        35.168076589212774       7.126435132927828
24.36752004927866         35.00873170983239        7.131821208541228
24.0905643615663          35.50192276697187        7.268711568397977
24.36671264306664         35.34257788759149        7.272739819227835
24.36590523685462         35.6764240653506         7.417673014534553
23.81519129635424         34.660080189016895       6.840281894941881
24.090534610365587        34.50219413133241        6.853620920063653
24.36587792437694         34.34430807364792        6.862046350977277
24.091355672816448        34.834405949424635       6.987831722432775
24.3666989868278          34.676519891740156       6.995086620275641
23.815207391316115        34.99375082880502        6.976035059179064
22.13823622319974         25.327283038676175       3.8249213787563017
22.41044704261506         25.154566077352357       3.8669921224195525
22.682657862030382        24.98184911602854        3.9034998257546722
22.414818747362162        25.487861858977038       3.9306970576464555
22.687029566777483        25.315144897653216       3.9678341596756272
22.691401271524583        25.648440679277897       4.032819131282272
23.51324972764649         25.462979229887214       4.186463349460215
23.24075747718822         25.635898306892337       4.1606626624733885
22.96826522672995         25.808817383897455       4.131326459511511
23.23638577244112         25.302602525267655       4.094155769697862
22.963893521982854        25.475521602272778       4.065255208477635
22.95952181723575         25.142225820648093       3.999834595129337
24.3520208700357          25.007650340648695       4.265229589478426
24.356035472993753        25.341805072419106       4.332953195102475
24.360050075951804        25.675959804189514       4.401817853381884
24.364064678909855        26.010114535959925       4.471823564316762
24.0724304892393          25.159426637061536       4.24149435240493
24.076445092197346        25.493581368831943       4.30922990967984
24.080459695155398        25.82773610060235        4.378106519610098
23.792840108442896        25.311202933474373       4.215238939065525
23.796854711400943        25.64535766524478        4.282986447991258
22.96322779040081         24.80274551064992        3.936176286584648
23.24379771877124         24.6236419052713         3.9654767110015765
23.524367647141666        24.444538299892685       3.991401099005486
23.24009174560618         24.96312221526948        4.029442038956093
23.520661673976605        24.784018609890857       4.055673446369799
23.516955700811547        25.123498919889034       4.120694196521422
24.076136462404357        24.81994632706336        4.175233614837275
23.796546081607953        24.971722623476197       4.149223993812371
23.80025205477301         24.63224231347802        4.083957451346276
23.248592890294276        25.971961711892934       4.229317846116264
23.52108514075254         25.799042634887808       4.255268463059846
23.528920553858594        26.135106039888406       4.325273915864651
23.812525537613052        26.31748447524598        4.424301544351515
23.804690124506998        25.981421070245382       4.353043826568868
24.088295108261452        26.163799505602952       4.4494161631656315
22.41044704261506         24.821232744019024       3.8057233410915927
22.138236223199737        24.993949705342843       3.7647384329002542
21.866025403784416        25.166666666666657       3.7181904843807017
22.13823622319974         24.660616372009507       3.70350424291807
21.866025403784416        24.833333333333325       3.6580421298704575
21.866025403784416        24.499999999999996       3.596842531234049
21                        25.999999999999993       3.429348808415323
21.288675134594808        26.16666666666666        3.644905932291646
21.577350269189612        26.33333333333332        3.82255675027808
21                        26.33333333333333        3.49060768799589
21.288675134594804        26.499999999999993       3.711023154251937
21                        26.666666666666664       3.5530214217569402
21.577350269189612        25.66666666666666        3.697828632422596
21.577350269189612        25.999999999999993       3.7594163234523172
21.288675134594804        25.83333333333333        3.581849036972776
21                        24.999999999999996       3.2902250750366466
21.288675134594808        25.166666666666664       3.480431098418981
21.577350269189612        25.33333333333333        3.6427852716616647
21                        25.333333333333332       3.337890208517076
21.288675134594804        25.499999999999993       3.5317853455395922
21                        25.666666666666664       3.384264786310079
21.577350269189612        24.666666666666664       3.5321188918705664
21.577350269189612        24.999999999999996       3.5879777038292398
21.288675134594804        24.83333333333333        3.4299130731381258
21.000000000000004        24.000000000000004       3.134427973986537
21.288675134594808        24.166666666666668       3.3301988529332633
21.577350269189612        24.33333333333333        3.4843370386824892
21.000000000000004        24.333333333333336       3.1798530639502918
21.288675134594808        24.499999999999996       3.376802324509193
21                        24.666666666666664       3.2317854309669403
21.275764861627508        23.822981266070254       3.252361737116634
21.55152972325501         23.645962532140505       3.3414618115724117
21.827294584882512        23.468943798210756       3.401728197353759
21.564439996222312        23.98964793273692        3.4137988022169568
21.840204857849812        23.812629198807166       3.4685650628262756
21.853115130817116        24.15631459940358        3.533603174119696
23.815989921274824        26.65037025827538        4.495331374608598
24.091759491923224        26.496685288632357       4.520360880357362
24.367529062571624        26.343000318989326       4.542683168443183
24.095223875584995        26.829571071661753       4.592745730001567
24.370993446233395        26.675886102018726       4.6149829050220745
24.37445782989517         27.00877188504813        4.688722774053482
23.81422509060432         27.33122472385469        4.6433621774967655
24.094341460249744        27.16999830445141        4.667564501144596
24.091516721414294        27.504033485125092       4.742062837456169
24.371633091059717        27.342807065721807       4.763087758792857
24.368808352224267        27.676842246395488       4.839198846983827
23.815107505939572        26.990797491065035       4.568570496152773
25.186425384900303        25.515500364687608       4.517636625134942
24.912305149570155        25.680371755111715       4.504405343986707
24.638184914240004        25.845243145535818       4.489134323713966
24.908290546612104        25.346217023341303       4.4348043793029435
24.634170311281952        25.511088413765407       4.419330985904653
24.6301557083239          25.176933681995          4.350668700750781
24.63612665110899         26.17917404948575        4.5590420847724396
24.91024688643914         26.01430265906164        4.574063853613133
25.184367121769288        25.849431268637534       4.58704588332939
24.908188623308128        26.34823356301157        4.6450738586636104
25.182308858638272        26.183362172587465       4.657806636947834
25.180250595507264        26.517293076537392       4.7299188859902594
24.9116530069699          26.681119346040973       4.718296546183991
24.64305541843253         26.844945615544553       4.704564508871713
24.639591034770763        26.51205983251515        4.631083230595848
23.81063656298972         30.66358639249899        5.482026559267505
24.088643453687343        30.503224973955277       5.503650664450067
24.366650344384965        30.34286355541157        5.5215952539696955
24.087767700003695        30.83744713110874        5.599862404134192
24.36577459070132         30.677085712565027       5.617363977441283
24.364898837017673        31.011307869718486       5.715660486336005
22.98107362800234         31.14822905743744        5.393415244464604
23.258295601169255        30.9851371899446         5.427748909490223
23.535517574336172        30.82204532245176        5.456730983644189
23.26030774952969         31.31745685850713        5.52513045765892
23.537529722696608        31.154364991014287       5.553932714779172
23.539541871057043        31.486684659576817       5.653758145140894
24.08977984836413         31.169766799671265       5.69887337980122
23.814660859710585        31.328225729624037       5.678239266069543
23.81264871135015         30.995906061061515       5.578821063055183
22.70236197888401         31.98086240563291        5.551605097591199
22.42358312051748         32.15390827042195        5.507094748275934
22.14480426215095         32.326954135211          5.45200193798258
22.42358312051748         31.820574937088622       5.407992108649201
22.14480426215095         31.99362080187766        5.354103062561761
22.14480426215095         31.66028746854433        5.257215328945719
22.423283718444075        32.487410237521956       5.609454842793621
22.702062576810604        32.31436437273291        5.654097090756599
22.701763174737202        32.64786633983292        5.759874170963638
22.144630104681273        31.32633375212261        5.161734413125067
22.423234805578126        31.15266750424518        5.214846995484141
22.423408963047805        31.486621220666898       5.309966478607181
22.70201366394466         31.31295497278947        5.353370555983096
22.702187821414334        31.646908689211187       5.45103475332756
23.260481906999367        31.651410574928846       5.625451006644476
22.981421942941687        31.816136490280876       5.591399990794568
22.981247785472014        31.482182773859158       5.490954544169999
23.538500923572737        32.4875873761578         5.970026877351565
23.259488539936427        32.652181019749506       5.94248666443344
22.980476156300114        32.81677466334122        5.908789818053588
23.25978794200983         32.3186790526495         5.833773538916523
22.980775558373516        32.483272696241215       5.79990217167093
22.981074960446918        32.1497707291412         5.694299612329743
23.260134924504598        31.985044813789173       5.728123748021026
23.539194888562275        31.82031889843714        5.7562040063588995
23.538847906067506        32.153953137297464       5.861626917095799
23.26005812833398         32.98583490367733        6.054535341681457
23.539070511970294        32.821241260085614       6.081656035613567
23.53964010036785         33.15489514401344        6.196609141791555
24.09167108892255         32.8356762258054         6.236024834973291
23.8156555946452          32.99528568490942        6.218640171268417
23.815086006247643        32.661631800981596       6.104354420612063
21.866025403784416        28.83333333333335        4.4380031472291295
21.866025403784416        29.166666666666682       4.511682761865468
21.866025403784416        29.500000000000014       4.589212011343565
21.577350269189612        29.000000000000007       4.341549753813761
21.57735026918961         29.333333333333343       4.415180867030539
21.288675134594804        29.16666666666667        4.206257842818332
22.423085923952137        29.15322898447443        4.700154364876759
22.144555663868275        29.32661449223722        4.6486892131073
22.144555663868275        28.99328115890389        4.571161547275698
22.14324357257594         29.659128185349736       4.728159422682942
22.421773832659795        29.48574267758694        4.779749059570911
22.42046174136746         29.818256370699455       4.861368103503045
21                        29.333333333333336       4.0425273536092945
21.288675134594804        29.500000000000007       4.287125017064805
21.57735026918961         29.66666666666667        4.496830800621247
21                        29.666666666666664       4.130876692497669
21.288675134594804        29.833333333333336       4.37625711529736
21                        29.999999999999996       4.227490955371849
21.288675134594808        30.166666666666657       4.4573713793148695
21.577350269189612        30.333333333333314       4.658620278622248
21.866025403784416        30.499999999999975       4.8312376532940675
21.000000000000004        30.333333333333332       4.267166965358428
21.288675134594808        30.49999999999999        4.525496696214964
21.577350269189612        30.666666666666647       4.755194902436166
21.000000000000004        30.666666666666664       4.322176386300792
21.288675134594808        30.83333333333332        4.60895542407118
21.866025403784416        30.83333333333333        4.919205126635935
21.866025403784416        31.166666666666686       5.008550828364774
21.577350269189612        31.000000000000004       4.8293667907154445
21.866025403784416        29.833333333333336       4.66860135786882
21.866025403784416        30.166666666666654       4.7492765718523104
21.577350269189612        29.999999999999993       4.577082605892739
22.42323480557813         30.819334170911826       5.123563707261689
22.144630104681273        30.993000418789254       5.070730803955922
22.144630104681273        30.6596670854559         4.981105423173748
22.42046174136746         30.151589704032776       4.946746745673952
22.14324357257594         30.325794852016372       4.894213278837285
22.143243572575937        29.99246151868305        4.810543417031009
22.421848273472794        30.485461937472298       5.0339309429700485
24.63908353417416         60.17581071607574        9.638953086409337
24.909883326570785        60.01232867032043        9.792318425145163
25.18068311896741         59.84884662456512        9.93714310067501
24.911460053128522        60.344215545642484       9.595303710086267
25.18225984552515         60.18073349988718        9.739614081504904
25.183836572082893        60.512620375209245       9.545806140561426
24.91041554819785         60.67928575791616        9.39948658324517
24.636994524312804        60.845951140623086       9.245803197000114
24.63803902924348         60.51088092834941        9.44014872394227
25.45273759493978         58.67797316616205        10.692823829386473
25.72636879746989         58.50565324974768        10.8237814463191
26                        58.33333333333333        10.943972340897908
25.72636879746989         58.83898658308101        10.617430513856146
25.999999999999996        58.66666666666666        10.73987860856672
25.999999999999993        58.999999999999986       10.537171291720858
25.72636879746989         59.17231991641435        10.413541717146675
25.452737594939776        59.344639832828705       10.280615685930389
25.45273759493978         59.01130649949537        10.485349511425046
25.452737594939784        59.67797316616205        10.07868145716866
25.72636879746989         59.50565324974768        10.21269088117533
25.999999999999993        59.33333333333332        10.33740384853984
25.72636879746989         59.838986583081024       10.014547722708874
25.999999999999996        59.66666666666666        10.140344082863715
26                        60                       9.94599199469259
25.727945524027632        60.170873458403086       9.820398593263665
25.45589104805526         60.34174691680616        9.687003308553287
25.45431432149752         60.0098600414841         9.8809818437476
25.45273759493976         62.34463983282877        8.592546370754825
25.726368797469874        62.17231991641438        8.723818350038368
25.999999999999996        61.99999999999999        8.84953691723069
25.726368797469874        62.50565324974771        8.554723711917706
25.999999999999993        62.33333333333333        8.67955897942092
25.999999999999996        62.66666666666666        8.513369245982773
25.455891048055264        60.675080250139494       9.495190181918378
25.727945524027632        60.50420679173641        9.628776244671064
26                        60.33333333333333        9.754560424142266
25.727945524027632        60.83754012506974        9.440662496450006
26                        60.66666666666666        9.566637453963487
26                        60.99999999999999        9.38222308415642
25.17910639240964         61.51695974924309        8.98077230168223
25.452737594939762        61.344639832828726       9.121132990374885
25.72636879746988         61.17231991641435        9.254949917866265
25.45273759493976         61.67797316616206        8.940759116542194
25.726368797469878        61.50565324974769        9.0741196827254
25.999999999999996        61.33333333333332        9.200936487707354
25.726368797469874        61.838986583081024       8.8970139883917
25.999999999999993        61.66666666666666        9.02337443206548
25.45431432149751         61.0098600414841         9.306127364844874
25.180683118967387        61.18217995789847        9.165048472038517
25.182259845525138        60.847400166553854       9.353393084998295
25.452737594939755        62.01130649949541        8.764652044843881
25.179106392409636        62.18362641590979        8.626736689204733
25.179106392409636        61.85029308257644        8.801753796638856
24.635417797755057        61.1807309319677         9.0553740214369
24.908838821640096        61.01406554926078        9.20806546768197
24.907262095082345        61.34884534060539        9.020712794722177
24.63733060061363         61.84560687944708        8.691177130151758
24.908218496511633        61.68128331434508        8.839041347411463
24.908218496511633        62.01461664767844        8.661313620616497
24.636374199184342        61.51316890570739        8.87107036701912
23.53994061180419         48.48881366201459        14.486174394115425
23.260756681200274        48.65306242924049        14.439050539571285
22.981572750596353        48.81731119646639        14.360619090332486
23.260752160356585        48.31942345503599        14.347377948456543
22.981568229752664        48.48367222226189        14.277741538115414
22.981563708908975        48.15003324805737        14.176336270488862
23.25979910755837         47.98544444355596        14.238266251567289
23.53803450620776         47.82085563905456        14.270417292709986
23.538987559005975        48.15483465053457        14.386861683219418
23.538607478071786        49.48958904275369        14.670441742909974
23.25942165750103         49.65370804218048        14.595557339262335
22.98023583693027         49.81782704160727        14.48797505766658
23.25986792537867         49.32024601639989        14.5632659904627
22.98068210480791         49.48436501582668        14.466171849428733
22.981128372685554        49.15090299004609        14.4234120916257
23.26031230328947         48.98665422282019        14.511062153690414
23.539496233893388        48.822405455594286       14.567404621060469
23.539051855982585        49.155997249173986       14.62882707065867
23.259449240891982        49.98464545573502        14.607013047576244
23.538635061462738        49.82052645630823        14.691921311663698
23.53866264485369         50.151463869862766       14.693215562512048
24.37099111916158         49.00970372821833        14.736019073744105
24.093529905464983        49.169665499730115       14.739575317042327
23.816068691768386        49.329627271241904       14.717716206764209
24.093974283375786        48.836073706150415       14.679848893121916
23.816513069679186        48.9960354776622         14.66704565867849
23.81695744758999         48.662443684082504       14.596567333245762
23.814182971457697        49.663488199259334       14.747510287134023
24.091644185154294        49.50352642774753        14.778739164970283
24.36910539885089         49.34356465623574        14.784552689230372
24.089758464843612        49.83738735576496        14.798014385290951
24.36721967854021         49.67742558425317        14.813197677109128
24.365333958229524        50.0112865122706         14.821954037380594
23.81423813823961         50.32536302636841        14.74919125193316
24.089786048234565        50.168324769319504       14.798401099241739
24.08966493498681         50.501248658852724       14.778508938335849
24.36521284498177         50.34421040180382        14.81203705461284
24.36509173173401         50.67713429133704        14.782635393776507
23.814210554848653        49.99442561281386        14.758443428486387
25.17910639240964         50.51695974924316        14.761952889359451
24.90772780110185         50.68132589311887        14.77408575662798
24.636349209794055        50.84569203699456        14.764684478465364
24.9078489143496          50.34840200358565        14.80249753952242
24.636470323041806        50.512768147461344       14.803333539364953
24.636591436289564        50.179844257928124       14.822497922196135
25.17910639240964         46.516959749243206       13.854979030775212
24.90774955718932         46.68116863112154        13.944697206977143
24.636392721969003        46.84537751299985        14.019474673442122
24.907595573171562        46.34782241390843        13.776811704517822
24.636238737951242        46.51203129578675        13.854557450031416
24.63608475393348         46.17868507857364        13.678471787944936
25.456766317146233        57.342276807251665       11.543103972253803
25.728383158573116        57.17113840362583        11.662753886953801
26                        56.99999999999999        11.770223751411672
25.72838315857312         57.50447173695916        11.452138345672012
26                        57.33333333333333        11.562921796432525
26                        57.66666666666666        11.355998042200072
25.72636879746988         56.83898658308105        11.872551657592528
25.454751956042998        57.010124986706884       11.756019783503245
25.45273759493976         56.67797316616211        11.968956539082342
25.452737594939762        56.34463983282879        12.182367675242745
25.72636879746988         56.172319916414395       12.291243089375506
26.000000000000004        56.00000000000001        12.386064638279338
25.72636879746988         56.50565324974772        12.082672676128906
26                        56.33333333333333        12.182334947946398
26                        56.66666666666666        11.977054652323824
25.728225718621964        55.839010085713          12.496979924485679
25.454594516091838        56.01133000212738        12.393111886300805
25.456451437243913        55.67802017142598        12.601036874183341
25.456451437243913        55.34468683809264        12.805642844391762
25.728225718621957        55.17234341904632        12.897484733150502
26                        55                       12.973761153648434
25.72822571862196         55.50567675237966        12.699377316147519
26                        55.33333333333333        12.782152289850856
26                        55.66666666666667        12.58625345139451
25.727442810879268        54.83847990599381        13.091663054228402
25.455668529501224        55.01082332504012        13.006360406688014
25.454885621758535        54.676959811987615       13.20120826428667
24.636349209794055        51.17902537032788        14.706666973867605
24.907727801101846        51.01465922645218        14.726181429278812
25.179106392409636        50.85029308257647        14.72416173925898
24.907727801101846        51.34799255978548        14.660802920117085
25.179106392409636        51.18362641590978        14.66889640734587
25.17910639240964         51.51695974924309        14.596156893619815
24.636992379643115        51.845776555855835       14.536647524788998
24.908049386026377        51.68136815254947        14.577181240008382
24.908049386026377        52.01470148588281        14.477809274363057
25.179106392409636        51.85029308257643        14.507283962550282
25.179106392409636        52.18362641590977        14.402704718824728
24.636670794718583        51.51240096309186        14.630640068533856
25.454885621758535        54.343626478654286       13.3890193533238
25.727442810879268        54.17181323932714        13.458442261419592
26                        54                       13.510665508110895
25.727442810879268        54.50514657266048        13.278511791831733
26                        54.33333333333333        13.338615657972275
26                        54.666666666666664       13.159647539818218
25.727674656926943        53.83739782519068        13.630842111973056
25.45511746780621         54.009211064517814       13.56947667381469
25.45534931385388         53.67479565038134        13.741145573476093
25.45534931385388         53.34146231704801        13.901990248662395
25.72767465692694         53.170731158524006       13.944298175000123
26                        53                       13.968499671633273
25.727674656926936        53.504064491857335       13.792699999227871
26                        53.33333333333333        13.82614799527504
26                        53.666666666666664       13.673536607434249
25.72636879746988         52.83898658308104        14.084639991201506
25.454043454396817        53.009717741605044       14.05172299463776
25.45273759493976         52.677973166162076       14.189279821471455
25.452737594939762        52.34463983282875        14.313214075780714
25.72636879746988         52.172319916414374       14.325685135188111
26                        52                       14.31983234066532
25.72636879746988         52.5056532497477         14.211700887141397
26                        52.33333333333333        14.215798098880951
26                        52.66666666666666        14.098687209203604
25.72636879746988         51.83898658308104        14.42580688075062
25.45273759493976         52.011306499495404       14.423417726752744
25.45273759493976         51.67797316616206        14.517915065068777
23.81492832082232         36.65834095381376        7.713628565791666
24.090197419780417        36.50073858906704        7.719442576438903
24.365466518738515        36.343136224320325       7.719309565740206
24.090566107876334        36.833604570277664       7.878057046792058
24.365835206834433        36.67600220553095        7.876289580561749
24.36620389493035         37.00886818674157        8.037560838926233
23.81336611661167         37.32542969214116        8.038376824269191
24.08978500577101         37.16714893944136        8.04130258861062
24.089673861723583        37.501117257515745       8.209266978422946
24.36609275088292         37.34283650481595        8.20365084210987
24.365981606835494        37.676804822890325       8.374169453659013
23.814147218716997        36.99188532297745        7.873766952145245
25.179106392084332        34.51695974946183        7.112479115127484
24.90857761114911         34.68088373625202        7.122739379330094
24.638048830213883        34.8448077230422         7.129186743801361
24.90775654869825         34.348671918159795       6.989027719414306
24.637227767763022        34.512595904949976       6.993963619710688
24.63640670531216         34.18038408685774        6.862434814587235
23.814765769080672        29.331444619320795       5.121747959495261
24.091410788021946        29.170763238249087       5.144329292744338
24.368055806963227        29.010081857177386       5.163443467889514
24.09123421839041         29.50361641860933        5.230688522121556
24.367879237331685        29.342935037537625       5.249436780586073
24.36770266770015         29.675788217897868       5.337740396596566
23.815714887685484        28.66485812350565        4.954723964655114
24.091194616132885        28.50440184697211        4.9775637653090135
24.366674344580286        28.343945570438574       4.99724668317621
24.091885347324354        28.837469990341518       5.059935416467787
24.367365075771755        28.67701371380798        5.07937582626394
23.815240328383076        28.99815137141322        5.037198418087578
24.644226232561802        27.17793639100775        4.779286080237355
24.912823821099167        27.01411012150417        4.792629260137894
25.181421409636528        26.85028385200059        4.8038627425324645
24.913994635228434        27.34710089696737        4.868582578211008
25.182592223765795        27.18327462746379        4.879427203193853
25.183763037895062        27.51626540292699        4.9566122679744105
24.911169896392984        27.68113607764105        4.945791063867716
24.6385767548909          27.84600675235511        4.932605654085062
24.641401493726352        27.51197157168143        4.855072815435384
25.184217637565332        29.51902021207086        5.459666614876134
24.911987124399765        29.68222727413328        5.451947917488015
24.63975661123419         29.845434336195694       5.441510484503002
24.9121636940313          29.349374093773037       5.362476489958096
24.639933180865725        29.512581155835452       5.351467811075779
24.64010975049726         29.17972797547521        5.263735440962548
24.63885936826752         28.18013071932473        5.012571240863676
24.911452509769603        28.01526004461067        5.025289231728736
25.18404565127168         27.850389369896604       5.035643016917876
24.911735123146222        28.349384011580288       5.1066899231361
25.1843282646483          28.184513336866225       5.116576289407633
25.18461087802492         28.518637303835845       5.1994120854436945
24.64024083065046         28.84626700606354        5.177953848548141
24.91242585433769         28.682452154949694       5.1899433877328764
24.912294774184495        29.01591312436136        5.27513341560412
25.184479797871724        28.852098273247513       5.2840105487717866
25.184348717718528        29.18555924265919        5.3707620585826135
24.63955009945899         28.513198862694132       5.094293295436979
23.81507796523865         31.661347371094976       5.780344501321026
24.090196953892193        31.5028884411422         5.800404014098036
24.365315942545735        31.34442951118942        5.816616519678126
24.090614059420254        31.836010082613136       5.9046539965144476
24.3657330480738          31.677551152660357       5.920291901139928
24.36615015360186         32.010672794131295       6.02668663072127
23.814384000249113        32.32861584881563        5.993170168692589
24.090267076925485        32.16964432147346        6.012056753149166
24.09096908292402         32.50266027363943        6.122472205542678
24.36685215960039         32.34368874629726        6.136333283588762
24.36755416559892         32.676704698463226       6.249117113493495
23.814730982743882        31.9949816099553         5.885268810247361
25.181894575454272        31.516760725651224       6.04251033269133
24.90997976817014         31.68139808181125        6.04029096050367
24.638064960886           31.84603543797127        6.03501639318027
24.909562662642074        31.348276440340314       5.935523584517188
24.63764785535794         31.512913796500335       5.92943534039642
24.637230749829875        31.1797921550294         5.826573635732057
24.638926093872698        33.845605412288265       6.7341560170769625
24.91279532581931         33.679114569020825       6.732025759939397
25.186664557765923        33.51262372575339        6.726309629233545
24.910275937258778        34.01389324359031        6.858785557055082
25.18414516920539         33.84740240032287        6.85155042595467
25.181625780644858        34.182181074892355       6.980273587919279
24.913861762376435        33.34498936737866        6.608557335690339
24.63999253042982         33.5114802106461         6.6094052972639705
24.641058966986943        33.17735500900393        6.488133499424285
24.6376790684809          32.180023023011124       6.1438663121853745
24.90959387576504         32.015385666851095       6.148065297640053
25.181508683049174        31.850748310691074       6.149209087959045
24.909207983359934        32.349373251890945       6.258734571814194
25.18112279064407         32.184735895730924       6.258802780264479
25.180736898238973        32.518723480770774       6.371291409607685
24.63908308047796         32.84605492734306        6.370324611362112
24.909909989358468        32.68238920405692        6.372409041086184
24.911885875867448        33.01368928571779        6.488871128455289
25.182712784747956        32.850023562431645       6.4864066962836215
25.184688671256936        33.181323644092515       6.604746102825562
24.63838107447943         32.51303897517709        6.255526873255179
24.639679875992506        30.177395985795243       5.533667240323778
24.911910389158077        30.014188923732824       5.543377185946514
25.184140902323648        29.850981861670405       5.550368395972354
24.911833653916393        30.346150573332373       5.6371842916967765
25.184064167081964        30.182943511269954       5.643448014360325
25.18398743184028         30.514905160869503       5.7389054700400735
24.63792836862521         30.84584030010216        5.726318662124587
24.910957900232745        30.68037273048583        5.73406699002593
24.91026028143741         31.01432458541307        5.833467600033306
25.183289813044944        30.84885701579674        5.837451716447329
25.182592194249608        31.18280887072398        5.93865333733109
24.638804122308855        30.511618142948702       5.628729058512671
26                        31                       6.026812607309835
25.727298191818093        31.172253575217077       6.034367038365039
25.454596383636183        31.344507150434147       6.039599613492213
25.72799581061343         30.838301720289834       5.932794132912114
25.45529400243152         31.010555295506908       5.936884663085618
25.455991621226854        30.67660344057967        5.836825087155512
22.979396559105247        41.150419440668536       9.930296546226678
23.25690622803518         40.987267839025996       9.944339262676964
23.534415896965115        40.82411623738346        9.945399682283476
23.25892050004733         41.32166186516692        10.162198586332627
23.53643016897727         41.15851026352438        10.161718997085838
23.53844444098942         41.4929042896653         10.381930766666068
22.7015599321032          41.97817147716769        10.3371343278621
22.42304842266361         42.152114318111785       10.297759638961967
22.144536913224012        42.32605715905587        10.234540028823815
22.42304842266361         41.81878098477847        10.076291283889253
22.144536913224012        41.99272382572256        10.013773910130988
22.144536913224012        41.659390492389235       9.795881908485075
22.422723371817927        42.485449918547715       10.520409437849711
22.70123488125752         42.31150707760362        10.56099877760976
22.700909830411838        42.64484267803955        10.78663474891379
22.422485984683593        41.485782831112616       9.85987331497639
22.70043505614317         41.312175169835996       9.901133835550569
22.700997494123186        41.645173323501844       10.11810372938864
23.259482938027347        41.654660018832764       10.381949289823295
22.980521435065274        41.816415748000225       10.367017143555305
22.97995899708526         41.483417594334384       10.147626492573268
23.5366017569868          42.48639303096885        11.047350753168162
23.25792943117992         42.6503214468044         11.053122811275733
22.97925710537304         42.81424986263994        11.042019974144406
23.258254482025603        42.31698584636847        10.825447088485
22.979582156218722        42.48091426220401        10.814478366318843
22.9799072070644          42.14757866176808        10.588708280049591
23.258119993307908        42.98346835332311        11.282201273578961
23.536792319114788        42.81953993748756        11.275343376181333
23.536982881242775        43.15268684400628        11.50443437653728
23.258868710026473        41.98582293260061        10.60259711843223
23.537830212988545        41.824067203433145       10.601535287389712
23.537215984987675        42.15523011720099        10.82334194955702
24.36487837074632         42.00886935709905        10.963345308876088
24.088786166159817        42.16804391505565        11.002997696407188
23.81269396157331         42.32721847301225        11.030999511171103
24.08940039416069         41.8368810012878         10.78158262510178
23.813308189574183        41.9960555592444         10.808287573712855
23.813922417575057        41.66489264547655        10.58777777769844
23.811761714322397        38.66097176278326        8.744034666790615
24.088723640124535        38.50252919790607        8.739626447203534
24.365685565926675        38.34408663302888        8.727995738391895
24.088538743263143        38.83584268997025        8.924994822095353
24.365500669065284        38.67740012509306        8.911288765332902
24.365315772203893        39.010713617157236       9.09899575439657
24.09022147875228         39.17043200187591        9.116400233645319
23.815127185300664        39.33015038659458        9.12589580300395
23.81344444981153         38.99556107468892        8.932742071365178
23.814405642678572        41.33240392715648        10.368590724170799
24.09036684436772         41.17190356464765        10.345405046603323
24.36632804605687         41.01140320213882        10.312373733963588
24.089883619264203        41.50439228296772        10.562237215363133
24.365844820953352        41.343891920458894       10.52685101795576
24.365361595849837        41.67638063877897        10.743841542926631
24.088352572355568        40.83750953850673        10.129559565713448
23.81239137066642         40.99800990101555        10.150562098935747
23.810377098654264        40.66361587487464        9.93642592847845
23.816172602490226        39.6625312464391         9.322241873857987
24.09126689594184         39.50281286172043        9.31037910558672
24.36636118939345         39.343094477001756       9.290607427425392
24.0923123131314          39.83519372156495        9.50861273238148
24.367406606583014        39.675475336846276       9.486473855307459
24.368452023772576        40.0078561966908         9.68659503804277
23.81108509122617         40.329100206391956       9.726621619296782
24.089768557499372        40.168478201541376       9.711162357891517
24.089060564927472        40.502993870024056       9.918552627719238
24.367744031200672        40.342371865173476       9.891571268516378
24.36703603862877         40.67688753365614        10.100164167156613
23.813628846858197        39.99581572641553        9.522228734531907
25.185339675071955        39.51936621438255        9.565011794693111
24.913043791305498        39.6821962084853         9.611367017471078
24.640747907539037        39.84502620258805        9.651894765254298
24.911998374115935        39.34981534864078        9.417148817045177
24.639702490349475        39.512645342743525       9.454725073673707
24.638657073159912        39.180264482899005       9.261810136946387
24.638353026044864        47.17912810506294        14.172108546355712
24.90970986126518         47.014919223184606       14.100525751279722
25.181066696485498        46.85071034130628        14.01400224646708
24.911670165341043        47.34866981524769        14.243723920093409
25.18302700056136         47.184460933369365       14.16039508666964
25.184987304637225        47.51821152543244        14.294157551383032
24.91207821034129         47.682336251280006       14.372599187303905
24.639169116045352        47.84646097712756        14.434685835707237
24.366260021749415        48.01058570297513        14.480417496593107
24.63876107104511         47.512794541095246       14.310867293599074
24.36585197674917         47.676919266942804       14.361655679587308
24.365443931748924        47.34325283091049        14.227953657446253
23.815380415119265        48.32940434233477        14.507419839355288
24.090820218434338        48.169995022654945       14.505500873514478
24.09239725090506         48.50303436440268        14.601709459564729
24.367837054220132        48.343625044722856       14.583687174803298
24.369414086690856        48.67666438647059        14.668887700520317
23.81347430952284         47.66144631937473        14.278370090469007
24.08945912063588         47.50234957514262        14.263470536361822
24.089867165636125        47.836016011174934       14.392895515137578
23.81442736232105         47.99542533085475        14.40146080471889
24.639062683022843        48.18003168145843        14.543826401763598
24.911971777318776        48.01590695561087        14.486857881939066
25.18488087161471         47.8517822297633         14.41353437459674
24.911865344296267        48.34947765994173        14.585736666846781
25.1847744385922          48.18535293409417        14.517531288083369
25.18466800556969         48.518923638425036       14.606148291842826
24.913442376766987        48.68251700168947        14.66779841627014
24.642216747964284        48.846110364953894       14.711088676903863
24.640639715493563        48.513071023206166       14.636492115580262
24.642618712192764        49.178361506951646       14.766561443899935
24.913844340995468        49.01476814368721        14.730635179051015
25.185069969798167        48.85117478042278        14.676349050408643
24.914246305223944        49.347019285684965       14.776014616997745
25.185471934026644        49.183425922420525       14.729092484140203
25.185873898255124        49.515677064418284       14.764378593037423
24.638847271571393        49.8460833629865         14.823445738310161
24.91236058491326         49.68088021370239        14.804253923529103
24.91010474963143         50.014641108644014       14.81263407765148
25.183618062973295        49.8494379593599         14.782086717396481
25.181362227691466        50.18319885430153        14.781278149503851
24.640732991882075        49.51222243496907        14.80494790490886
25.452737594939762        51.34463983282873        14.597107475966425
25.72636879746988         51.17231991641437        14.57986914163956
26                        51.00000000000001        14.544441890639247
25.72636879746988         51.505653249747695       14.51071735544354
26                        51.33333333333333        14.485330729144822
26                        51.666666666666664       14.410460879153478
25.72636879746988         50.83898658308106        14.632302431493418
25.45273759493976         51.01130649949542        14.6596938777563
25.45273759493976         50.677973166162104       14.70480609773345
25.452737594939762        50.344639832828776       14.731413738746424
25.72636879746988         50.17231991641438        14.68408243790462
26                        50                       14.619958986834066
25.72636879746988         50.50565324974772        14.66664421369537
26                        50.33333333333333        14.611690179428566
26                        50.666666666666664       14.586517814030367
25.72862463275171         49.83855902147276        14.684737652506195
25.454993430221588        50.01087893788715        14.74140397611937
25.457249265503417        49.67711804294552        14.732877521240656
25.457249265503417        49.343784709612194       14.706669013217926
25.728624632751703        49.17189235480609        14.632976156482655
25.999999999999996        49                       14.543300022831582
25.728624632751703        49.505225688139426       14.667149112052723
25.999999999999993        49.33333333333333        14.585437425948959
25.999999999999996        49.66666666666666        14.610990413949825
25.72822266852323         48.839641212808345       14.581608197225076
25.456847301274934        49.011533567614435       14.663341979140458
25.45644533704646         48.67928242561669        14.602557620228787
23.81320533291964         43.326831373166954       11.714128932189247
24.089237222468512        43.167828995808904       11.681019795960427
24.365269112017383        43.00882661845086        11.635296345549769
24.08936591378564         43.501172835354566       11.907883716315695
24.365397803334513        43.34217045799652        11.860466305904415
24.365526494651643        43.67551429754218        12.08468963297343
23.812824208663663        42.66053756012953        11.257885189385892
24.088916413250168        42.50136300217292        11.22794359206799
24.365008617836676        42.34218844421632        11.186351421983183
24.08904666034052         42.83468208929019        11.453867053513129
24.36513886492703         42.67550753133359        11.410335100874446
23.81301477079165         42.99368446664823        11.485457872116179
25.179106392409672        43.51695974924312        12.080758817498802
24.907955990262707        43.6809258785247         12.165438898968699
24.63680558811574         43.844892007806266       12.241174735388054
24.907827298945577        43.34758203897904        11.946285701421168
24.63667689679861         43.5115481682606         12.019959789722556
24.636548205481482        43.17820432871495        11.797798210771482
24.63680558811574         44.178225341139594       12.46108173977398
24.907955990262703        44.014259211858025       12.382981630321053
25.17910639240967         43.85029308257645        12.295937275817613
24.907955990262707        44.347592545191354       12.598388324892976
25.17910639240967         44.183626415909785       12.508979697356047
25.179106392409672        44.516959749243114       12.719886082113993
24.908146051357196        44.681203861638856       12.810291550121834
24.63718571030472         44.84544797403459        12.890325099663468
24.63699564921023         44.5118366575871         12.677510293206986
24.63718571030471         45.17878130736794        13.097839126988632
24.908146051357186        45.014537194972206       13.016776666392275
25.179106392409658        44.85029308257647        12.925342287329629
24.90814605135717         45.34787052830556        13.217717901630529
25.179106392409647        45.18362641590982        13.125254611513107
25.17910639240964         45.51695974924318        13.319623054664339
24.636084753933485        45.84535174524031        13.49270294432163
24.907595573171562        45.68115574724174        13.412590868857457
24.907595573171562        46.01448908057508        13.599187576979762
25.179106392409636        45.85029308257651        13.507047627285669
25.179106392409636        46.183626415909856       13.685499619322647
24.636635232119097        45.512066526304125       13.298929336977526
25.45644533704646         48.34594909228336        14.524419706478364
25.72822266852323         48.17297454614168        14.42926066978641
26                        48                       14.32067118176708
25.72822266852323         48.50630787947502        14.513085483477923
25.999999999999996        48.33333333333333        14.410182895399789
25.999999999999993        48.666666666666664       14.484392509087977
25.728329101545743        47.839403841810814       14.329717278941747
25.456551770068973        48.01237838795249        14.430339509176234
25.456658203091482        47.67880768362163        14.3208794021471
25.456658203091486        47.3454743502883         14.197224960161389
25.72832910154574         47.17273717514415        14.088609863039022
26                        47.00000000000001        13.968312260015844
25.72832910154574         47.506070508477485       14.21585649152484
26                        47.333333333333336       14.0991510750018
26                        47.66666666666667        14.216604048918786
25.72636879746988         46.83898658308108        13.948291975882047
25.45469789901562         47.011723758225216       14.060184784226191
25.45273759493976         46.67797316616214        13.910514232801827
25.452737594939762        46.34463983282881        13.750343068212278
25.72636879746988         46.17231991641441        13.635817694573106
26.000000000000004        46.000000000000014       13.511402909857955
25.72636879746988         46.50565324974774        13.797094359114112
26                        46.33333333333334        13.67378507435025
26                        46.66666666666667        13.826088191069639
25.726368797469885        45.838986583081066       13.464508570359609
25.452737594939762        46.01130649949546        13.579948800379148
25.452737594939762        45.67797316616212        13.4005819519618
24.63764298525366         38.84573596476181        9.071280689395941
24.90997019830342         38.68075831236638        9.03826251875935
25.182297411353186        38.51578065997095        8.999941242486967
24.910984286209676        39.015286830503584       9.225739862794128
25.18331149925944         38.85030917810815        9.184366483005991
25.184325587165695        39.184837696245346       9.372723333741375
24.910155095164814        38.3474448203022         8.855851848246308
24.637827882115047        38.51242247269764        8.8862218596076
24.63801277897644         38.17910898063346        8.705576991941893
26                        39                       9.38267654153501
25.72844655835732         39.17312207146085        9.447242614533238
25.456893116714635        39.3462441429217         9.508021032252625
25.727432470451063        38.838593553323655       9.261665679561393
25.45587902880838         39.0117156247845         9.319088334290848
25.454864940902123        38.6771871066473         9.134087246545342
25.181914483101824        36.518972551355674       7.985889746565268
24.910010953711335        36.68227109648431        8.007628030729759
24.638107424320843        36.84556964161294        8.024851728183414
24.909642265615418        36.34940511527368        7.850415865445646
24.637738736224925        36.51270366040232        7.865610016359185
24.637370048129007        36.17983767919169        7.7106595480777305
24.639101643088644        37.17791674611488        8.188351755030666
24.91100517247913         37.01461820098625        8.168739361163542
25.18290870186962         36.851319655857615       8.144612380585576
24.91199939124693         37.34696530548819        8.333891646374207
25.183902920637422        37.18366676035956        8.307375969382825
25.184897139405223        37.5160138648615         8.474180512956906
24.63887935499379         37.84585338226364        8.529046964902587
24.911888247199506        37.68093362356257        8.504068244697038
24.91102167118216         38.014189221932384       8.677906661184208
25.184030563387875        37.849269463231316       8.645327318891908
25.183163987370527        38.18252506160113        8.820580895401928
24.638990499041213        37.51188506418926        8.356485055783915
24.639840322289736        35.17804239843909        7.268888373190425
24.910369103224955        35.0141184116489         7.260683391609899
25.180897884160178        34.850194424858714       7.248665510298029
24.912160595300804        35.34735308704578        7.402296365614493
25.182689376236027        35.183429100255594       7.388520867193364
25.18448086831188         35.516663775652475       7.532045185813462
24.638225509865695        35.8457347539573         7.559261201736247
24.911353189088786        35.68119926480489        7.547735998853542
24.9104977273521          36.015302190039286       7.69709801695592
25.183625406575192        35.85076670088687        7.679370875676787
25.18276994483851         36.18486962612127        7.830652395927464
24.639032916077714        35.51188857619819        7.412067495153239
25.999999999999996        35                       7.455287367311038
25.72816028943729         35.17222125855083        7.483843541974715
25.456320578874582        35.344442517101655       7.5094294814755225
25.72636879736144         34.83898658315395        7.344582890290255
25.454529086798736        35.011207841704774       7.368036996323223
25.452737594722883        34.67797316630789        7.230313472895727
25.45632057887459         35.67777585043499        7.654460912907356
25.728160289437294        35.50555459188416        7.626542067218989
25.999999999999996        35.333333333333336       7.595652986367696
25.728160289437298        35.8388879252175         7.772759163163856
26                        35.66666666666667        7.739537176125005
26.000000000000004        36.000000000000014       7.886939936582931
25.727304827700614        36.1729908504519         7.92297348117931
25.45460965540122         36.345981700903785       7.955956751173391
25.4554651171379          36.01187877566939        7.803230916846747
25.454609655401217        36.67931503423711        8.112572751092225
25.727304827700607        36.506324183785225       8.076835051228011
26                        36.333333333333336       8.038047076761579
25.727304827700607        36.83965751711855        8.234481891959383
25.999999999999996        36.666666666666664       8.192939487622873
25.999999999999996        36.99999999999999        8.351617169166863
25.728299046468408        37.172004621620495       8.395787943940743
25.456598092936815        37.344009243241          8.436642391870766
25.455603874169014        37.011662138739055       8.272587094093012
25.45659809293682         37.67734257657433        8.60517074768359
25.728299046468408        37.50533795495383        8.561291063024354
25.999999999999996        37.33333333333333        8.514095051521428
25.72829904646841         37.83867128828717        8.730526915838217
26                        37.666666666666664       8.680305667606053
26.000000000000007        38.00000000000001        8.850249017420786
25.454864940902127        38.34385377331397        8.953639975181233
25.727432470451063        38.17192688665699        8.90374256682587
25.727432470451063        38.50526021999032        9.080860726990151
26                        38.333333333333336       9.0240380663853
26                        38.66666666666667        9.201513907756691
25.45573151691947         38.01059817494415        8.777351976144876
22.69273476547116         23.97321843421281        3.7192537929694036
22.417164978242248        24.148812289475206       3.683986892015037
22.14159519101333         24.3244061447376         3.6431831381032524
22.404254705274948        23.805126888878792       3.619470669017738
22.12868491804603         23.980720744141188       3.5793053480474266
22.11577464507873         23.637035343544774       3.5136288038125327
22.41380601042865         24.485022516747115       3.744546076198456
22.68937579765757         24.309428661484716       3.7800510565213683
22.68601682984397         24.645638888756626       3.8414664007831334
23.24715668658483         24.287431677999393       3.902624364289201
22.966586758214405        24.46653528337801        3.873733400742705
22.969945726027994        24.130325056106102       3.811908595610479
24.34876207698486         24.035394293661113       4.074767533282903
24.34984834133514         24.35947964265698        4.137512198429399
24.350934605685417        24.683564991652837       4.200999550494606
24.073963933703794        24.17177562907164        4.049176980143007
24.075050198054075        24.495860978067498       4.111833954030779
23.79916579042273         24.30815696448216        4.021388168717229
22.978398126794445        23.784863915656892       3.749144389334246
23.26406148811773         23.596509397100974       3.7761452007412015
23.549724849441013        23.40815487854505        3.8002562271902716
23.25560908735128         23.941970537550183       3.83924447218251
23.54127244867456         23.75361601899426        3.8636905637966263
23.532820047908114        24.09907715944347        3.9274055210683643
24.082416334470246        23.82631448862243        3.9845920646107147
23.807618191189178        23.962695824032952       3.957097921982536
23.81607059195563         23.61723468358374        3.893088295913171
25.999999999999996        24.999999999999996       4.5412399504056316
25.728808461633434        25.171833454895868       4.53501110609689
25.45761692326687         25.343666909791736       4.527143331006647
25.72346827564674         24.846611446029172       4.468002174033034
25.452276737280176        25.01844490092504        4.4597982064637325
25.18108519891361         25.190278355820908       4.449955308112999
25.446936551293483        24.693222892058344       4.393459525379799
25.175745012926917        24.865056346954212       4.38328043455001
25.17040482694023         24.539834338087516       4.317612004445973
24.89761017463872         24.69577300560791        4.302098659717965
24.90295036062541         25.020995014474607       4.367948297780993
24.624815522337208        24.8517116731283         4.284637854728792
24.89652391028844         24.37168765661205        4.237979804506935
24.62372925798693         24.52762632413244        4.220463407631339
24.622642993636646        24.203540975136583       4.157031647452582
24.442301424593115        23.242875908213932       3.940106606186273
24.41112164205703         23.507048703362994       3.9848932652818707
24.37994185952094         23.771221498512055       4.029780240980748
24.144775899542417        23.297968898324307       3.8957890583687096
24.113596117006324        23.562141693473365       3.9401404031880594
23.847250374491715        23.35306188843468        3.849172265370042
24.619815291880784        23.872811043708325       4.092606790640959
24.890868506776712        23.71022779375553        4.108616548694731
25.161921721672638        23.547644543802736       4.122796807444167
24.893696208532575        24.040957725183787       4.173006129453927
25.1647494234285          23.878374475230995       4.187151112150879
25.167577125184366        24.209104406659254       4.252089511151457
24.682174856952955        23.3444654534102         4.002217119274953
24.922048289312798        23.44605499860647        4.063113853027631
24.65099507441687         23.60863824855926        4.0473617966564
25.44693655129349         24.359889558725012       4.32723405301904
25.723468275646745        24.179944779362508       4.335215794154492
26                        24                       4.341557227852304
25.72346827564674         24.51327811269584        4.401167043739405
25.999999999999996        24.333333333333332       4.407234254661398
25.999999999999993        24.666666666666664       4.473795162179192
25.720640573890883        23.849214847934245       4.270116577641669
25.44410884953762         24.02915962729675        4.261923198115377
25.44128114778176         23.69842969586849        4.197196437505651
21.791799972347157        23.15229823736849        3.335765627148633
21.756305359811794        22.83565267652623        3.267227791604766
21.720810747276435        22.519007115683966       3.1961146907221614
22.085709235861415        23.30303531401343        3.444672136122098
22.050214623326056        22.986389753171167       3.37703541820825
22.014720010790697        22.669744192328903       3.3068234349556898
22.34412388684032         23.137126829816108       3.4812471970335324
22.30862927430496         22.820481268973843       3.411936331410991
22.60253853781922         22.971218345618784       3.5114533800882293
22.37418929605763         23.47112685934745        3.550549993522816
22.632603947036536        23.305218375150126       3.5811023053762234
22.662669356253847        23.63921840468147        3.6503691096699944
22.94833271757713         23.45086388612555        3.680213496802353
22.918267308359816        23.116863856594208       3.610900483276126
23.233996078900415        23.262509367569628       3.7071680989768527
24.31341300875438         23.006727994641288       3.8715358455923634
24.01588748370368         23.061820984751662       3.8264713297659685
23.718361958652977        23.116913974862037       3.779107568758553
24.184524592915643        22.770580081068644       3.8024142229407984
23.88699906786494         22.82567307117902        3.7566027391056274
24.055636177076906        22.534432167496004       3.7327417382315233
23.29314703654944         22.512689505262312       3.576492065859269
23.547310083391928        22.519937059340208       3.630362575302205
23.801473130234417        22.527184613418108       3.6824457994263455
23.378672974179963        22.811177963023226       3.6518900484842423
23.632836021022452        22.818425517101122       3.705140036454361
23.464198911810488        23.109666420784137       3.726478102261224
23.06294420363937         22.665532452047803       3.5567993589513565
23.14847014126989         22.964020909808717       3.632388693388072
22.832741370729295        22.818375398833293       3.5351197970275834
21.551529723255012        23.312629198807173       3.2938551430285825
21.275764861627508        23.48964793273692        3.198397187782663
21.000000000000004        23.666666666666664       3.074105543862285
21.275764861627508        23.156314599403586       3.1425483030245944
21.000000000000004        23.333333333333332       3.0118987783139914
21.000000000000004        23                       2.9478076773418227
21.24027024909215         22.839669038561325       3.055715672851454
21.48054049818429         22.679338077122644       3.13848467731152
21.51603511071965         22.99598363796491        3.2174575428394907
21.48054049818429         22.346004743789308       3.088232877784212
21.240270249092145        22.506335705227986       3.008953194354463
21                        22.66666666666666        2.904534519875233
21.24027024909214         22.173002371894647       2.945458567236094
20.999999999999996        22.333333333333325       2.844529213787182
20.999999999999996        21.99999999999999        2.7677917590776135
26.000000000000004        27                       4.972060665267983
25.727921012631693        27.172088467642332       4.968748216682509
25.45584202526338         27.344176935284658       4.963598750917994
25.726750198502426        26.839097692179134       4.892613400781643
25.454671211134112        27.011186159821463       4.886938810577282
25.453500397004845        26.67819538435826        4.8118994743557675
25.45761692326687         25.67700024312507        4.596454060126819
25.72880846163343         25.5051667882292         4.603914764565569
25.999999999999993        25.33333333333333        4.609736538222871
25.72880846163343         25.838500121562532       4.674042089309491
25.999999999999993        25.66666666666666        4.679456792315342
25.999999999999996        25.999999999999996       4.75040071268296
25.45350039700484         26.34486205102493        4.738497759436577
25.726750198502415        26.17243102551246        4.745325035000792
25.72675019850242         26.505764358845795       4.818216320063359
25.999999999999996        26.33333333333333        4.822781567888916
26                        26.666666666666664       4.8966682187505635
25.45555866013585         26.010931147075          4.6668001620697
25.45273759472289         34.344639832974565       7.096324631354841
25.726368797361445        34.17231991648728        7.077350550124342
26                        34.00000000000001        7.055556871435859
25.72636879736144         34.50565324982061        7.209225636577576
25.999999999999996        34.333333333333336       7.185318202801568
25.999999999999993        34.66666666666667        7.3185617014265825
25.728888185921974        33.837541241917805       6.948715950338395
25.45525698328342         34.00986115840507        6.965904567857808
25.45777637184395         33.675082483835595       6.838966869604299
25.455842025263376        27.677510268617993       5.0418659529035
25.72792101263169         27.505421800975665       5.04636666507971
26                        27.333333333333332       5.049030360076879
25.727921012631683        27.838755134308997       5.1257266709831635
25.999999999999996        27.666666666666664       5.127741612392
25.999999999999996        28                       5.208194422213402
25.728203626008305        28.172879101278617       5.207239489904017
25.45640725201661         28.345758202557228       5.204312044314124
25.45612463863999         28.01163423558761        5.122137736835654
25.455991621226858        30.343270107246337       5.739295032116388
25.72799581061343         30.17163505362317        5.737496233154452
26                        30                       5.733509073154292
25.72799581061343         30.504968386956502       5.833922547588063
26                        30.333333333333332       5.828831646982377
26                        30.666666666666664       5.9265994917009
25.728072545855113        29.83967340402362        5.64391201625815
25.45606835646854         30.01130845764679        5.644774195828385
25.456145091710223        29.679346808047242       5.552631196832102
25.456407252016618        28.679091535890564       5.288243738814556
25.728203626008302        28.506212434611946       5.290409545065293
25.999999999999993        28.33333333333333        5.290602838035477
25.72820362600831         28.839545767945282       5.375567161707237
25.999999999999996        28.666666666666664       5.374998815338239
26                        29                       5.461382354121658
25.456145091710226        29.346013474713907       5.462281889756376
25.728072545855113        29.173006737356953       5.462853802838232
25.728072545855113        29.506340070690285       5.552274951725232
26                        29.333333333333332       5.54987534481996
26                        29.666666666666664       5.640584251164153
25.45627617186342         29.01255250530223        5.374186291044113
25.454596383636186        31.677840483767483       6.14500009892131
25.727298191818093        31.505586908550406       6.138484384024461
26                        31.33333333333333        6.129646813199567
25.727298191818093        31.83892024188374        6.24524213193166
26                        31.666666666666664       6.235121421337079
26                        32                       6.343236431722396
25.726912299412994        32.17290782692359        6.355162257596927
25.45382459882598         32.34581565384718        6.364513916891996
25.45421049123108         32.01182806880733        6.253309539387788
25.45382459882598         32.67914898718052        6.478634980634034
25.726912299412987        32.50624116025693        6.467826076967057
26                        32.33333333333333        6.454443006720673
25.72691229941299         32.83957449359026        6.583396510529644
26                        32.666666666666664       6.568556195911366
26                        33                       6.685575999294503
25.45777637184395         33.34174915050227        6.715342338971023
25.728888185921974        33.17087457525113        6.701764462324654
25.728888185921974        33.50420790858447        6.82362946335029
26                        33.333333333333336       6.805681470712539
26                        33.66666666666667        6.929008428092964
25.45580048533497         33.01044906884139        6.595376599869562
24.63654820548147         42.84487099538162        11.574753248631175
24.907827298945556        42.68091537231237        11.506193654602075
25.17910639240964         42.51695974924312        11.42961756346236
24.907827298945566        43.0142487056457         11.726325050587091
25.179106392409647        42.85029308257646        11.646835393292111
25.179106392409658        43.183626415909785       11.863882477970925
24.9076970518552          42.3475962851951         11.286195271757375
24.636417958391117        42.511551908264344       11.352273434871135
24.63628771130076         42.17823282114708        11.13077118689521
24.63695705296528         41.84489701538057        10.91112979430405
24.909035735184233        41.68092467366208        10.851586699902892
25.181114417403183        41.5169523319436         10.784716025672777
24.908366393519714        42.01426047942859        11.068155323850785
25.180445075738668        41.85028813771011        10.99821188097729
25.179775734074152        42.18362394347661        11.21317906024056
24.90951896028775         41.34843595534201        10.637647631760355
24.63744027806879         41.51240829706049        10.694408377258027
24.63792350317231         41.17991957874041        10.480200201190616
24.640676202259034        40.177205791381276       9.853011737334846
24.91297208602549         40.014375797278525       9.809189373495675
25.185267969791948        39.85154580317577        9.759539534661755
24.912900380745487        40.34655538607174        10.01071037723244
25.185196264511944        40.18372539196899        9.957765922342569
25.185124559231944        40.515904980762215       10.159690957735663
24.63926021711523         40.84623712834662        10.267883234387277
24.912192388173587        40.68107105455442        10.216988975644579
24.910855674230664        41.01475350494821        10.42593448396891
25.18378784528902         40.84958743115601        10.365265007580897
25.182451131346102        41.183269881549805       10.57360669689325
24.639968209687126        40.51172145986395        10.058639151777706
26                        42                       11.149476881089603
25.72636879746988         42.17231991641438        11.24813155006372
25.45273759493976         42.34463983282875        11.341511777521333
25.727038139134397        41.83898411064787        11.03843413662553
25.453406936604274        42.01130402706224        11.128443819191297
25.45407627826879         41.677968221295735       10.916847184819872
25.456893116714635        39.679577476255034       9.699852246635288
25.728446558357316        39.50645540479418        9.63541460101824
25.999999999999996        39.33333333333333        9.567189300122239
25.728446558357312        39.83978873812752        9.82695417900756
25.999999999999993        39.666666666666664       9.755069650213843
25.999999999999996        40                       9.946317591809873
25.728374853077312        40.17196832692074        10.021643716261018
25.456749706154625        40.34393665384148        10.092768171569586
25.456821411434632        40.01175706504826        9.89446088524638
25.456749706154632        40.67726998717481        10.294882763631403
25.728374853077312        40.50530166025407        10.219885294489833
25.999999999999993        40.33333333333333        10.140686156205794
25.728374853077312        40.838634993587405       10.421071356265017
25.999999999999996        40.666666666666664       10.33799920414798
26                        41                       10.538256735636368
25.454076278268793        41.3446348879624         10.706979695786142
25.727038139134393        41.1723174439812         10.624826599107406
25.727038139134393        41.505650777314536       10.830762474033858
26                        41.33333333333333        10.740260996455683
26                        41.666666666666664       10.944001044940133
25.45541299221171         41.010952437568605       10.499547409975243
25.452737594939762        42.67797316616209        11.555262212141995
25.72636879746988         42.50565324974771        11.458275619794454
26                        42.333333333333336       11.356014585930518
25.72636879746988         42.838986583081045       11.668704802987868
26                        42.66666666666667        11.562837404233953
26                        43.00000000000001        11.769945336000065
25.726368797469892        43.17231991641438        11.879527767166769
25.45273759493978         43.34463983282875        11.983132260999625
25.45273759493977         43.01130649949542        11.76928260914625
25.452737594939784        43.67797316616209        12.195982749358055
25.72636879746989         43.50565324974771        12.089273617867397
26                        43.33333333333334        11.976586549043061
25.72636879746989         43.838986583081045       12.297226092234128
26                        43.66666666666667        12.181434385752073
26                        44.00000000000001        12.384488846126937
25.726368797469892        44.17231991641438        12.503223261285296
25.45273759493978         44.34463983282875        12.615022339947629
25.45273759493978         44.01130649949542        12.406570563042989
25.452737594939784        44.67797316616208        12.819613661073765
25.726368797469892        44.50565324974771        12.705539655696201
26                        44.33333333333334        12.584530313822587
25.726368797469895        44.838986583081045       12.903933367723937
26                        44.66666666666667        12.780649099135202
26.000000000000004        45.000000000000014       12.97284520206479
25.452737594939762        45.34463983282879        13.212367185827816
25.72636879746988         45.1723199164144         13.096774568294569
25.726368797469885        45.50565324974774        13.284180847139282
26.000000000000004        45.33333333333334        13.159442993620093
26.000000000000004        45.66666666666668        13.338962229551036
25.452737594939773        45.01130649949543        13.018762363966884
21.638757998018335        21.714724500673356       2.990000625576039
21.666108914437704        21.98281870567689        3.0643440383941463
21.69345983085707         22.250912910680427       3.1330487267761127
21.42583866534556         21.809816333782233       2.94585163575577
21.453189581764924        22.07791053878577        3.019861618988048
21.212919332672776        21.90490816689111        2.871782013589702
21.9322020528191          21.77626513922104        3.0936039367453594
22.225646107619866        21.837805777768722       3.1895359445895157
22.519090162420632        21.89934641631641        3.2777966491083426
21.959552969238466        22.044359344224574       3.164031325015297
22.25299702403923         22.105899982772257       3.256047308311201
21.98690388565783         22.31245354922811        3.2288199888490947
22.280813149172097        22.463190625873054       3.335570073254899
22.546906287553494        22.256637059417198       3.3588387328890867
22.574722412686356        22.61392770251799        3.4367243098822806
23.035128078506503        22.30824180894701        3.4804281512018935
22.80492524559643         22.4610847557325         3.4595696580499196
22.777109120463567        22.10379411263171        3.3808630122849546
23.37687640636681         22.264307876055035       3.5451584440375865
23.118857448323872        22.05986017973973        3.4488234126324233
22.860838490280937        21.85541248342443        3.3489871569676124
23.46060577618418         22.015926246847755       3.5122804603158397
23.202586818141242        21.81147855053245        3.4156743121627207
23.54433514600155         21.767544617640475       3.4778581146939174
23.631039453209297        22.271555430132928       3.5985953290105415
23.714768823026667        22.023173800925647       3.565283720818731
23.885202500051786        22.278802984210827       3.650244928664645
24.670153882715773        22.997176878031052       3.9336311515072486
24.89800634083843         22.75147784784817        3.9254817856932873
25.125858798961087        22.50577881766529        3.9156585087443614
24.910027315075617        23.09876642322732        3.9944334794531744
25.13787977319827         22.85306739304444        3.984975928496403
25.149900747435453        23.200355968423587       4.054022028063015
24.541265466877036        22.761028964458408       3.865474412982095
24.4123770510383          22.524881050885764       3.796766812399203
24.76911792499969         22.515329934275528       3.857739069236848
24.45969062758135         21.731719779511224       3.6418226398284967
24.32500581074654         21.99929057550615        3.6749951938890564
24.19032099391172         22.266861371501076       3.7053015600234356
24.15457213372142         21.743661392220975       3.5905051259288707
24.019887316886603        22.0112321882159         3.621808121259876
23.849453639861487        21.755603004930723       3.5358502842173634
24.68174668470793         21.989739458895915       3.736200927686715
24.90380274183451         22.247759138280603       3.8274795506586283
24.54706186787311         22.25731025489084        3.7679169640060355
26                        23.666666666666664       4.276642296095841
25.720640573890876        23.515881514600913       4.205432065596052
25.441281147781755        23.365096362535155       4.13274234517081
25.999999999999996        23.333333333333332       4.211775778266591
25.720640573890876        23.182548181267578       4.14079596747762
25.999999999999996        23                       4.1469576743645264
25.708619599653694        22.83525960588843        4.071754254389944
25.429260173544574        23.01780778715601        4.06383409893641
25.41723919930739         22.670519211776863       3.9946545325165372
21.75917199867889         21.476483000448905       2.9690722796848026
21.879585999339447        21.238241500224454       2.921754017861667
22                        21                       2.848045840106634
22.052616053479653        21.538023638996588       3.0730737550791156
22.17303005414021         21.299782138772137       3.026153657480974
22.34606010828042         21.59956427754427        3.16940392714821
21.42583866534556         21.476483000448905       2.831212740765361
21.212919332672776        21.571574833557783       2.7729258335845683
20.999999999999996        21.666666666666657       2.6847182940579217
21.21291933267278         21.238241500224454       2.6147085244794503
21                        21.33333333333333        2.5422836999381344
21                        21                       2.3404879767183084
21.54625266600611         21.238241500224454       2.8005995335416562
21.333333333333332        21                       2.5744104559232777
21.666666666666664        21                       2.7435964103860533
23                        20.999999999999996       3.112512670413589
22.839696720806877        21.299782138772137       3.1875014294216344
22.679393441613755        21.59956427754427        3.2425960889866072
22.666666666666668        21                       3.0369370168302026
22.506363387473545        21.299782138772137       3.11311752171077
22.333333333333336        21                       2.9487814067279396
23.181445048667186        21.255848205880156       3.260525248014936
23.36289009733437         21.511696411760315       3.3823070627749905
23.021141769474063        21.555630344652293       3.3147032522127824
23.6962234306677          21.51169641176032        3.443305752193985
23.514778382000518        21.255848205880156       3.3279904992779983
23.333333333333332        20.999999999999996       3.1864444835208294
23.84811171533385         21.25584820588016        3.392198953691131
23.666666666666664        21                       3.2571194997780304
24.000000000000004        21                       3.324537719185246
24.153230209193786        21.243906593170408       3.4547237585073653
24.306460418387566        21.487813186340816       3.560485398721754
24.001341924527637        21.499754799050564       3.503564239363811
25.29771314672674         21.644516522324757       3.760940832302686
25.24042836413819         21.931603954104936       3.815839205585366
25.183143581549636        22.218691385885116       3.86741176439923
25.01837230701161         21.67358427472025        3.7227932392273426
24.96108752442306         21.960671706500424       3.776799302177345
24.739031467296478        21.702652027115736       3.683087175069279
26                        22.666666666666668       4.082434186438
25.708619599653698        22.501926272555096       4.006696200095192
25.417239199307392        22.337185878443528       3.9290619118535868
26                        22.333333333333336       4.01669494800864
25.708619599653698        22.168592939221764       3.9404223952976185
26.000000000000004        22                       3.9497399590763886
25.531808764484495        21.763011014883173       3.8258999514887595
25.765904382242248        21.881505507441588       3.8888329937466692
25.474523981895945        22.05009844666335        3.879143838905581
24.6397937517209          21.487813186340816       3.6124717149705665
24.486563542527122        21.243906593170408       3.507400788187413
24.333333333333336        21                       3.3779054622966407
24.81989687586045         21.243906593170404       3.560975782044708
24.666666666666668        20.999999999999996       3.432171169585172
25.000000000000004        20.999999999999996       3.487334841051004
25.19847543115116         21.42967768154984        3.6828499927005494
24.919134591436034        21.458745433945325       3.6484400893768765
25.099237715575583        21.214838840774917       3.591647995616656
25.531808764484495        21.42967768154984        3.7427686608224393
25.432571048908915        21.214838840774917       3.6502675648459064
25.333333333333336        20.999999999999996       3.5446553113876154
25.765904382242248        21.21483884077492        3.703101213241747
25.66666666666667         21                       3.5961898608908176
26.000000000000007        21                       3.6419384895605544
25.76590438224225         21.548172174108252       3.80890088189675
26.000000000000004        21.333333333333332       3.7704065362042387
26.000000000000004        21.666666666666664       3.8730070260428686
