# Supplementary material for: Development of three-dimensional forward modeling and observation device for leakage electric field in the process of foundation pit pumping test
Source: PLoS One. 2025 Aug 20;20(8):e0328727. doi: 10.1371/journal.pone.0328727 (PMC12367133; doi:10.1371/journal.pone.0328727)
Supplement: S3 File — This is the data used in Section 4.2.2 “Effect of emitting positive electrode burial depth” of the paper. (ZIP) [file pone.0328727.s003.zip › 4.2.2/4.2.2_H=-30m.dat]

X                         Y                        V
22.574628893016158        76.72942862922115        3.7447526857513806
22.60238376051727         76.47032735998663        3.802859218939781
22.630138628018383        76.21122609075209        3.8606454439924307
22.657893495519495        75.95212482151757        3.918111360909053
22.866467467179106        76.67071987236302        3.827179831950764
22.89422233468022         76.4116186031285         3.8851450836406434
22.92197720218133         76.15251733389398        3.9427900271947167
23.15830604134205         76.61201111550491        3.9068566894128134
23.186060908843164        76.35290984627038        3.964680659604257
23.450144615505           76.55330235864679        3.983783258137866
22.667556079559315        74.98287724894058        4.110068454183987
22.38556941467499         75.14550163333091        4.003300567124291
22.103582749790657        75.30812601772125        3.892956414209792
21.82159608490633         75.47075040211158        3.7790359954403527
22.39021191989817         74.81672620090964        4.068814789799363
22.108225255013842        74.97935058529997        3.956274237229475
21.82623859012951         75.1419749696903         3.840157418804699
22.112867760237023        74.6505751528787         4.020565634075213
21.830881095352694        74.81319953726903        3.902252415995047
21.83552360057588         74.48442410484776        3.9653209870113977
22.379127691981772        75.79166668171557        3.8772769548345165
22.10036188844405         75.63120854191358        3.8309184996782832
22.6611143568661          75.62904229732524        3.981774307973338
22.382348553328377        75.46858415752324        3.9401273856324286
22.664335218212706        75.30595977313291        4.045760005731631
20.999999999999993        69.99999999999997        4.436131040103218
21.2886751345948          70.16666666666664        4.614259872070667
21.57735026918961         70.3333333333333         4.749289703631558
21.866025403784416        70.49999999999996        4.841220534785784
20.999999999999993        70.33333333333331        4.342950048261142
21.288675134594804        70.49999999999997        4.524733981518396
21.57735026918961         70.66666666666663        4.663418914368901
20.999999999999993        70.66666666666664        4.266164812685537
21.2886751345948          70.8333333333333         4.451603847232404
20.999999999999996        70.99999999999999        4.2057753333764065
20.999999999999996        71.99999999999997        4.006469564468246
21.288675134594804        72.16666666666663        4.167524331250309
21.57735026918961         72.33333333333329        4.29195051640493
21.866025403784416        72.49999999999994        4.379748119932274
21                        72.33333333333331        3.927527833968777
21.288675134594804        72.49999999999996        4.095174425803457
21.57735026918961         72.66666666666661        4.226192436010722
21                        72.66666666666664        3.8708634409129177
21.288675134594804        72.8333333333333         4.045101857800187
21                        72.99999999999999        3.836476385300836
21.866025403784416        72.8333333333333         4.308149620335442
21.866025403784416        73.16666666666666        4.2382553208160445
21.866025403784416        73.50000000000001        4.17006522137397
21.577350269189612        72.99999999999997        4.154532857621519
21.57735026918961         73.33333333333333        4.084577479309585
21.288675134594804        73.16666666666666        3.9733812006185047
21.288675134594804        71.16666666666663        4.37355439723656
21.57735026918961         71.33333333333327        4.504898776135993
21.866025403784416        71.49999999999991        4.5998084700746515
21                        71.33333333333331        4.126667749986327
21.288675134594804        71.49999999999996        4.297568220055326
21.57735026918961         71.66666666666659        4.432034005163744
20.999999999999996        71.66666666666664        4.060232493683625
21.2886751345948          71.83333333333327        4.234254369961637
21.866025403784416        71.83333333333326        4.524026538448701
21.866025403784416        72.1666666666666         4.450673088401214
21.57735026918961         71.99999999999993        4.360778019995092
21.866025403784416        70.83333333333327        4.75728160810724
21.866025403784416        71.16666666666659        4.676810919870176
21.57735026918961         70.99999999999996        4.58242472603172
22.707184831797672        71.99040268548427        4.763318158543419
22.426798355793256        72.1602684569895         4.639591950480889
22.146411879788836        72.33013422849471        4.511735270943822
22.426798355793256        71.82693512365616        4.716305347991702
22.146411879788836        71.99680089516137        4.585554453933714
22.146411879788836        71.66346756182803        4.6618021185020675
22.69795731056492         76.95884405986025        3.729489501042024
22.98979588472787         76.90013530300214        3.810573529169902
23.281634458890814        76.84142654614402        3.888907268560698
22.82128572811368         77.18825949049938        3.712906753529051
23.113124302276628        77.12955073364125        3.7926476635856465
22.94461414566244         77.41767492113848        3.6950044432126297
23.704885397132042        77.46892782211327        3.8536890596097564
23.451461646642176        77.45184352178835        3.802796911426901
23.198037896152307        77.43475922146341        3.749902039294563
23.619971803256362        77.16371933429112        3.8979071020670792
23.366548052766497        77.14663503396618        3.8462787448011047
23.53505820938068         76.85851084646895        3.9412718349097635
23.93931623422299         77.3200787383892         3.932719712596287
23.85440264034731         77.01487025056703        3.9771851619063394
23.769489046471627        76.70966176274486        4.020797301601809
24.173747071313933        77.17122965466511        4.010183823184665
24.088833477438254        76.86602116684294        4.054896679347502
24.408177908404884        77.02238057094102        4.086081391374944
21.833644645408885        76.41213223157982        3.601381282639933
21.55576309693926         76.27475482105321        3.5285496630978863
21.27788154846963         76.1373774105266         3.4388305898136435
21                        75.99999999999999        3.3322240627870943
21.829628458574703        76.09833828842373        3.6606081453338
21.551746910105074        75.96096087789714        3.5874395233159015
21.273865361635444        75.82358346737051        3.4973834475557792
21.825612271740514        75.78454434526766        3.719826382933977
21.547730723270885        75.64716693474104        3.646320758440199
22.108394262112423        76.25879642822574        3.71161388865462
22.104378075278238        75.94500248506965        3.7712705067133383
22.383143878815957        76.10546062487165        3.8171905814110576
22.327634143813732        76.62366316334071        3.7028076303809767
22.08063939461131         76.51789769746026        3.6550171626770496
22.355389011314845        76.36456189410617        3.7601592599639067
22.35245725179887         76.97400391939274        3.640105664661494
22.130285610581584        77.21857920956434        3.5319117719555826
21.908113969364297        77.46315449973594        3.420171007633869
22.105462502596446        76.86823845351229        3.593417719133012
21.88329086137916         77.11281374368389        3.4804809362692164
21.85846775339402         76.76247298763185        3.540884361271201
22.475785669347633        77.20341935003187        3.625118899935823
22.599114086896392        77.43283478067097        3.6088125724065367
22.253614028130343        77.44799464020345        3.5172014272136245
21                        73.33333333333333        3.7512575815491993
21.288675134594804        73.49999999999999        3.894278040717368
21.57735026918961         73.66666666666667        4.011589963258727
21                        73.66666666666664        3.6680519732037435
21.288675134594804        73.83333333333333        3.817188076222273
21                        73.99999999999999        3.586859560264525
21.557015733717254        74.32294940323185        3.894451155404241
21.278507866858625        74.16147470161592        3.7682973464886356
21.845690868312058        74.15628273656519        4.031929268876773
21.567183001453433        73.99480803494926        3.9522006612038316
21.855858136048237        73.8281413682826         4.1001773469975955
21.547730723270888        75.31383360140772        3.706279035314026
21.273865361635444        75.49025013403718        3.540159581290128
21                        75.66666666666664        3.3578180533819926
21.273865361635444        75.15691680070385        3.594522876022735
21                        75.33333333333331        3.3949992049751487
21                        74.99999999999999        3.443767517566563
21.557015733717254        74.65628273656517        3.825216747582734
21.278507866858625        74.82814136828257        3.651365591101095
21.278507866858625        74.49480803494924        3.715135027452234
21                        74.66666666666664        3.50207198244725
21                        74.33333333333331        3.5497693300132007
21.55237322849407         74.98505816898644        3.7652611045352544
21                        76.33333333333333        3.2598190755098786
21.27788154846963         76.47071074385993        3.370936318928727
21.555763096939256        76.60808815438654        3.46516610860549
21                        76.66666666666664        3.198717986057662
21.27788154846963         76.80404407719325        3.314345945869032
21                        76.99999999999999        3.148920794430613
21.302704656454768        77.1543848332453         3.2553044821835426
21.580586204924394        76.95842891043857        3.405396916078338
21.605409312909533        77.30876966649062        3.3457212199179054
21                        77.33333333333333        3.069344484261477
21.302704656454765        77.48771816657863        3.1859840627700122
21.60540931290953         77.64210299982395        3.286656691260063
21                        77.66666666666666        2.982949975813661
21.302704656454765        77.82105149991197        3.109845445077828
21                        77.99999999999999        2.889737269087109
21.747046337251547        78.34751834004085        3.1644798222486585
21.49803089150103         78.23167889336057        3.1057550739724533
21.249015445750516        78.11583944668028        3.014174222918584
21.8007355479558          78.05273039327254        3.254950881381528
21.55172010220528         77.93689094659226        3.198826214618496
21.85442475866005         77.75794244650423        3.3401812765098944
21                        66.99999999999999        5.193541454439964
21.288675134594808        67.16666666666666        5.4077567119111425
21.577350269189612        67.33333333333333        5.5684407805641545
21.866025403784416        67.5                     5.675593660398807
21                        67.33333333333333        5.07073993992431
21.288675134594804        67.49999999999999        5.302091105436005
21.57735026918961         67.66666666666666        5.4799110821292825
21                        67.66666666666664        4.967822173990512
21.288675134594804        67.83333333333331        5.216309247542556
21                        67.99999999999999        4.884788156638569
21.866025403784416        66.5                     6.014685520810243
21.866025403784416        66.83333333333334        5.901265205372158
21.866025403784416        67.16666666666667        5.788234585235151
21.577350269189612        66.66666666666667        5.787888273068681
21.577350269189612        67                       5.67796967916599
21.288675134594804        66.83333333333333        5.514173584278607
21                        65.99999999999999        5.464229216591797
21.288675134594808        66.16666666666667        5.713686473254338
21.577350269189612        66.33333333333333        5.89717190799393
21                        66.33333333333333        5.374611106180361
21.288675134594804        66.49999999999999        5.614235600586105
21                        66.66666666666666        5.284381852129934
22.70583207283507         66.9865080293851         6.2040149885941025
22.42589651648485         67.15767201959008        6.03570970376097
22.145960960134634        67.32883600979504        5.85956926102925
22.42589651648485         66.82433868625675        6.152591757527508
22.145960960134634        66.9955026764617         5.974330750330652
22.145960960134634        66.66216934312837        6.089481934932823
21                        64.99999999999999        5.802642507094903
21.288675134594808        65.16666666666664        6.052556331398721
21.577350269189612        65.33333333333331        6.244222088925705
21.866025403784416        65.49999999999997        6.377639779675801
21                        65.33333333333333        5.7022241594290595
21.288675134594804        65.49999999999999        5.942372647883408
21.57735026918961         65.66666666666664        6.124273069560813
21                        65.66666666666666        5.5894197292612455
21.288675134594804        65.83333333333331        5.819802881866128
21.866025403784416        65.83333333333333        6.2535156717764675
21.866025403784416        66.16666666666666        6.132530918821207
21.577350269189612        65.99999999999999        6.009152811305238
22.700399217566876        65.98695860007852        6.572404648591021
22.422274612972725        66.15797240005234        6.394158169051084
22.14415000837857         66.32898620002618        6.2082517931241945
22.422274612972725        65.824639066719          6.51947728469358
22.14415000837857         65.99565286669284        6.329834049950883
22.14415000837857         65.6623195333595         6.454555661721784
22.424085564728788        66.49115554315455        6.271372660343629
22.70221016932294         66.32014174318071        6.4456034893673735
22.704021121079002        66.6533248862829         6.322806936035002
22.144329103181548        65.32807087053355        6.586818624048966
22.422632802578676        65.15614174106712        6.787371011476917
22.700936501975804        64.9842126116007         6.9792969419597854
22.4224537077757          65.49039040389307        6.651529551154162
22.700757407172826        65.31846127442664        6.839876983641377
22.70057831236985         65.65270993725257        6.704246219185112
23.535949109302567        65.49529061144663        7.070598223868722
23.257432478724006        65.6591799409906         6.908908870872626
22.97891584814544         65.82306927053456        6.742844345780096
23.25761157352698         65.32493127816466        7.047691202974919
22.979094942948414        65.4888206077086         6.878156297128274
22.97927403775139         65.15457194488268        7.017257442338625
21.866025403784416        64.50000000000001        6.776179466057992
21.866025403784416        64.83333333333333        6.640865301931198
21.866025403784416        65.16666666666666        6.508018739803745
21.577350269189612        64.66666666666667        6.534776276294952
21.577350269189612        64.99999999999999        6.388265381610629
21.288675134594804        64.83333333333333        6.210263956640738
22.422632802578676        64.8228084077338         6.925664074030559
22.144329103181544        64.99473753720024        6.721154635389692
22.144329103181548        64.66140420386691        6.857958248729951
22.14328993044437         64.32793074450686        7.000881387687324
22.420554457104323        64.1558614890137         7.215926046725485
22.69781898376428         63.983792233520546       7.421313443172591
22.4215936298415          64.48933494837375        7.0683050773939655
22.69885815650145         64.31726569288058        7.268994643466839
22.699897329238627        64.65073915224063        7.121655809729283
22.420554457104327        63.82252815568038        7.367947576908984
22.14328993044437         63.99459741117352        7.149241494765903
21.866025403784416        64.16666666666667        6.920878150031763
22.14328993044437         63.661264077840194       7.300663415584637
21.866025403784416        63.83333333333335        7.068638647745551
21.866025403784416        63.50000000000002        7.2194609591993535
21                        63.99999999999999        6.23784636201842
21.288675134594808        64.16666666666667        6.475687942953119
21.577350269189612        64.33333333333333        6.655132310966236
21                        64.33333333333333        6.0626134959022995
21.288675134594804        64.49999999999999        6.327893492559279
21                        64.66666666666664        5.917545544261202
21                        62.999999999999986       6.5791592708803845
21.288675134594808        63.166666666666664       6.86243531425981
21.577350269189612        63.33333333333334        7.075869210366097
21                        63.33333333333332        6.4500237105064535
21.288675134594804        63.49999999999999        6.7278028058971895
21.57735026918961         63.66666666666668        6.9357397540148416
21                        63.66666666666666        6.336252740885725
21.288675134594804        63.833333333333336       6.608534888287938
21.577350269189612        64                       6.793905125620476
22.69898562607454         73.00065310278906        4.531367295768164
22.421332218644498        73.16710206852605        4.41593807370816
22.143678811214457        73.33355103426302        4.295504048910049
22.421332218644498        72.83376873519269        4.487794707461627
22.143678811214457        73.00021770092967        4.365527415507904
22.143678811214457        72.66688436759631        4.437254982182969
22.424065287218877        72.4970185960911         4.562852584340474
22.704451763223293        72.32715282458587        4.684319715023303
22.701718694648918        72.66390296368746        4.607002760764894
23.549948660592715        72.49997223290656        4.867598091427613
23.266294315753324        72.66686585620073        4.757701293377652
22.98263997091393         72.8337594794949         4.645624361491169
23.269027384327703        72.33011571709913        4.837217163916181
22.98537303948831         72.49700934039329        4.723200029258771
22.988106108062688        72.16025920129171        4.802457186288135
22.972444511596684        73.16878091287968        4.56822176104848
23.256098856436076        73.00188728958553        4.678596622133796
23.539753201275467        72.83499366629134        4.786791349382702
23.24590339711883         73.3369087229703         4.601179196702728
23.52955774195822         73.17001509967614        4.707671853150441
23.51936228264098         73.50503653306093        4.6302396027308825
22.67914738041006         73.98340941295625        4.315934297369986
22.397939453798667        74.15041431025342        4.203985977227989
22.116731527187273        74.31741920755059        4.087114873775191
22.408106721534846        73.82227294197084        4.273469674504138
22.126898794923452        73.98927783926801        4.155160863345927
22.13706606265963         73.66113647098543        4.224846649172106
22.394075686848417        74.48357025558153        4.135942618992139
22.67528361345981         74.31656535828435        4.246396820598236
22.67141984650956         74.64972130361247        4.17777487286956
22.414719470089672        73.49468750524845        4.344109125911942
22.692372877519713        73.32823853951145        4.458366799913728
22.685760128964887        73.65582397623385        4.3865558004476775
23.51215707387164         74.5196021586312         4.4101003539890185
23.230623409100865        74.67402718873433        4.312181759761067
22.949089744330088        74.82845221883746        4.2121711264927315
23.234487176051115        74.34087124340623        4.382495040376224
22.952953511280338        74.49529627350934        4.28118097614311
22.956817278230588        74.16214032818122        4.351106354836509
23.23929064856401         73.66449415969271        4.527667662741155
22.959219014487033        73.82395178632447        4.4228992276208015
22.96583176304186         73.49636634960208        4.494965746140378
23.23688891230756         74.00268270154946        4.454397622910897
23.51696054638453         73.84322507491768        4.555492395854712
23.514558810128086        74.18141361677444        4.482112646274045
22.9337178854744          75.8123466735489         4.012552291218706
22.936938746821006        75.48926414935657        4.0771313693368745
22.940159608167612        75.16618162516424        4.142033198149162
23.209542275429307        75.67256852558023        4.1050580041992895
23.212763136775912        75.3494860013879         4.170553213371424
23.48536666538421         75.53279037761156        4.195628499850801
23.22169327293839         75.01175659506112        4.240926273047143
23.503226937709165        74.85733156495799        4.337727308904657
23.494296801546685        75.19506097128478        4.266236690858555
23.197801592136237        76.01273918592531        4.034725853948096
23.47362598209114         75.87296103795664        4.124726463372429
23.46188529879807         76.21313169830171        4.05411138280147
24.361524384388247        72.9988991346383         4.934420797168934
24.080803683805826        73.16761160077918        4.834659696449423
23.800082983223405        73.33632406692006        4.733265964970073
24.09099914312307         72.83259016739439        4.915094234151489
23.81027844254065         73.00130263353526        4.8121993590308705
23.820473901857895        72.66628120015046        4.892819998904374
20.999999999999996        68.99999999999999        4.621964157299577
21.288675134594804        69.16666666666666        4.8200546974461425
21.57735026918961         69.33333333333331        4.976359964556291
21.866025403784416        69.49999999999999        5.09087995863014
20.999999999999996        69.33333333333333        4.561715716465735
21.2886751345948          69.49999999999999        4.754550313885124
21.57735026918961         69.66666666666664        4.905599638268211
20.999999999999993        69.66666666666664        4.499771344066837
21.2886751345948          69.8333333333333         4.687349998759274
21.866025403784416        69.83333333333331        5.005828439144908
21.866025403784416        70.16666666666663        4.9226086311967805
21.57735026918961         69.99999999999997        4.826528815181291
21.288675134594808        68.16666666666666        5.0945707943240315
21.577350269189612        68.33333333333333        5.255683471385093
21.866025403784416        68.5                     5.3681261878220035
21                        68.33333333333333        4.811658658426898
21.288675134594804        68.49999999999999        5.019177816599828
21.57735026918961         68.66666666666666        5.178027014148384
20.999999999999996        68.66666666666666        4.724050658647307
21.2886751345948          68.83333333333333        4.929306337307649
21.866025403784416        68.83333333333333        5.273559239144886
21.866025403784416        69.16666666666666        5.181143829414246
21.57735026918961         68.99999999999999        5.076117719879085
21.866025403784416        67.83333333333333        5.573362410430592
21.866025403784416        68.16666666666667        5.470873252904871
21.577350269189612        67.99999999999999        5.367926230535914
22.699957209871208        67.98461841724784        5.863616816519311
22.42197994117561         68.15641227816523        5.705619974556438
22.144002672480013        68.32820613908261        5.540456431657382
22.42197994117561         67.8230789448319         5.813382815936491
22.144002672480013        67.99487280574928        5.645711384888856
22.144002672480013        67.66153947241595        5.750708430563044
22.42393822883023         67.49037548221098        5.922848025608188
22.70387378518045         67.31921149200602        6.087152462754743
22.701915497525828        67.65191495462693        5.9736864053964975
23.530287315179216        67.49540830028943        6.302374471712944
23.25351061340988         67.65847833927556        6.159565175629161
22.976733911640544        67.82154837826171        6.013312623897868
23.2554689010645          67.32577487665465        6.275948509271155
22.978692199295164        67.4888449156408         6.126539085157513
22.980650486949784        67.15614145301988        6.243162014898188
22.69607204186485         69.98753344499345        5.267047267758698
22.419389829171372        70.15835562999563        5.1291281968963
22.142707616477892        70.32917781499779        4.987185952571977
22.419389829171372        69.8250222966623         5.21817154683106
22.142707616477892        69.99584448166446        5.072401675744952
22.142707616477892        69.66251114833113        5.159449110454837
22.695603341768617        68.98527419149256        5.552260375098377
22.41907736244055         69.15684946099505        5.405767186431535
22.142551383112483        69.3284247304975         5.251973714275502
22.41907736244055         68.8235161276617         5.501700592060167
22.142551383112483        68.99509139716419        5.345072352481802
22.142551383112483        68.66175806383085        5.440322529634719
22.419233595805963        69.49093587882867        5.310668828490364
22.695759575134026        69.31936060932618        5.454588263036673
22.695915808499436        69.65344702715981        5.3595172272568075
22.42052865180808         68.48996420291347        5.602253908605942
22.698505920503678        68.31817034199608        5.757018586640954
22.697054631136147        68.65172226674433        5.653233106167264
22.981647080537375        71.82500712725059        4.8808155778833955
23.256109329277074        71.65961156901689        4.996080980667507
23.530571578016772        71.49421601078319        5.109114366895809
23.262568356802387        71.99486364305801        4.91569623672464
23.537030605542085        71.82946808482431        5.026703270605309
23.5434896330674          72.16472015886544        4.946197845449271
24.282966104826798        76.03097959526117        4.261929307573202
24.324703372686162        76.36144658715446        4.203252897912796
24.36644064054552         76.69191357904774        4.144636925846682
24.005358941719535        76.20508718305639        4.170937385541026
24.047096209578893        76.53555417494967        4.112886813647118
23.727751778612266        76.37919477085158        4.078222035729247
24.017099625012605        75.86491652271131        4.242059261454599
23.739492461905336        76.0390241105065         4.14894703601785
23.751233145198405        75.69885345016144        4.21995899221378
25.16223255284367         76.51866452899941        4.326646964734131
25.19965820936707         76.83977800616303        4.267841333491402
25.237083865890465        77.16089148332664        4.208790091688595
25.274509522413865        77.48200496049024        4.149493239325767
24.91088100469741         76.68656987631329        4.247773015560166
24.948306661220805        77.00768335347689        4.189261633759935
24.9857323177442          77.3287968306405         4.130504641399709
24.659529456551144        76.85447522362715        4.1675844911071
24.69695511307454         77.17558870079075        4.10936735874942
24.61779218869178         76.52400823173387        4.226641365048014
24.57605492083242         76.19354123984058        4.285758676583178
24.869143736838044        76.35610288442           4.30733122897016
23.771703543646638        75.3578200041999         4.293844189811562
24.05804042190906         75.1828496307882         4.390393834914585
24.344377300171487        75.00787925737653        4.485277435159783
24.03757002346083         75.52388307674975        4.315863041482079
24.323906901723255        75.34891270333807        4.410101045892665
24.303436503275027        75.68994614929962        4.335651670030462
24.06697055807154         74.84512022446143        4.462807715996789
23.780633679809114        75.0200905978731         4.365355225856585
23.78956381597159         74.6823611915463         4.437748688939867
23.792477970459736        74.34627817048079        4.509691071033863
24.072798867047823        74.17295418233037        4.607806883338734
24.353119763635917        73.99963019417994        4.704447790903685
24.06988471255968         74.50903720339589        4.534699368164653
24.35020560914777         74.33571321524546        4.630175142649603
24.347291454659626        74.671796236311          4.557118357401626
23.797281442972626        73.66990108676727        4.6578567839775875
24.078002143555047        73.5011886206264         4.757846292868262
24.358722844137468        73.3324761544855         4.856203170999095
24.07520060330427         73.8347656404736         4.682592846701819
24.355921303886692        73.66605317433273        4.779545502244032
23.79487970671618         74.00808962862403        4.583090198857906
25.160936276916875        76.17635385184481        4.396210926828474
24.86784746091125         76.01379220726538        4.376910217856781
24.574758644905625        75.85123056268598        4.355352692262079
25.159640000990077        75.8340431746902         4.466433932952253
24.866551184984452        75.67148153011078        4.447148250772825
25.158343725063283        75.4917324975356         4.537315983105397
24.615699441802086        75.16916367076288        4.504651024642467
24.887021583432684        75.33044808414924        4.521997207291024
24.595229043353854        75.51019711672443        4.429638351749789
26                        75.99999999999999        4.572250427486007
25.720744184281223        76.17288817633313        4.491777998077862
25.441488368562446        76.34577635266628        4.409910177160589
25.71944790835443         75.83057749917852        4.562382877502639
25.44019209263565         76.00346567551166        4.479994597920127
25.438895816708854        75.66115499835705        4.55073806270913
24.619738711726765        74.83560462478815        4.576062449076312
24.89510012328204         74.66332999219976        4.665528575968008
25.17046153483732         74.49105535961138        4.75367581583491
24.891060853357363        74.9968890381745         4.593211436417519
25.166422264912637        74.8246144055861         4.680452961167763
25.162382994987958        75.15817345156084        4.608333016924611
24.898014277770187        74.32724697113424        4.739463244383001
24.622652866214906        74.49952160372261        4.648950244404689
24.625567020703052        74.1634385826571         4.723053902739199
23.530258545096874        68.49129992290948        5.967029619954899
23.252040143987458        68.65595801243718        5.8318049071650835
22.973821742878037        68.82061610196487        5.693548492212882
23.253491433354988        68.32240608768895        5.9384854700507725
22.975273032245568        68.48706417721662        5.797375139190155
22.976724321613098        68.15351225246839        5.904014535572205
23.253501023382434        67.99044221348225        6.047409524706514
23.53027772515177         67.8273721744961         6.187361258193391
23.53026813512432         68.1593360487028         6.07557964094072
23.821660399131037        72.33614177033097        4.972003549533126
24.093372137669355        72.17231130775538        5.0748278893416945
24.365083876207677        72.00848084517979        5.176071110853265
24.092185640396213        72.50245073757488        4.994056193759991
24.36389737893453         72.33862027499929        5.093711270318721
24.36271088166139         72.66875970481878        5.013161165757296
24.086913110144042        71.83705923371426        5.157076523094403
23.81520137160572         72.00088969628985        5.0524277434203375
23.808742344080407        71.66563762224872        5.1347576084419
23.808641560581442        71.33260806322228        5.220077737422928
24.08671154314611         71.17100011566136        5.329196597042192
24.364781525710782        71.00939216810045        5.4364709457535705
24.086812326645074        71.50402967468781        5.2420712171107775
24.364882309209744        71.34242172712689        5.347540314871853
24.36498309270871         71.67545128615335        5.260740369905067
24.08597111380865         70.83836812789335        5.418325684665213
23.80790113124398         70.99997607545426        5.307272962828362
23.52983114867931         71.16158402301517        5.194375730083654
23.80716070190652         70.66734408768623        5.39655213431744
23.52909071934185         70.82895203524714        5.281721039355145
23.528350290004386        70.49632004747912        5.371150294710227
25.181921014347406        72.51891452766277        5.21422122854429
24.90845547102769         72.67890939665462        5.122398082681366
24.63498992770797         72.83890426564645        5.029131272222909
24.909641968300832        72.34876996683512        5.203916471697447
24.636176424981112        72.50876483582695        5.109260651025103
24.637362922254255        72.17862540600746        5.191199765800414
22.69924142215306         70.98757944335895        5.0040314496943985
22.421502749363516        71.15838629557261        4.874670964939051
22.143764076573966        71.32919314778626        4.739929971732469
22.421502749363516        70.8250529622393         4.957668592398642
22.143764076573966        70.99585981445294        4.81993001035993
22.143764076573966        70.66252648111963        4.9033982874291215
22.424150552578382        71.49266070961438        4.794544986590335
22.701889225367932        71.32185385740073        4.921907346227368
22.704537028582802        71.6561282714425         4.841669582510365
22.420446289267442        70.49170429611745        5.04232192269043
22.69712850196092         70.32088211111528        5.1772223844897844
22.69818496205699         70.65423077723712        5.089550445135009
23.253461526062203        71.32533715497512        5.078917744983272
22.9789992773225          71.4907327132088         4.961409672024794
22.97635147410763         71.15645829916703        5.043890105916136
23.25198066738728         70.66007317943907        5.251446477631998
22.97561104477017         70.823826311399          5.129073529293369
23.250924207291206        70.32672451331723        5.34157371844127
22.9745545846741          70.49047764527718        5.216896647418283
22.97349812457803         70.15712897915533        5.306872709457418
23.25272109672474         70.99270516720709        5.164140138265839
21                        52.99999999999999        12.152021274021523
21.288675134594808        53.16666666666665        12.752998442910503
21.577350269189612        53.33333333333331        13.197222980146387
21.866025403784416        53.49999999999996        13.484694885729068
21.000000000000004        53.33333333333333        11.996222102467668
21.288675134594808        53.49999999999998        12.59171292636756
21.577350269189612        53.666666666666636       13.030451118614248
21.000000000000004        53.666666666666664       11.850641752279524
21.288675134594808        53.833333333333314       12.440646231190275
21.000000000000004        53.99999999999999        11.715280223456872
21.000000000000004        56                       10.465343596280865
21.288675134594808        56.166666666666686       10.945638025412816
21.577350269189612        56.333333333333364       11.27770585076057
21.866025403784416        56.50000000000004        11.461547072324358
21                        56.333333333333336       10.23430407735491
21.288675134594804        56.50000000000001        10.723339205053504
21.57735026918961         56.66666666666669        11.064147728967903
21                        56.66666666666666        9.998367685622442
21.2886751345948          56.833333333333336       10.49614351188768
20.999999999999996        56.999999999999986       9.757534421083905
21                        59.99999999999999        8.012965040828119
21.288675134594808        60.16666666666666        8.36682089125157
21.577350269189612        60.33333333333331        8.629838804715316
21.866025403784416        60.499999999999964       8.802018781219466
21                        60.33333333333333        7.846654699723416
21.288675134594804        60.49999999999998        8.1891839743581
21.57735026918961         60.666666666666636       8.44087531203319
21                        60.66666666666665        7.686666822201529
21.288675134594804        60.83333333333331        8.017869521047558
21                        60.999999999999986       7.53300140826268
21.288675134594808        61.16666666666664        7.872366665992561
21.577350269189612        61.33333333333329        8.102008345008644
21.866025403784416        61.49999999999996        8.221926445310821
21                        61.33333333333332        7.338225967034508
21.288675134594804        61.49999999999997        7.674699897665414
21.57735026918961         61.66666666666663        7.901450249582633
21                        61.66666666666665        7.176439808286595
21.288675134594804        61.83333333333331        7.510022411818582
21                        61.999999999999986       7.047642932018497
21.866025403784416        60.8333333333333         8.60557183660655
21.866025403784416        61.16666666666662        8.412207724636946
21.577350269189612        60.999999999999964       8.269900412199235
20.999999999999996        58.99999999999998        8.619975964803267
21.288675134594804        59.16666666666666        8.97862945082616
21.57735026918961         59.33333333333333        9.242917483780971
21.866025403784416        59.5                     9.41284006366782
21                        59.33333333333332        8.427217480374365
21.288675134594804        59.49999999999999        8.779017127995928
21.57735026918961         59.666666666666664       9.036451322549414
21                        59.66666666666666        8.224880505716056
21.288675134594804        59.83333333333333        8.569826314936293
21.866025403784416        59.83333333333333        9.200176191380429
21.866025403784416        60.16666666666665        8.996569097230994
21.577350269189612        59.99999999999999        8.82861667456333
21.000000000000004        57.99999999999999        9.184278703628614
21.288675134594808        58.166666666666664       9.617496230777327
21.577350269189612        58.333333333333336       9.910354852119175
21.866025403784416        58.50000000000001        10.062854567653824
21                        58.33333333333332        8.977041058794956
21.288675134594804        58.49999999999999        9.392752657881465
21.57735026918961         58.666666666666664       9.668105351160827
21                        58.66666666666665        8.788940145853323
21.2886751345948          58.83333333333332        9.187145816877347
21.866025403784416        58.83333333333334        9.841019090267242
21.866025403784416        59.16666666666667        9.624347588938518
21.57735026918961         58.99999999999999        9.452929429441914
21.288675134594804        57.16666666666668        10.238169102744042
21.57735026918961         57.33333333333336        10.568848810450513
21.866025403784416        57.50000000000004        10.749573544203654
21                        57.33333333333332        9.568390481560291
21.288675134594804        57.50000000000001        10.021345802739043
21.577350269189612        57.66666666666669        10.324346149964407
21                        57.66666666666666        9.377305242408381
21.288675134594808        57.833333333333336       9.802581203105913
21.866025403784416        57.833333333333364       10.520797797150871
21.866025403784416        58.166666666666686       10.29189147163428
21.577350269189612        58.00000000000001        10.117415790273611
21.866025403784416        56.83333333333338        11.223586982122178
21.866025403784416        57.16666666666671        10.98626247274859
21.57735026918961         57.00000000000002        10.816180479294967
21.288675134594808        54.166666666666686       12.239079540376306
21.577350269189612        54.333333333333364       12.620951879041264
21.866025403784416        54.50000000000005        12.860897239451587
21.000000000000004        54.333333333333336       11.473118364428123
21.288675134594808        54.50000000000001        12.00408202225373
21.57735026918961         54.66666666666669        12.393118701824752
21                        54.666666666666664       11.239219032120463
21.288675134594804        54.83333333333334        11.777347030852244
21                        54.99999999999999        11.01358222653378
21.866025403784416        53.83333333333333        13.27987535521838
21.866025403784416        54.16666666666669        13.071942806459255
21.577350269189612        54.00000000000001        12.827258007952029
22.00325869923335         78.32204066307533        3.249834516736666
22.0569479099376          78.02725271630702        3.336889319670389
22.110637120641847        77.73246476953871        3.4187034585996923
22.25947106121515         78.2965629861098         3.329688735515118
22.3131602719194          78.0017750393415         3.4133272822497505
22.515683423196954        78.27108530914428        3.40404247858385
22.65866033068545         77.98661517980902        3.5052579509291957
22.456137179407897        77.71730491000623        3.513184002729363
22.801637238173946        77.70214505047376        3.602245272472132
23.435786827898742        78.19016989736275        3.640933475957669
23.129085692998146        78.21714170128993        3.5655049820953413
22.82238455809755         78.2441135052171         3.4865413163040584
23.27206260048664         77.93267157195466        3.66137140740575
22.965361465586046        77.95964337588184        3.58508226513195
23.10833837307454         77.67517324654658        3.6793950631574037
23.615185874054276        77.70934184719643        3.7849341241007752
23.525486350976507        77.9497558722796         3.714015596216783
23.36176212356441         77.6922575468715         3.7331659556038455
23.952346397479854        77.67783224134259        3.8618909537053274
24.199807397827662        77.88673666057191        3.867355058995293
24.447268398175478        78.09564107980123        3.870081375479653
23.862646874402085        77.91824626642575        3.7924582926135795
24.110107874749897        78.12715068565505        3.797244672320778
23.77294735132432         78.1586602915089         3.7208620391467924
24.99876248100107         77.6865503335939         4.059166108211079
24.723015439588274        77.89109570669756        3.9660288202623786
24.70998527633141         77.53334220374417        4.038658286108831
24.43423823491861         77.73788757684783        3.94400177398405
24.421208071661745        77.38013407389441        4.016001779282517
24.186777234570798        77.5289831576185         3.9397296376929716
25.44148836856245         76.6791096859996         4.341846895908745
25.720744184281227        76.50622150966646        4.423333982921182
26                        76.33333333333331        4.50342567842449
25.720744184281227        76.83955484299979        4.355267967190242
26                        76.66666666666664        4.434978928788715
26.000000000000004        76.99999999999999        4.366910178578569
25.758169840804626        77.16066832016341        4.295852121906921
25.516339681609246        77.32133664032682        4.2233798088226315
25.478914025085842        77.00022316316321        4.282736157645699
25.516339681609246        77.65466997366016        4.153976585593854
25.75816984080462         77.49400165349674        4.2269757010533455
26                        77.33333333333331        4.298560560100275
25.75816984080462         77.82733498683008        4.156160811743224
26                        77.66666666666664        4.228272473165382
26                        77.99999999999999        4.1560459177738585
25.36281497285614         78.27691583426474        3.990860462167018
25.333379822708714        78.01194554300658        4.0458611619723515
25.303944672561286        77.74697525174841        4.098738754358554
25.575209981904095        78.1846105561765         4.0474402085148595
25.545774831756667        77.91964026491833        4.101769950763874
25.787604990952048        78.09230527808823        4.1025020270505
25.05763278129592         78.21649091611023        3.9527371721887006
24.752450589735695        78.15606599795574        3.9124774766263
25.02819763114849         77.95152062485207        4.00701319390942
21.831364224834367        78.5650122266939         3.129046496800105
22.087576586816166        78.53953454972837        3.2160721206792777
22.343788948797968        78.51405687276285        3.2975972688488406
21.915682112417183        78.78250611334694        3.068548444384872
22.171894474398982        78.75702843638142        3.157244997655211
22                        78.99999999999999        2.9829856650030706
21.49803089150103         78.5650122266939         2.99749595365481
21.249015445750516        78.78250611334694        2.76945040533044
21                        78.99999999999999        2.4803431772752704
21.249015445750516        78.44917278001361        2.926945221365246
21                        78.66666666666664        2.6870736890271285
21                        78.33333333333331        2.823538386297853
21.58234877908385         78.78250611334694        2.9500206002851184
21.666666666666664        78.99999999999999        2.877480519948691
21.333333333333332        78.99999999999999        2.7099330240394437
25.438895816708854        75.32782166502373        4.6208115873657185
25.719447908354425        75.16391083251186        4.702897638154488
25.999999999999996        74.99999999999999        4.783574135471715
25.719447908354425        75.49724416584519        4.632157743134505
25.999999999999993        75.33333333333331        4.71216787008834
25.999999999999996        75.66666666666664        4.641726634093039
25.723487178279104        74.83035178653712        4.775394114876009
25.442935086633533        74.994262619049          4.6925683426361084
25.446974356558208        74.66070357307424        4.765428008330435
24.366293551975435        68.01047130207823        6.352001424980553
24.08761521634925         68.17074750902198        6.226425962616248
23.80893688072306         68.33102371596573        6.098102027607716
24.087624806376695        67.8387836348153         6.339939705324463
23.80894647075051         67.99905984175903        6.209133909454706
23.808956060777955        67.66709596755236        6.32339738756863
21.288675134594808        62.16666666666668        7.335071472870176
21.577350269189612        62.333333333333364       7.552922869405232
21.866025403784416        62.50000000000006        7.701197121623999
21                        62.33333333333332        6.896509026346314
21.288675134594804        62.50000000000001        7.176087826143564
21.57735026918961         62.66666666666669        7.386089481624247
21                        62.66666666666665        6.740347805966905
21.288675134594804        62.833333333333336       7.012076864709783
21.866025403784416        62.83333333333338        7.532887276687044
21.866025403784416        63.1666666666667         7.372308555878754
21.577350269189612        63.00000000000002        7.227113783930811
21.866025403784416        61.83333333333332        8.043722468515954
21.866025403784416        62.16666666666669        7.870146027286957
21.577350269189612        62                       7.724872791710887
22.698544735441587        62.98443562746879        7.9050778867470255
22.421038291555863        63.156290418312544       7.686217820479259
22.14353184767014         63.32814520915628        7.457678844630054
22.421038291555863        62.822957084979215       7.851923731071053
22.14353184767014         62.994811875822954       7.616955598265706
22.14353184767014         62.66147854248964        7.783963476030024
22.420796374330095        63.489409286996455       7.524554001168303
22.698302818215815        63.31755449615271        7.7387656771704725
22.698060900990047        63.65067336483663        7.577510862645669
22.703480864456132        61.988088952492035       8.43229842347816
22.424329044232227        62.15872596832805        8.199109189999618
22.14517722400832         62.32936298416405        7.955408756048304
22.424329044232227        61.82539263499468        8.381292852679497
22.14517722400832         61.996029650830685       8.130975040219669
22.14517722400832         61.662696317497314       8.311168859957068
22.422683667894045        62.49084152665363        8.023128190597632
22.70183548811795         62.32020451081762        8.25178170469244
22.70019011177977         62.65232006914321        8.076041525782099
22.697972325670364        60.984980709664804       9.005457690134135
22.420656685041717        61.15665380644319        8.75779630539575
22.143341044413066        61.32832690322157        8.496619223787997
22.420656685041717        60.82332047310986        8.954795918343294
22.143341044413066        60.994993569888244       8.690259669924862
22.143341044413066        60.661660236554916       8.88698294870509
22.422492864636972        61.49102322071894        8.56677038540135
22.69980850526562         61.319350123940545       8.808856213976261
22.701644684860874        61.653719538216286       8.617803125090882
23.537303910998062        61.49333626050215        9.067158206039073
23.259362895484088        61.65825382449878        8.86356446505987
22.98142187997011         61.8231713884954         8.651944537539563
23.25752671588883         61.32388441022304        9.058182620831126
22.979585700374855        61.48880197421966        8.842005966231609
22.977749520779597        61.15443255994392        9.037615782196148
22.701736976101266        59.98830883385887        9.624238602851051
22.42316645199565         60.15887255590591        9.362263193576684
22.144595927890034        60.32943627795294        9.088189919699413
22.42316645199565         59.82553922257259        9.574343911420321
22.144595927890034        59.996102944619615       9.29150543662711
22.144595927890034        59.66276961128629        9.503877731692652
22.42191156851868         60.49109651450788        9.15591176030398
22.7004820926243          60.320532792460845       9.412742707300186
22.69922720914733         60.65275675106282        9.206482403061177
22.703508266962224        57.988032576826406       10.986968926990109
22.424347312569623        58.15868838455095        10.701564987669828
22.14518635817702         58.32934419227548        10.393526867891122
22.424347312569623        57.82535505121762        10.93681014689885
22.145186358177018        57.99601085894215        10.625667899495918
22.14518635817702         57.662677525608835       10.857678352636736
22.702450433307426        58.98829453261393        10.285351953266671
22.42364209013309         59.158863021742626       10.010653586335959
22.144833746958753        59.32943151087131        9.719816289802951
22.42364209013309         58.8255296884093         10.236172277645146
22.144833746958753        58.99609817753798        9.93832939809284
22.144833746958753        58.66276484420465        10.162006482440807
22.42340427106437         59.4922011221576         9.790162914980765
22.702212614238704        59.321632633028905       10.060309168666585
22.701974795169985        59.65497073344389        9.83993805186147
22.423994701351354        58.492109036480116       10.467217610030088
22.703155655743956        58.32145322875558        10.74979455716078
22.70280304452569         58.654873880684754       10.515922232586298
23.53478823714618         58.48766427573752        11.020031089278026
23.257342302533264        58.65454102802966        10.788548282130648
22.979896367920347        58.821417780321795       10.543655236793576
23.25769491375153         58.32112037610049        11.024835289040896
22.980248979138608        58.48799712839262        10.77708387990857
22.980601590356876        58.15457647646345        11.013814568278248
23.534511487827526        64.49303355706562        7.507605211776283
23.256653159210288        64.65675990857731        7.336472071420266
22.978794830593046        64.820486260089          7.160369314814775
23.25561398647311         64.32328644921726        7.4870652496855525
22.97775565785587         64.48701280072895        7.306845337832265
22.976716485118693        64.1535393413689         7.458301326817702
23.25713236636863         64.99084559337099        7.1900095090437475
23.534990694985872        64.82711924185928        7.357791959499451
23.535469902144218        65.16120492665296        7.212122963530227
23.529301248451223        63.492359567323746       7.983019951547063
23.252140493555576        63.65617045605602        7.8013862862987695
22.974979738659925        63.81998134478828        7.614150783507251
23.252382410781344        63.3230515873721         7.965993477245855
22.975221655885697        63.48686247610436        7.774553088717277
22.975463573111465        63.153743607420445       7.940012788979166
23.253877240014344        63.98972845263664        7.641966939431071
23.53103799490999         63.82591756390437        7.8200307145012715
23.53277474136876         64.15947556048499        7.66155913457766
24.36290640036148         64.01307098821758        7.986496307307921
24.086774762850165        64.17305851116693        7.831646451036051
23.810643125338846        64.33304603411626        7.672016085858839
24.085038016391398        63.83950051458631        7.991655841408141
23.808906378880078        63.99948803753565        7.828997742445531
23.80716963242131         63.665930040955026       7.990497056154511
23.53658777817008         66.50109418816035        6.668161917495357
23.25966920972508         66.66289880190193        6.517484184555845
22.982750641280074        66.82470341564353        6.362768541588778
23.257858257969012        66.32971565879974        6.643271638039605
22.980939689524007        66.49152027254134        6.485058242051053
22.979128737767944        66.15833712943913        6.611352548404826
23.25764536834651         65.99444779989516        6.7741367747551156
23.53616199892507         65.83055847035119        6.932545829008915
23.536374888547577        66.16582632925578        6.798400393551164
24.367372002142943        66.00875269919604        7.1023026075870375
24.090443927485325        66.1728665288508         6.961095800822133
23.813515852827702        66.33698035850558        6.816382237458211
24.09023103786282         65.83759866994625        7.0971076133025255
23.813302963205196        66.001712499601          6.949507381726298
23.813090073582693        65.66644464069644        7.086539485396411
23.25756905539479         66.99433683927829        6.39493059086539
23.53448762383979         66.8325322255367         6.542661256805006
23.5323874695095          67.16397026291305        6.420732108210878
23.812245619033504        64.66574394618006        7.519675421661415
24.088377256544824        64.50575642323072        7.676656908470408
24.364508894056144        64.34576890028136        7.828857886374086
24.089979750239486        64.8384543352945         7.52592276827953
24.366111387750802        64.67846681234515        7.675474867814962
24.367713881445464        65.01116472440894        7.52634725163055
23.813204033350203        65.33391531576741        7.226713522416442
24.090458957397832        65.17254002008818        7.378629865003726
24.090344997630325        65.5050693450172         7.235853840209015
24.367599921677957        65.34369404933797        7.380969239061156
24.367485961910447        65.676223374267          7.239621024379985
23.812724826191854        64.99982963097374        7.3711223438851246
23.539886880523884        59.489414855668095       10.33053467995614
23.26050357904968         59.65571284839836        10.106373279853937
22.98112027757547         59.82201084112861        9.870941254152285
23.260741398118398        59.322374747983375       10.329462276732777
22.981358096644193        59.48867274071363        10.090335477096847
22.981595915712912        59.155334640298655       10.314401367836268
23.25904185032583         58.988457888006515       10.556903823117885
23.536487784938746        58.821581135714375       10.785996040209863
23.538187332731315        59.15549799569123        10.556163903769297
23.52951481513566         60.491423151247595       9.673175401406192
23.252333985313896        60.65594233738667        9.459889193920178
22.97515315549213         60.82046152352573        9.237316623496195
23.253588868790864        60.3237183787847         9.669439020238396
22.976408038969097        60.48823756492376        9.442603893118715
22.977662922446065        60.156013606321785       9.653126754053366
23.25704622392027         59.98971561359152        9.885533725910204
23.536429525394475        59.82341762086126        10.10667007216762
23.532972170265065        60.157420386054426       9.887550312650944
23.254930350601363        60.98991337380485        9.25660764690022
23.532111180423126        60.82539418766578        9.466313148666215
23.534707545710596        61.15936522408396        9.264307416877127
24.632467101921094        73.16635945104468        4.951051768694251
24.905932645240817        73.00636458205285        5.043057005928742
25.179398188560533        72.84636971306101        5.133618578567659
24.90340981945394         73.33381976745108        4.965400737874381
25.176875362773657        73.17382489845923        5.0547007372893455
25.174352536986785        73.50128008385747        4.977467704709311
24.626864021419543        73.83351349073912        4.796797656338928
24.900608279203162        73.66739678729829        4.887804294274137
24.89931127848667         73.99732187921627        4.812928590221596
25.173055536270294        73.83120517577542        4.901460050203945
25.171758535553806        74.1611302676934         4.826862753912469
24.629665561670315        73.49993647089191        4.873144733809223
23.812581215290113        66.67068338384514        6.687125591327094
24.089509289947735        66.50656955419036        6.8293918839955605
24.366437364605353        66.3424557245356         6.968151420064983
24.08857465241014         66.84027257952994        6.701279459729968
24.365502727067764        66.67615874987516        6.83759172510399
24.364568089530174        67.00986177521473        6.710623522704005
23.808380906629537        67.33355945859786        6.441377004620835
24.086474498079852        67.1717106169063         6.5774600216178385
24.087049652228274        67.50524712586079        6.457032489872939
24.36514324367859         67.34339828416923        6.587748076266301
24.36571839782701         67.67693479312372        6.468207377025161
23.810481060959823        67.0021214212215         6.562465541925841
23.540147277656228        69.50355269063357        5.656892036794485
23.25878886572577         69.66487960875354        5.529944439579101
22.977430453795307        69.82620652687349        5.3999961832337915
23.25863263236036         69.3307931909199         5.627700351616926
22.977274220429898        69.49212010903986        5.495109119001787
22.97711798706449         69.15803369120623        5.592823131051483
23.25533638817391         68.99337560167854        5.728295371715566
23.533554789283325        68.82871751215085        5.860735910217347
23.536851033469777        69.1661351013922         5.757356715830587
23.254856536508488        69.99580206103538        5.434498308570531
23.536214948438946        69.83447514291541        5.55912324855375
23.532282619221668        70.16539759519726        5.46387600119232
23.807084845916137        70.33396948293122        5.488776479373918
24.08581940182789         70.17161891838333        5.604321499921735
24.36455395773964         70.00926835383544        5.717785356353757
24.08589525781827         70.50499352313834        5.51012380550381
24.36462981373002         70.34264295859045        5.621614312574361
24.3647056697204          70.67601756334544        5.52784284237429
24.089751731045173        69.84069646610148        5.701331111283464
23.81101717513342         70.00304703064937        5.58364413829583
23.8149495043507          69.67212457836753        5.681033338097077
23.809664684252418        68.66397188579482        5.989924686153145
24.0883430198786          68.50369567885107        6.115940210776843
24.36702135550479         68.34341947190732        6.239207262756286
24.08907082340796         68.83664384868017        6.008528390474676
24.367749159034144        68.67636764173642        6.129487032069228
24.368476962563502        69.00931581156551        6.022840732919547
23.81625717262532         69.33880706427756        5.781153143607425
24.09236706759441         69.17406143792154        5.903136042315743
24.09105939931979         69.5073789520115         5.8008777476100635
24.36716929428888         69.34263332565548        5.918443949018397
24.365861626014258        69.67595083974545        5.8167588234965235
23.81296092843887         69.00138947503619        5.884081657204944
25.18467353649581         68.5204105295248         6.364429370486106
24.91260801185171         68.6833789568717         6.252675527235591
24.640542487207604        68.84634738421862        6.138812648046733
24.911880208322355        68.35043078704261        6.363578498021168
24.63981468367825         68.51339921438951        6.247587283014384
24.639086880148895        68.18045104456043        6.359435849519299
24.640382149753957        69.17883738595818        6.032825945321422
24.91244767439806         69.01586895861126        6.14481454337101
25.18451319904216         68.85290053126435        6.254694105482213
24.91228733694441         69.34835896035082        6.039777235335757
25.18435286158851         69.18539053300391        6.147782516307661
25.184192524134865        69.51788053474348        6.043694602962495
24.91097966866979         69.6816764744408         5.936909000973989
24.637766813204713        69.84547241413811        5.828272585437684
24.639074481479334        69.51215490004815        5.929193436189999
24.637684491496266        71.84499108543996        5.275815143883952
24.910285106784855        71.6815013257001         5.374084653920808
25.182885722073447        71.51801156596026        5.470879640963809
24.909963537542843        72.01513564626761        5.28799866791797
25.182564152831432        71.85164588652776        5.383323047041696
25.18224258358942         72.18528020709526        5.297770242901855
24.910184323285893        71.34847176667365        5.462068227415294
24.6375837079973          71.5119615264135         5.3621415601571085
24.637482924498336        71.17893196738706        5.450598662345209
24.637078993370675        70.17847560723676        5.73012517901314
24.910291848835747        70.01467966753943        5.837028221437467
25.18350470430082         69.85088372784212        5.942080450314048
24.909604029001706        70.34768286063807        5.73966335867297
25.182816884466778        70.18388692094074        5.842982214437669
25.182129064632736        70.51689011403938        5.746399895333302
24.637230705351435        70.84522481674676        5.541454314272519
24.909679884992087        70.68105746539307        5.644763964132434
24.90993210413899         71.01476461603336        5.5522750680680835
25.18238128377964         70.85059726467968        5.652277755131923
25.182633502926542        71.18430441531997        5.560437670342106
24.637154849361053        70.51185021199176        5.634589959853161
25.446974356558215        74.32737023974092        4.838816538930468
25.723487178279107        74.16368511987045        4.922656590894556
26                        73.99999999999999        5.005195971727189
25.723487178279104        74.49701845320378        4.848355215860166
25.999999999999996        74.33333333333331        4.929981752258509
25.999999999999993        74.66666666666664        4.85610780684001
25.7247841789956          73.83376002795248        4.997845600856365
25.4482713572747          73.99744514782294        4.913004512950139
25.44956835799119         73.66752005590497        4.988602845183739
25.44956835799119         73.33418672257164        5.066357936469846
25.72478417899559         73.16709336128581        5.153916726410631
25.999999999999996        72.99999999999999        5.240144074531668
25.72478417899559         73.50042669461915        5.075074236178024
25.999999999999993        73.33333333333331        5.160214185352546
25.999999999999996        73.66666666666664        5.081898151084386
25.727307004782467        72.83963817588759        5.233509400118392
25.452091183778062        73.00673153717341        5.144770789613716
25.454614009564935        72.67927635177519        5.224868451455947
25.45461400956494         72.34594301844184        5.307771614801966
25.727307004782467        72.1729715092209         5.399942715567353
25.999999999999996        71.99999999999997        5.4907345308405375
25.727307004782467        72.50630484255424        5.3157807623816895
25.999999999999993        72.3333333333333         5.405313787815214
25.999999999999993        72.66666666666664        5.321783635712258
25.72762857402448         71.8393371886534         5.486223521874019
25.454935578806953        72.01230869787433        5.392686525134081
25.455257148048965        71.67867437730683        5.479605225248458
25.999999999999993        69.99999999999997        6.048500795977638
25.727376354877578        70.17229670467978        5.949502460391451
25.454752709755155        70.34459340935958        5.848802160176695
25.72806417471162         69.83929351158115        6.049312499209627
25.4554405295892          70.01159021626096        5.9469983391379255
25.45612834942324         69.67858702316231        6.047710434871264
25.45475270975516         70.67792674269292        5.753013551844566
25.727376354877578        70.50563003801311        5.852246425918993
25.999999999999993        70.3333333333333         5.949777335364836
25.727376354877578        70.83896337134645        5.757368238408672
25.999999999999993        70.66666666666664        5.85343172171416
25.999999999999996        70.99999999999999        5.759463955025661
25.455257148048965        71.3453410439735         5.568555696891124
25.72762857402448         71.17267052198675        5.664750468245074
25.72762857402448         71.50600385532006        5.574419002700968
25.999999999999993        71.3333333333333         5.667751495580126
25.999999999999993        71.66666666666664        5.5781750208517265
25.45500492890206         71.01163389333321        5.659643596662078
21                        49.99999999999999        13.000254077374473
21.288675134594808        50.166666666666664       13.66414538436156
21.577350269189612        50.333333333333336       14.183303119729144
21.866025403784416        50.5                     14.557727283477119
21                        50.33333333333333        12.92117635560176
21.288675134594804        50.49999999999999        13.603025320328987
21.57735026918961         50.666666666666664       14.140140713436875
21                        50.666666666666664       12.870699575627242
21.288675134594804        50.83333333333333        13.570506198094826
21                        51                       12.848823737450914
21.288675134594808        51.166666666666664       13.509172371410067
21.577350269189612        51.33333333333332        14.009450240480191
21.866025403784416        51.49999999999999        14.349657344661123
21                        51.333333333333336       12.738809037632272
21.288675134594804        51.49999999999999        13.39519484615443
21.57735026918961         51.66666666666665        13.891509889787445
21                        51.666666666666664       12.602097417710095
21.288675134594804        51.83333333333332        13.254520400795364
21                        51.99999999999999        12.438688877684603
21.866025403784416        50.833333333333336       14.507636370550987
21.866025403784416        51.166666666666664       14.43827972427906
21.577350269189612        50.99999999999999        14.084428343631402
21.288675134594808        52.16666666666665        13.192840845360045
21.577350269189612        52.3333333333333         13.705425472893127
21.866025403784416        52.49999999999996        13.97644276028396
21                        52.33333333333333        12.375356369940818
21.288675134594804        52.49999999999998        13.07205391956066
21.57735026918961         52.66666666666663        13.527184129038142
21                        52.66666666666666        12.279800502053126
21.288675134594804        52.83333333333331        12.919043633617257
21.866025403784416        52.83333333333329        13.824037658531498
21.866025403784416        53.16666666666662        13.660121700346604
21.577350269189612        52.99999999999997        13.367958982808616
21.866025403784416        51.833333333333314       14.245321334975552
21.866025403784416        52.166666666666636       14.120916473516388
21.577350269189612        51.99999999999998        13.80850210722703
22.702238762804566        51.982751785306725       14.878330053280395
22.423500976464517        52.15516785687114        14.624033108201639
22.144763190124465        52.327583928435544       14.323404010536143
22.423500976464517        51.82183452353782        14.747721216191032
22.144763190124465        51.99425059510222        14.457484921147081
22.144763190124465        51.6609172617689         14.571496979984756
22.700820597785697        52.986517812916276       14.422119279653204
22.422555533118604        53.15767854194417        14.142936004102467
22.14429046845151         53.32883927097206        13.830461206127756
22.422555533118604        52.824345208610836       14.31787938015756
22.14429046845151         52.99550593763873        14.005646301464184
22.14429046845151         52.66217260430539        14.169320540367684
22.42302825479156         52.489756532740984       14.47914928689218
22.701766041131606        52.31734046117657        14.742645880829883
22.70129331945865         52.651929137046416       14.590575622954152
22.69708679917013         53.984276253611725       13.839220272876707
22.42006633404156         54.15618416907451        13.545492291029953
22.14304586891299         54.32809208453728        13.219384613221582
22.42006633404156         53.82285083574114        13.75727972713414
22.14304586891299         53.99475875120392        13.430801114777426
22.14304586891299         53.661425417870554       13.639104598084945
22.42131093358008         53.49026468884266        13.95592039719875
22.699575998247173        53.319103959814754       14.23944467388852
22.698331398708653        53.65169010671324        14.045145004962949
22.700203299448702        56.98821341645444        11.71218325293444
22.42214400089394         57.15880894430298        11.414010203662883
22.14408470233918         57.32940447215151        11.093140300752605
22.42214400089394         56.82547561096965        11.658906253235312
22.14408470233918         56.99607113881818        11.333932789811259
22.14408470233918         56.662737805484845       11.575360859698618
22.42324565673178         57.4920819977603         11.174271368563783
22.701304955286542        57.32148646991176        11.468167530852163
22.70240661112438         57.65475952336909        11.22642942220411
21.288675134594808        55.16666666666668        11.561194426224839
21.577350269189612        55.333333333333364       11.949824589115988
21.866025403784416        55.50000000000005        12.179472715207227
21.000000000000004        55.333333333333336       10.845286497155481
21.288675134594808        55.50000000000002        11.36501027779083
21.577350269189612        55.66666666666669        11.725752021626548
21.000000000000004        55.666666666666664       10.662540287071286
21.288675134594808        55.83333333333335        11.154375648651204
21.866025403784416        55.833333333333385       11.937895457254164
21.866025403784416        56.166666666666714       11.698586909626577
21.577350269189612        56.000000000000036       11.500594581030793
21.866025403784416        54.83333333333339        12.632445521608423
21.866025403784416        55.16666666666672        12.40530401352695
21.577350269189612        55.000000000000036       12.170816540589497
22.699795306556712        54.98399703142786        13.169419847909369
22.421872005632615        55.155998020951934       12.867136333165579
22.143948704708514        55.327999010475985       12.537153955598196
22.421872005632615        54.8226646876186         13.100211586982088
22.143948704708514        54.994665677142656       12.766607231666288
22.143948704708514        54.66133234380933        12.997370717496125
22.420969169837086        54.48942442834655        13.326261978052646
22.69798963496566         54.31751651288377        13.622773542647705
22.698892470761184        54.650756772155816       13.399506734325353
22.705372875322638        55.984068163830756       12.451753711882317
22.425590384809897        56.156045442553854       12.148505450871703
22.145807894297157        56.328022721276945       11.818436571019049
22.425590384809897        55.822712109220525       12.392495992840374
22.145807894297157        55.994689387943616       12.058951760654496
22.145807894297157        55.66135605461029        12.301735660615364
22.42386719285192         56.490760526761754       11.903419998091639
22.70364968336466         56.31878324803865        12.2046585176424
22.70192649140668         56.65349833224654        11.95813503132633
22.423731195221254        55.48935506508622        12.631713331739327
22.701654496145352        55.31735407556216        12.933992140039868
22.703513685733995        55.65071111969645        12.694770094697553
23.538924873433615        56.48856716128877        12.477124615779024
23.259351015438646        56.65511591301067        12.240754103092907
22.979777157443674        56.82166466473255        11.985773648811342
23.261074207396625        56.32040082880277        12.48932140732489
22.981500349401653        56.48694958052466        12.233033190123335
22.98322354135963         56.15223449631676        12.480864439359449
23.533079794442333        57.489342919391824       11.737401842157603
23.256555951948965        57.655572805203356       11.502978706230152
22.980032109455593        57.82180269101488        11.25283440117433
23.255454296111125        57.32229975174604        11.747177888374475
22.978930453617753        57.488529637557555       11.494664239853421
22.977828797779914        57.155256584100236       11.738771691966791
23.257402655774882        56.988707832378346       11.993780684642228
23.536976513769854        56.822159080656455       12.230179735722272
23.535028154106094        57.15575100002413        11.983605477848503
23.257125432850245        57.98834659065192        11.262562901287215
23.533649275343613        57.82211670484039        11.495590065167896
23.534218756244897        58.154890490288956       11.25646648087475
23.53465262748818         54.489569873202186       13.902133665074809
23.256366853844362        54.65437892594408        13.682971730913724
22.978081080200536        54.81918797868597        13.438733791858596
23.255464018048833        54.321138666672034       13.906389491067973
22.97717824440501         54.48594771941393        13.665486115143743
22.97627540860948         54.152707460141876       13.885418360335255
23.537502549614555        55.489897305770576       13.206224447689985
23.26012599151725         55.65462092512397        12.976745059619702
22.982749433419944        55.81934454447736        12.72525481435057
23.258266801928606        55.321263880989676       13.216782043239558
22.980890243831304        55.485987500343064       12.966781497567952
22.97903105424266         55.15263045620877        13.204513843312741
23.257316827886484        54.987821403466874       13.452631007935675
23.535602601530304        54.82301235072497        13.675672167664512
23.53655257557243         55.156454828247774       13.443702428536284
23.260600099456937        55.98751087696336        12.734046019396057
23.53797665755424         55.82278725760997        12.965216742233736
23.538450765493927        56.15567720944937        12.722183464930128
24.364642540464413        58.0119252182959         11.616551398499517
24.088024439358335        58.170504904109784       11.430806037538755
23.811406338252258        58.329084589923646       11.231965934464908
24.087454958457055        57.83773111866122        11.66886128288737
23.810836857350978        57.99631080447508        11.469211252937564
23.810267376449694        57.66353701902651        11.709144764106725
23.81029120291064         57.328949645995415       11.95338576990218
24.087502611378948        57.16855637259901        12.153817417982625
24.364714019847256        57.0081630992026         12.338696786398765
24.087478784917998        57.50314374563011        11.910765214667315
24.36469019338631         57.342750472233696       12.096833385563578
24.36466636692536         57.677337845264795       11.856118256263837
24.089450971042712        56.83496445323133        12.398179430923834
23.812239562574405        56.99535772662774        12.198668594218208
23.814187922238162        56.661765807260046       12.4443220407173
23.815498592430643        56.32871988431131        12.689614223592272
24.092072311427664        56.168872607333846       12.884166638181753
24.368646030424692        56.00902533035638        13.060781859547658
24.090761641235186        56.50191853028259        12.641677438818014
24.36733536023221         56.342071253305114       12.821095643695095
24.366024690039733        56.675117176253856       12.580400619312094
24.09159820348798         55.835982655494455       13.124715771478485
23.815024484490955        55.99582993247191        12.932418214816165
23.814550376551267        55.66293998063251        13.173196634192585
21.000000000000004        35                       5.798084194522514
21.288675134594808        35.16666666666667        6.1862772017345815
21.577350269189612        35.33333333333334        6.513997056573405
21.866025403784416        35.500000000000014       6.78124375903882
21                        35.33333333333333        5.939473469775833
21.288675134594804        35.49999999999999        6.330450174594155
21.57735026918961         35.666666666666664       6.6609537270391215
21                        35.66666666666666        6.0922037602300865
21.2886751345948          35.83333333333332        6.485964162654607
20.999999999999996        35.999999999999986       6.256275065885274
20.999999999999996        33.999999999999986       5.451415594906044
21.288675134594804        34.16666666666665        5.823230883290645
21.57735026918961         34.33333333333332        6.130867548247307
21.866025403784416        34.499999999999986       6.37432558977592
21                        34.33333333333332        5.568637144044754
21.288675134594804        34.49999999999999        5.956332978206449
21.577350269189612        34.66666666666665        6.279850188940261
21                        34.666666666666664       5.684193343916875
21.288675134594808        34.83333333333332        6.087769723855718
21.866025403784416        34.83333333333333        6.505947571768542
21.866025403784416        35.16666666666667        6.641586961522767
21.577350269189612        34.99999999999999        6.394914918876005
21.000000000000004        47                       12.07768738297328
21.288675134594808        47.166666666666664       12.885471599212945
21.577350269189612        47.33333333333332        13.52085251468382
21.866025403784416        47.49999999999998        13.983830129385852
21.000000000000004        47.333333333333336       12.280254059876743
21.288675134594808        47.49999999999999        13.061435607619641
21.57735026918961         47.66666666666665        13.670213854593474
21                        47.666666666666664       12.429064537590067
21.288675134594804        47.83333333333332        13.183643416835924
21                        47.99999999999999        12.524118816113365
21.000000000000004        45.00000000000001        11.039426214555833
21.288675134594808        45.16666666666666        11.77508870552561
21.577350269189612        45.33333333333331        12.378272911820208
21.866025403784416        45.49999999999995        12.848978833439793
21.000000000000004        45.33333333333334        11.240591332032198
21.288675134594808        45.499999999999986       11.995779975552447
21.57735026918961         45.666666666666636       12.618490334397514
21                        45.66666666666668        11.45648564420886
21.288675134594804        45.83333333333332        12.231200440279519
21                        46.00000000000001        11.687109151085812
21                        44                       10.444220058236288
21.288675134594808        44.16666666666665        11.132734186881779
21.577350269189612        44.3333333333333         11.705477099368807
21.866025403784416        44.49999999999995        12.162448795697154
21.000000000000004        44.333333333333336       10.654482471211177
21.288675134594808        44.499999999999986       11.371703832746885
21.577350269189612        44.666666666666636       11.973153978123966
21.000000000000004        44.66666666666667        10.852884523317579
21.288675134594808        44.83333333333332        11.598813117743507
21.866025403784416        44.833333333333286       12.398019491137505
21.866025403784416        45.16666666666662        12.6268628370517
21.577350269189612        44.999999999999964       12.179077119735249
21                        43                       9.806978197253809
21.288675134594808        43.16666666666668        10.468580259721
21.577350269189612        43.33333333333335        11.020030884271316
21.866025403784416        43.50000000000002        11.461330070904431
21                        43.333333333333336       9.999427351536097
21.288675134594804        43.50000000000001        10.677438949679392
21.57735026918961         43.66666666666668        11.245299109905758
21                        43.666666666666664       10.211841305196737
21.288675134594804        43.833333333333336       10.906262439016302
21.866025403784416        43.833333333333336       11.694589388992538
21.866025403784416        44.166666666666636       11.928295630590057
21.577350269189612        43.99999999999999        11.475164642882577
21                        38                       7.009275433904031
21.288675134594808        38.16666666666668        7.526905085076592
21.577350269189612        38.333333333333364       7.930510982139857
21.866025403784416        38.50000000000004        8.22009312509388
21                        38.333333333333336       7.17118870161806
21.288675134594804        38.500000000000014       7.697289785168674
21.57735026918961         38.66666666666669        8.109367114610102
21                        38.666666666666664       7.349240472410513
21.288675134594804        38.83333333333334        7.883812988339345
21                        38.99999999999999        7.543430746281612
23.54098420304514         52.48468191696117        15.051918971538003
23.260929667958663        52.65196054894621        14.873641474394766
22.98087513287218         52.81923918093124        14.663708243766536
23.26140238963162         52.31737187307636        15.025575515446505
22.981347854545135        52.48465050506139        14.823903435942965
22.98182057621809         52.150061829191536       14.967712542693949
22.677122282131304        78.51405687276285        3.371084716222621
22.83856114106565         78.75702843638142        3.317561410893606
22.999999999999996        78.99999999999999        3.243472562596969
22.505227807732318        78.75702843638142        3.246597613634548
22.666666666666664        78.99999999999999        3.175032415452524
22.333333333333332        78.99999999999999        3.0882034495879096
23.145262275966246        78.73005663245424        3.4100267662819856
22.9838234170319          78.48708506883567        3.4585668127768465
23.290524551932492        78.46011326490849        3.5425137374022
23.623857885265828        78.4601132649085         3.6107660566138158
23.811928942632914        78.73005663245424        3.566132308520027
24                        78.99999999999999        3.507032231676497
23.47859560929958         78.73005663245424        3.4894022750960163
23.666666666666664        78.99999999999999        3.4218244840398397
23.33333333333333         78.99999999999999        3.333971261013276
24.14908946605849         78.6985470266004         3.6464506100606453
23.961018408691405        78.42860365905464        3.6908894889786175
24.298178932116983        78.3970940532008         3.767466991328308
24.333333333333332        78.99999999999999        3.5632416521712
24.482422799391824        78.6985470266004         3.704150596883349
24.631512265450315        78.3970940532008         3.826657544479013
24.666666666666664        78.99999999999999        3.62559788543961
24.815756132725156        78.6985470266004         3.7679973964796494
25                        78.99999999999999        3.694100931481451
25.24187664857076         78.51794388950982        3.901547383872227
25.120938324285376        78.7589719447549         3.802627540310353
24.93669445701054         78.45751897135533        3.865170666967689
25.575209981904095        78.51794388950982        3.9620353624124265
25.787604990952048        78.42563861142158        4.019669206174135
26                        78.33333333333331        4.075785122123532
25.787604990952048        78.7589719447549         3.906020842248692
26                        78.66666666666664        3.964708783424156
26                        78.99999999999999        3.822816901675758
25.454271657618712        78.7589719447549         3.85770462353808
25.666666666666664        78.99999999999999        3.7866724427947873
25.33333333333333         78.99999999999999        3.743767119396676
20.999999999999996        32.999999999999986       5.210311181286169
21.288675134594804        33.16666666666666        5.520256673207166
21.57735026918961         33.33333333333332        5.789599600236275
21.866025403784416        33.49999999999999        6.018339962373439
21                        33.33333333333332        5.281681363401309
21.288675134594804        33.499999999999986       5.607101287759223
21.57735026918961         33.66666666666666        5.891918647225193
20.999999999999996        33.66666666666665        5.362049501274563
21.2886751345948          33.83333333333332        5.7029438580693945
21.866025403784416        33.83333333333332        6.132919436307612
21.866025403784416        34.16666666666665        6.251581312108419
21.57735026918961         33.999999999999986       6.009351896802807
21                        31.999999999999996       4.889530258182322
21.288675134594808        32.16666666666667        5.201807224570349
21.577350269189612        32.33333333333335        5.465576592155826
21.866025403784416        32.50000000000003        5.6808383609387
21                        32.33333333333332        4.984498164915333
21.288675134594804        32.50000000000001        5.306905586917193
21.57735026918961         32.66666666666668        5.580805410116278
20.999999999999996        32.66666666666665        5.091425139283283
21.2886751345948          32.83333333333333        5.423963016898805
21.866025403784416        32.83333333333335        5.790708909323566
21.866025403784416        33.16666666666667        5.903209443135173
21.57735026918961         33.00000000000001        5.683887512462934
22.7014637726638          32.98136830693292        6.192605128326824
22.422984316370673        33.15424553795528        6.144779260009123
22.144504860077546        33.32712276897764        6.086690871357959
22.422984316370673        32.82091220462196        6.029351127810735
22.144504860077543        32.99378943564432        5.971411545639674
22.144504860077546        32.660456102310995       5.858762205348018
21.000000000000004        30.999999999999996       4.629278072986487
21.288675134594808        31.166666666666675       4.921482923114472
21.577350269189612        31.333333333333353       5.170372629443646
21.866025403784416        31.500000000000036       5.375947191974064
21.000000000000004        31.333333333333332       4.719452864530954
21.288675134594808        31.50000000000001        5.022117493509113
21.57735026918961         31.66666666666669        5.281466978688517
21                        31.66666666666666        4.806203592929676
21.288675134594804        31.83333333333334        5.1193280007579
21.866025403784416        31.833333333333368       5.4764693261843025
21.866025403784416        32.16666666666669        5.57809971583919
21.577350269189612        32.000000000000014       5.37296765769993
21                        26.999999999999993       3.8064125697024633
21.288675134594808        27.166666666666647       4.04086774508996
21.577350269189612        27.333333333333297       4.2323591785166315
21.866025403784416        27.49999999999995        4.380886869982448
21                        27.333333333333332       3.8606008819735376
21.288675134594804        27.499999999999982       4.099320158688649
21.57735026918961         27.666666666666632       4.295075693442767
21                        27.666666666666664       3.924401341152968
21.288675134594804        27.833333333333314       4.167384719195498
21                        28                       3.997813947240532
21.866025403784416        26.499999999999986       4.170335509861933
21.866025403784416        26.833333333333307       4.239623638713268
21.866025403784416        27.166666666666625       4.309807425420069
21.577350269189612        26.666666666666654       4.097876524960954
21.577350269189612        26.999999999999975       4.164670022811017
21.288675134594804        26.833333333333325       3.9765688782411406
21.288675134594808        28.166666666666675       4.230194720670356
21.577350269189612        28.333333333333343       4.431016933615759
21.866025403784416        28.500000000000014       4.600280586076742
21                        28.333333333333332       4.053627340653173
21.288675134594804        28.500000000000004       4.291946989435932
21.57735026918961         28.666666666666675       4.498708077734185
21                        28.666666666666664       4.1120335744072065
21.288675134594804        28.833333333333332       4.356292098542677
21                        28.999999999999996       4.173032648502301
21.866025403784416        27.833333333333304       4.450828468899273
21.866025403784416        28.16666666666666        4.523959707597407
21.577350269189612        27.99999999999999        4.361451493638635
22.701096452779854        27.987413958873244       4.755677143433341
22.422739436448044        28.15827597258217        4.712197589929296
22.14438242011623         28.32913798629109        4.660398737477134
22.422739436448044        27.824942639248814       4.635208097109085
22.14438242011623         27.995804652957734       4.583743551827332
22.14438242011623         27.66247131962438        4.510278005958787
22.144555663868275        28.659947825570555       4.7370515507284985
22.42291268020009         28.489085811861628       4.789910716160311
22.701269696531902        28.318223798152705       4.834450582643978
22.423085923952137        28.819895651141092       4.869493527814802
22.701442940283947        28.649033637432165       4.915093707278148
22.701616184035995        28.97984347671163        4.997606517335793
22.693669425986005        26.991543779684278       4.528109124573954
22.417788085252145        27.16102918645617        4.48519936738021
22.14190674451828         27.330514593228056       4.436125282516393
22.417788085252145        26.827695853122847       4.412969481965947
22.14190674451828         26.997181259894734       4.364470617528114
22.14190674451828         26.663847926561413       4.293711610395272
22.42026376085009         27.492985912852486       4.559427724365963
22.696145101583955        27.323500506080595       4.6024131151030385
22.698620777181905        27.65545723247692        4.678269121389492
25.184669419808806        65.51757996849514        7.501804170312922
24.91223694725352         65.68130421206212        7.371942929569343
24.63980447469823         65.84502845562908        7.238775741994058
24.91235090702103         65.34877488713308        7.5139849419282285
24.63991843446574         65.51249913070005        7.378455956569933
24.640032394233245        65.17996980577101        7.522165969034086
24.639246414261674        66.17834160655063        7.102365428966479
24.91167888681696         66.01461736298366        7.233438212582115
25.184111359372245        65.8508931194167         7.361205049365989
24.9111208263804          66.34793051390521        7.098672346332952
25.183553298935685        66.18420627033825        7.224344779157162
25.18299523849913         66.5175194212598         7.0912233596864285
24.910186188842815        66.68163353924479        6.967233577798561
24.63737713918649         66.84574765722975        6.840366965471068
24.63831177672408         66.51204463189019        6.96957045093827
24.63779083581717         67.17989002813407        6.7148298267819975
24.910599885473488        67.01577591014909        6.83966758942167
25.183408935129805        66.85166179216411        6.961628521621773
24.911013582104164        67.34991828105339        6.715525649961984
25.18382263176048         67.18580416306843        6.835457732474266
25.184236328391158        67.51994653397273        6.712710992243992
24.63894114411401         67.84696304604307        6.4747248150785355
24.911588736252583        67.6834547900079         6.594961337499635
24.911734472287467        68.01694278852526        6.477705051106151
25.184382064426043        67.85343453249008        6.593487385016218
25.184527800460927        68.18692253100744        6.477393511096931
24.638365989965585        67.51342653708856        6.593109947331999
26                        66.99999999999999        7.061260207038292
25.72807877613039         67.17331551132423        6.947567324027475
25.456157552260773        67.34663102264848        6.831384252429362
25.72766507949971         66.83917314041993        7.074153844329912
25.455743855630097        67.01248865174418        6.956050882695765
25.45533015899942         66.67834628083988        7.0841415618792904
25.456157552260777        67.67996435598182        6.710168444009398
25.72807877613039         67.50664884465756        6.824661008479653
26                        67.33333333333331        6.936663384362625
25.72807877613039         67.8399821779909         6.7049290122389715
26                        67.66666666666664        6.815240880994098
26                        67.99999999999999        6.696992696932765
25.728224512165273        68.17347017650826        6.588298387242853
25.456449024330542        68.34694035301652        6.477443945093995
25.456303288295658        68.01345235449917        6.592241327897446
24.63910835807431         64.84682488704966        7.670044385636043
24.910502834703152        64.68248504969038        7.809899002992482
25.181897311331994        64.5181452123311         7.945911103699892
24.911426870862087        65.01562996841173        7.659952066892399
25.18282134749093         64.85129013105245        7.793895648101545
25.183745383649867        65.1844350497738         7.64586000363925
24.908900341008493        64.3497871376266         7.963898826132397
24.637505864379648        64.51412697498587        7.821608105298193
24.635903370684986        64.18142906292209        7.977427227335083
23.81196775605799         58.66175867876638        10.99669355620052
24.088585857164063        58.503178992952506       11.195350413739687
24.36520395827014         58.34459930713863        11.380912529165766
24.089147274969793        58.835853081795236       10.9631211994182
24.36576537607587         58.67727339598136        11.148500069309568
24.366326793881598        59.009947484824096       10.919314018930981
24.090846822762362        59.169769941772095       10.733776761806055
23.815366851643123        59.32959239872009        10.537516982147757
23.813667303850558        58.995675538743235       10.765003812860423
23.815493592089187        59.662078532615055       10.313803280420093
24.090973563208422        59.502256075667056       10.508951602687231
24.36645353432766         59.34243361871905        10.693377402421188
24.091100303654486        59.834742209562016       10.288123986938698
24.366580274773725        59.67491975261401        10.47143832928155
24.36670701521979         60.00740588650898        10.253496799511929
24.08764294852508         60.168744974755185       10.069500545929575
23.80857888183037         60.33008406300139        9.876060079894264
23.812036236959777        59.99608129780822        10.092559256021271
25.179106392409672        59.51695974924306        10.748214173109774
24.908306600013045        59.680441794998366       10.59235783798592
24.63750680761642         59.84392384075367        10.427452046786675
24.90817985956698         59.347955661103406       10.812196621976591
24.637380067170355        59.51143770685871        10.64634220366678
24.63725332672429         59.17895157296375        10.86922990391704
23.541770316682538        62.491140004802446       8.50645862114074
23.260695122935555        62.65557187902456        8.312968474501501
22.979619929188573        62.820003753246674       8.112508229703588
23.262340499273737        62.32345632069897        8.492329646373348
22.98126530552675         62.48788819492109        8.28767063515706
22.982910681864936        62.15577263659551        8.467609580485856
23.26085169737891         61.990855072598876       8.67551754332294
23.538792712892885        61.825937508602244       8.875399319619007
23.54028151478771         62.15853875670234        8.688499457986222
23.256538766858448        62.98931173319833        8.137099690363414
23.53761396060543         62.82487985897621        8.327216493589042
23.533457604528326        63.158619713149974       8.152736937057842
23.808488230962194        63.330779914112874       8.158631898142158
24.08767521347316         63.16920026090199        8.328565446149732
24.366862195984133        63.00762060769111        8.492820595569755
24.086356614932278        63.50435038774415        8.15778826153997
24.36554359744325         63.34277073453327        8.319401068337823
24.364224998902365        63.67792086137542        8.150626305583877
24.091831569550273        62.835460406728224       8.504170163929349
23.8126445870393          62.9970400599391         8.3312927497874
23.816800943116405        62.66330020576533        8.508716172452974
24.63639829603299         63.84612801375697        8.139397099192783
24.90989019170449         63.67918503929634        8.287601467957636
25.183382087376           63.512242064835725       8.4311094136024
24.90939526635649         64.01448608846147        8.123598910125859
25.182887162027995        63.84754311400085        8.265074169796488
25.182392236679995        64.18284416316597        8.103341399828949
24.91120879024538         63.344034912454184       8.456441214949335
24.63771689457387         63.51097788691481        8.305881971826595
24.639035493114754        63.17582776007264        8.477011608938428
23.816661112693566        62.33073681805132        8.68948403737957
24.091551908704595        62.17033363130019        8.865834844968308
24.366442704715624        62.00993044454907        9.035511043906927
24.091691739127434        62.502897019014206       8.682651198719892
24.36658253513846         62.34249383226308        8.84991161633658
24.366722365561294        62.67505721997709        8.669014800224161
24.090063106809772        61.8377323832001         9.053693563813171
23.815172310798744        61.998135569951216       8.874433815224785
23.813683508903917        61.66553432185112        9.064242617857165
23.81272710747463         61.33309634811143        9.259106051598259
24.088150303951195        61.17285643572071        9.443555241863397
24.363573500427766        61.012616523329996       9.620505776834237
24.08910670538048         61.505294409460404       9.246242522148593
24.364529901857047        61.34505449706968        9.420743771145805
24.365486303286335        61.677492470809376       9.225745526836675
23.807534376899696        60.665154275275064       9.66413135257278
24.086598443594404        60.503815187028856       9.855626532154064
24.365662510289113        60.34247609878265        10.037677499282582
24.08555393866373         60.838885399302534       9.646574811048833
24.364618005358437        60.67754631105632        9.826680491723351
23.810130742187162        60.99912531169325        9.459190441610074
24.637610261459304        62.84406698820846        8.650261803394457
24.90835832693447         62.6805133687258         8.80232580275582
25.17910639240964         62.51695974924314        8.949012593653729
24.909783558589922        63.012274140589994       8.627188897043151
25.18053162406509         62.84872052110733        8.771988976684394
25.181956855720543        63.18048129297153        8.599354583333971
24.908218496511637        62.34794998101179        8.982850242629354
24.637470431036462        62.51150360049444        8.82862112565847
24.63733060061363         62.178940212780425       9.011683059380442
25.455330158999423        66.34501294750653        7.215567813623945
25.727665079499708        66.17250647375326        7.336891690535417
26                        65.99999999999999        7.45519499042086
25.727665079499708        66.50583980708659        7.203775347148661
26                        66.33333333333331        7.32038855539196
26                        66.66666666666664        7.189076960931124
25.72822313993627         65.83919332283172        7.473782101236644
25.455888219435977        66.01169979658498        7.350573728709939
25.456446279872537        65.67838664566342        7.489318494533984
21                        48.99999999999999        12.77038069553152
21.288675134594808        49.16666666666664        13.52505867799568
21.577350269189612        49.333333333333286       14.118308113114178
21.866025403784416        49.499999999999936       14.550129000886963
21                        49.33333333333333        12.821236563087139
21.288675134594804        49.49999999999997        13.577355376953129
21.57735026918961         49.666666666666615       14.172045643473236
21                        49.66666666666666        12.897861023701383
21.288675134594804        49.8333333333333         13.655420668968926
21.866025403784416        49.83333333333329        14.571891830014112
21.866025403784416        50.16666666666665        14.574424590877495
21.577350269189612        49.99999999999997        14.187289415733154
21.288675134594808        48.16666666666665        13.296321279906856
21.577350269189612        48.33333333333331        13.90549653620612
21.866025403784416        48.49999999999997        14.351644585011217
21                        48.33333333333332        12.623953744027546
21.288675134594804        48.49999999999998        13.38765835760103
21.57735026918961         48.666666666666636       13.988335763680341
21                        48.66666666666666        12.706041037167003
21.288675134594804        48.833333333333314       13.461247800520368
21.866025403784416        48.83333333333329        14.431569493997067
21.866025403784416        49.16666666666661        14.4977309659557
21.577350269189612        48.999999999999964       14.060203656910812
21.866025403784416        47.83333333333331        14.121206640560553
21.866025403784416        48.166666666666636       14.243811459102266
21.577350269189612        47.99999999999998        13.79524104171618
22.70105001635951         49.981946041034064       15.262722038989567
22.42270847883448         50.154630694022714       15.075216164427978
22.14436694130945         50.32731534701136        14.840217912590534
22.42270847883448         49.82129736068936        15.074085773669923
22.144366941309446        49.993982013678          14.848001370911613
22.14436694130945         49.66064868034464        14.836554760969147
22.702388819992436        48.98155996369229        15.158651390970567
22.423601014589764        49.154373309128175       15.002160834293349
22.14481320918709         49.32718665456405        14.79932003759885
22.423601014589764        48.821039975794854       14.934275385078365
22.144813209187088        48.99385332123073        14.739178295525784
22.14481320918709         48.66051998789741        14.665273116425286
22.42315474671212         49.48783533490876        15.049386713535998
22.701942552114794        49.315021989472875       15.215868426085574
22.70149628423715         49.648484015253466       15.250558642091907
25.456446279872537        65.3450533123301         7.631764347174029
25.72822313993627         65.17252665616503        7.758303084396175
26                        64.99999999999999        7.881420381979406
25.72822313993627         65.50585998949838        7.614192350185881
26                        65.33333333333331        7.735644766198816
26                        65.66666666666664        7.59356963567933
25.727299103777334        64.8393817374437         7.906195181610138
25.455522243713602        65.01190839360875        7.777738312444174
25.454598207554664        64.6787634748874         7.927692088850287
25.454598207554668        64.34543014155408        8.081956716334863
25.727299103777334        64.17271507077703        8.213862264837099
26                        63.99999999999999        8.341627749206523
25.727299103777334        64.50604840411036        8.058068524423353
26                        64.33333333333331        8.184304895863628
26                        64.66666666666664        8.030902440121245
25.727794029125334        63.837414021611906       8.374915736771145
25.455093132902665        64.01012909238894        8.241198600366411
25.455588058250665        63.67482804322381        8.404742958236438
25.456449024330542        68.68027368634986        6.365571458716865
25.72822451216527         68.50680350984159        6.474760584375008
25.999999999999996        68.33333333333331        6.58178957757412
25.72822451216527         68.84013684317493        6.36418692010694
25.999999999999993        68.66666666666664        6.469550596815336
25.999999999999996        68.99999999999999        6.360275754656329
25.456128349423242        69.345253689829          6.151139181925228
25.72806417471162         69.17262684491449        6.256666232489868
25.72806417471162         69.50596017824782        6.151668512767945
25.999999999999993        69.33333333333331        6.253709062266488
25.999999999999993        69.66666666666664        6.149784076040267
25.456288686876892        69.01276368808942        6.2569434824063475
25.45558805825067         63.341494709890476       8.571629704147231
25.727794029125334        63.17074735494523        8.707215395573543
26                        62.999999999999986       8.837866487881392
25.727794029125334        63.50408068827857        8.539060425177352
26                        63.33333333333332        8.668443292999834
26                        63.66666666666665        8.503030380108232
25.72636879746988         62.838986583081045       8.87866874697563
25.454162826595212        63.00973393802628        8.741478964714059
25.45273759493976         62.67797316616209        8.915717448899741
22.701304140312978        50.98219226737069        15.166714093059278
22.42287789480346         51.154794844913795       14.941058557427066
22.144451649293938        51.32739742245689        14.668706307961143
22.42287789480346         50.821461511580466       15.008382459386038
22.144451649293938        50.99406408912356        14.746679448749406
22.144451649293938        50.66073075579023        14.805386856192044
22.423189435633986        51.488314684225806       14.855090686945534
22.701615681143508        51.3157121066827         15.091987680072489
22.701927221974035        51.64923194599471        14.995859666812844
22.422793186818968        50.48804610280158        15.053219046499244
22.701134724343998        50.31536144981293        15.253558859530528
22.701219432328486        50.64877685859181        15.221556210887137
23.537294923790178        51.4823759097192         15.420909075798244
23.25894287012831         51.64916786824838        15.273686993123782
22.980590816466435        51.81595982677755        15.09282731895113
23.258631329297778        51.31564802893637        15.370268174837873
22.980279275635908        51.48243998746555        15.199882716574399
22.979967734805378        51.14892014815353        15.285536513924868
23.26017262987996         51.98326987066237        15.158800727912089
23.53852468354183         51.81647791213319        15.316251321632254
23.539754443293486        52.15057991454717        15.193254620212155
23.538690228244647        50.4824012834173         15.613949167071235
23.259561532267426        50.64899827806844        15.499576260244092
22.980432836290202        50.81559527271956        15.350497902240162
23.259476824282935        50.315582869289564       15.531955397205348
22.980348128305714        50.482179863940694       15.394108529634666
22.980263420321222        50.14876445516181        15.414879687844754
23.259096430782602        50.9823231535024         15.445512251807905
23.538225126759823        50.81572615885127        15.570782538514267
23.537760025275           51.14905103428523        15.506435841423288
23.529827969674354        53.488147641677884       14.526513737389093
23.25224757950628         53.65352384565583        14.325563674250251
22.974667189338206        53.818900049633775       14.096465852746121
23.253492179044805        53.32093769875735        14.520162652759229
22.97591178887673         53.4863139027353         14.296727708043647
22.97715638841525         53.153727755836805       14.48536450018056
23.25721092350173         52.98644912385178        14.703946832115902
23.53726545858821         52.819170491866736       14.890873430566138
23.533546714131283        53.153659066772306       14.71573835251652
23.253855798777558        53.987331256163934       14.121189861908569
23.531436188945626        53.82195505218598        14.328813605116817
23.533044408216902        54.15576246269408        14.12068691434541
24.363112207375867        54.010194352762205       14.407308577971518
24.086959014079973        54.169986192908866       14.26171697186579
23.810805820784076        54.329778033055526       14.093325334233516
24.085350794808697        53.836178782400765       14.467468367484205
23.8091976015128          53.995970622547425       14.305477656677997
23.807589382241524        53.662163212039324       14.507203420623341
24.63725332672429         58.84561823963042        11.096086146800255
24.908179859566978        58.681288994436734       11.26215125625233
25.179106392409672        58.516959749243064       11.41750934728737
24.90817985956698         59.01462232777008        11.035676909237765
25.17910639240967         58.85029308257639        11.191416896141455
25.17910639240967         59.18362641590972        10.968318504748904
24.90761844176125         58.34861490559401        11.491320553195767
24.636691908918564        58.51294415078769        11.325263820461211
24.63613049111283         58.18027006194496        11.557667903599803
23.811999102093115        54.663094537119264       13.87270361420494
24.08815229538901         54.503302696972604       14.047202605445882
24.364305488684902        54.34351085682594        14.198901565160332
24.089345576698044        54.836619201036335       13.825162986012103
24.365498769993938        54.676827360889675       13.982969299335217
24.366692051302973        55.01014386495342        13.759511780496178
23.813899050177362        55.32997949216486        13.410931379825168
24.090295550740166        55.17006167855914        13.595360490760585
24.09094687711407         55.50302216702679        13.36228157581285
24.367343377676878        55.34310435342107        13.531088696233315
24.367994704050783        55.676064841888724       13.29817872258377
23.81294907613524         54.99653701464206        13.644571617874094
24.638144852216058        57.845755215823104       11.79415305464936
24.911647163967704        57.6795852133503         11.95929477895882
25.18514947571935         57.51341521087749        12.111976571427872
24.909632802864476        58.014100059472156       11.724361979698582
25.18313511461612         57.847930056999346       11.878596123956887
25.181120753512893        58.1824449031212         11.64710704924336
24.911670990428654        57.3449978403192         12.19601962409779
24.638168678677005        57.511167842792          12.032298906101019
24.638192505137955        57.1765804697609         12.271593029088097
24.63617814403472         56.84442864921612        12.509512915160787
24.907642268222176        56.68069419922964        12.66568499451974
25.17910639240964         56.51695974924316        12.807213024475791
24.90965662932541         57.01284601977442        12.43081044528432
25.18112075351287         56.84911156978794        12.575383812077556
25.18313511461611         57.18126339033271        12.343638327728264
24.908952938414657        56.34764827628091        12.901448124068807
24.637488814227194        56.511382726267385       12.748246396391984
24.63879948441967         56.17833680331864        12.985971069092798
24.640656405571754        55.84502697261724        13.221962718729795
24.91266678071881         55.681028614878095       13.366014105841696
25.18467715586587         55.517030257138956       13.49293602088341
24.910809859566733        56.014338445579504       13.135217246608065
25.18282023471379         55.85034008784036        13.267333952053146
25.180963313561712        56.183649918541754       13.038759619917254
24.912015454344907        55.348068126410446       13.59333370529206
24.640005079197845        55.512066484149585       13.454320949973022
24.63935375282394         55.17910599568193        13.682192291829704
23.808991347382086        53.327884543993925       14.699751782953124
24.088154725089815        53.16762144630996        14.846957527644072
24.367318102797544        53.007358348626          14.96813097146199
24.086752759949256        53.501900114355365       14.66320790193904
24.365916137656985        53.3416370166714         14.79318008238171
24.364514172516426        53.6759156847168         14.60623928455157
24.091873469546748        52.833132871404395       15.019043994297892
23.812710091839016        52.993395969088354       14.880407323843748
23.81642883629594         52.65890739418278        15.046973327656563
24.638570845081254        54.84524248262942        13.906260103798509
24.910449638859525        54.68034110030542        14.033726111468642
25.182328432637803        54.515439717981415       14.141909803506662
24.911232546602214        55.014204613357926       13.816658393984532
25.183111340380492        54.84930323103392        13.931842180507111
25.18389424812318         55.18316674408644        13.71551758629936
24.909256357550493        54.34702459624168        14.24326580827991
24.637377563772215        54.51192597856568        14.122758711623703
24.63618428246318         54.17860947450194        14.33173206643486
24.636416128510852        53.844194060365474       14.533257321291067
24.909720049645834        53.67819376796874        14.637964825353643
25.18302397078082         53.51219347557201        14.721431090159294
24.909488203598166        54.0126091821052         14.445321543149237
25.182792124733147        53.84660888970847        14.537669780606745
25.18256027868547         54.18102430384494        14.344496018389165
24.911122014786397        53.34391509992334        14.819134478007186
24.63781809365141         53.50991539232007        14.723307500907797
24.63922005879197         53.175636724274675       14.901367771774723
26.000000000000004        57.99999999999999        11.832512092157927
25.726368797469895        58.17231991641435        11.705653369496018
25.452737594939784        58.344639832828705       11.567319121205813
25.728383158573124        57.8378050702925         11.931192880308025
25.454751956043005        58.01012498670685        11.794887727589867
25.456766317146233        57.67561014058499        12.024347706731405
20.999999999999996        36.999999999999986       6.556121997052576
21.288675134594804        37.166666666666686       7.010149453658788
21.57735026918961         37.33333333333338        7.392032289647764
21.866025403784416        37.50000000000008        7.701770505019447
21                        37.33333333333332        6.714802753408442
21.288675134594804        37.50000000000002        7.169640777911619
21.57735026918961         37.66666666666672        7.552334181797334
21                        37.666666666666664       6.86585389902552
21.288675134594804        37.83333333333336        7.321502491425491
21.866025403784416        37.83333333333341        7.874211117908125
21.866025403784416        38.16666666666672        8.046985324599602
21.577350269189612        38.000000000000036       7.741255785067223
21.288675134594804        36.16666666666665        6.621835480045931
21.57735026918961         36.333333333333314       6.94288830146157
21.866025403784416        36.49999999999998        7.219433530132362
21                        36.33333333333332        6.328865162289132
21.288675134594804        36.49999999999998        6.743246695533162
21.57735026918961         36.66666666666664        7.113120636032397
20.999999999999996        36.66666666666665        6.428814139344676
21.2886751345948          36.833333333333314       6.892016791672358
21.866025403784416        36.83333333333335        7.375812109849756
21.866025403784416        37.166666666666714       7.536591101478802
21.57735026918961         37.000000000000014       7.250376256884337
21.866025403784416        35.833333333333336       6.9251035866981745
21.866025403784416        36.16666666666666        7.071166843729299
21.57735026918961         35.99999999999999        6.800819299564461
22.701854764121705        36.98113404746773        7.890873625725554
22.42324497734261         37.15408936497851        7.843721629893392
22.144635190563513        37.327044682489294       7.780687256324634
22.42324497734261         36.820756031645146       7.677684410219451
22.144635190563513        36.99371134915592        7.6150789447174665
22.144635190563513        36.66037801582256        7.453871045021729
22.702511358579336        35.98269593561645        7.409354327015589
22.42368270698103         36.15513062374429        7.362089989162111
22.144854055382723        36.327565311872135       7.298783056867805
22.42368270698103         35.82179729041097        7.20969437043296
22.144854055382723        35.994231978538814       7.148451904301656
22.144854055382723        35.66089864520549        7.000324181107361
22.42346384216182         36.487943327694715       7.517443364825547
22.702292493760126        36.31550863956687        7.564973090188396
22.702073628940916        36.6483213435173         7.725479523091698
22.70352719971509         34.98186982142662        6.967171163952579
22.424359934404865        35.15457988095108        6.9201038840670686
22.14519266909464         35.327289940475545       6.858128082429149
22.424359934404865        34.82124654761774        6.7789952200999775
22.14519266909464         34.9939566071422         6.717745351687619
22.14519266909464         34.66062327380886        6.5813800287077475
22.424021320692948        35.48818858568102        7.0631022459626545
22.703188586003172        35.31547852615656        7.110971789065427
22.702849972291254        35.6490872308865         7.258366176753107
22.704142279000795        33.982815001721754       6.562689817202609
22.424769987262003        34.15521000114783        6.514642074653352
22.145397695523208        34.327605000573904       6.4518539988444275
22.424769987262003        33.8218766678145         6.387369402055533
22.145397695523208        33.994271667240575       6.326845523711768
22.145397695523208        33.66093833390725        6.205919450445774
22.424564960833433        34.488228274382784       6.644643972666763
22.703937252572224        34.31583327495671        6.6931675833661135
22.703732226143657        34.648851548191665       6.827994698949501
22.423877151816335        33.48806110288489        6.264354882367079
22.70235660810946         33.31518387186253        6.312527793954921
22.70324944355513         33.648999436792145       6.435889356913487
23.539026919892027        34.485754428609134       7.064808921427125
23.26052701316638         34.65112622621496        7.039694665051728
22.982027106440736        34.81649802382079        7.0071487458935735
23.26073203959495         34.31810795298001        6.902100558407698
22.982232132869306        34.483479750585836       6.868763460069923
22.982437159297874        34.15046147735088        6.734727523666239
23.53350542597574         30.48972565388923        5.653761751272376
23.256283452808823        30.652817521382072       5.622851925050554
22.979061479641903        30.81590938887491        5.586313757449233
22.701839506474982        30.97900125636775        5.544147248468353
23.254896920703487        30.318945287942547       5.5245408699844845
22.97767494753657         30.482037155435382       5.488121151321934
22.700452974369647        30.64512902292822        5.44607309127991
22.976288415431235        30.14816492199586        5.392546170328901
22.699066442264314        30.311256789488695       5.350616559225676
22.697679910158982        29.97738455604917        5.257777652305848
23.53812075013939         29.492126000392492       5.370894881694261
23.257973803479256        29.653878852278055       5.3384141171242145
22.977826856819117        29.81563170416361        5.300708373994689
23.259285894771594        29.32136515916554        5.248804969616324
22.979138948111455        29.483118011051097       5.2114585431063
22.698992001451316        29.644870862936656       5.168887138036824
22.980451039403793        29.150604317938583       5.124375514830141
22.700304092743657        29.312357169824143       5.082163426380166
23.256435362091374        29.986412070110298       5.430209515477432
23.536582308751505        29.82465921822474        5.462647882066536
23.535043867363623        30.157192436056985       5.5569368385925655
23.534108720958894        27.492451143257963       4.86222847737723
23.256437964899217        27.65743874846306        4.831176520283746
22.978767208839535        27.822426353668153       4.795659408969069
23.253962289301267        27.325482022066737       4.753051551422718
22.976291533241586        27.49046962727183        4.717892913516617
22.973815857643636        27.158512900875504       4.641678433821589
22.974698272978888        26.818085668085853       4.566137593599316
23.255727119971766        26.644627556487425       4.59993681226533
23.536755966964648        26.471169444889          4.6295067805719965
23.25484470463652         26.985054789277083       4.675662289690723
23.535873551629393        26.811596677678654       4.705416895200566
23.534991136294146        27.15202391046831        4.782990794135708
23.53954442804661         28.492246256669773       5.107895081597707
23.26023501337641         28.654778663350395       5.0758135706022065
22.9809255987062          28.817311070031014       5.039050715848161
23.26006176962436         28.323968824070935       4.992904144582509
22.980752354954156        28.486501230751546       4.956339597809546
22.980579111202108        28.155691391472086       4.875498165194377
23.259760454073998        28.988071911257965       5.161199458012311
23.539069868744203        28.825539504577346       5.193342057436045
23.538595309441796        29.15883275248492        5.281008657468238
23.25824986726179         27.990703786266995       4.91107217319404
23.535920623321466        27.8257161810619         4.942181026972541
23.537732525684035        28.158981218865836       5.024069895046024
24.36598361338882         28.01087742706917        5.181436885551215
24.09050388494142         28.171333703602706       5.160241620947654
23.81502415649401         28.33178998013624        5.135727686296493
24.088691982578844        27.83806866579877        5.076645378259068
23.813212254131443        27.998524942332303       5.052016971676347
23.811400351768867        27.665259904528366       4.970242575534453
23.540209688765408        33.48854902794125        6.666462227518784
23.261520552177203        33.653304352534754       6.639145787746953
22.982831415588997        33.818059677128254       6.604554984308238
23.26062771673154         33.319488787605145       6.512317091902419
22.981938580143336        33.484244112198645       6.477740406241452
22.981045744697667        33.15042854726903        6.354364725505111
23.261126295886076        33.98570615275738        6.768692644131857
23.53981543247428         33.82095082816387        6.795383400930563
23.539421176183154        34.15335262838651        6.9281656322333625
24.365056861926078        34.01209625555569        7.111176814450599
24.08971354791473         34.169982313240176       7.1009120973764155
23.81437023390338         34.327868370924655       7.08545613303523
24.090107804205857        33.83758051301755        6.966181945764562
23.814764490194506        33.99546657070203        6.949769412632463
23.815158746485633        33.663064770479394       6.817943750120579
23.816225183042757        33.328939568837235       6.689159882974102
24.092240677320106        33.16933010973321        6.706952900969306
24.36825617159745         33.00972065062919        6.719841281504368
24.09117424076298         33.503455311375376       6.8347013079339565
24.367189735040327        33.34384585227136        6.846554228287081
24.366123298483203        33.677971053913524       6.9769994059358345
24.367526098068616        30.00864139825811        5.724107774080054
24.08951920737099         30.169002816801818       5.7045338563849795
23.811512316673365        30.329364235345526       5.681085182115799
24.091057648758877        29.836469598969572       5.608319241766866
23.81305075806125         29.996831017513276       5.584565418466782
23.814589199449134        29.664297799681034       5.4905816109715735
21                        39.99999999999999        8.022643106285296
21.288675134594808        40.166666666666664       8.570090900423324
21.577350269189612        40.333333333333336       9.030915795970204
21.866025403784416        40.5                     9.405117792926049
21                        40.33333333333333        8.200330051707246
21.288675134594804        40.49999999999999        8.774316304709092
21.57735026918961         40.666666666666664       9.26167965911985
21                        40.666666666666664       8.376846195913565
21.288675134594804        40.83333333333333        8.977370907779122
21                        40.99999999999999        8.552191538904253
21.288675134594808        41.166666666666664       9.154046002667075
21.577350269189612        41.333333333333336       9.657491687705576
21.866025403784416        41.5                     10.062528594019495
21                        41.33333333333333        8.778782860528842
21.288675134594804        41.49999999999999        9.387965760049358
21.57735026918961         41.666666666666664       9.898739880845337
21                        41.666666666666664       9.016134092147864
21.288675134594804        41.83333333333333        9.632645427425906
21                        41.99999999999999        9.26424523376154
21.866025403784416        40.833333333333336       9.6210613765607
21.866025403784416        41.166666666666664       9.840198310258534
21.577350269189612        41                       9.457988998381234
21.288675134594808        42.16666666666665        9.845415951292887
21.577350269189612        42.3333333333333         10.343844179513134
21.866025403784416        42.49999999999996        10.759529918422233
21                        42.333333333333336       9.407377181022534
21.288675134594804        42.499999999999986       10.026758689382936
21.57735026918961         42.666666666666636       10.563397708432351
21                        42.666666666666664       9.588288168853362
21.288675134594804        42.83333333333332        10.245880468042767
21.866025403784416        42.833333333333314       10.98853433628571
21.866025403784416        43.166666666666664       11.222467720446495
21.577350269189612        42.99999999999999        10.789249813203263
21.866025403784416        41.83333333333332        10.291728804853182
21.866025403784416        42.166666666666636       10.524062579654002
21.577350269189612        41.999999999999986       10.119725248195614
22.702375257461366        47.98064304107876        14.860151677645788
22.423591972902383        48.15376202738583        14.73720490714124
22.1448086883434          48.3268810136929         14.567702542929773
22.423591972902383        47.8204286940525         14.609647038510433
22.1448086883434          47.99354768035957        14.450007045659921
22.1448086883434          47.66021434702624        14.317539855757195
22.423596493746075        48.487401001590335       14.845693974126599
22.702379778305055        48.31428201528326        14.979559238120991
22.702384299148743        48.64792098948778        15.079059142562606
22.143934128818195        47.32614566518712        14.165458138918039
22.421842853851977        47.152291330374254       14.303706639918335
22.699751578885756        46.97843699556139        14.398575632386743
22.42271741337718         47.486360012213375       14.465132017594529
22.700626138410957        47.31250567740051        14.569344670900024
22.70150069793616         47.64657435923963        14.72320335265302
21.288675134594808        46.16666666666668        12.422854391715052
21.577350269189612        46.33333333333335        13.01805910211172
21.866025403784416        46.500000000000014       13.472723282275865
21.000000000000004        46.333333333333336       11.816722891620442
21.288675134594808        46.50000000000001        12.572081855678409
21.577350269189612        46.66666666666668        13.186900289503908
21.000000000000004        46.666666666666664       11.946915635582856
21.288675134594808        46.833333333333336       12.721888323069658
21.866025403784416        46.833333333333336       13.651953732995395
21.866025403784416        47.16666666666666        13.822322682032075
21.577350269189612        46.99999999999999        13.35830715293526
21.866025403784416        45.83333333333331        13.065139561898981
21.866025403784416        46.166666666666664       13.273054378177816
21.577350269189612        45.99999999999999        12.822397674344984
22.421842853851977        46.81895799704093        14.126916428961575
22.143934128818195        46.99281233185379        13.996309309762715
22.143934128818195        46.65947899852048        13.818298978924652
22.701296890313227        45.98053665123405        13.815652637885583
22.42287306147029         46.153691100822705       13.738476072665742
22.144449232627352        46.326845550411356       13.624166287462558
22.42287306147029         45.82035776748935        13.52654086292103
22.144449232627352        45.993512217078006       13.418364230541123
22.144449232627352        45.66017888374465        13.204316261439063
22.422357957661134        46.48632454893182        13.939150534269773
22.700781786504066        46.31317009934316        14.022868869631774
22.70026668269491         46.645803547452275       14.217176534465512
23.536697687467658        46.48614644977281        14.513921370758146
23.257715651273692        46.650243298369006       14.504269126878487
22.978733615079722        46.8143401469652         14.46582054742141
23.25823075508285         46.31760985025989        14.309163886119777
22.979248718888883        46.48170669885608        14.27756837808141
22.979763822698036        46.14907325074697        14.07640764182896
22.700066187311876        44.97911907825955        13.141283214588105
22.422052592802725        45.15274605217302        13.081984404306645
22.14403899829357         45.326373026086486       12.984549610590374
22.422052592802725        44.819412718839686       12.848012964935922
22.14403899829357         44.99303969275315        12.756505892711163
22.14403899829357         44.659706359419815       12.521734825305625
22.422462827136506        45.486551909831185       13.308182703101986
22.70047642164566         45.312924935917714       13.373913161330263
22.700886655979442        45.64673079357588        13.598702969096127
23.534773663388386        45.487748594609904       13.886972194575959
23.256948072363336        45.652011280151285       13.888530631968942
22.97912248133828         45.816273965692666       13.864757446405466
23.25653783802955         45.31820542249312        13.66373235547703
22.978712247004495        45.4824681080345         13.643883473764756
22.978302012670714        45.14866225037634        13.415169362147635
23.25758941372309         45.984810565205585       14.10354917421435
23.535415004748142        45.820547879664204       14.105359083643393
23.536056346107898        46.153347164718504       14.314342142370732
22.701847169313325        43.97886921982093        12.42180321093421
22.423239914137024        44.15257947988061        12.369072197219294
22.14463265896072         44.32628973994027        12.28262072547357
22.423239914137024        43.81924614654729        12.127096694956267
22.14463265896072         43.992956406606964       12.044556391788564
22.14463265896072         43.65962307327366        11.80693898161297
22.42264625346987         44.48599609936014        12.610358562884482
22.701253508646175        44.312285839300465       12.665261842432589
22.700659847979026        44.64570245878001        12.905088510317217
22.70058477956616         42.97817827847548        11.685160944833767
22.422398320972246        43.152118852316995       11.640482612735589
22.14421186237833         43.32605942615851        11.565872321425811
22.422398320972246        42.81878551898364        11.39729880525961
22.14421186237833         42.99272609282516        11.324849242458855
22.14421186237833         42.6593927594918         11.0887551297891
22.422819117554635        43.485682499432144       11.883756843403335
22.701005576148546        43.31174192559063        11.93064274598199
22.701426372730936        43.64530557270578        12.17619016801551
21.288675134594808        39.16666666666666        8.025155922643982
21.577350269189612        39.333333333333314       8.442430358763705
21.866025403784416        39.49999999999997        8.79525405464078
21                        39.33333333333333        7.691114893352305
21.288675134594804        39.499999999999986       8.194303937103856
21.57735026918961         39.66666666666664        8.633042240612596
21                        39.66666666666666        7.850852346686939
21.288675134594804        39.833333333333314       8.375505257827509
21.866025403784416        39.833333333333314       8.993266323124434
21.866025403784416        40.16666666666666        9.196554235886168
21.577350269189612        39.99999999999999        8.82934119615244
21.866025403784416        38.83333333333336        8.412289197156309
21.866025403784416        39.166666666666664       8.604009507005276
21.577350269189612        39.00000000000001        8.276136617793604
22.700235244639316        39.98420950068816        9.606182415143168
22.422165297687684        40.156139667125444       9.560777168980145
22.144095350736052        40.32806983356272        9.49375562824105
22.422165297687684        39.8228063337921         9.349667257240144
22.14409535073605         39.99473650022938        9.283918893851167
22.144095350736052        39.66140316689604        9.079357803739367
22.69987261816316         40.97917701617014        10.263846990240202
22.421923546703578        41.15278467744677        10.22079138762508
22.143974475243997        41.32639233872338        10.153685255551492
22.421923546703578        40.81945134411343        9.996636290249075
22.143974475243997        40.993059005390045       9.930442564982982
22.143974475243997        40.659725672056716       9.710393224477652
22.42204442219563         40.48779550561944        9.776262428454599
22.70011436914726         40.31586533918215        9.820515337855582
22.69999349365521         40.64752117767615        10.039736862888018
23.532401624952964        40.48972221124253        10.313333961942291
23.25489195602303         40.65287381288507        10.310609332701599
22.977382287093093        40.81602541452761        10.294113675467523
23.25501283151508         40.321217974391075       10.088545794655843
22.977503162585144        40.48436957603361        10.071026842768639
22.9776240380772          40.15271373753962        9.85282861238947
22.980167793709228        39.81942925756319        9.6388065040454
23.26010034277914         39.65464901443821        9.658726793554427
23.540032891849048        39.48986877131324        9.665943283670138
23.257556587147107        39.98793349441464        9.871251258476692
23.53748913621702         39.82315325128967        9.876970105170685
23.53494538058499         40.1564377312661         10.092766997928031
23.539290533768305        36.48307733734985        7.975857119036664
23.26014527721944         36.64909624072248        7.956813769183819
22.98100002067057         36.8151151440951         7.92848593808006
23.26036414203865         36.31628353677205        7.793015515145861
22.98121888548978         36.48230244014467        7.763889759744265
22.98143775030899         36.14948973619425        7.604181251138854
22.98021891856525         37.1486595132588         8.098185011222476
23.259364175114115        36.98264060988617        8.125388011493213
23.53850943166298         36.81662170651354        8.143306530513199
23.258583073008786        37.316184979049865       8.298775482129583
23.537728329557652        37.15016607567724        8.315569170316632
23.53694722745233         37.48371044484094        8.49264503844699
22.700886606211846        38.983593953108645       8.98829665398753
22.422599538736037        39.15572930207242        8.942783579283528
22.14431247126023         39.327864651036194       8.878436046167984
22.422599538736037        38.82239596873911        8.748694525766139
22.144312471260225        38.99453131770289        8.685769245591564
22.14431247126023         38.66119798436958        8.492626682801571
22.42238241821186         39.48926781793226        9.14381505860843
22.70066948568767         39.31713246896848        9.18943785506595
22.700452365163493        39.65067098482832        9.395399775451125
23.260317463303316        39.32111049857838        9.44940317612013
22.980384914233404        39.48589074170335        9.428753375482133
22.98060203475758         39.15235222584351        9.223520966225902
22.978919299268448        38.817762913937855       9.021823677354881
23.25695199232505         38.65193187476706        9.044235128626996
23.534984685381648        38.48610083559627        9.05553100780404
23.25863472781418         38.98652118667272        9.244415847485689
23.53666742087078         38.82069014750193        9.254195156650127
23.538350156359915        39.15527945940758        9.457665915272187
22.700606160526874        37.981526532701636       8.416001960751096
22.422412574946055        38.15435102180111        8.371316143574816
22.144218989365235        38.327175510900574       8.306013198355707
22.422412574946055        37.821017688467784       8.189475478473582
22.144218989365235        37.99384217756725        8.128538965558034
22.144218989365235        37.66050884423393        7.951398326562939
22.422506056841044        38.4883734952701         8.557270915384242
22.700699642421863        38.315549006170635       8.60129801992403
22.700793124316853        38.64957147963964        8.792062917669435
22.422828776144332        37.48755352672315        8.014414162502677
22.70143856292343         37.31459820921236        8.061547620705987
22.70102236172515         37.648062370957          8.236590399047843
23.256858510430057        38.31790940129806        8.850130217953803
22.978825817373455        38.48374044046885        8.826654353859237
22.978732335478465        38.14971796699985        8.636953868936116
23.258166871810513        37.6496491407945         8.477631750171916
22.979386516168695        37.81558783674807        8.452084057606555
22.97980271736697         37.482123675003436       8.272950142733833
23.257512691120283        37.98377927104628        8.661344456826509
23.5362930467621          37.81784057509271        8.675200640426691
23.535638866071874        38.15197070534449        8.862829296879013
23.53708145340955         47.48687662757453        15.036092948519707
23.258846054760156        47.651465432075945       15.009239547787951
22.980610656110763        47.81605423657735        14.950592457496755
23.257971495234955        47.31739675023682        14.855098821653666
22.979736096585555        47.48198555473822        14.805047931933203
22.978861537060354        47.1479168728991         14.642593049609417
23.25784357325432         46.98382002430291        14.68687803108592
23.536825609448286        46.81972317570671        14.702366676984834
23.536953531428917        47.15329990164062        14.876423869571948
24.36497061848626         51.01005818087026        15.679176063430225
24.089078720254236        51.16749742381992        15.620781030284844
23.813186822022207        51.32493666676955        15.53469203440749
24.089543821739056        50.83417254838594        15.684444846668054
23.81365192350703         50.99161179133559        15.609287325411575
23.81411702499185         50.65828691590162        15.662702547881706
23.813508406946738        51.65831225953354        15.439762076300788
24.089400305178764        51.50087301658389        15.536509764036897
24.36529220341079         51.34343377363424        15.60556348904114
24.08972189010329         51.83424860934787        15.432923002786918
24.365613788335317        51.67680936639822        15.512635419649973
24.365935373259852        52.0101849591622         15.400391855256613
23.815967926450046        52.326516264361516       15.19518057148626
24.090951649854947        52.16835061176186        15.311338199392463
24.091412559700846        52.50074174158313        15.172765163508613
24.366396283105747        52.34257608898346        15.271453027318497
24.366857192951645        52.67496721880473        15.127366066053595
23.81473816669839         51.99241426194752        15.32664079752051
24.63791419933491         52.843892148831706       15.065699066468554
24.908510295872276        52.68042594903741        15.141479362553591
25.17910639240964         52.516959749243114       15.195471859716934
24.909816155329338        53.012170524480375       14.986841930778144
25.1804122518667          52.848704324686075       15.050528290859845
25.181718111323757        53.18044890012904        14.892514701007242
24.908049386026377        52.348034819216146       15.281241719185205
24.637453289489013        52.51150101901044        15.215197792080218
24.63699237964311         52.17910988918917        15.349548384365097
23.537173443370765        43.48583375052499        12.457049997289689
23.258731352018287        43.650178906956974       12.465382336420477
22.980289260665806        43.81452406338895        12.453633407635447
23.258310555435898        43.316615259841825       12.218753617042239
22.979868464083417        43.4809604162738         12.207512526486896
22.979447667501027        43.147396769158654       11.961457266223634
23.537108442496365        44.48592879743705        13.18630666495808
23.25809435743487         44.65032555771122        13.194553484414884
22.979080272373373        44.814722317985385       13.179545667624893
23.25868801810202         44.31690893823168        12.95401479668453
22.979673933040523        44.48130569850584        12.941178971624218
22.980267593707673        44.14788907902631        12.699180312009961
23.258709685060154        43.98354392259432        12.710721923862893
23.537151776412628        43.81919876616234        12.702182267799948
23.537130109454495        44.15256378179969        12.945267823689402
23.257316097732208        44.98426549010217        13.431895155673498
23.536330182793705        44.819868729827995       13.425366312952814
23.53555192309104         45.15380866221895        13.658921489492077
24.365035886748682        47.00958639487817        14.975399230762077
24.089051075635638        47.16868313911029        15.01771646066874
23.813066264522593        47.32777988334241        15.037947699921283
24.08892315365501         46.83510641317638        14.847443175485564
23.812938342541962        46.9942031574085         14.87297651785579
23.812810420561334        46.6606264314746         14.693617222150966
24.365655185968773        44.00885813708783        13.072721798686048
24.089472938144638        44.16788169053757        13.125739970899959
23.8132906903205          44.326905243987305       13.163601592990682
24.08949460510277         43.83451667490022        12.885532148901627
23.813312357278633        43.99354022834996        12.922978261357095
23.813334024236767        43.6601752127126         12.680308215102867
23.813480751414993        44.66051656043481        13.402638357543065
24.089662999239128        44.501493006985065       13.363828713141169
24.365845247063262        44.34246945353532        13.309862518615805
24.089853060333617        44.83510432343257        13.598095983415991
24.366035308157752        44.676080769982825       13.543181766579371
24.366225369252245        45.00969208643032        13.772679542576798
24.08907480063096         45.169044255823515       13.82790020759602
23.811924232009673        45.32839642521671        13.865997758262417
23.81270249171233         44.994456492825755       13.637070293630378
23.81137375382406         45.661681644152885       14.086873229406459
24.088524322445345        45.5023294747597         14.0496637481393
24.36567489106663         45.342977305366496       13.99533115251921
24.087973844259732        45.83561469369587        14.2636117259393
24.365124412881016        45.67626252430267        14.210167199718363
24.364573934695404        46.009547743238855       14.417187684174264
23.812656436543577        46.3272802142615         14.501939917964105
24.08861518561949         46.16841397875017        14.469695355769412
24.088769169637246        46.50176019596328        14.664554916539768
24.364727918713164        46.34289396045195        14.615229501528002
24.36488190273092         46.67624017766506        14.801300017057292
23.812015095183817        45.99448092920719        14.299108488855232
24.36587046278807         38.0107731409647         9.048203339282876
24.08890853698593         38.16921570584189        9.058308062244343
23.81194661118379         38.32765827071908        9.060750618418112
24.08956271767616         37.835085575590114       8.869296178216107
23.81260079187402         37.9935281404673         8.869893820941384
23.813254972564245        37.659398010215526       8.684110077937495
23.53907520477765         35.48676634797353        7.501805953004742
23.260220589378214        35.652076210521166       7.4794667294993875
22.981365973978775        35.81738607306881        7.448649520836281
23.260559203090132        35.318467505791226       7.328553705845371
22.981704587690693        35.48377736833886        7.297698933878074
22.98204320140261         35.15016866360892        7.150342109494641
23.260543108128257        34.984796866003094       7.182045111301401
23.539043014853902        34.819425068397265       7.206316450325351
23.539059109815774        35.1530957081854         7.351982127517955
23.26029236570843         35.9841798736466         7.6339041518728346
23.53914698110787         35.818870011098966       7.655149067449147
23.539218757438086        36.1509736742244         7.813166122793158
24.3650978306426          36.0102702431097         7.999741360084626
24.089828731684506        36.16787260785642        7.99807581653431
23.814559632726404        36.32547497260313        7.990114402851676
24.089756955354286        35.83576894473098        7.838032801528064
23.814487856396184        35.99337130947769        7.828747397226759
23.814416080065968        35.66126764635225        7.672054332501473
23.815223486277986        35.32742146859315        7.519002542647916
24.091371767778323        35.16807658921277        7.530497527840726
24.36752004927866         35.00873170983238        7.5362909085832
24.0905643615663          35.501922766971866       7.682106305736138
24.36671264306664         35.34257788759148        7.686456674520383
24.36590523685462         35.676424065350595       7.840940158354192
23.81519129635424         34.66008018901689        7.225677776000518
24.090534610365587        34.5021941313324         7.239890649894496
24.36587792437694         34.344308073647916       7.2489122765214145
24.091355672816448        34.83440594942463        7.382838438385849
24.3666989868278          34.67651989174015        7.390616974565587
23.815207391316115        34.99375082880501        7.370261085177112
24.3520208700357          25.00765034064869        4.490792009886305
24.356035472993753        25.341805072419103       4.5624691380389635
24.360050075951804        25.67595980418951        4.635375938767396
24.364064678909855        26.01011453595992        4.709512412071654
24.0724304892393          25.159426637061532       4.465549631266634
24.076445092197346        25.49358136883194        4.537242042681909
24.080459695155398        25.827736100602348       4.610164126672929
23.792840108442896        25.31120293347437        4.437666055875722
23.796854711400943        25.645357665244777       4.509373750553585
23.51324972764649         25.46297922988721        4.407141283713457
23.528920553858597        26.135106039888406       4.554093865706977
23.521085140752543        25.799042634887808       4.479972033420834
23.812525537613052        26.317484475245976       4.65901573428785
23.804690124506998        25.98142107024538        4.583549201131308
24.088295108261452        26.16379950560295        4.685684278121051
22.14260792794684         26.327245486967517       4.225043240281643
22.419190452109262        26.154490973935044       4.272927637945257
22.695772976271684        25.981736460902574       4.313988702852829
22.418489268680702        26.491093413528947       4.342148458658348
22.695071792843123        26.318338900496475       4.383761974165328
22.694370609414563        26.654941340090375       4.455135448072361
23.256428303400327        26.30802511689353        4.526436447906248
22.975399456407445        26.481483228491953       4.492900573168964
22.976100639836005        26.144880788898053       4.42126375533323
22.968265226729955        25.808817383897455       4.348744223878878
23.24075747718822         25.635898306892333       4.379795084165782
23.248592890294276        25.97196171189293        4.452470224746605
22.419190452109262        25.821157640601715       4.204635963417521
22.142607927946838        25.993912153634184       4.157436382194046
21.866025403784416        26.16666666666665        4.103413468214612
22.14260792794684         25.660578820300852       4.091486263766201
21.866025403784416        25.833333333333318       4.038148166226961
21.866025403784416        25.49999999999999        3.9745396038987555
22.13823622319974         25.32728303867617        4.024761925819659
22.41044704261506         25.154566077352353       4.069155280784604
22.682657862030382        24.981849116028535       4.1077196687936715
22.414818747362162        25.487861858977034       4.13654079095616
22.687029566777483        25.315144897653212       4.175766351190132
22.691401271524583        25.648440679277893       4.244522695876508
23.23638577244112         25.302602525267652       4.3094160844833524
22.963893521982854        25.475521602272774       4.278821720549532
22.95952181723575         25.14222582064809        4.2096088795101005
22.96322779040081         24.802745510649917       4.142278063027807
23.24379771877124         24.623641905271295       4.173303429005843
23.524367647141666        24.44453829989268        4.200795766727972
23.24009174560618         24.963122215269475       4.240952154266632
23.520661673976605        24.784018609890854       4.268762400767258
23.516955700811547        25.12349891988903        4.3375442397624475
24.076136462404357        24.819946327063356       4.395441575392625
23.796546081607953        24.971722623476193       4.367813505963143
23.80025205477301         24.632242313478017       4.298776161006469
22.41044704261506         24.82123274401902        4.004359706544827
22.138236223199737        24.99394970534284        3.9611078810177744
21.866025403784416        25.166666666666654       3.9120270885346526
22.13823622319974         24.660616372009503       3.8963714885439393
21.866025403784416        24.83333333333332        3.848432225498683
21.866025403784416        24.499999999999993       3.7837550147911228
21                        25.99999999999999        3.6083269653855763
21.288675134594808        26.166666666666657       3.8354710586555365
21.577350269189612        26.333333333333318       4.022807240147702
21                        26.333333333333325       3.673120835363796
21.288675134594804        26.49999999999999        3.9054026360513836
21                        26.66666666666666        3.739149370136036
21.577350269189612        25.666666666666657       3.890848406128559
21.577350269189612        25.99999999999999        3.955999453308365
21.288675134594804        25.833333333333325       3.7687775266241013
21                        24.999999999999993       3.4610687301824377
21.288675134594808        25.16666666666666        3.661448705822443
21.577350269189612        25.333333333333325       3.832605663727882
21                        25.33333333333333        3.5114953867574474
21.288675134594804        25.49999999999999        3.7157834053103143
21                        25.66666666666666        3.5605814651584016
21.577350269189612        24.66666666666666        3.715568435068856
21.577350269189612        24.999999999999993       3.7746282232342336
21.288675134594804        24.833333333333325       3.6080063401993305
21.000000000000004        24                       3.2964211877558327
21.288675134594808        24.166666666666664       3.5025762741364717
21.577350269189612        24.333333333333325       3.6650208831482356
21.000000000000004        24.333333333333332       3.3444412585040877
21.288675134594808        24.499999999999993       3.551860085470841
21                        24.66666666666666        3.399323772646271
21.275764861627508        23.82298126607025        3.420452444456119
21.55152972325501         23.6459625321405         3.5142072703409535
21.827294584882512        23.468943798210752       3.5776856654101405
21.564439996222312        23.989647932736915       3.590546825905672
21.840204857849812        23.812629198807162       3.6482409468593913
21.853115130817116        24.156314599403576       3.716930729986321
23.815989921274824        26.650370258275377       4.734260313569907
24.091759491923224        26.496685288632353       4.76083777939286
24.367529062571624        26.343000318989322       4.784574835333213
24.095223875584995        26.82957107166175        4.837536365741599
24.370993446233395        26.675886102018723       4.861182343671704
24.37445782989517         27.008771885048127       4.939334937087072
23.81422509060432         27.331224723854685       4.891127989982556
24.094341460249744        27.169998304451408       4.9168301432191335
24.091516721414294        27.50403348512509        4.995803261562231
24.371633091059717        27.342807065721804       5.018166588221232
24.368808352224267        27.676842246395484       5.098867237709243
23.815107505939572        26.99079749106503        4.8118622596229725
25.186425384900303        25.515500364687604       4.75845026060732
24.912305149570155        25.68037175511171        4.7442788814420815
24.638184914240004        25.845243145535814       4.72796626526355
24.908290546612104        25.3462170233413         4.670577285050402
24.634170311281952        25.511088413765403       4.654047230415553
24.6301557083239          25.176933681994996       4.581357868143396
24.63612665110899         26.179174049485745       4.802014788360648
24.91024688643914         26.014302659061638       4.818059728488049
25.184367121769288        25.84943126863753        4.831963431602128
24.908188623308128        26.348233563011565       4.8932933880221565
25.182308858638272        26.18336217258746        4.906929415085105
25.180250595507264        26.51729307653739        4.983348211056238
24.9116530069699          26.68111934604097        4.970894082536832
24.64305541843253         26.84494561554455        4.956222991213771
24.639591034770763        26.512059832515146       4.878346347248772
23.81063656298972         30.663586392498985       5.781052926877407
24.088643453687343        30.503224973955273       5.804033111097027
24.366650344384965        30.342863555411565       5.823138538742514
24.087767700003695        30.837447131108735       5.906239396904514
24.36577459070132         30.677085712565024       5.924876334500442
24.364898837017673        31.011307869718483       6.029321161353779
22.98107362800234         31.148229057437437       5.687132142003521
23.258295601169255        30.985137189944595       5.723482141463446
23.535517574336172        30.822045322451757       5.754203799543842
23.26030774952969         31.317456858507125       5.826921354393223
23.537529722696608        31.154364991014283       5.857454844332221
23.539541871057043        31.486684659576813       5.963514885637568
24.08977984836413         31.16976679967126        6.01144015337408
23.814660859710585        31.328225729624034       5.989504728135351
23.81264871135015         30.99590606106151        5.8838743292478535
22.70236197888401         31.980862405632905       5.855341478490364
22.42358312051748         32.153908270421944       5.808304222648756
22.14480426215095         32.32695413521099        5.75013651679822
22.42358312051748         31.82057493708862        5.703016877746373
22.14480426215095         31.993620801877658       5.6461235217973025
22.14480426215095         31.660287468544325       5.543218782240922
22.423283718444075        32.48741023752195        5.917071128286477
22.702062576810604        32.3143643727329         5.964249601215759
22.701763174737202        32.647866339832916       6.076670817827968
22.144630104681273        31.326333752122608       5.441838264263329
22.423234805578126        31.152667504245176       5.497904949761471
22.423408963047805        31.486621220666894       5.598908864068202
22.70201366394466         31.312954972789466       5.644774559104192
22.702187821414334        31.646908689211184       5.7485059691115294
23.260481906999367        31.651410574928843       5.933502491747589
22.981421942941687        31.816136490280872       5.897444689365198
22.981247785472014        31.482182773859154       5.790736365998611
23.538500923572737        32.48758737615779        6.299672524475175
23.259488539936427        32.6521810197495         6.270469496870873
22.980476156300114        32.816774663341214       6.234780364821496
23.25978794200983         32.31867905264949        6.154896539702452
22.980775558373516        32.48327269624121        6.119026730987803
22.981074960446918        32.149770729141196       6.006786191040839
23.260134924504598        31.98504481378917        6.042605439793748
23.539194888562275        31.820318898437137       6.072379280054186
23.538847906067506        32.15395313729746        6.184431826333407
23.26005812833398         32.98583490367732        6.389612689425142
23.539070511970294        32.82124126008561        6.418374548900072
23.53964010036785         33.15489514401343        6.540637783247924
24.09167108892255         32.83567622580539        6.582539836868618
23.8156555946452          32.99528568490941        6.56404112878837
23.815086006247643        32.66163180098159        6.442483584525535
21.866025403784416        28.833333333333346       4.67433127596692
21.866025403784416        29.16666666666668        4.752463870276679
21.866025403784416        29.50000000000001        4.83467836900616
21.577350269189612        29.000000000000004       4.572701360564188
21.57735026918961         29.33333333333334        4.650776547813663
21.288675134594804        29.166666666666668       4.430227974312423
22.423085923952137        29.153228984474428       4.951712000592982
22.144555663868275        29.326614492237216       4.897402617816466
22.144555663868275        28.993281158903887       4.815186132062635
22.14324357257594         29.659128185349733       4.981693553763092
22.421773832659795        29.485742677586938       5.036135923088497
22.42046174136746         29.81825637069945        5.1227266481962666
21                        29.333333333333332       4.257854559292482
21.288675134594804        29.500000000000004       4.515911637947633
21.57735026918961         29.666666666666668       4.737321964293651
21                        29.66666666666666        4.3514072925613
21.288675134594804        29.833333333333332       4.610326124061147
21                        29.999999999999993       4.453690848308757
21.288675134594808        30.166666666666654       4.6963321583244335
21.577350269189612        30.33333333333331        4.9089198750000556
21.866025403784416        30.49999999999997        5.0914539983355676
21.000000000000004        30.33333333333333        4.4960372830487
21.288675134594808        30.499999999999986       4.768684332698807
21.577350269189612        30.666666666666643       5.011277789008886
21.000000000000004        30.66666666666666        4.554566357941128
21.288675134594808        30.833333333333318       4.857219147225861
21.866025403784416        30.833333333333325       5.184796461130888
21.866025403784416        31.166666666666682       5.279627525677036
21.577350269189612        31                       5.090080908350839
21.866025403784416        29.833333333333332       4.9188814680218185
21.866025403784416        30.16666666666665        5.004473344464962
21.577350269189612        29.99999999999999        4.8224265309331384
22.42323480557813         30.819334170911823       5.400983891478125
22.144630104681273        30.99300041878925        5.345217901973211
22.144630104681273        30.659667085455897       5.250086141433863
22.42046174136746         30.151589704032773       5.213311687074469
22.14324357257594         30.32579485201637        5.157870469084386
22.143243572575937        29.992461518683047       5.069087622709941
22.421848273472794        30.485461937472294       5.305838976709124
24.63908353417416         60.17581071607573        10.213254518299156
24.909883326570785        60.01232867032042        10.377553738763977
25.18068311896741         59.84884662456511        10.532803503153433
24.911460053128522        60.34421554564248        10.166789389123455
25.18225984552515         60.180733499887175       10.321432582778515
25.183836572082893        60.51262037520924        10.114101411984967
24.91041554819785         60.679285757916155       9.957354493933199
24.636994524312804        60.84595114062308        9.792822615549694
24.63803902924348         60.5108809283494         10.000627420589339
25.45273759493978         58.67797316616204        11.342306592555751
25.72636879746989         58.505653249747674       11.483010751379682
26                        58.33333333333332        11.612239384575265
25.72636879746989         58.838986583081          11.26191144671478
25.999999999999996        58.66666666666665        11.393509990444091
25.999999999999993        58.99999999999998        11.176323909764355
25.72636879746989         59.172319916414345       11.043512610450328
25.452737594939776        59.3446398328287         10.900809364898777
25.45273759493978         59.01130649949536        11.12006094885058
25.452737594939784        59.67797316616204        10.684611593255127
25.72636879746989         59.505653249747674       10.828425824253689
25.999999999999993        59.333333333333314       10.962348109014721
25.72636879746989         59.83898658308102        10.616293553161707
25.999999999999996        59.66666666666665        10.75132682336975
26                        59.99999999999999        10.543260052829545
25.727945524027632        60.17087345840308        10.408489579398505
25.45589104805526         60.34174691680615        10.265436699117036
25.45431432149752         60.009860041484096       10.473004271395356
25.45273759493976         62.34463983282876        9.095377821280035
25.726368797469874        62.172319916414374       9.235872098597262
25.999999999999996        61.999999999999986       9.370495425605396
25.726368797469874        62.5056532497477         9.055223454378302
25.999999999999993        62.33333333333332        9.188858509547769
25.999999999999996        62.66666666666665        9.011315530306474
25.455891048055264        60.67508025013949        10.060239096777208
25.727945524027632        60.5042067917364         10.203446272310929
26                        60.33333333333332        10.338371040994158
25.727945524027632        60.83754012506973        10.002210808674263
26                        60.66666666666665        10.137289872609607
26                        60.999999999999986       9.94001654767605
25.17910639240964         61.516959749243085       9.509957177949927
25.452737594939762        61.34463983282872        9.660243149805837
25.72636879746988         61.172319916414345       9.80359627304787
25.45273759493976         61.677973166162054       9.467439287746913
25.726368797469878        61.50565324974768        9.61025811755674
25.999999999999996        61.333333333333314       9.746144098752678
25.726368797469874        61.83898658308102        9.4209520369654
25.999999999999993        61.66666666666665        9.55630372472909
25.45431432149751         61.009860041484096       9.858038953013196
25.180683118967387        61.18217995789846        9.7069342487383
25.182259845525138        60.84740016655385        9.908315660083334
25.452737594939755        62.011306499495404       9.279244815307182
25.179106392409636        62.183626415909785       9.131666643339965
25.179106392409636        61.850293082576435       9.318648171438706
24.635417797755057        61.180730931967695       9.589267154463357
24.908838821640096        61.01406554926077        9.752683887439197
24.907262095082345        61.348845340605386       9.55241762150191
24.63733060061363         61.845606879447075       9.200129568322383
24.908218496511633        61.68128331434507        9.358278279670095
24.908218496511633        62.01461664767843        9.16840052194343
24.636374199184342        61.51316890570738        9.392316480703125
23.53994061180419         48.488813662014586       15.411667928422942
23.260756681200274        48.653062429240485       15.36078413524147
22.981572750596353        48.817311196466385       15.276445289423975
23.260752160356585        48.31942345503598        15.262245640438312
22.981568229752664        48.48367222226188        15.187379917818443
22.981563708908975        48.15003324805736        15.078406890179208
23.25979910755837         47.985444443555956       15.144942803535626
23.53803450620776         47.82085563905455        15.17968502733255
23.538987559005975        48.15483465053456        15.30487668730035
23.538607478071786        49.489589042753686       15.60979111313513
23.25942165750103         49.653708042180476       15.529033080379621
22.98023583693027         49.817827041607266       15.413343388997767
23.25986792537867         49.320246016399885       15.494330275373413
22.98068210480791         49.484365015826675       15.389910288045806
22.981128372685554        49.150902990046085       15.343950367985283
23.26031230328947         48.986654222820185       15.438205933540278
23.539496233893388        48.82240545559428        15.499006446459191
23.539051855982585        49.15599724917398        15.565047508029885
23.259449240891982        49.98464545573501        15.541350787663005
23.538635061462738        49.82052645630822        15.632890228855075
23.53866264485369         50.15146386986276        15.634276246833759
24.37099111916158         49.00970372821832        15.681642312617528
24.093529905464983        49.16966549973011        15.684930861955017
23.816068691768386        49.3296272712419         15.660980462127522
24.093974283375786        48.83607370615041        15.620702447496527
23.816513069679186        48.99603547766219        15.606494452345615
23.81695744758999         48.6624436840825         15.530710986098338
23.814182971457697        49.66348819925933        15.693033715363278
24.091644185154294        49.50352642774752        15.7270597262281
24.36910539885089         49.343564656235735       15.733846787927963
24.089758464843612        49.83738735576495        15.747797465560549
24.36721967854021         49.677425584253164       15.764660138297796
24.365333958229524        50.011286512270594       15.774082363727047
23.81423813823961         50.3253630263684         15.694825323184332
24.089786048234565        50.1683247693195         15.748203055402945
24.08966493498681         50.50124865885272        15.726804617769812
24.36521284498177         50.344210401803814       15.763408263763516
24.36509173173401         50.67713429133703        15.731772830331309
23.814210554848653        49.994425612813856       15.704786068144465
25.17910639240964         50.516959749243156       15.711390549897759
24.90772780110185         50.68132589311886        15.723776247214646
24.636349209794055        50.845692036994556       15.713038085058784
24.9078489143496          50.34840200358564        15.754355361619677
24.636470323041806        50.51276814746134        15.754626025711811
24.636591436289564        50.17984425792812        15.775252632896107
25.17910639240964         46.5169597492432         14.735866607930992
24.90774955718932         46.68116863112153        14.831739077034037
24.636392721969003        46.845377512999846       14.911583284644315
24.907595573171562        46.347822413908425       14.651250227924741
24.636238737951242        46.51203129578674        14.734289253237275
24.63608475393348         46.178685078573636       14.545023920005757
25.456766317146233        57.34227680725166        12.25375825274838
25.728383158573116        57.171138403625825       12.382535299446175
26                        56.999999999999986       12.49830771152147
25.72838315857312         57.504471736959154       12.156634087860882
26                        57.33333333333332        12.275915834367833
26                        57.66666666666665        12.053983961246635
25.72636879746988         56.838986583081045       12.607611465742881
25.454751956042998        57.01012498670688        12.482127214046976
25.45273759493976         56.677973166162104       12.710579903394349
25.452737594939762        56.34463983282878        12.939607942933996
25.72636879746988         56.17231991641439        13.056974229301108
26.000000000000004        56                       13.159311883577095
25.72636879746988         56.505653249747716       12.833098445224334
26                        56.33333333333332        12.940588354963138
26                        56.66666666666665        12.720253630944562
25.728225718621964        55.83901008571299        13.277864560586938
25.454594516091838        56.01133000212737        13.16582640629763
25.456451437243913        55.67802017142597        13.389072606355718
25.456451437243913        55.344686838092635       13.608804695526164
25.728225718621957        55.172343419046314       13.708001175525414
26                        54.99999999999999        13.79052546088114
25.72822571862196         55.50567675237965        13.49521241640845
26                        55.33333333333332        13.584680031817596
26                        55.666666666666664       13.374275506049505
25.727442810879268        54.8384799059938         13.916616953953936
25.455668529501224        55.010823325040114       13.824403367448483
25.454885621758535        54.67695981198761        14.033745068162464
24.636349209794055        51.17902537032787        15.650613834368045
24.907727801101846        51.014659226452174       15.67223078776038
25.179106392409636        50.850293082576464       15.670723881679965
24.907727801101846        51.347992559785474       15.60188449781036
25.179106392409636        51.18362641590977        15.611256382966445
25.17910639240964         51.516959749243085       15.532988053757231
24.636992379643115        51.84577655585583        15.4677285152189
24.908049386026377        51.68136815254946        15.511927248052382
24.908049386026377        52.0147014858828         15.40502640085939
25.179106392409636        51.85029308257642        15.437366490224932
25.179106392409636        52.183626415909764       15.324861092211556
24.636670794718583        51.51240096309185        15.568828922294527
25.454885621758535        54.34362647865428        14.235567739777988
25.727442810879268        54.171813239327136       14.310782042805416
26                        53.99999999999999        14.367552712588816
25.727442810879268        54.50514657266047        14.117398621043927
26                        54.33333333333332        14.182608540681388
26                        54.66666666666666        13.99026612344557
25.727674656926943        53.83739782519067        14.496110936645849
25.45511746780621         54.00921106451781        14.429525294139479
25.45534931385388         53.674795650381334       14.614070395835995
25.45534931385388         53.341462317048006       14.787007082211023
25.72767465692694         53.170731158524          14.833145052434539
26                        52.99999999999999        14.859845000829813
25.727674656926936        53.50406449185733        14.670131305364986
26                        53.33333333333332        14.70675419306584
26                        53.66666666666666        14.542656763652177
25.72636879746988         52.83898658308103        14.984076263333117
25.454043454396817        53.00971774160504        14.948014493084232
25.45273759493976         52.67797316616207        15.095951882962176
25.452737594939762        52.34463983282874        15.229261338925742
25.72636879746988         52.17231991641437        15.2433612484211
26                        51.99999999999999        15.23777158820309
25.72636879746988         52.505653249747695       15.120745023687148
26                        52.33333333333332        15.12584859469886
26                        52.66666666666665        14.999873065574473
25.72636879746988         51.83898658308103        15.351082507973935
25.45273759493976         52.0113064994954         15.347816584949415
25.45273759493976         51.677973166162054       15.449487996491982
23.81492832082232         36.658340953813756       8.156423928012412
24.090197419780417        36.50073858906703        8.162648315132094
24.365466518738515        36.34313622432032        8.162576832119456
24.090566107876334        36.83360457027766        8.331839668954728
24.365835206834433        36.67600220553094        8.330031159379164
24.36620389493035         37.008868186741566       8.502104341863728
23.81336611661167         37.32542969214115        8.502861033626758
24.08978500577101         37.167148939441354       8.50601413476567
24.089673861723583        37.50111725751574        8.685266784238511
24.36609275088292         37.34283650481594        8.679360596498672
24.365981606835494        37.67680482289032        8.861393595638425
23.814147218716997        36.991885322977446       8.32723586665608
25.179106392084332        34.516959749461826       7.516032799546353
24.90857761114911         34.680883736252014       7.526822313818726
24.638048830213883        34.844807723042194       7.533575016830971
24.90775654869825         34.34867191815979        7.384363856034307
24.637227767763022        34.51259590494997        7.3895088209299695
24.63640670531216         34.180384086857735       7.249411861002436
23.814765769080672        29.33144461932079        5.3985307973772985
24.091410788021946        29.170763238249084       5.422518639401485
24.368055806963227        29.010081857177383       5.442858407766767
24.09123421839041         29.503616418609326       5.514183473639732
24.367879237331685        29.34293503753762        5.53413726264893
24.36770266770015         29.675788217897864       5.627887051420007
23.815714887685484        28.664858123505645       5.2213054328749475
24.091194616132885        28.504401846972108       5.245562626585024
24.366674344580286        28.34394557043857        5.266501150247416
24.091885347324354        28.837469990341514       5.332959874931301
24.367365075771755        28.677013713807977       5.353641657652638
23.815240328383076        28.998151371413215       5.308808303029236
24.644226232561802        27.177936391007748       5.035432271182954
24.912823821099167        27.014110121504167       5.049689668850407
25.181421409636528        26.850283852000587       5.061730103714177
24.913994635228434        27.347100896967365       5.130223167539649
25.182592223765795        27.183274627463785       5.141849908747826
25.183763037895062        27.516265402926987       5.223707626157142
24.911169896392984        27.681136077641046       5.21210481330934
24.6385767548909          27.846006752355105       5.19801456644067
24.641401493726352        27.511971571681425       5.115788919634852
25.184217637565332        29.519020212070856       5.7576405087926625
24.911987124399765        29.682227274133275       5.749329110112682
24.63975661123419         29.84543433619569        5.738151531875161
24.9121636940313          29.349374093773033       5.654316697135535
24.639933180865725        29.51258115583545        5.642534964056619
24.64010975049726         29.179727975475206       5.549389330126893
24.63885936826752         28.180130719324726       5.2828414731505795
24.911452509769603        28.015260044610667       5.296435536156217
25.18404565127168         27.8503893698966         5.3075421651410135
24.911735123146222        28.349384011580284       5.382803810813953
25.1843282646483          28.18451333686622        5.39341425593573
25.18461087802492         28.518637303835842       5.481323898541362
24.64024083065046         28.846267006063538       5.458335067062556
24.91242585433769         28.68245215494969        5.4711568973207365
24.912294774184495        29.015913124361358       5.5615841167945215
25.184479797871724        28.85209827324751        5.5711240744246515
25.184348717718528        29.185559242659185       5.663229611175085
24.63955009945899         28.51319886269413        5.369550148752086
23.81507796523865         31.661347371094973       6.098014155486263
24.090196953892193        31.502888441142197       6.119341371147666
24.365315942545735        31.344429511189418       6.136614169550068
24.090614059420254        31.836010082613132       6.2301581459768
24.3657330480738          31.677551152660353       6.246822734801874
24.36615015360186         32.01067279413129        6.359946857109173
23.814384000249113        32.32861584881562        6.324254351251954
24.090267076925485        32.169644321473456       6.344345795463323
24.09096908292402         32.50266027363942        6.4617614351841395
24.36685215960039         32.34368874629725        6.476548903277363
24.36755416559892         32.67670469846322        6.596513711409048
23.814730982743882        31.994981609955296       6.209540177437809
25.181894575454272        31.51676072565122        6.377052163319116
24.90997976817014         31.681398081811246       6.37457695276988
24.638064960886           31.846035437971267       6.368875184033172
24.909562662642074        31.34827644034031        6.263179697065323
24.63764785535794         31.51291379650033        6.256614495027265
24.637230749829875        31.179792155029396       6.147269363076878
24.638926093872698        33.84560541228826        7.112809252935195
24.91279532581931         33.67911456902082        7.110648582417269
25.186664557765923        33.512623725753386       7.104694802896739
24.910275937258778        34.0138932435903         7.24563572081125
25.18414516920539         33.84740240032286        7.238066471617376
25.181625780644858        34.18218107489235        7.375179137167271
24.913861762376435        33.34498936737865        6.979195958450507
24.63999253042982         33.51148021064609        6.979994236694432
24.641058966986943        33.177355009003925       6.850911451319709
24.6376790684809          32.18002302301112        6.484634092789403
24.90959387576504         32.01538566685109        6.489193376111766
25.181508683049174        31.85074831069107        6.490526101246684
24.909207983359934        32.34937325189094        6.606916012809208
25.18112279064407         32.18473589573092        6.607106252529824
25.180736898238973        32.51872348077077        6.726792617168507
24.63908308047796         32.846054927343054       6.725543723601978
24.909909989358468        32.68238920405691        6.7278608354900165
24.911885875867448        33.01368928571778        6.851798381725569
25.182712784747956        32.85002356243164        6.849299981921842
25.184688671256936        33.18132364409251        6.975267377164577
24.63838107447943         32.51303897517708        6.603407527213887
24.639679875992506        30.17739598579524        5.836034817372463
24.911910389158077        30.01418892373282        5.84644173428272
25.184140902323648        29.8509818616704         5.853982471635394
24.911833653916393        30.34615057333237        5.946100887331097
25.184064167081964        30.18294351126995        5.952870963356508
25.18398743184028         30.5149051608695         6.054305983956003
24.63792836862521         30.845840300102157       6.040719465975597
24.910957900232745        30.680372730485825       6.049047740176347
24.91026028143741         31.014324585413068       6.154691128017235
25.183289813044944        30.848857015796735       6.159042862536538
25.182592194249608        31.182808870723978       6.266624922324233
24.638804122308855        30.5116181429487         5.937023626126393
26                        30.999999999999996       6.360818490702177
25.727298191818093        31.172253575217074       6.368683860879463
25.454596383636183        31.344507150434143       6.3740950850850995
25.72799581061343         30.83830172028983        6.260682089179289
25.45529400243152         31.010555295506904       6.2648805787376
25.455991621226854        30.676603440579665       6.1585112535972595
22.979396559105247        41.15041944066853        10.524643160587443
23.25690622803518         40.98726783902599        10.539498471997868
23.534415896965115        40.82411623738345        10.540582755415025
23.25892050004733         41.32166186516691        10.772618539733745
23.53643016897727         41.15851026352437        10.772062477327337
23.53844444098942         41.49290428966529        11.007773127679057
22.7015599321032          41.978171477167685       10.960343844830065
22.42304842266361         42.15211431811178        10.918660096817995
22.144536913224012        42.326057159055864       10.851722121348624
22.42304842266361         41.81878098477846        10.681647703922064
22.144536913224012        41.99272382572255        10.615482255516572
22.144536913224012        41.65939049238923        10.382375953651874
22.422723371817927        42.48544991854771        11.156994444578743
22.70123488125752         42.311507077603615       11.1999795319112
22.700909830411838        42.644842678039545       11.441585231912395
22.422485984683593        41.48578283111261        10.450070414146996
22.70043505614317         41.31217516983599        10.493714345183765
22.700997494123186        41.64517332350184        10.725879963380368
23.259482938027347        41.65466001883276        11.007839953646629
22.980521435065274        41.81641574800022        10.992030192696983
22.97995899708526         41.48341759433438        10.757187545015638
23.5366017569868          42.48639303096884        11.720410338573041
23.25792943117992         42.65032144680439        11.726598608406825
22.97925710537304         42.81424986263993        11.714848810493713
23.258254482025603        42.31698584636846        11.482724570998752
22.979582156218722        42.480914262204          11.471123935329032
22.9799072070644          42.14757866176807        11.229369073084305
23.258119993307908        42.983468353323104       11.972059667695218
23.536792319114788        42.819539937487555       11.964724001419658
23.536982881242775        43.152686844006276       12.21027055432518
23.258868710026473        41.985822932600605       11.244069617982548
23.537830212988545        41.82406720343314        11.24289357596357
23.537215984987675        42.155230117200986       11.480439312928205
24.36487837074632         42.008869357099044       11.630869248228613
24.088786166159817        42.16804391505564        11.673125134385455
23.81269396157331         42.327218473012245       11.702972164500245
24.08940039416069         41.83688100128779        11.435929696768248
23.813308189574183        41.99605555924439        11.464388932869237
23.813922417575057        41.66489264547654        11.22823098991843
23.811761714322397        38.660971762783255       9.256238466162909
24.088723640124535        38.502529197906064       9.251582418934708
24.365685565926675        38.34408663302887        9.239264204918777
24.088538743263143        38.83584268997024        9.449626042024844
24.365500669065284        38.67740012509305        9.43509433695448
24.365315772203893        39.01071361715723        9.635693735389816
24.09022147875228         39.1704320018759         9.654171884525422
23.815127185300664        39.330150386594575       9.664255067285492
23.81344444981153         38.995561074688915       9.457843461836188
23.814405642678572        41.33240392715647        10.99354571809298
24.09036684436772         41.17190356464764        10.968843696569259
24.36632804605687         41.011403202138816       10.93366706310801
24.089883619264203        41.504392282967714       11.201009685530797
24.365844820953352        41.34389192045889        11.16331376920577
24.365361595849837        41.676380638778966       11.39571449757933
24.088352572355568        40.83750953850672        10.737795499784115
23.81239137066642         40.99800990101554        10.760166294524506
23.810377098654264        40.66361587487463        10.53101779939555
23.816172602490226        39.662531246439094       9.874136120318191
24.09126689594184         39.50281286172042        9.861524833922552
24.36636118939345         39.34309447700175        9.840518581151375
24.0923123131314          39.83519372156494        10.073486503902714
24.367406606583014        39.67547533684627        10.049952147495999
24.368452023772576        40.007856196690796       10.263994434423715
23.81108509122617         40.32910020639195        10.306567447657331
24.089768557499372        40.16847820154137        10.290120938484481
24.089060564927472        40.50299387002405        10.511992520300206
24.367744031200672        40.34237186517347        10.483287246317106
24.36703603862877         40.676887533656135       10.706511455878493
23.813628846858197        39.99581572641552        10.087966748359333
25.185339675071955        39.51936621438254        10.134612685726296
24.913043791305498        39.682196208485294       10.183939066501607
24.640747907539037        39.845026202588045       10.227066316067402
24.911998374115935        39.349815348640774       9.976209186772971
24.639702490349475        39.51264534274352        10.016180232739227
24.638657073159912        39.180264482899          9.8099028699942
24.638353026044864        47.17912810506293        15.07570148798223
24.90970986126518         47.0149192231846         14.999291938246488
25.181066696485498        46.850710341306275       14.906854127018118
24.911670165341043        47.34866981524768        15.153285144854475
25.18302700056136         47.18446093336936        15.064281991500671
25.184987304637225        47.518211525432434       15.208150201378873
24.91207821034129         47.68233625128           15.291904331307435
24.639169116045352        47.846460977127556       15.358097818224056
24.366260021749415        48.01058570297512        15.406730662128739
24.63876107104511         47.51279454109524        15.224922062905838
24.36585197674917         47.6769192669428         15.27899833794515
24.365443931748924        47.34325283091048        15.135221194156282
23.815380415119265        48.32940434233476        15.434844383770622
24.090820218434338        48.16999502265494        15.433198628339259
24.09239725090506         48.50303436440267        15.536663890359458
24.367837054220132        48.34362504472285        15.517794583841392
24.369414086690856        48.676664386470584       15.60943180067094
23.81347430952284         47.661446319374726       15.188543846032651
24.08945912063588         47.50234957514261        15.172925515421541
24.089867165636125        47.83601601117493        15.312089750569035
23.81442736232105         47.995425330854744       15.320894324324188
24.639062683022843        48.18003168145842        15.475489576050428
24.911971777318776        48.015906955610866       15.41480296489392
25.18488087161471         47.851782229763295       15.336555710725555
24.911865344296267        48.349477659941726       15.52116724400977
25.1847744385922          48.18535293409416        15.448426865601547
25.18466800556969         48.51892363842503        15.54376366600674
24.913442376766987        48.68251700168946        15.60944086395407
24.642216747964284        48.84611036495389        15.655400412824278
24.640639715493563        48.51307102320616        15.57515834687889
24.642618712192764        49.17836150695164        15.715086780463384
24.913844340995468        49.014768143687206       15.67705385874487
25.185069969798167        48.851174780422774       15.619303287949148
24.914246305223944        49.34701928568496        15.725881461174747
25.185471934026644        49.18342592242052        15.676057517530747
25.185873898255124        49.51567706441828        15.71402635475165
24.638847271571393        49.84608336298649        15.776278725228742
24.91236058491326         49.68088021370238        15.75626005557028
24.91010474963143         50.01464110864401        15.765269697154096
25.183618062973295        49.849437959359896       15.73307173025198
25.181362227691466        50.18319885430152        15.732193128634044
24.640732991882075        49.51222243496906        15.756378315316368
25.452737594939762        51.344639832828726       15.53469918427194
25.72636879746988         51.17231991641436        15.516856059170383
26                        51                       15.479458678452561
25.72636879746988         51.50565324974769        15.44244398011073
26                        51.33333333333332        15.415845708113153
26                        51.66666666666666        15.335283344696721
25.72636879746988         50.83898658308105        15.57328016693279
25.45273759493976         51.01130649949541        15.602045402757735
25.45273759493976         50.6779731661621         15.650590790747891
25.452737594939762        50.34463983282877        15.679229301465107
25.72636879746988         50.172319916414374       15.62901157627927
26                        49.99999999999999        15.560737374340283
25.72636879746988         50.505653249747716       15.610241638496039
26                        50.33333333333332        15.551836009490977
26                        50.66666666666666        15.524743110861682
25.72862463275171         49.838559021472754       15.629724006854396
25.454993430221588        50.01087893788714        15.68998680612084
25.457249265503417        49.677118042945516       15.680820333658168
25.457249265503417        49.34378470961219        15.652617542018394
25.728624632751703        49.17189235480608        15.574023522782118
25.999999999999996        48.99999999999999        15.478244297042748
25.728624632751703        49.50522568813942        15.610797898862513
25.999999999999993        49.33333333333332        15.523590257563816
25.999999999999996        49.66666666666665        15.551087949996292
25.72822266852323         48.83964121280834        15.518747437438082
25.456847301274934        49.01153356761443        15.605995080735923
25.45644533704646         48.679282425616684       15.540587227092756
23.81320533291964         43.32683137316695        12.435199344103669
24.089237222468512        43.1678289958089         12.399892329119648
24.365269112017383        43.008826618450854       12.351128952337767
24.08936591378564         43.50117283535456        12.643189968479021
24.365397803334513        43.34217045799651        12.592615360057149
24.365526494651643        43.67551429754217        12.833146308839957
23.812824208663663        42.66053756012952        11.9461033713971
24.088916413250168        42.501363002172916       11.914178003922423
24.365008617836676        42.34218844421631        11.86984378040553
24.08904666034052         42.83468208929018        12.156342909318656
24.36513886492703         42.67550753133358        12.109930348441878
23.81301477079165         42.993684466648226       12.190034912720973
25.179106392409672        43.516959749243114       12.830106993872162
24.907955990262707        43.68092587852469        12.920542185909763
24.63680558811574         43.84489200780626        13.001413787514439
24.907827298945577        43.347582038979034       12.685393045333345
24.63667689679861         43.511548168260596       12.764051472303198
24.636548205481482        43.17820432871494        12.525733698155241
24.63680558811574         44.17822534113959        13.23743640253658
24.907955990262703        44.01425921185802        13.154022961074299
25.17910639240967         43.85029308257644        13.061045929178894
24.907955990262707        44.34759254519135        13.385263035394097
25.17910639240967         44.18362641590978        13.289744163641142
25.179106392409672        44.51695974924311        13.516201697258767
24.908146051357196        44.68120386163885        13.612799785570598
24.63718571030472         44.845447974034585       13.69829240067659
24.63699564921023         44.51183665758709        13.469775137589625
24.63718571030471         45.178781307367935       13.921161915763383
24.908146051357186        45.0145371949722         13.834562619195344
25.179106392409658        44.850293082576464       13.736857849421355
24.90814605135717         45.347870528305556       14.050417773312667
25.179106392409647        45.18362641590981        13.95160632207663
25.17910639240964         45.51695974924317        14.160447115224569
24.636084753933485        45.8453517452403         14.34538509095574
24.907595573171562        45.68115574724173        14.25980490130587
24.907595573171562        46.014489080575075       14.460331898979113
25.179106392409636        45.850293082576506       14.361862281521091
25.179106392409636        46.18362641590985        14.553668779089918
24.636635232119097        45.51206652630412        14.137181284731247
25.45644533704646         48.345949092283355       15.456512829171027
25.72822266852323         48.172974546141674       15.354823020361135
26                        47.99999999999999        15.238694239577177
25.72822266852323         48.50630787947501        15.445016433658868
25.999999999999996        48.33333333333332        15.3350066682508
25.999999999999993        48.66666666666666        15.414856687405994
25.728329101545743        47.83940384181081        15.247729171784723
25.456551770068973        48.01237838795248        15.355297504680225
25.456658203091482        47.67880768362162        15.237547825718622
25.456658203091486        47.34547435028829        15.104539295258217
25.72832910154574         47.17273717514414        14.988377181322319
26                        47                       14.859663859571073
25.72832910154574         47.50607050847748        15.125245535208505
26                        47.33333333333333        15.000392036883092
26                        47.666666666666664       15.126735496885143
25.72636879746988         46.83898658308107        14.837459157277479
25.45469789901562         47.01172375822521        14.957146178296723
25.45273759493976         46.67797316616213        14.796193406730822
25.452737594939762        46.344639832828804       14.623980723328394
25.72636879746988         46.1723199164144         14.501478005607623
26.000000000000004        46.00000000000001        14.368358454768734
25.72636879746988         46.50565324974773        14.674874809752401
26                        46.333333333333336       14.542939379655863
26                        46.666666666666664       14.706707847923349
25.726368797469885        45.83898658308106        14.317323174881942
25.452737594939762        46.011306499495454       14.440804393544976
25.452737594939762        45.67797316616211        14.248019395033857
24.63764298525366         38.8457359647618         9.606230560631175
24.90997019830342         38.68075831236637        9.571133133988257
25.182297411353186        38.51578065997094        9.530401455461172
24.910984286209676        39.01528683050358        9.771540646494087
25.18331149925944         38.85030917810814        9.727544171109638
25.184325587165695        39.18483769624534        9.928947914531328
24.910155095164814        38.347444820302194       9.376193912755571
24.637827882115047        38.51242247269763        9.408461250797163
24.63801277897644         38.17910898063345        9.215461207362843
26                        38.99999999999999        9.940468231071426
25.72844655835732         39.173122071460845       10.009214081472823
25.456893116714635        39.34624414292169        10.073928899691085
25.727432470451063        38.83859355332365        9.810738984434215
25.45587902880838         39.01171562478449        9.871858965574312
25.454864940902123        38.677187106647295       9.674050059230787
25.181914483101824        36.51897255135567        8.447402955024044
24.910010953711335        36.6822710964843         8.470425108917361
24.638107424320843        36.84556964161293        8.488658904530544
24.909642265615418        36.349405115273676       8.302677886346633
24.637738736224925        36.512703660402316       8.318748702002953
24.637370048129007        36.179837679191685       8.153457354700134
24.639101643088644        37.177916746114875       8.663158017480063
24.91100517247913         37.01461820098624        8.642375922863696
25.18290870186962         36.85131965585761        8.616805469967275
24.91199939124693         37.34696530548818        8.818685693125598
25.183902920637422        37.18366676035955        8.790566941225963
25.184897139405223        37.51601386486149        8.96868736880022
24.63887935499379         37.845853382263634       9.026908454737063
24.911888247199506        37.68093362356256        9.000403131242871
24.91102167118216         38.01418922193238        9.186079869159185
25.184030563387875        37.84926946323131        9.151488092007124
25.183163987370527        38.182525061601126       9.338726120894098
24.638990499041213        37.51188506418925        8.842644863856187
24.639840322289736        35.17804239843908        7.682449478365752
24.910369103224955        35.014118411648894       7.673825553156303
25.180897884160178        34.85019442485871        7.66116481668667
24.912160595300804        35.347353087045775       7.824777124617746
25.182689376236027        35.18342910025559        7.810245165950937
25.18448086831188         35.51666377565247        7.963273847339127
24.638225509865695        35.845734753957295       7.991999302428402
24.911353189088786        35.68119926480488        7.979843464846561
24.9104977273521          36.01530219003928        8.139130276205233
25.183625406575192        35.850766700886865       8.120389417784654
25.18276994483851         36.18486962612126        8.281765787012997
24.639032916077714        35.51188857619818        7.835065531448766
25.999999999999996        34.99999999999999        7.882010456064545
25.72816028943729         35.17222125855082        7.912246799789148
25.456320578874582        35.34444251710165        7.93933459688069
25.72636879736144         34.83898658315394        7.76376595192688
25.454529086798736        35.01120784170477        7.78857983225548
25.452737594722883        34.677973166307886       7.641773399754195
25.45632057887459         35.67777585043498        8.094006349789211
25.728160289437294        35.505554591884156       8.064427596375326
25.999999999999996        35.33333333333333        8.031700296328419
25.728160289437298        35.83888792521749        8.220401462778145
26                        35.666666666666664       8.185183206408883
26.000000000000004        36.00000000000001        8.342459186305959
25.727304827700614        36.172990850451896       8.380677546453764
25.45460965540122         36.34598170090378        8.41565880269313
25.4554651171379          36.01187877566938        8.25270217684977
25.454609655401217        36.679315034237106       8.582810589268373
25.727304827700607        36.50632418378522        8.54488800219291
26                        36.33333333333333        8.503728311208945
25.727304827700607        36.839657517118546       8.71317849120171
25.999999999999996        36.66666666666666        8.669077469381593
25.999999999999996        36.999999999999986       8.8385066608239
25.728299046468408        37.17200462162049        8.885423686010478
25.456598092936815        37.34400924324099        8.928817255335929
25.455603874169014        37.01166213873905        8.753634444144394
25.45659809293682         37.677342576574326       9.108821290697211
25.728299046468408        37.50533795495382        9.062192667066231
25.999999999999996        37.33333333333332        9.012040587574093
25.72829904646841         37.838671288287166       9.242995091208229
26                        37.66666666666666        9.189607957410587
26.000000000000007        38                       9.371208770333439
25.454864940902127        38.34385377331396        9.481162205322915
25.727432470451063        38.17192688665698        9.428097976946999
25.727432470451063        38.50526021999031        9.617422802199126
26                        38.33333333333333        9.556970566929767
26                        38.666666666666664       9.74672372050907
25.45573151691947         38.01059817494414        9.292773095169972
25.999999999999996        24.999999999999993       4.784017358620699
25.728808461633434        25.171833454895864       4.7772150840472865
25.45761692326687         25.343666909791732       4.768692718042804
25.72346827564674         24.84661144602917        4.706272416709112
25.452276737280176        25.018444900925036       4.69738858141684
25.18108519891361         25.190278355820904       4.686784654693568
25.446936551293483        24.69322289205834        4.627172284039355
25.175745012926917        24.86505634695421        4.61620688802828
25.17040482694023         24.539834338087513       4.546716960611473
24.89761017463872         24.695773005607908       4.530116110657234
24.90295036062541         25.020995014474604       4.599802778229543
24.624815522337208        24.851711673128296       4.5114744604155
22.69273476547116         23.973218434212807       3.912952349993559
22.417164978242248        24.148812289475202       3.875682976924236
22.14159519101333         24.324406144737598       3.832617198523341
22.404254705274948        23.80512688887879        3.8075197718535896
22.12868491804603         23.980720744141184       3.765123453585644
22.11577464507873         23.63703534354477        3.695764210325793
22.41380601042865         24.48502251674711        3.939684289328657
22.68937579765757         24.309428661484713       3.9772006847819674
22.68601682984397         24.645638888756622       4.042123124381987
23.24715668658483         24.28743167799939        4.106853669295052
22.966586758214405        24.466535283378008       4.076254910966513
22.969945726027994        24.1303250561061         4.01090586371697
24.89652391028844         24.371687656612046       4.4622877055079275
24.62372925798693         24.527626324132438       4.443581610708531
24.350934605685417        24.68356499165283        4.422834715621714
24.622642993636646        24.20354097513658        4.376497539855164
24.349848341335136        24.359479642656968       4.355686200210656
24.34876207698486         24.03539429366111        4.289346463653242
24.073963933703794        24.171775629071636       4.2621300707505005
24.075050198054075        24.495860978067494       4.328381433644686
23.79916579042273         24.308156964482155       4.232613171775373
22.978398126794445        23.78486391565689        3.944596525769414
23.26406148811773         23.59650939710097        3.973223098437886
23.549724849441013        23.408154878545048       3.998832067998698
23.25560908735128         23.94197053755018        4.039875662236355
23.54127244867456         23.753616018994258       4.065827857648246
23.532820047908114        24.099077159443468       4.133149090557968
24.082416334470246        23.826314488622426       4.193873403761604
23.807618191189178        23.96269582403295        4.164661500195951
23.81607059195563         23.617234683583735       4.097035271876756
24.442301424593115        23.24287590821393        4.147143895140439
24.41112164205703         23.50704870336299        4.19441988063958
24.37994185952094         23.771221498512052       4.241820736810514
24.144775899542417        23.297968898324303       4.100110277850336
24.113596117006324        23.56214169347336        4.146929405470045
23.847250374491715        23.353061888434677       4.050673002136422
24.619815291880784        23.87281104370832        4.3083889024455
24.890868506776712        23.710227793755525       4.325517218395805
25.161921721672638        23.547644543802733       4.340731411504116
24.893696208532575        24.040957725183784       4.393579218711536
25.1647494234285          23.87837447523099        4.408746774725925
25.167577125184366        24.20910440665925        4.477408624428369
24.682174856952955        23.344465453410198       4.2129372362343
24.922048289312798        23.446054998606467       4.277466408355524
24.65099507441687         23.608638248559256       4.2606006340040095
25.44693655129349         24.35988955872501        4.557105047525951
25.723468275646745        24.179944779362504       4.56577520474189
26                        23.999999999999996       4.5727274322592635
25.72346827564674         24.513278112695836       4.635542732048699
25.999999999999996        24.33333333333333        4.642195250359517
25.999999999999993        24.66666666666666        4.712625225813319
25.720640573890883        23.849214847934242       4.49693381343015
25.44410884953762         24.029159627296746       4.488030183778563
25.44128114778176         23.698429695868487       4.419601806511795
21.791799972347157        23.152298237368488       3.5080719450987865
21.756305359811794        22.835652676526227       3.435775593846892
21.720810747276435        22.519007115683962       3.360796611654514
22.085709235861415        23.303035314013428       3.622970101824986
22.050214623326056        22.986389753171164       3.551599531783257
22.014720010790697        22.6697441923289         3.477546330800988
22.34412388684032         23.137126829816104       3.6615885075644785
22.30862927430496         22.82048126897384        3.5884610877923757
22.60253853781922         22.97121834561878        3.693540882628841
22.37418929605763         23.471126859347446       3.734740825605406
22.632603947036536        23.305218375150123       3.767051410209862
22.662669356253847        23.639218404681465       3.840188565998194
22.94833271757713         23.450863886125546       3.8717896834423127
22.918267308359816        23.116863856594204       3.798609469322299
23.233996078900415        23.262509367569624       3.900373197778937
24.31341300875438         23.006727994641285       4.074643349539141
24.01588748370368         23.06182098475166        4.026829409360342
23.718361958652977        23.116913974862033       3.976611810757566
24.184524592915643        22.77058008106864        4.0015874612850055
23.88699906786494         22.825673071179015       3.9529931982173454
24.055636177076906        22.534432167496          3.927976230378036
23.29314703654944         22.51268950526231        3.762546667815927
23.547310083391928        22.519937059340204       3.8195562486185546
23.801473130234417        22.527184613418104       3.8746994361392573
23.378672974179963        22.811177963023223       3.842127640513695
23.632836021022452        22.81842551710112        3.8984936160065105
23.464198911810488        23.109666420784134       3.9208894405746744
23.06294420363937         22.6655324520478         3.7416142417999105
23.14847014126989         22.964020909808713       3.821403306107874
22.832741370729295        22.81837539883329        3.7186123134042526
21.551529723255012        23.31262919880717        3.4639102454196804
21.275764861627508        23.489647932736915       3.3634756659094536
21.000000000000004        23.66666666666666        3.232764655583802
21.275764861627508        23.156314599403583       3.3045433747746156
21.000000000000004        23.33333333333333        3.167152610823544
21.000000000000004        22.999999999999996       3.099585053475058
21.24027024909215         22.839669038561322       3.21304446777766
21.48054049818429         22.67933807712264        3.3001149871707756
21.51603511071965         22.995983637964905       3.383353931765498
21.48054049818429         22.346004743789305       3.247103897440309
21.240270249092145        22.506335705227983       3.163704685965053
21                        22.666666666666657       3.053916579580169
21.24027024909214         22.173002371894643       3.096805316231598
20.999999999999996        22.33333333333332        2.9906885177646565
20.999999999999996        21.999999999999986       2.90990086802852
26.000000000000004        26.999999999999996       5.240563864899385
25.727921012631693        27.17208846764233        5.236879055244165
25.45584202526338         27.344176935284654       5.231260308996736
25.726750198502426        26.83909769217913        5.156138882750396
25.454671211134112        27.01118615982146        5.1499613640452155
25.453500397004845        26.678195384358258       5.070400331469306
25.45761692326687         25.677000243125068       4.842097576131228
25.72880846163343         25.505166788229197       4.850183272793171
25.999999999999993        25.333333333333325       4.856548878024043
25.72880846163343         25.83850012156253        4.924470694202711
25.999999999999993        25.666666666666657       4.930399630091058
25.999999999999996        25.999999999999993       5.005569614821658
25.45350039700484         26.344862051024926       4.992596234808888
25.726750198502415        26.172431025512456       5.000003369397392
25.72675019850242         26.50576435884579        5.0772625619201115
25.999999999999996        26.333333333333325       5.082283903206661
26                        26.66666666666666        5.160615319899275
25.45555866013585         26.010931147074995       4.916620499225959
25.45273759472289         34.34463983297456        7.498984146774218
25.726368797361445        34.172319916487275       7.47894884008481
26                        34                       7.4559268794782545
25.72636879736144         34.505653249820604       7.619485568994701
25.999999999999996        34.33333333333333        7.594211084318002
25.999999999999993        34.666666666666664       7.73623894318008
25.728888185921974        33.8375412419178         7.341899501740496
25.45525698328342         34.009861158405066       7.360032646412485
25.45777637184395         33.67508248383559        7.224822142879981
25.455842025263376        27.67751026861799        5.31428316324047
25.72792101263169         27.50542180097566        5.3192122530804244
26                        27.33333333333333        5.322207406328113
25.727921012631683        27.838755134308993       5.403413290228363
25.999999999999996        27.66666666666666        5.40571878706862
25.999999999999996        27.999999999999996       5.49109800712085
25.728203626008305        28.172879101278614       5.489917651908067
25.45640725201661         28.345758202557224       5.48665961571492
25.45612463863999         28.011634235587607       5.399452613572231
25.455991621226858        30.343270107246333       6.054852277403198
25.72799581061343         30.171635053623167       6.053087868917682
26                        29.999999999999996       6.049012758499469
25.72799581061343         30.5049683869565         6.155573861891762
26                        30.33333333333333        6.15032576825358
26                        30.66666666666666        6.254261012321169
25.728072545855113        29.839673404023618       5.953641129987887
25.45606835646854         30.011308457646788       5.954411397638546
25.456145091710223        29.67934680804724        5.856517046752318
25.456407252016618        28.67909153589056        5.57575168341242
25.728203626008302        28.506212434611943       5.578199713365978
25.999999999999993        28.333333333333325       5.5785700623391525
25.72820362600831         28.83954576794528        5.668612380729327
25.999999999999996        28.66666666666666        5.668172723462869
26                        28.999999999999996       5.759905990492135
25.456145091710226        29.346013474713903       5.760551234837514
25.728072545855113        29.17300673735695        5.761306395403972
25.728072545855113        29.506340070690282       5.856286661031521
26                        29.33333333333333        5.853900709832385
26                        29.66666666666666        5.950269632501498
25.45627617186342         29.012552505302228       5.6669987786914024
25.454596383636186        31.67784048376748        6.486190414401145
25.727298191818093        31.505586908550402       6.479415591456716
26                        31.333333333333325       6.470186622540705
25.727298191818093        31.838920241883738       6.592980325742236
26                        31.66666666666666        6.582387758087448
26                        31.999999999999996       6.697421897342347
25.726912299412994        32.172907826923584       6.709933686448359
25.45382459882598         32.345815653847175       6.719723926390407
25.45421049123108         32.011828068807326       6.6014040637180464
25.45382459882598         32.67914898718051        6.8411742750664
25.726912299412987        32.50624116025692        6.829832740103749
26                        32.33333333333332        6.81576965597709
25.72691229941299         32.839574493590256       6.952853160213842
26                        32.66666666666666        6.937238781066595
26                        32.99999999999999        7.061829272610943
25.45777637184395         33.34174915050226        7.093169997022374
25.728888185921974        33.170874575251126       7.0788814869271235
25.728888185921974        33.50420790858446        7.208659747071443
26                        33.33333333333333        7.189733647041919
26                        33.666666666666664       7.321099515997672
25.45580048533497         33.01044906884138        6.965442120799654
24.63654820548147         42.84487099538161        12.286525644913866
24.907827298945556        42.68091537231236        12.213359494361377
25.17910639240964         42.516959749243114       12.131630500680243
24.907827298945566        43.01424870564569        12.449436207642266
25.179106392409647        42.85029308257645        12.364575874000643
25.179106392409658        43.18362641590978        12.59740137173132
24.9076970518552          42.347596285195095       11.977485569911629
24.636417958391117        42.51155190826434        12.047989380741104
24.63628771130076         42.17823282114707        11.810565152427742
24.63695705296528         41.84489701538056        11.575193861847737
24.909035735184233        41.680924673662076       11.5117011177338
25.181114417403183        41.51695233194359        11.440391015886918
24.908366393519714        42.014260479428586       11.743774202079331
25.180445075738668        41.8502881377101         11.66916589399786
25.179775734074152        42.183623943476604       11.899579055595625
24.90951896028775         41.348435955342005       11.282507359114648
24.63744027806879         41.51240829706048        11.34301960721345
24.63792350317231         41.1799195787404         11.11359937485502
24.640676202259034        40.17720579138127        10.44223334307788
24.91297208602549         40.01437579727852        10.395579547783802
25.185267969791948        39.85154580317576        10.34272662128018
24.912900380745487        40.346555386071735       10.611233393231643
25.185196264511944        40.183725391968984       10.554853920999712
25.185124559231944        40.51590498076221        10.770994584884944
24.63926021711523         40.846237128346615       10.886265396024182
24.912192388173587        40.681071054554415       10.83204123661653
24.910855674230664        41.0147535049482         11.055762082849949
25.18378784528902         40.849587431156          10.991102298520943
25.182451131346102        41.1832698815498         11.214234442188278
24.639968209687126        40.51172145986394        10.662283670716993
26                        41.99999999999999        11.832529654948338
25.72636879746988         42.172319916414374       11.937865901800446
25.45273759493976         42.34463983282874        12.03756618371109
25.727038139134397        41.838984110647864       11.71305742570401
25.453406936604274        42.01130402706223        11.809136223120607
25.45407627826879         41.67796822129573        11.582344546016834
25.456893116714635        39.67957747625503        10.279152125682943
25.728446558357316        39.506455404794174       10.210515948130185
25.999999999999996        39.33333333333332        10.137848738394402
25.728446558357312        39.83978873812751        10.41547388633747
25.999999999999993        39.66666666666666        10.338885317267163
25.999999999999996        39.99999999999999        10.543577967689826
25.728374853077312        40.171968326920734       10.62386097333904
25.456749706154625        40.343936653841475       10.69966651240407
25.456821411434632        40.01175706504825        10.487402636960699
25.456749706154632        40.6772699871748         10.916066286608302
25.728374853077312        40.50530166025406        10.83610597159303
25.999999999999993        40.33333333333332        10.751668189993628
25.728374853077312        40.8386349935874         11.051559958667191
25.999999999999996        40.66666666666666        10.962967401117494
26                        40.99999999999999        11.177475601061474
25.454076278268793        41.34463488796239        11.35746410576713
25.727038139134393        41.17231744398119        11.269825634158657
25.727038139134393        41.50565077731453        11.49048208496791
26                        41.33333333333332        11.39390806243033
26                        41.66666666666666        11.612259413725981
25.45541299221171         41.0109524375686         11.135252981172062
25.452737594939762        42.67797316616208        12.266787299350723
25.72636879746988         42.5056532497477         12.163209243767136
26                        42.33333333333333        12.053995223242087
25.72636879746988         42.83898658308104        12.38891456216336
26                        42.666666666666664       12.275822767965339
26                        43                       12.498012289118206
25.726368797469892        43.172319916414374       12.6151084371459
25.45273759493978         43.34463983282874        12.725806672063882
25.45273759493977         43.01130649949541        12.496356923502193
25.452737594939784        43.67797316616208        12.954235197414135
25.72636879746989         43.5056532497477         12.840194942168324
26                        43.333333333333336       12.719756773812888
25.72636879746989         43.83898658308104        13.063408475096065
26                        43.666666666666664       12.939628286412749
26                        44                       13.15762682691796
25.726368797469892        44.172319916414374       13.284578961864362
25.45273759493978         44.34463983282874        13.40410391864462
25.45273759493978         44.01130649949541        13.180289908451646
25.452737594939784        44.677973166162076       13.623826928724023
25.726368797469892        44.5056532497477         13.50184794938358
26                        44.333333333333336       13.372441791877048
25.726368797469895        44.83898658308104        13.714948016007503
26                        44.666666666666664       13.583087835940757
26.000000000000004        45.00000000000001        13.789564959109036
25.452737594939762        45.34463983282878        14.04575984266416
25.72636879746988         45.172319916414395       13.922132457292388
25.726368797469885        45.50565324974773        14.123513533234409
26.000000000000004        45.333333333333336       13.990067558623458
26.000000000000004        45.66666666666667        14.182998723843339
25.452737594939773        45.011306499495426       13.837747225447801
24.670153882715773        22.99717687803105        4.140508537697967
24.89800634083843         22.751477847848168       4.132134347870822
25.125858798961087        22.505778817665288       4.122021325659031
24.910027315075617        23.098766423227318       4.204922470454069
25.13787977319827         22.853067393044437       4.195168872289276
25.149900747435453        23.200355968423583       4.268072234237648
24.541265466877036        22.761028964458404       4.068458343896183
24.4123770510383          22.52488105088576        3.9958528074416457
24.76911792499969         22.515329934275524       4.060534505868663
26                        23.66666666666666        4.50409391241597
25.720640573890876        23.51588151460091        4.428564716716816
25.441281147781755        23.36509636253515        4.351497132928351
25.999999999999996        23.33333333333333        4.435549159854859
25.720640573890876        23.182548181267574       4.360284387285625
25.999999999999996        22.999999999999996       4.367093174575878
25.708619599653694        22.835259605888428       4.287376033621458
25.429260173544574        23.017807787156006       4.278713367463056
25.41723919930739         22.67051921177686        4.205685417315842
24.45969062758135         21.73171977951122        3.832667856782194
24.68174668470793         21.98973945889591        3.9323375404858845
24.90380274183451         22.2477591382806         4.028788696778177
24.32500581074654         21.999290575506148       3.867417845189938
24.54706186787311         22.257310254890836       3.965585439234951
24.19032099391172         22.266861371501072       3.8991873030551445
24.15457213372142         21.74366139222097        3.778232742500993
24.019887316886603        22.011232188215896       3.8110237086112715
23.885202500051786        22.278802984210824       3.840834144179234
23.849453639861487        21.75560300493072        3.7203050727271374
23.714768823026667        22.023173800925644       3.7511370165401443
23.54433514600155         21.76754461764047        3.658884847460683
23.37687640636681         22.26430787605503        3.729590055960028
23.46060577618418         22.01592624684775        3.6950361158416682
23.631039453209297        22.271555430132924       3.7861452967106213
23.035128078506503        22.308241808947006       3.661084673347397
22.777109120463567        22.103794112631707       3.5559768705221413
22.519090162420632        21.899346416316405       3.447223259339992
23.118857448323872        22.059860179739726       3.6278590377885958
22.860838490280937        21.855412483424427       3.5224822112604093
23.202586818141242        21.811478550532446       3.5930360739673066
21.986903885657835        22.312453549228113       3.3953180272045076
22.25299702403923         22.105899982772257       3.4241269097663523
22.280813149172097        22.46319062587305        3.5079313979516065
22.546906287553494        22.256637059417194       3.532603932113992
22.574722412686356        22.613927702517987       3.6147098065436456
22.80492524559643         22.461084755732497       3.6389319911353986
21.638757998018335        21.714724500673352       3.1437208828211087
21.666108914437704        21.982818705676888       3.221982081154916
21.69345983085707         22.250912910680423       3.29434065743268
21.42583866534556         21.80981633378223        3.0971720770307747
21.453189581764924        22.077910538785765       3.1750892982635492
21.212919332672776        21.904908166891108       3.0192320720998556
21.9322020528191          21.776265139221035       3.2529125811174238
22.225646107619866        21.83780577776872        3.354080039957033
21.959552969238466        22.04435934422457        3.3270666151890285
21.75917199867889         21.4764830004489         3.1217653848776314
21.879585999339447        21.23824150022445        3.072178319767486
22                        20.999999999999996       2.9949596874908404
22.052616053479653        21.538023638996584       3.231386080293189
22.17303005414021         21.299782138772134       3.182228012302315
22.34606010828042         21.599564277544268       3.3329825362520404
21.42583866534556         21.4764830004489         2.976640314605553
21.212919332672776        21.57157483355778        2.9152618035383457
20.999999999999996        21.666666666666654       2.8224920933305544
21.21291933267278         21.23824150022445        2.748951916701898
21                        21.333333333333325       2.672743700357763
21                        20.999999999999996       2.460655689110088
21.54625266600611         21.23824150022445        2.944545768809804
21.333333333333332        20.999999999999996       2.706718323053821
21.666666666666664        20.999999999999996       2.8848196558473314
23                        20.999999999999993       3.2741815859651644
22.839696720806877        21.299782138772134       3.3526749688067046
22.679393441613755        21.599564277544268       3.4103555265982948
22.666666666666668        20.999999999999996       3.1942886133658805
22.506363387473545        21.299782138772134       3.2740419873339355
22.333333333333336        20.999999999999996       3.101214647207717
23.181445048667186        21.255848205880152       3.4298877450093963
23.36289009733437         21.51169641176031        3.5581221655079114
23.021141769474063        21.55563034465229        3.4865913906598776
23.6962234306677          21.511696411760315       3.6227529647462644
23.514778382000518        21.255848205880152       3.501293024300427
23.333333333333332        20.999999999999993       3.3523613453089554
23.84811171533385         21.255848205880156       3.5692900106450485
23.666666666666664        20.999999999999996       3.4271328117062545
24.000000000000004        20.999999999999996       3.498495985157062
24.153230209193786        21.243906593170404       3.6354705680726447
24.306460418387566        21.487813186340812       3.7468611919476604
24.001341924527637        21.49975479905056        3.68655335609329
25.29771314672674         21.644516522324754       3.9592598141122233
25.24042836413819         21.931603954104933       4.016971252328508
25.183143581549636        22.218691385885112       4.071225089510796
25.01837230701161         21.673584274720245       3.918694535702165
24.96108752442306         21.96067170650042        3.9754704167571635
24.739031467296478        21.702652027115732       3.8764972165922025
26                        22.666666666666664       4.29898255464045
25.708619599653698        22.501926272555092       4.218729769653618
25.417239199307392        22.337185878443524       4.136503509315659
26                        22.333333333333332       4.229637647720271
25.708619599653698        22.16859293922176        4.148849218701096
26.000000000000004        21.999999999999996       4.159058453815313
25.531808764484495        21.76301101488317        4.027975999745949
25.765904382242248        21.881505507441585       4.094575546313673
25.474523981895945        22.050098446663345       4.083968555047824
24.6397937517209          21.487813186340812       3.8020636738347506
24.486563542527122        21.243906593170404       3.6913887097645954
24.333333333333336        20.999999999999996       3.555129786653846
24.81989687586045         21.2439065931704         3.7482573504753294
24.666666666666668        20.999999999999993       3.612714087169386
25.000000000000004        20.999999999999993       3.67124888670368
25.19847543115116         21.429677681549837       3.876984143240332
24.919134591436034        21.45874543394532        3.8403399288875364
25.099237715575583        21.214838840774913       3.7809805007708084
25.531808764484495        21.429677681549837       3.940516489646171
25.432571048908915        21.214838840774913       3.843143422152642
25.333333333333336        20.999999999999993       3.7320423830614806
25.765904382242248        21.214838840774917       3.899236277060182
25.66666666666667         20.999999999999996       3.7867658129450437
26.000000000000007        20.999999999999996       3.8354191763542285
25.76590438224225         21.54817217410825        4.010451766986525
26.000000000000004        21.33333333333333        3.970390646107165
26.000000000000004        21.66666666666666        4.078270405260851
