# Supplementary material for: Development of three-dimensional forward modeling and observation device for leakage electric field in the process of foundation pit pumping test
Source: PLoS One. 2025 Aug 20;20(8):e0328727. doi: 10.1371/journal.pone.0328727 (PMC12367133; doi:10.1371/journal.pone.0328727)
Supplement: S3 File — This is the data used in Section 4.2.2 “Effect of emitting positive electrode burial depth” of the paper. (ZIP) [file pone.0328727.s003.zip › 4.2.2/4.2.2_H=0m.dat]

X                         Y                        V
22.574628893016158        76.72942862922116        3.2740854638840537
22.60238376051727         76.47032735998664        3.324380034203791
22.630138628018383        76.2112260907521         3.3743549011250202
22.657893495519495        75.95212482151759        3.4240100646477987
22.866467467179106        76.67071987236304        3.3452104711976918
22.89422233468022         76.41161860312852        3.3953537704265275
22.92197720218133         76.152517333894          3.4451773662568
23.15830604134205         76.61201111550493        3.413864489438357
23.186060908843164        76.35290984627039        3.463856517576292
23.450144615505           76.5533023586468         3.480047518606049
22.667556079559315        74.9828772489406         3.589584780732444
22.38556941467499         75.14550163333092        3.4975102713006283
22.103582749790657        75.30812601772126        3.402197452387802
21.82159608490633         75.47075040211159        3.3036463239938842
22.39021191989817         74.81672620090966        3.553967871543575
22.108225255013842        74.97935058529998        3.4567876145561156
21.82623859012951         75.14197496969031        3.3563690480875623
22.112867760237023        74.65057515287872        3.5121773835931087
21.830881095352694        74.81319953726904        3.409891379049866
21.83552360057588         74.48442410484778        3.4642133168808784
22.379127691981772        75.79166668171558        3.388782596942958
22.10036188844405         75.6312085419136         3.3486613500583196
22.6611143568661          75.62904229732526        3.4789736818533776
22.382348553328377        75.46858415752325        3.4430324567104336
22.664335218212706        75.30595977313293        3.5341652538815924
20.999999999999993        69.99999999999999        3.8631266278365586
21.2886751345948          70.16666666666666        4.018364965134158
21.57735026918961         70.33333333333331        4.135920713110148
21.866025403784416        70.49999999999997        4.215793871764639
20.999999999999993        70.33333333333333        3.7831574567511277
21.288675134594804        70.49999999999999        3.9416020366986015
21.57735026918961         70.66666666666664        4.062364027324437
20.999999999999993        70.66666666666666        3.7174040778890904
21.2886751345948          70.83333333333331        3.879054900486327
20.999999999999996        71                       3.6658664912503363
20.999999999999996        71.99999999999999        3.4951400691181345
21.288675134594804        72.16666666666664        3.6356685848421995
21.57735026918961         72.3333333333333         3.7441216573502096
21.866025403784416        72.49999999999996        3.820499286642278
21                        72.33333333333333        3.4272203195946895
21.288675134594804        72.49999999999997        3.573518669987786
21.57735026918961         72.66666666666663        3.687741577164884
21                        72.66666666666666        3.378693065413352
21.288675134594804        72.83333333333331        3.530761250475452
21                        73                       3.3495583065741763
21.866025403784416        72.83333333333331        3.7590436850651625
21.866025403784416        73.16666666666667        3.6990206282211426
21.866025403784416        73.50000000000003        3.640430116110277
21.577350269189612        72.99999999999999        3.6261640871666856
21.57735026918961         73.33333333333334        3.5660191419015845
21.288675134594804        73.16666666666667        3.4690618720561996
21.288675134594804        71.16666666666664        3.812168259769363
21.57735026918961         71.33333333333329        3.9265855174202455
21.866025403784416        71.49999999999993        4.009118264202983
21                        71.33333333333333        3.5979651134842108
21.288675134594804        71.49999999999997        3.7470121507775094
21.57735026918961         71.6666666666666         3.8641746772026084
20.999999999999996        71.66666666666666        3.5410563061067912
21.2886751345948          71.83333333333329        3.6928486121743074
21.866025403784416        71.83333333333327        3.944185365171587
21.866025403784416        72.16666666666661        3.8813123726513235
21.57735026918961         71.99999999999994        3.8031182140208286
21.866025403784416        70.83333333333329        4.143944554225012
21.866025403784416        71.1666666666666         4.075052685037811
21.57735026918961         70.99999999999997        3.9929960481961557
22.707184831797672        71.99040268548428        4.1506000500502855
22.426798355793256        72.16026845698951        4.044302793077998
22.146411879788836        72.33013422849473        3.934269205275301
22.426798355793256        71.82693512365617        4.110024515843554
22.146411879788836        71.99680089516139        3.997536609662601
22.146411879788836        71.66346756182804        4.06286392056112
22.69795731056492         76.95884405986027        3.2607437765423373
22.98979588472787         76.90013530300216        3.3306849148765725
23.281634458890814        76.84142654614404        3.3981550641377782
22.82128572811368         77.18825949049939        3.2462062887853835
23.113124302276628        77.12955073364127        3.3149635581401586
22.94461414566244         77.4176749211385         3.230473000613191
23.704885397132042        77.46892782211329        3.366824644145963
23.451461646642176        77.45184352178836        3.323162088674659
23.198037896152307        77.43475922146342        3.277711540830365
23.619971803256362        77.16371933429113        3.4053791676245995
23.366548052766497        77.14663503396619        3.3610653590687636
23.53505820938068         76.85851084646896        3.44312012577798
23.93931623422299         77.32007873838921        3.434913810717048
23.85440264034731         77.01487025056704        3.473650889430028
23.769489046471627        76.70966176274487        3.5115744028177236
24.173747071313933        77.17122965466513        3.5015849572533053
24.088833477438254        76.86602116684296        3.540504591200601
24.408177908404884        77.02238057094104        3.5668380837546514
21.833644645408885        76.41213223157983        3.1500278599845033
21.55576309693926         76.27475482105322        3.086626711106542
21.27788154846963         76.13737741052661        3.008353166049127
21                        76                       2.915207224812176
21.829628458574703        76.09833828842375        3.2012876780049018
21.551746910105074        75.96096087789715        3.137596481544976
21.273865361635444        75.82358346737053        3.0590328889056795
21.825612271740514        75.78454434526768        3.252493832674677
21.547730723270885        75.64716693474105        3.1885125886328973
22.108394262112423        76.25879642822575        3.2455299736877055
22.104378075278238        75.94500248506966        3.2971224935482697
22.383143878815957        76.10546062487167        3.336857375242147
22.327634143813732        76.62366316334072        3.2379069193746575
22.08063939461131         76.51789769746027        3.196554384741529
22.355389011314845        76.36456189410619        3.287541999007642
22.35245725179887         76.97400391939276        3.183549712167131
22.130285610581584        77.21857920956435        3.0898101435512664
21.908113969364297        77.46315449973595        2.9928667580364605
22.105462502596446        76.8682384535123         3.143172242998495
21.88329086137916         77.1128137436839         3.0452337497232245
21.85846775339402         76.76247298763187        3.0976207837059055
22.475785669347633        77.20341935003188        3.1704332005570364
22.599114086896392        77.43283478067099        3.156120888531815
22.253614028130343        77.44799464020346        3.076918807672932
21                        73.33333333333334        3.2759824438081058
21.288675134594804        73.5                     3.400852932933525
21.57735026918961         73.66666666666669        3.503177126422334
21                        73.66666666666666        3.2041271763723675
21.288675134594804        73.83333333333334        3.3343645891412934
21                        74                       3.1339925042670167
21.557015733717254        74.32294940323186        3.4025351561371933
21.278507866858625        74.16147470161593        3.292461551932628
21.845690868312058        74.1562827365652         3.521571144004878
21.567183001453433        73.99480803494927        3.452165588303595
21.855858136048237        73.82814136828262        3.5803100770812977
21.547730723270888        75.31383360140774        3.240288537448171
21.273865361635444        75.4902501340372         3.0958338545320383
21                        75.66666666666666        2.937033207249703
21.273865361635444        75.15691680070387        3.142736046126864
21                        75.33333333333333        2.9689604156556415
21                        75                       3.010988850030101
21.557015733717254        74.65628273656519        3.342807687495383
21.278507866858625        74.82814136828259        3.1917328652118
21.278507866858625        74.49480803494926        3.246746765505695
21                        74.66666666666666        3.0612891819759986
21                        74.33333333333333        3.1022904000549336
21.55237322849407         74.98505816898646        3.291148309037409
21                        76.33333333333334        2.8523744785484153
21.27788154846963         76.47071074385994        2.949479505222169
21.555763096939256        76.60808815438655        3.0317121357163312
21                        76.66666666666666        2.7993885676813957
21.27788154846963         76.80404407719327        2.900452679791897
21                        77                       2.756249492211174
21.302704656454768        77.15438483324532        2.8492350061298217
21.580586204924394        76.95842891043858        2.9798997607460636
21.605409312909533        77.30876966649063        2.9281074280716024
21                        77.33333333333334        2.686989989719032
21.302704656454765        77.48771816657865        2.78896504568785
21.60540931290953         77.64210299982396        2.876827009679691
21                        77.66666666666667        2.611693152018446
21.302704656454765        77.82105149991199        2.722657750037407
21                        78                       2.5303589791096375
21.747046337251547        78.34751834004086        2.770156493963458
21.49803089150103         78.23167889336058        2.7191568763232117
21.249015445750516        78.1158394466803         2.639224371371901
21.8007355479558          78.05273039327255        2.8490572164264587
21.55172010220528         77.93689094659227        2.800323926887451
21.85442475866005         77.75794244650425        2.9232939711174595
21                        67                       4.508886095904542
21.288675134594808        67.16666666666667        4.695132179465835
21.577350269189612        67.33333333333334        4.8347040307857645
21.866025403784416        67.50000000000001        4.927601649864331
21                        67.33333333333334        4.403869379756373
21.288675134594804        67.5                     4.6050596578826735
21.57735026918961         67.66666666666667        4.759575703767499
21                        67.66666666666666        4.316018335473596
21.288675134594804        67.83333333333333        4.532152808164682
21                        68                       4.245332963055879
21.866025403784416        66.50000000000001        5.21620441724827
21.866025403784416        66.83333333333336        5.119780607926073
21.866025403784416        67.16666666666669        5.023579685464732
21.577350269189612        66.66666666666669        5.021532272234687
21.577350269189612        67.00000000000001        4.928006708079798
21.288675134594804        66.83333333333334        4.785759498453444
21                        66                       4.7383814182744235
21.288675134594808        66.16666666666669        4.955121487390491
21.577350269189612        66.33333333333334        5.114395820381755
21                        66.33333333333334        4.662501445236602
21.288675134594804        66.5                     4.870749726797907
21                        66.66666666666667        4.586003004446678
22.70583207283507         66.98650802938512        5.379400445977235
22.42589651648485         67.1576720195901         5.235821051416923
22.145960960134634        67.32883600979505        5.085221452712575
22.42589651648485         66.82433868625677        5.335204001043113
22.145960960134634        66.99550267646171        5.182901945325955
22.145960960134634        66.66216934312838        5.280805324800134
21                        65                       5.025649243721985
21.288675134594808        65.16666666666666        5.242664953658989
21.577350269189612        65.33333333333333        5.4089353236381825
21.866025403784416        65.49999999999999        5.524460353659568
21                        65.33333333333334        4.940739264017422
21.288675134594804        65.5                     5.149317439161187
21.57735026918961         65.66666666666666        5.30715027434692
21                        65.66666666666667        4.844983322201568
21.288675134594804        65.83333333333333        5.045123962551873
21.866025403784416        65.83333333333334        5.4191091623005
21.866025403784416        66.16666666666667        5.316357183496771
21.577350269189612        66                       5.209473441086585
22.700399217566876        65.98695860007854        5.692216956567065
22.422274612972725        66.15797240005236        5.540416187612605
22.14415000837857         66.3289862000262         5.381745341173016
22.422274612972725        65.82463906671902        5.646752780029097
22.14415000837857         65.99565286669285        5.484990020505582
22.14415000837857         65.66231953335951        5.590833912393293
22.424085564728788        66.49115554315456        5.4361344309387105
22.70221016932294         66.32014174318073        5.584593459592184
22.704021121079002        66.65332488628292        5.480321289395574
22.144329103181548        65.32807087053357        5.70307116561003
22.422632802578676        65.15614174106713        5.873965774338047
22.700936501975804        64.98421261160071        6.037144179843619
22.4224537077757          65.49039040389309        5.758790511453704
22.700757407172826        65.31846127442665        5.919030907291808
22.70057831236985         65.65270993725258        5.804055166199651
23.535949109302567        65.49529061144665        6.114987613030833
23.257432478724006        65.65917994099061        5.978017600717098
22.97891584814544         65.82306927053457        5.837094048562518
23.25761157352698         65.32493127816467        6.095561388964338
22.979094942948414        65.48882060770862        5.951785047502418
22.97927403775139         65.15457194488269        6.069613577901915
21.866025403784416        64.50000000000003        5.862323296487459
21.866025403784416        64.83333333333334        5.747697294989232
21.866025403784416        65.16666666666667        5.63507631404662
21.577350269189612        64.66666666666669        5.655979901803061
21.577350269189612        65                       5.531455102442842
21.288675134594804        64.83333333333334        5.377088550881199
22.422632802578676        64.82280840773382        5.991126532083919
22.144329103181544        64.99473753720025        5.816959524676561
22.144329103181548        64.66140420386692        5.932852904298514
22.14328993044437         64.32793074450687        6.053904066498528
22.420554457104323        64.15586148901372        6.236849675885095
22.69781898376428         63.98379223352055        6.4111601246472745
22.4215936298415          64.48933494837377        6.111910052682656
22.69885815650145         64.3172656928806         6.282332040442354
22.699897329238627        64.65073915224065        6.157660058841163
22.420554457104327        63.82252815568039        6.365427465268233
22.14328993044437         63.99459741117353        6.179509288593037
21.866025403784416        64.16666666666669        5.984955951293367
22.14328993044437         63.6612640778402         6.3075975183164825
21.866025403784416        63.83333333333336        6.110071613728213
21.866025403784416        63.50000000000003        6.23767028379205
21                        64                       5.3958788911823605
21.288675134594808        64.16666666666669        5.602179320984865
21.577350269189612        64.33333333333334        5.757660789419861
21                        64.33333333333334        5.246503477707717
21.288675134594804        64.5                     5.476651170439198
21                        64.66666666666666        5.12309359522085
21                        62.99999999999999        5.683254321714627
21.288675134594808        63.16666666666667        5.928761852073521
21.577350269189612        63.33333333333335        6.113567172766067
21                        63.33333333333333        5.57429023905485
21.288675134594804        63.5                     5.81509209085216
21.57735026918961         63.666666666666686       5.99519173298307
21                        63.666666666666664       5.478498428877391
21.288675134594804        63.83333333333334        5.7145946021131735
21.577350269189612        64.00000000000001        5.875184757387025
22.69898562607454         73.00065310278907        3.951756701574785
22.421332218644498        73.16710206852606        3.852473814817597
22.143678811214457        73.33355103426304        3.748698286329409
22.421332218644498        72.8337687351927         3.9141379716109617
22.143678811214457        73.00021770092968        3.808825620781539
22.143678811214457        72.66688436759632        3.870385499966793
22.424065287218877        72.49701859609111        3.9785191864235405
22.704451763223293        72.32715282458588        4.082916542049907
22.701718694648918        72.66390296368748        4.0166354258914065
23.549948660592715        72.49997223290657        4.240110038498906
23.266294315753324        72.66686585620074        4.145998791196238
22.98263997091393         72.83375947949492        4.04988101222156
23.269027384327703        72.33011571709915        4.214120759186452
22.98537303948831         72.4970093403933         4.116381358375033
22.988106108062688        72.16025920129172        4.1842840963702725
22.972444511596684        73.1687809128797         3.983490778435114
23.256098856436076        73.00188728958554        4.078193543227296
23.539753201275467        72.83499366629135        4.170889776347492
23.24590339711883         73.33690872297032        4.011791999479505
23.52955774195822         73.17001509967615        4.1030732184172045
23.51936228264098         73.50503653306095        4.036660364708098
22.67914738041006         73.98340941295626        3.7667421302147477
22.397939453798667        74.15041431025344        3.67032305467767
22.116731527187273        74.3174192075506         3.5694801168996952
22.408106721534846        73.82227294197085        3.7300675167726105
22.126898794923452        73.98927783926803        3.628031261509207
22.13706606265963         73.66113647098544        3.6879635120710828
22.394075686848417        74.48357025558154        3.6117733432877492
22.67528361345981         74.31656535828436        3.7069454407414635
22.67141984650956         74.64972130361248        3.6478929909140376
22.414719470089672        73.49468750524846        3.790780059612819
22.692372877519713        73.32823853951146        3.889103965423555
22.685760128964887        73.65582397623386        3.827432441636867
23.51215707387164         74.51960215863122        3.84758924867694
23.230623409100865        74.67402718873434        3.7635035087124313
22.949089744330088        74.82845221883747        3.677502019397608
23.234487176051115        74.34087124340624        3.823980598060639
22.952953511280338        74.49529627350935        3.736894669162523
22.956817278230588        74.16214032818124        3.7970315585732974
23.23929064856401         73.66449415969272        3.94869966708793
22.959219014487033        73.82395178632449        3.8587269222568503
22.96583176304186         73.4963663496021         3.920618244163697
23.23688891230756         74.00268270154947        3.8857748350678945
23.51696054638453         73.8432250749177         3.9725060643515526
23.514558810128086        74.18141361677445        3.9094823590078427
22.9337178854744          75.81234667354892        3.5054251449956344
22.936938746821006        75.48926414935659        3.5611447600263566
22.940159608167612        75.16618162516426        3.6170923298797137
23.209542275429307        75.67256852558025        3.5850717352771375
23.212763136775912        75.34948600138792        3.6415473481329466
23.48536666538421         75.53279037761158        3.662949835492253
23.22169327293839         75.01175659506113        3.7021728471757274
23.503226937709165        74.857331564958          3.7853376151214544
23.494296801546685        75.19506097128479        3.723791144059892
23.197801592136237        76.01273918592533        3.5243743071410893
23.47362598209114         75.87296103795666        3.601802757959045
23.46188529879807         76.21313169830172        3.540835318997005
24.361524384388247        72.99889913463831        4.296852519693414
24.080803683805826        73.1676116007792         4.2116291102773316
23.800082983223405        73.33632406692007        4.1248983919488795
24.09099914312307         72.8325901673944         4.280525202032807
23.81027844254065         73.00130263353527        4.192552864681192
23.820473901857895        72.66628120015048        4.2616110416346835
20.999999999999996        69                       4.021023272597276
21.288675134594804        69.16666666666667        4.193547039880279
21.57735026918961         69.33333333333333        4.329554652493286
21.866025403784416        69.5                     4.429046110436494
20.999999999999996        69.33333333333334        3.969930330610728
21.2886751345948          69.5                     4.137909796654327
21.57735026918961         69.66666666666666        4.269373108028125
20.999999999999993        69.66666666666666        3.9172981156904516
21.2886751345948          69.83333333333331        4.080733280494758
21.866025403784416        69.83333333333333        4.356424851225379
21.866025403784416        70.16666666666664        4.28534077166814
21.57735026918961         69.99999999999999        4.201878320742199
21.288675134594808        68.16666666666667        4.427908237355272
21.577350269189612        68.33333333333334        4.567980721899103
21.866025403784416        68.50000000000001        4.665550416687484
21                        68.33333333333334        4.183247557508373
21.288675134594804        68.5                     4.363887400938885
21.57735026918961         68.66666666666667        4.50202445461378
20.999999999999996        68.66666666666667        4.1084776606887266
21.2886751345948          68.83333333333334        4.287182073250358
21.866025403784416        68.83333333333334        4.584926257552419
21.866025403784416        69.16666666666667        4.506091488802088
21.57735026918961         69                       4.414894858361277
21.866025403784416        67.83333333333334        4.8405755643696615
21.866025403784416        68.16666666666669        4.75322515331073
21.577350269189612        68                       4.663940375615417
22.699957209871208        67.98461841724786        5.089871807553059
22.42197994117561         68.15641227816525        4.954857991921977
22.144002672480013        68.32820613908262        4.8134175283001
22.42197994117561         67.82307894483192        5.046655469670373
22.144002672480013        67.9948728057493         4.903153635485922
22.144002672480013        67.66153947241597        4.992565417107483
22.42393822883023         67.490375482211          5.139816682410901
22.70387378518045         67.31921149200603        5.280047743570284
22.701915497525828        67.65191495462695        5.1835381974288826
23.530287315179216        67.49540830028944        5.463544025797739
23.25351061340988         67.65847833927558        5.342119147882318
22.976733911640544        67.82154837826172        5.217561741800786
23.2554689010645          67.32577487665466        5.441031162258751
22.978692199295164        67.48884491564081        5.313850943926831
22.980650486949784        67.1561414530199         5.412983302318592
22.69607204186485         69.98753344499346        4.581324305648855
22.419389829171372        70.15835562999564        4.463140370808196
22.142707616477892        70.3291778149978         4.341296892846782
22.419389829171372        69.82502229666231        4.539187862540015
22.142707616477892        69.99584448166448        4.414094088664442
22.142707616477892        69.66251114833115        4.4884284641358665
22.695603341768617        68.98527419149258        4.8246520506232935
22.41907736244055         69.15684946099506        4.6993062043615765
22.142551383112483        69.32842473049752        4.567437557632634
22.41907736244055         68.82351612766172        4.7810907525395905
22.142551383112483        68.9950913971642         4.646852520904425
22.142551383112483        68.66175806383086        4.728056874560978
22.419233595805963        69.49093587882868        4.618157996042411
22.695759575134026        69.3193606093262         4.741364727481729
22.695915808499436        69.65344702715983        4.660255479156933
22.42052865180808         68.48996420291348        4.866803928413438
22.698505920503678        68.3181703419961         4.999124334275185
22.697054631136147        68.65172226674434        4.910717748631866
22.981647080537375        71.8250071272506         4.251376068599603
23.256109329277074        71.6596115690169         4.35009999124186
23.530571578016772        71.4942160107832         4.446771817977029
23.262568356802387        71.99486364305803        4.281313919380435
23.537030605542085        71.82946808482433        4.37629164648348
23.5434896330674          72.16472015886545        4.307404386657429
24.282966104826798        76.03097959526119        3.7190988676786367
24.324703372686162        76.36144658715448        3.668364309747337
24.36644064054552         76.69191357904775        3.617610715105981
24.005358941719535        76.2050871830564         3.6409919578232754
24.047096209578893        76.53555417494968        3.5907577928669596
23.727751778612266        76.3791947708516         3.561308174799098
24.017099625012605        75.86491652271133        3.7023626392398565
23.739492461905336        76.03902411050652        3.6223874157028044
23.751233145198405        75.69885345016145        3.68364629517772
25.16223255284367         76.51866452899942        3.773264450665002
25.19965820936707         76.83977800616304        3.7223383039112896
25.237083865890465        77.16089148332665        3.6711166265677617
25.274509522413865        77.48200496049026        3.619599418634334
24.91088100469741         76.6865698763133         3.7056551862348774
24.948306661220805        77.0076833534769         3.6549359022088708
24.9857323177442          77.32879683064051        3.603921087592978
24.659529456551144        76.85447522362716        3.6368463972647564
24.69695511307454         77.17558870079077        3.5863339759664123
24.61779218869178         76.52400823173389        3.688010778791036
24.57605492083242         76.1935412398406         3.7391561236073274
24.869143736838044        76.35610288442001        3.757211317936134
23.771703543646638        75.35782000419991        3.747310198043804
24.05804042190906         75.18284963078821        3.8301375468921934
24.344377300171487        75.00787925737654        3.911431882037365
24.03757002346083         75.52388307674977        3.7659717934580326
24.323906901723255        75.34891270333809        3.846764278035085
24.303436503275027        75.68994614929963        3.782653273248861
24.06697055807154         74.84512022446144        3.892437884819932
23.780633679809114        75.02009059787311        3.8088810212915
23.78956381597159         74.68236119154632        3.8711570070331334
23.792477970459736        74.3462781704808         3.9329997320605714
24.072798867047823        74.17295418233039        4.017044224185085
24.353119763635917        73.99963019417996        4.099722725050522
24.06988471255968         74.5090372033959         3.9542442115914924
24.35020560914777         74.33571321524548        4.0359654248906764
24.347291454659626        74.67179623631101        3.9732018105529776
23.797281442972626        73.66990108676728        4.060216877493254
24.078002143555047        73.50118862062641        4.145787326979422
24.358722844137468        73.33247615448552        4.229850467553234
24.07520060330427         73.83476564047362        4.081237664274042
24.355921303886692        73.66605317433275        4.164140536005612
23.79487970671618         74.00808962862405        3.9960430072704947
25.160936276916875        76.17635385184482        3.833324498536497
24.86784746091125         76.0137922072654         3.8172615867154454
24.574758644905625        75.851230562686          3.7991966132945096
25.159640000990077        75.83404317469021        3.8938789033412635
24.866551184984452        75.6714815301108         3.877806212428041
25.158343725063283        75.49173249753561        3.9549276650792993
24.615699441802086        75.1691636707629         3.927721513899871
24.887021583432684        75.33044808414925        3.942220108247219
24.595229043353854        75.51019711672444        3.8631807639891695
26                        76                       3.983278635603446
25.720744184281223        76.17288817633315        3.9145412595053966
25.441488368562446        76.34577635266629        3.844536531192598
25.71944790835443         75.83057749917853        3.9753959152456138
25.44019209263565         76.00346567551168        3.904993882998448
25.438895816708854        75.66115499835706        3.965945591737595
24.619738711726765        74.83560462478816        3.989129804606775
24.89510012328204         74.66332999219978        4.065614089848287
25.17046153483732         74.4910553596114         4.140884737761929
24.891060853357363        74.99688903817452        4.003471759272199
25.166422264912637        74.82461440558612        4.078008367316613
25.162382994987958        75.15817345156086        4.016022676422408
24.898014277770187        74.32724697113426        4.1290965412894485
24.622652866214906        74.49952160372263        4.051755994585169
24.625567020703052        74.16343858265711        4.115375870385636
23.530258545096874        68.49129992290949        5.178422941896648
23.252040143987458        68.6559580124372         5.063269175016535
22.973821742878037        68.82061610196489        4.945345544592083
23.253491433354988        68.32240608768896        5.154073554326147
22.975273032245568        68.48706417721664        5.033780583251162
22.976724321613098        68.1535122524684         5.124556509544961
23.253501023382434        67.99044221348227        5.2467478353695025
23.53027772515177         67.82737217449612        5.3658066330278205
23.53026813512432         68.15933604870281        5.270766271727475
23.821660399131037        72.33614177033098        4.329401227776605
24.093372137669355        72.1723113077554         4.417232094225259
24.365083876207677        72.0084808451798         4.503602637844836
24.092185640396213        72.50245073757489        4.34812480156297
24.36389737893453         72.3386202749993         4.433178238662221
24.36271088166139         72.6687597048188         4.364261532611705
24.086913110144042        71.83705923371427        4.487567052372358
23.81520137160572         72.00088969628986        4.39821588092948
23.808742344080407        71.66563762224874        4.46862344574977
23.808641560581442        71.3326080632223         4.541542284114923
24.08671154314611         71.17100011566137        4.6346182533094
24.364781525710782        71.00939216810046        4.725999725560457
24.086812326645074        71.50402967468783        4.560203293541681
24.364882309209744        71.3424217271269         4.650088644390188
24.36498309270871         71.67545128615336        4.575956281818343
24.08597111380865         70.83836812789336        4.710704310039508
23.80790113124398         70.99997607545427        4.616024279914815
23.52983114867931         71.16158402301518        4.519649752846759
23.80716070190652         70.66734408768625        4.692241649503442
23.52909071934185         70.82895203524716        4.5942630615051545
23.528350290004386        70.49632004747913        4.670611743952327
25.181921014347406        72.51891452766279        4.5353172743312316
24.90845547102769         72.67890939665463        4.457150914934371
24.63498992770797         72.83890426564646        4.377662663388405
24.909641968300832        72.34876996683514        4.526851528953769
24.636176424981112        72.50876483582697        4.446217476857249
24.637362922254255        72.17862540600747        4.516279983458304
22.69924142215306         70.98757944335897        4.3565514453919
22.421502749363516        71.15838629557263        4.245578073092947
22.143764076573966        71.32919314778627        4.129767012696614
22.421502749363516        70.82505296223931        4.316580024834451
22.143764076573966        70.99585981445296        4.1982351989847935
22.143764076573966        70.66252648111964        4.269660833625373
22.424150552578382        71.4926607096144         4.177013314489305
22.701889225367932        71.32185385740074        4.286325020320026
22.704537028582802        71.65612827144251        4.217674555206155
22.420446289267442        70.49170429611746        4.38896104578235
22.69712850196092         70.3208821111153         4.5046017148185955
22.69818496205699         70.65423077723713        4.42967742806626
23.253461526062203        71.32533715497513        4.420937315404704
22.9789992773225          71.49073271320881        4.320331983258947
22.97635147410763         71.15645829916704        4.390863857876346
23.25198066738728         70.66007317943908        4.568367025686367
22.97561104477017         70.82382631139902        4.463680259499612
23.250924207291206        70.32672451331725        4.645333346349088
22.9745545846741          70.4904776452772         4.538726411168097
22.97349812457803         70.15712897915535        4.6155708669146716
23.25272109672474         70.9927051672071         4.493784483651176
21                        53                       10.346576506938936
21.288675134594808        53.16666666666666        10.860076163834773
21.577350269189612        53.333333333333314       11.238695945464949
21.866025403784416        53.499999999999964       11.482435851829422
21.000000000000004        53.333333333333336       10.21744824793264
21.288675134594808        53.499999999999986       10.726576821078169
21.577350269189612        53.66666666666664        11.100825518958434
21.000000000000004        53.66666666666667        10.097328293458833
21.288675134594808        53.83333333333332        10.602085782854616
21.000000000000004        54                       9.986216643517965
21.000000000000004        56.00000000000001        8.944269319215985
21.288675134594808        56.16666666666669        9.357043845958609
21.577350269189612        56.33333333333337        9.641883459664838
21.866025403784416        56.50000000000005        9.798788160334341
21                        56.33333333333334        8.751236406297231
21.288675134594804        56.500000000000014       9.17170435206648
21.57735026918961         56.6666666666667         9.464237384798833
21                        56.666666666666664       8.553822729729058
21.2886751345948          56.83333333333334        8.981984094524377
20.999999999999996        56.99999999999999        8.352028289511134
21                        60                       6.8912606477528335
21.288675134594808        60.166666666666664       7.1969667420717
21.577350269189612        60.333333333333314       7.423974415618673
21.866025403784416        60.49999999999997        7.572283668393759
21                        60.333333333333336       6.751772743870208
21.288675134594804        60.499999999999986       7.047789520983703
21.57735026918961         60.66666666666664        7.265107877325142
21                        60.66666666666666        6.617563237241315
21.288675134594804        60.833333333333314       6.903890697149498
21                        60.99999999999999        6.4886321278668255
21.288675134594808        61.16666666666665        6.782085833063271
21.577350269189612        61.3333333333333         6.9804519147358395
21.866025403784416        61.499999999999964       7.08373037288442
21                        61.33333333333333        6.32393072070293
21.288675134594804        61.49999999999998        6.614960297294012
21.57735026918961         61.666666666666636       6.8109022503609395
21                        61.66666666666666        6.187514594141191
21.288675134594804        61.833333333333314       6.476120042126688
21                        61.99999999999999        6.079383748181942
21.866025403784416        60.83333333333331        7.406982476231077
21.866025403784416        61.16666666666663        7.244131377727999
21.577350269189612        60.99999999999997        7.121554849200743
20.999999999999996        58.999999999999986       7.401755095663751
21.288675134594804        59.166666666666664       7.711281747892938
21.57735026918961         59.333333333333336       7.9390985582854885
21.866025403784416        59.50000000000001        8.08520552684135
21                        59.33333333333333        7.240076838214532
21.288675134594804        59.5                     7.543780206838325
21.57735026918961         59.66666666666667        7.765773733625538
21                        59.666666666666664       7.0699120222442255
21.288675134594804        59.833333333333336       7.367792107262737
21.866025403784416        59.833333333333336       7.906609006883096
21.866025403784416        60.16666666666666        7.735635054067213
21.577350269189612        60                       7.591062791050837
21.000000000000004        58                       7.874151343351916
21.288675134594808        58.16666666666667        8.247269820424297
21.577350269189612        58.33333333333334        8.49919191797827
21.866025403784416        58.500000000000014       8.629917636014012
21                        58.33333333333333        7.700436417168112
21.288675134594804        58.5                     8.058640512368452
21.57735026918961         58.66666666666667        8.295648228050446
21                        58.66666666666666        7.542971001272094
21.2886751345948          58.83333333333333        7.886260714600396
21.866025403784416        58.83333333333335        8.44412111640266
21.866025403784416        59.16666666666668        8.26255041334522
21.57735026918961         59                       8.11526048489107
21.288675134594804        57.166666666666686       8.765588103445044
21.57735026918961         57.333333333333364       9.049703445440029
21.866025403784416        57.50000000000005        9.204374315496032
21                        57.33333333333333        8.194585895483614
21.288675134594804        57.500000000000014       8.584440596391927
21.577350269189612        57.6666666666667         8.8448508253612
21                        57.666666666666664       8.035293580097173
21.288675134594808        57.83333333333334        8.40144316797994
21.866025403784416        57.83333333333337        9.013215013890768
21.866025403784416        58.16666666666669        8.82172945406348
21.577350269189612        58.000000000000014       8.672184500780691
21.866025403784416        56.833333333333385       9.600233095750303
21.866025403784416        57.166666666666714       9.402095147470886
21.57735026918961         57.00000000000003        9.256761856967037
21.288675134594808        54.16666666666669        10.43437351403953
21.577350269189612        54.33333333333337        10.76034050055027
21.866025403784416        54.50000000000006        10.964117603050132
21.000000000000004        54.33333333333334        9.78347295996185
21.288675134594808        54.500000000000014       10.238101862941054
21.57735026918961         54.6666666666667         10.57054088190949
21                        54.66666666666667        9.58793171534099
21.288675134594804        54.83333333333335        10.049032650777942
21                        55                       9.399592909655603
21.866025403784416        53.833333333333336       11.312101241459839
21.866025403784416        54.1666666666667         11.139328491866817
21.577350269189612        54.000000000000014       10.931802079366099
22.00325869923335         78.32204066307534        2.8442970346043377
22.0569479099376          78.02725271630703        2.920184580291351
22.110637120641847        77.73246476953872        2.9914081582063075
22.25947106121515         78.29656298610982        2.91355117373175
22.3131602719194          78.00177503934151        2.9864255426426913
22.515683423196954        78.2710853091443         2.9779189113455833
22.65866033068545         77.98661517980904        3.0659026730035226
22.456137179407897        77.71730491000625        3.0731727482048754
22.801637238173946        77.70214505047377        3.150087369426049
23.435786827898742        78.19016989736276        3.182289476586362
23.129085692998146        78.21714170128995        3.1173183902394075
22.82238455809755         78.24411350521711        3.049194868492463
23.27206260048664         77.93267157195467        3.200540122245628
22.965361465586046        77.95964337588185        3.1347976153245707
23.10833837307454         77.67517324654659        3.2166012969212106
23.615185874054276        77.70934184719644        3.3072747689179023
23.525486350976507        77.94975587227961        3.245763046398054
23.36176212356441         77.69225754687152        3.2628320291060104
23.952346397479854        77.6778322413426         3.373362257092291
24.199807397827662        77.88673666057193        3.377446480081998
24.447268398175478        78.09564107980124        3.3790773131151965
23.862646874402085        77.91824626642577        3.313181579173683
24.110107874749897        78.12715068565507        3.3166349994729405
23.77294735132432         78.15866029150891        3.2510390539633707
24.99876248100107         77.68655033359391        3.5419580402214352
24.723015439588274        77.89109570669757        3.461784005048361
24.70998527633141         77.53334220374418        3.524958102644435
24.43423823491861         77.73788757684784        3.4434624609357174
24.421208071661745        77.38013407389442        3.5060493844822114
24.186777234570798        77.52898315761851        3.4404148308046656
25.44148836856245         76.67910968599962        3.785746751286773
25.720744184281227        76.50622150966647        3.855474306665684
26                        76.33333333333333        3.923934509829776
25.720744184281227        76.8395548429998         3.7966537347525575
26                        76.66666666666666        3.864836764982742
26.000000000000004        77                       3.8059854010623417
25.758169840804626        77.16066832016342        3.745136051880852
25.516339681609246        77.32133664032683        3.6830073910715257
25.478914025085842        77.00022316316323        3.7345248364740784
25.516339681609246        77.65466997366018        3.6227747808658557
25.75816984080462         77.49400165349675        3.685424712461971
26                        77.33333333333333        3.746795332430193
25.75816984080462         77.8273349868301         3.623907177601067
26                        77.66666666666666        3.6857990683560504
26                        78                       3.6229966088399124
25.36281497285614         78.27691583426476        3.4812713682526577
25.333379822708714        78.01194554300659        3.5293147375262426
25.303944672561286        77.74697525174842        3.5754240876534586
25.575209981904095        78.18461055617651        3.5298636464871
25.545774831756667        77.91964026491834        3.5772862232496627
25.787604990952048        78.09230527808825        3.577105393349514
25.05763278129592         78.21649091611025        3.449096187969708
24.752450589735695        78.15606599795575        3.4150315029238505
25.02819763114849         77.95152062485208        3.496494123668742
21.831364224834367        78.56501222669391        2.7390186367775033
22.087576586816166        78.53953454972839        2.8146017250590405
22.343788948797968        78.51405687276286        2.8852984118270264
21.915682112417183        78.78250611334695        2.6856996242334796
22.171894474398982        78.75702843638143        2.7627252601556185
22                        79                       2.610199456331221
21.49803089150103         78.56501222669391        2.6244336888073323
21.249015445750516        78.78250611334695        2.424973215854983
21                        79                       2.1717750751064657
21.249015445750516        78.44917278001363        2.562951638209688
21                        78.66666666666666        2.353008732299941
21                        78.33333333333333        2.4725367003009247
21.58234877908385         78.78250611334695        2.582638629756667
21.666666666666664        79                       2.518662415347822
21.333333333333332        79                       2.372520954939496
25.438895816708854        75.32782166502375        4.026254264243656
25.719447908354425        75.16391083251187        4.096301321432483
25.999999999999996        75                       4.1650688366458635
25.719447908354425        75.4972441658452         4.035465738553699
25.999999999999993        75.33333333333333        4.103706343394301
25.999999999999996        75.66666666666666        4.0431096097134995
25.723487178279104        74.83035178653714        4.158577263609445
25.442935086633533        74.99426261904901        4.087939741003687
25.446974356558208        74.66070357307426        4.150515897314817
24.366293551975435        68.01047130207824        5.505297009950469
24.08761521634925         68.170747509022          5.398830558545164
23.80893688072306         68.33102371596574        5.289872535860566
24.087624806376695        67.83878363481531        5.4952600251869725
23.80894647075051         67.99905984175905        5.3842589340969464
23.808956060777955        67.66709596755237        5.481342363802733
21.288675134594808        62.166666666666686       6.328253057161662
21.577350269189612        62.33333333333337        6.516698531172427
21.866025403784416        62.500000000000064       6.644720170214241
21                        62.33333333333333        5.951847618849944
21.288675134594804        62.500000000000014       6.193999390422011
21.57735026918961         62.6666666666667         6.375727327025292
21                        62.66666666666666        5.819804476694061
21.288675134594804        62.83333333333334        6.055238710858644
21.866025403784416        62.833333333333385       6.502521601102052
21.866025403784416        63.16666666666671        6.366838305627953
21.577350269189612        63.00000000000003        6.241389613076609
21.866025403784416        61.83333333333333        6.933599049231848
21.866025403784416        62.1666666666667         6.787262315008417
21.577350269189612        62.00000000000001        6.661903096052113
22.698544735441587        62.9844356274688         6.819720302833219
22.421038291555863        63.15629041831255        6.634362429738312
22.14353184767014         63.32814520915629        6.440345756724533
22.421038291555863        62.82295708497922        6.774226947364518
22.14353184767014         62.99481187582296        6.574862026455587
22.14353184767014         62.66147854248965        6.715893569824839
22.420796374330095        63.48940928699646        6.497796887783813
22.698302818215815        63.31755449615272        6.6793374573321875
22.698060900990047        63.650673364836635       6.543150731270132
22.703480864456132        61.98808895249204        7.264088591058228
22.424329044232227        62.158725968328056       7.067014548792097
22.14517722400832         62.32936298416406        6.86055840851086
22.424329044232227        61.825392634994685       7.220528604986329
22.14517722400832         61.99602965083069        7.0085865090049255
22.14517722400832         61.66269631749732        7.160409198928466
22.422683667894045        62.49084152665364        6.918663138890214
22.70183548811795         62.320204510817625       7.112050609940206
22.70019011177977         62.652320069143215       6.96392784719848
22.697972325670364        60.98498070966481        7.746257402241636
22.420656685041717        61.156653806443195       7.537424895966867
22.143341044413066        61.32832690322158        7.316582552847776
22.420656685041717        60.82332047310987        7.70305822121345
22.143341044413066        60.99499356988825        7.479599717892886
22.143341044413066        60.66166023655492        7.645066976597491
22.422492864636972        61.491023220718944       7.376691083086846
22.69980850526562         61.31935012394055        7.580963130400958
22.701644684860874        61.65371953821629        7.420240193339758
23.537303910998062        61.493336260502154       7.79834865461986
23.259362895484088        61.658253824498786       7.6273807448545465
22.98142187997011         61.82317138849541        7.449294057000688
23.25752671588883         61.323884410223044       7.790938452561485
22.979585700374855        61.48880197421967        7.609148711994798
22.977749520779597        61.15443255994393        7.773574701768716
22.701736976101266        59.98830883385888        8.26570906697701
22.42316645199565         60.158872555905916       8.045301310895884
22.144595927890034        60.329436277952944       7.814159511368112
22.42316645199565         59.825539222572594       8.22327932823421
22.144595927890034        59.99610294461962        7.984824212873949
22.144595927890034        59.6627696112863         8.163111481522323
22.42191156851868         60.49109651450789        7.872035298279706
22.7004820926243          60.32053279246085        8.088269576515227
22.69922720914733         60.652756751062824       7.915119021603417
22.703508266962224        57.98803257682641        9.40603776283521
22.424347312569623        58.158688384550956       9.167160471806653
22.14518635817702         58.329344192275485       8.908453762866365
22.424347312569623        57.82535505121763        9.363684015050486
22.145186358177018        57.99601085894216        9.102621443513016
22.14518635817702         57.66267752560884        9.296462865937372
22.702450433307426        58.988294532613935       8.819477538506403
22.42364209013309         59.15886302174263        8.588953040558383
22.144833746958753        59.329431510871316       8.344195703336737
22.42364209013309         58.825529688409304       8.777790797660181
22.144833746958753        58.99609817753799        8.527287025139431
22.144833746958753        58.66276484420466        8.714604163496086
22.42340427106437         59.49220112215761        8.404222813811455
22.702212614238704        59.32163263302891        8.631101306827066
22.701974795169985        59.654970733443896       8.446511816317361
22.423994701351354        58.49210903648012        8.971168115976376
22.703155655743956        58.32145322875559        9.207902650544707
22.70280304452569         58.65487388068476        9.012382575768456
23.53478823714618         58.48766427573753        9.433195038632634
23.257342302533264        58.65454102802967        9.24030481693751
22.979896367920347        58.8214177803218         9.035732316895396
23.25769491375153         58.321120376100495       9.437608370328576
22.980248979138608        58.48799712839263        9.230836612221943
22.980601590356876        58.154576476463454       9.42855594506274
23.534511487827526        64.49303355706563        6.484583836992868
23.256653159210288        64.65675990857733        6.339912731685773
22.978794830593046        64.82048626008901        6.1907661793027104
23.25561398647311         64.32328644921728        6.467215539590521
22.97775565785587         64.48701280072896        6.314675522753883
22.976716485118693        64.15353934136891        6.442740968808648
23.25713236636863         64.990845593371          6.2160234723441565
23.534990694985872        64.8271192418593         6.3579579197103975
23.535469902144218        65.16120492665297        6.234759178389784
23.529301248451223        63.49235956732375        6.885936448866432
23.252140493555576        63.656170456056024       6.732701041745884
22.974979738659925        63.81998134478829        6.574442267006118
23.252382410781344        63.323051587372106       6.871581463768557
22.975221655885697        63.48686247610437        6.70987778132894
22.975463573111465        63.15374360742045        6.84950941509082
23.253877240014344        63.98972845263665        6.598094483154279
23.53103799490999         63.825917563904376       6.748424629880747
23.53277474136876         64.159475560485          6.614640425922828
24.36290640036148         64.01307098821759        6.888116957117945
24.086774762850165        64.17305851116694        6.757855579563097
23.810643125338846        64.33304603411628        6.623344539521405
24.085038016391398        63.83950051458632        6.892814387226817
23.808906378880078        63.999488037535656       6.755852237818244
23.80716963242131         63.66593004095503        6.892087551142961
23.53658777817008         66.50109418816037        5.773987250422561
23.25966920972508         66.66289880190195        5.646116915353923
22.982750641280074        66.82470341564354        5.514587980538851
23.257858257969012        66.32971565879976        5.752837129032346
22.980939689524007        66.49152027254135        5.618408509087177
22.979128737767944        66.15833712943915        5.725580364413856
23.25764536834651         65.99444779989517        5.863807108389389
23.53616199892507         65.8305584703512         5.998080312523994
23.536374888547577        66.1658263292558         5.884413524987932
24.367372002142943        66.00875269919605        6.141314322726587
24.090443927485325        66.17286652885082        6.022026014899998
23.813515852827702        66.3369803585056         5.899583657465303
24.09023103786282         65.83759866994626        6.137176823248915
23.813302963205196        66.00171249960101        6.01237219892249
23.813090073582693        65.66644464069645        6.128401253350367
23.25756905539479         66.9943368392783         5.542086971061367
23.53448762383979         66.83253222553671        5.667532040057681
23.5323874695095          67.16397026291307        5.564050965182712
23.812245619033504        64.66574394618007        6.494673472024234
24.088377256544824        64.50575642323074        6.627048938386712
24.364508894056144        64.34576890028137        6.7551747422623185
24.089979750239486        64.83845433529451        6.49974842803017
24.366111387750802        64.67846681234516        6.62573865822659
24.367713881445464        65.01116472440896        6.499808705010676
23.813204033350203        65.33391531576743        6.247016372937607
24.090458957397832        65.17254002008819        6.37529007026424
24.090344997630325        65.50506934501722        6.254565839837472
24.367599921677957        65.34369404933798        6.37697536374449
24.367485961910447        65.67622337426701        6.25747723631649
23.812724826191854        64.99982963097375        6.369131334500076
23.539886880523884        59.4894148556681         8.857175222349762
23.26050357904968         59.655712848398366       8.669890868529535
22.98112027757547         59.822010841128616       8.472735483405248
23.260741398118398        59.32237474798338        8.856547719453346
22.981358096644193        59.48867274071364        8.656465283537328
22.981595915712912        59.15533464029866        8.843981824838874
23.25904185032583         58.98845788800652        9.046736017478192
23.536487784938746        58.82158113571438        9.237807931770657
23.538187332731315        59.155497995691235       9.045801326343042
23.52951481513566         60.4914231512476         8.306811025885038
23.252333985313896        60.655942337386676       8.128145667764901
22.97515315549213         60.820461523525736       7.941294459883739
23.253588868790864        60.323718378784704       8.30387825034273
22.976408038969097        60.488237564923764       8.113591560853571
22.977662922446065        60.15601360632179        8.29017759737338
23.25704622392027         59.98971561359153        8.48496312190916
23.536429525394475        59.823417620861264       8.669877615141049
23.532972170265065        60.15742038605443        8.486422882986083
23.254930350601363        60.98991337380486        7.95756232831319
23.532111180423126        60.825394187665786       8.1333641050965
23.534707545710596        61.15936522408397        7.963876648008165
24.632467101921094        73.1663594510447         4.310820838578566
24.905932645240817        73.00636458205287        4.389270826305851
25.179398188560533        72.84636971306102        4.466398921884084
24.90340981945394         73.33381976745109        4.3227892810917385
25.176875362773657        73.17382489845924        4.398879112851333
25.174352536986785        73.50128008385748        4.3327578472329344
24.626864021419543        73.83351349073914        4.178636032281226
24.900608279203162        73.6673967872983         4.2563144063420335
24.89931127848667         73.99732187921629        4.192125024539766
25.173055536270294        73.83120517577544        4.267639245523958
25.171758535553806        74.16113026769341        4.203681542366947
24.629665561670315        73.49993647089192        4.244082375133651
23.812581215290113        66.67068338384516        5.790009687318523
24.089509289947735        66.50656955419038        5.910463451741328
24.366437364605353        66.34245572453561        6.027763166555988
24.08857465241014         66.84027257952995        5.801871128122778
24.365502727067764        66.67615874987517        5.917182249925576
24.364568089530174        67.00986177521474        5.809571572835297
23.808380906629537        67.33355945859788        5.581526762933493
24.086474498079852        67.17171061690631        5.6968692786126605
24.087049652228274        67.5052471258608         5.594678590563839
24.36514324367859         67.34339828416924        5.705374595868371
24.36571839782701         67.67693479312373        5.6039497415734285
23.810481060959823        67.00212142122152        5.684281157381024
23.540147277656228        69.50355269063358        4.914319529768165
23.25878886572577         69.66487960875355        4.8060582353712595
22.977430453795307        69.8262065268735         4.6950598273314705
23.25863263236036         69.33079319091992        4.889398069828176
22.977274220429898        69.49212010903987        4.776195331313926
22.97711798706449         69.15803369120624        4.85950891011321
23.25533638817391         68.99337560167855        4.975116758264212
23.533554789283325        68.82871751215086        5.087954742870902
23.536851033469777        69.16613510139221        4.999920272161447
23.254856536508488        69.99580206103539        4.724641296284381
23.536214948438946        69.83447514291542        4.830974612011182
23.532282619221668        70.16539759519728        4.749738683405865
23.807084845916137        70.33396948293124        4.770937206792709
24.08581940182789         70.17161891838334        4.869357210653922
24.36455395773964         70.00926835383545        4.9658717555360345
24.08589525781827         70.50499352313835        4.789030002857124
24.36462981373002         70.34264295859046        4.883912897231719
24.3647056697204          70.67601756334545        4.803955553906502
24.089751731045173        69.84069646610149        4.952035996500658
23.81101717513342         70.00304703064938        4.8518400694428605
23.8149495043507          69.67212457836754        4.9348519212447215
23.809664684252418        68.66397188579484        5.197861493447949
24.0883430198786          68.50369567885109        5.304918230813705
24.36702135550479         68.34341947190734        5.409483396900237
24.08907082340796         68.83664384868018        5.2135702996538855
24.367749159034144        68.67636764173643        5.316234180421616
24.368476962563502        69.00931581156553        5.225549360514484
23.81625717262532         69.33880706427757        5.020144118587751
24.09236706759441         69.17406143792155        5.1238873955032
24.09105939931979         69.50737895201152        5.036831607375946
24.36716929428888         69.3426333256555         5.136729981603061
24.365861626014258        69.67595083974547        5.050170779943576
23.81296092843887         69.0013894750362         5.107785941859721
25.18467353649581         68.52041052952481        5.514915496388082
24.91260801185171         68.68337895687172        5.420368543423434
24.640542487207604        68.84634738421863        5.32391316479891
24.911880208322355        68.35043078704263        5.514553256324415
24.63981468367825         68.51339921438952        5.41634793120294
24.639086880148895        68.18045104456044        5.511347094178539
24.640382149753957        69.17883738595819        5.233795369043937
24.91244767439806         69.01586895861128        5.328715875510289
25.18451319904216         68.85290053126437        5.421727956316765
24.91228733694441         69.34835896035084        5.2394132604209664
25.18435286158851         69.18539053300393        5.330890469069271
25.184192524134865        69.5178805347435         5.242403034645573
24.91097966866979         69.68167647444082        5.151908926085692
24.637766813204713        69.84547241413813        5.059731833049179
24.639074481479334        69.51215490004816        5.145633512420589
24.637684491496266        71.84499108543997        4.588587349373349
24.910285106784855        71.68150132570011        4.67222163940669
25.182885722073447        71.51801156596028        4.75450550794494
24.909963537542843        72.01513564626762        4.598702714999021
25.182564152831432        71.85164588652778        4.6797750250445525
25.18224258358942         72.18528020709527        4.606712280506649
24.910184323285893        71.34847176667367        4.747317918608854
24.6375837079973          71.51196152641351        4.662312310961178
24.637482924498336        71.17893196738707        4.737815991147359
24.637078993370675        70.17847560723678        4.976141830095774
24.910291848835747        70.01467966753944        5.0668971447422315
25.18350470430082         69.85088372784213        5.155969474912015
24.909604029001706        70.34768286063809        4.9839793130761505
25.182816884466778        70.18388692094075        5.071629864855893
25.182129064632736        70.5168901140394         4.989384204477191
24.637230705351435        70.84522481674678        4.815322515460229
24.909679884992087        70.68105746539308        4.903117341765793
24.90993210413899         71.01476461603337        4.824267062408896
25.18238128377964         70.85059726467969        4.909190170076251
25.182633502926542        71.18430441531999        4.830897271232166
24.637154849361053        70.51185021199177        4.89473141528841
25.446974356558215        74.32737023974093        4.2134968548085805
25.723487178279107        74.16368511987046        4.284925709322312
26                        74                       4.355171301303057
25.723487178279104        74.4970184532038         4.2212031598486774
25.999999999999996        74.33333333333333        4.2907071598496005
25.999999999999993        74.66666666666666        4.2273396716305305
25.7247841789956          73.8337600279525         4.349356138612837
25.4482713572747          73.99744514782296        4.27711047175639
25.44956835799119         73.66752005590499        4.341884987256116
25.44956835799119         73.33418672257166        4.408461787416827
25.72478417899559         73.16709336128582        4.482951898867325
25.999999999999996        73                       4.5562281815844505
25.72478417899559         73.50042669461916        4.415487945023117
25.999999999999993        73.33333333333333        4.487877074056745
25.999999999999996        73.66666666666666        4.4208581139629475
25.727307004782467        72.8396381758876         4.55100735270645
25.452091183778062        73.00673153717342        4.475550147145568
25.454614009564935        72.6792763517752         4.544037050288703
25.45461400956494         72.34594301844186        4.614879766881915
25.727307004782467        72.17297150922091        4.693183832501009
25.999999999999996        71.99999999999999        4.770229471188513
25.727307004782467        72.50630484255426        4.62131112210366
25.999999999999993        72.33333333333331        4.697326766987019
25.999999999999993        72.66666666666666        4.625993003785652
25.72762857402448         71.83933718865342        4.766819562345303
25.454935578806953        72.01230869787435        4.687395134891774
25.455257148048965        71.67867437730685        4.761578241264099
25.999999999999993        69.99999999999999        5.2452472463335
25.727376354877578        70.1722967046798         5.161499610780568
25.454752709755155        70.34459340935959        5.076211930161825
25.72806417471162         69.83929351158116        5.246385239495922
25.4554405295892          70.01159021626097        5.159777574708846
25.45612834942324         69.67858702316232        5.245437168933286
25.45475270975516         70.67792674269293        4.994647923007173
25.727376354877578        70.50563003801312        5.078738690959726
25.999999999999993        70.33333333333331        5.161289413846444
25.727376354877578        70.83896337134647        4.997953621218574
25.999999999999993        70.66666666666666        5.079307431439101
25.999999999999996        71                       4.999301299111414
25.455257148048965        71.34534104397352        4.8374506721368284
25.72762857402448         71.17267052198676        4.919049269192319
25.72762857402448         71.50600385532007        4.842046595714067
25.999999999999993        71.33333333333331        4.921168383027625
25.999999999999993        71.66666666666666        4.844811107053325
25.45500492890206         71.01163389333323        4.915098729793576
21                        50                       11.053232411528976
21.288675134594808        50.16666666666667        11.617155947448193
21.577350269189612        50.33333333333334        12.056662765375382
21.866025403784416        50.50000000000001        12.371752865310262
21                        50.333333333333336       10.985603129585378
21.288675134594804        50.5                     11.565291530087698
21.57735026918961         50.66666666666667        12.020563212597876
21                        50.66666666666667        10.943047755817103
21.288675134594804        50.833333333333336       11.538501020902357
21                        51.00000000000001        10.925566290223705
21.288675134594808        51.16666666666667        11.48763547501684
21.577350269189612        51.33333333333333        11.912105575725262
21.866025403784416        51.5                     12.198976592349304
21                        51.33333333333334        10.833379433923456
21.288675134594804        51.5                     11.392398137477354
21.57735026918961         51.66666666666666        11.813817756946483
21                        51.66666666666667        10.718736292253977
21.288675134594804        51.83333333333333        11.27470451456836
21                        52                       10.581636865214824
21.866025403784416        50.83333333333334        12.33006346988724
21.866025403784416        51.16666666666667        12.272471378900196
21.577350269189612        51                       11.974285741943469
21.288675134594808        52.16666666666666        11.225093468656564
21.577350269189612        52.33333333333331        11.661061519314257
21.866025403784416        52.499999999999964       11.88954101718807
21                        52.333333333333336       10.530668488664247
21.288675134594804        52.499999999999986       11.125226546211724
21.57735026918961         52.666666666666636       11.512296050975706
21                        52.666666666666664       10.45231503590547
21.288675134594804        52.833333333333314       10.997974547559238
21.866025403784416        52.8333333333333         11.76337744701366
21.866025403784416        53.16666666666663        11.627675725227423
21.577350269189612        52.99999999999998        11.380265074026212
21.866025403784416        51.83333333333332        12.11254710803026
21.866025403784416        52.16666666666664        12.009401916309885
21.577350269189612        51.999999999999986       11.745797491831034
22.702238762804566        51.98275178530673        12.639080824459041
22.423500976464517        52.155167856871145       12.428802316837182
22.144763190124465        52.32758392843555        12.178955714413544
22.423500976464517        51.821834523537824       12.53106462549346
22.144763190124465        51.99425059510223        12.290017318302729
22.144763190124465        51.66091726176891        12.384363214790305
22.700820597785697        52.98651781291628        12.26164634820553
22.422555533118604        53.15767854194418        12.030353547145566
22.14429046845151         53.32883927097207        11.770616715020308
22.422555533118604        52.82434520861084        12.175265835231965
22.14429046845151         52.99550593763874        11.915692795762453
22.14429046845151         52.6621726043054         12.051230724892886
22.42302825479156         52.48975653274099        12.308828332619196
22.701766041131606        52.31734046117658        12.526857845543617
22.70129331945865         52.65192913704642        12.401046353459055
22.69708679917013         53.98427625361173        11.778818994675957
22.42006633404156         54.156184169074514       11.535108692216506
22.14304586891299         54.32809208453729        11.263541561674694
22.42006633404156         53.82285083574115        11.71081591510598
22.14304586891299         53.994758751203925       11.439000617527581
22.14304586891299         53.66142541787056        11.61202153415708
22.42131093358008         53.490264688842664       11.87542806028348
22.699575998247173        53.31910395981476        12.11039055534447
22.698331398708653        53.65169010671325        11.949448104168056
22.700203299448702        56.98821341645445        10.01104800422081
22.42214400089394         57.15880894430299        9.761974435695809
22.14408470233918         57.329404472151516       9.493083206120776
22.42214400089394         56.825475610969654       9.966215516536792
22.14408470233918         56.99607113881819        9.694064162528747
22.14408470233918         56.66273780548485        9.89546223524134
22.42324565673178         57.49208199776031        9.561950800793761
22.701304955286542        57.32148646991177        9.807621074600277
22.70240661112438         57.654759523369094       9.605950994138468
21.288675134594808        55.166666666666686       9.86902373145777
21.577350269189612        55.33333333333337        10.201595423670648
21.866025403784416        55.50000000000006        10.39730798629418
21.000000000000004        55.33333333333334        9.260260899309001
21.288675134594808        55.50000000000003        9.706079766534423
21.577350269189612        55.6666666666667         10.015039504170218
21.000000000000004        55.66666666666667        9.108486369162609
21.288675134594808        55.83333333333336        9.530693281810727
21.866025403784416        55.83333333333339        10.195944491953954
21.866025403784416        56.16666666666672        9.996437883300693
21.577350269189612        56.00000000000004        9.827533039074073
21.866025403784416        54.8333333333334         10.774020482135573
21.866025403784416        55.16666666666673        10.585083943216791
21.577350269189612        55.00000000000004        10.385487861791873
22.699795306556712        54.98399703142787        11.223172710621235
22.421872005632615        55.15599802095194        10.971813707943785
22.143948704708514        55.32799901047599        10.696525466501432
22.421872005632615        54.822664687618605       11.165455503881
22.143948704708514        54.99466567714266        10.887234342931292
22.143948704708514        54.661332343809335       11.079103801357375
22.420969169837086        54.48942442834656        11.353157662519335
22.69798963496566         54.31751651288378        11.599354695598823
22.698892470761184        54.65075677215582        11.414139267580527
22.705372875322638        55.98406816383076        10.626734031158735
22.425590384809897        56.15604544255386        10.374045793132943
22.145807894297157        56.32802272127695        10.098063836191406
22.425590384809897        55.82271210922053        10.57713558795814
22.145807894297157        55.99468938794362        10.29843359508718
22.145807894297157        55.661356054610295       10.500660239669806
22.42386719285192         56.49076052676176        10.169946250148937
22.70364968336466         56.318783248038656       10.421136546140787
22.70192649140668         56.65349833224655        10.21590787049481
22.423731195221254        55.48935506508623        10.77612382516046
22.701654496145352        55.317354075562164       11.027658171886209
22.703513685733995        55.65071111969646        10.828845278732024
23.538924873433615        56.48856716128878        10.646626612638366
23.259351015438646        56.655115913010675       10.450777848636388
22.979777157443674        56.82166466473256        10.23891831249722
23.261074207396625        56.320400828802775       10.657481379418993
22.981500349401653        56.486949580524666       10.444700011025553
22.98322354135963         56.152234496316765       10.650850518925857
23.533079794442333        57.48934291939183        10.031186166377365
23.256555951948965        57.65557280520336        9.83642543287773
22.980032109455593        57.82180269101489        9.628042631696955
23.255454296111125        57.322299751746044       10.039909557747306
22.978930453617753        57.48852963755756        9.829741309783456
22.977828797779914        57.15525658410024        10.033196837028507
23.257402655774882        56.98870783237835        10.245267330594391
23.536976513769854        56.82215908065646        10.441327052023057
23.535028154106094        57.15575100002414        10.236180236602742
23.257125432850245        57.98834659065193        9.635968942884723
23.533649275343613        57.8221167048404         9.82975987302568
23.534218756244897        58.15489049028896        9.63042949711074
23.53465262748818         54.48956987320219        11.82876596841169
23.256366853844362        54.65437892594409        11.648220609702957
22.978081080200536        54.819187978685974       11.446356190439602
23.255464018048833        54.32113866667204        11.83331396023531
22.97717824440501         54.485947719413936       11.634386144185425
22.97627540860948         54.15270746014188        11.816664968990084
23.537502549614555        55.48989730577058        11.251952801361844
23.26012599151725         55.65462092512398        11.062373081915215
22.982749433419944        55.81934454447737        10.853966825180937
23.258266801928606        55.32126388098968        11.261582009116342
22.980890243831304        55.48598750034307        11.054626912568034
22.97903105424266         55.152630456208776       11.251988645536139
23.257316827886484        54.98782140346688        11.4572354001096
23.535602601530304        54.82301235072498        11.641163094128103
23.53655257557243         55.15645482824778        11.448892038444784
23.260600099456937        55.98751087696337        10.86082361358462
23.53797665755424         55.822787257609974       11.051970170955595
23.538450765493927        56.15567720944938        10.85019477471451
24.364642540464413        58.01192521829591        9.928083708516326
24.088024439358335        58.17050490410979        9.77435078548968
23.811406338252258        58.32908458992365        9.609387895528467
24.087454958457055        57.837731118661225       9.972594227696007
23.810836857350978        57.99631080447509        9.80712684587063
23.810267376449694        57.66353701902652        10.006961713649677
23.81029120291064         57.32894964599542        10.210248078300843
24.087502611378948        57.168556372599014       10.376050279146176
24.364714019847256        57.008163099202605       10.528592768913422
24.087478784917998        57.50314374563012        10.173917797922465
24.36469019338631         57.3427504722337         10.327614171117109
24.36466636692536         57.6773378452648         10.127444484318104
24.089450971042712        56.834964453231336       10.579133870801282
23.812239562574405        56.995357726627745       10.414286909241044
23.814187922238162        56.66176580726005        10.618478485376292
23.815498592430643        56.32871988431132        10.822223379520768
24.092072311427664        56.16887260733385        10.982621536648892
24.368646030424692        56.00902533035639        11.1278210840229
24.090761641235186        56.501918530282595       10.781359003362166
24.36733536023221         56.34207125330512        10.929040911593784
24.366024690039733        56.67511717625386        10.729298139890595
24.09159820348798         55.83598265549446        11.182131445926252
23.815024484490955        55.99582993247192        11.023762415197465
23.814550376551267        55.662939980632515       11.223508685039217
21.000000000000004        35.00000000000001        5.021748474984308
21.288675134594808        35.16666666666668        5.356300591669137
21.577350269189612        35.33333333333335        5.637969977591016
21.866025403784416        35.50000000000002        5.866756632750004
21                        35.333333333333336       5.142073672474055
21.288675134594804        35.5                     5.478837161178088
21.57735026918961         35.66666666666667        5.762717919119396
21                        35.666666666666664       5.272105309850746
21.2886751345948          35.83333333333333        5.611080170574318
20.999999999999996        35.99999999999999        5.411843387114715
20.999999999999996        33.99999999999999        4.72733373716777
21.288675134594804        34.16666666666666        5.04815276659664
21.57735026918961         34.33333333333333        5.312895140989933
21.866025403784416        34.49999999999999        5.521560860347648
21                        34.33333333333333        4.827019019933403
21.288675134594804        34.5                     5.161474807078862
21.577350269189612        34.66666666666666        5.439853939188964
21                        34.66666666666667        4.925157265872249
21.288675134594808        34.83333333333333        5.2732498107344625
21.866025403784416        34.833333333333336       5.633279644901636
21.866025403784416        35.16666666666668        5.74834490236907
21.577350269189612        35                       5.53723872193324
21.000000000000004        47.00000000000001        10.28324545830695
21.288675134594808        47.16666666666667        10.969389755735964
21.577350269189612        47.33333333333333        11.50698413736307
21.866025403784416        47.499999999999986       11.89602860318771
21.000000000000004        47.33333333333334        10.452662551270851
21.288675134594808        47.5                     11.116066640267375
21.57735026918961         47.66666666666666        11.630920813461934
21                        47.66666666666667        10.5764745349031
21.288675134594804        47.83333333333333        11.2171384154673
21                        48                       10.654681409204139
21.000000000000004        45.000000000000014       9.421546601269021
21.288675134594808        45.166666666666664       10.047010544607392
21.577350269189612        45.333333333333314       10.557825915943603
21.866025403784416        45.49999999999996        10.953992715277822
21.000000000000004        45.33333333333335        9.589079714663523
21.288675134594808        45.49999999999999        10.231022919227692
21.57735026918961         45.66666666666664        10.758317551789592
21                        45.666666666666686       9.769298560827814
21.288675134594804        45.83333333333333        10.427721026617505
21                        46.000000000000014       9.962203139761451
21                        44.00000000000001        8.92651285753591
21.288675134594808        44.16666666666666        9.51223334753143
21.577350269189612        44.33333333333331        9.997606973100314
21.866025403784416        44.49999999999996        10.38263373424307
21.000000000000004        44.33333333333334        9.101764048293683
21.288675134594808        44.49999999999999        9.711878544211261
21.577350269189612        44.66666666666664        10.221646175702485
21.000000000000004        44.66666666666668        9.266775296204719
21.288675134594808        44.83333333333333        9.901283798044524
21.866025403784416        44.83333333333329        10.578832370444845
21.866025403784416        45.16666666666663        10.769285364123206
21.577350269189612        44.99999999999997        10.392608867084807
21                        43.00000000000001        8.394657390610519
21.288675134594808        43.166666666666686       8.958240711330165
21.577350269189612        43.33333333333336        9.426246791455638
21.866025403784416        43.50000000000003        9.798675630986944
21                        43.33333333333334        8.554936319783403
21.288675134594804        43.500000000000014       9.132275699166504
21.57735026918961         43.666666666666686       9.614037837955767
21                        43.66666666666667        8.732221475425124
21.288675134594804        43.83333333333334        9.323316913472127
21.866025403784416        43.83333333333334        9.993044973833555
21.866025403784416        44.16666666666664        10.187697674918855
21.577350269189612        44                       9.805680726408697
21                        38.00000000000001        6.046210587244187
21.288675134594808        38.166666666666686       6.490772826717321
21.577350269189612        38.33333333333337        6.836091846845502
21.866025403784416        38.50000000000005        7.082167647628789
21                        38.33333333333334        6.1829574988155285
21.288675134594804        38.50000000000002        6.634520534900525
21.57735026918961         38.6666666666667         6.986840351640515
21                        38.66666666666667        6.333434269511461
21.288675134594804        38.83333333333335        6.791998102208209
21                        39                       6.4976408993319845
23.54098420304514         52.48468191696118        12.7795094560835
23.260929667958663        52.651960548946214       12.633579623024008
22.98087513287218         52.81923918093125        12.460958587064724
23.26140238963162         52.31737187307637        12.759107992674524
22.981347854545135        52.484650505061396       12.593422774516771
22.98182057621809         52.15006182919154        12.712298448799686
22.677122282131304        78.51405687276286        2.948587206210099
22.83856114106565         78.75702843638143        2.901052048182386
22.999999999999996        79                       2.835313437262556
22.505227807732318        78.75702843638143        2.839995831198419
22.666666666666664        79                       2.7764897976776948
22.333333333333332        79                       2.7014518040339164
23.145262275966246        78.73005663245425        2.98108298941016
22.9838234170319          78.48708506883568        3.0242406553974255
23.290524551932492        78.4601132649085         3.09674166918479
23.623857885265828        78.46011326490851        3.155295602528815
23.811928942632914        78.73005663245425        3.1154699795053533
24                        79                       3.062812607516032
23.47859560929958         78.73005663245425        3.049450496635025
23.666666666666664        79                       2.9893275751193724
23.33333333333333         79                       2.9134945183681213
24.14908946605849         78.69854702660041        3.1845575816770086
23.961018408691405        78.42860365905466        3.2242141923031062
24.298178932116983        78.39709405320082        3.289979150210055
24.333333333333332        79                       3.110716842717814
24.482422799391824        78.69854702660041        3.2337607771784156
24.631512265450315        78.39709405320082        3.340481306011057
24.666666666666664        79                       3.1640201922593265
24.815756132725156        78.69854702660041        3.288363087019483
25                        79                       3.222722656140516
25.24187664857076         78.51794388950984        3.4036298819328956
25.120938324285376        78.75897194475492        3.3174469778955054
24.93669445701054         78.45751897135534        3.3730003463534164
25.575209981904095        78.51794388950984        3.455263021668852
25.787604990952048        78.42563861142159        3.5048108965327356
26                        78.33333333333333        3.5530082400245626
25.787604990952048        78.75897194475492        3.4052739712733624
26                        78.66666666666666        3.4557774427666326
26                        79                       3.3313042170661626
25.454271657618712        78.75897194475492        3.3643312899248246
25.666666666666664        79                       3.3010519941050136
25.33333333333333         79                       3.2648581404631134
20.999999999999996        32.99999999999999        4.523440389380067
21.288675134594804        33.166666666666664       4.791038970521068
21.57735026918961         33.33333333333333        5.02302599003112
21.866025403784416        33.5                     5.219401447910112
21                        33.33333333333333        4.5836555142494335
21.288675134594804        33.49999999999999        4.864560263160029
21.57735026918961         33.666666666666664       5.109853450439341
20.999999999999996        33.66666666666666        4.651619963512037
21.2886751345948          33.83333333333333        4.9458308801919495
21.866025403784416        33.83333333333333        5.316713930280783
21.866025403784416        34.16666666666666        5.417433734426656
21.57735026918961         33.99999999999999        5.209670634827119
21                        32                       4.249453428953866
21.288675134594808        32.16666666666668        4.5195323120527275
21.577350269189612        32.33333333333336        4.747111223745531
21.866025403784416        32.500000000000036       4.932190164032556
21                        32.33333333333333        4.330479791589123
21.288675134594804        32.500000000000014       4.609225768847187
21.57735026918961         32.666666666666686       4.845471774699637
20.999999999999996        32.66666666666666        4.421808778397856
21.2886751345948          32.833333333333336       4.709221849815455
21.866025403784416        32.83333333333336        5.025750668442799
21.866025403784416        33.16666666666668        5.12148776306867
21.57735026918961         33.000000000000014       4.93316058725755
22.7014637726638          32.98136830693293        5.3697506953535745
22.422984316370673        33.15424553795529        5.328599060162375
22.144504860077546        33.327122768977645       5.278482644347839
22.422984316370673        32.82091220462197        5.230463638091829
22.144504860077543        32.993789435644324       5.180458090891903
22.144504860077546        32.660456102311          5.084610127651507
21.000000000000004        31                       4.027410893837963
21.288675134594808        31.16666666666668        4.280388671004354
21.577350269189612        31.333333333333357       4.4953811528326195
21.866025403784416        31.50000000000004        4.672388339322623
21.000000000000004        31.333333333333336       4.10449427750238
21.288675134594808        31.500000000000014       4.3664549306071905
21.57735026918961         31.666666666666693       4.59043028837374
21                        31.666666666666664       4.178508455874384
21.288675134594804        31.833333333333343       4.449451984917561
21.866025403784416        31.83333333333337        4.758120040658486
21.866025403784416        32.1666666666667         4.844720648895084
21.577350269189612        32.00000000000002        4.668336302609171
21                        26.999999999999996       3.3232889713559763
21.288675134594808        27.16666666666665        3.527061157304626
21.577350269189612        27.3333333333333         3.6931285268732124
21.866025403784416        27.499999999999954       3.8214910800618482
21                        27.333333333333336       3.369717679330783
21.288675134594804        27.499999999999986       3.5771346234263905
21.57735026918961         27.666666666666636       3.7468467511420736
21                        27.666666666666668       3.424483863415135
21.288675134594804        27.833333333333318       3.635545565657867
21                        28.000000000000004       3.4875875236091987
21.866025403784416        26.49999999999999        3.640650354698245
21.866025403784416        26.83333333333331        3.7002038898092593
21.866025403784416        27.16666666666663        3.76048413159708
21.577350269189612        26.666666666666657       3.577634900175284
21.577350269189612        26.99999999999998        3.635018360185803
21.288675134594804        26.83333333333333        3.471847772394547
22.695772976271684        25.981736460902578       3.765084176383897
22.419190452109262        26.15449097393505        3.7296203135007517
22.14260792794684         26.32724548696752        3.6881423729388585
22.419190452109262        25.82115764060172        3.670895606306375
22.142607927946838        25.993912153634188       3.6300119636780424
21.866025403784416        26.166666666666654       3.5831142433708214
22.14260792794684         25.660578820300856       3.573276126401632
21.866025403784416        25.83333333333332        3.526972704027944
21.866025403784416        25.499999999999993       3.472225736669557
21.288675134594808        28.16666666666668        3.689309245676533
21.577350269189612        28.333333333333346       3.863293397388708
21.866025403784416        28.500000000000018       4.009539978745807
21                        28.333333333333336       3.535293224421868
21.288675134594804        28.500000000000007       3.742114231496032
21.57735026918961         28.66666666666668        3.9211976682150924
21                        28.666666666666668       3.58521010163206
21.288675134594804        28.833333333333336       3.7971303937129983
21                        29                       3.6373381552396093
21.866025403784416        27.833333333333307       3.8814514565646387
21.866025403784416        28.166666666666664       3.9441344227926347
21.577350269189612        27.999999999999993       3.803708779402802
22.701096452779854        27.987413958873248       4.14403797136961
22.422739436448044        28.158275972582175       4.1065123653560525
22.14438242011623         28.329137986291094       4.061679701148119
22.422739436448044        27.824942639248817       4.0405465818704815
22.14438242011623         27.995804652957737       3.9959940314287605
22.14438242011623         27.662471319624384       3.933030951434524
22.144555663868275        28.65994782557056        4.12730648600541
22.42291268020009         28.48908581186163        4.173054832943678
22.701269696531902        28.318223798152708       4.21149612168757
22.423085923952137        28.819895651141096       4.241161251561089
22.701442940283947        28.64903363743217        4.2805182230353145
22.701616184035995        28.979843476711633       4.351104275412872
22.693669425986005        26.99154377968428        3.948959047274276
22.417788085252145        27.161029186456172       3.911902128163821
22.14190674451828         27.33051459322806        3.869412805759706
22.417788085252145        26.82769585312285        3.8499037790514867
22.14190674451828         26.997181259894738       3.8079101569711136
22.14190674451828         26.663847926561417       3.747134214859495
22.42026376085009         27.49298591285249        3.975578271533919
22.696145101583955        27.3235005060806         4.012693188339571
22.698620777181905        27.655457232476923       4.077719496371386
22.418489268680702        26.49109341352895        3.7890923794591935
22.695071792843123        26.318338900496478       3.8250364663800887
22.694370609414563        26.654941340090378       3.8863280900101596
25.184669419808806        65.51757996849516        6.477850282225332
24.91223694725352         65.68130421206213        6.3686120717256065
24.63980447469823         65.84502845562909        6.256433418559363
24.91235090702103         65.34877488713309        6.488601190966815
24.63991843446574         65.51249913070006        6.374509434974884
24.640032394233245        65.17996980577102        6.495920665228615
24.639246414261674        66.17834160655065        6.1410476237323195
24.91167888681696         66.01461736298367        6.251536731847274
25.184111359372245        65.85089311941671        6.3590853972956545
24.9111208263804          66.34793051390523        6.137551502400803
25.183553298935685        66.18420627033827        6.243410622797907
25.18299523849913         66.51751942125982        6.13082595873201
24.910186188842815        66.6816335392448         6.026313834580776
24.63737713918649         66.84574765722977        5.9192290392818805
24.63831177672408         66.5120446318902         6.0286532117370335
24.63779083581717         67.17989002813408        5.812850547612362
24.910599885473488        67.0157759101491         5.918290185255411
25.183408935129805        66.85166179216412        6.0211571517507565
24.911013582104164        67.3499182810534         5.8131017550651265
25.18382263176048         67.18580416306844        5.914323563904627
25.184236328391158        67.51994653397274        5.810325195193649
24.63894114411401         67.84696304604309        5.60921033288854
24.911588736252583        67.68345479000791        5.710886394636263
24.911734472287467        68.01694278852527        5.611420782235744
25.184382064426043        67.8534345324901         5.7092572091025975
25.184527800460927        68.18692253100745        5.610787309500766
24.638365989965585        67.51342653708858        5.709644378914473
26                        67                       6.103991527215167
25.72807877613039         67.17331551132425        6.008321066014826
25.456157552260773        67.3466310226485         5.910432288674316
25.72766507949971         66.83917314041994        6.115427088759304
25.455743855630097        67.01248865174419        6.015984484402064
25.45533015899942         66.67834628083989        6.124371899264937
25.456157552260777        67.67996435598184        5.807743747115793
25.72807877613039         67.50664884465758        5.904269575117504
26                        67.33333333333333        5.998577086979059
25.72807877613039         67.83998217799092        5.802843949334306
26                        67.66666666666666        5.895788511857083
26                        68                       5.795625801849224
25.728224512165273        68.17347017650827        5.703990984127817
25.456449024330542        68.34694035301654        5.610420882307437
25.456303288295658        68.01345235449918        5.707783271467026
24.63910835807431         64.84682488704968        6.620775483823818
24.910502834703152        64.6824850496904         6.7383437448521155
25.181897311331994        64.51814521233112        6.852513488095632
24.911426870862087        65.01562996841174        6.611833235962596
25.18282134749093         64.85129013105247        6.72434728891177
25.183745383649867        65.18443504977381        6.599459553621688
24.908900341008493        64.34978713762662        6.868193768374149
24.637505864379648        64.51412697498588        6.748665472192801
24.635903370684986        64.1814290629221         6.88006159138161
23.81196775605799         58.66175867876639        9.41313522525546
24.088585857164063        58.50317899295251        9.578108397412754
24.36520395827014         58.34459930713864        9.731851602635373
24.089147274969793        58.83585308179524        9.384422281549703
24.36576537607587         58.677273395981366       9.53817576896838
24.366326793881598        59.0099474848241         9.347056207515257
24.090846822762362        59.1697699417721         9.193013425654987
23.815366851643123        59.329592398720095       9.029719763933155
23.813667303850558        58.99567553874324        9.219737243877153
23.815493592089187        59.66207853261506        8.84271515597494
24.090973563208422        59.50225607566706        9.005239544900038
24.36645353432766         59.342433618719056       9.158513053963604
24.091100303654486        59.83474220956202        8.820668046276044
24.366580274773725        59.67491975261402        8.973172282542961
24.36670701521979         60.007405886508984       8.791033893253195
24.08764294852508         60.16874497475519        8.637824328188222
23.80857888183037         60.330084063001394       8.476416705732095
23.812036236959777        59.996081297808225       8.657644493326574
25.179106392409672        59.516959749243064       9.20155027330559
24.908306600013045        59.68044179499837        9.072475754302836
24.63750680761642         59.843923840753675       8.935636960952063
24.90817985956698         59.34795566110341        9.255904558768627
24.637380067170355        59.511437706858715       9.118420557829804
24.63725332672429         59.178951572963754       9.304406536838496
23.541770316682538        62.49114000480245        7.326907063194433
23.260695122935555        62.65557187902457        7.164057086859033
22.979619929188573        62.82000375324668        6.994994833405286
23.262340499273737        62.32345632069898        7.315086257039512
22.98126530552675         62.4878881949211         7.142613190678101
22.982910681864936        62.155772636595515       7.294146766327435
23.26085169737891         61.99085507259888        7.469244735908805
23.538792712892885        61.82593750860225        7.63722392740163
23.54028151478771         62.15853875670235        7.480076730259849
23.256538766858448        62.989311733198335       7.015863183489235
23.53761396060543         62.82487985897622        7.176004674769412
23.533457604528326        63.15861971314998        7.0290144699934025
23.808488230962194        63.33077991411288        7.033818597457824
24.08767521347316         63.169200260901995       7.176683284701747
24.366862195984133        63.007620607691116       7.314530510598339
24.086356614932278        63.504350387744154       7.032840206649348
24.36554359744325         63.342770734533275       7.168575400808349
24.364224998902365        63.677920861375426       7.026437549648225
24.091831569550273        62.83546040672823        7.324483314373621
23.8126445870393          62.99704005993911        7.179257622857205
23.816800943116405        62.66330020576534        7.328608831905708
24.63639829603299         63.846128013756974       7.016547399396505
24.90989019170449         63.67918503929635        7.140847034324364
25.183382087376           63.51224206483573        7.2610158619016305
24.90939526635649         64.01448608846148        7.0027541089356085
25.182887162027995        63.84754311400086        7.121315819138989
25.182392236679995        64.18284416316598        6.9851483612036285
24.91120879024538         63.34403491245419        7.282917551333403
24.63771689457387         63.510977886914816       7.156742954166193
24.639035493114754        63.17582776007265        7.300755767565639
23.816661112693566        62.33073681805133        7.480685470022822
24.091551908704595        62.170333631300196       7.628593683441141
24.366442704715624        62.00993044454908        7.770631703449584
24.091691739127434        62.50289701901421        7.474615834647565
24.36658253513846         62.34249383226309        7.6147526439793785
24.366722365561294        62.6750572199771         7.462718913028974
24.090063106809772        61.837732383200105       7.786387522736131
23.815172310798744        61.99813556995122        7.636167223202944
23.813683508903917        61.665534321851126       7.795626506459595
23.81272710747463         61.33309634811144        7.959218278587237
24.088150303951195        61.17285643572072        8.113533877204803
24.363573500427766        61.01261652333           8.2612954504725
24.08910670538048         61.50529440946041        7.948019275891561
24.364529901857047        61.34505449706969        8.09385801997363
24.365486303286335        61.67749247080938        7.93030343763263
23.807534376899696        60.66515427527507        8.298885938380614
24.086598443594404        60.50381518702886        8.458811044448955
24.365662510289113        60.342476098782655       8.610538093126255
24.08555393866373         60.83888539930254        8.283714079909789
24.364618005358437        60.677546311056325       8.433958612199357
23.810130742187162        60.999125311693255       8.127072376633897
24.637610261459304        62.84406698820847        7.446455044201123
24.90835832693447         62.680513368725805       7.573681601127581
25.17910639240964         62.51695974924315        7.696210181377784
24.909783558589922        63.01227414059           7.426503806682428
25.18053162406509         62.84872052110734        7.547553869122889
25.181956855720543        63.180481292971535       7.402489095964194
24.908218496511637        62.347949981011794       7.725270413229099
24.637470431036462        62.51150360049445        7.596343651467178
24.63733060061363         62.17894021278043        7.7500775872530046
25.455330158999423        66.34501294750655        6.235512350064707
25.727665079499708        66.17250647375327        6.337526151997085
26                        66                       6.436867364529179
25.727665079499708        66.5058398070866         6.225033333443098
26                        66.33333333333333        6.323022178221029
26                        66.66666666666666        6.212063565783026
25.72822313993627         65.83919332283173        6.453137379336397
25.455888219435977        66.01169979658499        6.349610295767295
25.456446279872537        65.67838664566344        6.466798351901787
21                        49                       10.85891357613689
21.288675134594808        49.16666666666665        11.499820579931939
21.577350269189612        49.33333333333329        12.001944659157324
21.866025403784416        49.49999999999994        12.365285813813268
21                        49.333333333333336       10.90100498989252
21.288675134594804        49.49999999999998        11.543427922788375
21.57735026918961         49.66666666666662        12.047067931114288
21                        49.666666666666664       10.965777935023217
21.288675134594804        49.83333333333331        11.6097167970196
21.866025403784416        49.8333333333333         12.383283853911909
21.866025403784416        50.16666666666666        12.385439537744183
21.577350269189612        49.99999999999998        12.059786526377879
21.288675134594808        48.16666666666666        11.31045847884247
21.577350269189612        48.333333333333314       11.825813781418958
21.866025403784416        48.49999999999998        12.200747316933443
21                        48.33333333333333        10.73745372448433
21.288675134594804        48.499999999999986       11.385995134616921
21.57735026918961         48.66666666666664        11.894114777687834
21                        48.666666666666664       10.805531113462063
21.288675134594804        48.83333333333332        11.446836864089022
21.866025403784416        48.8333333333333         12.266786309526632
21.866025403784416        49.166666666666615       12.321632475153368
21.577350269189612        48.99999999999997        11.953626131905832
21.866025403784416        47.833333333333314       12.009773710019607
21.866025403784416        48.16666666666664        12.111346614601459
21.577350269189612        47.999999999999986       11.734453398565384
22.70105001635951         49.98194604103407        12.956808514126267
22.42270847883448         50.15463069402272        12.802097151192651
22.14436694130945         50.327315347011364       12.607078601587446
22.42270847883448         49.821297360689364       12.801149086214387
22.144366941309446        49.99398201367801        12.613447905315025
22.14436694130945         49.66064868034465        12.603974852776796
22.702388819992436        48.9815599636923         12.870824349997564
22.423601014589764        49.15437330912818        12.741595124851543
22.14481320918709         49.32718665456406        12.573082279456813
22.423601014589764        48.82103997579486        12.685432882298763
22.144813209187088        48.99385332123074        12.523174488850445
22.14481320918709         48.660519987897416       12.462073871277294
22.42315474671212         49.487835334908766       12.780678022968694
22.701942552114794        49.31502198947288        12.918097572911552
22.70149628423715         49.64848401525347        12.946758960954305
25.456446279872537        65.34505331233011        6.587033111504516
25.72822313993627         65.17252665616505        6.6932066854935925
26                        65                       6.796371004192534
25.72822313993627         65.50585998949839        6.571648292277369
26                        65.33333333333333        6.673488977362803
26                        65.66666666666666        6.5536544308083515
25.727299103777334        64.83938173744372        6.81787641690388
25.455522243713602        65.01190839360876        6.7101726129078445
25.454598207554664        64.67876347488742        6.836590578204886
25.454598207554668        64.34543014155409        6.966552094402967
25.727299103777334        64.17271507077704        7.076973216127994
26                        64                       7.183776853270754
25.727299103777334        64.50604840411037        6.945816772041782
26                        64.33333333333333        7.051425481296359
26                        64.66666666666666        6.922290198270272
25.727794029125334        63.83741402161191        7.212466204057565
25.455093132902665        64.01012909238895        7.10061602492173
25.455588058250665        63.67482804322382        7.238212540267884
25.456449024330542        68.68027368634988        5.515483838485159
25.72822451216527         68.5068035098416         5.6077024785624525
25.999999999999996        68.33333333333333        5.697985834540786
25.72822451216527         68.84013684317495        5.513874847755631
25.999999999999993        68.66666666666666        5.602806741990886
25.999999999999996        69                       5.510088524199521
25.456128349423242        69.34525368982901        5.333358914760639
25.72806417471162         69.1726268449145         5.422587411278604
25.72806417471162         69.50596017824783        5.333390237889969
25.999999999999993        69.33333333333333        5.419615923249584
25.999999999999993        69.66666666666666        5.33133549729424
25.456288686876892        69.01276368808944        5.423246350210993
25.45558805825067         63.34149470989048        7.378527473291225
25.727794029125334        63.170747354945235       7.491753338926607
26                        62.99999999999999        7.600693458807807
25.727794029125334        63.50408068827858        7.350471975088153
26                        63.33333333333333        7.458445664154224
26                        63.66666666666666        7.319473462308537
25.72636879746988         62.83898658308105        7.6357120754988115
25.454162826595212        63.00973393802629        7.521243458608595
25.45273759493976         62.6779731661621         7.667550983022123
22.701304140312978        50.9821922673707         12.877464228475022
22.42287789480346         51.1547948449138         12.691006848602203
22.144451649293938        51.3273974224569         12.46484430322689
22.42287789480346         50.82146151158047        12.746771134186194
22.144451649293938        50.99406408912357        12.52947383929436
22.144451649293938        50.66073075579024        12.57820067979792
22.423189435633986        51.48831468422581        12.619933954280027
22.701615681143508        51.31571210668271        12.815799528267306
22.701927221974035        51.649231945994714       12.736338393595311
22.422793186818968        50.48804610280159        12.783880424403767
22.701134724343998        50.31536144981294        12.949252982338026
22.701219432328486        50.648776858591816       12.922804887120979
23.537294923790178        51.48237590971921        13.084130166352969
23.25894287012831         51.649167868248384       12.964068799001076
22.980590816466435        51.81595982677756        12.815719018369768
23.258631329297778        51.31564802893638        13.04382262288436
22.980279275635908        51.482439987465554       12.904224714879547
22.979967734805378        51.148920148153536       12.974933976925046
23.26017262987996         51.983269870662376       12.869171264997494
23.53852468354183         51.816477912133195       12.997755667915493
23.539754443293486        52.15057991454718        12.896215431159021
23.538690228244647        50.48240128341731        13.243430841325457
23.259561532267426        50.64899827806845        13.15054003250091
22.980432836290202        50.81559527271957        13.028551161550748
23.259476824282935        50.31558286928957        13.177302074071749
22.980348128305714        50.4821798639407         13.06460251165934
22.980263420321222        50.14876445516182        13.08176129833863
23.259096430782602        50.982323153502406       13.105921566510606
23.538225126759823        50.81572615885128        13.207811093970324
23.537760025275           51.149051034285236       13.154710868979475
23.529827969674354        53.48814764167789        12.345349218541655
23.25224757950628         53.65352384565584        12.180325645195285
22.974667189338206        53.81890004963378        11.99148223724007
23.253492179044805        53.320937698757355       12.341353965861705
22.97591178887673         53.486313902735304       12.157310952319305
22.97715638841525         53.15372775583681        12.313453009082961
23.25721092350173         52.986449123851784       12.493312481508292
23.53726545858821         52.81917049186674        12.646480751033883
23.533546714131283        53.15365906677231        12.501760671853287
23.253855798777558        53.98733125616394        12.011188495474165
23.531436188945626        53.821955052185984       12.181892187349177
23.533044408216902        54.155762462694085       12.009697770639189
24.363112207375867        54.01019435276221        12.242291996313169
24.086959014079973        54.16998619290887        12.123593370049559
23.810805820784076        54.32977803305553        11.985751360749093
24.085350794808697        53.83617878240077        12.293640485547229
23.8091976015128          53.99597062254743        12.161240819611569
23.807589382241524        53.66216321203933        12.327992892956669
24.63725332672429         58.845618239630426       9.493564589237948
24.908179859566978        58.68128899443674        9.630942874505141
25.179106392409672        58.51695974924307        9.759191063316843
24.90817985956698         59.014622327770084       9.442240939504885
25.17910639240967         58.8502930825764         9.570945245715752
25.17910639240967         59.18362641590973        9.385064982378712
24.90761844176125         58.34861490559402        9.821743497413392
24.636691908918564        58.512944150787696       9.684524681418647
24.63613049111283         58.18027006194497        9.878041045813218
23.811999102093115        54.66309453711927        11.803138797442596
24.08815229538901         54.50330269697261        11.946153953278488
24.364305488684902        54.343510856825944       12.070025726077498
24.089345576698044        54.83661920103634        11.762401067796034
24.365498769993938        54.67682736088968        11.891445987130526
24.366692051302973        55.01014386495343        11.706552779472226
23.813899050177362        55.32997949216487        11.420603654499335
24.090295550740166        55.170061678559144       11.572136980536119
24.09094687711407         55.5030221670268         11.37905818343265
24.367343377676878        55.343104353421076       11.517490154725316
24.367994704050783        55.67606484188873        11.324579589575542
23.81294907613524         54.996537014642065       11.61420531667079
24.638144852216058        57.84575521582311        10.074800735065146
24.911647163967704        57.67958521335031        10.210949308708386
25.18514947571935         57.5134152108775         10.336529429445989
24.909632802864476        58.01410005947216        10.015629696946995
25.18313511461612         57.84793005699935        10.142649895175163
25.181120753512893        58.18244490312121        9.950203773132067
24.911670990428654        57.34499784031921        10.407630410893503
24.638168678677005        57.511167842792005       10.272821674058594
24.638192505137955        57.17658046976091        10.471651524049296
24.63617814403472         56.84442864921613        10.66921322156352
24.907642268222176        56.68069419922965        10.79749047344087
25.17910639240964         56.51695974924317        10.9134245245453
24.90965662932541         57.01284601977443        10.602592151556408
25.18112075351287         56.849111569787944       10.72118957829071
25.18313511461611         57.18126339033272        10.528891213257623
24.908952938414657        56.347648276280914       10.992975076899484
24.637488814227194        56.51138272626739        10.86730820878147
24.63879948441967         56.17833680331865        11.064440596725348
24.640656405571754        55.84502697261725        11.25998998947685
24.91266678071881         55.6810286148781         11.377800189966464
25.18467715586587         55.51703025713896        11.481251685491747
24.910809859566733        56.01433844557951        11.186676245809018
25.18282023471379         55.850340087840365       11.294553189928298
25.180963313561712        56.18364991854176        11.105277469612815
24.912015454344907        55.34806812641045        11.565933940812913
24.640005079197845        55.51206648414959        11.452436117676365
24.63935375282394         55.17910599568194        11.641034305473044
23.808991347382086        53.32788454399393        12.487118603310517
24.088154725089815        53.167621446309965       12.607115076100468
24.367318102797544        53.007358348626006       12.705338636911428
24.086752759949256        53.50190011435537        12.455362444361615
24.365916137656985        53.341637016671406       12.560959083787731
24.364514172516426        53.675915684716806       12.406610203588366
24.091873469546748        52.8331328714044         12.749165075866834
23.812710091839016        52.99339596908836        12.636349329849518
23.81642883629594         52.65890739418279        12.773888682257592
24.638570845081254        54.84524248262943        11.826385648558045
24.910449638859525        54.68034110030543        11.930113844481458
25.182328432637803        54.51543971798142        12.017737367242345
24.911232546602214        55.01420461335793        11.750661562699845
25.183111340380492        54.84930323103393        11.844184146764094
25.18389424812318         55.18316674408645        11.665355586180553
24.909256357550493        54.34702459624169        12.103261953732233
24.637377563772215        54.511925978565685       12.005406307012544
24.63618428246318         54.17860947450195        12.178113496755824
24.636416128510852        53.84419406036548        12.344545339555971
24.909720049645834        53.67819376796875        12.429133529104796
25.18302397078082         53.51219347557202        12.496056564959614
24.909488203598166        54.01260918210521        12.270117307089695
25.182792124733147        53.84660888970848        12.344455963729471
25.18256027868547         54.18102430384495        12.185016231157057
24.911122014786397        53.34391509992335        12.578598640023806
24.63781809365141         53.509915392320075       12.501436998653103
24.63922005879197         53.17563672427468        12.648359330674374
26.000000000000004        58                       10.100478026222524
25.726368797469895        58.17231991641436        9.996401148228447
25.452737594939784        58.34463983282871        9.88263882725991
25.728383158573124        57.837805070292504       10.183773450310255
25.454751956043005        58.010124986706856       10.071831333208412
25.456766317146233        57.675610140585          10.262457251384742
20.999999999999996        36.99999999999999        5.663368382153944
21.288675134594804        37.16666666666669        6.05364326531874
21.57735026918961         37.333333333333385       6.380933179382063
21.866025403784416        37.500000000000085       6.645238124343858
21                        37.33333333333333        5.797776831141681
21.288675134594804        37.50000000000003        6.188509708547124
21.57735026918961         37.66666666666673        6.516257616850925
21                        37.66666666666667        5.925390899505317
21.288675134594804        37.833333333333364       6.316581771151184
21.866025403784416        37.833333333333414       6.790790360165673
21.866025403784416        38.16666666666673        6.936433534594002
21.577350269189612        38.00000000000004        6.676129262544931
21.288675134594804        36.16666666666666        5.726128922252105
21.57735026918961         36.33333333333332        6.001396058144012
21.866025403784416        36.499999999999986       6.237644794790326
21                        36.33333333333333        5.47214037578551
21.288675134594804        36.499999999999986       5.828515794120099
21.57735026918961         36.66666666666665        6.145872813209259
20.999999999999996        36.66666666666666        5.555982040798623
21.2886751345948          36.83333333333332        5.954447342330521
21.866025403784416        36.83333333333336        6.369876634304523
21.866025403784416        37.16666666666672        6.505741077489107
21.57735026918961         37.00000000000002        6.26158669446044
21.866025403784416        35.83333333333334        5.988651518792237
21.866025403784416        36.166666666666664       6.112280906139009
21.57735026918961         36                       5.881189737979517
22.701854764121705        36.981134047467734       6.807799754137235
22.42324497734261         37.15408936497852        6.767388571465371
22.144635190563513        37.3270446824893         6.713201361534293
22.42324497734261         36.82075603164515        6.62721980266379
22.144635190563513        36.99371134915593        6.573368453706183
22.144635190563513        36.660378015822566       6.437168149548182
22.702511358579336        35.982695935616455       6.401102880098779
22.42368270698103         36.1551306237443         6.360558799756372
22.144854055382723        36.32756531187214        6.306072771320212
22.42368270698103         35.82179729041098        6.231656305529874
22.144854055382723        35.99423197853882        6.178939579881304
22.144854055382723        35.6608986452055         6.053540889746968
22.42346384216182         36.48794332769472        6.49186447209815
22.702292493760126        36.31550863956688        6.532618846554616
22.702073628940916        36.64832134351731        6.6681844712341185
22.70352719971509         34.98186982142663        6.026920492224895
22.424359934404865        35.15457988095109        5.9865154342015705
22.14519266909464         35.32728994047555        5.933127481043266
22.424359934404865        34.82124654761775        5.866893558759287
22.14519266909464         34.99395660714221        5.814110678131614
22.14519266909464         34.660623273808866       5.6984403481334915
22.424021320692948        35.48818858568103        6.107613886441489
22.703188586003172        35.31547852615657        6.148703988000916
22.702849972291254        35.64908723088651        6.273431450625544
22.704142279000795        33.98281500172176        5.684012291935811
22.424769987262003        34.155210001147836       5.642714984141262
22.145397695523208        34.32760500057391        5.588564506945199
22.424769987262003        33.82187666781451        5.534672726708593
22.145397695523208        33.99427166724058        5.482479815268466
22.145397695523208        33.660938333907254       5.379802445366741
22.424564960833433        34.48822827438279        5.752989389375603
22.703937252572224        34.31583327495672        5.794685261216171
22.703732226143657        34.64885154819167        5.908987994645902
22.423877151816335        33.4880611028849         5.430208745079769
22.70235660810946         33.31518387186254        5.4716502641695755
22.70324944355513         33.64899943679215        5.576404129696923
23.539026919892027        34.48575442860914        6.110133379077005
23.26052701316638         34.65112622621497        6.088838511190783
22.982027106440736        34.8164980238208         6.061100882240081
23.26073203959495         34.318107952980014       5.9723079932610315
22.982232132869306        34.48347975058584        5.943869374485723
22.982437159297874        34.15046147735089        5.830267630880597
23.53350542597574         30.489725653889234       4.911682302982858
23.256283452808823        30.652817521382076       4.885294165977028
22.979061479641903        30.815909388874914       4.853985201320627
22.701839506474982        30.979001256367752       4.817755409013658
23.254896920703487        30.31894528794255        4.8014711110216135
22.97767494753657         30.482037155435386       4.770253623489472
22.700452974369647        30.645129022928224       4.7341153083068175
22.976288415431235        30.148164921995864       4.6887148603585675
22.699066442264314        30.3112567894887         4.6526680223001975
22.697679910158982        29.977384556049174       4.573413550993691
23.53812075013939         29.492126000392496       4.6704139083794685
23.257973803479256        29.65387885227806        4.642655412048072
22.977826856819117        29.815631704163614       4.6103219595861455
23.259285894771594        29.321365159165545       4.566132722572359
22.979138948111455        29.4831180110511         4.534104879034622
22.698992001451316        29.64487086293666        4.4975020793663845
22.980451039403793        29.150604317938587       4.4596961782501605
22.700304092743657        29.312357169824146       4.423398987506056
23.256435362091374        29.9864120701103         4.721002573748504
23.536582308751505        29.824659218224742       4.748715331007828
23.535043867363623        30.157192436056988       4.82913812920895
23.536755966964648        26.471169444889004       4.036028622309835
23.25572711997177         26.644627556487432       4.010729692864864
22.974698272978888        26.818085668085857       3.9817065011863164
23.256428303400327        26.308025116893532       3.9476449495733075
22.975399456407445        26.481483228491957       3.9188486509085223
22.976100639836005        26.144880788898057       3.8573301342646618
23.534108720958894        27.492451143257966       4.235525718271069
23.256437964899217        27.657438748463065       4.208953112343535
22.978767208839535        27.822426353668156       4.178457196709697
23.253962289301267        27.32548202206674        4.142022494239348
22.976291533241586        27.490469627271832       4.111832650158505
22.973815857643636        27.158512900875508       4.0465002705737225
23.25484470463652         26.985054789277086       4.075684290424223
23.535873551629393        26.811596677678658       4.101144048041147
23.534991136294146        27.152023910468312       4.1676430800282525
23.53954442804661         28.492246256669777       4.44573301434368
23.26023501337641         28.6547786633504         4.41829600455749
22.9809255987062          28.817311070031018       4.386753091580555
23.26006176962436         28.32396882407094        4.347385163816998
22.980752354954156        28.48650123075155        4.316004645021476
22.980579111202108        28.15569139147209        4.246820149492374
23.259760454073998        28.98807191125797        4.491286602190582
23.539069868744203        28.82553950457735        4.518771122940286
23.538595309441796        29.158832752484923       4.59366475428552
23.25824986726179         27.990703786266998       4.2773605348691035
23.535920623321466        27.825716181061903       4.303977610539585
23.537732525684035        28.15898121886584        4.374046709230427
24.36598361338882         28.010877427069172       4.508199406795193
24.09050388494142         28.17133370360271        4.490282148254834
23.81502415649401         28.331789980136243       4.469460017437667
24.088691982578844        27.838068665798772       4.418800318293492
23.813212254131443        27.998524942332306       4.397875949900392
23.811400351768867        27.66525990452837        4.327909088785456
23.540209688765408        33.488549027941254       5.7726009757246315
23.261520552177203        33.65330435253476        5.749392891198424
22.982831415588997        33.81805967712826        5.719863329935465
23.26062771673154         33.31948878760515        5.641780006064767
22.981938580143336        33.48424411219865        5.612252806249193
22.981045744697667        33.15042854726904        5.507496579274463
23.261126295886076        33.98570615275739        5.859248133693478
23.53981543247428         33.82095082816388        5.881907159769662
23.539421176183154        34.153352628386514       5.994417960887111
24.365056861926078        34.0120962555557         6.148875838022261
24.08971354791473         34.16998231324018        6.14044107942645
23.81437023390338         34.32786837092466        6.127526926444662
24.090107804205857        33.837580513017556       6.0263860782591046
23.814764490194506        33.995466570702035       6.012641716766083
23.815158746485633        33.6630647704794         5.900961124159895
23.816225183042757        33.32893956883724        5.791787909937132
24.092240677320106        33.16933010973322        5.806731766640182
24.36825617159745         33.0097206506292         5.817432545833724
24.09117424076298         33.50345531137538        5.915011169241093
24.367189735040327        33.343845852271365       5.924818136812879
24.366123298483203        33.67797105391353        6.035299234208997
24.367526098068616        30.008641398258113       4.97128027969294
24.08951920737099         30.16900281680182        4.954789604112067
23.811512316673365        30.32936423534553        4.934923611875369
24.091057648758877        29.836469598969575       4.872786297091372
23.81305075806125         29.99683101751328        4.852649871478108
23.814589199449134        29.664297799681037       4.772497506653526
21                        40                       6.899587563104068
21.288675134594808        40.16666666666667        7.368033317921478
21.577350269189612        40.33333333333334        7.761008982759404
21.866025403784416        40.50000000000001        8.078514557617739
21                        40.333333333333336       7.048854494172448
21.288675134594804        40.5                     7.539820426774103
21.57735026918961         40.66666666666667        7.955316269396388
21                        40.66666666666667        7.19680531457283
21.288675134594804        40.833333333333336       7.710291424958733
21                        41                       7.3434400243051074
21.288675134594808        41.16666666666667        7.857790443996048
21.577350269189612        41.33333333333334        8.286539382646197
21.866025403784416        41.50000000000001        8.62968684025533
21                        41.333333333333336       7.534183372300706
21.288675134594804        41.5                     8.054484741868425
21.57735026918961         41.66666666666667        8.489184630395018
21                        41.66666666666667        7.734000747246126
21.288675134594804        41.833333333333336       8.260253066690291
21                        42                       7.942892149140925
21.866025403784416        40.83333333333334        8.259700882091485
21.866025403784416        41.16666666666667        8.443424976304032
21.577350269189612        41.00000000000001        8.119658941151863
21.288675134594808        42.16666666666666        8.438264596613944
21.577350269189612        42.33333333333331        8.86162250079547
21.866025403784416        42.499999999999964       9.212965861685502
21                        42.33333333333334        8.06112939066611
21.288675134594804        42.49999999999999        8.589069202714198
21.57735026918961         42.66666666666664        9.04499447147073
21                        42.66666666666667        8.211717804489236
21.288675134594804        42.83333333333333        8.772224981112387
21.866025403784416        42.83333333333332        9.404116743785115
21.866025403784416        43.16666666666667        9.599353333552187
21.577350269189612        43                       9.23357777762954
21.866025403784416        41.83333333333333        8.821614046315759
21.866025403784416        42.16666666666664        9.0160403867925
21.577350269189612        41.99999999999999        8.674153998386975
22.702375257461366        47.980643041078764       12.623860808414177
22.423591972902383        48.15376202738584        12.522288310823377
22.1448086883434          48.326881013692905       12.381250480329891
22.423591972902383        47.82042869405251        12.416753376982422
22.1448086883434          47.993547680359576       12.283782662243285
22.1448086883434          47.66021434702625        12.174142641906972
22.423596493746075        48.48740100159034        12.61209362398771
22.702379778305055        48.31428201528327        12.722648043795274
22.702384299148743        48.64792098948779        12.804969224323145
22.143934128818195        47.32614566518713        12.048207312736949
22.421842853851977        47.15229133037426        12.163545881638402
22.699751578885756        46.978436995561395       12.24204430989218
22.42271741337718         47.48636001221338        12.297179092815433
22.700626138410957        47.312505677400516       12.383375403076279
22.70150069793616         47.64657435923964        12.51064756925028
21.288675134594808        46.166666666666686       10.586928398096182
21.577350269189612        46.33333333333336        11.090229505436117
21.866025403784416        46.50000000000002        11.472106461781033
21.000000000000004        46.33333333333334        10.068464772097544
21.288675134594808        46.500000000000014       10.709893297828657
21.577350269189612        46.666666666666686       11.229897672564533
21.000000000000004        46.66666666666667        10.175478878279524
21.288675134594808        46.83333333333334        10.833610671406525
21.866025403784416        46.83333333333334        11.620670981580181
21.866025403784416        47.166666666666664       11.761978362049053
21.577350269189612        47                       11.372069474629022
21.866025403784416        45.833333333333314       11.133564852106776
21.866025403784416        46.16666666666667        11.306269434274512
21.577350269189612        46                       10.927707305943464
22.421842853851977        46.81895799704094        12.017045874018827
22.143934128818195        46.9928123318538         11.907932188357808
22.143934128818195        46.659478998520484       11.76039992464839
22.701296890313227        45.980536651234054       11.759284281967771
22.42287306147029         46.15369110082271        11.695053082518136
22.144449232627352        46.32684555041136        11.599327142455873
22.42287306147029         45.820357767489355       11.519296441621893
22.144449232627352        45.99351221707801        11.428530308254462
22.144449232627352        45.660178883744656       11.250865919391947
22.422357957661134        46.486324548931826       11.861446201366615
22.700781786504066        46.31317009934317        11.930997737472214
22.70026668269491         46.64580354745228        12.091917746780329
23.536697687467658        46.48614644977282        12.33492653851644
23.257715651273692        46.65024329836901        12.3281370040287
22.978733615079722        46.81434014696521        12.297176261154021
23.25823075508285         46.3176098502599         12.166729007725623
22.979248718888883        46.48170669885609        12.141408981446615
22.979763822698036        46.14907325074698        11.97484825554277
22.700066187311876        44.97911907825956        11.199708625269787
22.422052592802725        45.15274605217303        11.150288737834149
22.14403899829357         45.32637302608649        11.06838343450342
22.422052592802725        44.81941271883969        10.95588550461719
22.14403899829357         44.99303969275316        10.878828142317662
22.14403899829357         44.65970635941982        10.683527207608154
22.422462827136506        45.48655190983119        11.338101164506984
22.70047642164566         45.31292493591772        11.392850993726931
22.700886655979442        45.646730793575884       11.579376212626148
23.534773663388386        45.48774859460991        11.816214672237066
23.256948072363336        45.65201128015129        11.818522842859526
22.97912248133828         45.81627396569267        11.799546046103039
23.25653783802955         45.31820542249313        11.632256058443339
22.978712247004495        45.48246810803451        11.616458619224051
22.978302012670714        45.14866225037635        11.426754042787636
23.25758941372309         45.98481056520559        11.996551873867805
23.535415004748142        45.82054787966421        11.996970524814113
23.536056346107898        46.15334716471851        12.169874480240534
22.701847169313325        43.978869219820936       10.601858271418676
22.423239914137024        44.152579479880615       10.557566052105106
22.14463265896072         44.32628973994028        10.484491206379793
22.423239914137024        43.8192461465473         10.356234975370908
22.14463265896072         43.99295640660697        10.286357638350756
22.14463265896072         43.659623073273664       10.088507428560407
22.42264625346987         44.48599609936015        10.75829795979856
22.701253508646175        44.31228583930047        10.804286085577493
22.700659847979026        44.645702458780015       11.003569536861217
22.70058477956616         42.97817827847549        9.988507038038902
22.422398320972246        43.152118852317          9.950806708260842
22.14421186237833         43.326059426158515       9.887529572576838
22.422398320972246        42.818785518983645       9.748054003913344
22.14421186237833         42.992726092825166       9.686492071685795
22.14421186237833         42.65939275949181        9.489540278462211
22.422819117554635        43.48568249943215        10.153552652633701
22.701005576148546        43.31174192559064        10.193021070801052
22.701426372730936        43.64530557270579        10.39747148192766
21.288675134594808        39.166666666666664       6.910193796260335
21.577350269189612        39.33333333333332        7.266445581613257
21.866025403784416        39.49999999999998        7.566396255390976
21                        39.333333333333336       6.621435718972435
21.288675134594804        39.49999999999999        7.052231659572547
21.57735026918961         39.66666666666665        7.426726488597286
21                        39.666666666666664       6.75541794022987
21.288675134594804        39.83333333333332        7.204456924501687
21.866025403784416        39.83333333333332        7.732783963980808
21.866025403784416        40.166666666666664       7.903490064723025
21.577350269189612        40                       7.591708539602069
21.866025403784416        38.833333333333364       7.244209577236903
21.866025403784416        39.16666666666667        7.4056191131575755
21.577350269189612        39.000000000000014       7.126959163470522
22.700235244639316        39.984209500688166       8.250597877765474
22.422165297687684        40.15613966712545        8.211872662882925
22.144095350736052        40.32806983356273        8.154511556167032
22.422165297687684        39.82280633379211        8.034736774271547
22.14409535073605         39.994736500229386       7.978431365414125
22.144095350736052        39.661403166896044       7.8066695668133805
22.69987261816316         40.97917701617015        8.801569870361918
22.421923546703578        41.152784677446775       8.764955047881028
22.143974475243997        41.32639233872339        8.707660704512184
22.421923546703578        40.81945134411344        8.577283290469934
22.143974475243997        40.99305900539005        8.520693893831071
22.143974475243997        40.65972567205672        8.336264852888485
22.42204442219563         40.487795505619445       8.392588061485782
22.70011436914726         40.31586533918216        8.4302753782499
22.69999349365521         40.647521177676154       8.613932709115403
23.532401624952964        40.48972221124254        8.842802245553145
23.25489195602303         40.652873812885076       8.840810020488934
22.977382287093093        40.816025414527616       8.827065895425195
23.25501283151508         40.32121797439108        8.654986962685875
22.977503162585144        40.484369576033615       8.640335785900309
22.9776240380772          40.15271373753963        8.45758550675658
22.980167793709228        39.8194292575632         8.278191547441594
23.26010034277914         39.65464901443822        8.294917110889212
23.540032891849048        39.48986877131325        8.300774568108414
23.257556587147107        39.98793349441465        8.473019330074333
23.53748913621702         39.823153251289675       8.47758504716353
23.53494538058499         40.15643773126611        8.658260939645123
23.539290533768305        36.483077337349854       6.87994535227656
23.26014527721944         36.649096240722486       6.863908355021842
22.98100002067057         36.81511514409511        6.83985982230877
23.26036414203865         36.316283536772055       6.725703487096112
22.98121888548978         36.48230244014468        6.700949746894293
22.98143775030899         36.149489736194255       6.566089329703564
22.98021891856525         37.148659513258806       6.982973551740928
23.259364175114115        36.982640609886175       7.006051288131704
23.53850943166298         36.816621706513544       7.021117489063984
23.258583073008786        37.31618497904987        7.152152859272318
23.537728329557652        37.15016607567725        7.166248263882274
23.53694722745233         37.483710444840945       7.315337676731624
22.700886606211846        38.98359395310865        7.73184661044503
22.422599538736037        39.15572930207243        7.6929673115758455
22.14431247126023         39.3278646510362         7.637817193224512
22.422599538736037        38.822395968739116       7.529827603263449
22.144312471260225        38.994531317702894       7.475858767951616
22.14431247126023         38.661197984369586       7.3132679489914985
22.42238241821186         39.489267817932266       7.861896757523589
22.70066948568767         39.31713246896849        7.900853128751591
22.700452365163493        39.650670984828324       8.07377021785848
23.260317463303316        39.321110498578385       8.119372029118114
22.980384914233404        39.48589074170336        8.102005176602548
22.98060203475758         39.152352225843515       7.929729376563607
22.978919299268448        38.81776291393786        7.760322692073752
23.25695199232505         38.651931874767065       7.7792559804987444
23.534984685381648        38.486100835596275       7.7886464757198715
23.25863472781418         38.986521186672725       7.947359398317428
23.53666742087078         38.820690147501935       7.955446626867494
23.538350156359915        39.15527945940759        8.126155990996981
22.700606160526874        37.98152653270164        7.250414353770116
22.422412574946055        38.15435102180112        7.2121919907025
22.144218989365235        38.32717551090058        7.156109755322076
22.422412574946055        37.82101768846779        7.058960765191715
22.144218989365235        37.99384217756726        7.006627086049319
22.144218989365235        37.66050884423394        6.857235355383073
22.422506056841044        38.48837349527011        7.368759722749106
22.700699642421863        38.31554900617064        7.406391624194071
22.700793124316853        38.64957147963965        7.566869043085681
22.422828776144332        37.487553526723154       6.911393703874179
22.70143856292343         37.31459820921237        6.9517760251060645
22.70102236172515         37.64806237095701        7.099314224983683
23.256858510430057        38.31790940129807        7.6161421883588964
22.978825817373455        38.48374044046886        7.596277012324222
22.978732335478465        38.14971796699986        7.436731481042321
23.258166871810513        37.64964914079451        7.302769445373897
22.979386516168695        37.81558783674808        7.281128337720153
22.97980271736697         37.48212367500344        7.130269980276022
23.257512691120283        37.98377927104629        7.4573733355505905
23.5362930467621          37.81784057509272        7.468942313762815
23.535638866071874        38.151970705344496       7.62671191342562
23.53708145340955         47.48687662757454        12.76645518138733
23.258846054760156        47.65146543207595        12.745611484644044
22.980610656110763        47.81605423657736        12.698080026986268
23.257971495234955        47.317396750236824       12.618222876387566
22.979736096585555        47.48198555473823        12.577779103276166
22.978861537060354        47.14791687289911        12.443419252555739
23.25784357325432         46.983820024302915       12.479157048155406
23.536825609448286        46.81972317570672        12.490723635367912
23.536953531428917        47.15329990164063        12.634566516324895
24.36497061848626         51.01005818087027        13.291565991593183
24.089078720254236        51.167497423819924       13.245466463304032
23.813186822022207        51.32493666676956        13.176321188224016
24.089543821739056        50.83417254838595        13.297925955152827
23.81365192350703         50.9916117913356         13.237841285461583
23.81411702499185         50.65828691590163        13.281880905063659
23.813508406946738        51.658312259533545       13.098017846953997
24.089400305178764        51.500873016583895       13.175985136163469
24.36529220341079         51.343433773634246       13.23090667858202
24.08972189010329         51.834248609347874       13.090567204674597
24.365613788335317        51.676809366398224       13.154310761222522
24.365935373259852        52.01018495916221        13.06177823951455
23.815967926450046        52.32651626436152        12.896219188504386
24.090951649854947        52.168350611761866       12.990308782981405
24.091412559700846        52.500741741583134       12.875997650937293
24.366396283105747        52.34257608898347        12.95548648167318
24.366857192951645        52.67496721880474        12.836673280805435
23.81473816669839         51.99241426194753        13.004701386888662
24.63791419933491         52.84389214883171        12.783911748853395
24.908510295872276        52.680425949037414       12.844425980817507
25.17910639240964         52.51695974924312        12.886881332803709
24.909816155329338        53.01217052448038        12.716923454415888
25.1804122518667          52.84870432468608        12.767428698179545
25.181718111323757        53.18044890012905        12.637153775564894
24.908049386026377        52.34803481921615        12.959592227375785
24.637453289489013        52.511501019010446       12.90716219407955
24.63699237964311         52.17910988918918        13.017891196279471
23.537173443370765        43.485833750524996       10.629908172441825
23.258731352018287        43.65017890695698        10.63753547972879
22.980289260665806        43.81452406338896        10.628185512721053
23.258310555435898        43.31661525984183        10.4324567238972
22.979868464083417        43.48096041627381        10.423452740059727
22.979447667501027        43.14739676915866        10.218656345762911
23.537108442496365        44.485928797437055       11.235405821250547
23.25809435743487         44.65032555771123        11.243134887631754
22.979080272373373        44.81472231798539        11.23123582230491
23.25868801810202         44.316908938231684       11.043516375230464
22.979673933040523        44.48130569850585        11.03335702189995
22.980267593707673        44.147889079026314       10.832333858619894
23.258709685060154        43.98354392259433        10.841445600656494
23.537151776412628        43.819198766162344       10.833580068398419
23.537130109454495        44.1525637817997         11.03541261800128
23.257316097732208        44.984265490102175       11.440036512574473
23.536330182793705        44.819868729828          11.433690850653088
23.53555192309104         45.15380866221896        11.627293800982002
24.365035886748682        47.00958639487818        12.71129953661121
24.089051075635638        47.1686831391103         12.748036155234843
23.813066264522593        47.327779883342416       12.766421370160181
24.08892315365501         46.83510641317639        12.607484789615874
23.812938342541962        46.994203157408506       12.630201354819546
23.812810420561334        46.660626431474604       12.482027123584338
24.365655185968773        44.008858137087834       11.137734164703737
24.089472938144638        44.16788169053758        11.182980383504141
23.8132906903205          44.32690524398731        11.215537602353095
24.08949460510277         43.83451667490023        10.983758904616662
23.813312357278633        43.993540228349964       11.015930261284653
23.813334024236767        43.66017521271261        10.814483573862674
23.813480751414993        44.660516560434814       11.413709922426026
24.089662999239128        44.50149300698507        11.380335584024191
24.365845247063262        44.34246945353533        11.334272245670853
24.089853060333617        44.835104323432574       11.574400951159848
24.366035308157752        44.67608076998283        11.527520493253627
24.366225369252245        45.00969208643033        11.717478907452005
24.08907480063096         45.16904425582352        11.764663664133366
23.811924232009673        45.32839642521672        11.797575585728376
23.81270249171233         44.99445649282576        11.60798379361403
23.81137375382406         45.66168164415289        11.98039133382645
24.088524322445345        45.502329474759705       11.948168615414408
24.36567489106663         45.3429773053665         11.901673061916073
24.087973844259732        45.835614693695874       12.125117778370983
24.365124412881016        45.67626252430268        12.0793114280557
24.364573934695404        46.00954774323886        12.250394005870888
23.812656436543577        46.327280214261506       12.323630211610567
24.08861518561949         46.16841397875018        12.295452700728735
24.088769169637246        46.501760195963286       12.45644520769805
24.364727918713164        46.34289396045196        12.413982107835853
24.36488190273092         46.676240177665065       12.567617284749275
23.812015095183817        45.9944809292072         12.15593672129385
24.36587046278807         38.01077314096471        7.781343559069682
24.08890853698593         38.1692157058419         7.79031178145005
23.81194661118379         38.327658270719084       7.792746087000104
24.08956271767616         37.83508557559012        7.631550319648284
23.81260079187402         37.993528140467305       7.632398074952125
23.813254972564245        37.65939801021553        7.476215025535506
23.53907520477765         35.486766347973536       6.479752221136368
23.260220589378214        35.65207621052117        6.460871222409297
22.981365973978775        35.81738607306882        6.434654775396749
23.260559203090132        35.31846750579123        6.333279772066581
22.981704587690693        35.48377736833887        6.307023335488774
22.98204320140261         35.15016866360893        6.182335862429432
23.260543108128257        34.9847968660031         6.209341000712767
23.539043014853902        34.81942506839727        6.229903377931562
23.539059109815774        35.153095708185404       6.353109658618035
23.26029236570843         35.98417987364661        6.591353513643225
23.53914698110787         35.81887001109897        6.609282249297435
23.539218757438086        36.15097367422441        6.742679959677517
24.3650978306426          36.01027024310971        6.8993423332103285
24.089828731684506        36.167872607856424       6.8982787705191075
23.814559632726404        36.32547497260314        6.891813110207899
24.089756955354286        35.83576894473099        6.763297588345228
23.814487856396184        35.993371309477695       6.755689822821437
23.814416080065968        35.66126764635226        6.623434217653937
23.815223486277986        35.32742146859316        6.494163746915522
24.091371767778323        35.168076589212774       6.503670242954978
24.36752004927866         35.00873170983239        6.508271709254793
24.0905643615663          35.50192276697187        6.631705140657888
24.36671264306664         35.34257788759149        6.635071033922198
24.36590523685462         35.6764240653506         6.765427908574062
23.81519129635424         34.660080189016895       6.246179880427243
24.090534610365587        34.50219413133241        6.258027280631954
24.36587792437694         34.34430807364792        6.265395286450646
24.091355672816448        34.834405949424635       6.378892657153199
24.3666989868278          34.676519891740156       6.385193910194856
23.815207391316115        34.99375082880502        6.368453672755465
22.13823622319974         25.327283038676175       3.515820316819176
22.41044704261506         25.154566077352357       3.5542654543609045
22.682657862030382        24.98184911602854        3.58756114929488
22.414818747362162        25.487861858977038       3.612299547202512
22.687029566777483        25.315144897653216       3.646173525395527
22.691401271524583        25.648440679277897       3.7053478677585696
23.51324972764649         25.462979229887214       3.8450387245624698
23.24075747718822         25.635898306892337       3.8216592573513415
22.96826522672995         25.808817383897455       3.7950077412917893
23.23638577244112         25.302602525267655       3.761120183916697
22.963893521982854        25.475521602272778       3.7348700502618595
22.95952181723575         25.142225820648093       3.6752943254941854
24.3520208700357          25.007650340648695       3.916168569743825
24.356035472993753        25.341805072419106       3.9777945298017405
24.360050075951804        25.675959804189514       4.040426544048495
24.364064678909855        26.010114535959925       4.104064612484148
24.0724304892393          25.159426637061536       3.8947906692058933
24.076445092197346        25.493581368831943       3.956424841180305
24.080459695155398        25.82773610060235        4.019065067343572
23.792840108442896        25.311202933474373       3.871080720812108
23.796854711400943        25.64535766524478        3.932723104703044
22.96322779040081         24.80274551064992        3.617296763063398
23.24379771877124         24.6236419052713         3.643900908704015
23.524367647141666        24.444538299892685       3.667373586216787
23.24009174560618         24.96312221526948        3.7021869338924
23.520661673976605        24.784018609890857       3.7259480741627966
23.516955700811547        25.123498919889034       3.785169786944718
24.076136462404357        24.81994632706336        3.8344629534876766
23.796546081607953        24.971722623476197       3.8109823941441103
23.80025205477301         24.63224231347802        3.751531292312025
23.248592890294276        25.971961711892934       3.8841208288960742
23.52108514075254         25.799042634887808       3.90763947467909
23.528920553858594        26.135106039888406       3.9713027739281976
23.812525537613052        26.31748447524598        4.061207278134872
23.804690124506998        25.981421070245382       3.996433916852638
24.088295108261452        26.163799505602952       4.083885941526234
22.41044704261506         24.821232744019024       3.498431058699253
22.138236223199737        24.993949705342843       3.460983725356449
21.866025403784416        25.166666666666657       3.4183869494059467
22.13823622319974         24.660616372009507       3.4051468403146674
21.866025403784416        24.833333333333325       3.3635478685631455
21.866025403784416        24.499999999999996       3.307708494141178
21                        25.999999999999993       3.152716290883197
21.288675134594808        26.16666666666666        3.350315206953508
21.577350269189612        26.33333333333332        3.512959894891856
21                        26.33333333333333        3.2085394832875287
21.288675134594804        26.499999999999993       3.410564305797331
21                        26.666666666666664       3.265397043445084
21.577350269189612        25.66666666666666        3.3993569847852725
21.577350269189612        25.999999999999993       3.4554611538462776
21.288675134594804        25.83333333333333        3.292853836189801
21                        24.999999999999996       3.026082087051092
21.288675134594808        25.166666666666664       3.200520423245261
21.577350269189612        25.33333333333333        3.3492349731180546
21                        25.333333333333332       3.069503393407318
21.288675134594804        25.499999999999993       3.2472920822570113
21                        25.666666666666664       3.1117147946846675
21.577350269189612        24.666666666666664       3.2483760842761416
21.577350269189612        24.999999999999996       3.299305675486612
21.288675134594804        24.83333333333333        3.1545006152461497
21.000000000000004        24.000000000000004       2.8839080749161923
21.288675134594808        24.166666666666668       3.0635829904456697
21.577350269189612        24.33333333333333        3.2048497968540346
21.000000000000004        24.333333333333336       2.9253409041309424
21.288675134594808        24.499999999999996       3.106062548764126
21                        24.666666666666664       2.9727322415092607
21.275764861627508        23.822981266070254       2.99236349272753
21.55152972325501         23.645962532140505       3.07422507044312
21.827294584882512        23.468943798210756       3.1294928080628517
21.564439996222312        23.98964793273692        3.1403836902155384
21.840204857849812        23.812629198807166       3.19059054988966
21.853115130817116        24.15631459940358        3.2499957785824076
23.815989921274824        26.65037025827538        4.125745802424604
24.091759491923224        26.496685288632357       4.148346887653434
24.367529062571624        26.343000318989326       4.168447980448716
24.095223875584995        26.829571071661753       4.214087891035984
24.370993446233395        26.675886102018726       4.234111405668662
24.37445782989517         27.00877188504813        4.3010548881439306
23.81422509060432         27.33122472385469        4.260174111322373
24.094341460249744        27.16999830445141        4.282017167946661
24.091516721414294        27.504033485125092       4.349629325770268
24.371633091059717        27.342807065721807       4.368544226328105
24.368808352224267        27.676842246395488       4.437592399211841
23.815107505939572        26.990797491065035       4.192268153745634
25.186425384900303        25.515500364687608       4.144957367323394
24.912305149570155        25.680371755111715       4.133207996839801
24.638184914240004        25.845243145535818       4.119577078560029
24.908290546612104        25.346217023341303       4.069931267973438
24.634170311281952        25.511088413765407       4.056119679909043
24.6301557083239          25.176933681995          3.993668335446896
24.63612665110899         26.17917404948575        4.183103101946769
24.91024688643914         26.01430265906164        4.196511550335979
25.184367121769288        25.849431268637534       4.208038450928995
24.908188623308128        26.34823356301157        4.261012262259776
25.182308858638272        26.183362172587465       4.272316692962244
25.180250595507264        26.517293076537392       4.3377920934231256
24.9116530069699          26.681119346040973       4.327488902637577
24.64305541843253         26.844945615544553       4.315243167544516
24.639591034770763        26.51205983251515        4.248533106117974
23.81063656298972         30.66358639249899        5.020090769282291
24.088643453687343        30.503224973955277       5.03954956571294
24.366650344384965        30.34286355541157        5.05563304548768
24.087767700003695        30.83744713110874        5.126565044125089
24.36577459070132         30.677085712565027       5.142241328093793
24.364898837017673        31.011307869718486       5.231105127511238
22.98107362800234         31.14822905743744        4.9399127892624675
23.258295601169255        30.9851371899446         4.971050693813517
23.535517574336172        30.82204532245176        4.99726777071408
23.26030774952969         31.31745685850713        5.059149960089478
23.537529722696608        31.154364991014287       5.085195976884689
23.539541871057043        31.486684659576817       5.175466921494659
24.08977984836413         31.169766799671265       5.216082636423405
23.814660859710585        31.328225729624037       5.197536567751217
23.81264871135015         30.995906061061515       5.107642299297046
22.70236197888401         31.98086240563291        5.082888294536661
22.42358312051748         32.15390827042195        5.042385133354055
22.14480426215095         32.326954135211          4.9921524231860115
22.42358312051748         31.820574937088622       4.952738534288619
22.14480426215095         31.99362080187766        4.903594366084571
22.14480426215095         31.66028746854433        4.815905215883949
22.423283718444075        32.487410237521956       5.134954350653295
22.702062576810604        32.31436437273291        5.1755690246697
22.701763174737202        32.64786633983292        5.271189824942005
22.144630104681273        31.32633375212261        4.72944848191351
22.423234805578126        31.15266750424518        4.777904171810494
22.423408963047805        31.486621220666898       4.864018352428307
22.70201366394466         31.31295497278947        4.903527036278733
22.702187821414334        31.646908689211187       4.9919046647864205
23.260481906999367        31.651410574928846       5.149881597114737
22.981421942941687        31.816136490280876       5.119022054795414
22.981247785472014        31.482182773859158       5.028164421407636
23.538500923572737        32.4875873761578         5.461282159379043
23.259488539936427        32.652181019749506       5.436414857216076
22.980476156300114        32.81677466334122        5.405904369207586
23.25978794200983         32.3186790526495         5.338195640343005
22.980775558373516        32.483272696241215       5.307514325565253
22.981074960446918        32.1497707291412         5.212064352062267
23.260134924504598        31.985044813789173       5.242709959921834
23.539194888562275        31.82031889843714        5.2680813498419985
23.538847906067506        32.153953137297464       5.363353095803442
23.26005812833398         32.98583490367733        5.537614757260731
23.539070511970294        32.821241260085614       5.562089749401422
23.53964010036785         33.15489514401344        5.6658626881832665
24.09167108892255         32.8356762258054         5.701222733685034
23.8156555946452          32.99528568490942        5.685664249688848
23.815086006247643        32.661631800981596       5.5825059382001125
21.866025403784416        28.83333333333335        4.072898236013994
21.866025403784416        29.166666666666682       4.139750233908421
21.866025403784416        29.500000000000014       4.210095972429148
21.577350269189612        29.000000000000007       3.9845237569998173
21.57735026918961         29.333333333333343       4.051343586410896
21.288675134594804        29.16666666666667        3.8604243140144296
22.423085923952137        29.15322898447443        4.311487240446279
22.144555663868275        29.32661449223722        4.264484472785028
22.144555663868275        28.99328115890389        4.194148609082057
22.14324357257594         29.659128185349736       4.336562683706312
22.421773832659795        29.48574267758694        4.383673701953444
22.42046174136746         29.818256370699455       4.4576685432278635
21                        29.333333333333336       3.7101561185987872
21.288675134594804        29.500000000000007       3.9339048713815914
21.57735026918961         29.66666666666667        4.1254867377860975
21                        29.666666666666664       3.7905213520788408
21.288675134594804        29.833333333333336       4.014932698869462
21                        29.999999999999996       3.8784338556794378
21.288675134594808        30.166666666666657       4.088555112363076
21.577350269189612        30.333333333333314       4.272252909495839
21.866025403784416        30.499999999999975       4.42952724707748
21.000000000000004        30.333333333333332       3.9140704436370397
21.288675134594808        30.49999999999999        4.1502275177993155
21.577350269189612        30.666666666666647       4.359961132410467
21.000000000000004        30.666666666666664       3.9637294563565106
21.288675134594808        30.83333333333332        4.225922347997313
21.866025403784416        30.83333333333333        4.509266584948467
21.866025403784416        31.166666666666686       4.590220282363524
21.577350269189612        31.000000000000004       4.427063962849481
21.866025403784416        29.833333333333336       4.282107314560548
21.866025403784416        30.166666666666654       4.355251072776676
21.577350269189612        29.999999999999993       4.198303615598604
22.42323480557813         30.819334170911826       4.695250382135651
22.144630104681273        30.993000418789254       4.647037558596483
22.144630104681273        30.6596670854559         4.565840994823611
22.42046174136746         30.151589704032776       4.53506399646969
22.14324357257594         30.325794852016372       4.487101895164269
22.143243572575937        29.99246151868305        4.41126608139294
22.421848273472794        30.485461937472298       4.61406078195256
24.63908353417416         60.17581071607574        8.756637642512134
24.909883326570785        60.01232867032043        8.893107999061202
25.18068311896741         59.84884662456512        9.021814081262281
24.911460053128522        60.344215545642484       8.716985364665117
25.18225984552515         60.18073349988718        8.845323010064465
25.183836572082893        60.512620375209245       8.672077059712224
24.91041554819785         60.67928575791616        8.541870647539195
24.636994524312804        60.845951140623086       8.404943444459285
24.63803902924348         60.51088092834941        8.578832383885716
25.45273759493978         58.67797316616205        9.695443372470429
25.72636879746989         58.50565324974768        9.811298115755232
26                        58.33333333333333        9.9174674160655
25.72636879746989         58.83898658308101        9.62735160517464
25.999999999999996        58.66666666666666        9.735613327801191
25.999999999999993        58.999999999999986       9.554915761429426
25.72636879746989         59.17231991641435        9.44551437150584
25.452737594939776        59.344639832828705       9.327725875464534
25.45273759493978         59.01130649949537        9.51040184683551
25.452737594939784        59.67797316616205        9.147471295762768
25.72636879746989         59.50565324974768        9.266306789588521
25.999999999999993        59.33333333333332        9.376755177296591
25.72636879746989         59.838986583081024       9.089439221316542
25.999999999999996        59.66666666666666        9.200934606809072
26                        60                       9.027454049966927
25.727945524027632        60.170873458403086       8.916063271371167
25.45589104805526         60.34174691680616        8.797604274619633
25.45431432149752         60.0098600414841         8.97091522476844
25.45273759493976         62.34463983282877        7.818295175037322
25.726368797469874        62.17231991641438        7.935312802410895
25.999999999999996        61.99999999999999        8.047263063498388
25.726368797469874        62.50565324974771        7.783847599028436
25.999999999999993        62.33333333333333        7.895076848748683
25.999999999999996        62.66666666666666        7.7462203138518415
25.455891048055264        60.675080250139494       8.626156279996854
25.727945524027632        60.50420679173641        8.744866534830143
26                        60.33333333333333        8.856508571507698
25.727945524027632        60.83754012506974        8.576729476959452
26                        60.66666666666666        8.688622771718695
26                        60.99999999999999        8.523796650599964
25.17910639240964         61.51695974924309        8.166564043261078
25.452737594939762        61.344639832828726       8.291590093913921
25.72636879746988         61.17231991641435        8.41066762969354
25.45273759493976         61.67797316616206        8.130151488094866
25.726368797469878        61.50565324974769        8.248895296089136
25.999999999999996        61.33333333333332        8.36169058921024
25.726368797469874        61.838986583081024       8.09038449484063
25.999999999999993        61.66666666666666        8.202846060176402
25.45431432149751         61.0098600414841         8.457090213427113
25.180683118967387        61.18217995789847        8.331502435021637
25.182259845525138        60.847400166553854       8.500006773838685
25.452737594939755        62.01130649949541        7.972466749062393
25.179106392409636        62.18362641590979        7.849481636998077
25.179106392409636        61.85029308257644        8.006266257625843
24.635417797755057        61.1807309319677         8.234473360562141
24.908838821640096        61.01406554926078        8.370600462653858
24.907262095082345        61.34884534060539        8.202896224825027
24.63733060061363         61.84560687944708        7.9082268686012585
24.908218496511633        61.68128331434508        8.040204315205091
24.908218496511633        62.01461664767844        7.880980781713402
24.636374199184342        61.51316890570739        8.069408690502753
23.53994061180419         48.48881366201459        13.076456514735534
23.260756681200274        48.65306242924049        13.035936426373208
22.981572750596353        48.81731119646639        12.967392371460589
23.260752160356585        48.31942345503599        12.954540050851858
22.981568229752664        48.48367222226189        12.893766620862705
22.981563708908975        48.15003324805737        12.80367481541148
23.25979910755837         47.98544444355596        12.857689689813592
23.53803450620776         47.82085563905456        12.885016803301163
23.538987559005975        48.15483465053457        12.988350581083766
23.538607478071786        49.48958904275369        13.239969784938788
23.25942165750103         49.65370804218048        13.174875918222753
22.98023583693027         49.81782704160727        13.080488827951932
23.25986792537867         49.32024601639989        13.146192813202495
22.98068210480791         49.48436501582668        13.061122498855823
22.981128372685554        49.15090299004609        13.023144334888865
23.26031230328947         48.98665422282019        13.09985235431591
23.539496233893388        48.822405455594286       13.148536407192548
23.539051855982585        49.155997249173986       13.203040830593672
23.259449240891982        49.98464545573502        13.185037922427732
23.538635061462738        49.82052645630823        13.259021322961932
23.53866264485369         50.151463869862766       13.260175008424119
24.37099111916158         49.00970372821833        13.293550149863222
24.093529905464983        49.169665499730115       13.298314008316513
23.816068691768386        49.329627271241904       13.280453886675064
24.093974283375786        48.836073706150415       13.24534495125694
23.816513069679186        48.9960354776622         13.235504880972746
23.81695744758999         48.662443684082504       13.172980406214368
23.814182971457697        49.663488199259334       13.306863422108478
24.091644185154294        49.50352642774753        13.333029576316077
24.36910539885089         49.34356465623574        13.336571750428988
24.089758464843612        49.83738735576496        13.350113259073407
24.36721967854021         49.67742558425317        13.36196146575238
24.365333958229524        50.0112865122706         13.369719295833454
23.81423813823961         50.32536302636841        13.308372077275614
24.089786048234565        50.168324769319504       13.350468228778244
24.08966493498681         50.501248658852724       13.33283058034386
24.36521284498177         50.34421040180382        13.360935171176532
24.36509173173401         50.67713429133704        13.33488406976307
23.814210554848653        49.99442561281386        13.316566675972554
25.17910639240964         50.51695974924316        13.31164908629574
24.90772780110185         50.68132589311887        13.324058242914381
24.636349209794055        50.84569203699456        13.31736387801349
24.9078489143496          50.34840200358565        13.34921274405302
24.636470323041806        50.512768147461344       13.351600167667785
24.636591436289564        50.179844257928124       13.368569480565593
25.17910639240964         46.516959749243206       12.5079754842136
24.90774955718932         46.68116863112154        12.588999241105796
24.636392721969003        46.84537751299985        12.656773925238333
24.907595573171562        46.34782241390843        12.440102575460477
24.636238737951242        46.51203129578675        12.51048446648469
24.63608475393348         46.17868507857364        12.354242082679535
25.456766317146233        57.342276807251665       10.452913889431294
25.728383158573116        57.17113840362583        10.558375809531235
26                        56.99999999999999        10.652915189745725
25.72838315857312         57.50447173695916        10.37094306659007
26                        57.33333333333333        10.468506341910023
26                        57.66666666666666        10.284360620735633
25.72636879746988         56.83898658308105        10.745014901706051
25.454751956042998        57.010124986706884       10.642414327424573
25.45273759493976         56.67797316616211        10.831851346639262
25.452737594939762        56.34463983282879        11.021615889388482
25.72636879746988         56.172319916414395       11.117238913175324
26.000000000000004        56.00000000000001        11.200293595905734
25.72636879746988         56.50565324974772        10.931851800003917
26                        56.33333333333333        11.01928391231222
26                        56.66666666666666        10.836824443592265
25.728225718621964        55.839010085713          11.30002898705245
25.454594516091838        56.01133000212738        11.208937398860877
25.456451437243913        55.67802017142598        11.393681683581129
25.456451437243913        55.34468683809264        11.57541465751383
25.728225718621957        55.17234341904632        11.655698773273901
26                        55                       11.722104032772043
25.72822571862196         55.50567675237966        11.479801102414731
26                        55.33333333333333        11.552041664986263
26                        55.66666666666667        11.378104852697486
25.727442810879268        54.83847990599381        11.828044760938596
25.455668529501224        55.01082332504012        11.753639601690596
25.454885621758535        54.676959811987615       11.926589205762095
24.636349209794055        51.17902537032788        13.265965124488845
24.907727801101846        51.01465922645218        13.281625820637224
25.179106392409636        50.85029308257647        13.278182995265983
24.907727801101846        51.34799255978548        13.223716822931568
25.179106392409636        51.18362641590978        13.229240328807842
25.17910639240964         51.51695974924309        13.164821086921291
24.636992379643115        51.845776555855835       13.115273906475569
24.908049386026377        51.68136815254947        13.149621522277787
24.908049386026377        52.01470148588281        13.061572057851478
25.179106392409636        51.85029308257643        13.086104868264737
25.179106392409636        52.18362641590977        12.993458283558859
24.636670794718583        51.51240096309186        13.198587817656458
25.454885621758535        54.343626478654286       12.093236789559123
25.727442810879268        54.17181323932714        12.153432575986066
26                        54                       12.198324726523213
25.727442810879268        54.50514657266048        11.993831514520508
26                        54.33333333333333        12.045770187389179
26                        54.666666666666664       11.887029956138779
25.727674656926943        53.83739782519068        12.306299313371653
25.45511746780621         54.009211064517814       12.253309590209247
25.45534931385388         53.67479565038134        12.405543259517124
25.45534931385388         53.34146231704801        12.548141744109774
25.72767465692694         53.170731158524006       12.584151978098243
26                        53                       12.604087266925047
25.727674656926936        53.504064491857335       12.449788112859409
26                        53.33333333333333        12.477958021039969
26                        53.666666666666664       12.342703840906015
25.72636879746988         52.83898658308104        12.70851345249831
25.454043454396817        53.009717741605044       12.680871086612422
25.45273759493976         52.677973166162076       12.80277814112455
25.452737594939762        52.34463983282875        12.912580736885092
25.72636879746988         52.172319916414374       12.922044874089728
26                        52                       12.915273744417538
25.72636879746988         52.5056532497477         12.821079093894058
26                        52.33333333333333        12.823144779786817
26                        52.66666666666666        12.719415953955973
25.72636879746988         51.83898658308104        13.010708788234073
25.45273759493976         52.011306499495404       13.01020116933488
25.45273759493976         51.67797316616206        13.093891235735285
23.81492832082232         36.65834095381376        7.03200215535532
24.090197419780417        36.50073858906704        7.036981073640994
24.365466518738515        36.343136224320325       7.036557894306593
24.090566107876334        36.833604570277664       7.179481053956595
24.365835206834433        36.67600220553095        7.177571132596686
24.36620389493035         37.00886818674157        7.32238204808052
23.81336611661167         37.32542969214116        7.323734757801844
24.08978500577101         37.16714893944136        7.326082881584884
24.089673861723583        37.501117257515745       7.476863657850493
24.36609275088292         37.34283650481595        7.471463332878216
24.365981606835494        37.676804822890325       7.624450503207927
23.814147218716997        36.99188532297745        7.175889137563081
25.179106392084332        34.51695974946183        6.489917062174192
24.90857761114911         34.68088373625202        6.499496332009688
24.638048830213883        34.8448077230422         6.505614547703208
24.90775654869825         34.348671918159795       6.379161241459068
24.637227767763022        34.512595904949976       6.383908102897935
24.63640670531216         34.18038408685774        6.265480833408419
23.814765769080672        29.331444619320795       4.693950496289401
24.091410788021946        29.170763238249087       4.714302084224242
24.368055806963227        29.010081857177386       4.731468672183964
24.09123421839041         29.50361641860933        4.792511006962881
24.367879237331685        29.342935037537625       4.809339507297063
24.36770266770015         29.675788217897868       4.889276709800082
23.815714887685484        28.66485812350565        4.542600328911917
24.091194616132885        28.50440184697211        4.56319951216369
24.366674344580286        28.343945570438574       4.580893823138643
24.091885347324354        28.837469990341518       4.637845548192008
24.367365075771755        28.67701371380798        4.655316911601538
23.815240328383076        28.99815137141322        4.61734765122633
24.644226232561802        27.17793639100775        4.383053863972397
24.912823821099167        27.01411012150417        4.394947406870785
25.181421409636528        26.85028385200059        4.404898405461703
24.913994635228434        27.34710089696737        4.463847474121692
25.182592223765795        27.18327462746379        4.473446280517936
25.183763037895062        27.51626540292699        4.543435718591842
24.911169896392984        27.68113607764105        4.533862262940106
24.6385767548909          27.84600675235511        4.522116825674562
24.641401493726352        27.51197157168143        4.451805927473657
25.184217637565332        29.51902021207086        4.998987078546637
24.911987124399765        29.68222727413328        4.99224011659201
24.63975661123419         29.845434336195694       4.9830045169741375
24.9121636940313          29.349374093773037       4.911283821881018
24.639933180865725        29.512581155835452       4.9015245846721935
24.64010975049726         29.17972797547521        4.822111019760127
24.63885936826752         28.18013071932473        4.594602650820189
24.911452509769603        28.01526004461067        4.605922813162827
25.18404565127168         27.850389369896604       4.615070993891612
24.911735123146222        28.349384011580288       4.679679969252194
25.1843282646483          28.184513336866225       4.68840287505806
25.18461087802492         28.518637303835845       4.763431362091127
24.64024083065046         28.84626700606354        4.744434864606608
24.91242585433769         28.682452154949694       4.755089094575703
24.912294774184495        29.01591312436136        4.832225959645296
25.184479797871724        28.852098273247513       4.840028937076891
25.184348717718528        29.18555924265919        4.918547509228714
24.63955009945899         28.513198862694132       4.668654421653654
23.81507796523865         31.661347371094976       5.289827450808049
24.090196953892193        31.5028884411422         5.307846288993593
24.365315942545735        31.34442951118942        5.322341549594767
24.090614059420254        31.836010082613136       5.402031718086328
24.3657330480738          31.677551152660357       5.415999748200816
24.36615015360186         32.010672794131295       5.512079723329415
23.814384000249113        32.32861584881563        5.4821067633768585
24.090267076925485        32.16964432147346        5.499039284693696
24.09096908292402         32.50266027363943        5.598733307700098
24.36685215960039         32.34368874629726        5.611068594519034
24.36755416559892         32.676704698463226       5.712852868687161
23.814730982743882        31.9949816099553         5.38463844828543
25.181894575454272        31.516760725651224       5.5256739014373295
24.90997976817014         31.68139808181125        5.523929652883053
24.638064960886           31.84603543797127        5.5193982601803935
24.909562662642074        31.348276440340314       5.429332867048714
24.63764785535794         31.512913796500335       5.4240598796989445
24.637230749829875        31.1797921550294         5.331143275740004
24.638926093872698        33.845605412288265       6.149933631112882
24.91279532581931         33.679114569020825       6.147731141930066
25.186664557765923        33.51262372575339        6.142268370473772
24.910275937258778        34.01389324359031        6.261900967197878
25.18414516920539         33.84740240032287        6.255060818713844
25.181625780644858        34.182181074892355       6.37094371594735
24.913861762376435        33.34498936737866        6.036485521773113
24.63999253042982         33.5114802106461         6.037522519127788
24.641058966986943        33.17735500900393        5.928206913559782
24.6376790684809          32.180023023011124       5.6176575300551015
24.90959387576504         32.015385666851095       5.621211781103961
25.181508683049174        31.850748310691074       5.621978888004461
24.909207983359934        32.349373251890945       5.721067821778746
25.18112279064407         32.184735895730924       5.720857787025445
25.180736898238973        32.518723480770774       5.822310598500251
24.63908308047796         32.84605492734306        5.821973943054215
24.909909989358468        32.68238920405692        5.82359996060976
24.911885875867448        33.01368928571779        5.928609687278062
25.182712784747956        32.850023562431645       5.9260970813313545
25.184688671256936        33.181323644092515       6.03274967198914
24.63838107447943         32.51303897517709        5.718418035065439
24.639679875992506        30.177395985795243       5.066366771899284
24.911910389158077        30.014188923732824       5.074938486807886
25.184140902323648        29.850981861670405       5.081021564053216
24.911833653916393        30.346150573332373       5.159757777167911
25.184064167081964        30.182943511269954       5.165176969703959
25.18398743184028         30.514905160869503       5.251453295498821
24.63792836862521         30.84584030010216        5.240547083361808
24.910957900232745        30.68037273048583        5.247329806024336
24.91026028143741         31.01432458541307        5.33714808686176
25.183289813044944        30.84885701579674        5.340493664795487
25.182592194249608        31.18280887072398        5.431900533441655
24.638804122308855        30.511618142948702       5.152329169224895
26                        31                       5.510585347985939
25.727298191818093        31.172253575217077       5.517728749070544
25.454596383636183        31.344507150434147       5.522758266887678
25.72799581061343         30.838301720289834       5.426029180998377
25.45529400243152         31.010555295506908       5.4300217988537725
25.455991621226854        30.67660344057967        5.339651830169341
22.979396559105247        41.150419440668536       9.019877096985642
23.25690622803518         40.987267839025996       9.03221203258479
23.534415896965115        40.82411623738346        9.032795068184345
23.25892050004733         41.32166186516692        9.227005802247508
23.53643016897727         41.15851026352438        9.226179648382441
23.53844444098942         41.4929042896653         9.422955986147569
22.7015599321032          41.97817147716769        9.383727839772193
22.42304842266361         42.152114318111785       9.348464703732954
22.144536913224012        42.32605715905587        9.291544044370724
22.42304842266361         41.81878098477847        9.150400316033933
22.144536913224012        41.99272382572256        9.094049113074629
22.144536913224012        41.659390492389235       8.899053316195015
22.422723371817927        42.485449918547715       9.547515533102287
22.70123488125752         42.31150707760362        9.583833264419589
22.700909830411838        42.64484267803955        9.785426330508493
22.422485984683593        41.485782831112616       8.956818933809117
22.70043505614317         41.312175169835996       8.993905030535265
22.700997494123186        41.645173323501844       9.187957687005282
23.259482938027347        41.654660018832764       9.42338856919492
22.980521435065274        41.816415748000225       9.410312520403101
22.97995899708526         41.483417594334384       9.214236060545982
23.5366017569868          42.48639303096885        10.01707186197684
23.25792943117992         42.6503214468044         10.022770959074432
22.97925710537304         42.81424986263994        10.013249351095137
23.258254482025603        42.31698584636847        9.819521852785694
22.979582156218722        42.48091426220401        9.81008444418562
22.9799072070644          42.14757866176808        9.6084071787175
23.258119993307908        42.98346835332311        10.227159441233766
23.536792319114788        42.81953993748756        10.220441831627678
23.536982881242775        43.15268684400628        10.424720601782703
23.258868710026473        41.98582293260061        9.620516108809746
23.537830212988545        41.824067203433145       9.619116407062712
23.537215984987675        42.15523011720099        9.81715503233909
24.36487837074632         42.00886935709905        9.940026158031676
24.088786166159817        42.16804391505565        9.976172449428002
23.81269396157331         42.32721847301225        10.001854350743018
24.08940039416069         41.8368810012878         9.778620111098176
23.813308189574183        41.9960555592444         9.8031197667593
23.813922417575057        41.66489264547655        9.606263387136844
23.811761714322397        38.66097176278326        7.956851759897506
24.088723640124535        38.50252919790607        7.952538907965829
24.365685565926675        38.34408663302888        7.941692139203868
24.088538743263143        38.83584268997025        8.118648281455194
24.365500669065284        38.67740012509306        8.105922966311692
24.365315772203893        39.010713617157236       8.274036040393128
24.09022147875228         39.17043200187591        8.290095845157811
23.815127185300664        39.33015038659458        8.299008687729668
23.81344444981153         38.99556107468892        8.125975617322544
23.814405642678572        41.33240392715648        9.410515480127593
24.09036684436772         41.17190356464765        9.389215626135341
24.36632804605687         41.01140320213882        9.35905642417095
24.089883619264203        41.50439228296772        9.582837579061641
24.365844820953352        41.343891920458894       9.550552423014356
24.365361595849837        41.67638063877897        9.744209000967967
24.088352572355568        40.83750953850673        9.196397386743126
23.81239137066642         40.99800990101555        9.215718191548909
23.810377098654264        40.66361587487464        9.024312660537197
23.816172602490226        39.6625312464391         8.474823610081103
24.09126689594184         39.50281286172043        8.463773079936217
24.36636118939345         39.343094477001756       8.445575587598308
24.0923123131314          39.83519372156495        8.641176589871685
24.367406606583014        39.675475336846276       8.620841409960747
24.368452023772576        40.0078561966908         8.79983350748033
23.81108509122617         40.329100206391956       8.83669104590363
24.089768557499372        40.168478201541376       8.822368133212674
24.089060564927472        40.502993870024056       9.007807956117986
24.367744031200672        40.342371865173476       8.983091538657357
24.36703603862877         40.67688753365614        9.169499177554211
23.813628846858197        39.99581572641553        8.653824621279085
25.185339675071955        39.51936621438255        8.689253556375105
24.913043791305498        39.6821962084853         8.731353290657648
24.640747907539037        39.84502620258805        8.768213274359379
24.911998374115935        39.34981534864078        8.55767149779622
24.639702490349475        39.512645342743525       8.59187632916886
24.638657073159912        39.180264482899005       8.419265659135544
24.638353026044864        47.17912810506294        12.792123761218612
24.90970986126518         47.014919223184606       12.727165387267803
25.181066696485498        46.85071034130628        12.648957940557223
24.911670165341043        47.34866981524769        12.854106437956307
25.18302700056136         47.184460933369365       12.778715301427422
25.184987304637225        47.51821152543244        12.897247566824262
24.91207821034129         47.682336251280006       12.968314735600703
24.639169116045352        47.84646097712756        13.024893855717066
24.366260021749415        48.01058570297513        13.066984927173406
24.63876107104511         47.512794541095246       12.91514767449005
24.36585197674917         47.676919266942804       12.96170086236374
24.365443931748924        47.34325283091049        12.843139065509684
23.815380415119265        48.32940434233477        13.093917212399196
24.090820218434338        48.169995022654945       13.090760016545172
24.09239725090506         48.50303436440268        13.176065479462942
24.367837054220132        48.343625044722856       13.158532659193718
24.369414086690856        48.67666438647059        13.23405440009034
23.81347430952284         47.66144631937473        12.890747202369962
24.08945912063588         47.50234957514262        12.876118835788986
24.089867165636125        47.836016011174934       12.990923784298655
23.81442736232105         47.99542533085475        12.999946129450207
24.639062683022843        48.18003168145843        13.121624603732716
24.911971777318776        48.01590695561087        13.069567119567544
25.18488087161471         47.8517822297633         13.003021586742289
24.911865344296267        48.34947765994173        13.157180675042163
25.1847744385922          48.18535293409417        13.095156778168072
25.18466800556969         48.518923638425036       13.17365314110158
24.913442376766987        48.68251700168947        13.229886507554703
24.642216747964284        48.846110364953894       13.26985217714188
24.640639715493563        48.513071023206166       13.203751385999212
24.642618712192764        49.178361506951646       13.318986084433554
24.913844340995468        49.01476814368721        13.285532145156854
25.185069969798167        48.85117478042278        13.235810509014346
24.914246305223944        49.347019285684965       13.325721012793537
25.185471934026644        49.183425922420525       13.282511106961474
25.185873898255124        49.515677064418284       13.313754934943107
24.638847271571393        49.8460833629865         13.369398355687363
24.91236058491326         49.68088021370239        13.350743568723923
24.91010474963143         50.014641108644014       13.358177418342253
25.183618062973295        49.8494379593599         13.329451509301538
25.181362227691466        50.18319885430153        13.328749559752405
24.640732991882075        49.51222243496907        13.35300816268163
25.452737594939762        51.34463983282873        13.164018161983613
25.72636879746988         51.17231991641437        13.14711939955299
26                        51.00000000000001        13.114124799629252
25.72636879746988         51.505653249747695       13.085894622658746
26                        51.33333333333333        13.061802172089063
26                        51.666666666666664       12.995518487018476
25.72636879746988         50.83898658308106        13.1935386895882
25.45273759493976         51.01130649949542        13.219437427944511
25.45273759493976         50.677973166162104       13.259380118477049
25.452737594939762        50.344639832828776       13.282930223679653
25.72636879746988         50.17231991641438        13.239365492510661
26                        50                       13.180954892788774
25.72636879746988         50.50565324974772        13.223931888011068
26                        50.33333333333333        13.173637788992052
26                        50.666666666666664       13.151361091272213
25.72862463275171         49.83855902147276        13.239934225699283
25.454993430221588        50.01087893788715        13.291764827002263
25.457249265503417        49.67711804294552        13.284200906417395
25.457249265503417        49.343784709612194       13.261000948317372
25.728624632751703        49.17189235480609        13.194119057219417
25.999999999999996        49                       13.113109261649248
25.728624632751703        49.505225688139426       13.224365320368754
25.999999999999993        49.33333333333333        13.150401829847947
25.999999999999996        49.66666666666666        13.173017040227792
25.72822266852323         48.839641212808345       13.148646840348231
25.456847301274934        49.011533567614435       13.222642925890913
25.45644533704646         48.67928242561669        13.168828133499014
23.81320533291964         43.326831373166954       10.610880854356942
24.089237222468512        43.167828995808904       10.580555842552348
24.365269112017383        43.00882661845086        10.538933137028065
24.08936591378564         43.501172835354566       10.782618069149985
24.365397803334513        43.34217045799652        10.739454870717498
24.365526494651643        43.67551429754218        10.939055213276081
23.812824208663663        42.66053756012953        10.204208416678195
24.088916413250168        42.50136300217292        10.176773880549776
24.365008617836676        42.34218844421632        10.138874954340046
24.08904666034052         42.83468208929019        10.378162175028596
24.36513886492703         42.67550753133359        10.338510614005518
23.81301477079165         42.99368446664823        10.407090235265478
25.179106392409672        43.51695974924312        10.932404154464278
24.907955990262707        43.6809258785247         11.008813782248671
24.63680558811574         43.844892007806266       11.077257118995185
24.907827298945577        43.34758203897904        10.81384425372009
24.63667689679861         43.5115481682606         10.880432879017052
24.636548205481482        43.17820432871495        10.68268724790802
24.63680558811574         44.178225341139594       11.27283320069101
24.907955990262703        44.014259211858025       11.202272707448076
25.17910639240967         43.85029308257645        11.123745923167228
24.907955990262707        44.347592545191354       11.39376542428013
25.17910639240967         44.183626415909785       11.313121483502885
25.179106392409672        44.516959749243114       11.50053083547114
24.908146051357196        44.681203861638856       11.582064209093296
24.63718571030472         44.84544797403459        11.654380233086899
24.63699564921023         44.5118366575871         11.465251633581182
24.63718571030471         45.17878130736794        11.838741694948272
24.908146051357186        45.014537194972206       11.765493416419554
25.179106392409658        44.85029308257647        11.683027788262255
24.90814605135717         45.34787052830556        11.943936504614006
25.179106392409647        45.18362641590982        11.86053862192162
25.17910639240964         45.51695974924318        12.033063336449347
24.636084753933485        45.84535174524031        12.189365224053759
24.907595573171562        45.68115574724174        12.116921667579895
24.907595573171562        46.01448908057508        12.282514486950447
25.179106392409636        45.85029308257651        12.199372116564595
25.179106392409636        46.183626415909856       12.357676165819347
24.636635232119097        45.512066526304125       12.017331353663224
25.45644533704646         48.34594909228336        13.099637942613601
25.72822266852323         48.17297454614168        13.013761202313976
26                        48                       12.91602292020272
25.72822266852323         48.50630787947502        13.087978887242896
25.999999999999996        48.33333333333333        12.995268099175144
25.999999999999993        48.666666666666664       13.060963546323988
25.728329101545743        47.839403841810814       12.925609523807902
25.456551770068973        48.01237838795249        13.016313921893852
25.456658203091482        47.67880768362163        12.919351072681746
25.456658203091486        47.3454743502883         12.809801893908787
25.72832910154574         47.17273717514415        12.71203361486241
26                        47.00000000000001        12.603942729685253
25.72832910154574         47.506070508477485       12.824758869155769
26                        47.333333333333336       12.719844059498955
26                        47.66666666666667        12.823870789671409
25.72636879746988         46.83898658308108        12.587720862222488
25.45469789901562         47.011723758225216       12.688379384890366
25.45273759493976         46.67797316616214        12.555731780398636
25.452737594939762        46.34463983282881        12.413731983081984
25.72636879746988         46.17231991641441        12.31074646161856
26.000000000000004        46.000000000000014       12.199018919823418
25.72636879746988         46.50565324974774        12.45371654758468
26                        46.33333333333334        12.342959294438886
26                        46.66666666666667        12.47793389772615
25.726368797469885        45.838986583081066       12.158848347154564
25.452737594939762        46.01130649949546        12.262633266652886
25.452737594939762        45.67797316616212        12.103529819363262
24.63764298525366         38.84573596476181        8.24871622014457
24.90997019830342         38.68075831236638        8.218616250503754
25.182297411353186        38.51578065997095        8.183736131470683
24.910984286209676        39.015286830503584       8.386424460045275
25.18331149925944         38.85030917810815        8.348803111562765
25.184325587165695        39.184837696245346       8.517308919864258
24.910155095164814        38.3474448203022         8.055271596675027
24.637827882115047        38.51242247269764        8.082987356189419
24.63801277897644         38.17910898063346        7.921140739208045
26                        39                       8.524212237373021
25.72844655835732         39.17312207146085        8.582623448348457
25.456893116714635        39.3462441429217         8.637637221349152
25.727432470451063        38.838593553323655       8.416688500300342
25.45587902880838         39.0117156247845         8.468697429069648
25.454864940902123        38.6771871066473         8.303196464999544
25.181914483101824        36.518972551355674       7.27477992118624
24.910010953711335        36.68227109648431        7.294730928787963
24.638107424320843        36.84556964161294        7.310598304419459
24.909642265615418        36.34940511527368        7.153589991607234
24.637738736224925        36.51270366040232        7.167622378087142
24.637370048129007        36.17983767919169        7.028444128948625
24.639101643088644        37.17791674611488        7.457333807063697
24.91100517247913         37.01461820098625        7.439312350340855
25.18290870186962         36.851319655857615       7.4172072616476905
24.91199939124693         37.34696530548819        7.587455317611448
25.183902920637422        37.18366676035956        7.563196147826895
25.184897139405223        37.5160138648615         7.712746579723813
24.63887935499379         37.84585338226364        7.762911140427265
24.911888247199506        37.68093362356257        7.740045480645332
24.91102167118216         38.014189221932384       7.895853130634993
25.184030563387875        37.849269463231316       7.866132280922492
25.183163987370527        38.18252506160113        8.023128798171463
24.638990499041213        37.51188506418926        7.608169530979488
24.639840322289736        35.17804239843909        6.631300461802563
24.910369103224955        35.0141184116489         6.623591925518103
25.180897884160178        34.850194424858714       6.612422335091665
24.912160595300804        35.34735308704578        6.750933764516171
25.182689376236027        35.183429100255594       6.738173853498781
25.18448086831188         35.516663775652475       6.867171617395578
24.638225509865695        35.8457347539573         6.8923938144777335
24.911353189088786        35.68119926480489        6.881670242539478
24.9104977273521          36.015302190039286       7.015882570109053
25.183625406575192        35.85076670088687        6.999545958063823
25.18276994483851         36.18486962612127        7.135415392660688
24.639032916077714        35.51188857619819        6.760068363147947
25.999999999999996        35                       6.796915701696506
25.72816028943729         35.17222125855083        6.8230227912176815
25.456320578874582        35.344442517101655       6.846441429784038
25.72636879736144         34.83898658315395        6.697867302848307
25.454529086798736        35.011207841704774       6.719364803650946
25.452737594722883        34.67797316630789        6.595534423007564
25.45632057887459         35.67777585043499        6.9767397023422
25.728160289437294        35.50555459188416        6.951222591990873
25.999999999999996        35.333333333333336       6.9230170306847265
25.728160289437298        35.8388879252175         7.0825269161836975
26                        35.66666666666667        7.052222883092582
26.000000000000004        36.000000000000014       7.18453325892001
25.727304827700614        36.1729908504519         7.217369027864773
25.45460965540122         36.345981700903785       7.247451248620155
25.4554651171379          36.01187877566939        7.110347928516883
25.454609655401217        36.67931503423711        7.387983994509027
25.727304827700607        36.506324183785225       7.355425395766456
26                        36.333333333333336       7.320113248834574
25.727304827700607        36.83965751711855        7.496820904426313
25.999999999999996        36.666666666666664       7.459032379507243
25.999999999999996        36.99999999999999        7.601290650938016
25.728299046468408        37.172004621620495       7.641429113998933
25.456598092936815        37.344009243241          7.678581090260866
25.455603874169014        37.011662138739055       7.531501769526104
25.45659809293682         37.67734257657433        7.829609719705251
25.728299046468408        37.50533795495383        7.789743266279094
25.999999999999996        37.33333333333333        7.746890326053936
25.72829904646841         37.83867128828717        7.941336856534498
26                        37.666666666666664       7.895769439145075
26.000000000000007        38.00000000000001        8.047927990211514
25.454864940902127        38.34385377331397        8.14169782619609
25.727432470451063        38.17192688665699        8.09642844577634
25.727432470451063        38.50526021999032        8.254943916947575
26                        38.333333333333336       8.20346029375047
26                        38.66666666666667        8.362221709470994
25.45573151691947         38.01059817494415        7.9838483649255325
22.69273476547116         23.97321843421281        3.4195353371457595
22.417164978242248        24.148812289475206       3.387393262637799
22.14159519101333         24.3244061447376         3.350117648302948
22.404254705274948        23.805126888878792       3.3285037065363787
22.12868491804603         23.980720744141188       3.2918165124727974
22.11577464507873         23.637035343544774       3.231822863508752
22.41380601042865         24.485022516747115       3.442645512964592
22.68937579765757         24.309428661484716       3.4750106457875702
22.68601682984397         24.645638888756626       3.5310192498372768
23.24715668658483         24.287431677999393       3.5865964191845183
22.966586758214405        24.46653528337801        3.560373568574834
22.969945726027994        24.130325056106102       3.503983669494195
24.34876207698486         24.035394293661113       3.7426533707834655
24.34984834133514         24.35947964265698        3.799849729076237
24.350934605685417        24.683564991652837       3.8576881287296763
24.073963933703794        24.17177562907164        3.719599268481812
24.075050198054075        24.495860978067498       3.7767100903044035
23.79916579042273         24.30815696448216        3.6945060069596134
22.978398126794445        23.784863915656892       3.446688505561966
23.26406148811773         23.596509397100974       3.4711508126234616
23.549724849441013        23.40815487854505        3.4929222583301924
23.25560908735128         23.941970537550183       3.5287668515886343
23.54127244867456         23.75361601899426        3.5508591723282525
23.532820047908114        24.09907715944347        3.6090096149571087
24.082416334470246        23.82631448862243        3.660680448010014
23.807618191189178        23.962695824032952       3.635864611093861
23.81607059195563         23.61723468358374        3.5774367438589603
25.999999999999996        24.999999999999996       4.16544909862375
25.728808461633434        25.171833454895868       4.160130674660138
25.45761692326687         25.343666909791736       4.1533000975600105
25.72346827564674         24.846611446029172       4.099192757750204
25.452276737280176        25.01844490092504        4.092063810422924
25.18108519891361         25.190278355820908       4.08342270995912
25.446936551293483        24.693222892058344       4.031709584269228
25.175745012926917        24.865056346954212       4.022770113578265
25.17040482694023         24.539834338087516       3.962999578180757
24.89761017463872         24.69577300560791        3.9491911318651796
24.90295036062541         25.020995014474607       4.009120169427614
24.624815522337208        24.8517116731283         3.9335807957195086
24.89652391028844         24.37168765661205        3.890796993185766
24.62372925798693         24.52762632413244        3.8751435058727752
24.622642993636646        24.203540975136583       3.817348257386669
24.619815291880784        23.872811043708325       3.758610194391841
24.890868506776712        23.71022779375553        3.77286921003593
25.161921721672638        23.547644543802736       3.7854304177157476
24.893696208532575        24.040957725183787       3.831588555903165
25.1647494234285          23.878374475230995       3.8441310464554315
25.167577125184366        24.209104406659254       3.9033207666104395
24.442301424593115        23.242875908213932       3.619629219724348
24.682174856952955        23.3444654534102         3.676032098141563
24.922048289312798        23.44605499860647        3.731299164138724
24.41112164205703         23.507048703362994       3.660573775135676
24.65099507441687         23.60863824855926        3.7172893987958022
24.37994185952094         23.771221498512055       3.701581825488678
24.144775899542417        23.297968898324307       3.5795307995212298
24.113596117006324        23.562141693473365       3.620073876294785
23.847250374491715        23.35306188843468        3.537295145723205
25.44693655129349         24.359889558725012       3.9714137326901726
25.723468275646745        24.179944779362508       3.978308978778232
26                        24                       3.9836853164449906
25.72346827564674         24.51327811269584        4.038368707367468
25.999999999999996        24.333333333333332       4.043508922044394
25.999999999999993        24.666666666666664       4.104096849437303
25.720640573890883        23.849214847934245       3.918988157762218
25.44410884953762         24.02915962729675        3.9119139163969927
25.44128114778176         23.69842969586849        3.852903191519136
21.791799972347157        23.15229823736849        3.069170176369174
21.756305359811794        22.83565267652623        3.0064403091962917
21.720810747276435        22.519007115683966       2.941303206544289
22.085709235861415        23.30303531401343        3.168792989043148
22.050214623326056        22.986389753171167       3.1069256716410765
22.014720010790697        22.669744192328903       3.042651118759966
22.34412388684032         23.137126829816108       3.2021860150104975
22.30862927430496         22.820481268973843       3.1387740119001695
22.60253853781922         22.971218345618784       3.22967188596501
22.37418929605763         23.47112685934745        3.2655415229742486
22.632603947036536        23.305218375150126       3.2933530274268525
22.662669356253847        23.63921840468147        3.3566408444871305
22.94833271757713         23.45086388612555        3.3837443115450703
22.918267308359816        23.116863856594208       3.320406793126498
23.233996078900415        23.262509367569628       3.408156917248217
24.31341300875438         23.006727994641288       3.557139170392764
24.01588748370368         23.061820984751662       3.516345139703541
23.718361958652977        23.116913974862037       3.473413875419329
24.184524592915643        22.770580081068644       3.4941057726971443
23.88699906786494         22.82567307117902        3.4526161315217756
24.055636177076906        22.534432167496004       3.430529026637545
23.29314703654944         22.512689505262312       3.2885237531348226
23.547310083391928        22.519937059340208       3.3375233788510807
23.801473130234417        22.527184613418108       3.38485847001871
23.378672974179963        22.811177963023226       3.357450609052756
23.632836021022452        22.818425517101122       3.4058656375616563
23.464198911810488        23.109666420784137       3.4255834441178976
23.06294420363937         22.665532452047803       3.270764715213686
23.14847014126989         22.964020909808717       3.3398578266574166
22.832741370729295        22.818375398833293       3.2511474261570816
21.551529723255012        23.312629198807173       3.0307638808170134
21.275764861627508        23.48964793273692        2.943041508284449
21.000000000000004        23.666666666666664       2.8287252956561653
21.275764861627508        23.156314599403586       2.891948294247073
21.000000000000004        23.333333333333332       2.771771286801844
21.000000000000004        23                       2.7130460483530032
21.24027024909215         22.839669038561325       2.8123309277768183
21.48054049818429         22.679338077122644       2.888416647173848
21.51603511071965         22.99598363796491        2.9607938817349497
21.48054049818429         22.346004743789308       2.842422975988458
21.240270249092145        22.506335705227986       2.769542985540315
21                        22.66666666666666        2.6734638350655535
21.24027024909214         22.173002371894647       2.711307887614888
20.999999999999996        22.333333333333325       2.6184344660889587
20.999999999999996        21.99999999999999        2.547957941423551
26.000000000000004        27                       4.556598806789592
25.727921012631693        27.172088467642332       4.553896500700807
25.45584202526338         27.344176935284658       4.549508804634885
25.726750198502426        26.839097692179134       4.484857327138228
25.454671211134112        27.011186159821463       4.479994498816629
25.453500397004845        26.67819538435826        4.411921756016067
25.45761692326687         25.67700024312507        4.21629530996686
25.72880846163343         25.5051667882292         4.2227633023573885
25.999999999999993        25.33333333333333        4.227719141611407
25.72880846163343         25.838500121562532       4.286473796573377
25.999999999999993        25.66666666666666        4.291067051117809
25.999999999999996        25.999999999999996       4.355492827143
25.45350039700484         26.34486205102493        4.345304081584412
25.726750198502415        26.17243102551246        4.351204326157701
25.72675019850242         26.505764358845795       4.41736298783664
25.999999999999996        26.33333333333333        4.421192476069251
26                        26.666666666666664       4.488227802618097
25.45555866013585         26.010931147075          4.280201116561799
25.45273759472289         34.344639832974565       6.475012596065446
25.726368797361445        34.17231991648728        6.457552535607534
26                        34.00000000000001        6.437536880800413
25.72636879736144         34.50565324982061        6.576167048844463
25.999999999999996        34.333333333333336       6.554244080332206
25.999999999999993        34.66666666666667        6.674037020630891
25.728888185921974        33.837541241917805       6.341804399314476
25.45525698328342         34.00986115840507        6.357651854805515
25.45777637184395         33.675082483835595       6.2433815625389055
25.455842025263376        27.677510268617993       4.620452463767212
25.72792101263169         27.505421800975665       4.624252671081204
26                        27.333333333333332       4.6263674884180155
25.727921012631683        27.838755134308997       4.696157609325967
25.999999999999996        27.666666666666664       4.697684937910856
25.999999999999996        28                       4.770551155268111
25.728203626008305        28.172879101278617       4.769985752906081
25.45640725201661         28.345758202557228       4.767612488513753
25.45612463863999         28.01163423558761        4.693184173207163
25.455991621226858        30.343270107246337       5.251536480498242
25.72799581061343         30.17163505362317        5.249623097950086
26                        30                       5.245713147854375
25.72799581061343         30.504968386956502       5.336738375553689
26                        30.333333333333332       5.331828353390475
26                        30.666666666666664       5.420119086767645
25.728072545855113        29.83967340402362        5.165049148649055
25.45606835646854         30.01130845764679        5.166111342950273
25.456145091710223        29.679346808047242       5.082807125546482
25.456407252016618        28.679091535890564       4.843604342260988
25.728203626008302        28.506212434611946       4.8452882937212935
25.999999999999993        28.33333333333333        4.8451643831513085
25.72820362600831         28.839545767945282       4.922360318406099
25.999999999999996        28.666666666666664       4.92154709490408
26                        29                       4.99969929052642
25.456145091710226        29.346013474713907       5.001091843304017
25.728072545855113        29.173006737356953       5.001329247297285
25.728072545855113        29.506340070690285       5.08220184712078
26                        29.333333333333332       5.079729207930945
26                        29.666666666666664       5.161733827040264
25.45627617186342         29.01255250530223        4.921387594199477
25.454596383636186        31.677840483767483       5.617882385908731
25.727298191818093        31.505586908550406       5.61168987425405
26                        31.33333333333333        5.603383479331885
25.727298191818093        31.83892024188374        5.707998475799501
26                        31.666666666666664       5.698529087039749
26                        32                       5.796022171109558
25.726912299412994        32.17290782692359        5.807127487721395
25.45382459882598         32.34581565384718        5.815890296851648
25.45421049123108         32.01182806880733        5.715599385153293
25.45382459882598         32.67914898718052        5.918774520866518
25.726912299412987        32.50624116025693        5.908694938209792
26                        32.33333333333333        5.896272848071511
25.72691229941299         32.83957449359026        6.012842897620262
26                        32.666666666666664       5.99910403395551
26                        33                       6.104515728761566
25.45777637184395         33.34174915050227        6.1320534370105975
25.728888185921974        33.17087457525113        6.119469223106508
25.728888185921974        33.50420790858447        6.229208441729205
26                        33.333333333333336       6.212666040478584
26                        33.66666666666667        6.323673091158205
25.45580048533497         33.01044906884139        6.023980925025142
24.63654820548147         42.84487099538162        10.48408005323908
24.907827298945556        42.68091537231237        10.4220737604248
25.17910639240964         42.51695974924312        10.352914258585194
24.907827298945566        43.0142487056457         10.618077383885788
25.179106392409647        42.85029308257646        10.546314310838316
25.179106392409658        43.183626415909785       10.739477609464636
24.9076970518552          42.3475962851951         10.226109301217289
24.636417958391117        42.511551908264344       10.285886562124052
24.63628771130076         42.17823282114708        10.088479934366095
24.63695705296528         41.84489701538057        9.89265282742031
24.909035735184233        41.68092467366208        9.83872617568231
25.181114417403183        41.5169523319436         9.778246202817764
24.908366393519714        42.01426047942859        10.031803389988323
25.180445075738668        41.85028813771011        9.968573524483968
25.179775734074152        42.18362394347661        10.16012954307313
24.90951896028775         41.34843595534201        9.647912181651863
24.63744027806879         41.51240829706049        9.699337251873178
24.63792350317231         41.17991957874041        9.50818225543625
24.640676202259034        40.177205791381276       8.947999973828804
24.91297208602549         40.014375797278525       8.908183466408126
25.185267969791948        39.85154580317577        8.86312720840662
24.912900380745487        40.34655538607174        9.088242521500662
25.185196264511944        40.18372539196899        9.04022973978027
25.185124559231944        40.515904980762215       9.220561150496023
24.63926021711523         40.84623712834662        9.318632114033907
24.912192388173587        40.68107105455442        9.272467022808911
24.910855674230664        41.01475350494821        9.458995779205615
25.18378784528902         40.84958743115601        9.404068521887002
25.182451131346102        41.183269881549805       9.589963539327556
24.639968209687126        40.51172145986395        9.131741240071385
26                        42                       10.100516053539417
25.72636879746988         42.17231991641438        10.189343004076555
25.45273759493976         42.34463983282875        10.273475739091817
25.727038139134397        41.83898411064787        10.002574930897335
25.453406936604274        42.01130402706224        10.083699344746167
25.45407627826879         41.677968221295735       9.895151647323473
25.456893116714635        39.679577476255034       8.80909635256236
25.728446558357316        39.50645540479418        8.750810363836921
25.999999999999996        39.33333333333333        8.68912693713675
25.728446558357312        39.83978873812752        8.921932479749426
25.999999999999993        39.666666666666664       8.856976837324538
25.999999999999996        40                       9.027761937936354
25.728374853077312        40.17196832692074        9.095787095111353
25.456749706154625        40.34393665384148        9.160053499297923
25.456821411434632        40.01175706504826        8.982960486259064
25.456749706154632        40.67726998717481        9.340461646003398
25.728374853077312        40.50530166025407        9.272736778619263
25.999999999999993        40.33333333333333        9.201253158246669
25.728374853077312        40.838634993587405       9.452236178568842
25.999999999999996        40.666666666666664       9.377294094998657
26                        41                       9.555884748192394
25.454076278268793        41.3446348879624         9.708066994950961
25.727038139134393        41.1723174439812         9.633946510075837
25.727038139134393        41.505650777314536       9.817527593273086
26                        41.33333333333333        9.735962262214349
26                        41.666666666666664       9.917506030663347
25.45541299221171         41.010952437568605       9.523070497452407
25.452737594939762        42.67797316616209        10.463778683571544
25.72636879746988         42.50565324974771        10.376434111697026
26                        42.333333333333336       10.284395324300668
25.72636879746988         42.838986583081045       10.563702832633835
26                        42.66666666666667        10.468452208378206
26                        43.00000000000001        10.65268670577214
25.726368797469892        43.17231991641438        10.75123104514079
25.45273759493978         43.34463983282875        10.844470194704861
25.45273759493977         43.01130649949542        10.654242815951504
25.452737594939784        43.67797316616209        11.033741707220937
25.72636879746989         43.50565324974771        10.937739342905234
26                        43.33333333333334        10.836431788784896
25.72636879746989         43.838986583081045       11.122583960497659
26                        43.66666666666667        11.01851319162565
26                        44.00000000000001        11.198930914294342
25.726368797469892        44.17231991641438        11.30561374587208
25.45273759493978         44.34463983282875        11.406147052930987
25.45273759493978         44.01130649949542        11.220927484259652
25.452737594939784        44.67797316616208        11.58786283605857
25.726368797469892        44.50565324974771        11.485306910645077
26                        44.33333333333334        11.376601460712811
25.726368797469895        44.838986583081045       11.661457752419924
26                        44.66666666666667        11.550729684133133
26.000000000000004        45.000000000000014       11.721315584555247
25.452737594939762        45.34463983282879        11.936528199453246
25.72636879746988         45.1723199164144         11.832612282155209
25.726368797469885        45.50565324974774        11.998894096378038
26.000000000000004        45.33333333333334        11.886877593090945
26.000000000000004        45.66666666666668        12.046112038180327
25.452737594939773        45.01130649949543        11.7646885773217
21.638757998018335        21.714724500673356       2.7521424609335274
21.666108914437704        21.98281870567689        2.8204247458890803
21.69345983085707         22.250912910680427       2.88347832775926
21.42583866534556         21.809816333782233       2.711720761447995
21.453189581764924        22.07791053878577        2.7796862202608437
21.212919332672776        21.90490816689111        2.643659254944632
26                        23.666666666666664       3.9245131112215903
25.720640573890876        23.515881514600913       3.859994345741621
25.441281147781755        23.365096362535155       3.794087772701385
25.999999999999996        23.333333333333332       3.865328285170677
25.720640573890876        23.182548181267578       3.8009879128935395
25.999999999999996        23                       3.8061308382922516
25.708619599653694        22.83525960588843        3.737922289516051
25.429260173544574        23.01780778715601        3.731168212075375
25.149900747435453        23.200355968423587       3.722656919841257
25.41723919930739         22.670519211776863       3.6679371915582353
25.13787977319827         22.85306739304444        3.6595719620755824
25.125858798961087        22.50577881766529        3.5961755444187498
24.670153882715773        22.997176878031052       3.6133831496196493
24.89800634083843         22.75147784784817        3.6055652578511075
24.910027315075617        23.09876642322732        3.6685879409404807
24.541265466877036        22.761028964458408       3.5512520269717167
24.4123770510383          22.524881050885764       3.488577555959762
24.76911792499969         22.515329934275528       3.5437930618868263
21.9322020528191          21.77626513922104        2.847083283882947
22.225646107619866        21.837805777768722       2.9348995603396855
22.519090162420632        21.89934641631641        3.0155912903037985
21.959552969238466        22.044359344224574       2.9117454237779774
22.25299702403923         22.105899982772257       2.995941555174248
21.98690388565783         22.31245354922811        2.9711788605877167
22.280813149172097        22.463190625873054       3.068843249242915
22.546906287553494        22.256637059417198       3.0899224202690214
22.574722412686356        22.61392770251799        3.1612826188227494
23.035128078506503        22.30824180894701        3.2008232506065855
22.80492524559643         22.4610847557325         3.1819820602824156
22.777109120463567        22.10379411263171        3.109845762996226
24.45969062758135         21.731719779511224       3.346376010289879
24.68174668470793         21.989739458895915       3.4325574779693087
24.90380274183451         22.247759138280603       3.5158239893455994
24.32500581074654         21.99929057550615        3.3771149876455304
24.54706186787311         22.25731025489084        3.461911502917748
24.19032099391172         22.266861371501076       3.405165993094715
23.37687640636681         22.264307876055035       3.2596935958223403
23.118857448323872        22.05986017973973        3.171719599109233
22.860838490280937        21.85541248342443        3.080468617314112
23.46060577618418         22.015926246847755       3.2294022228384422
23.202586818141242        21.81147855053245        3.1411547319406017
23.54433514600155         21.767544617640475       3.197649634183239
24.15457213372142         21.743661392220975       3.299897503997149
24.019887316886603        22.0112321882159         3.328905546743595
23.885202500051786        22.278802984210827       3.3552256175836996
23.849453639861487        21.755603004930723       3.250322045294917
23.714768823026667        22.023173800925647       3.2775991534322406
23.631039453209297        22.271555430132928       3.3082918739773555
21.75917199867889         21.476483000448905       2.7327964833551692
21.879585999339447        21.238241500224454       2.6889861545129703
22                        21                       2.620711474406987
22.052616053479653        21.538023638996588       2.8280875856323067
22.17303005414021         21.299782138772137       2.784627536117964
22.34606010828042         21.59956427754427        2.916254141416929
21.42583866534556         21.476483000448905       2.6062028406363695
21.212919332672776        21.571574833557783       2.5527150889232466
20.999999999999996        21.666666666666657       2.4715875301923487
21.21291933267278         21.238241500224454       2.4070298632422142
21                        21.33333333333333        2.3404760593015563
21                        21                       2.1546235287508395
21.54625266600611         21.238241500224454       2.577877918097168
21.333333333333332        21                       2.3697259957419474
21.666666666666664        21                       2.5250886442939597
23                        20.999999999999996       2.8622942807428005
22.839696720806877        21.299782138772137       2.93186245253015
22.679393441613755        21.59956427754427        2.982961455717149
22.666666666666668        21                       2.7934165466037353
22.506363387473545        21.299782138772137       2.8640699283104514
22.333333333333336        21                       2.7128889444917412
23.181445048667186        21.255848205880156       2.9983871023804234
23.36289009733437         21.511696411760315       3.1101722201939124
23.021141769474063        21.555630344652293       3.048662444147415
23.6962234306677          21.51169641176032        3.165535027413627
23.514778382000518        21.255848205880156       3.0597396561878347
23.333333333333332        20.999999999999996       2.929636581137935
23.84811171533385         21.25584820588016        3.118070020275022
23.666666666666664        21                       2.9939566918128455
24.000000000000004        21                       3.0552546127674773
24.153230209193786        21.243906593170408       3.174922391617133
24.306460418387566        21.487813186340816       3.2719628574579986
24.001341924527637        21.499754799050564       3.2202974186405635
25.29771314672674         21.644516522324757       3.453892718951592
25.24042836413819         21.931603954104936       3.5044405535681484
25.183143581549636        22.218691385885116       3.551868162057238
25.01837230701161         21.67358427472025        3.4194984325706868
24.96108752442306         21.960671706500424       3.4692213240219045
24.739031467296478        21.702652027115736       3.38365952968343
26                        22.666666666666668       3.7471522127437487
25.708619599653698        22.501926272555096       3.6784113265644907
25.417239199307392        22.337185878443528       3.607893891203548
26                        22.333333333333336       3.686988036606679
25.708619599653698        22.168592939221764       3.6177148130243215
26.000000000000004        22                       3.6256383098810567
25.531808764484495        21.763011014883173       3.5130266310947205
25.765904382242248        21.881505507441588       3.570275161404556
25.474523981895945        22.05009844666335        3.56202037421291
24.6397937517209          21.487813186340816       3.318957961824621
24.486563542527122        21.243906593170408       3.2225693921913527
24.333333333333336        21                       3.103553509549225
24.81989687586045         21.243906593170404       3.2710339357810767
24.666666666666668        20.999999999999996       3.152669949346449
25.000000000000004        20.999999999999996       3.2026039321592594
25.19847543115116         21.42967768154984        3.3822847150658046
24.919134591436034        21.458745433945325       3.3513436466984095
25.099237715575583        21.214838840774917       3.2985217861350176
25.531808764484495        21.42967768154984        3.4365980145636086
25.432571048908915        21.214838840774917       3.351644965197742
25.333333333333336        20.999999999999996       3.2545369907869035
25.765904382242248        21.21483884077492        3.3994218062412958
25.66666666666667         21                       3.30112371139535
26.000000000000007        21                       3.342364093984627
25.76590438224225         21.548172174108252       3.4968337306683175
26.000000000000004        21.333333333333332       3.460759326307557
26.000000000000004        21.666666666666664       3.5551840649397053
