# Supplementary material for: Development of three-dimensional forward modeling and observation device for leakage electric field in the process of foundation pit pumping test
Source: PLoS One. 2025 Aug 20;20(8):e0328727. doi: 10.1371/journal.pone.0328727 (PMC12367133; doi:10.1371/journal.pone.0328727)
Supplement: S4 File — This is the data used in Section 4.2.3 “Effect of the distance of the transmitter positive pole from the foundation pit enclosure structure” of the paper. (ZIP) [file pone.0328727.s004.zip › 4.2.3/4.2.3 _X=1m.dat]

X                         Y                        V
24                        79                       25.26430313916644
24.14908946605849         78.69854702660041        26.28619189636115
24.298178932116983        78.39709405320082        27.17863323567649
24.447268398175478        78.09564107980124        27.94162715711246
24.333333333333332        79                       25.739456057426214
24.482422799391824        78.69854702660041        26.77508602132558
24.631512265450315        78.39709405320082        27.68126856734558
24.666666666666664        79                       26.230085257037775
24.815756132725156        78.69854702660041        27.27945642764191
25                        79                       26.73619073800135
23.704885397132042        77.46892782211329        27.716696562793864
23.93931623422299         77.32007873838921        28.332091943452927
24.173747071313933        77.17122965466513        28.938884590736258
24.408177908404884        77.02238057094104        29.537074504643517
23.952346397479854        77.6778322413426         27.805952439542168
24.186777234570798        77.52898315761851        28.413244813503926
24.421208071661745        77.38013407389442        29.01193445408961
24.199807397827662        77.88673666057193        27.880929304315146
24.43423823491861         77.73788757684784        28.480118671579255
24.366440640545523        76.69191357904776        29.97632146216096
24.32470337268616         76.36144658715448        30.419764186285935
24.282966104826798        76.03097959526119        30.8674026770185
24.659529456551148        76.85447522362716        30.181995899319563
24.61779218869178         76.52400823173389        30.6269507584256
24.57605492083242         76.1935412398406         31.076101384139175
24.91088100469741         76.6865698763133         30.81980896954431
24.869143736838044        76.35610288442001        31.27047173023884
25.16223255284367         76.51866452899942        31.45051371531765
25.36281497285614         78.27691583426476        28.954805721543426
25.575209981904095        78.51794388950984        28.79289149460898
25.787604990952048        78.75897194475492        28.453497758985453
26                        79                       27.936624514672786
25.24187664857076         78.51794388950984        28.301111169577236
25.454271657618712        78.75897194475492        28.037907508162853
25.666666666666664        79                       27.597224338059387
25.120938324285376        78.75897194475492        27.56157284172984
25.33333333333333         79                       27.197079745835516
25.05763278129592         78.21649091611025        28.630596067168952
24.93669445701054         78.45751897135534        27.99794813534609
24.752450589735695        78.15606599795575        28.292869879025332
25.19965820936707         76.83977800616304        31.00562680872133
25.237083865890465        77.16089148332665        30.562719060125794
25.274509522413865        77.48200496049026        30.12179046953086
24.948306661220805        77.0076833534769         30.380251633992323
24.9857323177442          77.32879683064051        29.94267345644106
24.69695511307454         77.17558870079077        29.74776813481197
25.333379822708714        78.01194554300659        29.35691105351967
25.02819763114849         77.95152062485208        29.02647988750444
24.72301543958827         77.89109570669757        28.682532187720064
25.303944672561286        77.74697525174842        29.745905969515558
24.998762481001066        77.68655033359391        29.409253291859567
24.70998527633141         77.53334220374418        29.218488027244266
24.005358941719535        76.2050871830564         30.144440738115932
24.047096209578893        76.53555417494968        29.70366837858189
24.088833477438254        76.86602116684296        29.267091785655325
23.727751778612266        76.3791947708516         29.412601873418218
23.769489046471627        76.70966176274487        28.978695645082535
23.450144615505           76.5533023586468         28.67188608292526
23.619971803256362        77.16371933429113        28.037721553962385
23.53505820938068         76.85851084646896        28.35611806067281
23.85440264034731         77.01487025056704        28.656708036496752
22.574628893016158        76.72942862922116        26.811160061534384
22.60238376051727         76.47032735998664        27.25076860935788
22.630138628018383        76.2112260907521         27.68950418995513
22.657893495519495        75.95212482151759        28.127366803326137
22.866467467179106        76.67071987236304        27.44824213501713
22.89422233468022         76.41161860312852        27.88821269821286
22.92197720218133         76.152517333894          28.327310294182237
23.15830604134205         76.61201111550493        28.068484142147454
23.186060908843164        76.35290984627039        28.50881672071526
22.515683423196954        78.2710853091443         24.294619016953416
22.677122282131304        78.51405687276286        24.081211034057414
22.83856114106565         78.75702843638143        23.73290734714908
22.999999999999996        79                       23.249707956228082
22.34378894879797         78.51405687276286        23.506886760883543
22.505227807732318        78.75702843638143        23.17578798977696
22.666666666666664        79                       22.709793514657935
22.171894474398986        78.75702843638143        22.49667224683336
22.333333333333332        79                       22.0478826875162
22                        79                       21.26397547480265
23.435786827898742        78.19016989736276        26.120997007082106
23.623857885265828        78.46011326490851        25.94088667709495
23.811928942632914        78.73005663245425        25.6553220544564
23.290524551932496        78.46011326490851        25.393233016103814
23.47859560929958         78.73005663245425        25.058471007539744
23.666666666666664        79                       24.618254706324002
23.145262275966246        78.73005663245425        24.436136665819234
23.33333333333333         79                       23.94672297867792
23.961018408691405        78.42860365905466        26.571454902939386
23.77294735132432         78.15866029150891        26.751263616866005
24.110107874749897        78.12715068565507        27.358140333542735
22.9838234170319          78.48708506883568        24.74812887963612
22.82238455809755         78.24411350521711        24.925225389440563
23.129085692998146        78.21714170128993        25.534018052816922
23.615185874054276        77.70934184719644        27.192937939434234
23.862646874402085        77.91824626642577        27.28267864247626
23.525486350976507        77.94975587227961        26.661038087530315
23.27206260048664         77.93267157195467        26.247530430644005
22.965361465586046        77.95964337588185        25.655222182218676
22.65866033068545         77.98661517980904        25.04110022468223
23.10833837307454         77.67517324654659        26.36244150312481
22.801637238173946        77.70214505047376        25.764803960539282
22.94461414566244         77.4176749211385         26.465730224524517
23.451461646642176        77.45184352178836        27.311985153152435
23.36176212356441         77.69225754687152        26.783828406170255
23.198037896152307        77.43475922146342        26.89499637372921
23.366548052766497        77.14663503396619        27.627853925705043
23.113124302276628        77.12955073364127        27.205708927666127
23.281634458890814        76.84142654614404        27.941094213799783
22.69795731056492         76.95884405986027        26.702157727376793
22.98979588472787         76.90013530300216        27.330046003764497
22.82128572811368         77.18825949049939        26.587014448373576
21.747046337251547        78.34751834004086        22.480517823680742
22.00325869923335         78.32204066307534        23.127836213227724
22.25947106121515         78.29656298610982        23.732536610985242
21.831364224834367        78.56501222669391        22.256540914039803
22.087576586816166        78.53953454972839        22.9030228333564
21.915682112417183        78.78250611334695        21.851026797747032
21.49803089150103         78.56501222669391        21.25721724891997
21.58234877908385         78.78250611334695        20.964287732437164
21.666666666666664        79                       20.489821009302638
21.249015445750516        78.78250611334695        19.6170590416076
21.333333333333332        79                       19.255176918283038
21                        79                       17.560043201743635
21.49803089150103         78.23167889336058        22.084154274199765
21.249015445750516        78.44917278001363        20.78108668508877
21                        78.66666666666666        19.061161463425957
21.249015445750516        78.1158394466803         21.47679677063632
21                        78.33333333333333        20.09396216717477
21                        78                       20.658445312990295
23                        20.999999999999996       23.494923164743586
22.839696720806877        21.299782138772137       24.00834842524089
22.679393441613755        21.59956427754427        24.38248273655799
22.519090162420632        21.89934641631641        24.61732609869545
22.666666666666668        21                       22.84642643140353
22.506363387473545        21.299782138772137       23.372539864561958
22.34606010828042         21.59956427754427        23.75936234854063
22.333333333333336        21                       22.122706165653963
22.17303005414021         21.299782138772137       22.66150777147385
22                        21                       21.323762367494776
25.160936276916875        76.17635385184482        31.9853838848669
24.86784746091125         76.0137922072654         31.80664902621301
24.574758644905625        75.851230562686          31.613585806538108
25.159640000990077        75.83404317469021        32.5290688706042
24.866551184984452        75.6714815301108         32.35164113837502
25.158343725063283        75.49173249753561        33.081568672529336
24.017099625012605        75.86491652271133        30.69325767275024
23.739492461905336        76.03902411050652        29.95603268849241
23.46188529879807         76.21313169830172        29.20993077843955
23.751233145198405        75.69885345016145        30.504886537407696
23.47362598209114         75.87296103795666        29.753398507794824
23.48536666538421         75.53279037761158        30.30228927099098
22.9337178854744          75.81234667354892        28.86398839531692
23.209542275429307        75.67256852558025        29.588962551205274
23.197801592136237        76.01273918592533        29.04617811903974
24.344377300171487        75.00787925737654        32.60905482108563
24.615699441802086        75.1691636707629         32.779952308054455
24.887021583432684        75.33044808414925        32.93745692520235
24.32390690172326         75.3489127033381         32.018966171447055
24.595229043353854        75.51019711672444        32.19200008982147
24.30343650327503         75.68994614929964        31.43841545675799
23.771703543646638        75.35782000419991        31.079115810649153
24.05804042190906         75.18284963078821        31.848037660680756
24.03757002346083         75.52388307674977        31.265878699240634
21                        75                       24.638756652298852
21.27850786685863         74.8281413682826         26.143581154533834
21.557015733717254        74.65628273656519        27.440391064380798
21.83552360057588         74.48442410484778        28.529186381839533
21.273865361635444        75.15691680070387        25.802944691357297
21.55237322849407         74.98505816898646        27.02436505480679
21.830881095352694        74.81319953726904        28.037770825868208
21.547730723270885        75.31383360140772        26.608946227928346
21.82623859012951         75.14197496969031        27.54696245259234
21.82159608490633         75.47075040211159        27.05676126201192
22.667556079559315        74.9828772489406         29.621934915979924
22.38556941467499         75.14550163333092        28.79309469424684
22.103582749790657        75.30812601772126        27.938036809590784
22.39021191989817         74.81672620090966        29.300261903052906
22.108225255013842        74.97935058529998        28.43672100928394
22.112867760237023        74.65057515287872        28.936012391672772
22.379127691981772        75.79166668171558        27.814277013545784
22.10036188844405         75.6312085419136         27.457408499774267
22.6611143568661          75.62904229732526        28.61908462639274
22.382348553328377        75.46858415752325        28.30045007998718
22.664335218212706        75.30595977313293        29.117273997277447
22.936938746821006        75.48926414935659        29.363482236201694
22.940159608167612        75.16618162516426        29.86944762490463
23.212763136775912        75.34948600138792        30.096232409908275
22.116731527187273        74.31741920755061        29.454529227861446
22.397939453798667        74.15041431025344        30.354318521944126
22.67914738041006         73.98340941295626        31.22855426408746
22.394075686848417        74.48357025558154        29.822194086548336
22.67528361345981         74.31656535828436        30.68282222948478
22.67141984650956         74.64972130361248        30.14728244678223
22.408106721534846        73.82227294197085        30.905160169317917
22.126898794923452        73.98927783926803        29.985663012839094
21.845690868312058        74.15628273656519        29.040612304420975
22.13706606265963         73.66113647098544        30.53649934305142
21.855858136048237        73.8281413682826         29.571740772237106
21.866025403784416        73.50000000000003        30.122571785288084
22.143678811214457        73.33355103426305        31.081160909924893
22.421332218644498        73.16710206852606        32.01619731097609
22.69898562607454         73.00065310278907        32.92768098844146
22.414719470089672        73.49468750524846        31.45493566659152
22.692372877519713        73.32823853951146        32.34981926654591
22.685760128964887        73.65582397623386        31.783443691761207
22.421332218644498        72.8337687351927         32.59223248411366
22.143678811214457        73.00021770092968        31.642774350112333
21.866025403784416        73.16666666666666        30.66976349252534
22.143678811214457        72.66688436759632        32.20334154273536
21.866025403784416        72.83333333333331        31.21590895219824
21.866025403784416        72.49999999999996        31.761008164306897
25.575209981904095        78.18461055617651        29.40717094488507
25.787604990952048        78.09230527808825        29.8509453676099
26                        78                       30.28612898971807
25.787604990952048        78.42563861142159        29.226558536184008
26                        78.33333333333333        29.651634777142604
26                        78.66666666666666        28.86846661879414
25.545774831756667        77.91964026491834        29.80516402120677
25.51633968160924         77.65466997366016        30.19004668154789
25.75816984080462         77.82733498683008        30.244826188276996
25.516339681609246        77.32133664032685        30.708915234371823
25.758169840804626        77.16066832016341        31.289331883853656
26.000000000000004        77                       31.86304041797635
25.75816984080462         77.49400165349675        30.769325868690373
26                        77.33333333333333        31.34189694047383
26                        77.66666666666666        30.816259797720942
25.72074418428123         76.8395548429998         31.737765712515948
25.478914025085842        77.00022316316323        31.153596444000435
25.441488368562446        76.67910968599962        31.600256811629826
25.441488368562446        76.34577635266629        32.1218369127655
25.720744184281223        76.17288817633315        32.785051405531654
26                        76                       33.44015719361603
25.720744184281227        76.50622150966647        32.25820694111595
26                        76.33333333333333        32.908048365920486
26                        76.66666666666666        32.38234277404041
25.71944790835443         75.83057749917853        33.33274382730114
25.44019209263565         76.00346567551168        32.66311820842501
25.438895816708854        75.66115499835706        33.21321432027229
24.619738711726765        74.83560462478816        33.34107706057084
24.89510012328204         74.66332999219978        34.0666120850659
25.17046153483732         74.4910553596114         34.78565989457075
24.891060853357363        74.99688903817452        33.49623467761268
25.166422264912637        74.82461440558612        34.2060298321808
25.162382994987958        75.15817345156086        33.637999424833815
25.438895816708854        75.32782166502375        33.76128363859804
25.719447908354425        75.16391083251187        34.433371523245086
25.999999999999996        75                       35.09783232647052
25.719447908354425        75.4972441658452         33.87790247983567
25.999999999999993        75.33333333333333        34.53496355797733
25.999999999999996        75.66666666666666        33.98240518035901
25.723487178279104        74.83035178653714        35.0062513975833
25.442935086633533        74.99426261904901        34.32593895191936
25.446974356558208        74.66070357307426        34.902193920283466
25.446974356558215        74.32737023974093        35.48503941971697
25.723487178279107        74.16368511987046        36.17730042870055
26                        74                       36.862442921521406
25.723487178279104        74.4970184532038         35.58511842165412
25.999999999999996        74.33333333333333        36.26092440686195
25.999999999999993        74.66666666666666        35.67272087517832
25.7247841789956          73.8337600279525         36.77906333364706
25.4482713572747          73.99744514782296        36.0768708981415
25.171758535553806        74.16113026769341        35.367559946473186
25.44956835799119         73.66752005590499        36.682175865953845
25.173055536270294        73.83120517577544        35.96293348776355
25.174352536986785        73.50128008385748        36.57178051844199
21.8007355479558          78.05273039327255        23.150587035776415
21.55172010220528         77.93689094659227        22.758586522252195
21.302704656454765        77.82105149991199        22.155592054645226
21.85442475866005         77.75794244650425        23.77031765940544
21.60540931290953         77.64210299982396        23.382680181837756
21.908113969364297        77.46315449973595        24.33970969456794
22.0569479099376          78.02725271630703        23.767681614660024
22.110637120641847        77.73246476953872        24.357188427625793
22.3131602719194          78.00177503934151        24.342158201754177
22.456137179407897        77.71730491000625        25.07925196983523
22.253614028130343        77.44799464020346        25.084894756058645
22.599114086896392        77.43283478067099        25.793568266044133
22.35245725179887         76.97400391939276        26.010629744383365
22.475785669347633        77.20341935003188        25.905169477636676
22.130285610581584        77.21857920956435        25.186812955394547
21.547730723270888        75.64716693474107        26.092866741263464
21.273865361635444        75.82358346737053        24.96051791426403
21                        76                       23.659714781013346
21.273865361635444        75.4902501340372         25.36442693997288
21                        75.66666666666666        23.951453345766275
21                        75.33333333333333        24.277800636194776
21.833644645408885        76.41213223157983        25.7451795436457
21.55576309693926         76.27475482105322        25.2057461313289
21.27788154846963         76.13737741052661        24.510591210451324
21.829628458574703        76.09833828842375        26.188907182111983
21.551746910105074        75.96096087789715        25.652573302468173
21.825612271740514        75.78454434526768        26.626101088233945
22.327634143813732        76.62366316334072        26.486006251368522
22.105462502596446        76.8682384535123         25.66453082042174
21.88329086137916         77.1128137436839         24.8197689176371
22.08063939461131         76.51789769746027        26.130679412072404
21.85846775339402         76.76247298763187        25.288258867329745
22.108394262112423        76.25879642822575        26.56342459878282
22.104378075278238        75.94500248506966        27.013683415450565
22.383143878815957        76.10546062487167        27.357487018676355
22.355389011314845        76.36456189410619        26.922183118635644
21.577350269189612        72.66666666666664        30.67359418812051
21.577350269189612        72.99999999999999        30.077735029944147
21.57735026918961         73.33333333333334        29.480829624203533
21.288675134594804        72.83333333333331        29.258010524371162
21.288675134594804        73.16666666666667        28.611391420127198
21                        73                       27.514257173058848
21                        77                       22.157339964708466
21.302704656454768        77.15438483324532        23.056324256459337
21.605409312909533        77.30876966649063        23.78378083307923
21                        77.33333333333334        21.7383331943896
21.302704656454765        77.48771816657865        22.646270545679275
21                        77.66666666666667        21.238701643816803
21                        76.33333333333334        23.177670199022096
21.27788154846963         76.47071074385994        24.04514029075659
21.555763096939256        76.60808815438655        24.756888873930684
21                        76.66666666666666        22.676878593587134
21.27788154846963         76.80404407719327        23.56094234761826
21.580586204924394        76.95842891043858        24.276119490193167
21.557015733717254        74.32294940323186        27.925387770139295
21.278507866858625        74.49480803494926        26.613066382607727
21                        74.66666666666666        25.09273040268809
21.278507866858625        74.16147470161593        27.085732878962403
21                        74.33333333333333        25.54988542135817
21                        74                       26.010221708308972
21                        73.33333333333334        26.975689054464336
21.288675134594804        73.5                     28.08041656386959
21.57735026918961         73.66666666666669        28.957448030282837
21                        73.66666666666666        26.47434389954771
21.288675134594804        73.83333333333334        27.586664671289817
21.567183001453433        73.99480803494927        28.43156662759378
20.999999999999996        71.99999999999999        28.87867060711331
21.288675134594804        72.16666666666664        30.14614106002418
21.57735026918961         72.3333333333333         31.106920245755376
21                        72.33333333333333        28.387611253864577
21.288675134594804        72.49999999999997        29.683948354582522
21                        72.66666666666666        27.932806775846426
21.638757998018335        21.714724500673356       22.365154923115554
21.75917199867889         21.476483000448905       22.179247419330643
21.879585999339447        21.238241500224454       21.832116567456943
21.9322020528191          21.77626513922104        23.16273563265501
22.052616053479653        21.538023638996588       22.992733376108774
22.225646107619866        21.837805777768722       23.913459357848197
21.666108914437704        21.98281870567689        22.917779035162855
21.959552969238466        22.044359344224574       23.688431689435465
22.25299702403923         22.105899982772257       24.412227359362138
21.69345983085707         22.250912910680427       23.432630320060557
21.98690388565783         22.31245354922811        24.17635491906671
21.720810747276435        22.519007115683966       23.90970877780866
22.014720010790697        22.669744192328906       24.789169977286637
22.280813149172097        22.463190625873054       25.02700942879321
22.546906287553494        22.256637059417198       25.234075179337434
22.30862927430496         22.820481268973843       25.630604037330464
22.574722412686356        22.61392770251799        25.83963679908561
22.60253853781922         22.971218345618784       26.43401095793997
21.827294584882512        23.468943798210756       25.579746729123926
21.791799972347157        23.15229823736849        25.038748636052475
21.756305359811794        22.83565267652623        24.482069318947367
22.085709235861415        23.30303531401343        25.89823350231336
22.050214623326056        22.986389753171167       25.351542351816853
22.34412388684032         23.137126829816108       26.18298824525208
21.42583866534556         21.809816333782233       21.98925749988423
21.453189581764924        22.07791053878577        22.554899514967623
21.48054049818429         22.346004743789305       23.082768702901642
21.212919332672776        21.90490816689111        21.41439600091119
21.24027024909214         22.173002371894647       21.993055919030848
20.999999999999996        21.99999999999999        20.640570426196213
21.42583866534556         21.476483000448905       21.185660408378826
21.212919332672776        21.571574833557783       20.696410163425117
20.999999999999996        21.666666666666657       20.008195842729467
21.21291933267278         21.238241500224454       19.566253602784485
21                        21.33333333333333        18.963650536108055
21                        21                       17.506934506331866
21.54625266600611         21.238241500224454       20.917376280507803
21.333333333333332        21                       19.215592850827235
21.666666666666664        21                       20.487868804548206
21                        25.999999999999993       26.156301079644845
21.288675134594808        26.16666666666666        27.683958028155836
21.577350269189612        26.33333333333332        29.02221177705613
21.866025403784416        26.49999999999999        30.171062326345663
21                        26.33333333333333        26.563566301577204
21.288675134594804        26.499999999999993       28.15267440768268
21.57735026918961         26.666666666666657       29.552379314177404
21                        26.666666666666664       27.071980736365308
21.288675134594804        26.833333333333325       28.72254000006527
21                        26.999999999999996       27.68154438400893
21                        24.999999999999996       24.76972055384512
21.288675134594808        25.166666666666664       26.252831701484503
21.577350269189612        25.33333333333333        27.53591777115668
21.866025403784416        25.499999999999993       28.6189787628611
21                        25.333333333333332       25.220176439384147
21.288675134594804        25.499999999999993       26.72652568476272
21.57735026918961         25.666666666666657       28.032849852173648
21                        25.666666666666664       25.68236994798398
21.288675134594804        25.833333333333325       27.211957291101527
21.866025403784416        25.833333333333325       29.117138872726755
21.866025403784416        26.166666666666657       29.63450006055476
21.577350269189612        25.999999999999993       28.517930275633635
22.695772976271684        25.981736460902578       31.223908364615255
22.419190452109262        26.15449097393505        30.91197519781595
22.14260792794684         26.32724548696752        30.561026518392694
22.419190452109262        25.82115764060172        30.378367095541748
22.142607927946838        25.993912153634188       30.0259413343602
22.14260792794684         25.660578820300856       29.51005722829033
21.000000000000004        24.000000000000004       23.568976570922008
21.288675134594808        24.166666666666668       25.053165373738615
21.577350269189612        24.33333333333333        26.232433575269305
21.866025403784416        24.499999999999996       27.10678117551419
21.000000000000004        24.333333333333336       23.95640395289905
21.288675134594808        24.499999999999996       25.483821350204433
21.57735026918961         24.66666666666666        26.706318146223957
21                        24.666666666666664       24.35665194720668
21.288675134594804        24.83333333333333        25.92729793900084
21.866025403784416        24.83333333333333        27.615580403962497
21.866025403784416        25.166666666666657       28.119646266411557
21.577350269189612        24.999999999999996       27.12348464168997
21.275764861627508        23.822981266070254       24.436100100675063
21.55152972325501         23.645962532140505       25.106356820075774
21.564439996222312        23.98964793273692        25.67506037774381
21.840204857849812        23.812629198807166       26.100088571396668
21.853115130817116        24.15631459940358        26.6091000535267
22.69273476547116         23.97321843421281        28.099354456502223
22.417164978242248        24.148812289475206       27.81007981643723
22.14159519101333         24.3244061447376         27.479222056107943
22.404254705274948        23.805126888878792       27.286846826599287
22.12868491804603         23.980720744141188       26.9687650001952
22.11577464507873         23.637035343544774       26.446977584139916
22.37418929605763         23.47112685934745        26.735160781925842
22.632603947036536        23.305218375150126       26.989611949460993
22.662669356253847        23.63921840468147        27.544726448981763
22.682657862030382        24.98184911602854        29.61064672764203
22.41044704261506         25.154566077352357       29.32190996358855
22.13823622319974         25.32728303867617        28.991353975328316
22.41044704261506         24.821232744019024       28.80290792641555
22.138236223199737        24.993949705342843       28.48218670851702
22.13823622319974         24.660616372009507       27.9682860757062
22.414818747362162        25.487861858977038       29.846149385038096
22.687029566777483        25.315144897653216       30.140422317579002
22.691401271524583        25.648440679277897       30.678176196570078
22.41380601042865         24.485022516747115       28.303759046292093
22.68937579765757         24.309428661484716       28.597648896613798
22.68601682984397         24.645638888756626       29.101412986993807
23.51324972764649         25.462979229887214       31.963391727771477
23.24075747718822         25.635898306892337       31.741186653924967
22.96826522672995         25.808817383897455       31.494692199539614
23.23638577244112         25.302602525267655       31.188903765331133
22.963893521982854        25.475521602272778       30.945684671220164
22.95952181723575         25.142225820648093       30.404655431954648
23.524367647141666        24.444538299892685       30.34762954189992
23.24379771877124         24.623641905271302       30.12616271453738
22.963227790400808        24.80274551064992        29.880501776451396
23.24715668658483         24.287431677999393       29.61089516801105
22.966586758214405        24.46653528337801        29.368251132864152
22.969945726027994        24.130325056106102       28.86147013954506
23.24009174560618         24.96312221526948        30.652905807004633
23.520661673976605        24.784018609890857       30.876962071331224
23.516955700811547        25.123498919889034       31.415549466621776
23.54433514600155         21.767544617640475       26.264262777102676
23.36289009733437         21.51169641176032        25.48357136138147
23.181445048667182        21.255848205880156       24.560458157261756
23.6962234306677          21.51169641176032        26.03361801995704
23.514778382000518        21.255848205880156       25.128728924699917
23.333333333333332        20.999999999999996       24.0814180410444
23.84811171533385         21.25584820588016        25.687239495708823
23.666666666666664        21                       24.658152720915844
24.000000000000004        21                       25.22512720435803
23.021141769474063        21.555630344652293       24.94692717532243
23.202586818141242        21.81147855053245        25.743084137005635
22.860838490280937        21.85541248342443        25.19410524420313
23.29314703654944         22.512689505262312       26.996625103435907
23.035128078506503        22.30824180894701        26.225254153965427
22.777109120463567        22.10379411263171        25.43215448571842
23.37687640636681         22.264307876055035       26.761465549336357
23.118857448323872        22.05986017973973        25.988649756157756
23.46060577618418         22.015926246847755       26.51734477389191
23.06294420363937         22.665532452047803       26.820715790483916
22.832741370729295        22.818375398833293       26.633177741985307
22.80492524559643         22.4610847557325         26.03825984429888
22.978398126794445        23.784863915656892       28.353231565350637
22.94833271757713         23.45086388612555        27.796513084024944
22.918267308359816        23.116863856594208       27.239308110698886
23.26406148811773         23.596509397100974       28.58653117368873
23.233996078900415        23.262509367569628       28.027722218557685
23.549724849441013        23.40815487854505        28.79925328151649
23.378672974179963        22.811177963023226       27.598944131633182
23.464198911810488        23.109666420784137       28.199820190993375
23.14847014126989         22.964020909808717       27.42494048893926
23.25560908735128         23.941970537550183       29.095983399557422
23.54127244867456         23.75361601899426        29.309919159059504
23.532820047908114        24.09907715944347        29.82604457918735
24.34876207698486         24.035394293661113       31.087520129202403
24.073963933703794        24.17177562907164        30.85610369987471
23.79916579042273         24.30815696448216        30.60947350410729
24.082416334470246        23.82631448862243        30.330865242908153
23.807618191189178        23.962695824032952       30.086061794267696
23.81607059195563         23.61723468358374        29.568109627012774
23.547310083391928        22.519937059340208       27.44826073976892
23.631039453209297        22.271555430132928       27.20967854094381
23.714768823026667        22.023173800925647       26.962135120773915
23.801473130234417        22.527184613418108       27.887403574024372
23.885202500051786        22.278802984210827       27.64539873047365
24.055636177076906        22.534432167496004       28.314053606201934
23.632836021022452        22.818425517101122       28.046682041689692
23.88699906786494         22.82567307117902        28.481927149668483
23.718361958652977        23.116913974862037       28.643660374773333
24.442301424593115        23.242875908213932       30.006092102296243
24.41112164205703         23.507048703362994       30.3634662433576
24.37994185952094         23.771221498512055       30.72394225232632
24.144775899542417        23.297968898324307       29.61936340079729
24.113596117006324        23.562141693473365       29.973563387898984
23.847250374491715        23.35306188843468        29.217083793870742
24.31341300875438         23.006727994641288       29.44292247625226
24.01588748370368         23.061820984751662       29.051066878226514
24.184524592915643        22.770580081068644       28.878909644220748
24.45969062758135         21.731719779511224       27.667137992445088
24.30646041838757         21.487813186340816       27.025184032381375
24.153230209193786        21.243906593170408       26.211180436352368
24.6397937517209          21.487813186340816       27.480957220355073
24.486563542527122        21.243906593170408       26.67237341180174
24.333333333333336        21                       25.691739967283183
24.81989687586045         21.243906593170404       27.139245292535257
24.666666666666668        20.999999999999996       26.164031635492314
25.000000000000004        20.999999999999996       26.642002208985428
24.001341924527637        21.499754799050564       26.539618072858758
24.154572133721416        21.74366139222097        27.219947014043413
23.849453639861483        21.755603004930723       26.752321942262625
24.32500581074654         21.99929057550615        27.89997390212363
24.19032099391172         22.266861371501076       28.11561244004269
24.019887316886603        22.0112321882159         27.441271558138492
25.29771314672674         21.644516522324757       28.73553412485329
25.01837230701161         21.67358427472025        28.39119775651111
24.739031467296478        21.702652027115736       28.035065712375197
25.19847543115116         21.42967768154984        28.12773446820697
24.919134591436034        21.458745433945325       27.810243682178086
25.099237715575583        21.214838840774917       27.429890496250906
25.531808764484495        21.42967768154984        28.64543449005156
25.432571048908915        21.214838840774917       27.937034689912522
25.333333333333336        20.999999999999996       27.138590574463848
25.765904382242248        21.21483884077492        28.40176869824428
25.66666666666667         21                       27.592768754612415
26.000000000000007        21                       28.004536749431175
24.34984834133514         24.35947964265698        31.602130019440317
24.350934605685417        24.683564991652837       32.1253842617111
24.3520208700357          25.007650340648695       32.65728285601491
24.075050198054075        24.495860978067498       31.370580215719304
24.076136462404353        24.819946327063356       31.89370108359671
23.80025205477301         24.632242313478017       31.123816645558456
24.0724304892393          25.159426637061536       32.4436880440822
23.792840108442896        25.311202933474373       32.21239100133439
23.796546081607953        24.971722623476197       31.66347639051674
25.24042836413819         21.931603954104936       29.144426381049765
25.183143581549636        22.218691385885116       29.532287668350616
25.125858798961087        22.50577881766529        29.89911798675629
24.96108752442306         21.960671706500424       28.792635746499073
24.903802741834507        22.2477591382806         29.17304276759124
24.681746684707928        21.98973945889591        28.42904943615431
24.54706186787311         22.25731025489084        28.654528408306064
24.76911792499969         22.515329934275528       29.39116480221633
24.4123770510383          22.524881050885764       28.86281000869823
24.670153882715773        22.997176878031052       29.97962780913918
24.541265466877036        22.761028964458408       29.421640511912468
24.89800634083843         22.75147784784817        29.943969770625824
20.999999999999996        71                       30.28831105969085
21.288675134594804        71.16666666666664        31.700655953610255
21.57735026918961         71.33333333333329        32.7761413794142
21.866025403784416        71.49999999999993        33.51476733710256
21                        71.33333333333333        29.895287642963147
21.288675134594804        71.49999999999997        31.27163353456096
21.57735026918961         71.6666666666666         32.31111995804325
20.999999999999996        71.66666666666666        29.425407492104043
21.2886751345948          71.83333333333329        30.76575438138026
21.866025403784416        71.83333333333327        32.922522737300675
21.866025403784416        72.16666666666661        32.33793634636882
21.57735026918961         71.99999999999994        31.705190997464264
23.51936228264098         73.50503653306095        33.71550687445954
23.23929064856401         73.66449415969272        32.89774050393946
22.959219014487033        73.82395178632449        32.06875630048205
23.245903397118834        73.33690872297032        33.480268335214774
22.96583176304186         73.4963663496021         32.63746492995659
22.972444511596684        73.1687809128797         33.217659706542115
22.98263997091393         72.83375947949492        33.833597234196745
23.26629431575332         72.66686585620074        34.727801477476675
23.549948660592715        72.49997223290657        35.610293718281646
23.256098856436076        73.00188728958554        34.09625974837355
23.539753201275467        72.83499366629135        34.963147787729795
23.52955774195822         73.17001509967615        34.331552173122404
23.51215707387164         74.51960215863122        31.975814676799846
23.230623409100865        74.67402718873434        31.201177321777294
22.949089744330088        74.82845221883747        30.416550734837323
23.234487176051115        74.34087124340624        31.752204448988984
22.952953511280338        74.49529627350935        30.95473806384429
22.956817278230588        74.16214032818124        31.503117644751498
24.06697055807154         74.84512022446144        32.415611809185684
23.780633679809114        75.02009059787311        31.637195297084766
23.494296801546685        75.19506097128479        30.85087409535718
23.78956381597159         74.68236119154632        32.20453176109046
23.503226937709165        74.857331564958          31.408715897293508
23.22169327293839         75.01175659506113        30.644076377057722
23.23688891230756         74.00268270154947        32.31857994496894
23.51696054638453         73.8432250749177         33.12282441224931
23.514558810128086        74.18141361677445        32.54292701302932
24.353119763635917        73.99963019417996        34.33987509661953
24.626864021419543        73.83351349073914        35.090150430963504
24.900608279203162        73.6673967872983         35.834118904904244
24.625567020703052        74.16343858265711        34.50318828180268
24.89931127848667         73.99732187921629        35.23621431498469
24.898014277770184        74.32724697113424        34.65178321445306
24.622652866214906        74.49952160372263        33.91613717446024
24.347291454659626        74.67179623631101        33.174003919477244
24.35020560914777         74.33571321524548        33.75094401132186
23.792477970459736        74.3462781704808         32.77067965433733
24.072798867047823        74.17295418233039        33.55869979427716
24.06988471255968         74.5090372033959         32.98116030500493
24.075200603304275        73.83476564047362        34.15171647971843
23.79487970671618         74.00808962862405        33.350744165172614
23.797281442972626        73.66990108676728        33.94359373899853
22.707184831797672        71.99040268548428        34.77583077674789
22.426798355793256        72.16026845698951        33.799780693849634
22.146411879788836        72.33013422849473        32.79483982303593
22.426798355793256        71.82693512365617        34.410840060583084
22.146411879788836        71.99680089516139        33.38883359743379
22.146411879788836        71.66346756182804        33.99048558070129
22.424065287218877        72.49701859609111        33.18778328321136
22.704451763223293        72.32715282458588        34.14333423577208
22.701718694648918        72.66390296368748        33.52728430633662
23.269027384327703        72.33011571709915        35.363106063277435
22.98537303948831         72.4970093403933         34.451051186044566
22.988106108062688        72.16025920129172        35.084951749432854
24.90340981945394         73.33381976745109        36.455633201778426
24.629665561670315        73.49993647089192        35.69964037811103
24.355921303886692        73.66605317433275        34.937340694040635
24.632467101921094        73.1663594510447         36.32389789307994
24.358722844137468        73.33247615448552        35.54957385928295
24.361524384388247        72.99889913463831        36.176574592346434
23.800082983223405        73.33632406692007        34.54350795279828
24.080803683805826        73.16761160077918        35.36386385876061
24.078002143555047        73.50118862062641        34.75040638532905
24.09099914312307         72.8325901673944         36.008584894722034
23.81027844254065         73.00130263353527        35.173891120110504
23.820473901857895        72.66628120015048        35.8198246033672
22.143764076573966        71.32919314778627        34.61730324446252
22.421502749363512        71.15838629557263        35.68628136682414
22.69924142215306         70.98757944335897        36.721701704187645
22.424150552578382        71.4926607096144         35.03958083774865
22.701889225367932        71.32185385740074        36.05511830979785
22.704537028582802        71.65612827144251        35.40649466731797
20.999999999999993        69.99999999999999        32.64399306104448
21.2886751345948          70.16666666666666        33.80620906353775
21.57735026918961         70.33333333333331        34.73602307836486
21.866025403784416        70.49999999999997        35.43343510552622
20.999999999999993        70.33333333333333        31.815719864726365
21.288675134594804        70.49999999999999        33.11056912199232
21.57735026918961         70.66666666666664        34.173016391592334
20.999999999999993        70.66666666666666        31.03049253094167
21.2886751345948          70.83333333333331        32.457975042980415
21.866025403784416        70.83333333333329        34.78030027928264
21.866025403784416        71.1666666666666         34.140744356474784
21.57735026918961         70.99999999999997        33.467789433785335
22.421502749363516        70.82505296223931        36.35191011560234
22.143764076573966        70.99585981445296        35.26310612853767
22.143764076573966        70.66252648111964        35.922487916048524
22.142707616477892        70.3291778149978         36.60984165681352
22.419389829171372        70.15835562999564        37.749096690769804
22.69607204186485         69.98753344499346        38.85120020739493
22.420446289267442        70.49170429611746        37.04031701219442
22.69712850196092         70.3208821111153         38.12099459100901
22.69818496205699         70.65423077723713        37.41116175660643
23.528350290004386        70.49632004747913        39.68469471552287
23.25198066738728         70.66007317943908        38.711350376029664
22.97561104477017         70.82382631139902        37.723686038917904
23.250924207291206        70.32672451331725        39.44326357110613
22.9745545846741          70.4904776452772         38.43437266266553
22.97349812457803         70.15712897915535        39.165432068396726
20.999999999999996        69                       34.40318402846625
21.288675134594804        69.16666666666667        35.673270575802455
21.57735026918961         69.33333333333333        36.706433776217736
21.866025403784416        69.5                     37.50267362971192
20.999999999999996        69.33333333333334        33.68407916843858
21.2886751345948          69.5                     34.98151154727316
21.57735026918961         69.66666666666666        36.04202057918669
20.999999999999993        69.66666666666666        33.097682179297955
21.2886751345948          69.83333333333331        34.42246038963085
21.866025403784416        69.83333333333333        36.79665223200527
21.866025403784416        70.16666666666664        36.1069060572767
21.57735026918961         69.99999999999999        35.38088421728685
22.419389829171372        69.82502229666231        38.47082441984891
22.142707616477892        69.99584448166448        37.30744099722842
22.142707616477892        69.66251114833115        38.02131556062126
21.866025403784416        68.50000000000001        39.78026698628002
21.866025403784416        68.83333333333334        38.990995091637224
21.866025403784416        69.16666666666667        38.231797306114615
21.57735026918961         68.66666666666669        38.19123301131497
21.57735026918961         69                       37.433796339206175
21.288675134594804        68.83333333333334        36.39887202537692
22.97743045379531         69.8262065268735         39.925063014152556
23.25878886572577         69.66487960875354        40.983667334497866
23.540147277656228        69.50355269063358        42.027013168430535
23.254856536508488        69.99580206103539        40.20229012374037
23.536214948438946        69.83447514291542        41.22388969267182
23.532282619221668        70.16539759519728        40.443116875035855
23.530571578016772        71.4942160107832         37.555000484281216
23.256109329277074        71.6596115690169         36.63926614844353
22.98164708053737         71.82500712725059        35.71287624593251
23.253461526062203        71.32533715497513        37.31060246293762
22.9789992773225          71.49073271320881        36.36387634846457
22.97635147410763         71.15645829916704        37.03283620290632
23.262568356802387        71.99486364305803        35.99274263820019
23.537030605542085        71.82946808482433        36.889877960294086
23.5434896330674          72.16472015886545        36.24164237162754
23.25272109672474         70.9927051672071         38.00088633385617
23.52909071934185         70.82895203524716        38.95461646718731
23.52983114867931         71.16158402301518        38.24471839010679
23.821660399131037        72.33614177033098        36.455424211575334
24.093372137669355        72.1723113077554         37.29296383936741
24.365083876207677        72.0084808451798         38.12291260165785
24.092185640396213        72.50245073757489        36.64247600037372
24.36389737893453         72.3386202749993         37.457536531878745
24.36271088166139         72.6687597048188         36.808757195441565
24.086913110144042        71.83705923371427        37.957514889466
23.81520137160572         72.00088969628986        37.103374063297466
23.808742344080407        71.66563762224874        37.76821085034041
24.63498992770797         72.83890426564648        36.9518831302909
24.908455471027686        72.67890939665463        37.72015767881657
25.181921014347406        72.51891452766279        38.481398237923706
24.905932645240817        73.00636458205287        37.080164067267084
25.179398188560533        72.84636971306102        37.82939625203544
25.176875362773657        73.17382489845924        37.192857012208194
24.909641968300832        72.34876996683514        38.37952729824199
24.636176424981112        72.50876483582697        37.5976592415511
24.637362922254255        72.17862540600747        38.260032086153444
24.637684491496266        71.84499108543997        38.94633591868806
24.910285106784855        71.68150132570011        39.76219176152553
25.182885722073447        71.51801156596028        40.57048013017057
24.909963537542843        72.01513564626762        39.061666722068075
25.182564152831432        71.85164588652778        39.85573388379016
25.18224258358942         72.18528020709527        39.15937325304116
25.999999999999996        71.99999999999999        40.79654148270236
25.727307004782467        72.17297150922093        40.031852492566316
25.454614009564935        72.34594301844186        39.260138077640065
25.72762857402448         71.83933718865342        40.736667183485395
25.454935578806953        72.01230869787435        39.95153293065838
25.455257148048965        71.67867437730685        40.661313399308135
25.45461400956494         72.6792763517752         38.58725265345821
25.727307004782467        72.50630484255426        39.346561023315765
25.999999999999993        72.33333333333331        40.098843968383456
25.727307004782467        72.8396381758876         38.678707904917914
25.999999999999993        72.66666666666666        39.41858480491697
25.999999999999996        73                       38.75576399230277
25.44956835799119         73.33418672257166        37.30689251212233
25.72478417899559         73.16709336128582        38.03488700340927
25.72478417899559         73.50042669461916        37.39920499525101
25.999999999999993        73.33333333333333        38.109116622154836
25.999999999999996        73.66666666666666        37.478009598561044
25.452091183778062        73.00673153717342        37.93934120975989
25.455257148048965        71.34534104397352        41.38998753116569
25.72762857402448         71.17267052198676        42.20147205199042
25.999999999999996        71                       43.004933692644784
25.72762857402448         71.50600385532007        41.459302608633045
25.999999999999993        71.33333333333331        42.24926893778768
25.999999999999993        71.66666666666666        41.513138201140094
24.910184323285893        71.34847176667367        40.4805357872597
24.6375837079973          71.51196152641351        39.649240775104325
24.36498309270871         71.67545128615336        38.8103782887563
24.637482924498336        71.17893196738707        40.371355457660734
24.364882309209744        71.3424217271269         39.51705380199487
24.364781525710782        71.00939216810046        40.24293914137365
23.808641560581442        71.3326080632223         38.46077135319179
24.08671154314611         71.17100011566137        39.35675090555583
24.086812326645074        71.50402967468783        38.647527984440764
24.08597111380865         70.83836812789336        40.08347331362462
23.80790113124398         70.99997607545427        39.16899151013896
23.80716070190652         70.66734408768625        39.89739183834114
25.184192524134865        69.5178805347435         45.29571481295512
24.91097966866979         69.68167647444082        44.390916765514504
24.637766813204713        69.84547241413813        43.47556302017155
24.36455395773964         70.00926835383545        42.5496535769261
24.91228733694441         69.34835896035085        45.24456308809343
24.639074481479334        69.51215490004816        44.310344907792405
24.365861626014258        69.67595083974547        43.36557102958899
24.640382149753954        69.17883738595819        45.17032503398791
24.36716929428888         69.3426333256555         44.206686720826376
24.368476962563502        69.00931581156553        45.073000650638456
23.807084845916137        70.33396948293124        40.65068667924726
24.08581940182789         70.17161891838334        41.60567296638163
24.08589525781827         70.50499352313835        40.83351857592595
24.36462981373002         70.34264295859046        41.75863963692086
24.3647056697204          70.67601756334545        40.98973482507003
23.81625717262532         69.33880706427757        43.05434358344945
24.09236706759441         69.17406143792155        44.069672744185354
23.8149495043507          69.67212457836754        42.22903681382151
24.09105939931979         69.50737895201152        43.223862394465506
24.08975173104517         69.84069646610149        42.40325028331992
23.81101717513342         70.00304703064938        41.42868641747283
25.182129064632736        70.5168901140394         42.833782205643494
25.45475270975516         70.34459340935959        43.69913508311137
25.727376354877578        70.1722967046798         44.55500846503017
25.999999999999993        69.99999999999999        45.40140235139976
25.45475270975516         70.67792674269293        42.90793698889449
25.727376354877578        70.50563003801312        43.7489861981769
25.999999999999993        70.33333333333331        44.58055591190989
25.727376354877578        70.83896337134647        42.964987484561554
25.999999999999993        70.66666666666666        43.78173302565838
25.72806417471162         69.83929351158116        45.38460646651888
25.4554405295892          70.01159021626097        44.51246403256956
25.182816884466778        70.18388692094075        43.630842103070975
25.45612834942324         69.67858702316232        45.34937728703724
25.18350470430082         69.85088372784213        44.45148630550819
25.45500492890206         71.01163389333323        42.13855393857381
25.182633502926542        71.18430441531999        41.30409751241574
25.18238128377964         70.85059726467969        42.05853153757347
24.637078993370675        70.17847560723678        42.6653779810813
24.910291848835747        70.01467966753944        43.56370999224588
24.909604029001706        70.34768286063809        42.76008752398709
24.637230705351435        70.84522481674678        41.115342830940186
24.909679884992087        70.68105746539308        41.97895718569687
24.90993210413899         71.01476461603337        41.21933816502206
24.637154849361053        70.51185021199177        41.87930584193357
25.456128349423242        69.34525368982901        46.21078613163945
25.72806417471162         69.1726268449145         47.114782126211296
25.999999999999996        69                       48.00770279667059
25.72806417471162         69.50596017824783        46.23736781333991
25.999999999999993        69.33333333333333        47.11428301552998
25.999999999999993        69.66666666666666        46.24551620043977
21                        68                       36.04414223296594
21.288675134594808        68.16666666666667        37.65944071711532
21.577350269189612        68.33333333333334        38.90481563488671
21                        68.33333333333334        35.524319989473234
21.288675134594804        68.5                     37.04273828358328
20.999999999999996        68.66666666666667        34.97733392130685
21                        66                       41.128977541085625
21.288675134594808        66.16666666666669        42.876210925783084
21.577350269189612        66.33333333333334        44.19510039722185
21.866025403784416        66.50000000000001        45.08564595540181
21                        66.33333333333334        40.22664555260559
21.288675134594804        66.5                     41.945352391541995
21.57735026918961         66.66666666666667        43.23571531721948
21                        66.66666666666667        39.40423703677839
21.288675134594804        66.83333333333334        41.0944173299534
21                        67                       38.66175199360333
21.866025403784416        65.49999999999999        48.15705676898096
21.866025403784416        65.83333333333334        47.08991733510125
21.866025403784416        66.16666666666667        46.06611373057486
21.577350269189612        65.66666666666666        46.16510620377013
21.577350269189612        66                       45.15843538581939
21.288675134594804        65.83333333333333        43.82241312780488
21                        65                       43.64321022495296
21.288675134594808        65.16666666666666        45.67245904460153
21.577350269189612        65.33333333333333        47.177074559277486
21                        65.33333333333334        42.90158963619474
21.288675134594804        65.5                     44.795664572468795
21                        65.66666666666667        42.06351207490555
21.551529723255012        23.312629198807173       24.7052553066328
21.275764861627508        23.48964793273692        23.982797691288365
21.000000000000004        23.666666666666664       23.06347326559153
21.275764861627508        23.156314599403586       23.53131732806331
21.000000000000004        23.333333333333332       22.559792006422807
21.000000000000004        23                       22.057932793415617
21.480540498184293        22.679338077122644       23.472271817913118
21.24027024909215         22.839669038561322       22.855013156448734
21.240270249092145        22.506335705227986       22.48344306998887
21                        22.66666666666666        21.70429573550764
20.999999999999996        22.333333333333325       21.231841613101285
21.51603511071965         22.99598363796491        24.09660417428976
21.288675134594808        27.16666666666665        29.270847723735613
21.577350269189612        27.3333333333333         30.64349759331681
21.866025403784416        27.499999999999954       31.799493992752506
21                        27.333333333333336       28.009797920992984
21.288675134594804        27.499999999999986       29.69706263157524
21.57735026918961         27.666666666666636       31.167673872012003
21                        27.666666666666668       28.449379327329904
21.288675134594804        27.833333333333318       30.234605408767568
21                        28.000000000000004       29.000288603019907
21.866025403784416        26.83333333333331        30.693553186881836
21.866025403784416        27.16666666666663        31.23636374235084
21.577350269189612        26.99999999999998        30.087778606280686
21.866025403784416        27.833333333333307       32.35685110793789
21.866025403784416        28.166666666666664       32.939643517063246
21.866025403784416        28.500000000000018       33.547871220128336
21.577350269189612        27.999999999999993       31.702324007009597
21.57735026918961         28.333333333333343       32.26240943594727
21.288675134594804        28.16666666666667        30.746548563577704
22.701096452779854        27.987413958873248       34.72735764080611
22.422739436448044        28.158275972582175       34.38828897762901
22.14438242011623         28.329137986291094       33.995126837403085
22.422739436448044        27.824942639248817       33.77551352218061
22.14438242011623         27.995804652957737       33.38462525814626
22.14438242011623         27.662471319624384       32.79955897282934
22.693669425986005        26.99154377968428        32.9150181669854
22.417788085252145        27.161029186456172       32.5901225852456
22.14190674451828         27.33051459322806        32.21828119383463
22.417788085252145        26.82769585312285        32.02286475586851
22.14190674451828         26.997181259894738       31.653087153945243
22.14190674451828         26.663847926561417       31.108212808988583
22.42026376085009         27.49298591285249        33.17559583376453
22.696145101583955        27.3235005060806         33.50468688502855
22.698620777181905        27.655457232476923       34.108800042968724
22.418489268680702        26.49109341352895        31.462006507752488
22.695071792843123        26.318338900496478       31.776784693892395
22.694370609414563        26.654941340090378       32.340487961349126
23.536755966964648        26.471169444889004       33.71934155628008
23.25572711997177         26.644627556487432       33.479980420769394
22.974698272978888        26.818085668085857       33.21187262433783
23.256428303400327        26.308025116893532       32.89762421192664
22.975399456407445        26.481483228491957       32.63342941709829
22.976100639836005        26.144880788898057       32.0658131480384
23.248592890294276        25.971961711892934       32.31299066786387
23.52108514075254         25.799042634887808       32.535878807150446
23.528920553858594        26.135106039888406       33.121195416653336
24.356035472993753        25.341805072419106       33.22091990627625
24.360050075951804        25.675959804189514       33.796554328384836
24.364064678909855        26.010114535959925       34.384186122340815
24.076445092197346        25.493581368831943       33.00760304377162
24.080459695155398        25.82773610060235        33.58351541530849
23.796854711400943        25.64535766524478        32.77658395045205
23.812525537613052        26.31748447524598        33.9602141711515
23.804690124506998        25.981421070245382       33.36198429573976
24.088295108261452        26.163799505602952       34.18182902650511
24.682174856952955        23.3444654534102         30.53141807181114
24.910027315075617        23.09876642322732        30.495283863721976
25.13787977319827         22.85306739304444        30.449955910276252
24.922048289312798        23.44605499860647        31.049391446504195
25.149900747435453        23.200355968423587       31.00358732348272
25.161921721672638        23.547644543802736       31.56001222637553
24.65099507441687         23.60863824855926        30.892857992743767
24.89086850677671         23.71022779375553        31.41489714730799
24.619815291880784        23.87281104370832        31.25739978158365
24.62264299363665         24.203540975136583       31.78480221848814
24.893696208532575        24.040957725183787       31.940869938401146
25.1647494234285          23.878374475230995       32.08455537165719
24.896523910288437        24.371687656612046       32.47521471404325
25.167577125184366        24.209104406659254       32.617470501487965
25.17040482694023         24.539834338087516       33.158757615867636
24.89761017463872         24.69577300560791        33.00488464623285
24.624815522337208        24.8517116731283         32.837726392948575
24.62372925798693         24.52762632413244        32.30694212970184
25.999999999999996        23                       31.867455043510272
25.720640573890876        23.18254818126758        31.776850918299253
25.44128114778176         23.36509636253516        31.674369979254337
25.708619599653694        22.83525960588843        31.22271536866261
25.429260173544574        23.01780778715601        31.119089752989666
25.41723919930739         22.670519211776863       30.566603016411282
25.531808764484495        21.763011014883173       29.270182427217755
25.76590438224225         21.548172174108252       29.18772358773067
26.000000000000004        21.333333333333332       28.95169859123765
25.765904382242248        21.881505507441588       29.788707788059934
26.000000000000004        21.666666666666664       29.713889743887112
26.000000000000004        22                       30.291110207379333
26                        22.666666666666668       31.348674863946215
25.708619599653698        22.501926272555096       30.70397316953575
25.417239199307392        22.337185878443528       30.04789879772146
26                        22.333333333333336       30.823226585235936
25.708619599653698        22.168592939221764       30.178562871262564
25.474523981895945        22.05009844666335        29.66955609691753
25.175745012926924        24.865056346954212       33.70449984673826
25.181085198913614        25.190278355820908       34.261251834040664
25.186425384900303        25.515500364687608       34.82901357777461
24.90295036062541         25.020995014474607       33.552755277902975
24.9082905466121          25.346217023341303       34.11163566600459
24.630155708323898        25.176933681994996       33.387725425418026
24.912305149570155        25.680371755111715       34.6957026408362
24.638184914240004        25.845243145535818       34.547426822358275
24.634170311281952        25.511088413765407       33.96157743796448
26                        24                       33.447404194103385
25.720640573890883        23.849214847934245       32.82660654620672
25.44128114778176         23.69842969586849        32.19747589029747
26                        23.666666666666664       32.914310041150536
25.720640573890876        23.515881514600913       32.29850651420873
25.999999999999996        23.333333333333332       32.38766032428609
25.723468275646745        24.179944779362504       33.362596295920994
25.446936551293486        24.35988955872501        33.26638076984247
25.44410884953762         24.02915962729675        32.72774233779541
25.446936551293486        24.693222892058344       33.814819217913005
25.72346827564674         24.51327811269584        33.9073830658558
25.999999999999996        24.333333333333332       33.988539285902405
25.723468275646738        24.846611446029172       34.46315194875847
25.999999999999993        24.666666666666664       34.5406564906694
25.999999999999996        24.999999999999996       35.10375580840436
25.728808461633434        25.171833454895868       35.0239613830586
25.45761692326687         25.343666909791736       34.932380639515415
25.452276737280176        25.01844490092504        34.368095050498276
21                        28.333333333333336       29.46578972650219
21.288675134594804        28.500000000000007       31.27283962846824
21.57735026918961         28.66666666666668        32.84949044224584
21                        28.666666666666668       29.91542606745212
21.288675134594804        28.833333333333336       31.7832659108262
21                        29                       30.349197625869476
21.288675134594808        29.16666666666667        32.3361093137691
21.577350269189612        29.333333333333343       34.03849703991811
21.866025403784416        29.500000000000014       35.456360804316745
21                        29.333333333333336       31.044437641803533
21.288675134594804        29.500000000000007       33.02032274266246
21.57735026918961         29.66666666666667        34.71168388177078
21                        29.666666666666664       31.795678169423677
21.288675134594804        29.833333333333336       33.760536683241966
21                        29.999999999999996       32.60291920872981
21.866025403784416        28.83333333333335        34.14945510627345
21.866025403784416        29.166666666666682       34.78561830100299
21.577350269189612        29.000000000000007       33.42670408678981
21.866025403784416        29.833333333333336       36.12672221100136
21.866025403784416        30.166666666666654       36.8245369798728
21.866025403784416        30.499999999999975       37.549805110931125
21.577350269189612        29.999999999999993       35.397978921868585
21.57735026918961         30.333333333333314       36.111727324152945
21.288675134594804        30.166666666666654       34.46276535675241
21.000000000000004        30.333333333333332       32.980629314662615
21.288675134594808        30.49999999999999        34.99466105037223
21.577350269189612        30.666666666666647       36.797808605459494
21.000000000000004        30.666666666666664       33.54826900194348
21.288675134594808        30.83333333333332        35.71648632533988
21.000000000000004        31                       34.305838270571954
21.288675134594808        31.16666666666668        36.40202826315187
21.577350269189612        31.333333333333357       38.245389770287865
21.866025403784416        31.50000000000004        39.83592279198009
21.000000000000004        31.333333333333336       34.89107437051533
21.288675134594808        31.500000000000014       37.07508994229798
21.57735026918961         31.666666666666693       39.00627702863716
21                        31.666666666666664       35.593921396355405
21.288675134594804        31.833333333333343       37.865762547341184
21                        32                       36.41437934809241
21.866025403784416        30.83333333333333        38.27819464468078
21.866025403784416        31.166666666666686       39.04023387169716
21.577350269189612        31.000000000000004       37.5047743412406
21                        64                       47.12259458735259
21.288675134594808        64.16666666666669        49.22550138849051
21.577350269189612        64.33333333333334        50.680889310325185
21.866025403784416        64.50000000000003        51.488758352856514
21                        64.33333333333334        45.870687454600876
21.288675134594804        64.5                     47.95881463750842
21.57735026918961         64.66666666666669        49.399422941112164
21                        64.66666666666666        44.71089266713448
21.288675134594804        64.83333333333334        46.78424023181108
21.866025403784416        64.83333333333334        50.330529972225364
21.866025403784416        65.16666666666667        49.21996277760013
21.577350269189612        65                       48.26441815719197
22.700399217566876        65.98695860007854        49.64637890093215
22.422274612972725        66.15797240005236        48.16620401194601
22.14415000837857         66.3289862000262         46.64595969676926
22.422274612972725        65.82463906671902        49.23106443953171
22.14415000837857         65.99565286669285        47.668623798148694
22.14415000837857         65.66231953335951        48.73462372888123
22.145960960134634        66.6621693431284         45.666034023393934
22.424085564728788        66.49115554315456        47.14913990971628
22.70221016932294         66.32014174318073        48.592176369848154
22.42589651648485         66.82433868625675        46.162330512798235
22.704021121079002        66.65332488628292        47.568228544075815
22.70583207283507         66.98650802938512        46.574535423614925
23.53658777817008         66.50109418816037        50.44317198002998
23.25966920972508         66.66289880190195        49.17511410482309
22.982750641280074        66.82470341564354        47.88556858601798
23.257858257969012        66.32971565879976        50.231352871179006
22.980939689524007        66.49152027254135        48.910534529426634
22.979128737767944        66.15833712943915        49.96575517814645
22.97891584814544         65.82306927053457        51.073865691811434
23.257432478724002        65.65917994099061        52.47282307188549
23.535949109302567        65.49529061144665        53.84325104115448
23.25764536834651         65.99444779989517        51.33368151411538
23.53616199892507         65.8305584703512         52.67307843927931
23.536374888547577        66.1658263292558         51.53971875223776
24.367372002142943        66.00875269919605        54.14699949640421
24.090443927485325        66.17286652885082        52.932719220009886
23.813515852827702        66.3369803585056         51.69811004788516
24.09023103786282         65.83759866994626        54.08638186411935
23.813302963205196        66.00171249960101        52.8232147560437
23.813090073582693        65.66644464069645        53.98513237903613
25.18467353649581         68.52041052952481        47.973250840695925
25.456449024330546        68.34694035301655        48.944024087922635
25.72822451216527         68.17347017650826        49.90172930013036
26                        68                       50.8463664773194
25.456449024330542        68.68027368634988        48.004387087542
25.72822451216527         68.5068035098416         48.945137421227265
25.999999999999996        68.33333333333333        49.87281971989367
25.72822451216527         68.84013684317495        48.015871072866794
25.999999999999993        68.66666666666666        48.92659849301085
25.456288686876892        69.01276368808944        47.09465913001555
25.18435286158851         69.18539053300393        46.16237186305159
25.18451319904216         68.85290053126437        47.054883872298575
24.640542487207608        68.84634738421863        46.051837932587816
24.91260801185171         68.68337895687172        47.01858799594032
24.91244767439806         69.01586895861128        46.11864806244167
24.911880208322355        68.35043078704263        47.94631664212865
24.63981468367825         68.51339921438952        46.959258315276976
24.367749159034144        68.67636764173643        45.9601127698284
24.639086880148895        68.18045104456044        47.89419322230434
24.36702135550479         68.34341947190734        46.87473941335666
24.366293551975435        68.01047130207824        47.816880581222954
25.72807877613039         67.83998217799092        50.88710757127714
25.456303288295658        68.01345235449918        49.910683665781484
25.184527800460927        68.18692253100745        48.92119172526685
25.456157552260773        67.67996435598182        50.906410987190704
25.184382064426043        67.8534345324901         49.898200353388305
25.184236328391158        67.51994653397274        50.90427672506029
24.63894114411401         67.84696304604309        48.860739507378014
24.911588736252583        67.68345479000791        49.88987155532372
24.911734472287467        68.01694278852527        48.90356022695103
24.911013582104168        67.34991828105342        50.90693825940081
24.638365989965585        67.51342653708858        49.85621484911046
24.36571839782701         67.67693479312373        48.79076456061091
24.63779083581717         67.17989002813408        50.882044370144605
24.36514324367859         67.34339828416924        49.795002719300356
24.364568089530174        67.00986177521474        50.82959505729139
23.812581215290113        66.67068338384516        50.60910357581092
24.089509289947735        66.50656955419038        51.81796188457174
24.366437364605353        66.34245572453561        53.006491297602494
24.08857465241014         66.84027257952995        50.737911268231485
24.365502727067764        66.67615874987517        51.90068981789828
23.530287315179216        67.49540830028944        47.36975860504263
23.25351061340988         67.65847833927558        46.182082414620076
22.976733911640544        67.82154837826172        44.975520893509774
22.699957209871208        67.98461841724786        43.750074041711734
23.2554689010645          67.32577487665466        47.1512094696332
22.978692199295164        67.48884491564081        45.91525418275026
22.701915497525828        67.65191495462695        44.66041356517941
22.980650486949784        67.1561414530199         46.88613507582402
22.70387378518045         67.31921149200603        45.60190069248054
23.808380906629537        67.33355945859788        48.5408455657539
24.086474498079852        67.17171061690631        49.69412438317022
23.808956060777955        67.66709596755237        47.55323233783129
24.087049652228274        67.5052471258608         48.683021600213316
24.087624806376695        67.83878363481531        47.702272996558065
23.25756905539479         66.9943368392783         48.147017097971506
23.53448762383979         66.83253222553671        49.38641147652111
23.5323874695095          67.16397026291307        48.3619403515254
23.810481060959823        67.00212142122152        49.55882988152602
21.288675134594808        67.16666666666667        40.3822177401786
21.577350269189612        67.33333333333334        41.58031216843958
21.866025403784416        67.50000000000001        42.25603527838583
21                        67.33333333333334        37.736099775483424
21.288675134594804        67.5                     39.48654750893589
21.57735026918961         67.66666666666667        40.714623924073955
21                        67.66666666666666        36.863563188604516
21.288675134594804        67.83333333333333        38.64399290893407
21.866025403784416        67.83333333333334        41.42023585164685
21.866025403784416        68.16666666666669        40.59497975427813
21.577350269189612        68                       39.804448114795065
21.866025403784416        66.83333333333336        44.12827500863334
21.866025403784416        67.16666666666669        43.18507144962807
21.577350269189612        67.00000000000001        42.400930048947735
22.42197994117561         68.15641227816525        42.47876871638777
22.144002672480013        68.32820613908262        41.155499697910436
22.42197994117561         67.82307894483192        43.341266495010544
22.144002672480013        67.9948728057493         41.994104971221105
22.144002672480013        67.66153947241597        42.84325357390193
22.42589651648485         67.1576720195901         45.18845095235434
22.145960960134634        67.32883600979505        43.74895090394472
22.145960960134634        66.99550267646171        44.70040876978769
22.42393822883023         67.490375482211          44.249284921765835
23.530258545096874        68.49129992290949        44.587529055915894
23.80893688072306         68.33102371596576        45.67816593822216
24.087615216349246        68.170747509022          46.75461644665786
23.809664684252418        68.66397188579484        44.780415924021234
24.0883430198786          68.50369567885109        45.83467085562428
24.08907082340796         68.83664384868018        44.942239788928845
22.976724321613098        68.1535122524684         44.073550101094426
23.253501023382434        67.99044221348227        45.25277083347303
23.53027772515177         67.82737217449612        46.41310623516383
23.253491433354988        68.32240608768895        44.352701772495735
23.53026813512432         68.15933604870281        45.4856963854549
23.80894647075051         67.99905984175905        46.601077877941876
23.81296092843887         69.0013894750362         43.904306189472955
23.536851033469777        69.16613510139221        42.854371335734
23.533554789283325        68.82871751215086        43.70787663156228
22.695603341768617        68.98527419149258        41.18093669163889
22.41907736244055         69.15684946099506        39.993239653210885
22.142551383112483        69.32842473049752        38.76715196590193
22.41907736244055         68.82351612766172        40.800206586230615
22.142551383112483        68.9950913971642         39.53519727061315
22.142551383112483        68.66175806383086        40.3333166844441
22.419233595805963        69.49093587882868        39.22151209532844
22.695759575134026        69.3193606093262         40.38331798115483
22.695915808499436        69.65344702715983        39.60673915307353
22.42052865180808         68.48996420291348        41.626830048790424
22.698505920503678        68.3181703419961         42.86837971998334
22.697054631136147        68.65172226674434        42.01200060329229
23.25863263236036         69.33079319091992        41.786063069856
22.977274220429898        69.49212010903987        40.70403035467101
22.97711798706449         69.15803369120624        41.50403757759199
23.252040143987458        68.6559580124372         43.46836740028564
22.973821742878037        68.82061610196489        42.33283661219335
22.975273032245568        68.48706417721664        43.190535754125015
23.25533638817391         68.99337560167855        42.61414167080819
22.700936501975804        64.98421261160071        53.06497677641487
22.422632802578676        65.15614174106713        51.46696696169586
22.144329103181548        65.32807087053357        49.83099362588452
22.422632802578676        64.82280840773382        52.63869223211326
22.144329103181544        64.99473753720025        50.948309265402855
22.144329103181548        64.66140420386692        52.11328609092725
22.4224537077757          65.49039040389309        50.33086805122087
22.700757407172826        65.31846127442665        51.88914885246873
22.70057831236985         65.65270993725258        50.74961622730791
23.25761157352698         65.32493127816467        53.64358215584808
22.979094942948414        65.48882060770862        52.210863896980584
22.97927403775139         65.15457194488269        53.38415740093484
22.978794830593046        64.82048626008901        54.59887905357738
23.256653159210288        64.65675990857733        56.10055273355083
23.534511487827526        64.49303355706563        57.56999781633545
23.25713236636863         64.990845593371          54.852484187055396
23.534990694985872        64.8271192418593         56.288582375986415
23.535469902144218        65.16120492665297        55.04633345092609
21.866025403784416        63.50000000000003        55.23014883168705
21.866025403784416        63.833333333333364       53.959345872493756
21.866025403784416        64.16666666666669        52.71221571288372
21.577350269189612        63.666666666666686       52.89784210198046
21.577350269189612        64.00000000000001        51.77752930636152
21.288675134594804        63.83333333333334        50.19532402053553
22.698544735441587        62.9844356274688         60.98125720054917
22.421038291555863        63.15629041831255        59.12003236410261
22.14353184767014         63.32814520915629        57.2029962411485
22.421038291555863        62.82295708497922        60.56046447672731
22.14353184767014         62.99481187582296        58.59104141451537
21.866025403784416        63.1666666666667         56.565807065796314
22.14353184767014         62.66147854248965        60.01520425063406
21.866025403784416        62.833333333333385       57.9375829626574
21.866025403784416        62.500000000000064       59.34547652226954
22.69781898376428         63.98379223352055        56.83700251706825
22.420554457104327        64.15586148901372        55.118130999226196
22.14328993044437         64.32793074450687        53.33538294448891
22.420554457104327        63.82252815568039        56.407525101728645
22.14328993044437         63.99459741117353        54.591808675753796
22.14328993044437         63.6612640778402         55.871907206601726
22.4215936298415          64.48933494837377        53.858483675619155
22.69885815650145         64.3172656928806         55.53980472341607
22.699897329238627        64.65073915224065        54.282462809865024
22.420796374330095        63.48940928699646        57.741324162423695
22.698302818215815        63.31755449615272        59.554929831737766
22.698060900990047        63.650673364836635       58.17351160391069
23.25561398647311         64.32328644921728        57.388861979042815
22.97775565785587         64.48701280072896        55.85177669304838
22.976716485118693        64.15353934136891        57.144530212620296
23.529301248451223        63.49235956732375        61.654519184546864
23.252140493555576        63.656170456056024       60.0837269666831
22.974979738659925        63.81998134478829        58.47788807752368
23.252382410781344        63.323051587372106       61.50053972290908
22.975221655885697        63.48686247610437        59.85454899905766
22.975463573111465        63.15374360742045        61.27611906157663
23.253877240014344        63.98972845263665        58.71421302784794
23.53103799490999         63.825917563904376       60.24884917177935
23.53277474136876         64.159475560485          58.88734204904222
25.456157552260777        67.3466310226485         51.932949987599116
25.72807877613039         67.17331551132425        52.94517429500631
26                        67                       53.9409496472816
25.72807877613039         67.50664884465758        51.90115576603834
26                        67.33333333333333        52.879451589754304
26                        67.66666666666666        51.847923866433604
25.72766507949971         66.83917314041994        54.022999978857065
25.455743855630097        67.01248865174419        52.991235608718064
25.18382263176048         67.18580416306844        51.94302228344705
25.45533015899942         66.67834628083989        54.08189786571189
25.183408935129805        66.85166179216412        53.014144477709124
25.18299523849913         66.51751942125982        54.117643307846514
24.637377139186494        66.84574765722977        51.943066441171155
24.91018618884281         66.6816335392448         53.03908252468949
24.910599885473488        67.0157759101491         51.9568220741076
24.911120826380404        66.34793051390524        54.157143467494635
24.63831177672408         66.5120446318902         53.037644292877026
24.63924641426167         66.17834160655065        54.166928863680454
25.455330158999423        66.34501294750655        55.20415219630941
25.727665079499708        66.17250647375327        56.27094964218398
26                        66                       57.31803564547007
25.727665079499708        66.5058398070866         55.130644262913506
26                        66.33333333333333        56.15967921752653
26                        66.66666666666666        55.03398388479708
21                        62.99999999999999        50.350994236690674
21.288675134594808        63.16666666666667        52.54665030222429
21.577350269189612        63.33333333333335        54.173035167222864
21                        63.33333333333333        49.212719733220474
21.288675134594804        63.5                     51.3399165178676
21                        63.666666666666664       48.13658651677422
21.577350269189612        62.666666666666714       56.949976140170094
21.577350269189612        63.00000000000003        55.54344682232073
21.288675134594804        62.83333333333335        53.95181537831066
21                        61.99999999999999        54.02596430979585
21.288675134594808        62.166666666666686       56.48169187051248
21.577350269189612        62.33333333333337        58.25486260800386
21                        62.33333333333333        52.862951518156116
21.288675134594804        62.500000000000014       55.24774224077617
21                        62.66666666666666        51.637961493787934
21.866025403784416        61.499999999999964       63.899056203321486
21.866025403784416        61.83333333333333        62.305927878960034
21.866025403784416        62.1666666666667         60.7880679852762
21.577350269189612        61.66666666666664        61.196055239688164
21.577350269189612        62.00000000000001        59.68782470850743
21.288675134594804        61.833333333333314       57.90502460851295
21                        60.99999999999999        58.714598899296725
21.288675134594808        61.16666666666665        61.04264949083864
21.577350269189612        61.3333333333333         62.77080192551329
21                        61.33333333333333        56.934937223145944
21.288675134594804        61.49999999999998        59.36544530985046
21                        61.66666666666666        55.37205902664594
23.534108720958894        27.492451143257966       35.575304115813914
23.256437964899217        27.657438748463065       35.32464144347781
22.978767208839535        27.822426353668156       35.04199261847511
23.253962289301267        27.32548202206674        34.699439080647544
22.976291533241586        27.490469627271832       34.420112638141404
22.973815857643636        27.158512900875508       33.81267709770467
23.25484470463652         26.985054789277086       34.08230024509616
23.535873551629393        26.811596677678658       34.32317673156671
23.534991136294146        27.152023910468312       34.94183091807814
22.980579111202108        28.155691391472093       35.68250760866
23.25824986726179         27.990703786266998       35.96589798268917
23.535920623321466        27.825716181061903       36.217302204051805
23.260061769624357        28.323968824070935       36.62515982076681
23.537732525684035        28.15898121886584        36.8773055911559
23.53954442804661         28.492246256669777       37.55531427712618
22.701616184035995        28.979843476711633       36.664844997484856
22.423085923952137        29.15322898447443        36.31991449160945
22.144555663868275        29.32661449223722        35.917086427220134
22.423085923952137        28.819895651141096       35.649060152606665
22.144555663868275        28.99328115890389        35.24628800606184
22.144555663868275        28.659947825570555       34.61006889348786
22.42291268020009         28.48908581186163        35.0103951499509
22.701269696531902        28.318223798152708       35.35662792936485
22.701442940283947        28.64903363743217        36.00245704825773
23.26023501337641         28.6547786633504         37.29273370399436
22.9809255987062          28.817311070031018       36.99591061078044
22.980752354954156        28.48650123075155        36.3309296945531
22.980451039403796        29.15060431793859        37.68666570131797
23.259760454073998        28.98807191125797        37.98391507084918
23.539069868744203        28.82553950457735        38.24692192029862
23.259285894771594        29.321365159165545       38.69501687435886
23.538595309441796        29.158832752484923       38.958450000125474
23.53812075013939         29.492126000392496       39.68989851660708
23.815989921274824        26.65037025827538        34.559532874896675
24.091759491923224        26.496685288632357       34.780552416876425
24.367529062571624        26.343000318989326       34.982314199338425
24.095223875584995        26.829571071661753       35.393520211224924
24.370993446233395        26.675886102018726       35.59468668031295
24.37445782989517         27.00877188504813        36.22130356526464
24.094341460249744        27.16999830445141        36.02818044208397
23.814225090604317        27.33122472385469        35.8128472922671
23.815107505939572        26.990797491065035       35.17878057796955
24.63612665110899         26.17917404948575        35.136482416483105
24.91024688643914         26.01430265906164        35.28227695173236
25.184367121769288        25.849431268637534       35.413106605441904
24.908188623308128        26.34823356301157        35.882700458019244
25.182308858638272        26.183362172587465       36.011048828500165
25.180250595507264        26.517293076537392       36.62284024694918
24.9116530069699          26.681119346040973       36.504625447840056
24.64305541843253         26.844945615544553       36.37077988727871
24.639591034770763        26.51205983251515        35.746508949892345
22.697679910158982        29.977384556049174       38.78468988505111
22.42046174136746         30.151589704032776       38.434138999465645
22.14324357257594         30.325794852016372       38.02251074142568
22.42046174136746         29.81825637069946        37.70544979501463
22.143243572575937        29.99246151868305        37.295532073670984
22.14324357257594         29.659128185349736       36.59600676810317
22.421773832659795        29.48574267758694        37.00297913026938
22.700304092743657        29.312357169824146       37.35205393392184
22.698992001451316        29.64487086293666        38.05866889644399
23.257973803479256        29.65387885227806        39.424483094832375
22.977826856819117        29.815631704163614       39.122746884313685
22.979138948111455        29.4831180110511         38.39500327977334
22.701839506474982        30.979001256367752       41.124020053877764
22.42323480557813         31.15266750424518        40.762348442607774
22.144630104681273        31.326333752122608       40.33298268864184
22.42323480557813         30.819334170911826       39.97011441704845
22.144630104681273        30.993000418789254       39.539021215720766
22.144630104681273        30.6596670854559         38.778709436066194
22.421848273472794        30.485461937472298       39.19026352609624
22.699066442264314        30.3112567894887         39.540740243671955
22.700452974369647        30.645129022928224       40.320516966614306
23.53350542597574         30.489725653889234       42.00295081056828
23.256283452808823        30.652817521382076       41.7493299927774
22.979061479641903        30.815909388874914       41.456353073880464
23.254896920703487        30.31894528794255        40.943345923095826
22.97767494753657         30.482037155435386       40.65160949540781
22.976288415431235        30.148164921995864       39.87059228125672
23.256435362091374        29.9864120701103         40.17290284744464
23.536582308751505        29.824659218224742       40.438892624888624
23.535043867363623        30.157192436056988       41.20991005620904
24.368055806963227        29.010081857177386       40.29912724939032
24.09141078802195         29.17076323824909        40.1219119431924
23.814765769080672        29.33144461932079        39.91883569893125
24.091885347324357        28.837469990341518       39.3922475787616
23.815240328383076        28.99815137141322        39.1882792584751
23.81571488768548         28.664858123505645       38.47764325467354
23.81140035176887         27.66525990452837        36.44815260413641
24.091516721414294        27.504033485125092       36.6625596221336
24.371633091059717        27.342807065721807       36.85475661349458
24.088691982578844        27.838068665798772       37.313802607032564
24.368808352224267        27.676842246395488       37.50507346657375
24.36598361338882         28.010877427069172       38.17225412450235
23.815024156494015        28.331789980136243       37.78446882746017
24.090503884941416        28.171333703602706       37.990115443252094
24.091194616132885        28.50440184697211        38.68143277487202
24.366674344580286        28.343945570438574       38.861714360528616
24.367365075771755        28.67701371380798        39.570672068824635
23.813212254131443        27.998524942332306       37.10730806636513
24.644226232561802        27.17793639100775        37.00762325187853
24.912823821099167        27.01411012150417        37.138127583502474
25.181421409636528        26.85028385200059        37.25300115367392
24.913994635228434        27.34710089696737        37.787860673527405
25.182592223765795        27.18327462746379        37.89939301476129
25.183763037895062        27.51626540292699        38.56201583021129
24.911169896392984        27.68113607764105        38.45006309542826
24.6385767548909          27.84600675235511        38.32014252685866
24.641401493726352        27.51197157168143        37.65545098694395
23.814589199449134        29.664297799681037       40.6704637090392
24.09123421839041         29.50361641860933        40.87105887010809
24.367879237331685        29.342935037537625       41.04579309311395
24.091057648758873        29.836469598969572       41.642108075407634
24.36770266770015         29.675788217897868       41.814361215221346
24.367526098068616        30.008641398258113       42.60483161571272
24.08951920737099         30.16900281680182        42.4329779056639
23.811512316673365        30.32936423534553        42.23235097061576
23.81305075806125         29.99683101751328        41.44039567830802
24.63975661123419         29.845434336195694       42.733983797076455
24.91198712439976         29.682227274133275       42.84191163280025
25.184217637565332        29.51902021207086        42.92861512288386
24.639679875992506        30.177395985795243       43.54181700099416
24.911910389158077        30.014188923732824       43.643725348459945
25.184140902323648        29.850981861670405       43.724409350285654
24.911833653916393        30.346150573332373       44.46910399288869
25.184064167081964        30.182943511269954       44.54376850645646
25.18398743184028         30.514905160869503       45.38669259139636
24.9121636940313          29.349374093773037       42.060251626442735
24.639933180865725        29.512581155835452       41.947918593651934
24.64010975049726         29.17972797547521        41.183755668611504
24.63885936826752         28.18013071932473        39.00858258178582
24.911452509769603        28.01526004461067        39.13437771982099
25.18404565127168         27.850389369896604       39.24220502406935
24.911735123146222        28.349384011580288       39.83749905629479
25.1843282646483          28.184513336866225       39.941200930008605
25.18461087802492         28.518637303835845       40.65900354802921
24.64024083065046         28.84626700606354        40.43879090472478
24.91242585433769         28.682452154949694       40.55874967093768
24.912294774184495        29.01591312436136        41.29902559616017
25.184479797871724        28.852098273247513       41.394590634587374
25.184348717718528        29.18555924265919        42.15112782620566
24.63955009945899         28.513198862694132       39.71393800712056
26                        29                       43.0108311689325
25.728072545855113        29.173006737356957       42.99986470615408
25.456145091710223        29.346013474713907       42.9724593574712
25.72820362600831         28.839545767945282       42.23597417325469
25.45627617186342         29.01255250530223        42.201770442682324
25.456407252016614        28.679091535890564       41.45203163295358
25.45761692326687         25.67700024312507        35.515365609318394
25.72880846163343         25.5051667882292         35.60296478011704
25.999999999999993        25.33333333333333        35.67877763271828
25.72880846163343         25.838500121562532       36.195119617454324
25.999999999999993        25.66666666666666        36.26695089731087
25.999999999999996        25.999999999999996       36.86827560218245
25.72675019850242         26.172431025512463       36.799644635613134
25.453500397004838        26.344862051024926       36.717832850535416
25.45555866013585         26.010931147075          36.109674632231446
25.456407252016614        28.34575820255723        40.72229654261036
25.728203626008302        28.172879101278614       40.770125337755836
25.999999999999996        28                       40.80248993346552
25.728203626008302        28.506212434611946       41.49308016932731
25.999999999999993        28.33333333333333        41.51866450626548
25.999999999999996        28.666666666666664       42.254778251421065
25.727921012631686        27.838755134308997       40.063463655390294
25.45612463863999         28.01163423558761        40.01006439241732
25.455842025263372        27.677510268617993       39.31663895430551
25.453500397004845        26.678195384358265       37.34290846843012
25.72675019850242         26.505764358845795       37.41995145907386
25.999999999999996        26.33333333333333        37.4838136312093
25.726750198502423        26.83909769217913        38.055795418579244
26                        26.666666666666664       38.11488879628072
26.000000000000004        27                       38.76150109739669
25.45584202526338         27.34417693528466        38.6424849836568
25.72792101263169         27.172088467642332       38.70898007271868
25.72792101263169         27.505421800975665       39.377396195283595
26                        27.333333333333332       39.42417937187798
25.999999999999996        27.666666666666664       40.104508983900786
25.454671211134112        27.011186159821463       37.98458124886217
21.866025403784416        60.49999999999997        68.82142645007626
21.866025403784416        60.83333333333331        67.12764397623732
21.866025403784416        61.16666666666663        65.48685389398543
21.577350269189612        60.66666666666665        65.91709495041768
21.577350269189612        60.99999999999997        64.31745224217168
21.288675134594804        60.833333333333314       62.548152433491474
22.697972325670364        60.98498070966481        70.54911697377543
22.420656685041717        61.156653806443195       68.40413652629461
22.143341044413066        61.32832690322158        66.18744960280989
22.420656685041717        60.82332047310987        70.12106456917614
22.143341044413066        60.99499356988825        67.83981246958274
22.143341044413066        60.66166023655492        69.5451677279432
24.364898837017673        31.011307869718486       45.128033514095925
24.63792836862521         30.84584030010216        45.23759725632662
24.910957900232745        30.68037273048583        45.32381694876014
24.637230749829875        31.179792155029403       46.12316599850428
24.91026028143741         31.01432458541307        46.201978798887644
25.183289813044944        30.84885701579674        46.2574475494735
24.909562662642074        31.348276440340314       47.1066883983277
25.182592194249608        31.18280887072398        47.1547502568634
25.181894575454272        31.516760725651224       48.07860071356631
24.638804122308855        30.511618142948702       44.377163799884265
24.36577459070132         30.677085712565027       44.261879557082594
24.366650344384965        30.34286355541157        43.42081225762153
23.81063656298972         30.66358639249899        43.055592307890954
24.088643453687343        30.503224973955277       43.25258889525592
24.087767700003695        30.83744713110874        44.0972865424001
22.98107362800234         31.14822905743744        42.28430232448541
23.258295601169255        30.9851371899446         42.57613956557536
23.535517574336172        30.82204532245176        42.82862070555972
23.26030774952969         31.31745685850713        43.42876619703814
23.537529722696608        31.154364991014287       43.680107659215636
23.539541871057043        31.486684659576817       44.557411671536244
24.08977984836413         31.169766799671265       44.968547342864944
23.814660859710585        31.328225729624037       44.77834006201177
23.81264871135015         30.995906061061515       43.904057655618935
24.90997976817014         31.68139808181125        48.03941484259128
24.638064960886           31.84603543797127        47.97503638085694
24.36615015360186         32.010672794131295       47.88546532836302
24.63764785535794         31.512913796500335       47.035033676058696
24.3657330480738          31.677551152660357       46.93818636303004
24.365315942545735        31.34442951118942        46.019042424941006
23.81507796523865         31.661347371094976       45.67893899248853
24.090196953892193        31.5028884411422         45.86435126352595
24.090614059420254        31.836010082613136       46.78829021143079
22.14480426215095         31.660287468544333       41.15626132611688
22.423408963047805        31.486621220666898       41.58681350431482
22.70201366394466         31.31295497278947        41.94967153981682
22.423583120517478        31.82057493708862        42.43522546567944
22.702187821414334        31.646908689211187       42.79926992541338
22.70236197888401         31.98086240563291        43.67281521066757
23.260481906999367        31.651410574928846       44.306249071580744
22.981421942941687        31.816136490280876       44.01138358462447
22.981247785472014        31.482182773859158       43.13586950472615
22.98107496044692         32.14977072914121        44.91767977974929
23.260134924504598        31.985044813789173       45.21105987545325
23.539194888562275        31.82031889843714        45.46073708415625
23.25978794200983         32.3186790526495         46.14380167706227
23.538847906067506        32.153953137297464       46.39199349451306
23.538500923572737        32.4875873761578         47.3511809026065
24.09026707692549         32.16964432147346        47.74103841500944
23.814384000249113        32.32861584881563        47.56294360642394
23.814730982743882        31.9949816099553         46.60697580058792
20.999999999999996        32.99999999999999        38.66016619104597
21.288675134594804        33.166666666666664       41.130749405048874
21.57735026918961         33.33333333333333        43.28021748507235
21.866025403784416        33.5                     45.10857043111627
21                        33.33333333333333        39.369543762438006
21.288675134594804        33.49999999999999        41.94362447363337
21.57735026918961         33.666666666666664       44.196590050849515
20.999999999999996        33.66666666666666        40.15108886160196
21.2886751345948          33.83333333333333        42.828667069990104
20.999999999999996        33.99999999999999        41.00480148853827
21.288675134594808        32.16666666666668        38.70050875807933
21.577350269189612        32.33333333333336        40.667076794440995
21.866025403784416        32.500000000000036       42.3140834571772
21                        32.33333333333333        37.038919475529795
21.288675134594804        32.500000000000014       39.505022976632
21.57735026918961         32.666666666666686       41.6515651041085
20.999999999999996        32.66666666666666        37.78751508984772
21.2886751345948          32.833333333333336       40.43359268206476
21.866025403784416        32.83333333333336        43.222690097397134
21.866025403784416        33.16666666666668        44.154185755376915
21.57735026918961         33.000000000000014       42.45444678571053
21.866025403784416        31.83333333333337        40.63662577783131
21.866025403784416        32.1666666666667         41.462679332897004
21.577350269189612        32.00000000000002        39.82400162693197
22.42358312051748         32.15390827042195        43.309425132728784
22.14480426215095         32.326954135211          42.856514548231935
22.14480426215095         31.99362080187766        41.993712652567254
23.815086006247643        32.661631800981596       48.55159783387173
24.09096908292402         32.50266027363943        48.723690484511124
24.36685215960039         32.34368874629726        48.862115239918815
24.091671088922546        32.8356762258054         49.73719168317414
24.36755416559892         32.676704698463226       49.869614280635766
24.36825617159745         33.0097206506292         50.907962450513935
22.7014637726638          32.98136830693293        46.47766449408821
22.422984316370673        33.15424553795529        46.10124526954411
22.144504860077546        33.327122768977645       45.644880581886824
22.422984316370673        32.82091220462197        45.135270774546335
22.144504860077543        32.993789435644324       44.684700996518096
22.144504860077546        32.660456102311          43.747410428909376
22.423283718444075        32.487410237521956       44.20773824975712
22.702062576810604        32.31436437273291        44.57854556404691
22.701763174737202        32.64786633983292        45.51349532518723
23.259488539936427        32.652181019749506       47.10905940463836
22.980476156300114        32.81677466334122        46.8178872684656
22.980775558373516        32.483272696241215       45.853173820227035
22.145397695523208        33.660938333907254       46.63806850804099
22.423877151816335        33.4880611028849         47.096760846544115
22.70235660810946         33.31518387186254        47.475507721933965
22.424769987262003        33.82187666781451        48.1259080229993
22.70324944355513         33.64899943679215        48.506982549234884
22.704142279000795        33.98281500172176        49.57208897599104
23.540209688765408        33.488549027941254       50.42743696755381
23.261520552177203        33.65330435253476        50.19626506249821
22.982831415588997        33.81805967712826        49.91114906531072
23.26062771673154         33.31948878760515        49.13200162894115
22.981938580143336        33.48424411219865        48.8464641351541
22.981045744697667        33.15042854726904        47.8154108044525
23.26005812833398         32.98583490367733        48.10467940542685
23.539070511970294        32.821241260085614       48.34489736819652
23.53964010036785         33.15489514401344        49.37031605651223
24.092240677320106        33.169330109733224       50.78545772859246
23.816225183042757        33.328939568837235       50.625282567605886
23.8156555946452          32.99528568490942        49.57258908937582
22.982437159297874        34.15046147735089        51.00413771619155
23.261126295886076        33.98570615275739        51.285583462185606
23.53981543247428         33.82095082816388        51.51308511604758
23.26073203959495         34.318107952980014       52.41091921547463
23.539421176183154        34.153352628386514       52.63475061814305
23.539026919892027        34.48575442860914        53.79243347384067
24.6376790684809          32.180023023011124       48.94507887289568
24.90959387576504         32.015385666851095       49.00068192746256
25.181508683049174        31.850748310691074       49.03109239127007
24.909207983359934        32.349373251890945       49.99086871861323
25.18112279064407         32.184735895730924       50.01250377525328
25.180736898238973        32.518723480770774       51.02283486551578
24.909909989358468        32.68238920405692        51.01174012158637
24.63908308047796         32.84605492734306        50.973449316585665
24.63838107447943         32.51303897517709        49.94383953016004
23.815158746485633        33.66306477047941        51.71033804327463
24.09117424076298         33.50345531137538        51.8628592566945
24.367189735040327        33.343845852271365       51.977710031049256
24.090107804205857        33.83758051301755        52.97479733850742
24.366123298483203        33.67797105391353        53.08199416529542
24.365056861926078        34.0120962555557         54.2208148532523
24.08971354791473         34.16998231324018        54.11924790342578
23.81437023390338         34.32786837092466        53.976454110288515
23.814764490194506        33.995466570702035       52.8253873999805
24.641058966986947        33.17735500900393        52.032979421511925
24.911885875867448        33.01368928571779        52.06038875037654
25.182712784747956        32.850023562431645       52.06060201817013
24.913861762376435        33.34498936737866        53.14096724155986
25.184688671256936        33.181323644092515       53.13029903321764
25.186664557765923        33.51262372575339        54.23192591065797
24.91279532581931         33.679114569020825       54.2588422735541
24.638926093872694        33.845605412288265       54.25513858775227
24.63999253042982         33.5114802106461         53.12679072777684
24.636406705312165        34.18038408685774        55.41930432904668
24.910275937258778        34.01389324359031        55.410006788907424
25.18414516920539         33.84740240032287        55.370089200070254
24.907756548698245        34.34867191815979        56.59658734883536
25.181625780644858        34.182181074892355       56.543668534057204
25.179106392084332        34.51695974946183        57.75266391261871
26                        32                       50.85164632379982
25.726912299412994        32.17290782692359        50.92936295805334
25.45382459882598         32.34581565384718        50.98642580529193
25.727298191818093        31.83892024188374        49.94202265708198
25.45421049123108         32.01182806880733        49.987590109674954
25.454596383636183        31.677840483767483       49.017674120337304
21.288675134594804        34.16666666666666        43.839792239507254
21.57735026918961         34.33333333333333        46.20765360391795
21.866025403784416        34.49999999999999        48.10838558177023
21                        34.33333333333333        41.86068635188429
21.288675134594804        34.5                     44.85241629288631
21.577350269189612        34.66666666666666        47.37701684732983
21                        34.66666666666667        42.740890961401355
21.288675134594808        34.83333333333333        45.88936009243609
21.000000000000004        35.00000000000001        43.64541531708948
21.866025403784416        33.83333333333333        46.082903844428635
21.866025403784416        34.16666666666666        47.08284222797981
21.57735026918961         33.99999999999999        45.18931934226416
22.424769987262003        34.155210001147836       49.183288215007806
22.145397695523208        34.32760500057391        48.69538708360095
22.145397695523208        33.99427166724058        47.65392531070143
21.288675134594808        35.16666666666668        46.72831168402871
21.577350269189612        35.33333333333335        49.35628159053736
21.866025403784416        35.50000000000002        51.52932503661564
21                        35.333333333333336       44.8768503198014
21.288675134594804        35.5                     47.962558164817025
21.57735026918961         35.66666666666667        50.59333954940194
21                        35.666666666666664       46.12185781181764
21.2886751345948          35.83333333333333        49.21037713490932
20.999999999999996        35.99999999999999        47.38043779313711
21.866025403784416        34.833333333333336       49.21415701549252
21.866025403784416        35.16666666666668        50.354470167107536
21.577350269189612        35                       48.34937835998716
22.703480864456132        61.98808895249204        65.55013990097429
22.424329044232227        62.158725968328056       63.55007707340219
22.14517722400832         62.32936298416406        61.48185594716743
22.424329044232227        61.825392634994685       65.12802013811691
22.14517722400832         61.99602965083069        62.99212321102801
22.14517722400832         61.66269631749732        64.57765890556595
22.422683667894045        62.49084152665364        62.0300593731599
22.70183548811795         62.320204510817625       63.97675619702284
22.70019011177977         62.652320069143215       62.45379529688154
22.422492864636972        61.491023220718944       66.74027700739529
22.69980850526562         61.31935012394055        68.8311886332206
22.701644684860874        61.65371953821629        67.16486294228703
23.541770316682538        62.49114000480245        66.20138907080708
23.260695122935555        62.65557187902457        64.50404736080807
22.979619929188573        62.82000375324668        62.76400340405539
23.262340499273737        62.32345632069898        66.06457963936658
22.98126530552675         62.4878881949211         64.28053859150067
22.982910681864936        62.155772636595515       65.84749658275577
23.256538766858448        62.989311733198335       62.9792877838173
23.53761396060543         62.82487985897622        64.63975425930462
23.533457604528326        63.15861971314998        63.12413096388463
24.366862195984133        63.007620607691116       66.1398819351516
24.087675213473165        63.169200260902          64.68181072200142
23.808488230962194        63.330779914112874       63.18668980513333
24.091831569550273        62.83546040672823        66.21411517067742
23.8126445870393          62.99704005993911        64.68764791914015
23.816800943116405        62.66330020576534        66.23461754922954
23.816661112693566        62.33073681805133        67.81395410581395
24.091551908704595        62.170333631300196       69.38232244081559
24.366442704715624        62.00993044454908        70.90649407581189
24.091691739127434        62.50289701901421        67.77518993178091
24.36658253513846         62.34249383226309        69.27156561432717
24.366722365561294        62.6750572199771         67.68269490077364
25.72822313993627         65.83919332283173        57.44677678127578
25.455888219435977        66.01169979658499        56.35978849866785
25.183553298935685        66.18420627033827        55.25308877347149
25.456446279872537        65.67838664566344        57.550792174332315
25.184111359372245        65.85089311941671        56.423901612402645
25.184669419808806        65.51757996849516        57.630081824639895
24.63980447469823         65.84502845562909        55.32948087755244
24.91223694725352         65.68130421206212        56.490508320297785
24.91167888681696         66.01461736298367        55.306142207243
24.367713881445464        65.01116472440896        57.77083197667275
24.63910835807431         64.84682488704968        59.028570287317095
24.910502834703152        64.6824850496904         60.259968985217775
25.181897311331994        64.51814521233112        61.46502807037495
24.640032394233245        65.17996980577104        57.75641201145808
24.911426870862087        65.01562996841174        58.96524526680058
25.18282134749093         64.85129013105247        60.1477389093993
24.912350907021025        65.34877488713309        57.70949529411384
25.183745383649867        65.18443504977381        58.869423494154205
24.63991843446574         65.51249913070006        56.52448011368272
24.367485961910447        65.67622337426701        55.31801099484892
24.367599921677957        65.34369404933798        56.525955154938565
23.813204033350203        65.33391531576743        55.17711238722464
24.090458957397832        65.17254002008819        56.486306032397394
24.090344997630325        65.50506934501722        55.267877617436184
24.089979750239486        64.83845433529453        57.749426407718346
23.812724826191854        64.99982963097375        56.41021377977114
23.812245619033504        64.66574394618007        57.682481687605915
24.908900341008493        64.34978713762662        61.591470667551015
24.637505864379648        64.51412697498588        60.33487566589297
24.366111387750802        64.67846681234516        59.05194105149137
24.635903370684986        64.1814290629221         61.68231922303301
24.364508894056144        64.34576890028137        60.3741883048741
24.36290640036148         64.01307098821759        61.7375737368211
23.80716963242131         63.66593004095503        61.73327013612347
24.086356614932278        63.504350387744154       63.19875726022836
24.36554359744325         63.342770734533275       64.62719468061528
24.085038016391394        63.83950051458631        61.76095498688156
24.364224998902365        63.677920861375426       63.15975861450508
23.810643125338846        64.3330460341163         58.98888714846462
24.086774762850162        64.17305851116694        60.37807912195983
24.088377256544824        64.50575642323074        59.04318367555707
23.808906378880078        63.999488037535656       60.33899719727894
25.17910639240964         62.51695974924315        70.24579678694023
24.908358326934472        62.68051336872581        68.91506308268598
24.6376102614593          62.84406698820846        67.54642479875652
24.908218496511637        62.347949981011794       70.5079490441053
24.637470431036462        62.51150360049445        69.11427426227722
24.63733060061363         62.17894021278043        70.72818147372911
24.639035493114758        63.17582776007266        66.02996226881882
24.909783558589922        63.01227414059           67.37643517487574
25.18053162406509         62.84872052110734        68.68500350125719
24.911208790245375        63.34403491245419        65.8810060210102
25.181956855720543        63.180481292971535       67.16740896951916
25.183382087376           63.51224206483573        65.69301319172588
24.63639829603299         63.846128013756974       63.087842516237686
24.90989019170449         63.67918503929635        64.40632233453937
24.90939526635649         64.01448608846148        62.97781322437967
25.182887162027995        63.84754311400086        64.2415182646111
25.182392236679995        64.18284416316598        62.83218989082742
24.63771689457387         63.510977886914816       64.53627679831497
26                        64                       65.01628937276487
25.727299103777334        64.17271507077704        63.86201927083146
25.454598207554664        64.34543014155409        62.6782655033682
25.727794029125334        63.83741402161191        65.27069109583975
25.455093132902665        64.01012909238895        64.06618232609861
25.455588058250665        63.67482804322382        65.49626570216023
25.454598207554668        64.67876347488742        61.33780219025408
25.727299103777334        64.50604840411037        62.503598294976314
26                        64.33333333333333        63.639910734168495
25.727299103777334        64.8393817374437         61.18380040615477
26                        64.66666666666666        62.30215518260587
26                        65                       61.00302271807712
25.456446279872537        65.34505331233011        58.77864155806042
25.72822313993627         65.17252665616505        59.90295518920609
25.72822313993627         65.50585998949839        58.657060251033194
26                        65.33333333333333        59.739082225459434
26                        65.66666666666666        58.510753201257124
25.455522243713602        65.01190839360876        60.03873500129183
25.45273759493976         62.34463983282877        71.58123219430695
25.726368797469874        62.17231991641438        72.87099072711591
25.999999999999996        61.99999999999999        74.11507238536753
25.452737594939762        62.677973166162104       69.98994722167998
25.726368797469874        62.50565324974771        71.26645888105809
25.999999999999993        62.33333333333333        72.49729366587904
25.72636879746988         62.838986583081045       69.70233737733321
25.999999999999996        62.66666666666666        70.91992528872298
26                        62.99999999999999        69.38296725389972
25.45558805825067         63.34149470989048        66.96002079963675
25.727794029125334        63.170747354945235       68.19000548702807
25.727794029125334        63.50408068827858        66.71029096790012
26                        63.33333333333333        67.88729331312076
26                        63.66666666666666        66.43173401940919
25.454162826595212        63.00973393802629        68.45338463368593
21.000000000000004        58                       73.39380232742376
21.288675134594808        58.16666666666667        76.31973700979387
21.577350269189612        58.33333333333334        78.53081197524254
21.866025403784416        58.500000000000014       80.02702722377
21                        58.33333333333333        71.31953045983433
21.288675134594804        58.5                     74.33439343293013
21.57735026918961         58.66666666666667        76.6343966891047
21                        58.66666666666666        69.3333454162776
21.2886751345948          58.83333333333333        72.43713668009941
20.999999999999996        58.999999999999986       67.4352471967536
21.866025403784416        58.83333333333335        78.03457517993327
21.866025403784416        59.16666666666668        76.10017788408868
21.866025403784416        59.50000000000001        74.2238353362372
21.57735026918961         59                       74.71105097932008
21.57735026918961         59.33333333333333        72.84576001752811
21.2886751345948          59.16666666666666        70.58289730436698
21                        60                       63.22091464864363
21.288675134594808        60.166666666666664       65.65981742465888
21.577350269189612        60.333333333333314       67.52665469180309
21                        60.333333333333336       61.46281750098313
21.288675134594804        60.499999999999986       63.97598898013593
21                        60.66666666666666        59.96071225120112
21                        59.33333333333333        66.05100677741763
21.288675134594804        59.5                     68.9826580965579
21.57735026918961         59.66666666666667        71.02952202124614
21                        59.666666666666664       64.6462292613809
21.288675134594804        59.833333333333336       67.36188179204851
21.866025403784416        59.833333333333336       72.34760131665301
21.866025403784416        60.16666666666666        70.54679835459945
21.577350269189612        60                       69.24037282775934
25.454596383636186        31.34450715043415        48.076137491481866
25.727298191818093        31.172253575217074       48.054166781980754
26                        31                       48.01268858506276
25.727298191818093        31.505586908550406       48.98451651162071
26                        31.33333333333333        48.931851415487166
26                        31.666666666666664       49.87817066173289
25.72799581061343         30.838301720289834       47.149395768658955
25.45529400243152         31.010555295506908       47.16182675646962
25.455991621226854        30.67660344057967        46.27406377077005
25.456145091710226        29.679346808047242       43.765118994756534
25.728072545855113        29.506340070690285       43.784556003217034
26                        29.333333333333332       43.78755412577311
25.728072545855113        29.83967340402362        44.59122241423755
26                        29.666666666666664       44.5862521965713
26                        30                       45.406925381327056
25.455991621226858        30.343270107246337       45.411148601610115
25.72799581061343         30.17163505362317        45.417892864920326
25.72799581061343         30.504968386956502       46.271498110817255
26                        30.333333333333332       46.251220703960854
26                        30.666666666666664       47.1198084385395
25.45606835646854         30.01130845764679        44.576351333798854
20.999999999999996        56.99999999999999        79.18320291823245
21.288675134594804        57.166666666666686       82.33406072486426
21.57735026918961         57.333333333333364       84.6724651421306
21.866025403784416        57.50000000000005        86.19841617003101
21                        57.33333333333333        76.9146081621281
21.288675134594804        57.500000000000014       80.14565732981791
21.577350269189612        57.6666666666667         82.56425310814255
21                        57.666666666666664       74.98480796519195
21.288675134594808        57.83333333333334        78.29604849394018
21.866025403784416        57.83333333333337        84.07974917843386
21.866025403784416        58.16666666666669        82.02261952968027
21.577350269189612        58.000000000000014       80.51676387027084
22.701736976101266        59.98830883385888        76.00678461472158
22.42316645199565         60.158872555905916       73.70245960520707
22.144595927890034        60.329436277952944       71.30734021699192
22.42316645199565         59.825539222572594       75.5765266109945
22.144595927890034        59.99610294461962        73.10705967214714
22.144595927890034        59.6627696112863         74.98221018483291
22.42191156851868         60.49109651450789        71.88757076180148
22.7004820926243          60.32053279246085        74.13917941695959
22.69922720914733         60.652756751062824       72.31995686997739
22.702450433307426        58.988294532613935       81.88333450341564
22.42364209013309         59.15886302174263        79.44029515501903
22.144833746958753        59.329431510871316       76.8871287659594
22.42364209013309         58.825529688409304       81.45021639087241
22.144833746958753        58.99609817753799        78.83026065781172
22.144833746958753        58.66276484420466        80.83144729765738
22.42340427106437         59.49220112215761        77.48344401403241
22.702212614238704        59.32163263302891        79.87455080256946
22.701974795169985        59.654970733443896       77.91570083967132
25.726368797469878        61.83898658308103        74.52000765512861
25.452737594939755        62.01130649949541        73.21308716533838
25.179106392409636        62.18362641590979        71.860489800991
25.452737594939755        61.67797316616206        74.889830596383
25.179106392409636        61.85029308257644        73.52007127505439
25.17910639240964         61.51695974924309        75.22454120913075
24.63733060061363         61.84560687944708        72.39251880927753
24.908218496511633        61.68128331434508        73.83186785371723
24.908218496511633        62.01461664767844        72.14746421890469
23.537303910998062        61.493336260502154       71.10660004455396
23.259362895484088        61.658253824498786       69.30759221563656
22.98142187997011         61.82317138849541        67.45543883444336
23.25752671588883         61.323884410223044       71.01180235428126
22.979585700374855        61.48880197421967        69.11490542442203
22.977749520779597        61.15443255994393        70.82597466402163
23.26085169737891         61.99085507259888        67.66176581703253
23.538792712892885        61.82593750860225        69.42288949903343
23.54028151478771         62.15853875670235        67.78781917445106
24.090063106809772        61.837732383200105       71.033818169278
23.815172310798744        61.99813556995122        69.43291702186737
23.813683508903917        61.665534321851126       71.10052015885873
23.52951481513566         60.4914231512476         76.46469058090908
23.252333985313896        60.655942337386676       74.55625306466534
22.97515315549213         60.820461523525736       72.58439519562069
23.253588868790864        60.323718378784704       76.41081708272844
22.976408038969097        60.488237564923764       74.39709715275343
22.977662922446065        60.15601360632179        76.25818176066596
23.254930350601363        60.98991337380486        72.75910998816815
23.532111180423126        60.825394187665786       74.62882495951416
23.534707545710596        61.15936522408397        72.84279478072912
24.363573500427766        61.01261652333           76.08562966136543
24.636994524312808        60.845951140623086       77.66300188225864
24.910415548197847        60.67928575791616        79.18010184438467
25.183836572082893        60.512620375209245       80.63692954774409
24.635417797755057        61.1807309319677         75.84589797417513
24.908838821640096        61.01406554926078        77.34707923543509
25.182259845525138        60.847400166553854       78.7879882379282
24.907262095082345        61.34884534060539        75.55886849009704
25.180683118967387        61.18217995789847        76.98385879172389
24.636374199184342        61.51316890570739        74.0957645088506
24.365486303286335        61.67749247080938        72.58598483857836
24.364529901857047        61.34505449706969        74.31236336709634
23.81272710747463         61.33309634811144        72.82120239417455
24.088150303951195        61.17285643572072        74.48087893311181
24.08910670538048         61.50529440946041        72.73390466831925
24.08555393866373         60.83888539930254        76.28243563686593
23.810130742187162        60.999125311693255       74.59007811413935
23.807534376899696        60.66515427527507        76.40878927671359
25.452737594939762        61.344639832828726       76.61158940354626
25.72636879746988         61.17231991641435        77.94291269462147
26                        60.99999999999999        79.21851108235649
25.726368797469878        61.50565324974769        76.21090554458036
25.999999999999996        61.33333333333332        77.47625558943756
25.999999999999993        61.66666666666666        75.77510935710804
25.727945524027632        60.837540125069744       79.7284865322672
25.45431432149751         61.0098600414841         78.38403511366576
25.45589104805526         60.67508025013949        80.20129268739657
25.455891048055264        60.341746916806166       82.05155455498311
25.727945524027632        60.17087345840308        83.39957046916639
26                        60                       84.68097729029394
25.727945524027632        60.50420679173641        81.54426817435714
26                        60.33333333333333        82.82063456826207
26                        60.66666666666666        80.99981249894951
24.911460053128526        60.34421554564249        81.06013877423402
24.63803902924348         60.51088092834941        79.5233738214861
24.364618005358437        60.677546311056325       77.92633660997124
24.639083534174155        60.17581071607573        81.43045869144665
24.365662510289113        60.342476098782655       79.81375648930978
24.36670701521979         60.007405886508984       81.74788929938131
23.80857888183037         60.3300840630014         78.29468485596654
24.08764294852508         60.168744974755185       80.05575109545731
24.086598443594404        60.50381518702886        78.14573690079514
23.539886880523884        59.4894148556681         82.32849808199391
23.26050357904968         59.655712848398366       80.29957452983022
22.98112027757547         59.822010841128616       78.19233670740648
23.260741398118398        59.32237474798338        82.29947473050541
22.981358096644193        59.48867274071364        80.14674492021861
22.981595915712912        59.15533464029866        82.15108687097947
22.979896367920347        58.82141778032181        84.20070255102392
23.25734230253326         58.65454102802967        86.41967862895864
23.53478823714618         58.48766427573753        88.54026273722002
23.25904185032583         58.98845788800652        84.33776335411923
23.536487784938746        58.82158113571438        86.4260478675851
23.538187332731315        59.155497995691235       84.3554596491762
23.25704622392027         59.98971561359153        78.32991213069265
23.536429525394475        59.823417620861264       80.32332823045883
23.532972170265065        60.15742038605443        78.36872573009721
24.09110030365449         59.83474220956202        82.0197057102843
23.812036236959777        59.996081297808225       80.22867973797415
23.815493592089187        59.662078532615055       82.21324197115491
23.815366851643123        59.3295923987201         84.22360451368507
24.09084682276236         59.1697699417721         86.03462327438854
24.366326793881598        59.0099474848241         87.76155436410308
24.090973563208422        59.50225607566706        84.00622091520438
24.36645353432766         59.342433618719056       85.71511218826537
24.366580274773725        59.67491975261402        83.71055716669142
24.089147274969797        58.83585308179525        88.11012985703736
23.813667303850558        58.99567553874324        86.27483858860086
23.81196775605799         58.66175867876639        88.36969931474313
25.726368797469892        59.838986583081024       85.28707334642235
25.45431432149752         60.0098600414841         83.9308428750238
25.18225984552515         60.18073349988718        82.50800331056917
25.45273759493978         59.67797316616205        85.85131302161179
25.18068311896741         59.84884662456512        84.42025889994179
25.179106392409672        59.516959749243064       86.37369631586226
24.63750680761642         59.843923840753675       83.36115371476475
24.90830660001304         59.68044179499837        84.90308938692507
24.909883326570785        60.01232867032043        82.96102316730567
24.90817985956698         59.34795566110341        86.89583029837874
24.637380067170355        59.511437706858715       85.33885810414652
24.63725332672429         59.178951572963754       87.35844964779228
24.63725332672429         58.845618239630426       89.42145271504593
24.908179859566978        58.68128899443674        90.99334454107048
25.179106392409672        58.51695974924307        92.47722984217643
24.90817985956698         59.014622327770084       88.92700948472108
25.17910639240967         58.8502930825764         90.40756279673161
25.17910639240967         59.18362641590973        88.37305162129363
24.90857761114911         34.68088373625202        57.81838424713824
24.638048830213883        34.8448077230422         57.85193488999607
24.36752004927866         35.00873170983239        57.853315841192114
24.637227767763022        34.512595904949976       56.61683975034484
24.3666989868278          34.676519891740156       56.6049224601924
24.36587792437694         34.34430807364792        55.39408879754594
23.81519129635424         34.660080189016895       55.16849469315066
24.090534610365587        34.50219413133241        55.301905167003476
24.091355672816448        34.834405949424635       56.52212214893456
21.288675134594804        36.16666666666666        50.39833340489647
21.57735026918961         36.33333333333332        53.013280648220615
21.866025403784416        36.499999999999986       55.225279523109755
21                        36.33333333333333        48.14886675023974
21.288675134594804        36.499999999999986       51.47825964565636
21.57735026918961         36.66666666666665        54.404704172637416
20.999999999999996        36.66666666666666        49.08895455968203
21.2886751345948          36.83333333333332        52.729844738755446
20.999999999999996        36.99999999999999        50.200701221463724
21.866025403784416        35.83333333333334        52.739555541582625
21.866025403784416        36.166666666666664       53.97154037041415
21.57735026918961         36                       51.79243293687946
23.53907520477765         35.486766347973536       57.51445712073156
23.815223486277986        35.32742146859316        57.67244497102142
24.091371767778323        35.168076589212774       57.785397877841554
23.814416080065968        35.66126764635226        58.985400228903934
24.0905643615663          35.50192276697187        59.086492857942076
24.36671264306664         35.34257788759149        59.142550543510474
24.089756955354282        35.83576894473099        60.42912975778427
24.36590523685462         35.6764240653506         60.47332716557051
24.3650978306426          36.01027024310971        61.84564570737236
23.815207391316115        34.99375082880502        56.4005610209842
23.539059109815774        35.153095708185404       56.23396494956389
23.539043014853902        34.81942506839727        54.993290400600124
22.70352719971509         34.98186982142663        52.978826000353926
22.424359934404865        35.15457988095109        52.59099340083847
22.14519266909464         35.32728994047555        52.1078264129256
22.424359934404865        34.82124654761775        51.41445243751282
22.14519266909464         34.99395660714221        50.932128496508724
22.14519266909464         34.660623273808866       49.790972297984695
22.424564960833433        34.48822827438279        50.279905056883884
22.703937252572224        34.31583327495672        50.66973744535967
22.703732226143657        34.64885154819167        51.80531645348059
23.26052701316638         34.65112622621497        53.57700452834425
22.982027106440736        34.8164980238208         53.30580203718193
22.982232132869306        34.48347975058584        52.13600460731037
22.98204320140261         35.15016866360893        54.51897360940632
23.260543108128257        34.9847968660031         54.78401877783606
23.260559203090132        35.31846750579123        56.03085064953224
24.089828731684506        36.167872607856424       61.809711356370535
23.814559632726404        36.32547497260314        61.72402785651708
23.539290533768305        36.483077337349854       61.588595207812695
23.814487856396184        35.993371309477695       60.33310224105172
23.539218757438086        36.15097367422441        60.187325575468385
23.53914698110787         35.81887001109897        58.82927954644134
22.702511358579336        35.982695935616455       56.72537182321219
22.42368270698103         36.1551306237443         56.34496482695002
22.144854055382723        36.32756531187214        55.84493406024914
22.42368270698103         35.82179729041098        55.05076726010357
22.144854055382723        35.99423197853882        54.57096570047844
22.144854055382723        35.6608986452055         53.31875166457117
22.424021320692948        35.48818858568103        53.799734058024555
22.703188586003172        35.31547852615657        54.18538206308051
22.702849972291254        35.64908723088651        55.434230670700046
23.260220589378214        35.65207621052117        57.31702959894072
22.981365973978775        35.81738607306882        57.05400116643411
22.981704587690693        35.48377736833887        55.76534111547408
22.98143775030899         36.149489736194255       58.38187920546995
23.26029236570843         35.98417987364661        58.63837983131352
23.260364142038647        36.316283536772055       60.002953667003375
23.81492832082232         36.65834095381376        63.16490512336095
24.090197419780417        36.50073858906704        63.23675526708905
24.365466518738515        36.343136224320325       63.258856261965775
24.090566107876334        36.833604570277664       64.70787699736795
24.365835206834433        36.67600220553095        64.7161446361196
24.36620389493035         37.00886818674157        66.217510829834
24.089785005771013        37.16714893944136        66.22561858604195
23.813366116611668        37.32542969214116        66.17744910938093
23.53694722745233         37.483710444840945       66.07300239985028
23.814147218716997        36.99188532297745        64.64890483279994
23.537728329557652        37.15016607567725        64.53365543536255
23.53850943166298         36.816621706513544       63.038853038016676
25.181914483101824        36.518972551355674       65.83215065336861
24.910010953711335        36.68227109648431        65.9995071129296
24.638107424320843        36.84556964161294        66.12796050508463
24.909642265615418        36.34940511527368        64.53492102130609
24.637738736224925        36.51270366040232        64.64498436241553
24.637370048129007        36.17983767919169        63.2060860393074
25.45382459882598         32.67914898718052        52.015075411901755
25.726912299412987        32.50624116025693        51.94471112627841
26                        32.33333333333333        51.85369305364026
25.72691229941299         32.83957449359026        52.98955903871378
26                        32.666666666666664       52.88523952769083
26                        33                       53.94628574595186
25.728888185921974        33.17087457525113        54.06378804512339
25.45777637184395         33.34174915050226        54.1590014333587
25.45580048533497         33.01044906884139        53.07107349143365
24.639840322289736        35.17804239843909        59.132566121726924
24.910369103224955        35.0141184116489         59.08305257508106
25.180897884160178        34.850194424858714       59.00136933677328
24.912160595300804        35.34735308704578        60.386269579167816
25.182689376236027        35.183429100255594       60.288623437072
25.18448086831188         35.516663775652475       61.61442621351491
24.638225509865695        35.8457347539573         61.80543429108417
24.911353189088786        35.68119926480489        61.728361126465074
24.9104977273521          36.015302190039286       63.11077238097186
25.183625406575192        35.85076670088687        62.978596974305205
25.18276994483851         36.18486962612127        64.3845051209231
24.639032916077714        35.51188857619819        60.4482292465346
25.999999999999996        35                       61.00715033514033
25.72816028943729         35.17222125855083        61.23457477942529
25.456320578874582        35.344442517101655       61.43700007221683
25.72636879736144         34.83898658315395        59.94780609258172
25.454529086798736        35.011207841704774       60.130714340573704
25.452737594722883        34.67797316630789        58.86297728507461
25.45777637184395         33.675082483835595       55.282742719609104
25.728888185921974        33.50420790858447        55.172015143496196
26                        33.333333333333336       55.03899865644708
25.728888185921974        33.837541241917805       56.31311174107104
26                        33.66666666666667        56.16458106614432
26                        34.00000000000001        57.323032975043816
25.45273759472289         34.344639832974565       57.63400936440931
25.726368797361445        34.17231991648728        57.4907990518844
25.72636879736144         34.50565324982061        58.70158952812822
25.999999999999996        34.333333333333336       58.51564600686632
25.999999999999993        34.66666666666667        59.743685126898335
25.45525698328342         34.00986115840507        56.44066801972193
25.45632057887459         35.67777585043499        62.78048069411619
25.728160289437294        35.50555459188416        62.55648394076623
25.999999999999996        35.333333333333336       62.307488035922795
25.728160289437298        35.8388879252175         63.91597170264053
26                        35.66666666666667        63.64540433723868
26.000000000000004        36.000000000000014       65.020899239088
25.727304827700614        36.1729908504519         65.31889330042121
25.45460965540122         36.345981700903785       65.58931043851487
25.4554651171379          36.01187877566939        64.16402687340181
21.288675134594804        37.16666666666669        53.766252252677226
21.57735026918961         37.333333333333385       56.81210027047666
21.866025403784416        37.500000000000085       59.338245274862466
21                        37.33333333333333        51.53803386915099
21.288675134594804        37.50000000000003        55.12227799070756
21.57735026918961         37.66666666666673        58.186819098850506
21                        37.66666666666667        52.824523336519256
21.288675134594804        37.833333333333364       56.42746054841922
21                        38.00000000000001        54.0601696235694
21.866025403784416        36.83333333333336        56.56374650340321
21.866025403784416        37.16666666666672        57.934735087320554
21.57735026918961         37.00000000000002        55.592141419744976
21.866025403784416        37.833333333333414       60.82140243260193
21.866025403784416        38.16666666666673        62.32202632106974
21.866025403784416        38.50000000000005        63.84011694026548
21.577350269189612        38.00000000000004        59.792923244022674
21.57735026918961         38.33333333333337        61.41649411992289
21.288675134594804        38.166666666666686       58.156511681024
21                        38.33333333333334        55.42774695335369
21.288675134594804        38.50000000000002        59.54590934815823
21.57735026918961         38.6666666666667         62.827712124406496
21                        38.66666666666667        56.98484547789855
21.288675134594804        38.83333333333335        61.12482821005271
21                        39                       58.73146519720377
25.454609655401217        36.67931503423711        67.0549660167617
25.727304827700607        36.506324183785225       66.75951864704885
26                        36.333333333333336       66.43649435409611
25.727304827700607        36.83965751711855        68.24003157056326
25.999999999999996        36.666666666666664       67.89197704599135
25.999999999999996        36.99999999999999        69.38734731477325
21.288675134594808        39.166666666666664       62.588907355011514
21.577350269189612        39.33333333333332        65.94861823839094
21.866025403784416        39.49999999999998        68.81059784734227
21                        39.333333333333336       59.94505058687883
21.288675134594804        39.49999999999999        63.924994161216404
21.57735026918961         39.66666666666665        67.40720646112554
21                        39.666666666666664       61.12605950189159
21.288675134594804        39.83333333333332        65.22850449275887
21                        40                       62.27449194224204
21.866025403784416        38.833333333333364       65.47331140262195
21.866025403784416        39.16666666666667        67.13013837164746
21.577350269189612        39.000000000000014       64.37634892806417
22.700606160526874        37.98152653270164        65.40238126422186
22.422412574946055        38.15435102180112        65.02860551754823
22.144218989365235        38.32717551090058        64.50785074289608
22.422412574946055        37.82101768846779        63.457704100554835
22.144218989365235        37.99384217756726        62.963354724801526
22.144218989365235        37.66050884423394        61.43632543743511
22.700886606211846        38.98359395310865        70.3917622671899
22.422599538736037        39.15572930207243        70.01475069817738
22.14431247126023         39.3278646510362         69.4876958915616
22.422599538736037        38.822395968739116       68.30453360196164
22.144312471260225        38.994531317702894       67.79235760560616
22.14431247126023         38.661197984369586       66.12065182632023
22.422506056841044        38.48837349527011        66.64031849805646
22.700699642421863        38.31554900617064        67.01300614181378
22.700793124316853        38.64957147963965        68.67613314280305
22.703508266962224        57.98803257682641        88.19574815816416
22.424347312569623        58.158688384550956       85.60410718581646
22.14518635817702         58.329344192275485       82.88120020768514
22.424347312569623        57.82535505121763        87.74219864863417
22.145186358177018        57.99601085894216        84.94804209204908
22.14518635817702         57.66267752560884        87.07642131925678
22.423994701351354        58.49210903648012        83.50880171579978
22.703155655743956        58.32145322875559        86.05489012815843
22.70280304452569         58.65487388068476        83.95075224324239
23.25769491375153         58.321120376100495       88.556163052882
22.980248979138608        58.48799712839263        86.30265363289925
22.980601590356876        58.154576476463454       88.44132485986346
24.90761844176125         58.34861490559402        93.09406101226885
24.636691908918564        58.512944150787696       91.51544026584227
24.36576537607587         58.677273395981366       89.84881299449707
24.63613049111283         58.18027006194497        93.6438807857873
24.36520395827014         58.34459930713864        91.97052459403974
24.364642540464413        58.01192521829591        94.1266891627313
23.81140633825226         58.32908458992366        90.50510117659219
24.088024439358335        58.170504904109784       92.36724331842933
24.088585857164063        58.50317899295251        90.22146010315902
22.980032109455596        57.821802691014895       90.60554591564816
23.256555951948965        57.65557280520336        92.89846101182656
23.533079794442333        57.48934291939183        95.07449344669887
23.257125432850245        57.98834659065193        90.71197634363817
23.533649275343613        57.8221167048404         92.86574516610682
23.534218756244897        58.15489049028896        90.6876682629472
24.087454958457055        57.837731118661225       94.54513559906508
23.810836857350978        57.99631080447509        92.66775007977378
23.810267376449694        57.66353701902652        94.86107036038756
21                        55                       90.11220220173556
21.288675134594808        55.166666666666686       94.14474698956386
21.577350269189612        55.33333333333337        97.15708077756521
21.866025403784416        55.50000000000006        99.14920356573997
21.000000000000004        55.33333333333334        88.39937985738764
21.288675134594808        55.50000000000003        92.31009688275506
21.577350269189612        55.6666666666667         95.20060290829511
21.000000000000004        55.66666666666667        86.48564836325808
21.288675134594808        55.83333333333336        90.27453762616418
21.000000000000004        56.00000000000001        84.37100771934685
25.45273759493978         59.344639832828705       87.81845517777671
25.72636879746989         59.172319916414345       89.18191940901006
25.999999999999993        58.999999999999986       90.46408900956264
25.72636879746989         59.50565324974768        87.21859355294154
25.999999999999993        59.33333333333332        88.50457945359038
25.999999999999996        59.66666666666666        86.57687554716725
25.72636879746989         58.83898658308102        91.1822753813584
25.45273759493978         59.01130649949537        89.81831081666634
25.452737594939776        58.67797316616204        91.85332232556304
21.288675134594808        56.16666666666669        88.28262599656152
21.577350269189612        56.33333333333337        91.04505252572449
21.866025403784416        56.50000000000005        92.6582873068355
21                        56.33333333333334        82.84671783571157
21.288675134594804        56.500000000000014       86.44278864138062
21.57735026918961         56.6666666666667         88.88966769899784
21                        56.666666666666664       81.11744956867366
21.2886751345948          56.83333333333334        84.39797290279697
21.866025403784416        56.833333333333385       90.47292383941253
21.866025403784416        57.166666666666714       88.31963346047755
21.57735026918961         57.00000000000003        86.76502987632007
21.866025403784416        55.83333333333339        96.94792912607159
21.866025403784416        56.16666666666672        94.7842903731035
21.577350269189612        56.00000000000004        93.10400987365946
22.700203299448702        56.98821341645445        94.76889015349197
22.42214400089394         57.15880894430299        92.06555155850587
22.14408470233918         57.329404472151516       89.20872689735229
22.42214400089394         56.825475610969654       94.28498359185758
22.14408470233918         56.99607113881819        91.37905155925135
22.14408470233918         56.66273780548485        93.58144930963897
22.42324565673178         57.49208199776031        89.89007153399848
22.701304955286542        57.32148646991177        92.55023568257226
22.70240661112438         57.654759523369094       90.3591883507964
23.255454296111125        57.322299751746044       95.12318975125251
22.978930453617753        57.48852963755756        92.79963038167732
22.977828797779914        57.15525658410024        95.02132198685023
23.81029120291064         57.32894964599542        97.09840946666417
24.087502611378948        57.168556372599014       98.99729725355826
24.364714019847256        57.008163099202605       100.77115680738139
24.087478784917998        57.50314374563012        96.7604921462876
24.36469019338631         57.3427504722337         98.5348856991169
24.36466636692536         57.6773378452648         96.3200631509001
22.705372875322638        55.98406816383076        101.53943729824266
22.425590384809897        56.15604544255386        98.75491464128163
22.145807894297157        56.32802272127695        95.79453131081262
22.425590384809897        55.82271210922053        100.98391261964949
22.145807894297157        55.99468938794362        97.97203183313026
22.145807894297157        55.661356054610295       100.18716804214856
22.42386719285192         56.49076052676176        96.51667733822738
22.70364968336466         56.318783248038656       99.2760446933077
22.70192649140668         56.65349833224655        97.01919564505738
23.538924873433615        56.48856716128878        101.86492060903673
23.259351015438646        56.655115913010675       99.6489041570272
22.979777157443674        56.82166466473256        97.28356067184552
23.261074207396625        56.320400828802775       101.92660172586909
22.981500349401653        56.486949580524666       99.54756220204933
22.98322354135963         56.152234496316765       101.81810728893781
23.257402655774882        56.98870783237835        97.38125783147524
23.536976513769854        56.82215908065646        99.59186664292808
23.535028154106094        57.15575100002414        97.32839092214869
24.089450971042712        56.834964453231336       101.25449642076111
23.812239562574405        56.995357726627745       99.35395778799044
23.814187922238162        56.66176580726005        101.61908435464652
23.815498592430643        56.32871988431132        103.88373948436725
24.092072311427664        56.16887260733385        105.75268656397915
24.368646030424692        56.00902533035639        107.47176184787286
24.090761641235186        56.501918530282595       103.50457257151459
24.36733536023221         56.34207125330512        105.24018899266468
24.366024690039733        56.67511717625386        103.0066539791675
22.143948704708514        55.327999010476          102.35908314825663
22.421872005632615        55.155998020951934       105.35332384931574
22.699795306556712        54.98399703142787        108.13192566891765
22.423731195221254        55.48935506508623        103.1820368157486
22.701654496145352        55.317354075562164       105.96126670789155
22.703513685733995        55.65071111969646        103.76377058433326
25.452737594939784        58.34463983282872        93.9224229262671
25.726368797469895        58.17231991641435        95.26750104013487
26.000000000000004        58                       96.51246418377984
25.72636879746989         58.50565324974768        93.21240653262734
26                        58.33333333333333        94.47137576946898
25.999999999999996        58.66666666666666        92.45525071139657
25.728383158573124        57.837805070292504       97.34737516757153
25.454751956043005        58.010124986706856       96.01679331000481
25.181120753512893        58.18244490312121        94.58609648221531
25.456766317146233        57.675610140585          98.13221124260183
25.18313511461612         57.84793005699935        96.7160106711134
25.18514947571935         57.5134152108775         98.86697240887075
24.638144852216058        57.84575521582311        95.81565005081485
24.911647163967704        57.67958521335031        97.39574446619481
24.909632802864476        58.01410005947216        95.23437896480247
24.911670990428654        57.34499784031921        99.5815992658419
24.638168678677005        57.511167842792005       98.0052644447228
24.638192505137955        57.17658046976091        100.21632739867874
24.640656405571754        55.84502697261725        109.05487572278007
24.91266678071881         55.6810286148781         110.48661153781639
25.18467715586587         55.51703025713896        111.76696929298225
24.638799484419675        56.17833680331866        106.84437943878963
24.910809859566733        56.01433844557951        108.31962162311234
25.18282023471379         55.850340087840365       109.64348574756428
24.908952938414657        56.34764827628091        106.1313287594769
25.180963313561712        56.18364991854176        107.49869925321502
25.17910639240964         56.51695974924317        105.33260980993457
24.63617814403472         56.84442864921613        102.42005580358054
24.907642268222176        56.68069419922965        103.94054013776503
24.90965662932541         57.01284601977443        101.7592590810673
25.18112075351287         56.849111569787944       103.17377610144128
25.18313511461611         57.18126339033272        101.01856363441985
24.637488814227194        56.51138272626739        104.6331987003295
22.701854764121705        36.981134047467734       60.85120802241443
22.42324497734261         37.15408936497852        60.47511615215436
22.144635190563513        37.3270446824893         59.97079523630363
22.42324497734261         36.82075603164515        59.06023931094536
22.144635190563513        36.99371134915593        58.561601721928064
22.144635190563513        36.660378015822566       57.18492981117717
22.422828776144332        37.487553526723154       61.94394534621071
22.70143856292343         37.31459820921237        62.32333620939567
22.70102236172515         37.64806237095701        63.84039395666467
22.42346384216182         36.48794332769472        57.68134113039129
22.702292493760126        36.31550863956688        58.05812867916693
22.702073628940916        36.64832134351731        59.43340741223434
23.258166871810513        37.64964914079451        65.93132244259631
22.979386516168695        37.81558783674808        65.70778206405343
23.25858307300879         37.31618497904988        64.37628063545264
22.97980271736697         37.48212367500344        64.14926750670311
22.98021891856525         37.148659513258806       62.63568250964066
23.26014527721944         36.649096240722486       61.41446651393114
22.98100002067057         36.81511514409511        61.168670785465025
22.98121888548978         36.48230244014468        59.754014056911146
23.259364175114115        36.982640609886175       62.873101291120854
23.813254972564245        37.65939801021553        67.76044656280418
24.089673861723583        37.501117257515745       67.79287642152782
24.36609275088292         37.34283650481595        67.76902904738205
24.089562717676156        37.83508557559012        69.4068551667972
24.365981606835494        37.676804822890325       69.36726817471396
24.36587046278807         38.01077314096471        71.0122282118296
23.534984685381648        38.486100835596275       70.99394412611218
23.25695199232505         38.65193187476707        70.88601865735436
22.978919299268448        38.817762913937855       70.68529137104694
23.256858510430057        38.31790940129807        69.18186640145922
22.978825817373455        38.48374044046886        68.97540068090582
22.978732335478465        38.14971796699986        67.3180121141623
23.257512691120283        37.98377927104629        67.53297554555472
23.5362930467621          37.81784057509272        67.66607855565778
23.535638866071874        38.151970705344496       69.30639246441183
24.08890853698593         38.1692157058419         71.069299062185
23.81194661118379         38.327658270719084       71.0632043669459
23.81260079187402         37.993528140467305       69.38820658840193
25.728299046468408        37.172004621620495       69.76051662743514
25.456598092936815        37.344009243241          70.10421531529998
25.184897139405223        37.5160138648615         70.41844337836766
25.455603874169014        37.011662138739055       68.55786110774062
25.183902920637422        37.18366676035956        68.846220020121
25.18290870186962         36.851319655857615       67.31745577845471
24.639101643088644        37.17791674611488        67.65682202032639
24.91100517247913         37.01461820098625        67.50659043309348
24.91199939124693         37.34696530548819        69.05713286983772
24.911888247199506        37.68093362356257        70.6595638622574
24.638879354993787        37.84585338226364        70.85749214007797
24.638990499041213        37.51188506418926        69.23379662531036
21                        41                       67.45802008053417
21.288675134594808        41.16666666666667        72.35842656733064
21.577350269189612        41.33333333333334        76.5422723341669
21.866025403784416        41.50000000000001        80.00955738104261
21                        41.333333333333336       69.44671771603262
21.288675134594804        41.5                     74.48863723997773
21.57735026918961         41.66666666666667        78.81399604396208
21                        41.66666666666667        71.27057852772205
21.288675134594804        41.833333333333336       76.45401108881579
21                        42                       72.9296025156033
21.288675134594808        40.16666666666667        67.22315279009189
21.577350269189612        40.33333333333334        71.16473115661789
21.866025403784416        40.50000000000001        74.09922704182037
21                        40.333333333333336       64.26045664588742
21.288675134594804        40.5                     69.13116001041216
21.57735026918961         40.66666666666667        72.99478089361335
21                        40.66666666666667        65.98829935865139
21.288675134594804        40.833333333333336       70.78104523985134
21.866025403784416        40.83333333333334        76.04965706408596
21.866025403784416        41.16666666666667        78.01976717716019
21.577350269189612        41.00000000000001        74.75868656848604
21.866025403784416        39.83333333333332        70.52879249601504
21.866025403784416        40.166666666666664       72.29166889417436
21.577350269189612        40                       69.26362793412832
25.45659809293682         37.67734257657433        71.69657829466095
25.728299046468408        37.50533795495383        71.32476375067706
25.999999999999996        37.33333333333333        70.92347858189592
25.72829904646841         37.83867128828717        72.92959335304997
26                        37.666666666666664       72.50019232814978
26.000000000000007        38.00000000000001        74.11748855353483
25.727432470451067        38.17192688665699        74.5771210004172
25.454864940902127        38.34385377331397        75.00437211503399
25.182297411353186        38.51578065997095        75.39924189738495
25.45573151691947         38.01059817494415        73.32785783296359
25.183163987370527        38.18252506160113        73.6937409806113
25.184030563387875        37.849269463231316       72.03347480760559
24.638012778976442        38.17910898063346        72.52260387744765
24.91102167118216         38.014189221932384       72.29963544556117
24.91015509516481         38.3474448203022         73.98494177263272
25.454864940902127        38.6771871066473         76.72890609233136
25.727432470451063        38.50526021999032        76.26885425392975
26                        38.333333333333336       75.77642108326204
25.727432470451063        38.83859355332365        78.00164690801081
26                        38.66666666666667        77.47641301355813
26                        39                       79.21746434442322
22.700235244639316        39.984209500688166       75.82716595700428
22.422165297687684        40.15613966712545        75.43729489387923
22.144095350736052        40.32806983356273        74.8613152554844
22.422165297687684        39.82280633379211        73.5942670577769
22.14409535073605         39.994736500229386       73.0360222636104
22.144095350736052        39.661403166896044       71.25541102122284
22.42238241821186         39.489267817932266       71.78158931239535
22.70066948568767         39.31713246896849        72.1577243659644
22.700452365163493        39.650670984828324       73.96952559590268
24.909970198303423        38.68075831236638        75.72011249207648
24.637642985253656        38.84573596476181        75.99296003390332
24.365315772203893        39.010713617157236       76.2177845228653
24.637827882115047        38.51242247269764        74.23381413131614
24.365500669065284        38.67740012509306        74.43466343713438
24.365685565926675        38.34408663302888        72.69947800012235
23.811761714322397        38.66097176278326        72.78773656768067
24.088723640124535        38.50252919790607        72.77519005669899
24.088538743263143        38.83584268997025        74.52901669993179
23.540032891849048        39.48986877131325        76.39850527785462
23.26010034277914         39.65464901443822        76.31041704112651
22.980167793709228        39.81942925756319        76.11997060084325
23.260317463303316        39.321110498578385       74.46071425353232
22.980384914233404        39.48589074170336        74.2662990264954
22.98060203475758         39.152352225843515       72.45846658331055
23.25863472781418         38.986521186672725       72.64823484589225
23.53666742087078         38.820690147501935       72.74520129092423
23.538350156359915        39.15527945940759        74.54672167483834
24.09022147875228         39.17043200187591        76.3475283430168
23.815127185300664        39.33015038659458        76.40776859467981
23.81344444981153         38.99556107468892        74.57262097162936
23.816172602490226        39.6625312464391         78.27806061205787
24.09126689594184         39.50281286172043        78.19698439434495
24.36636118939345         39.343094477001756       78.04640460814353
24.0923123131314          39.83519372156495        80.0923541385402
24.367406606583014        39.675475336846276       79.92093838628908
24.368452023772576        40.0078561966908         81.84138585730174
25.72844655835732         39.17312207146085        79.78764031374484
25.456893116714635        39.3462441429217         80.32152279502422
25.185339675071955        39.51936621438255        80.81911178826137
25.45587902880838         39.0117156247845         78.50300629605263
25.184325587165695        39.184837696245346       78.96807219605219
25.18331149925944         38.85030917810815        77.16144889909319
24.638657073159916        39.180264482899005       77.81189860017666
24.910984286209676        39.015286830503584       77.51068527606735
24.91199837411593         39.349815348640774       79.34567435530884
24.913043791305498        39.6821962084853         81.21439017281766
24.640747907539037        39.84502620258805        81.55514819583115
24.639702490349475        39.512645342743525       79.66056655157041
24.365269112017383        43.00882661845086        100.87834387947235
24.63654820548147         42.84487099538162        100.35031121222401
24.907827298945556        42.68091537231237        99.74403341793061
25.17910639240964         42.51695974924312        99.05951049659252
24.636548205481482        43.178204328714955       102.56799599258201
24.907827298945566        43.0142487056457         101.93282524152576
25.179106392409647        42.85029308257646        101.21940936342457
24.907827298945577        43.347582038979034       104.12650673406013
25.179106392409658        43.183626415909785       103.38419789919587
25.179106392409672        43.51695974924312        105.55387610390669
24.9076970518552          42.3475962851951         97.5653711622489
24.636417958391117        42.511551908264344       98.14837619637491
24.36513886492703         42.67550753133359        98.65313610345589
24.63628771130076         42.17823282114708        95.9632260203432
24.365008617836676        42.34218844421632        96.4447131672568
24.36487837074632         42.00886935709905        94.25307507087508
23.5366017569868          42.48639303096885        94.92401457963076
23.81269396157331         42.32721847301225        94.802801395985
24.088786166159814        42.16804391505565        94.57915489306663
23.812824208663663        42.66053756012953        97.03336913321037
24.088916413250168        42.50136300217292        96.79025780987006
24.08904666034052         42.83468208929019        99.01814556649097
21                        43.00000000000001        78.33052871804303
21.288675134594808        43.166666666666686       84.03365099993552
21.577350269189612        43.33333333333336        88.8034632008187
21.866025403784416        43.50000000000003        92.63996532069235
21                        43.33333333333334        80.38104083661158
21.288675134594804        43.500000000000014       86.1307012092922
21.57735026918961         43.666666666666686       90.94705150096297
21                        43.66666666666667        82.45084979424914
21.288675134594804        43.83333333333334        88.24704825771745
21                        44.00000000000001        84.53995559095483
21                        53                       100.04784898250108
21.288675134594808        53.16666666666666        104.95899039966771
21.577350269189612        53.333333333333314       108.62900248936143
21.866025403784416        53.499999999999964       111.05788525158256
21.000000000000004        53.333333333333336       99.08839053091404
21.288675134594808        53.499999999999986       103.72594350212198
21.577350269189612        53.66666666666664        107.1223671458578
21.000000000000004        53.66666666666667        97.83238599925839
21.288675134594808        53.83333333333332        102.19635052450889
21.000000000000004        54                       96.27983538753524
21.288675134594808        54.16666666666669        100.31309196235499
21.577350269189612        54.33333333333337        103.33673455834446
21.866025403784416        54.50000000000006        105.35076317550386
21.000000000000004        54.33333333333334        94.18809786019222
21.288675134594808        54.500000000000014       98.23444368243632
21.57735026918961         54.6666666666667         101.2711755258506
21                        54.66666666666667        92.13222013159216
21.288675134594804        54.83333333333335        96.19165520126109
21.866025403784416        54.8333333333334         103.27980279560856
21.866025403784416        55.16666666666673        101.21261625902063
21.577350269189612        55.00000000000004        99.21224123005437
21.866025403784416        53.833333333333336       109.2436195117034
21.866025403784416        54.1666666666667         107.34124548634372
21.577350269189612        54.000000000000014       105.27360499484088
22.421872005632615        54.822664687618605       107.49356068009091
22.143948704708514        54.99466567714266        104.46090791028453
22.143948704708514        54.661332343809335       106.56650651561972
22.69708679917013         53.98427625361173        114.3654342385992
22.42006633404156         54.156184169074514       111.61768883554949
22.14304586891299         54.32809208453729        108.61279848118437
22.42006633404156         53.82285083574115        113.58741504558489
22.14304586891299         53.994758751203925       110.5929027416224
22.14304586891299         53.66142541787056        112.48489871657958
22.420969169837086        54.48942442834656        109.59013700859785
22.69798963496566         54.31751651288378        112.35662255026138
22.698892470761184        54.65075677215582        110.27878636036756
23.53465262748818         54.48956987320219        115.10253019084568
23.256366853844362        54.65437892594409        112.98603239340721
22.978081080200536        54.819187978685974       110.66249755276448
23.255464018048833        54.32113866667204        115.08188327070437
22.97717824440501         54.485947719413936       112.78385333713784
22.97627540860948         54.15270746014188        114.83618461995543
22.974667189338206        53.81890004963379        116.80815321366867
23.252247579506278        53.65352384565584        119.01208676006223
23.529827969674354        53.48814764167789        120.97723487778
23.253855798777558        53.98733125616394        117.09217693017807
23.531436188945626        53.821955052185984       119.10938381172504
23.533044408216902        54.155762462694085       117.15114891608029
25.456766317146233        57.342276807251665       100.25947272950972
25.728383158573116        57.17113840362583        101.5367168702025
26                        56.99999999999999        102.6987048309491
25.72838315857312         57.50447173695916        99.43892313817133
26                        57.33333333333333        100.63037885379488
26                        57.66666666666666        98.5682986380718
25.72636879746988         56.83898658308105        103.63515349304843
25.454751956042998        57.010124986706884       102.38448665370719
25.45273759493976         56.67797316616211        104.51312181937695
25.452737594939762        56.34463983282879        106.65408928627889
25.72636879746988         56.172319916414395       107.83735901737496
26.000000000000004        56.00000000000001        108.88241900322248
25.72636879746988         56.50565324974772        105.74249505135167
26                        56.33333333333333        106.83365853807848
26                        56.66666666666666        104.77242048065386
25.728225718621964        55.839010085713          109.91394116932483
25.454594516091838        56.01133000212738        108.77542508389409
25.456451437243913        55.67802017142598        110.87545793257802
25.456893116714635        39.679577476255034       82.17466164156619
25.728446558357316        39.50645540479418        81.60589152238013
25.999999999999996        39.33333333333333        81.00082791515173
25.728446558357312        39.83978873812752        83.46333236070069
25.999999999999993        39.666666666666664       82.82338111556545
25.999999999999996        40                       84.68512394566449
25.456451437243913        55.34468683809264        112.95057698704056
25.728225718621957        55.17234341904632        113.97794030517625
26                        55                       114.84905924738916
25.72822571862196         55.50567675237966        111.96408486733228
26                        55.33333333333333        112.89646742616392
26                        55.66666666666667        110.90758734477517
23.537502549614555        55.48989730577058        108.61564053257466
23.26012599151725         55.65462092512398        106.43372487030234
22.982749433419944        55.81934454447737        104.07499045885845
23.258266801928606        55.32126388098968        108.65494002972108
22.980890243831304        55.48598750034307        106.29776468161295
22.97903105424266         55.152630456208776       108.49370174183537
23.257316827886484        54.98782140346688        110.84376783125602
23.535602601530304        54.82301235072498        112.98679687747236
23.53655257557243         55.15645482824778        110.82450032471544
23.260600099456937        55.98751087696337        104.18480083359239
23.53797665755424         55.822787257609974       106.37467562907518
23.538450765493927        56.15567720944938        104.12443565456269
24.09159820348798         55.83598265549446        107.99002219170808
23.815024484490955        55.99582993247192        106.13216482099476
23.814550376551267        55.662939980632515       108.37131508660858
24.912015454344907        55.34806812641045        112.61825556395777
24.640005079197845        55.51206648414959        111.22733443251202
24.367994704050783        55.67606484188873        109.68503524119504
24.63935375282394         55.17910599568194        113.36305621754403
24.367343377676878        55.343104353421076       111.86157170981761
24.366692051302973        55.01014386495343        114.00137125374113
23.813899050177362        55.32997949216487        110.58592444738983
24.090295550740166        55.170061678559144       112.3811680211119
24.09094687711407         55.5030221670268         110.20396356875962
24.089345576698044        54.83661920103635        114.52795686575386
23.81294907613524         54.996537014642065       112.76374876578124
23.81199910209311         54.663094537119264       114.89500984478894
25.727442810879268        54.83847990599381        115.94587994186641
25.455668529501224        55.01082332504012        114.97930874574098
25.18389424812318         55.18316674408645        113.85649317369291
25.454885621758535        54.676959811987615       116.9589207208054
25.183111340380492        54.84930323103393        115.8968972707678
25.182328432637803        54.51543971798142        117.88818158420658
24.638570845081254        54.84524248262943        115.47101596221466
24.910449638859525        54.68034110030543        116.76661940570318
24.911232546602214        55.01420461335793        114.71699737664842
24.363112207375867        54.01019435276221        120.08892963974539
24.636416128510852        53.84419406036548        121.38627267051307
24.909720049645834        53.67819376796875        122.48617311648222
25.18302397078082         53.51219347557202        123.38863097765274
24.636184282463184        54.178609474501954       119.48393120738653
24.909488203598166        54.01260918210521        120.66375793757862
25.182792124733147        53.84660888970848        121.64614208297196
24.90925635755049         54.34702459624168        118.75034852220674
25.18256027868547         54.18102430384495        119.81265895182325
24.911122014786397        53.34391509992335        124.21754603998244
24.63781809365141         53.509915392320075       123.19745238369399
24.364514172516426        53.675915684716806       121.97991614260691
24.63922005879197         53.17563672427468        124.8967216565027
24.365916137656985        53.341637016671406       123.7589922050961
24.367318102797544        53.007358348626006       125.42615782721388
24.637377563772215        54.511925978565685       117.51310853689814
24.365498769993938        54.67682736088968        116.10182728660409
24.364305488684902        54.343510856825944       118.13101341527228
23.808991347382086        53.32788454399393        122.6938639832948
24.088154725089815        53.167621446309965       124.17683829977263
23.807589382241527        53.66216321203933        120.87379371831359
24.086752759949256        53.50190011435537        122.43322035622357
24.085350794808697        53.836178782400765       120.57769197230209
23.81080582078408         54.32977803305553        116.97088097925725
24.086959014079973        54.169986192908866       118.63301412889037
24.08815229538901         54.50330269697261        116.6161204494199
23.8091976015128          53.99597062254743        118.96752926358046
25.454885621758535        54.343626478654286       118.87385702844408
25.727442810879268        54.17181323932714        119.68806510924492
26                        54                       120.33080582660845
25.727442810879268        54.50514657266048        117.85411363359931
26                        54.33333333333333        118.57783918295623
26                        54.666666666666664       116.75059032321663
25.727674656926943        53.83739782519068        121.44945804487328
25.45511746780621         54.009211064517814       120.71679218006676
25.45534931385388         53.67479565038134        122.4687330952215
22.14429046845151         53.328839270972075       114.28772330824464
22.422555533118604        53.15767854194418        117.21601478619296
22.700820597785697        52.98651781291628        119.84275968542717
22.42131093358008         53.490264688842664       115.45159321977164
22.699575998247173        53.31910395981476        118.1167411442497
22.698331398708653        53.65169010671325        116.29096599530706
23.253492179044805        53.320937698757355       120.83838422444535
22.97591178887673         53.486313902735304       118.6840678242142
22.97715638841525         53.15372775583681        120.46022582699455
21                        52                       103.95168926438971
21.288675134594808        52.16666666666666        109.20775639170347
21.577350269189612        52.33333333333331        113.14877981757925
21.866025403784416        52.499999999999964       115.77475954201778
21                        52.333333333333336       102.74080158767754
21.288675134594804        52.499999999999986       108.06758877933397
21.57735026918961         52.666666666666636       112.07933226955357
21                        52.666666666666664       101.43952149371391
21.288675134594804        52.833333333333314       106.83702874971459
21.866025403784416        52.8333333333333         114.34591862733781
21.866025403784416        53.16666666666663        112.77362719719255
21.577350269189612        52.99999999999998        110.42589263718972
22.422555533118604        52.82434520861084        118.84839424072105
22.14429046845151         52.99550593763874        115.96178400831386
22.14429046845151         52.6621726043054         117.49239419291821
21                        51.00000000000001        106.75604263232181
21.288675134594808        51.16666666666667        112.3248316139944
21.577350269189612        51.33333333333333        116.5289794053834
21.866025403784416        51.5                     119.36848600649002
21                        51.33333333333334        106.06668095974331
21.288675134594804        51.5                     111.48483341650872
21.57735026918961         51.66666666666666        115.5383446829911
21                        51.66666666666667        105.13189650376594
21.288675134594804        51.83333333333333        110.39941243562461
21.866025403784416        51.83333333333332        118.33107374009342
21.866025403784416        52.16666666666664        117.13316491860297
21.577350269189612        51.999999999999986       114.42381052783244
21.288675134594808        44.16666666666666        90.36989891328018
21.577350269189612        44.33333333333331        95.24824909110978
21.866025403784416        44.49999999999996        99.17500612444398
21.000000000000004        44.33333333333334        86.77977707706309
21.288675134594808        44.49999999999999        92.56506497671515
21.577350269189612        44.66666666666664        97.3987597318708
21.000000000000004        44.66666666666668        88.85061148299323
21.288675134594808        44.83333333333333        94.59124395997111
21.000000000000004        45.000000000000014       90.75245880874456
21.866025403784416        43.83333333333334        94.78997052342689
21.866025403784416        44.16666666666664        96.96831745801065
21.577350269189612        44                       93.08347943011194
21.288675134594808        45.166666666666664       96.59834616529474
21.577350269189612        45.333333333333314       101.49364117182475
21.866025403784416        45.49999999999996        105.4383438283348
21.000000000000004        45.33333333333335        92.4268587903971
21.288675134594808        45.49999999999999        98.40813674420056
21.57735026918961         45.66666666666664        103.4388223479837
21                        45.666666666666686       94.18667075487707
21.288675134594804        45.83333333333333        100.303339305934
21                        46.000000000000014       96.03189470218494
21.866025403784416        44.83333333333329        101.27193453505835
21.866025403784416        45.16666666666663        103.35971376968855
21.577350269189612        44.99999999999997        99.45077503983958
22.700066187311876        44.97911907825956        107.923422839965
22.422052592802725        45.15274605217303        107.37631284075765
22.14403899829357         45.32637302608649        106.54795317021436
22.422052592802725        44.81941271883969        105.21510756265266
22.14403899829357         44.99303969275316        104.42803550183841
22.14403899829357         44.65970635941982        102.29896865747895
22.98087513287218         52.81923918093125        122.13917245128766
23.26092966795866         52.65196054894621        124.17113991712688
23.54098420304514         52.48468191696118        125.93866208294445
23.25721092350173         52.986449123851784       122.56830748022769
23.53726545858821         52.81917049186674        124.41194383343954
23.533546714131283        53.15365906677231        122.75813476505145
24.091873469546748        52.8331328714044         125.80696052080658
23.812710091839016        52.99339596908836        124.39937503744741
23.81642883629594         52.65890739418279        125.97779527271696
22.702238762804566        51.98275178530673        124.08473453621791
22.423500976464517        52.155167856871145       121.69168312163724
22.144763190124465        52.32758392843555        118.92169145690374
22.423500976464517        51.821834523537824       122.87499984041804
22.144763190124465        51.99425059510223        120.19255250458663
22.144763190124465        51.66091726176891        121.30291699717543
22.42302825479156         52.48975653274099        120.34566315739265
22.701766041131606        52.31734046117658        122.82199187171506
22.70129331945865         52.65192913704642        121.40800025478461
23.26140238963162         52.31737187307637        125.60045128596109
22.981347854545135        52.484650505061396       123.63644842038374
22.98182057621809         52.15006182919154        124.98247543705222
24.63791419933491         52.84389214883171        126.4578467225102
24.908510295872276        52.680425949037414       127.2810408518661
25.17910639240964         52.51695974924312        127.89574021528108
24.909816155329338        53.01217052448038        125.81064035859202
25.1804122518667          52.84870432468608        126.51606429474094
25.181718111323757        53.18044890012905        125.01369454886466
25.45534931385388         53.34146231704801        124.12630785933536
25.72767465692694         53.170731158524006       124.67859712609192
26                        53                       125.04549877792262
25.727674656926936        53.504064491857335       123.11295261402061
26                        53.33333333333333        123.57178451789397
26                        53.666666666666664       122.00022020078954
25.72636879746988         52.83898658308104        126.1152592548061
25.454043454396817        53.009717741605044       125.65717070929836
25.45273759493976         52.677973166162076       127.0653397339257
21.288675134594808        46.166666666666686       102.10510969197558
21.577350269189612        46.33333333333336        107.13724973205235
21.866025403784416        46.50000000000002        111.1283148224159
21.000000000000004        46.33333333333334        97.70000815471691
21.288675134594808        46.500000000000014       103.73130103447662
21.577350269189612        46.666666666666686       108.72151896452233
21.000000000000004        46.66666666666667        99.13801635164327
21.288675134594808        46.83333333333334        105.12738712137148
21.000000000000004        47.00000000000001        100.34591929296316
21.866025403784416        45.833333333333314       107.38061313155653
21.866025403784416        46.16666666666667        109.27727012958339
21.577350269189612        46                       105.31084219261524
21                        48                       103.74126899107739
21.288675134594808        48.16666666666666        110.34625224066153
21.577350269189612        48.333333333333314       115.52219177815493
21.866025403784416        48.49999999999998        119.26908760355668
21                        48.33333333333333        104.72255423384492
21.288675134594804        48.499999999999986       111.43316431767254
21.57735026918961         48.66666666666664        116.71473068940912
21                        48.666666666666664       105.60353954398089
21.288675134594804        48.83333333333332        112.41977646205214
21                        49                       106.38422492148437
24.908049386026377        52.34803481921615        128.6167438473292
24.637453289489013        52.511501019010446       127.88469109393041
24.366857192951645        52.67496721880474        126.94414357459146
24.63699237964311         52.17910988918918        129.1690870576864
24.366396283105747        52.34257608898347        128.31968091430457
24.365935373259852        52.01018495916221        129.55276984635256
23.815967926450046        52.32651626436152        127.38246492282052
24.090951649854947        52.168350611761866       128.58716751062323
24.091412559700846        52.500741741583134       127.26828821954741
22.98059081646644         51.81595982677756        126.16129877053916
23.25894287012831         51.649167868248384       127.93893369590317
23.537294923790178        51.48237590971921        129.41763931231017
23.26017262987996         51.983269870662376       126.85576401044693
23.53852468354183         51.816477912133195       128.4301232748843
23.539754443293486        52.15057991454718        127.27046419842894
24.089721890103295        51.83424860934788        129.74323967522542
23.81473816669839         51.99241426194753        128.62640206286386
23.813508406946738        51.658312259533545       129.6981961638778
25.452737594939762        52.34463983282875        128.34860313028545
25.72636879746988         52.172319916414374       128.61177204796888
26                        52                       128.68524696833143
25.72636879746988         52.5056532497477         127.43117995913616
26                        52.33333333333333        127.6073261870263
26                        52.66666666666666        126.39407679022294
21.288675134594808        42.16666666666666        78.06928061707164
21.577350269189612        42.33333333333331        82.47639192024778
21.866025403784416        42.499999999999964       86.1509364251314
21                        42.33333333333334        74.77959679627462
21.288675134594804        42.49999999999999        80.06428251031399
21.57735026918961         42.66666666666664        84.6164014260615
21                        42.66666666666667        76.57990553042104
21.288675134594804        42.83333333333333        82.00959885703189
21.866025403784416        42.83333333333332        88.2722291041426
21.866025403784416        43.16666666666667        90.43523873599639
21.577350269189612        43                       86.68907383701868
21.866025403784416        41.83333333333333        82.05694549850762
21.866025403784416        42.16666666666664        84.10407184653702
21.577350269189612        41.99999999999999        80.64532486682228
24.08940039416069         41.8368810012878         92.41187850312517
23.813308189574183        41.9960555592444         92.62144269999524
23.537215984987675        42.15523011720099        92.72857357759293
23.813922417575057        41.66489264547655        90.46675641616993
23.537830212988545        41.824067203433145       90.55980498771933
23.53844444098942         41.4929042896653         88.41770881000963
22.7015599321032          41.97817147716769        87.94733183716595
22.42304842266361         42.152114318111785       87.5630061765193
22.144536913224012        42.32605715905587        86.96420770584135
22.42304842266361         41.81878098477847        85.45000041262753
22.144536913224012        41.99272382572256        84.88427253459793
22.144536913224012        41.659390492389235       82.80407559392017
22.980521435065278        41.81641574800023        88.23622629678502
23.259482938027347        41.654660018832764       88.39301862106637
22.979907207064404        42.14757866176808        90.3902895816193
23.258868710026473        41.98582293260061        90.54109835233864
23.258254482025603        42.31698584636846        92.71585049577422
22.977624038077202        40.15271373753963        78.01934059923963
23.257556587147107        39.98793349441465        78.19791526195331
23.53748913621702         39.823153251289675       78.27413172111119
23.25501283151508         40.32121797439108        80.13674461772274
23.53494538058499         40.15643773126611        80.20108929931104
23.532401624952964        40.48972221124254        82.17937801245408
24.089768557499376        40.16847820154138        82.03244187342709
23.81108509122617         40.329100206391956       82.1451059251446
23.813628846858197        39.99581572641553        80.18591770112965
22.69987261816316         40.97917701617015        81.66624545779747
22.421923546703578        41.152784677446775       81.30047837953714
22.143974475243997        41.32639233872339        80.74824902061894
22.421923546703578        40.81945134411344        79.28261612669415
22.143974475243997        40.99305900539005        78.7444227922562
22.143974475243997        40.65972567205672        76.76027665470174
22.422485984683593        41.485782831112616       83.35497077547971
22.70043505614317         41.312175169835996       83.7194036763812
22.700997494123186        41.645173323501844       85.8130991361706
22.42204442219563         40.487795505619445       77.33574491357604
22.70011436914726         40.31586533918216        77.72510459718089
22.69999349365521         40.647521177676154       79.6714644307786
23.258920500047335        41.32166186516692        86.26603210045496
22.97995899708526         41.483417594334384       86.10561668598199
22.979396559105247        41.15041944066853        84.01554431638432
23.25489195602303         40.652873812885076       82.12482819326044
22.977382287093093        40.816025414527616       81.95378400837491
22.977503162585144        40.484369576033615       79.96235170709662
23.25690622803518         40.987267839025996       84.1729388286871
23.534415896965115        40.82411623738346        84.21383897529809
23.53643016897727         41.15851026352438        86.29328257448299
23.810377098654268        40.66361587487464        84.16522525584838
24.089060564927472        40.502993870024056       84.02989628707971
24.367744031200672        40.342371865173476       83.81617535390309
24.088352572355568        40.83750953850672        86.06870812284825
24.36703603862877         40.67688753365614        85.83232227262039
24.36632804605687         41.01140320213882        87.88982661345337
23.814405642678572        41.33240392715648        88.3340650447457
24.09036684436772         41.17190356464765        88.15810431256035
24.089883619264203        41.50439228296772        90.26877240611792
24.365844820953352        41.343891920458894       89.97847142914414
24.365361595849837        41.67638063877897        92.09955424828462
23.81239137066642         40.99800990101555        86.22715383212655
25.185124559231944        40.515904980762215       86.57572933126748
25.45674970615463         40.34393665384148        85.9833358924499
25.728374853077312        40.171968326920734       85.3531340972491
25.456749706154632        40.67726998717481        87.95250143924899
25.728374853077312        40.50530166025407        87.28409064033934
25.999999999999993        40.33333333333333        86.57787148504626
25.728374853077312        40.838634993587405       89.24818666098234
25.999999999999996        40.666666666666664       88.50375850198054
26                        41                       90.46278499646802
25.456821411434632        40.01175706504826        84.05872641834651
25.185196264511944        40.18372539196899        84.61631211960899
25.185267969791948        39.85154580317577        82.69743960527389
24.640676202259034        40.177205791381276       83.49459611133648
24.91297208602549         40.014375797278525       83.12327803907657
24.912900380745487        40.34655538607174        85.07271060265855
24.912192388173587        40.68107105455442        87.07371391107027
24.63926021711523         40.846237128346615       87.51174633846571
24.639968209687126        40.51172145986395        85.48249251384318
25.727038139134397        41.1723174439812         91.25034527726142
25.45407627826879         41.3446348879624         91.99284870300933
25.181114417403183        41.5169523319436         92.69029527371119
25.45541299221171         41.010952437568605       89.95482583993903
25.182451131346102        41.183269881549805       90.61640816384933
25.18378784528902         40.84958743115601        88.57821951636816
24.63792350317231         41.17991957874042        89.58041925583063
24.910855674230664        41.01475350494821        89.1092954623033
24.90951896028775         41.34843595534201        91.18057547591646
24.63695705296528         41.84489701538057        93.80188205077944
24.909035735184233        41.68092467366208        93.28095545172481
24.908366393519714        42.01426047942859        95.41161170122109
25.180445075738668        41.85028813771011        94.79026380314
25.179775734074152        42.18362394347661        96.91333554410045
24.63744027806879         41.51240829706049        91.67493165158002
21.288675134594808        47.16666666666667        106.62859922826792
21.577350269189612        47.33333333333333        111.78743305364465
21.866025403784416        47.499999999999986       115.82242076909371
21.000000000000004        47.33333333333334        101.3577741039869
21.288675134594808        47.5                     107.81221518524848
21.57735026918961         47.66666666666666        113.14281015658327
21                        47.66666666666667        102.48955733669133
21.288675134594804        47.83333333333333        109.11575956391064
21.866025403784416        47.833333333333314       117.1074079056283
21.866025403784416        48.16666666666664        118.25629685044916
21.577350269189612        47.999999999999986       114.40055006322591
21.866025403784416        46.83333333333334        112.77548212448403
21.866025403784416        47.166666666666664       114.34018410671048
21.577350269189612        47                       110.29570866900448
22.701296890313227        45.980536651234054       114.18149761954716
22.42287306147029         46.15369110082271        113.47907984856212
22.144449232627352        46.32684555041136        112.46135224951821
22.42287306147029         45.820357767489355       111.51515945043059
22.144449232627352        45.99351221707801        110.55386970403625
22.144449232627352        45.660178883744656       108.6007748533597
22.422462827136506        45.48655190983119        109.47592505776264
22.70047642164566         45.31292493591772        110.06982559083008
22.700886655979442        45.646730793575884       112.15585051735754
22.699751578885756        46.978436995561395       119.62718937890486
22.421842853851977        47.15229133037426        118.7121953307225
22.143934128818195        47.32614566518713        117.4439391274521
22.421842853851977        46.81895799704094        117.0750930455059
22.143934128818195        46.9928123318538         115.88426965365232
22.143934128818195        46.659478998520484       114.24213486000957
22.422357957661134        46.486324548931826       115.33163629904111
22.700781786504066        46.31317009934317        116.1058279100138
22.70026668269491         46.64580354745228        117.92105849646643
23.536697687467658        46.48614644977282        120.86618357543263
23.257715651273692        46.65024329836901        120.70601484835636
22.978733615079722        46.81434014696521        120.29301678284725
23.25823075508285         46.3176098502599         118.87441723704211
22.979248718888883        46.48170669885609        118.52415253597096
22.979763822698036        46.14907325074698        116.64618858508035
24.364573934695404        46.00954774323886        120.21662250640291
24.636084753933485        45.84535174524031        119.6293071469895
24.907595573171562        45.68115574724174        118.91696969913147
25.17910639240964         45.51695974924318        118.07961016282856
24.636084753933485        46.17868507857365        121.51960485443013
24.907595573171562        46.01448908057508        120.81706666211521
25.179106392409636        45.85029308257651        119.98950638135554
24.907595573171562        46.347822413908425       122.62796980969185
25.179106392409636        46.183626415909856       121.8102087844754
25.17910639240964         46.516959749243206       123.5417173721885
26.000000000000004        45.000000000000014       114.84664477811954
25.726368797469885        45.17231991641441        116.00784778794416
25.452737594939762        45.34463983282879        117.08550291618062
25.726368797469895        44.83898658308105        114.04244885139231
25.452737594939773        45.01130649949543        115.11244471536403
25.179106392409647        45.18362641590982        116.0988926977476
25.452737594939784        44.67797316616208        113.08842603685994
25.179106392409658        44.85029308257647        114.06721475497868
25.179106392409672        44.516959749243114       111.9845763345221
26                        43.00000000000001        102.69517242748987
25.726368797469892        43.17231991641438        103.70729549449106
25.45273759493978         43.34463983282875        104.66019671996341
25.72636879746988         42.83898658308105        101.59927782992769
25.45273759493977         43.01130649949542        102.52134878532603
25.45273759493976         42.67797316616208        100.38739051962841
25.454076278268793        41.677968221295735       94.05808258739168
25.727038139134393        41.505650777314536       93.2785480817694
26                        41.33333333333333        92.4539567211014
25.727038139134393        41.83898411064787        95.33049877492714
26                        41.666666666666664       94.46887633438457
26                        42                       96.50754383631771
25.452737594939762        42.34463983282875        98.26089316861416
25.72636879746988         42.172319916414374       97.41023761518908
25.72636879746988         42.50565324974771        99.49954809394616
26                        42.333333333333336       98.55966744281717
26                        42.66666666666667        100.62221030654129
25.453406936604274        42.01130402706224        96.14793627223712
25.452737594939784        43.67797316616209        106.7963209867807
25.72636879746989         43.50565324974771        105.811062911258
26                        43.33333333333334        104.76658299420637
25.72636879746989         43.838986583081045       107.90342522905985
26                        43.66666666666667        106.82658846195785
26                        44.00000000000001        108.87518883074391
25.452737594939784        44.34463983282875        111.01992862081548
25.72636879746989         44.172319916414374       109.983466119556
25.726368797469892        44.50565324974771        112.03301661662047
26                        44.33333333333334        110.90579240882815
26                        44.66666666666667        112.8962777246201
25.45273759493978         44.01130649949542        108.91685777930513
25.17910639240967         44.183626415909785       109.85847554199756
25.17910639240967         43.85029308257645        107.71490879845882
24.366225369252245        45.00969208643033        114.13164186648417
24.63718571030472         44.84544797403459        113.51983486828571
24.908146051357193        44.68120386163885        112.80414635763165
24.63718571030471         45.17878130736794        115.62252965103188
24.908146051357186        45.014537194972206       114.89681295923273
24.90814605135717         45.34787052830556        116.93851908314664
24.636635232119097        45.512066526304125       117.66067576751871
24.365124412881016        45.67626252430268        118.25781036344603
24.36567489106663         45.3429773053665         116.22948348347323
23.534773663388386        45.48774859460991        114.96479963656965
23.256948072363336        45.65201128015129        114.92674675326089
22.97912248133828         45.81627396569267        114.66564608092031
23.25653783802955         45.31820542249313        112.82320073592474
22.978712247004495        45.48246810803451        112.60104952115704
22.978302012670714        45.14866225037635        110.47607513705648
23.811924232009673        45.32839642521672        114.84801041424286
24.089074800630957        45.16904425582352        114.57029115754762
23.81137375382406         45.66168164415289        116.92448721328188
24.088524322445345        45.502329474759705       116.65745036556177
24.087973844259732        45.835614693695874       118.67509483655942
23.25758941372309         45.98481056520559        116.94523673416047
23.535415004748142        45.82054787966421        117.02123709420847
23.536056346107898        46.15334716471851        118.98836507382921
24.088615185619492        46.16841397875018        120.61522992129761
23.812656436543577        46.3272802142615         120.8317502776408
23.812015095183817        45.9944809292072         118.92277348446997
22.979080272373373        44.81472231798539        108.29748629993705
23.258094357434867        44.65032555771122        108.4731377938147
23.537108442496365        44.485928797437055       108.4503773215974
23.257316097732208        44.984265490102175       110.67141034356152
23.536330182793705        44.819868729828          110.66833358397196
23.53555192309104         45.15380866221896        112.83980768896278
24.089853060333617        44.835104323432574       112.41840949688778
23.81270249171233         44.99445649282576        112.70957361010922
23.813480751414993        44.660516560434814       110.52465464859208
24.365655185968773        44.008858137087834       107.58749135274199
24.63680558811574         43.844892007806266       106.9981794970383
24.907955990262707        43.68092587852469        106.3203077474263
24.63680558811574         44.178225341139594       109.20538221935786
24.907955990262703        44.014259211858025       108.50442545586226
24.907955990262707        44.347592545191354       110.67107721328449
24.63667689679861         43.5115481682606         104.7842316853199
24.365526494651643        43.67551429754218        105.35339674267203
24.365397803334513        43.34217045799652        103.11701425158203
24.63699564921023         44.5118366575871         111.37890135920287
24.366035308157752        44.67608076998283        111.98284399266586
24.365845247063262        44.34246945353533        109.80146048808517
23.813290690320503        44.32690524398732        108.30066196011296
24.089472938144638        44.16788169053758        108.01303330382797
24.089662999239128        44.50149300698507        110.23201421573913
23.537173443370765        43.485833750524996       101.67933093096612
23.81320533291964         43.326831373166954       101.53301506691723
24.089237222468512        43.167828995808904       101.26601938308592
23.81333402423677         43.660175212712616       103.79828551952552
24.08936591378564         43.501172835354566       103.51798979544498
24.08949460510277         43.83451667490022        105.76767232678422
23.81301477079165         42.99368446664823        99.27610342116843
23.536982881242775        43.15268684400628        99.41338145606304
23.536792319114788        42.81953993748756        97.16160933895125
23.813312357278633        43.993540228349964       106.05648623026518
23.537130109454495        44.1525637817997         106.20738683894548
23.537151776412628        43.819198766162344       103.95037137540147
22.70058477956616         42.97817827847549        94.53614474163341
22.422398320972246        43.152118852317          94.12931031730204
22.14421186237833         43.326059426158515       93.49725051032172
22.422398320972246        42.818785518983645       91.89696066788258
22.14421186237833         42.992726092825166       91.27871239326407
22.14421186237833         42.65939275949181        89.10189122904858
22.422723371817927        42.485449918547715       89.71511783873787
22.70123488125752         42.31150707760362        90.1138716383954
22.700909830411838        42.64484267803955        92.31014260655132
23.25792943117992         42.6503214468044         94.94319492603825
22.97925710537304         42.81424986263994        94.81390498003914
22.979582156218722        42.48091426220401        92.58723169736629
22.979447667501027        43.14739676915866        97.05933134552464
23.258119993307908        42.98346835332311        97.18470548844142
23.258310555435898        43.316615259841825       99.44039340863544
22.701847169313325        43.978869219820936       101.26726515864028
22.423239914137024        44.152579479880615       100.81527140270792
22.14463265896072         44.32628973994028        100.11785172464252
22.423239914137024        43.8192461465473         98.57762216562276
22.14463265896072         43.99295640660697        97.89568277288328
22.14463265896072         43.659623073273664       95.7018555529736
22.42264625346987         44.48599609936015        103.03139254666948
22.701253508646175        44.31228583930047        103.51839051372653
22.700659847979026        44.645702458780015       105.73710974083494
22.422819117554635        43.48568249943215        96.34943937677413
22.701005576148546        43.31174192559064        96.77179781792609
22.701426372730936        43.64530557270579        99.01550462359494
23.25868801810202         44.316908938231684       106.23206974849187
22.979673933040523        44.48130569850585        106.08379572771078
22.980267593707673        44.147889079026314       103.83769902750613
23.258731352018287        43.65017890695698        101.71674879549226
22.980289260665806        43.81452406338896        101.57939353805031
22.979868464083417        43.48096041627381        99.31533557709929
23.258709685060154        43.98354392259433        103.98142176243768
24.90774955718932         46.68116863112154        124.33911783072223
24.636392721969003        46.84537751299985        124.99104833517903
24.365035886748682        47.00958639487818        125.49750888555845
24.636238737951242        46.51203129578675        123.309309939536
24.36488190273092         46.676240177665065       123.84518011530255
24.364727918713164        46.34289396045196        122.08488465558403
23.812810420561334        46.66062643147461        122.64707788852756
24.088769169637246        46.501760195963286       122.45702480133163
24.088923153655006        46.83510641317639        124.19085299190291
24.638353026044864        47.17912810506294        126.55717858024981
24.90970986126518         47.014919223184606       125.93402274929267
25.181066696485498        46.85071034130628        125.1653969642581
24.911670165341043        47.34866981524769        127.4023124281331
25.18302700056136         47.184460933369365       126.66246131659807
25.184987304637225        47.51821152543244        128.03291042920827
25.17910639240964         51.51695974924309        131.1451805608505
25.452737594939762        51.34463983282873        131.2785451046615
25.72636879746988         51.17231991641437        131.2216147494261
26                        51.00000000000001        130.97438949514446
25.452737594939762        51.67797316616206        130.46352473941943
25.72636879746988         51.505653249747695       130.51363121445442
26                        51.33333333333333        130.3734427904435
25.72636879746988         51.83898658308103        129.64354687524633
26                        51.666666666666664       129.6103952815056
25.45273759493976         52.011306499495404       129.48492776424442
25.179106392409636        52.18362641590977        129.13661465592202
25.179106392409636        51.85029308257643        130.21976143777846
24.636992379643115        51.845776555855835       130.30433098956456
24.908049386026377        51.68136815254947        130.83513456106377
24.908049386026377        52.01470148588281        129.80480303358874
25.72636879746988         50.83898658308106        131.76366614068527
25.45273759493976         51.01130649949542        131.9293138271187
25.179106392409636        51.18362641590978        131.90466661450586
25.45273759493976         50.677973166162104       132.39614293778124
25.179106392409636        50.85029308257647        132.48021305636655
25.17910639240964         50.51695974924316        132.87181988643206
24.36497061848626         51.01005818087027        132.182309731327
24.636349209794055        50.84569203699457        132.62827707832278
24.907727801101846        50.68132589311887        132.85811379669124
24.636349209794055        51.17902537032788        132.02988565034076
24.907727801101846        51.01465922645218        132.36311466766716
24.907727801101846        51.34799255978548        131.68417592684867
24.636670794718583        51.51240096309186        131.2578889334541
24.365613788335317        51.676809366398224       130.61084436834741
24.36529220341079         51.343433773634246       131.4873576633387
23.813186822022207        51.32493666676957        130.59671347620935
24.089078720254232        51.16749742381992        131.5182702825483
24.089400305178764        51.500873016583895       130.72153559238842
24.9078489143496          50.34840200358565        133.1601462982004
24.636470323041806        50.512768147461344       133.03397177173562
24.36509173173401         50.67713429133704        132.6916666166433
24.636591436289564        50.179844257928124       133.2411501662395
24.36521284498177         50.34421040180382        133.00250720305098
24.365333958229524        50.0112865122706         133.1148314905496
22.978861537060354        47.14791687289911        121.95011516318036
23.25784357325432         46.983820024302915       122.41851608027704
23.536825609448286        46.81972317570672        122.6340876589409
23.25797149523495         47.317396750236824       124.00256596527495
23.536953531428917        47.15329990164063        124.27354039552638
23.53708145340955         47.48687662757454        125.78454178518855
24.089051075635638        47.1686831391103         125.79887774142202
23.813066264522593        47.327779883342416       125.89455537463215
23.812938342541962        46.994203157408506       124.33504230504163
22.702375257461366        47.980643041078764       123.94943942382679
22.423591972902383        48.15376202738584        122.77357242632486
22.1448086883434          48.326881013692905       121.21345515290142
22.423591972902383        47.82042869405251        121.57427727420556
22.1448086883434          47.993547680359576       120.10741220028791
22.1448086883434          47.66021434702625        118.86527105596147
22.42271741337718         47.48636001221338        120.22216850034478
22.700626138410957        47.312505677400516       121.22580378963983
22.70150069793616         47.64657435923964        122.66655380461374
23.258846054760156        47.65146543207595        125.45135035441663
22.980610656110763        47.81605423657736        124.83964956729582
22.979736096585555        47.48198555473823        123.47381456311851
22.981563708908975        48.150033248057376       126.05056268491636
23.25979910755837         47.98544444355596        126.73767625498267
23.53803450620776         47.82085563905456        127.14628046870044
23.26075216035658         48.31942345503598        127.85168735168378
23.538987559005975        48.15483465053457        128.3357043483473
23.53994061180419         48.48881366201459        129.35281342412915
21.288675134594808        49.16666666666665        112.76662441655506
21.577350269189612        49.33333333333329        117.70192359884614
21.866025403784416        49.49999999999994        121.19012246835744
21                        49.333333333333336       107.16009047163283
21.288675134594804        49.49999999999998        113.28386526362796
21.57735026918961         49.66666666666662        117.96053974284462
21                        49.666666666666664       107.8193321783156
21.288675134594804        49.83333333333331        113.68448226723606
21                        50                       108.36195004153268
21.866025403784416        48.8333333333333         120.09648191116224
21.866025403784416        49.166666666666615       120.7368268660959
21.577350269189612        48.99999999999997        117.30185182046337
21.288675134594808        50.16666666666667        113.69564358558117
21.577350269189612        50.33333333333334        117.97535722765055
21.866025403784416        50.50000000000001        121.2010909677415
21                        50.333333333333336       107.79233777399601
21.288675134594804        50.5                     113.29642526582717
21.57735026918961         50.66666666666667        117.74653285567855
21                        50.66666666666667        107.25703530425936
21.288675134594804        50.833333333333336       112.93151674387207
21.866025403784416        50.83333333333334        120.74225816234141
21.866025403784416        51.16666666666667        120.13138984192449
21.577350269189612        51                       117.21377388803947
21.866025403784416        49.8333333333333         121.38096715402003
21.866025403784416        50.16666666666666        121.3846233204812
21.577350269189612        49.99999999999998        118.06154274484818
22.70105001635951         49.98194604103407        127.74775878222941
22.42270847883448         50.15463069402272        125.95424095964432
22.14436694130945         50.327315347011364       123.7720183548148
22.42270847883448         49.821297360689364       125.94277749468
22.144366941309446        49.99398201367801        123.85805279870243
22.14436694130945         49.66064868034465        123.75689872338899
23.538690228244647        50.48240128341731        131.2646788764039
23.81423813823961         50.32536302636841        132.13301511523377
24.089786048234565        50.168324769319504       132.74973265328248
23.81411702499185         50.658286915901634       131.8295425578783
24.08966493498681         50.501248658852724       132.54183423085524
24.089543821739056        50.83417254838595        132.1354195095192
22.98023583693027         49.81782704160728        129.21081351155928
23.25942165750103         49.65370804218048        130.372299608138
23.538607478071786        49.48958904275369        131.23221707196524
22.980263420321222        50.148764455161825       129.22676544732718
23.259449240891982        49.98464545573502        130.48864742776357
23.538635061462738        49.82052645630823        131.44896077544797
23.259476824282935        50.315582869289564       130.39907214538542
23.53866264485369         50.151463869862766       131.4597813769274
24.089758464843612        49.83738735576497        132.74854726018617
23.814210554848653        49.99442561281386        132.2299736689476
23.814182971457697        49.66348819925933        132.12100912065793
23.81365192350703         50.9916117913356         131.31454849989302
23.537760025275           51.149051034285236       130.23616013270606
23.538225126759823        50.81572615885128        130.85183998740396
22.701304140312978        50.9821922673707         126.8234458304628
22.42287789480346         51.1547948449138         124.69601302209128
22.144451649293938        51.3273974224569         122.21102641410039
22.42287789480346         50.82146151158047        125.3284465950641
22.144451649293938        50.99406408912357        122.90869511830398
22.144451649293938        50.66073075579024        123.45432830749058
22.423189435633986        51.48831468422581        123.88739889396729
22.701615681143508        51.31571210668271        126.11432699113999
22.701927221974035        51.649231945994714       125.20142322639168
22.422793186818968        50.48804610280159        125.74336682131593
22.701134724343998        50.31536144981294        127.64370055289703
22.701219432328486        50.648776858591816       127.33559623564136
23.258631329297778        51.31564802893638        128.8535820412153
22.980279275635908        51.482439987465554       127.17696728828182
22.979967734805378        51.148920148153536       127.98885088059924
23.259561532267426        50.64899827806845        130.09583749403188
22.980432836290202        50.81559527271957        128.61542647871826
22.980348128305714        50.4821798639407         129.02311900698453
23.259096430782602        50.982323153502406       129.57613025047274
22.702388819992436        48.9815599636923         126.76389159399768
22.423601014589764        49.15437330912818        125.2714043392206
22.14481320918709         49.32718665456406        123.41348129734055
22.423601014589764        48.82103997579486        124.6572470347538
22.144813209187088        48.99385332123074        122.87975484397553
22.14481320918709         48.660519987897416       122.15897903794009
22.42315474671212         49.487835334908766       125.71537412617131
22.701942552114794        49.31502198947288        127.30841374185036
22.70149628423715         49.64848401525347        127.636369471261
22.423596493746075        48.48740100159034        123.80591942750179
22.702379778305055        48.31428201528327        125.06860954114165
22.702384299148743        48.64792098948779        126.0067602645318
23.25986792537867         49.32024601639989        130.054646960017
22.98068210480791         49.48436501582668        128.99629253201454
22.981128372685554        49.15090299004609        128.56520513402785
23.260756681200274        48.65306242924049        128.7923497820571
22.981572750596353        48.81731119646639        127.92937583868002
22.981568229752664        48.48367222226189        127.08047895876065
23.26031230328947         48.98665422282019        129.52563266161812
23.539496233893388        48.822405455594286       130.18354988790324
23.539051855982585        49.155997249173986       130.81001777051506
25.452737594939762        45.677973166162126       118.99318970497012
25.726368797469885        45.50565324974774        117.90977793035916
26.000000000000004        45.33333333333334        116.74281827415992
25.72636879746988         45.838986583081066       119.74123483640811
26.000000000000004        45.66666666666668        118.56851853383414
26.000000000000004        46.000000000000014       120.32374555714266
25.726368797469885        46.17231991641441        121.50014175609451
25.452737594939762        46.344639832828804       122.57279902777638
25.452737594939762        46.01130649949546        120.8275912740767
25.452737594939762        46.67797316616215        124.21797046378478
25.72636879746988         46.50565324974774        123.16021834371232
26                        46.33333333333334        121.99872729636998
25.72636879746988         46.83898658308107        124.71721261829322
26                        46.66666666666667        123.5706267225604
26                        47.00000000000001        125.03944383571282
25.728329101545743        47.17273717514416        126.15791797863099
25.456658203091482        47.3454743502883         127.15574017646253
25.45469789901562         47.011723758225216       125.75016293998881
23.816068691768386        49.329627271241904       131.81155253313912
24.093529905464983        49.169665499730115       132.1455159554297
24.37099111916158         49.00970372821833        132.23410733883676
24.091644185154294        49.50352642774753        132.54722752019896
24.36910539885089         49.34356465623574        132.72807388085644
24.36721967854021         49.67742558425317        133.0216485980941
24.093974283375786        48.836073706150415       131.53512651273925
23.816513069679186        48.9960354776622         131.29525816106874
23.81695744758999         48.662443684082504       130.5746952078368
24.91207821034129         47.682336251280006       128.72840563649484
24.639169116045352        47.84646097712756        129.25336636233405
24.366260021749415        48.01058570297513        129.60779260672572
24.63876107104511         47.512794541095246       127.97980230334532
24.36585197674917         47.676919266942804       128.38675769711003
24.365443931748924        47.34325283091049        127.01666312338763
23.815380415119265        48.32940434233477        129.67027728405503
24.090820218434338        48.169995022654945       129.75527034492052
24.09239725090506         48.50303436440268        130.7370931976595
24.367837054220132        48.343625044722856       130.6670203884219
24.369414086690856        48.67666438647059        131.54245863245873
23.81347430952284         47.66144631937473        127.31719275273062
24.08945912063588         47.50234957514262        127.26977354938579
24.089867165636125        47.836016011174934       128.59160969324287
23.81442736232105         47.99542533085475        128.5798924203254
24.638847271571393        49.8460833629865         133.2475938032219
24.91236058491326         49.68088021370239        133.16966156190418
25.185873898255124        49.515677064418284       132.8810347665967
24.91010474963143         50.014641108644014       133.25970496162722
25.183618062973295        49.8494379593599         133.06756520302525
25.181362227691466        50.18319885430153        133.06449357630385
24.914246305223948        49.347019285684965       132.88302114694596
24.640732991882075        49.51222243496907        133.05768214951516
24.642618712192764        49.178361506951646       132.66737867102597
24.639062683022843        48.18003168145843        130.37118136466214
24.911971777318776        48.01590695561087        129.89753318866082
25.18488087161471         47.8517822297633         129.25335053121185
24.911865344296267        48.34947765994173        130.91084168815112
25.1847744385922          48.18535293409417        130.31797158054005
25.18466800556969         48.518923638425036       131.2267735771927
24.642216747964284        48.8461103649539         132.0899173996134
24.913442376766987        48.68251700168946        131.75413947906543
24.913844340995468        49.01476814368721        132.40994379492523
25.185069969798167        48.85117478042278        131.9609209374993
25.185471934026644        49.183425922420525       132.51234133396727
24.640639715493563        48.513071023206166       131.32244415096739
25.999999999999996        49                       130.97300154047318
25.728624632751707        49.1718923548061         131.7694721133294
25.457249265503414        49.34378470961219        132.40548318870367
25.72822266852323         48.839641212808345       131.23664686235108
25.456847301274934        49.011533567614435       131.95472384690007
25.45644533704646         48.67928242561669        131.32123754125763
25.45724926550342         49.67711804294552        132.6817225195061
25.728624632751703        49.505225688139426       132.1255407557196
25.999999999999993        49.33333333333333        131.4088994944511
25.72862463275171         49.83855902147276        132.30282050229806
25.999999999999996        49.66666666666666        131.66600855261723
26                        50                       131.7443287149721
25.452737594939762        50.344639832828776       132.68000198780325
25.72636879746988         50.17231991641438        132.30417159731638
25.72636879746988         50.50565324974772        132.12036109252603
26                        50.33333333333333        131.66056675541296
26                        50.666666666666664       131.4039203488036
25.454993430221588        50.01087893788715        132.77566328522977
25.456658203091486        47.67880768362163        128.429614043497
25.72832910154574         47.506070508477485       127.46746890247196
26                        47.333333333333336       126.38467181636048
25.72832910154574         47.839403841810814       128.6437621536006
26                        47.66666666666667        127.59664212429603
26                        48                       128.67535475951877
25.45644533704646         48.34594909228336        130.5226642819604
25.72822266852323         48.17297454614168        129.67219134273577
25.72822266852323         48.50630787947502        130.53583453306445
25.999999999999996        48.33333333333333        129.6040678808784
25.999999999999993        48.666666666666664       130.36995014119663
25.456551770068973        48.01237838795249        129.5540486890666
