# Supplementary material for: Development of three-dimensional forward modeling and observation device for leakage electric field in the process of foundation pit pumping test
Source: PLoS One. 2025 Aug 20;20(8):e0328727. doi: 10.1371/journal.pone.0328727 (PMC12367133; doi:10.1371/journal.pone.0328727)
Supplement: S4 File — This is the data used in Section 4.2.3 “Effect of the distance of the transmitter positive pole from the foundation pit enclosure structure” of the paper. (ZIP) [file pone.0328727.s004.zip › 4.2.3/4.2.3 _X=3m.dat]

X                         Y                        V
21.720810747276435        22.519007115683966       8.263155417159405
21.480540498184293        22.679338077122644       8.111018676825054
21.24027024909215         22.839669038561322       7.894875098255637
21.000000000000004        23                       7.614724681451267
21.48054049818429         22.346004743789308       7.976398256392856
21.240270249092145        22.506335705227986       7.769971863099082
21                        22.66666666666666        7.499538631570299
21.24027024909214         22.173002371894647       7.6021181680638
20.999999999999996        22.333333333333325       7.341402121810605
20.999999999999996        21.99999999999999        7.140315152172293
21.83552360057588         74.48442410484778        9.822216084653872
21.557015733717254        74.65628273656519        9.463841637270756
21.278507866858625        74.82814136828259        9.024292168093833
21                        75                       8.503567677122769
21.557015733717254        74.32294940323186        9.643343060854171
21.278507866858625        74.49480803494926        9.189199122765377
21                        74.66666666666666        8.653880162882608
21.278507866858625        74.16147470161593        9.327334867667028
21                        74.33333333333333        8.777421438872722
21                        74                       8.874191505092556
21.82159608490633         75.47075040211159        9.33565891537618
21.547730723270888        75.64716693474107        8.997455598607988
21.273865361635444        75.82358346737053        8.62136034925441
21                        76                       8.20737316731523
21.547730723270888        75.31383360140774        9.153152113722975
21.273865361635444        75.4902501340372         8.733561239538519
21                        75.66666666666666        8.276078432768623
21.273865361635444        75.15691680070387        8.875788367638505
21                        75.33333333333333        8.37480993603795
21.833644645408885        76.41213223157983        8.87649564523665
21.55576309693926         76.27475482105322        8.69307201327284
21.27788154846963         76.13737741052661        8.470031187298977
21.829628458574703        76.09833828842375        9.029128411684729
21.551746910105074        75.96096087789715        8.845052977474456
21.825612271740514        75.78454434526768        9.18218283506461
21.55237322849407         74.98505816898646        9.307059110956375
21.830881095352694        74.81319953726904        9.657154832480273
21.82623859012951         75.14197496969031        9.494969109387709
22.108394262112423        76.25879642822575        9.159359066503306
22.104378075278238        75.94500248506966        9.313434058148887
22.10036188844405         75.63120854191358        9.4679307067261
22.383143878815957        76.10546062487167        9.43181553596801
22.379127691981772        75.79166668171558        9.587332752810923
22.657893495519495        75.95212482151759        9.693865053630704
22.574628893016158        76.72942862922116        9.246629288210622
22.327634143813732        76.62366316334072        9.137055298578723
22.08063939461131         76.51789769746027        9.013677417587362
22.60238376051727         76.47032735998664        9.396032460984873
22.355389011314845        76.36456189410619        9.28459770942371
22.630138628018383        76.2112260907521         9.54511104945816
21                        76.33333333333334        8.023145942530595
21.27788154846963         76.47071074385994        8.29526228429651
21.555763096939256        76.60808815438655        8.527761432052483
21                        76.66666666666666        7.858442423837708
21.27788154846963         76.80404407719327        8.140017087385678
21                        77                       7.713262611236122
21.302704656454768        77.15438483324532        7.9895446628915865
21.605409312909533        77.30876966649063        8.223426826621157
21.908113969364297        77.46315449973595        8.414909102425282
21                        77.33333333333334        7.52962551174847
21.302704656454765        77.48771816657865        7.8247727006110175
21.60540931290953         77.64210299982396        8.077520001547896
21                        77.66666666666667        7.3363921155856895
21.302704656454765        77.82105149991199        7.650404441655487
21                        78                       7.133562422747892
21.580586204924394        76.95842891043858        8.374667047772345
21.85846775339402         76.76247298763187        8.720779301170351
21.88329086137916         77.1128137436839         8.566917120233171
22.35245725179887         76.97400391939276        8.976925993853929
22.130285610581584        77.21857920956435        8.699685931925444
22.105462502596446        76.8682384535123         8.85575459319176
21.747046337251547        78.34751834004086        7.77599126839679
21.49803089150103         78.23167889336058        7.630480381935685
21.249015445750516        78.1158394466803         7.416337433386053
21.8007355479558          78.05273039327255        8.001605306255314
21.55172010220528         77.93689094659227        7.8603209049996385
21.85442475866005         77.75794244650425        8.214577917598033
22.00325869923335         78.32204066307534        7.991927070651071
22.0569479099376          78.02725271630703        8.209398479512588
22.110637120641847        77.73246476953872        8.414228461858578
22.25947106121515         78.29656298610982        8.195328957178793
22.3131602719194          78.00177503934151        8.404657737043634
22.515683423196954        78.2710853091443         8.386196927980174
23.435786827898742        78.19016989736276        9.003093152890449
23.129085692998146        78.21714170128995        8.805412324725385
22.82238455809755         78.24411350521711        8.599780249755238
23.27206260048664         77.93267157195467        9.049039435686225
22.965361465586046        77.95964337588185        8.849448471994124
22.65866033068545         77.98661517980904        8.641906261497049
23.10833837307454         77.67517324654659        9.089911408075286
22.801637238173946        77.70214505047376        8.888410308856145
22.94461414566244         77.4176749211385         9.125709070057352
22.456137179407897        77.71730491000625        8.657420652713975
22.253614028130343        77.44799464020346        8.66404495968244
22.599114086896392        77.43283478067099        8.90097828222654
22.69795731056492         76.95884405986027        9.20912407921789
22.82128572811368         77.18825949049939        9.168817339833616
22.475785669347633        77.20341935003188        8.940352903236173
23.704885397132042        77.46892782211329        9.545645525992194
23.615185874054276        77.70934184719644        9.369319077205363
23.525486350976507        77.94975587227961        9.188468286171446
23.451461646642176        77.45184352178836        9.410177608039977
23.36176212356441         77.69225754687152        9.231870692986671
23.198037896152307        77.43475922146342        9.270198789395065
23.619971803256362        77.16371933429113        9.655969739389958
23.366548052766497        77.14663503396619        9.51875222131479
23.113124302276628        77.12955073364127        9.377023802546987
23.53505820938068         76.85851084646896        9.764973249005978
23.281634458890814        76.84142654614404        9.626006130807863
23.450144615505           76.5533023586468         9.872656054840037
22.866467467179106        76.67071987236304        9.461365759728405
22.89422233468022         76.41161860312852        9.610721293005794
22.92197720218133         76.152517333894          9.759752241982607
23.15830604134205         76.61201111550493        9.67004134860495
23.186060908843164        76.35290984627039        9.8193492423857
22.98979588472787         76.90013530300216        9.42059554633355
23.93931623422299         77.32007873838921        9.752610089859392
23.85440264034731         77.01487025056704        9.86394876161551
23.769489046471627        76.70966176274487        9.973966729589833
24.173747071313933        77.17122965466513        9.956277128279721
24.088833477438254        76.86602116684296        10.06863025839414
24.408177908404884        77.02238057094104        10.156646641252962
21.845690868312058        74.1562827365652         9.996731878632051
21.567183001453433        73.99480803494927        9.795596200952463
21.288675134594804        73.83333333333334        9.457325353885327
21.855858136048237        73.82814136828262        10.175919886324026
21.57735026918961         73.66666666666669        9.952521554764335
21.866025403784416        73.50000000000003        10.359780107729636
21                        73                       9.52645745492351
21.288675134594808        73.16666666666669        9.866375816293303
21.577350269189612        73.33333333333334        10.144150033895402
21                        73.33333333333334        9.30548612653638
21.288675134594804        73.5                     9.66007591253437
21                        73.66666666666666        9.088064143259581
22.667556079559315        74.9828772489406         10.194016388948823
22.38556941467499         75.14550163333092        9.915430292044238
22.103582749790657        75.30812601772126        9.62931113418671
22.39021191989817         74.81672620090966        10.086704916110186
22.108225255013842        74.97935058529998        9.794603543225392
22.112867760237023        74.65057515287872        9.962771481345278
22.6611143568661          75.62904229732526        9.859169577834054
22.382348553328377        75.46858415752325        9.750675228642876
22.664335218212706        75.30595977313293        10.025886689606763
20.999999999999993        69.99999999999999        11.124949709183355
21.2886751345948          70.16666666666666        11.575102945748004
21.57735026918961         70.33333333333331        11.916930048461523
21.866025403784416        70.49999999999997        12.150431017323688
20.999999999999993        70.33333333333333        10.877466813874598
21.288675134594804        70.49999999999999        11.337224283371755
21.57735026918961         70.66666666666664        11.688655619017778
20.999999999999993        70.66666666666666        10.677122228375431
21.2886751345948          70.83333333333331        11.146483930805093
20.999999999999996        71                       10.523915952685963
20.999999999999996        71.99999999999999        9.983312331253405
21.288675134594804        72.16666666666664        10.383649125801874
21.57735026918961         72.3333333333333         10.69442291757142
21.866025403784416        72.49999999999996        10.915633706561765
21                        72.33333333333333        9.774242294692593
21.288675134594804        72.49999999999997        10.191348677320065
21.57735026918961         72.66666666666663        10.518892057168443
21                        72.66666666666666        9.621957335915777
21.288675134594804        72.83333333333331        10.055833306622247
21.866025403784416        72.83333333333331        10.725445040478885
21.866025403784416        73.16666666666667        10.540160507534898
21.577350269189612        72.99999999999999        10.329068978962589
21.288675134594804        71.16666666666664        10.937912563152484
21.57735026918961         71.33333333333329        11.264291469895607
21.866025403784416        71.49999999999993        11.503052672915397
21                        71.33333333333333        10.307704025924
21.288675134594804        71.49999999999997        10.732025720715596
21.57735026918961         71.6666666666666         11.068729711783742
20.999999999999996        71.66666666666666        10.12750281877974
21.2886751345948          71.83333333333329        10.562149597896301
21.866025403784416        71.83333333333327        11.300556021227628
21.866025403784416        72.16666666666661        11.104749699109675
21.57735026918961         71.99999999999994        10.878231149892589
21.866025403784416        70.83333333333329        11.925238679892022
21.866025403784416        71.1666666666666         11.709445898422516
21.57735026918961         70.99999999999997        11.471773766475502
22.707184831797672        71.99040268548428        11.924266029465938
22.426798355793256        72.16026845698951        11.59680583547492
22.146411879788836        72.33013422849473        11.260595061173603
22.426798355793256        71.82693512365617        11.801900107154353
22.146411879788836        71.99680089516139        11.457700193287277
22.146411879788836        71.66346756182804        11.661495654970878
21                        26.999999999999996       9.44779147162337
21.288675134594808        27.16666666666665        10.042611804143565
21.577350269189612        27.3333333333333         10.532254225540864
21.866025403784416        27.499999999999954       10.916718735815335
21                        27.333333333333336       9.593299114936793
21.288675134594804        27.499999999999986       10.199342386061431
21.57735026918961         27.666666666666636       10.70020774606318
21                        27.666666666666668       9.763683731245306
21.288675134594804        27.833333333333318       10.380949940974336
21                        28.000000000000004       9.958945320548915
21                        25.999999999999993       8.937114943194189
21.288675134594808        26.16666666666666        9.506409889028408
21.577350269189612        26.33333333333332        9.980493938402953
21.866025403784416        26.49999999999999        10.359367091317766
21                        26.33333333333333        9.101877720343674
21.288675134594804        26.499999999999993       9.686561155038135
21.57735026918961         26.666666666666657       10.17603369327292
21                        26.666666666666664       9.272103229820031
21.288675134594804        26.833333333333325       9.872175153374732
21.866025403784416        26.83333333333331        10.542197199169681
21.866025403784416        27.16666666666663        10.727981080668851
21.577350269189612        26.99999999999998        10.352667072583182
21.827294584882512        23.468943798210756       8.815405393960276
21.551529723255012        23.645962532140505       8.655902081874455
21.275764861627508        23.82298126607025        8.423250905030795
21.000000000000004        24.000000000000004       8.11745186342929
21.551529723255012        23.312629198807173       8.525658423624705
21.275764861627508        23.48964793273692        8.27662713278026
21.000000000000004        23.666666666666664       7.95444797717786
21.275764861627508        23.156314599403586       8.125431519454999
21.000000000000004        23.333333333333332       7.7868722498517045
21.51603511071965         22.99598363796491        8.321267695403053
21.756305359811794        22.835652676526227       8.453097033115874
21.791799972347153        23.15229823736849        8.637180358716165
22.085709235861415        23.30303531401343        8.930762913876295
22.050214623326056        22.986389753171167       8.748322685096381
22.014720010790697        22.669744192328903       8.560024165960124
22.34412388684032         23.137126829816108       9.030584260341646
22.30862927430496         22.820481268973843       8.843928838025768
22.60253853781922         22.971218345618784       9.114869433356
21.288675134594808        24.166666666666668       8.632608202907374
21.577350269189612        24.33333333333333        9.042426938194788
21.866025403784416        24.499999999999996       9.346908069292205
21.000000000000004        24.333333333333336       8.241332740078333
21.288675134594808        24.499999999999996       8.76081811167171
21.57735026918961         24.66666666666666        9.174965879074644
21                        24.666666666666664       8.382883138918311
21.288675134594804        24.83333333333333        8.906697542626985
21                        24.999999999999996       8.542103059949559
21.564439996222312        23.98964793273692        8.851116847990967
21.840204857849812        23.812629198807166       8.996477628316779
21.853115130817116        24.15631459940358        9.173645186760645
21.288675134594808        28.16666666666668        10.549645223183965
21.577350269189612        28.333333333333346       11.063971058311406
21.866025403784416        28.500000000000018       11.501922825931134
21                        28.333333333333336       10.108587956294896
21.288675134594804        28.500000000000007       10.715506755311086
21.57735026918961         28.66666666666668        11.246051486819782
21                        28.666666666666668       10.267670418856891
21.288675134594804        28.833333333333336       10.890808114254336
21                        29                       10.436192708234795
21.866025403784416        27.833333333333307       11.103224832258864
21.866025403784416        28.166666666666664       11.298292862297576
21.577350269189612        27.999999999999993       10.877808435389815
22.701096452779854        27.987413958873248       11.902238167726624
22.422739436448044        28.158275972582175       11.788903733989175
22.14438242011623         28.329137986291094       11.655465286724253
22.422739436448044        27.824942639248817       11.583324637179697
22.14438242011623         27.995804652957737       11.450860756502651
22.14438242011623         27.662471319624384       11.254818159876008
22.144555663868275        28.65994782557056        11.860684213072236
22.42291268020009         28.48908581186163        11.99688940540007
22.701269696531902        28.318223798152708       12.112990584200098
22.423085923952137        28.819895651141096       12.210276718235262
22.701442940283947        28.64903363743217        12.329144642098035
22.701616184035995        28.979843476711633       12.550700341420436
22.69273476547116         23.97321843421281        9.679580055848374
22.417164978242248        24.148812289475206       9.582238631804515
22.14159519101333         24.3244061447376         9.471347969618996
22.404254705274948        23.805126888878792       9.405728933816809
22.12868491804603         23.980720744141188       9.296461679359336
22.11577464507873         23.637035343544774       9.117670713187367
22.37418929605763         23.47112685934745        9.218231528491588
22.632603947036536        23.305218375150126       9.303256170345083
22.662669356253847        23.63921840468147        9.49149304450917
21.288675134594808        25.166666666666664       9.047166435839035
21.577350269189612        25.33333333333333        9.481325313360461
21.866025403784416        25.499999999999993       9.844579692513841
21                        25.333333333333332       8.673537973414787
21.288675134594804        25.499999999999993       9.189456389194524
21.57735026918961         25.666666666666657       9.634470306606325
21                        25.666666666666664       8.805208601162997
21.288675134594804        25.833333333333325       9.331982056833162
21.866025403784416        25.833333333333325       10.01166220475353
21.866025403784416        26.166666666666657       10.183258004354913
21.577350269189612        25.999999999999993       9.805225478823848
21.866025403784416        24.83333333333333        9.514859432901769
21.866025403784416        25.166666666666657       9.68074997397559
21.577350269189612        24.999999999999996       9.329176007485424
22.978398126794445        23.784863915656892       9.763869925185912
22.94833271757713         23.45086388612555        9.57581570942322
22.918267308359816        23.116863856594208       9.387611630835643
23.26406148811773         23.596509397100974       9.841321704027198
23.233996078900415        23.262509367569628       9.653300283840906
23.549724849441013        23.40815487854505        9.911935392371893
23.29314703654944         22.512689505262312       9.302916376523443
23.547310083391928        22.519937059340208       9.4536626267986
23.801473130234417        22.527184613418108       9.600182236650019
24.055636177076906        22.534432167496004       9.742475206077925
23.378672974179963        22.811177963023226       9.507044058383606
23.632836021022452        22.818425517101122       9.656456750312417
23.88699906786494         22.82567307117902        9.801642801817712
23.464198911810488        23.109666420784137       9.710050396999867
23.718361958652977        23.116913974862037       9.858129530582387
23.06294420363937         22.665532452047803       9.244778467943124
23.14847014126989         22.964020909808717       9.449600047514158
22.832741370729295        22.818375398833293       9.182096153554124
24.442301424593115        23.242875908213932       10.31319137700053
24.144775899542417        23.297968898324307       10.184958471297744
23.847250374491715        23.35306188843468        10.05120647642168
24.31341300875438         23.006727994641288       10.12365167756241
24.01588748370368         23.061820984751662       9.99365014865912
24.184524592915643        22.770580081068644       9.933412953921504
22.969945726027998        24.130325056106102       9.935480203021932
23.25560908735128         23.941970537550183       10.013541531129393
23.54127244867456         23.75361601899426        10.084764768740488
23.24715668658483         24.287431677999393       10.187378611588327
23.532820047908114        24.09907715944347        10.259211398465654
23.524367647141666        24.444538299892685       10.435275281547389
22.682657862030382        24.98184911602854        10.186698287820418
22.41044704261506         25.154566077352357       10.086403791921754
22.13823622319974         25.32728303867617        9.972364260152911
22.41044704261506         24.821232744019024       9.916957628317023
22.138236223199737        24.993949705342843       9.805726319081506
22.13823622319974         24.660616372009507       9.637027555474194
22.41380601042865         24.485022516747115       9.748444997673262
22.68937579765757         24.309428661484716       9.84631320173089
22.68601682984397         24.645638888756626       10.015352612388202
23.24379771877124         24.623641905271302       10.360643881167528
22.963227790400808        24.80274551064992        10.27778488325861
22.966586758214405        24.46653528337801        10.105479410752793
22.695772976271684        25.981736460902578       10.728584838423542
22.419190452109262        26.15449097393505        10.621907795511348
22.14260792794684         26.32724548696752        10.498835213142794
22.419190452109262        25.82115764060172        10.441947519023714
22.142607927946838        25.993912153634188       10.320800531417577
22.14260792794684         25.660578820300856       10.147279137053777
22.414818747362162        25.487861858977038       10.262973438883458
22.687029566777483        25.315144897653216       10.364922704842908
22.691401271524583        25.648440679277897       10.545551555044005
22.693669425986005        26.99154377968428        11.295588572727986
22.417788085252145        27.161029186456172       11.183992903089228
22.14190674451828         27.33051459322806        11.057702957451713
22.417788085252145        26.82769585312285        10.99239160073171
22.14190674451828         26.997181259894738       10.86753347869977
22.14190674451828         26.663847926561417       10.680317773595027
22.42026376085009         27.49298591285249        11.381375839109555
22.696145101583955        27.3235005060806         11.493239242344348
22.698620777181905        27.655457232476923       11.695455774010526
22.418489268680702        26.49109341352895        10.80482489760957
22.695071792843123        26.318338900496478       10.912936482167645
22.694370609414563        26.654941340090378       11.10193772693583
23.952346397479854        77.6778322413426         9.573399737969726
24.199807397827662        77.88673666057193        9.595082827705832
24.447268398175478        78.09564107980124        9.61069479520062
23.862646874402085        77.91824626642577        9.395834087780106
24.110107874749897        78.12715068565507        9.416277976113642
23.77294735132432         78.15866029150891        9.213744095343566
24.186777234570798        77.52898315761851        9.77735796028075
24.421208071661745        77.38013407389442        9.978018657145016
24.43423823491861         77.73788757684784        9.796034708460848
21.49803089150103         78.56501222669391        7.361134940774873
21.249015445750516        78.78250611334695        6.798328349504406
21                        79                       6.087571494585276
21.249015445750516        78.44917278001363        7.185680162102582
21                        78.66666666666666        6.592929678620926
21                        78.33333333333333        6.941593321341761
25.36281497285614         78.27691583426476        9.948965595520809
25.24187664857076         78.51794388950984        9.72318854590768
25.120938324285376        78.75897194475492        9.475349887020506
25                        79                       9.205449618859177
25.05763278129592         78.21649091611025        9.841228122520837
24.93669445701054         78.45751897135534        9.61955286734434
24.815756132725156        78.69854702660041        9.375816002893632
24.752450589735695        78.15606599795575        9.728471189080755
24.631512265450315        78.39709405320082        9.510897728340723
24                        79                       8.700701436511126
24.14908946605849         78.69854702660041        9.046740245004314
24.298178932116983        78.39709405320082        9.35007136456759
24.333333333333332        79                       8.854058672711716
24.482422799391824        78.69854702660041        9.203832044991287
24.666666666666664        79                       9.022308066827732
23.811928942632914        78.73005663245425        8.835080979500997
23.623857885265828        78.4601132649085         8.935878218294086
23.961018408691405        78.42860365905466        9.147033322272303
21.831364224834367        78.56501222669391        7.690005750765721
21.915682112417183        78.78250611334695        7.5453461379819755
22                        79                       7.3420124300449965
21.58234877908385         78.78250611334695        7.246687816397941
21.666666666666664        79                       7.073566596867997
21.333333333333332        79                       6.655419618381387
22.087576586816166        78.53953454972839        7.910406171181229
22.343788948797968        78.51405687276286        8.118272675870399
22.171894474398982        78.75702843638143        7.7702111765587105
23.290524551932496        78.46011326490851        8.754232858878154
23.47859560929958         78.73005663245425        8.633103847998036
23.666666666666664        79                       8.47839253292108
23.145262275966246        78.73005663245425        8.425044029678082
23.33333333333333         79                       8.250000942514207
22.999999999999996        79                       8.015526665290405
22.677122282131304        78.51405687276286        8.310823587854628
22.83856114106565         78.75702843638143        8.187266833624705
22.505227807732318        78.75702843638143        8.000592184308505
22.666666666666664        79                       7.834728278642123
22.333333333333332        79                       7.610223533560358
22.9838234170319          78.48708506883568        8.536503846768822
21.638757998018335        21.714724500673356       7.7198197436842495
21.666108914437704        21.98281870567689        7.914753778108893
21.69345983085707         22.250912910680427       8.095865669267313
21.42583866534556         21.809816333782233       7.601687373260084
21.453189581764924        22.07791053878577        7.795953886459747
21.212919332672776        21.90490816689111        7.408519176089396
21.9322020528191          21.77626513922104        7.995681103375781
22.225646107619866        21.837805777768722       8.253007303964562
22.519090162420632        21.89934641631641        8.491798345450478
21.959552969238466        22.044359344224574       8.180805622757033
22.25299702403923         22.105899982772257       8.42832230830231
21.98690388565783         22.31245354922811        8.352107998872007
22.280813149172097        22.463190625873054       8.639548325018236
22.546906287553494        22.256637059417198       8.70633421179405
22.574722412686356        22.61392770251799        8.914024574429224
23.035128078506503        22.30824180894701        9.040502272593095
22.80492524559643         22.4610847557325         8.979535626415554
22.777109120463567        22.10379411263171        8.770129595568699
23.37687640636681         22.264307876055035       9.221777033324665
23.118857448323872        22.05986017973973        8.959141341946898
22.860838490280937        21.85541248342443        8.688547077475196
23.46060577618418         22.015926246847755       9.137443695088221
23.202586818141242        21.81147855053245        8.874586416263039
23.54433514600155         21.767544617640475       9.049916361814226
24.45969062758135         21.731719779511224       9.516978384323108
24.32500581074654         21.99929057550615        9.598549265292739
24.19032099391172         22.266861371501076       9.673714872544233
24.15457213372142         21.743661392220975       9.36941022993781
24.019887316886603        22.0112321882159         9.446355487875259
23.885202500051786        22.278802984210827       9.516895472094625
23.849453639861487        21.755603004930723       9.213722889101554
23.714768823026667        22.023173800925647       9.286042524006707
23.631039453209297        22.271555430132928       9.371449572921403
24.000000000000004        21                       8.679393895411069
24.153230209193786        21.243906593170408       9.0187378011465
24.306460418387566        21.487813186340816       9.297932630783773
23.848111715333854        21.25584820588016        8.843387052467065
24.001341924527637        21.499754799050564       9.136473179251489
23.6962234306677          21.511696411760315       8.966894541268081
23.36289009733437         21.51169641176032        8.793789694339935
23.181445048667182        21.255848205880156       8.47319863037672
23                        20.999999999999996       8.088143169924692
23.514778382000518        21.255848205880156       8.662255204829599
23.333333333333332        20.999999999999996       8.293151471902192
23.666666666666664        21                       8.490235047064502
22.839696720806877        21.299782138772137       8.270905142678746
23.021141769474063        21.555630344652293       8.604977977715464
22.679393441613755        21.59956427754427        8.405456867854118
21.42583866534556         21.476483000448905       7.3054801017277216
21.212919332672776        21.571574833557783       7.1518055255009125
20.999999999999996        21.666666666666657       6.923095122527579
21.21291933267278         21.238241500224454       6.74428840702724
21                        21.33333333333333        6.555071624997676
21                        21                       6.036244659582804
21.75917199867889         21.476483000448905       7.667378279317438
21.54625266600611         21.238241500224454       7.229333701498408
21.333333333333332        21                       6.644437070935313
21.879585999339447        21.238241500224454       7.5502731367288956
21.666666666666664        21                       7.088523623047141
22                        21                       7.368504315918398
22.666666666666668        21                       7.879335301053924
22.506363387473545        21.299782138772137       8.065417137474075
22.34606010828042         21.59956427754427        8.203288726315378
22.333333333333336        21                       7.639455683051865
22.17303005414021         21.299782138772137       7.828857383138001
22.052616053479653        21.538023638996588       7.944601082367924
21.000000000000004        35.00000000000001        14.870898697466373
21.288675134594808        35.16666666666668        15.87262096641182
21.577350269189612        35.33333333333335        16.731751544750608
21.866025403784416        35.50000000000002        17.4482904324823
21                        35.333333333333336       15.243089414042338
21.288675134594804        35.5                     16.255646962288278
21.57735026918961         35.66666666666667        17.12561281992734
21                        35.666666666666664       15.625243183681075
21.2886751345948          35.83333333333333        16.6486360112274
20.999999999999996        35.99999999999999        16.01736000638258
21.866025403784416        34.49999999999999        16.32852791608272
21.866025403784416        34.833333333333336       16.691271542276226
21.866025403784416        35.16666666666668        17.064525714409456
21.577350269189612        34.666666666666664       16.084769914564067
21.577350269189612        35                       16.403005456687616
21.288675134594808        34.833333333333336       15.598893508358618
20.999999999999996        33.99999999999999        13.969833059804243
21.288675134594804        34.16666666666666        14.9006564718477
21.57735026918961         34.33333333333333        15.686888090607287
21                        34.33333333333333        14.241822718054785
21.288675134594804        34.5                     15.235592212951474
21                        34.66666666666667        14.542177930608755
21.866025403784416        33.5                     15.343613838500461
21.866025403784416        33.83333333333333        15.661679176799847
21.866025403784416        34.16666666666666        15.98998386932723
21.57735026918961         33.666666666666664       15.026241409741418
21.57735026918961         33.99999999999999        15.3514450730603
21.288675134594804        33.83333333333333        14.568314483509493
20.999999999999996        32.99999999999999        13.179577889726323
21.288675134594804        33.166666666666664       14.01108012828144
21.57735026918961         33.33333333333333        14.732425444539617
21                        33.33333333333333        13.40016082348637
21.288675134594804        33.49999999999999        14.268279577762366
20.999999999999996        33.66666666666666        13.663579213512344
21.000000000000004        31                       11.660758596501488
21.288675134594808        31.16666666666668        12.408390023518141
21.577350269189612        31.333333333333357       13.051551437332867
21.866025403784416        31.50000000000004        13.590242837945778
21.000000000000004        31.333333333333336       11.898357674245414
21.288675134594808        31.500000000000014       12.674744371675777
21.57735026918961         31.666666666666693       13.346661055904047
21                        31.666666666666664       12.120608718480838
21.288675134594804        31.833333333333343       12.925750686324635
21                        32                       12.327511729208096
21.288675134594808        32.16666666666668        13.148936657445812
21.577350269189612        32.33333333333336        13.845962116193048
21.866025403784416        32.500000000000036       14.418588105449578
21                        32.33333333333333        12.612427321906967
21.288675134594804        32.500000000000014       13.446671933290066
21.57735026918961         32.666666666666686       14.156517075182295
20.999999999999996        32.66666666666666        12.896449375413006
21.2886751345948          32.833333333333336       13.743513669941265
21.866025403784416        32.83333333333336        14.718070533012465
21.866025403784416        33.16666666666668        15.0264124440295
21.57735026918961         33.000000000000014       14.440041518134018
21.866025403784416        31.83333333333337        13.862131322485563
21.866025403784416        32.1666666666667         14.138246411653551
21.577350269189612        32.00000000000002        13.594198283734418
22.7014637726638          32.98136830693293        15.799343151650342
22.422984316370673        33.15424553795529        15.672697992477616
22.144504860077546        33.327122768977645       15.520788221427729
22.422984316370673        32.82091220462197        15.355594416595114
22.144504860077543        32.993789435644324       15.20363573625097
22.144504860077546        32.660456102311          14.895342734528082
21                        38.00000000000001        18.237951348758326
21.288675134594808        38.166666666666686       19.59642971334489
21.577350269189612        38.33333333333337        20.676082264602414
21.866025403784416        38.50000000000005        21.476909002530334
21                        38.33333333333334        18.693795619945867
21.288675134594804        38.50000000000002        20.077743184993405
21.57735026918961         38.6666666666667         21.182864936712008
21                        38.66666666666667        19.109029521593573
21.288675134594804        38.83333333333335        20.518446287102307
21                        39                       19.48365305370145
25.575209981904095        78.51794388950984        9.887270721330975
25.787604990952048        78.75897194475492        9.76086275135713
26                        79                       9.56974168559928
25.454271657618712        78.75897194475492        9.626268371621498
25.666666666666664        79                       9.464635101551304
25.33333333333333         79                       9.343204412637977
21.000000000000004        56.00000000000001        28.05025812444894
21.288675134594808        56.16666666666669        29.371392906734236
21.577350269189612        56.33333333333337        30.286912502482853
21.866025403784416        56.50000000000005        30.796816911694908
21                        56.33333333333334        27.427229376755516
21.288675134594804        56.500000000000014       28.75055156948881
21.57735026918961         56.6666666666667         29.668258575685538
21                        56.666666666666664       26.832408259664916
21.2886751345948          56.83333333333334        28.157917862846432
20.999999999999996        56.99999999999999        26.26579477317758
21                        53                       33.34584682641376
21.288675134594808        53.16666666666666        34.834908579671186
21.577350269189612        53.333333333333314       35.967163816815614
21.866025403784416        53.499999999999964       36.742612537846604
21.000000000000004        53.333333333333336       32.71936483536496
21.288675134594808        53.499999999999986       34.247677804182494
21.577350269189612        53.66666666666664        35.419184256887256
21.000000000000004        53.66666666666667        32.11538877850567
21.288675134594808        53.83333333333332        33.68295296288386
21.000000000000004        54                       31.533918655836327
21.288675134594804        57.166666666666686       27.43080322127481
21.57735026918961         57.333333333333364       28.250311495730852
21.866025403784416        57.50000000000005        28.72431959654571
21                        57.33333333333333        25.614521940802632
21.288675134594804        57.500000000000014       26.733952677674562
21.577350269189612        57.6666666666667         27.507883240905187
21                        57.666666666666664       24.929879444582618
21.288675134594808        57.83333333333334        26.003732470229245
21.000000000000004        58                       24.21186728451688
21.866025403784416        56.833333333333385       30.106968180863174
21.866025403784416        57.166666666666714       29.41613574248033
21.57735026918961         57.00000000000003        28.959776889483916
21.288675134594808        54.16666666666669        33.08220988165005
21.577350269189612        54.33333333333337        34.201331769065554
21.866025403784416        54.50000000000006        34.8912843180833
21.000000000000004        54.33333333333334        30.980326670988596
21.288675134594808        54.500000000000014       32.48098009843418
21.57735026918961         54.6666666666667         33.552464187481874
21                        54.66666666666667        30.38409117992231
21.288675134594804        54.83333333333335        31.837106808999977
21                        55                       29.745212182637697
21.866025403784416        53.833333333333336       36.13195440462246
21.866025403784416        54.1666666666667         35.51484499803459
21.577350269189612        54.000000000000014       34.81348364965828
21                        67                       13.147171485698644
21.288675134594808        67.16666666666667        13.714621307060982
21.577350269189612        67.33333333333334        14.137187291098488
21.866025403784416        67.50000000000001        14.414869437811381
21                        67.33333333333334        12.871020079980692
21.288675134594804        67.5                     13.456928204819276
21.57735026918961         67.66666666666667        13.897952492333305
21                        67.66666666666666        12.623535927752277
21.288675134594804        67.83333333333333        13.227902356067329
21                        68                       12.404719029013513
21.866025403784416        66.50000000000001        15.336261986642421
21.866025403784416        66.83333333333336        15.025573866600574
21.866025403784416        67.16666666666669        14.718443016990209
21.577350269189612        66.66666666666669        14.730887321550611
21.577350269189612        67.00000000000001        14.432258671108892
21.288675134594804        66.83333333333334        14.00119048790274
21                        66                       13.970608690760843
21.288675134594808        66.16666666666669        14.581154872001083
21.577350269189612        66.33333333333334        15.036372637294903
21                        66.33333333333334        13.688447424226206
21.288675134594804        66.5                     14.287331580861423
21                        66.66666666666667        13.413968355871878
22.70583207283507         66.98650802938512        15.83403165775537
22.42589651648485         67.1576720195901         15.37762350983845
22.145960960134634        67.32883600979505        14.904569436523825
22.42589651648485         66.82433868625677        15.69727764024988
22.145960960134634        66.99550267646171        15.216183291318927
22.145960960134634        66.66216934312838        15.531354416545454
21                        65                       14.856371265359593
21.288675134594808        65.16666666666666        15.497298273557341
21.577350269189612        65.33333333333333        15.990182932560927
21.866025403784416        65.49999999999999        16.335025242370516
21                        65.33333333333334        14.589112790613784
21.288675134594804        65.5                     15.201339181010935
21.57735026918961         65.66666666666666        15.665523222213753
21                        65.66666666666667        14.293858599080867
21.288675134594804        65.83333333333333        14.87738437167731
21.866025403784416        65.83333333333334        15.993749201486493
21.866025403784416        66.16666666666667        15.6608281162437
21.577350269189612        66                       15.346770451933743
22.700399217566876        65.98695860007854        16.848032721518255
22.422274612972725        66.15797240005236        16.36126809659222
22.14415000837857         66.3289862000262         15.857344518300218
22.422274612972725        65.82463906671902        16.706991612008025
22.14415000837857         65.99565286669285        16.19248934080871
22.14415000837857         65.66231953335951        16.535989118958597
22.424085564728788        66.49115554315456        16.02344529049897
22.70221016932294         66.32014174318073        16.49837721108674
22.704021121079002        66.65332488628292        16.16037685649906
21                        60                       21.310141376427666
21.288675134594808        60.166666666666664       22.096759555793966
21.577350269189612        60.333333333333314       22.702621321144512
21.866025403784416        60.49999999999997        23.127726672480318
21                        60.333333333333336       20.67871519035993
21.288675134594804        60.499999999999986       21.48429402042454
21.57735026918961         60.66666666666664        22.109116436474174
21                        60.66666666666666        20.058730154649908
21.288675134594804        60.833333333333314       20.88326963541316
21                        60.99999999999999        19.450186269297376
21.288675134594808        58.16666666666667        25.473888848002193
21.577350269189612        58.33333333333334        26.31439707642756
21.866025403784416        58.500000000000014       26.733391969793548
21                        58.33333333333333        23.748919378007244
21.288675134594804        58.5                     24.89722245621781
21.57735026918961         58.66666666666667        25.62401219936877
21                        58.66666666666666        23.252880268271603
21.2886751345948          58.83333333333333        24.287464861207763
20.999999999999996        58.999999999999986       22.723749955310627
21.866025403784416        57.83333333333337        28.053646249077342
21.866025403784416        58.16666666666669        27.390003706826775
21.577350269189612        58.000000000000014       26.907624756057757
21.288675134594804        59.166666666666664       23.699049573090054
21.57735026918961         59.333333333333336       24.41511796797635
21.866025403784416        59.50000000000001        24.871955139969625
21                        59.33333333333333        22.190790755996236
21.288675134594804        59.5                     23.151773775501415
21.57735026918961         59.66666666666667        23.853525572113462
21                        59.666666666666664       21.719587896368655
21.288675134594804        59.833333333333336       22.666254317599474
21.866025403784416        59.833333333333336       24.27040005793546
21.866025403784416        60.16666666666666        23.68899056877247
21.577350269189612        60                       23.268000650193514
21.866025403784416        58.83333333333335        26.095920455714037
21.866025403784416        59.16666666666668        25.475441512439428
21.57735026918961         59                       25.011068798270053
22.144329103181548        65.32807087053357        16.900462562556335
22.422632802578676        65.15614174106713        17.4469651806223
22.700936501975804        64.98421261160071        17.97453309656819
22.4224537077757          65.49039040389309        17.071313148618955
22.700757407172826        65.31846127442665        17.587702476159684
22.70057831236985         65.65270993725258        17.212202351142984
23.535949109302567        65.49529061144665        18.22669980266971
23.257432478724006        65.65917994099061        17.77637856498631
22.97891584814544         65.82306927053457        17.3168228712692
23.25761157352698         65.32493127816467        18.162042433345004
22.979094942948414        65.48882060770862        17.691739620260993
22.97927403775139         65.15457194488269        18.077986864644593
21.866025403784416        60.83333333333331        22.563014618127145
21.866025403784416        61.16666666666663        22.01371292344202
21.866025403784416        61.499999999999964       21.47982158842528
21.577350269189612        60.99999999999997        21.626598022957236
21.57735026918961         61.3333333333333         21.1594899691089
21.288675134594804        61.16666666666664        20.4829448627329
21                        61.33333333333333        19.062973415032765
21.288675134594804        61.49999999999998        20.00831438436539
21.57735026918961         61.666666666666636       20.59744186663851
21                        61.66666666666666        18.68184561446845
21.288675134594804        61.833333333333314       19.5397689596983
21                        61.99999999999999        18.30680286760488
21.866025403784416        64.50000000000003        17.43400085318603
21.866025403784416        64.83333333333334        17.059767686090453
21.866025403784416        65.16666666666667        16.693442482485356
21.577350269189612        64.66666666666669        16.779007253535703
21.577350269189612        65                       16.380641111303053
21.288675134594804        64.83333333333334        15.919797390927078
22.422632802578676        64.82280840773382        17.830253321722758
22.144329103181544        64.99473753720025        17.27131525316404
22.144329103181548        64.66140420386692        17.650075907262057
22.14328993044437         64.32793074450687        18.046859119124207
22.420554457104323        64.15586148901372        18.637741923046946
22.69781898376428         63.98379223352055        19.20664926495391
22.4215936298415          64.48933494837377        18.22662772502803
22.69885815650145         64.3172656928806         18.781204080778398
22.699897329238627        64.65073915224065        18.370498691316584
21                        64                       15.890332543865407
21.288675134594808        64.16666666666669        16.588326725551653
21.577350269189612        64.33333333333334        17.10288282865856
21                        64.33333333333334        15.523497713350151
21.288675134594804        64.5                     16.242971522732873
21                        64.66666666666666        15.178843953848213
21.866025403784416        63.50000000000003        18.67173098026244
21.866025403784416        63.833333333333364       18.24553847236357
21.866025403784416        64.16666666666669        17.832961763338215
21.577350269189612        63.666666666666686       17.888391925287312
21.577350269189612        64.00000000000001        17.48882947753646
21.288675134594804        63.83333333333334        16.96125911315504
22.420554457104327        63.82252815568039        19.062717754248858
22.14328993044437         63.99459741117353        18.458827489801255
22.14328993044437         63.6612640778402         18.884411659351755
21                        62.99999999999999        17.22402056960192
21.288675134594808        63.16666666666667        17.839631178374628
21.577350269189612        63.33333333333335        18.32220131526128
21                        63.33333333333333        16.727938689264462
21.288675134594804        63.5                     17.374685543218693
21                        63.666666666666664       16.283376014018963
22.69898562607454         73.00065310278907        11.305709851631624
22.421332218644498        73.16710206852606        11.001478538344053
22.143678811214457        73.33355103426304        10.686168623710019
22.421332218644498        72.8337687351927         11.19237079146487
22.143678811214457        73.00021770092968        10.871804950173031
22.143678811214457        72.66688436759632        11.06234540977488
22.424065287218877        72.49701859609111        11.392118055507641
22.704451763223293        72.32715282458588        11.713140120929939
22.701718694648918        72.66390296368748        11.506954728318556
23.549948660592715        72.49997223290657        12.201682189090127
23.266294315753324        72.66686585620074        11.907248829627958
22.98263997091393         72.83375947949492        11.608591383808475
23.269027384327703        72.33011571709915        12.119788013234444
22.98537303948831         72.4970093403933         11.815483413955159
22.988106108062688        72.16025920129172        12.027315960026288
22.972444511596684        73.1687809128797         11.4026002432294
23.256098856436076        73.00188728958554        11.696212987859898
23.539753201275467        72.83499366629135        11.985601646133135
23.24590339711883         73.33690872297032        11.490168935898328
23.52955774195822         73.17001509967615        11.774512892982525
23.51936228264098         73.50503653306095        11.568415929638578
22.67914738041006         73.98340941295626        10.735087914045165
22.397939453798667        74.15041431025344        10.441546511503363
22.116731527187273        74.3174192075506         10.137255901706377
22.408106721534846        73.82227294197085        10.624715382358817
22.126898794923452        73.98927783926803        10.316098234123109
22.13706606265963         73.66113647098544        10.499612780253752
22.394075686848417        74.48357025558154        10.262670604640713
22.67528361345981         74.31656535828436        10.551820520680684
22.67141984650956         74.64972130361248        10.371463345648664
22.414719470089672        73.49468750524846        10.811286368544174
22.692372877519713        73.32823853951146        11.111881355488247
22.685760128964887        73.65582397623386        10.9216740429595
23.51215707387164         74.51960215863122        10.985513829732872
23.230623409100865        74.67402718873434        10.72583621993137
22.949089744330088        74.82845221883747        10.46200373967
23.234487176051115        74.34087124340624        10.911008144116826
22.952953511280338        74.49529627350935        10.64331318011279
22.956817278230588        74.16214032818124        10.82753283888759
23.23929064856401         73.66449415969272        11.295000462757942
22.959219014487033        73.82395178632449        11.017224457560156
22.96583176304186         73.4963663496021         11.20810175858752
23.23688891230756         74.00268270154947        11.100940423710416
23.51696054638453         73.8432250749177         11.369987470215978
23.514558810128086        74.18141361677445        11.17568677024743
22.9337178854744          75.81234667354892        9.94067713066978
22.936938746821006        75.48926414935659        10.108755992352604
22.940159608167612        75.16618162516426        10.278247441604726
23.209542275429307        75.67256852558025        10.183592482174099
23.212763136775912        75.34948600138792        10.354445681336287
23.48536666538421         75.53279037761158        10.422611108143998
23.22169327293839         75.01175659506113        10.538670329198153
23.503226937709165        74.857331564958          10.794938346331659
23.494296801546685        75.19506097128479        10.607304105802072
23.197801592136237        76.01273918592533        10.00070079766876
23.47362598209114         75.87296103795666        10.237752627820381
23.46188529879807         76.21313169830172        10.054434276719098
24.361524384388247        72.99889913463831        12.386904374733446
24.080803683805826        73.1676116007792         12.11717864742494
23.800082983223405        73.33632406692007        11.844349165726594
24.09099914312307         72.8325901673944         12.33232525378319
23.81027844254065         73.00130263353527        12.054970950577722
23.820473901857895        72.66628120015048        12.270584525235456
20.999999999999996        69                       11.718830957963037
21.288675134594804        69.16666666666667        12.17826695696829
21.57735026918961         69.33333333333333        12.547856530277613
21.866025403784416        69.5                     12.827599677890843
20.999999999999996        69.33333333333334        11.501388243720804
21.2886751345948          69.5                     11.966743350272424
21.57735026918961         69.66666666666666        12.342252031127838
20.999999999999993        69.66666666666666        11.303427827460983
21.2886751345948          69.83333333333331        11.774702041558694
21.866025403784416        69.83333333333333        12.596015845827358
21.866025403784416        70.16666666666664        12.370292958971564
21.57735026918961         69.99999999999999        12.126660567190722
21.288675134594808        68.16666666666667        12.909175070757481
21.577350269189612        68.33333333333334        13.301338819005696
21.866025403784416        68.50000000000001        13.581210273758325
21                        68.33333333333334        12.17439705554136
21.288675134594804        68.5                     12.685974801513844
21.57735026918961         68.66666666666667        13.085260253990738
20.999999999999996        68.66666666666667        11.945767698524648
21.2886751345948          68.83333333333334        12.464467148725642
21.866025403784416        68.83333333333334        13.325223664165035
21.866025403784416        69.16666666666667        13.07402013220932
21.57735026918961         69                       12.814166853315474
21.866025403784416        67.83333333333334        14.137106524110157
21.866025403784416        68.16666666666669        13.859220136092397
21.577350269189612        68                       13.599707392827712
22.699957209871208        67.98461841724786        14.902990796788965
22.42197994117561         68.15641227816525        14.477631793166807
22.144002672480013        68.32820613908262        14.0370382854898
22.42197994117561         67.82307894483192        14.770713254094868
22.144002672480013        67.9948728057493         14.322583947120894
22.144002672480013        67.66153947241597        14.608006134435676
22.42393822883023         67.490375482211          15.069302973083138
22.70387378518045         67.31921149200603        15.513953886332782
22.701915497525828        67.65191495462695        15.203606932677294
23.530287315179216        67.49540830028944        16.100392586732806
23.25351061340988         67.65847833927558        15.708154081664897
22.976733911640544        67.82154837826172        15.309020151683672
23.2554689010645          67.32577487665466        16.027721988178115
22.978692199295164        67.48884491564081        15.619112172884446
22.980650486949784        67.1561414530199         15.938935011852209
22.69607204186485         69.98753344499346        13.28054028826814
22.419389829171372        70.15835562999564        12.912199494013343
22.142707616477892        70.3291778149978         12.535496403698508
22.419389829171372        69.82502229666231        13.153179303560574
22.142707616477892        69.99584448166448        12.765917279296007
22.142707616477892        69.66251114833115        13.00219910010153
22.695603341768617        68.98527419149258        14.05473021601435
22.41907736244055         69.15684946099506        13.662015604828992
22.142551383112483        69.32842473049752        13.252972092121192
22.41907736244055         68.82351612766172        13.922957791623265
22.142551383112483        68.9950913971642         13.506653412677428
22.142551383112483        68.66175806383086        13.765117810871182
22.419233595805963        69.49093587882868        13.403857529322694
22.695759575134026        69.3193606093262         13.789187057021586
22.695915808499436        69.65344702715983        13.531123747772886
22.42052865180808         68.48996420291348        14.196227463060318
22.698505920503678        68.3181703419961         14.6121026111946
22.697054631136147        68.65172226674434        14.329349084269731
22.981647080537375        71.8250071272506         12.23720752755503
23.256109329277074        71.6596115690169         12.545800663963957
23.530571578016772        71.4942160107832         12.850045438692716
23.262568356802387        71.99486364305803        12.330020971234726
23.537030605542085        71.82946808482433        12.628377620762826
23.5434896330674          72.16472015886545        12.412256537562055
25.575209981904095        78.18461055617651        10.098976092505836
25.787604990952048        78.09230527808825        10.245513891816783
26                        78                       10.388578993453704
25.787604990952048        78.42563861142159        10.039488948447769
26                        78.33333333333333        10.188234477890592
26                        78.66666666666666        9.915288708605749
25.333379822708714        78.01194554300659        10.085277070529735
25.303944672561286        77.74697525174842        10.217246114001078
25.274509522413865        77.48200496049026        10.344872725935064
25.545774831756667        77.91964026491834        10.234030489188022
25.51633968160924         77.65466997366016        10.364742454332571
25.75816984080462         77.82733498683008        10.379311210172146
25.02819763114849         77.95152062485208        9.975882120214411
24.72301543958827         77.89109570669757        9.861467709459255
24.998762481001066        77.68655033359391        10.106193686370709
24.985732317744205        77.32879683064053        10.28708421775202
24.70998527633141         77.53334220374418        10.04458293178001
24.696955113074544        77.17558870079077        10.224342189524625
25.516339681609246        77.32133664032685        10.54132215462401
25.758169840804626        77.16066832016341        10.734781060055798
26.000000000000004        77                       10.92524944223043
25.75816984080462         77.49400165349675        10.558794163276923
26                        77.33333333333333        10.749855348964061
26                        77.66666666666666        10.570965199371877
24.282966104826798        76.03097959526119        10.60799187180946
24.324703372686162        76.36144658715448        10.45656321695811
24.36644064054552         76.69191357904775        10.306114806772573
24.005358941719535        76.2050871830564         10.366320614977155
24.047096209578893        76.53555417494968        10.216985314352602
23.727751778612266        76.3791947708516         10.121208675987422
24.017099625012605        75.86491652271133        10.55135850178194
23.739492461905336        76.03902411050652        10.3046167303294
23.751233145198405        75.69885345016145        10.489564913893489
25.72074418428123         76.8395548429998         10.886478089527376
25.478914025085842        77.00022316316323        10.692268288068526
25.23708386589046         77.16089148332665        10.49506796335235
25.441488368562446        76.67910968599962        10.843543928234988
25.199658209367065        76.83977800616303        10.645592707491666
25.16223255284367         76.51866452899942        10.796446958353203
24.91088100469741         76.6865698763133         10.585838562046586
24.948306661220805        77.0076833534769         10.436296636538092
24.659529456551144        76.85447522362716        10.372571789679931
24.61779218869178         76.52400823173389        10.523821533200952
24.57605492083242         76.1935412398406         10.676051521387924
24.869143736838044        76.35610288442001        10.738869883569182
23.771703543646638        75.35782000419991        10.68285523066642
24.05804042190906         75.18284963078821        10.939873045864754
24.344377300171487        75.00787925737654        11.19366455373895
24.03757002346083         75.52388307674977        10.74426110284672
24.323906901723255        75.34891270333809        10.99573098447603
24.303436503275027        75.68994614929963        10.800506757166254
24.06697055807154         74.84512022446144        11.1304133562817
23.780633679809114        75.02009059787311        10.870471884703928
23.78956381597159         74.68236119154632        11.061029781613007
23.792477970459736        74.3462781704808         11.25091379461217
24.072798867047823        74.17295418233039        11.513563495301138
24.353119763635917        73.99963019417996        11.773462931799884
24.06988471255968         74.5090372033959         11.320087683456322
24.35020560914777         74.33571321524548        11.576395321109361
24.347291454659626        74.67179623631101        11.383129195089031
23.797281442972626        73.66990108676728        11.643686820673057
24.078002143555047        73.50118862062641        11.912268407655885
24.358722844137468        73.33247615448552        12.177746240248817
24.07520060330427         73.83476564047362        11.712035821393473
24.355921303886692        73.66605317433275        11.973265759271001
23.79487970671618         74.00808962862405        11.445236427915727
25.160936276916875        76.17635385184482        10.977057811795923
24.86784746091125         76.0137922072654         10.919775354156592
24.574758644905625        75.851230562686          10.857251609120079
25.159640000990077        75.83404317469021        11.160237983042531
24.866551184984452        75.6714815301108         11.10325014254789
25.158343725063283        75.49173249753561        11.345987472092917
24.615699441802086        75.1691636707629         11.24923265161792
24.887021583432684        75.33044808414925        11.300006957735983
24.595229043353854        75.51019711672444        11.051887459392454
25.441488368562446        76.34577635266629        11.019963277049097
25.720744184281223        76.17288817633315        11.240588125198707
26                        76                       11.458321502801788
25.720744184281227        76.50622150966647        11.062579072698652
26                        76.33333333333333        11.278722746615898
26                        76.66666666666666        11.101032059758762
25.71944790835443         75.83057749917853        11.425107444404269
25.44019209263565         76.00346567551168        11.202528363373402
25.438895816708854        75.66115499835706        11.38766276750132
24.619738711726765        74.83560462478816        11.437484930157883
24.89510012328204         74.66332999219978        11.67875726930132
25.17046153483732         74.4910553596114         11.917481571169214
24.891060853357363        74.99688903817452        11.487595877417402
25.166422264912637        74.82461440558612        11.723411065941477
25.162382994987958        75.15817345156086        11.532913032916072
24.898014277770187        74.32724697113426        11.874765138920177
24.622652866214906        74.49952160372263        11.630221185642352
24.625567020703052        74.16343858265711        11.826758925797067
23.530258545096874        68.49129992290949        15.180547285803042
23.252040143987458        68.6559580124372         14.811239527964833
22.973821742878037        68.82061610196489        14.43596717136855
23.253491433354988        68.32240608768896        15.102785071700097
22.975273032245568        68.48706417721664        14.719049377363676
22.976724321613098        68.1535122524684         15.010266242028681
23.253501023382434        67.99044221348227        15.400774253138012
23.53027772515177         67.82737217449612        15.784386839333855
23.53026813512432         68.15933604870281        15.47777173902399
23.821660399131037        72.33614177033098        12.482769833381193
24.093372137669355        72.1723113077554         12.760856679429306
24.365083876207677        72.0084808451798         13.035942727234408
24.092185640396213        72.50245073757489        12.543928096159847
24.36389737893453         72.3386202749993         12.814270868841337
24.36271088166139         72.6687597048188         12.59792475134096
24.086913110144042        71.83705923371427        12.982154403943229
23.81520137160572         72.00088969628986        12.698705869874008
23.808742344080407        71.66563762224874        12.920188641095885
23.808641560581442        71.3326080632223         13.150242695618816
24.08671154314611         71.17100011566137        13.446832648176517
24.364781525710782        71.00939216810046        13.739815296365654
24.086812326645074        71.50402967468783        13.21138266269395
24.364882309209744        71.3424217271269         13.498969379923505
24.36498309270871         71.67545128615336        13.264345190213035
24.08597111380865         70.83836812789336        13.688151619459015
23.80790113124398         70.99997607545427        13.385800459725404
23.52983114867931         71.16158402301518        13.079841995623283
23.80716070190652         70.66734408768625        13.627497867207346
23.52909071934185         70.82895203524716        13.315778195929262
23.528350290004386        70.49632004747913        13.557854039610431
25.181921014347406        72.51891452766279        13.149944265964026
24.90845547102769         72.67890939665463        12.898469473868582
24.63498992770797         72.83890426564646        12.644122843458314
24.909641968300832        72.34876996683514        13.11793303568404
24.636176424981112        72.50876483582697        12.85936481266972
24.637362922254255        72.17862540600747        13.079932522774094
22.69924142215306         70.98757944335897        12.5709015422024
22.421502749363516        71.15838629557263        12.22669149150387
22.143764076573966        71.32919314778627        11.87074186840822
22.421502749363516        70.82505296223931        12.449806642024882
22.143764076573966        70.99585981445296        12.085496056422317
22.143764076573966        70.66252648111964        12.309649800398685
22.424150552578382        71.4926607096144         12.011538577092088
22.701889225367932        71.32185385740074        12.349841926816179
22.704537028582802        71.65612827144251        12.134296755904007
22.420446289267442        70.49170429611746        12.677848347660516
22.69712850196092         70.3208821111153         13.03768459886231
22.69818496205699         70.65423077723713        12.80113835017373
23.253461526062203        71.32533715497513        12.768711794495097
22.9789992773225          71.49073271320881        12.453678456039663
22.97635147410763         71.15645829916704        12.675663828998285
23.25198066738728         70.66007317943908        13.23420968519822
22.97561104477017         70.82382631139902        12.905225519395433
23.250924207291206        70.32672451331725        13.477932850245868
22.9745545846741          70.4904776452772         13.142205505904922
22.97349812457803         70.15712897915535        13.385494933131717
23.25272109672474         70.9927051672071         12.998390918158925
23.51324972764649         25.462979229887214       10.976555150625536
23.24075747718822         25.635898306892337       10.902665453388916
22.96826522672995         25.808817383897455       10.82000868265488
23.23638577244112         25.302602525267655       10.717394697666085
22.963893521982854        25.475521602272778       10.635856663103725
22.95952181723575         25.142225820648093       10.45410907673101
23.24009174560618         24.96312221526948        10.537638273352856
23.520661673976605        24.784018609890857       10.612939872445313
23.516955700811547        25.123498919889034       10.793366495471364
24.41112164205703         23.507048703362994       10.434424744548833
24.37994185952094         23.771221498512055       10.55649339104778
24.34876207698486         24.035394293661113       10.679397316497264
24.113596117006324        23.562141693473365       10.305086018788625
24.08241633447024         23.826314488622426       10.42604884522993
23.816070591955626        23.61723468358374        10.170228203854917
24.073963933703794        24.17177562907164        10.60337988220831
23.79916579042273         24.30815696448216        10.522005870558349
23.807618191189178        23.962695824032952       10.345308410528238
24.34984834133514         24.35947964265698        10.852540774876463
24.350934605685417        24.683564991652837       11.028430693613387
24.3520208700357          25.007650340648695       11.207067072708428
24.075050198054075        24.495860978067498       10.776396418399075
24.076136462404353        24.819946327063356       10.952159414947843
23.80025205477301         24.632242313478017       10.694895484560849
24.0724304892393          25.159426637061536       11.13648398780437
23.792840108442896        25.311202933474373       11.05964668044337
23.796546081607953        24.971722623476197       10.875890066438105
23.53350542597574         30.489725653889234       14.322458597255752
23.256283452808823        30.652817521382076       14.238186831696027
22.979061479641903        30.815909388874914       14.139979924514329
22.701839506474982        30.979001256367752       14.027837875710548
23.254896920703487        30.31894528794255        13.971082510526587
22.97767494753657         30.482037155435386       13.873369845975647
22.700452974369647        30.645129022928224       13.7617220398024
22.976288415431235        30.148164921995864       13.6142800651353
22.699066442264314        30.3112567894887         13.50312650159276
22.697679910158982        29.977384556049174       13.25205126108173
23.53812075013939         29.492126000392496       13.554781107608648
23.257973803479256        29.65387885227806        13.466707306460332
22.977826856819117        29.815631704163614       13.365797357617954
23.259285894771594        29.321365159165545       13.224565543982145
22.979138948111455        29.4831180110511         13.124677968299213
22.698992001451316        29.64487086293666        13.011954244922382
22.980451039403793        29.150604317938587       12.88987195525274
22.700304092743657        29.312357169824146       12.778170605035246
23.256435362091374        29.9864120701103         13.715222449739105
23.536582308751505        29.824659218224742       13.80332868664879
23.535043867363623        30.157192436056988       14.059221183197753
24.356035472993753        25.341805072419106       11.396128231695538
24.360050075951804        25.675959804189514       11.589017607997611
24.364064678909855        26.010114535959925       11.785735201614651
24.076445092197346        25.493581368831943       11.325635299761469
24.080459695155398        25.82773610060235        11.518614829033588
23.796854711400943        25.64535766524478        11.248888145370513
23.536755966964648        26.471169444889004       11.565205480966739
23.25572711997177         26.644627556487432       11.485480531003276
22.974698272978888        26.818085668085857       11.39560822825697
23.256428303400327        26.308025116893532       11.290426090170111
22.975399456407445        26.481483228491957       11.201255584944393
22.976100639836005        26.144880788898057       11.01155254265573
23.248592890294276        25.971961711892934       11.094574567859006
23.52108514075254         25.799042634887808       11.168829519564866
23.528920553858594        26.135106039888406       11.365046296345268
23.812525537613052        26.31748447524598        11.645541952770413
23.804690124506998        25.981421070245382       11.4452438451499
24.088295108261452        26.163799505602952       11.719051859652977
23.534108720958894        27.492451143257966       12.185659143421733
23.256437964899217        27.657438748463065       12.10198247516007
22.978767208839535        27.822426353668156       12.007508816595035
23.253962289301267        27.32548202206674        11.893241735267432
22.976291533241586        27.490469627271832       11.799747249790665
22.973815857643636        27.158512900875508       11.596551545036109
23.25484470463652         26.985054789277086       11.686901522874221
23.535873551629393        26.811596677678658       11.767104147929544
23.534991136294146        27.152023910468312       11.973922035414562
23.53954442804661         28.492246256669777       12.844987691947308
23.26023501337641         28.6547786633504         12.758301597106312
22.9809255987062          28.817311070031018       12.660205813597466
23.26006176962436         28.32396882407094        12.535465074524726
22.980752354954156        28.48650123075155        12.438009702645557
22.980579111202108        28.15569139147209        12.221215233117832
23.259760454073998        28.98807191125797        12.988212734449842
23.539069868744203        28.82553950457735        13.075143824978872
23.538595309441796        29.158832752484923       13.311741630199375
23.25824986726179         27.990703786266998       12.31590368441085
23.535920623321466        27.825716181061903       12.399795145400276
23.537732525684035        28.15898121886584        12.61957132824219
24.36598361338882         28.010877427069172       13.048872069898616
24.09050388494142         28.17133370360271        12.989073350232493
23.81502415649401         28.331789980136243       12.921111890915391
24.088691982578844        27.838068665798772       12.764137661476505
23.813212254131443        27.998524942332306       12.695935864684893
23.811400351768867        27.66525990452837        12.476400019317545
24.367526098068616        30.008641398258113       14.519804803640698
24.08951920737099         30.16900281680182        14.463755227342473
23.811512316673365        30.32936423534553        14.397973158547305
24.091057648758877        29.836469598969575       14.201874871673091
23.81305075806125         29.99683101751328        14.13541427368367
23.814589199449134        29.664297799681037       13.880200306329073
25.29771314672674         21.644516522324757       9.866873749008326
25.24042836413819         21.931603954104936       10.008292598904665
25.183143581549636        22.218691385885116       10.142304821393898
25.125858798961087        22.50577881766529        10.26891041647603
25.01837230701161         21.67358427472025        9.754066441931446
24.96108752442306         21.960671706500424       9.893255243285958
24.903802741834507        22.2477591382806         10.025037417233367
24.739031467296478        21.702652027115736       9.637434653702929
24.681746684707928        21.98973945889591        9.774393406515781
24.54706186787311         22.25731025489084        9.853089733035606
24.76911792499969         22.515329934275528       10.100859189303527
24.4123770510383          22.524881050885764       9.925380785837575
24.670153882715773        22.997176878031052       10.302129979051937
24.541265466877036        22.761028964458408       10.114104894546259
24.89800634083843         22.75147784784817        10.287369658877122
25.531808764484495        21.763011014883173       10.047683504010475
25.765904382242248        21.881505507441588       10.223673003060451
26.000000000000004        22                       10.394842246157978
25.474523981895945        22.05009844666335        10.18545775794045
25.708619599653698        22.168592939221764       10.357802661024007
25.417239199307392        22.337185878443528       10.315825384463349
24.682174856952955        23.3444654534102         10.488838499204762
24.910027315075617        23.09876642322732        10.474278185634713
25.13787977319827         22.85306739304444        10.456018949838386
24.922048289312798        23.44605499860647        10.661720152229742
25.149900747435453        23.200355968423587       10.643660923038322
25.161921721672638        23.547644543802736       10.831836336075808
24.65099507441687         23.60863824855926        10.611330973551492
24.89086850677671         23.71022779375553        10.785471733375232
24.619815291880784        23.87281104370832        10.734658726849089
24.62264299363665         24.203540975136583       10.912232601233018
24.893696208532575        24.040957725183787       10.962679971699242
25.1647494234285          23.878374475230995       11.008678938339731
24.896523910288437        24.371687656612046       11.142364008970787
25.167577125184366        24.209104406659254       11.187997339551327
25.17040482694023         24.539834338087516       11.369791539710599
24.89761017463872         24.69577300560791        11.320388449098397
24.624815522337208        24.8517116731283         11.266146960097746
24.62372925798693         24.52762632413244        11.087816550486409
21.288675134594808        62.166666666666686       19.062900650183735
21.577350269189612        62.33333333333337        19.634611436118014
21.866025403784416        62.500000000000064       20.021935225407514
21                        62.33333333333333        17.903639427454912
21.288675134594804        62.500000000000014       18.6408558943406
21.57735026918961         62.6666666666667         19.193685364581384
21                        62.66666666666666        17.542711994787258
21.288675134594804        62.83333333333334        18.261047145979667
21.866025403784416        62.833333333333385       19.55536749860608
21.866025403784416        63.16666666666671        19.105299416891018
21.577350269189612        63.00000000000003        18.749693517378148
21.866025403784416        61.83333333333333        20.979205339471534
21.866025403784416        62.1666666666667         20.493243218465608
21.577350269189612        62.00000000000001        20.108699587404292
22.698544735441587        62.9844356274688         20.565408622565936
22.421038291555863        63.15629041831255        19.95614356050746
22.14353184767014         63.32814520915629        19.324917679739663
22.421038291555863        62.82295708497922        20.42204601553526
22.14353184767014         62.99481187582296        19.77465312556763
22.14353184767014         62.66147854248965        20.240888216482304
22.420796374330095        63.48940928699646        19.501992627855874
22.698302818215815        63.31755449615272        20.097612777650838
22.698060900990047        63.650673364836635       19.644692991779976
22.703480864456132        61.98808895249204        22.05297746390718
22.424329044232227        62.158725968328056       21.3986984240125
22.14517722400832         62.32936298416406        20.721684344512617
22.424329044232227        61.825392634994685       21.91234505226284
22.14517722400832         61.99602965083069        21.214161655166887
22.14517722400832         61.66269631749732        21.721293093768878
22.422683667894045        62.49084152665364        20.90310883326732
22.70183548811795         62.320204510817625       21.542594410447336
22.70019011177977         62.652320069143215       21.046738130000296
22.697972325670364        60.98498070966481        23.68079371960945
22.420656685041717        61.156653806443195       22.978812171182717
22.143341044413066        61.32832690322158        22.245154794121362
22.420656685041717        60.82332047310987        23.539898675322267
22.143341044413066        60.99499356988825        22.792643713699675
22.143341044413066        60.66166023655492        23.355542992945928
22.422492864636972        61.491023220718944       22.43704384211248
22.69980850526562         61.31935012394055        23.121118761821798
22.701644684860874        61.65371953821629        22.578513343254407
23.537303910998062        61.493336260502154       23.862470967897938
23.259362895484088        61.658253824498786       23.277824248690827
22.98142187997011         61.82317138849541        22.6746597473605
23.25752671588883         61.323884410223044       23.832868218032267
22.979585700374855        61.48880197421967        23.214949671705114
22.977749520779597        61.15443255994393        23.772309135269218
22.701736976101266        59.98830883385888        25.452833070745275
22.42316645199565         60.158872555905916       24.706559200912377
22.144595927890034        60.329436277952944       23.9315237348238
22.42316645199565         59.825539222572594       25.313332195863406
22.144595927890034        59.99610294461962        24.51554218044572
22.144595927890034        59.6627696112863         25.11970621893804
22.42191156851868         60.49109651450789        24.115257068607143
22.7004820926243          60.32053279246085        24.846209548013007
22.69922720914733         60.652756751062824       24.2555297643011
21                        43.00000000000001        26.378977415047185
21.288675134594808        43.166666666666686       28.104173168273036
21.577350269189612        43.33333333333336        29.580411507869506
21.866025403784416        43.50000000000003        30.80769243383649
21                        43.33333333333334        26.842459553359895
21.288675134594804        43.500000000000014       28.663095238935124
21.57735026918961         43.666666666666686       30.234773510880753
21                        43.66666666666667        27.4434036861316
21.288675134594804        43.83333333333334        29.359479304055988
21                        44.00000000000001        28.181809813362083
21.288675134594808        44.16666666666666        30.01762283749796
21.577350269189612        44.33333333333331        31.577047276077526
21.866025403784416        44.49999999999996        32.860083129101334
21.000000000000004        44.33333333333334        28.72528569724875
21.288675134594808        44.49999999999999        30.667308721561344
21.577350269189612        44.66666666666664        32.332943160317846
21.000000000000004        44.66666666666668        29.268930101935208
21.288675134594808        44.83333333333333        31.3171631264244
21.000000000000004        45.000000000000014       29.812743027421234
21.866025403784416        43.83333333333334        31.49199183785972
21.866025403784416        44.16666666666664        32.17612206961475
21.577350269189612        44                       30.905994979613304
21.288675134594808        45.166666666666664       31.83546666104521
21.577350269189612        45.333333333333314       33.520893835872826
21.866025403784416        45.49999999999996        34.86902455190397
21.000000000000004        45.33333333333335        30.418705917593353
21.288675134594808        45.49999999999999        32.478300498723655
21.57735026918961         45.66666666666664        34.20059862105782
21                        45.666666666666686       30.945274607212678
21.288675134594804        45.83333333333333        33.041740135849864
21                        46.000000000000014       31.39244909627944
21.866025403784416        44.83333333333329        33.54830134136266
21.866025403784416        45.16666666666663        34.21794848229672
21.577350269189612        44.99999999999997        32.93620403375902
21.000000000000004        47.00000000000001        33.340847701215466
21.288675134594808        47.16666666666667        35.33374461697296
21.577350269189612        47.33333333333333        36.97120972701083
21.866025403784416        47.499999999999986       38.25324303132887
21.000000000000004        47.33333333333334        33.62207239679878
21.288675134594808        47.5                     35.6823216867051
21.57735026918961         47.66666666666666        37.38713917089158
21                        47.66666666666667        33.9612887419628
21.288675134594804        47.83333333333333        36.088890406017725
21                        48                       34.35849673670708
21                        50                       35.133171252527305
21.288675134594808        50.16666666666667        37.19751427974329
21.577350269189612        50.33333333333334        38.79106063204024
21.866025403784416        50.50000000000001        39.9138103094175
21                        50.333333333333336       35.21597667279307
21.288675134594804        50.5                     37.188335554552374
21.57735026918961         50.66666666666667        38.689897761391634
21                        50.66666666666667        35.152618432553936
21.288675134594804        50.833333333333336       37.03299316885554
21                        51.00000000000001        34.943096531808784
21.288675134594808        51.16666666666667        36.86300826570623
21.577350269189612        51.33333333333333        38.31844150739512
21.866025403784416        51.5                     39.30939625687592
21                        51.33333333333334        34.74970165163126
21.288675134594804        51.5                     36.613045519122295
21.57735026918961         51.66666666666666        38.01191089440533
21                        51.66666666666667        34.4735427380431
21.288675134594804        51.83333333333333        36.28031873912805
21                        52                       34.114619791044746
21.866025403784416        50.83333333333334        39.7661818139362
21.866025403784416        51.16666666666667        39.56471046308901
21.577350269189612        51                       38.53109106207649
21.288675134594808        52.16666666666666        36.08401914824762
21.577350269189612        52.33333333333331        37.45175533934589
21.866025403784416        52.499999999999964       38.21782836433963
21                        52.333333333333336       33.82599782801717
21.288675134594804        52.499999999999986       35.69024035417048
21.57735026918961         52.666666666666636       36.95281971421903
21                        52.666666666666664       33.569740173140175
21.288675134594804        52.833333333333314       35.32882586824334
21.866025403784416        52.8333333333333         37.764549316760416
21.866025403784416        53.16666666666663        37.27281070792971
21.577350269189612        52.99999999999998        36.47922154614358
21.866025403784416        51.83333333333332        39.00910440373621
21.866025403784416        52.16666666666664        38.64524843955729
21.577350269189612        51.999999999999986       37.76361517239521
22.702238762804566        51.98275178530673        40.89588128143574
22.423500976464517        52.155167856871145       40.126782784783586
22.144763190124465        52.32758392843555        39.23409847908469
22.423500976464517        51.821834523537824       40.4950755658673
22.144763190124465        51.99425059510223        39.63195490723561
22.144763190124465        51.66091726176891        39.96624722434733
22.700820597785697        52.98651781291628        39.53136713947878
22.422555533118604        53.15767854194418        38.69232738699034
22.14429046845151         53.32883927097207        37.76274251977976
22.422555533118604        52.82434520861084        39.214599226381495
22.14429046845151         52.99550593763874        38.28897752451678
22.14429046845151         52.6621726043054         38.77675296800163
22.42302825479156         52.48975653274099        39.69536495352261
22.701766041131606        52.31734046117658        40.49039112999743
22.70129331945865         52.65192913704642        40.035553082678405
22.700203299448702        56.98821341645445        31.50781211409876
22.42214400089394         57.15880894430299        30.636342795911546
22.14408470233918         57.329404472151516       29.708511956727193
22.42214400089394         56.825475610969654       31.351680812520538
22.14408470233918         56.99607113881819        30.41208903799906
22.14408470233918         56.66273780548485        31.114682411719144
21.288675134594808        55.166666666666686       31.20002206958867
21.577350269189612        55.33333333333337        32.2469411741766
21.866025403784416        55.50000000000006        32.88596949640126
21.000000000000004        55.33333333333334        29.18574093703518
21.288675134594808        55.50000000000003        30.592199387735977
21.577350269189612        55.6666666666667         31.590767056073283
21.000000000000004        55.66666666666667        28.62075625097219
21.288675134594808        55.83333333333336        29.97886326542259
21.866025403784416        55.83333333333339        32.180136745958464
21.866025403784416        56.16666666666672        31.483752551056273
21.577350269189612        56.00000000000004        30.934115501507932
21.866025403784416        54.8333333333334         34.21997278944689
21.866025403784416        55.16666666666673        33.55153451555303
21.577350269189612        55.00000000000004        32.89826605345814
22.699795306556712        54.98399703142787        35.79863713387767
22.421872005632615        55.15599802095194        34.89968238260391
22.143948704708514        55.32799901047599        33.92879317011159
22.421872005632615        54.822664687618605       35.588936382611834
22.143948704708514        54.99466567714266        34.60620267969149
22.143948704708514        54.661332343809335       35.286485444013266
22.705372875322638        55.98406816383076        33.679688816854316
22.425590384809897        56.15604544255386        32.785321035396294
22.145807894297157        56.32802272127695        31.82436373367623
22.425590384809897        55.82271210922053        33.50161055475158
22.145807894297157        55.99468938794362        32.525976313034896
22.145807894297157        55.661356054610295       33.23703744793404
22.42386719285192         56.49076052676176        32.06717206671545
22.70364968336466         56.318783248038656       32.95307220144994
22.70192649140668         56.65349833224655        32.22911330053127
22.423731195221254        55.48935506508623        34.20533685858121
22.701654496145352        55.317354075562164       35.10170180801014
22.703513685733995        55.65071111969646        34.395385702335474
23.538924873433615        56.48856716128878        33.78471652488816
23.259351015438646        56.655115913010675       33.074482355020855
22.979777157443674        56.82166466473256        32.31551421809101
23.261074207396625        56.320400828802775       33.80767159773968
22.981500349401653        56.486949580524666       33.04275943266684
22.98322354135963         56.152234496316765       33.77266236172839
23.54098420304514         52.48468191696118        41.47412183088837
23.260929667958663        52.651960548946214       40.91570156723865
22.98087513287218         52.81923918093125        40.268116670102344
23.26140238963162         52.31737187307637        41.37254072328351
22.981347854545135        52.484650505061396       40.74862921972447
22.98182057621809         52.15006182919154        41.1797938734659
21.866025403784416        28.83333333333335        11.700691367428215
21.866025403784416        29.166666666666682       11.910229505844082
21.866025403784416        29.500000000000014       12.130537241178736
21.577350269189612        29.000000000000007       11.444429047602078
21.57735026918961         29.333333333333343       11.65357620530316
21.288675134594804        29.16666666666667        11.088794694321791
22.423085923952137        29.15322898447443        12.43111155878081
22.144555663868275        29.32661449223722        12.291057192033652
22.144555663868275        28.99328115890389        12.070485904093522
22.14324357257594         29.659128185349736       12.517591170192942
22.421773832659795        29.48574267758694        12.658113679667972
22.42046174136746         29.818256370699455       12.891429176827234
21                        29.333333333333336       10.656589102976394
21.288675134594804        29.500000000000007       11.314065435067299
21.57735026918961         29.66666666666667        11.883721292052355
21                        29.666666666666664       10.90178681206233
21.288675134594804        29.833333333333336       11.564137490156977
21                        29.999999999999996       11.171785835492601
21.288675134594808        30.166666666666657       11.794442119156024
21.577350269189612        30.333333333333314       12.344538460470662
21.866025403784416        30.499999999999975       12.822074859436684
21.000000000000004        30.333333333333332       11.29192854378894
21.288675134594808        30.49999999999999        11.990951802287404
21.577350269189612        30.666666666666647       12.617415118437027
21.000000000000004        30.666666666666664       11.454919464125162
21.288675134594808        30.83333333333332        12.230309697458722
21.866025403784416        30.83333333333333        13.073708359787036
21.866025403784416        31.166666666666686       13.329764352623343
21.577350269189612        31.000000000000004       12.832272031641942
21.866025403784416        29.833333333333336       12.356708875032414
21.866025403784416        30.166666666666654       12.58722141445162
21.577350269189612        29.999999999999993       12.11195942347869
22.42323480557813         31.15266750424518        13.906198649522347
22.144630104681273        31.326333752122608       13.760333636934202
22.42323480557813         30.819334170911826       13.643311774204271
22.144630104681273        30.993000418789254       13.498650956613977
22.144630104681273        30.6596670854559         13.241390768779707
22.42046174136746         30.151589704032776       13.135638954393318
22.14324357257594         30.325794852016372       12.992313487178341
22.143243572575937        29.99246151868305        12.752781875902741
22.421848273472794        30.485461937472298       13.385715215449462
20.999999999999996        36.99999999999999        17.08701996353823
21.288675134594804        37.16666666666669        18.222827031603774
21.57735026918961         37.333333333333385       19.201642289063997
21.866025403784416        37.500000000000085       20.02346573591878
21                        37.33333333333333        17.44764843748117
21.288675134594804        37.50000000000003        18.619794047633004
21.57735026918961         37.66666666666673        19.634947847179177
21                        37.66666666666667        17.83129223255483
21.288675134594804        37.833333333333364       19.039776384792507
21.866025403784416        37.833333333333414       20.50471727066597
21.866025403784416        38.16666666666673        20.989198359536488
21.577350269189612        38.00000000000004        20.153900278829074
21.288675134594804        36.16666666666666        17.02996131896563
21.57735026918961         36.33333333333332        17.915081060774224
21.866025403784416        36.499999999999986       18.672719231809257
21                        36.33333333333333        16.29267963954538
21.288675134594804        36.499999999999986       17.409202438144284
21.57735026918961         36.66666666666665        18.398243665969403
20.999999999999996        36.66666666666666        16.64923295859719
21.2886751345948          36.83333333333332        17.869677243212283
21.866025403784416        36.83333333333336        19.1118641578579
21.866025403784416        37.16666666666672        19.56211299256134
21.57735026918961         37.00000000000002        18.79439102318953
21.866025403784416        35.83333333333334        17.84672145693252
21.866025403784416        36.166666666666664       18.254864390041398
21.57735026918961         36                       17.5154909860214
22.701854764121705        36.981134047467734       20.525106457975536
22.42324497734261         37.15408936497852        20.39836388105977
22.144635190563513        37.3270446824893         20.231150307041
22.42324497734261         36.82075603164515        19.93167899620545
22.144635190563513        36.99371134915593        19.767131492934787
22.144635190563513        36.660378015822566       19.31421658748325
22.702511358579336        35.982695935616455       19.173589735060663
22.42368270698103         36.1551306237443         19.046486209354857
22.144854055382723        36.32756531187214        18.879529374937647
22.42368270698103         35.82179729041098        18.620818517792966
22.144854055382723        35.99423197853882        18.457768108272916
22.144854055382723        35.6608986452055         18.04571875026666
22.42346384216182         36.48794332769472        19.48185391183293
22.702292493760126        36.31550863956688        19.609637927471205
22.702073628940916        36.64832134351731        20.06014350177598
22.70236197888401         31.98086240563291        14.875091839074656
22.42358312051748         32.15390827042195        14.75069913030848
22.14480426215095         32.326954135211          14.59853121910012
22.42358312051748         31.820574937088622       14.463461645328806
22.14480426215095         31.99362080187766        14.314741629712243
22.14480426215095         31.66028746854433        14.035178644952458
22.423283718444075        32.487410237521956       15.048002013254822
22.702062576810604        32.31436437273291        15.172886089539269
22.701763174737202        32.64786633983292        15.48096986039783
22.423408963047805        31.486621220666898       14.180370958931682
22.70201366394466         31.31295497278947        14.301337486510569
22.702187821414334        31.646908689211187       14.583755474298659
23.538500923572737        32.4875873761578         16.090345693995456
23.259488539936427        32.652181019749506       16.009717770857733
22.980476156300114        32.81677466334122        15.912716923409384
23.25978794200983         32.3186790526495         15.692013548365768
22.980775558373516        32.483272696241215       15.594678166537145
22.981074960446918        32.1497707291412         15.2869289300588
22.70352719971509         34.98186982142663        17.940924398986123
22.424359934404865        35.15457988095109        17.81498272689922
22.14519266909464         35.32728994047555        17.65077140473126
22.424359934404865        34.82124654761775        17.4243133708608
22.14519266909464         34.99395660714221        17.263554367675518
22.14519266909464         34.660623273808866       16.886847876559614
22.424021320692948        35.48818858568103        18.212298582683058
22.703188586003172        35.31547852615657        18.340608765018892
22.702849972291254        35.64908723088651        18.751497210377185
22.704142279000795        33.98281500172176        16.82019527844845
22.424769987262003        34.155210001147836       16.69279636924646
22.145397695523208        34.32760500057391        16.528907248457806
22.424769987262003        33.82187666781451        16.341490149606635
22.145397695523208        33.99427166724058        16.18398211526018
22.145397695523208        33.660938333907254       15.84929633629077
22.424564960833433        34.48822827438279        17.05229213996006
22.703937252572224        34.31583327495672        17.181246191773738
22.703732226143657        34.64885154819167        17.55482256528633
22.423877151816335        33.4880611028849         16.00198117485044
22.70235660810946         33.31518387186254        16.129401401532952
22.70324944355513         33.64899943679215        16.469685443798983
23.539026919892027        34.48575442860914        18.209769021891418
23.26052701316638         34.65112622621497        18.13916572740313
22.982027106440736        34.8164980238208         18.049550853101326
23.26073203959495         34.318107952980014       17.756463887105873
22.982232132869306        34.48347975058584        17.66514901610275
22.982437159297874        34.15046147735089        17.29327263929153
23.540209688765408        33.488549027941254       17.103330885266814
23.261520552177203        33.65330435253476        17.027277143861042
22.982831415588997        33.81805967712826        16.932898608254845
23.26062771673154         33.31948878760515        16.676613414116574
22.981938580143336        33.48424411219865        16.582311826057854
22.981045744697667        33.15042854726904        16.24195083624451
23.26005812833398         32.98583490367733        16.337916102653136
23.539070511970294        32.821241260085614       16.417508444751128
23.53964010036785         33.15489514401344        16.75517017517484
23.261126295886076        33.98570615275739        17.386148045943653
23.53981543247428         33.82095082816388        17.46069865839557
23.539421176183154        34.153352628386514       17.82951137060372
24.365056861926078        34.0120962555557         18.347677042416993
24.08971354791473         34.16998231324018        18.315227614099147
23.81437023390338         34.32786837092466        18.26925827392388
24.090107804205857        33.837580513017556       17.939750404151937
23.814764490194506        33.995466570702035       17.891390843306507
23.815158746485633        33.6630647704794         17.52496835176847
23.816225183042757        33.32893956883724        17.16777922393166
24.092240677320106        33.16933010973322        17.219582601120546
24.36825617159745         33.0097206506292         17.258741016833458
24.09117424076298         33.50345531137538        17.57410903591257
24.367189735040327        33.343845852271365       17.610604758580806
24.366123298483203        33.67797105391353        17.973583433775396
24.09167108892255         32.8356762258054         16.87494298690288
23.8156555946452          32.99528568490942        16.821379061776902
23.815086006247643        32.661631800981596       16.48547787929023
23.539541871057043        31.486684659576817       15.167767844030033
23.260481906999367        31.651410574928846       15.085358000958736
22.981421942941687        31.816136490280876       14.987799332640279
23.26030774952969         31.31745685850713        14.79417037821306
22.981247785472014        31.482182773859158       14.696537338879471
22.981073628002335        31.14822905743744        14.414193722106564
23.258295601169255        30.9851371899446         14.512067227553473
23.535517574336172        30.82204532245176        14.596005591378242
23.537529722696608        31.154364991014287       14.877775340303206
23.260134924504598        31.985044813789173       15.383998216246809
23.539194888562275        31.82031889843714        15.465918677187656
23.538847906067506        32.153953137297464       15.773444627176108
23.81063656298972         30.66358639249899        14.670427272903316
24.088643453687343        30.503224973955277       14.735055155547812
24.366650344384965        30.34286355541157        14.789950545695696
24.087767700003695        30.83744713110874        15.014308200268049
24.36577459070132         30.677085712565027       15.068049404265373
24.364898837017673        31.011307869718486       15.354101379349673
24.08977984836413         31.169766799671265       15.30228188577773
23.814660859710585        31.328225729624037       15.240170707337905
23.81264871135015         30.995906061061515       14.951187612719483
23.815989921274824        26.65037025827538        11.845755891696353
24.091759491923224        26.496685288632357       11.919029708744752
24.367529062571624        26.343000318989326       11.985476960872095
24.095223875584995        26.829571071661753       12.123633205317574
24.370993446233395        26.675886102018726       12.189844367610696
24.37445782989517         27.00877188504813        12.398837421830514
23.81422509060432         27.33122472385469        12.264504860144807
24.094341460249744        27.16999830445141        12.33556428628107
24.091516721414294        27.504033485125092       12.547114712677516
24.371633091059717        27.342807065721807       12.610043115450782
24.368808352224267        27.676842246395488       12.826721331473482
23.815107505939572        26.990797491065035       12.052670765659503
25.175745012926924        24.865056346954212       11.552812048159836
25.181085198913614        25.190278355820908       11.739314340359325
25.186425384900303        25.515500364687608       11.929298416309452
24.90295036062541         25.020995014474607       11.50404447690272
24.9082905466121          25.346217023341303       11.691182288457405
24.630155708323898        25.176933681994996       11.450438507257045
24.912305149570155        25.680371755111715       11.886625024306277
24.638184914240004        25.845243145535818       11.838770619407878
24.634170311281952        25.511088413765407       11.642690454675092
24.63612665110899         26.17917404948575        12.03567521469564
24.91024688643914         26.01430265906164        12.0827434220091
25.184367121769288        25.849431268637534       12.12463061642731
24.908188623308128        26.34823356301157        12.283287972409394
25.182308858638272        26.183362172587465       12.324388969242776
25.180250595507264        26.517293076537392       12.528573474755964
24.9116530069699          26.681119346040973       12.49075855919758
24.64305541843253         26.844945615544553       12.447513208222428
24.639591034770763        26.51205983251515        12.239281387718428
24.6397937517209          21.487813186340816       9.449206585233652
24.486563542527122        21.243906593170408       9.171470920105055
24.333333333333336        21                       8.833586178878521
24.81989687586045         21.243906593170404       9.326711180795673
24.666666666666668        20.999999999999996       8.990285604078009
25.000000000000004        20.999999999999996       9.149492171009364
25.19847543115116         21.42967768154984        9.6598648485201
24.919134591436034        21.458745433945325       9.556447957452638
25.099237715575583        21.214838840774917       9.420737655853797
25.531808764484495        21.42967768154984        9.831290489489671
25.432571048908915        21.214838840774917       9.588700050412662
25.333333333333336        20.999999999999996       9.313991319157411
25.765904382242248        21.21483884077492        9.742117941168745
25.66666666666667         21                       9.463945963502677
26.000000000000007        21                       9.599356104045437
25.76590438224225         21.548172174108252       10.014693218936122
26.000000000000004        21.333333333333332       9.928113645059275
26.000000000000004        21.666666666666664       10.193275692430122
22.703508266962224        57.98803257682641        29.38986171405828
22.424347312569623        58.158688384550956       28.560130717476895
22.14518635817702         58.329344192275485       27.674640802721832
22.424347312569623        57.82535505121763        29.24420414541909
22.145186358177018        57.99601085894216        28.34498338520977
22.14518635817702         57.66267752560884        29.022356772914712
22.42324565673178         57.49208199776031        29.936230368945964
22.701304955286542        57.32148646991177        30.79374244397953
22.70240661112438         57.654759523369094       30.087758977299664
22.702450433307426        58.988294532613935       27.356397793170014
22.42364209013309         59.15886302174263        26.56602692294846
22.144833746958753        59.329431510871316       25.737879371881515
22.42364209013309         58.825529688409304       27.21539699118192
22.144833746958753        58.99609817753799        26.36430759223326
22.144833746958753        58.66276484420466        27.007728383389797
22.42340427106437         59.49220112215761        25.932347638828436
22.702212614238704        59.32163263302891        26.707212377873656
22.701974795169985        59.654970733443896       26.072690803732186
22.423994701351354        58.49210903648012        27.882042157943392
22.703155655743956        58.32145322875559        28.70059701432386
22.70280304452569         58.65487388068476        28.022775707361145
23.53478823714618         58.48766427573753        29.50431459123382
23.257342302533264        58.65454102802967        28.82182523635942
22.979896367920347        58.8214177803218         28.105852970338148
23.25769491375153         58.321120376100495       29.509795250480476
22.980248979138608        58.48799712839263        28.783026934494412
22.980601590356876        58.154576476463454       29.471644291422038
21                        40                       21.27651263996328
21.288675134594808        40.16666666666667        22.648724306284905
21.577350269189612        40.33333333333334        23.84253566886248
21.866025403784416        40.50000000000001        24.857946727695776
21                        40.333333333333336       21.677449179274014
21.288675134594804        40.5                     23.167054338322444
21.57735026918961         40.66666666666667        24.47825919362638
21                        40.66666666666667        22.13247863600408
21.288675134594804        40.833333333333336       23.739477287778872
21                        41                       22.641601010154364
21.288675134594808        41.16666666666667        24.24227828315486
21.577350269189612        41.33333333333334        25.606314095797977
21.866025403784416        41.50000000000001        26.73370844808372
21                        41.333333333333336       23.257982799157126
21.288675134594804        41.5                     24.87953692731002
21.57735026918961         41.66666666666667        26.264449595105763
21                        41.66666666666667        23.81909903559895
21.288675134594804        41.833333333333336       25.46153001890435
21                        42                       24.324949719479836
21.866025403784416        40.83333333333334        25.473968327766165
21.866025403784416        41.16666666666667        26.099222234562333
21.577350269189612        41.00000000000001        25.037670491349623
21.288675134594808        42.16666666666666        26.077155387467496
21.577350269189612        42.33333333333331        27.55271489525846
21.866025403784416        42.499999999999964       28.751628242852405
21                        42.33333333333334        24.95555329710631
21.288675134594804        42.49999999999999        26.73485616088773
21.57735026918961         42.66666666666664        28.237512864472237
21                        42.66666666666667        25.64022919562876
21.288675134594804        42.83333333333333        27.44662925520372
21.866025403784416        42.83333333333332        29.425149713748382
21.866025403784416        43.16666666666667        30.110504444076334
21.577350269189612        43                       28.90304555645477
21.866025403784416        41.83333333333333        27.390552943257546
21.866025403784416        42.16666666666664        28.063192874847218
21.577350269189612        41.99999999999999        26.900684526974132
21.288675134594808        39.166666666666664       20.903923270072948
21.577350269189612        39.33333333333332        22.113156387514024
21.866025403784416        39.49999999999998        23.11135240602424
21                        39.333333333333336       20.067000551443556
21.288675134594804        39.49999999999999        21.491120317378734
21.57735026918961         39.66666666666665        22.70420298438316
21                        39.666666666666664       20.6646204135309
21.288675134594804        39.83333333333332        22.092589729029427
21.866025403784416        39.83333333333332        23.681341222129298
21.866025403784416        40.166666666666664       24.263539329353254
21.577350269189612        40                       23.267264681063427
21.866025403784416        38.833333333333364       22.01543400419852
21.866025403784416        39.16666666666667        22.56024847202956
21.577350269189612        39.000000000000014       21.6448659290312
22.700235244639316        39.984209500688166       25.402658089813894
22.422165297687684        40.15613966712545        25.27737533630646
22.144095350736052        40.32806983356273        25.095804882267274
22.422165297687684        39.82280633379211        24.671801840856197
22.14409535073605         39.994736500229386       24.495814435370878
22.144095350736052        39.661403166896044       23.908033279593052
22.69987261816316         40.97917701617015        27.296271597590515
22.421923546703578        41.152784677446775       27.17376473538178
22.143974475243997        41.32639233872339        26.98624368554622
22.421923546703578        40.81945134411344        26.528351121787296
22.143974475243997        40.99305900539005        26.346293771988226
22.143974475243997        40.65972567205672        25.715576165155788
22.42204442219563         40.487795505619445       25.895291128870735
22.70011436914726         40.31586533918216        26.018718392053376
22.69999349365521         40.647521177676154       26.649922894645584
23.532401624952964        40.48972221124254        27.451341336710204
23.25489195602303         40.652873812885076       27.43720129911403
22.977382287093093        40.816025414527616       27.385511386074064
23.25501283151508         40.32121797439108        26.79486896745608
22.977503162585144        40.484369576033615       26.741170868772617
22.9776240380772          40.15271373753963        26.111974551823792
22.980167793709228        39.8194292575632         25.496210979760868
23.26010034277914         39.65464901443822        25.555725047340815
23.540032891849048        39.48986877131325        25.581200292553387
23.257556587147107        39.98793349441465        26.167722572274936
23.53748913621702         39.823153251289675       26.18943177035861
23.53494538058499         40.15643773126611        26.81281211841084
23.539290533768305        36.483077337349854       20.763678679576106
23.26014527721944         36.649096240722486       20.70825027296071
22.98100002067057         36.81511514409511        20.62872619909382
23.26036414203865         36.316283536772055       20.24691347489743
22.98121888548978         36.48230244014468        20.165576321962455
22.98143775030899         36.149489736194255       19.7168838267256
22.98021891856525         37.148659513258806       21.107215479122694
23.259364175114115        36.982640609886175       21.183952783276524
23.53850943166298         36.816621706513544       21.236594420178907
23.258583073008786        37.31618497904987        21.674295208976588
23.537728329557652        37.15016607567725        21.724150076165962
23.53694722745233         37.483710444840945       22.226345647536984
23.53907520477765         35.486766347973536       19.43069157553147
23.260220589378214        35.65207621052117        19.366857007006065
22.981365973978775        35.81738607306882        19.281156393515886
23.260559203090132        35.31846750579123        18.944703663163935
22.981704587690693        35.48377736833887        18.859033459253112
22.98204320140261         35.15016866360893        18.448114604315524
23.260543108128257        34.9847968660031         18.535680969835063
23.539043014853902        34.81942506839727        18.604235755541254
23.539059109815774        35.153095708185404       19.01120994008792
23.26029236570843         35.98417987364661        19.79988190301453
23.53914698110787         35.81887001109897        19.86101393433836
23.539218757438086        36.15097367422441        20.305342969019847
24.3650978306426          36.01027024310971        20.843574712294586
24.089828731684506        36.167872607856424       20.833708680807362
23.814559632726404        36.32547497260314        20.807076669901207
24.089756955354286        35.83576894473099        20.382136826736122
23.814487856396184        35.993371309477695       20.352122887587345
23.814416080065968        35.66126764635226        19.91117578114831
23.815223486277986        35.32742146859316        19.48146415095539
24.091371767778323        35.168076589212774       19.517193742066464
24.36752004927866         35.00873170983239        19.53788034886453
24.0905643615663          35.50192276697187        19.943105885737573
24.36671264306664         35.34257788759149        19.95999300601389
24.36590523685462         35.6764240653506         20.395224460490518
23.81519129635424         34.660080189016895       18.660536015996318
24.090534610365587        34.50219413133241        18.703254096863603
24.36587792437694         34.34430807364792        18.732452265873476
24.091355672816448        34.834405949424635       19.103239791654055
24.3666989868278          34.676519891740156       19.129186701356005
23.815207391316115        34.99375082880502        19.06474635802741
22.701847169313325        43.978869219820936       33.600019409192704
22.423239914137024        44.152579479880615       33.44521809947415
22.14463265896072         44.32628973994028        33.19857267277724
22.423239914137024        43.8192461465473         32.73290934136799
22.14463265896072         43.99295640660697        32.50043776398065
22.14463265896072         43.659623073273664       31.802133682916068
22.70058477956616         42.97817827847549        31.434509360640863
22.422398320972246        43.152118852317          31.30526554233406
22.14421186237833         43.326059426158515       31.09632656673271
22.422398320972246        42.818785518983645       30.59267857566777
22.14421186237833         42.992726092825166       30.3914390885196
22.14421186237833         42.65939275949181        29.698384869738582
22.422819117554635        43.48568249943215        32.01856186885188
22.701005576148546        43.31174192559064        32.15529489749293
22.701426372730936        43.64530557270579        32.877131580343615
22.700886606211846        38.98359395310865        23.633159387388925
22.422599538736037        39.15572930207243        23.507493999580266
22.14431247126023         39.3278646510362         23.333558339125446
22.422599538736037        38.822395968739116       22.953752576239836
22.144312471260225        38.994531317702894       22.781135660457892
22.14431247126023         38.661197984369586       22.235002447953526
22.42238241821186         39.489267817932266       24.082026237822195
22.70066948568767         39.31713246896849        24.207748923405283
22.700452365163493        39.650670984828324       24.79758182421361
23.260317463303316        39.321110498578385       24.95423519995359
22.980384914233404        39.48589074170336        24.89292792326734
22.98060203475758         39.152352225843515       24.304888231565545
24.36587046278807         38.01077314096471        23.827569146638094
24.08890853698593         38.1692157058419         23.849157301627713
23.81194661118379         38.327658270719084       23.849801713439298
23.534984685381648        38.486100835596275       23.82950238207286
24.08956271767616         37.83508557559012        23.308647701507958
23.81260079187402         37.993528140467305       23.304570430208674
23.535638866071874        38.151970705344496       23.279549415731076
23.813254972564245        37.65939801021553        22.77490653514105
23.5362930467621          37.81784057509272        22.745163837552415
22.978919299268448        38.81776291393786        23.728289435854922
23.25695199232505         38.651931874767065       23.79373710074953
23.25863472781418         38.986521186672725       24.366385221378042
23.53666742087078         38.820690147501935       24.398199827618697
23.538350156359915        39.15527945940759        24.982099131112243
22.700606160526874        37.98152653270164        22.007158420581575
22.422412574946055        38.15435102180112        21.884446545677612
22.144218989365235        38.32717551090058        21.70769673966042
22.422412574946055        37.82101768846779        21.37156581743542
22.144218989365235        37.99384217756726        21.207401054042293
22.144218989365235        37.66050884423394        20.710334922547823
22.422506056841044        38.48837349527011        22.410653357798868
22.700699642421863        38.31554900617064        22.532266336530974
22.700793124316853        38.64957147963965        23.074266658800088
22.422828776144332        37.487553526723154       20.87823088274461
22.70143856292343         37.31459820921237        21.00565584583817
22.70102236172515         37.64806237095701        21.499673166706888
23.256858510430057        38.31790940129807        23.239878101602503
22.978825817373455        38.48374044046886        23.17191357198699
22.978732335478465        38.14971796699986        22.63243011443867
23.258166871810513        37.64964914079451        22.1810938868516
22.979386516168695        37.81558783674808        22.10803147786654
22.97980271736697         37.48212367500344        21.600889511991745
23.257512691120283        37.98377927104629        22.70270230014552
24.366293551975435        68.01047130207824        16.243521134524595
24.08761521634925         68.170747509022          15.894881097491806
23.80893688072306         68.33102371596574        15.540556481251343
24.087624806376695        67.83878363481531        16.207323381986363
23.80894647075051         67.99905984175905        15.84538985010904
23.808956060777955        67.66709596755237        16.15961386605582
25.438895816708854        75.32782166502375        11.571808480676456
25.719447908354425        75.16391083251187        11.7946978618486
25.999999999999996        75                       12.01465561560918
25.719447908354425        75.4972441658452         11.608260134541805
25.999999999999993        75.33333333333333        11.825925874170979
25.999999999999996        75.66666666666666        11.640481169901921
25.723487178279104        74.83035178653714        11.986581076232387
25.442935086633533        74.99426261904901        11.761212868279996
25.446974356558208        74.66070357307426        11.954189728085733
22.69708679917013         53.98427625361173        37.78919373898146
22.42006633404156         54.156184169074514       36.909166900013034
22.14304586891299         54.32809208453729        35.94319709304694
22.42006633404156         53.82285083574115        37.53879845437456
22.14304586891299         53.994758751203925       36.56979321020324
22.14304586891299         53.66142541787056        37.18993805399624
22.420969169837086        54.48942442834656        36.258531864114325
22.69798963496566         54.31751651288378        37.144635316217716
22.698892470761184        54.65075677215582        36.48111644785009
22.42131093358008         53.490264688842664       38.1326979087312
22.699575998247173        53.31910395981476        38.984912648743475
22.698331398708653        53.65169010671325        38.404188181910996
23.53465262748818         54.48956987320219        38.02112320036864
23.256366853844362        54.65437892594409        37.349181094848106
22.978081080200536        54.819187978685974       36.608352406018014
23.255464018048833        54.32113866667204        38.016122881059744
22.97717824440501         54.485947719413936       37.28306295611004
22.97627540860948         54.15270746014188        37.938813060597276
23.537502549614555        55.48989730577058        35.94668038557385
23.26012599151725         55.65462092512398        35.25006247570921
22.982749433419944        55.81934454447737        34.494398619469145
23.258266801928606        55.32126388098968        35.96247193933253
22.980890243831304        55.48598750034307        35.20845179402138
22.97903105424266         55.152630456208776       35.913124188767355
23.257316827886484        54.98782140346688        36.66343703104155
23.535602601530304        54.82301235072498        37.344863290005954
23.53655257557243         55.15645482824778        36.65338235174124
23.260600099456937        55.98751087696337        34.53125991697025
23.53797665755424         55.822787257609974       35.23081152583714
23.538450765493927        56.15567720944938        34.51015690560824
23.533079794442333        57.48934291939183        31.60522371128903
23.256555951948965        57.65557280520336        30.907146056189596
22.980032109455593        57.82180269101489        30.168692057112608
23.255454296111125        57.322299751746044       31.623017429413466
22.978930453617753        57.48852963755756        30.875576375345233
22.977828797779914        57.15525658410024        31.59054689701656
23.257402655774882        56.98870783237835        32.34736410130191
23.536976513769854        56.82215908065646        33.05544733852474
23.535028154106094        57.15575100002414        32.328949733991806
23.257125432850245        57.98834659065193        30.203714110232934
23.533649275343613        57.8221167048404         30.89540758506627
23.534218756244897        58.15489049028896        30.195104545047936
24.368646030424692        56.00902533035639        35.567991993112564
24.092072311427668        56.16887260733385        35.02333080785935
23.815498592430643        56.32871988431131        34.4289056517847
24.09159820348798         55.83598265549446        35.739308592826916
23.815024484490955        55.99582993247192        35.14961473462858
23.814550376551267        55.662939980632515       35.86553805698093
23.814187922238162        56.66176580726005        33.702319474699024
24.090761641235186        56.501918530282595       34.30315446300122
24.36733536023221         56.34207125330512        34.85422548048231
24.08945097104271         56.83496445323133        33.5813652858284
24.366024690039733        56.67511717625386        34.13884613553715
24.364714019847256        57.008163099202605       33.421853958276294
24.08750261137895         57.168556372599014       32.85854111817997
23.81029120291064         57.32894964599542        32.25299770251755
23.812239562574405        56.995357726627745       32.97627279769304
23.810267376449694        57.66353701902653        31.534081121772555
24.087478784917998        57.50314374563012        32.141138354378725
24.36469019338631         57.3427504722337         32.70596501141924
24.08745495845705         57.83773111866122        31.428747387134553
24.36466636692536         57.6773378452648         31.995087861118826
24.364642540464413        58.01192521829591        31.289222507375147
24.088024439358335        58.17050490410979        30.72906373361562
23.811406338252258        58.32908458992365        30.134094428235066
23.810836857350978        57.99631080447509        30.829331231901705
23.534511487827526        64.49303355706563        19.44746352381897
23.256653159210288        64.65675990857733        18.967215508874084
22.978794830593046        64.82048626008901        18.476238699790542
23.25561398647311         64.32328644921728        19.3885766002014
22.97775565785587         64.48701280072896        18.884902042828454
22.976716485118693        64.15353934136891        19.308305180579787
23.25713236636863         64.990845593371          18.55838860401969
23.534990694985872        64.8271192418593         19.02806154925608
23.535469902144218        65.16120492665297        18.621140308873013
23.529301248451223        63.49235956732375        20.783988677854737
23.252140493555576        63.656170456056024       20.270722419515906
22.974979738659925        63.81998134478829        19.744942615215585
23.252382410781344        63.323051587372106       20.734368664761327
22.975221655885697        63.48686247610437        20.195787601251475
22.975463573111465        63.15374360742045        20.661508646331647
23.253877240014344        63.98972845263665        19.822801199486843
23.53103799490999         63.825917563904376       20.324783672432368
23.53277474136876         64.159475560485          19.87927528775372
24.36290640036148         64.01307098821759        20.806608167675503
24.086774762850165        64.17305851116694        20.364543015450863
23.810643125338846        64.33304603411628        19.911494800831946
24.085038016391398        63.83950051458632        20.815859292097798
23.808906378880078        63.999488037535656       20.35305882112282
23.80716963242131         63.66593004095503        20.808319462157527
23.53658777817008         66.50109418816037        17.109879954520434
23.25966920972508         66.66289880190195        16.69300156408304
22.982750641280074        66.82470341564354        16.26771879849478
23.257858257969012        66.32971565879976        17.04045479760679
22.980939689524007        66.49152027254135        16.604618014628503
22.979128737767944        66.15833712943915        16.953172386606163
23.25764536834651         65.99444779989517        17.402596896148722
23.53616199892507         65.8305584703512         17.84278694965728
23.536374888547577        66.1658263292558         17.470513666940914
24.367372002142943        66.00875269919605        18.324102414097904
24.090443927485325        66.17286652885082        17.92694646664721
23.813515852827702        66.3369803585056         17.522205646787864
24.09023103786282         65.83759866994626        18.305653618919123
23.813302963205196        66.00171249960101        17.89187607913426
23.813090073582693        65.66644464069645        18.273186081776316
23.25756905539479         66.9943368392783         16.35511063791651
23.53448762383979         66.83253222553671        16.762881888829988
23.5323874695095          67.16397026291307        16.426386099567523
23.812245619033504        64.66574394618007        19.483909149131385
24.088377256544824        64.50575642323074        19.928311361623642
24.364508894056144        64.34576890028137        20.36173051172134
24.089979750239486        64.83845433529451        19.505026055103258
24.366111387750802        64.67846681234516        19.929799203074346
24.367713881445464        65.01116472440896        19.510814241734526
23.813204033350203        65.33391531576743        18.664095686577056
24.090458957397832        65.17254002008819        19.09213383293205
24.090344997630325        65.50506934501722        18.692847799499
24.367599921677957        65.34369404933798        19.103151779669275
24.367485961910447        65.67622337426701        18.707581170457082
23.812724826191854        64.99982963097375        19.067762050764365
23.539886880523884        59.4894148556681         27.499450555835665
23.26050357904968         59.655712848398366       26.84468053087329
22.98112027757547         59.822010841128616       26.16247470251012
23.260741398118398        59.32237474798338        27.489978590494886
22.981358096644193        59.48867274071364        26.795052598813992
22.981595915712912        59.15533464029866        27.44229433627308
23.25904185032583         58.98845788800652        28.149052860041834
23.536487784938746        58.82158113571438        28.82232847266361
23.538187332731315        59.155497995691235       28.154040460864266
23.52951481513566         60.4914231512476         25.600783500283317
23.252333985313896        60.655942337386676       24.98310189296665
22.97515315549213         60.820461523525736       24.34310529940862
23.253588868790864        60.323718378784704       25.585116565634785
22.976408038969097        60.488237564923764       24.931480658088404
22.977662922446065        60.15601360632179        25.53579975578888
23.25704622392027         59.98971561359153        26.20734680552305
23.536429525394475        59.823417620861264       26.851458051855975
23.532972170265065        60.15742038605443        26.218569033338376
23.254930350601363        60.98991337380486        24.40035648446818
23.532111180423126        60.825394187665786       25.006088847426444
23.534707545710596        61.15936522408397        24.426651336631245
24.632467101921094        73.1663594510447         12.434854082373516
24.905932645240817        73.00636458205287        12.685337210081206
25.179398188560533        72.84636971306102        12.932948499474348
24.90340981945394         73.33381976745109        12.477220330799726
25.176875362773657        73.17382489845924        12.720968117490402
25.174352536986785        73.50128008385748        12.514003120012186
24.626864021419543        73.83351349073914        12.022923060315279
24.900608279203162        73.6673967872983         12.269769789719358
24.89931127848667         73.99732187921629        12.070111825605123
25.173055536270294        73.83120517577544        12.310851326301922
25.171758535553806        74.16113026769341        12.112010810020948
24.629665561670315        73.49993647089192        12.226549744591132
23.812581215290113        66.67068338384516        17.16398303811772
24.089509289947735        66.50656955419038        17.56089929704535
24.366437364605353        66.34245572453561        17.95023068356466
24.08857465241014         66.84027257952995        17.205649428914334
24.365502727067764        66.67615874987517        17.58715625450204
24.364568089530174        67.00986177521474        17.2348791269101
23.808380906629537        67.33355945859788        16.48467332853067
24.086474498079852        67.17171061690631        16.862835508589804
24.087049652228274        67.5052471258608         16.530155273111628
24.36514324367859         67.34339828416924        16.894578118428605
24.36571839782701         67.67693479312373        16.564125454300065
23.810481060959823        67.00212142122152        16.819077045110372
23.540147277656228        69.50355269063358        14.333962884453781
23.25878886572577         69.66487960875355        13.988905331997156
22.977430453795307        69.8262065268735         13.637764466601904
23.25863263236036         69.33079319091992        14.25480192962521
22.977274220429898        69.49212010903987        13.896004495168222
22.97711798706449         69.15803369120624        14.161724373478714
23.25533638817391         68.99337560167855        14.528805782463834
23.533554789283325        68.82871751215086        14.88992259269082
23.536851033469777        69.16613510139221        14.607727792241082
23.254856536508488        69.99580206103539        13.729770482002715
23.536214948438946        69.83447514291542        14.067962717935256
23.532282619221668        70.16539759519728        13.809259769654268
23.807084845916137        70.33396948293124        13.877563184459383
24.08581940182789         70.17161891838334        14.193136372585382
24.36455395773964         70.00926835383545        14.504573603988916
24.08589525781827         70.50499352313835        13.9371350162437
24.36462981373002         70.34264295859046        14.242636208557146
24.3647056697204          70.67601756334545        13.987716772682818
24.089751731045173        69.84069646610149        14.45729254061314
23.81101717513342         70.00304703064938        14.135344133495046
23.8149495043507          69.67212457836754        14.400422300768078
23.809664684252418        68.66397188579484        15.24409179821437
24.0883430198786          68.50369567885109        15.59136700728393
24.36702135550479         68.34341947190734        15.932957637145817
24.08907082340796         68.83664384868018        15.296810990246264
24.367749159034144        68.67636764173643        15.631352212937244
24.368476962563502        69.00931581156553        15.338704861898945
23.81625717262532         69.33880706427757        14.67342854228501
24.09236706759441         69.17406143792155        15.008342534766637
24.09105939931979         69.50737895201152        14.728850176821204
24.36716929428888         69.3426333256555         15.052726387525066
24.365861626014258        69.67595083974547        14.7746826348885
23.81296092843887         69.0013894750362         14.954545223918391
25.18467353649581         68.52041052952481        16.29012826867017
24.91260801185171         68.68337895687172        15.977419715945747
24.640542487207604        68.84634738421863        15.660278580355339
24.911880208322355        68.35043078704263        16.283128214530166
24.63981468367825         68.51339921438952        15.959456505166617
24.639086880148895        68.18045104456044        16.267592503148272
24.640382149753957        69.17883738595819        15.369332917911052
24.91244767439806         69.01586895861128        15.680650509019248
25.18451319904216         68.85290053126437        15.987535517261286
24.91228733694441         69.34835896035084        15.392192108983867
25.18435286158851         69.18539053300393        15.693253572743586
25.184192524134865        69.5178805347435         15.407282435117116
24.91097966866979         69.68167647444082        15.110184104752975
24.637766813204713        69.84547241413813        14.809281161043593
24.639074481479334        69.51215490004816        15.085339678608749
24.637684491496266        71.84499108543997        13.308195094236293
24.910285106784855        71.68150132570011        13.577519756970513
25.182885722073447        71.51801156596028        13.843916715437073
24.909963537542843        72.01513564626762        13.344770267541506
25.182564152831432        71.85164588652778        13.606680308041197
25.18224258358942         72.18528020709527        13.375356158216812
24.910184323285893        71.34847176667367        13.815885945450015
24.6375837079973          71.51196152641351        13.541579419965439
24.637482924498336        71.17893196738707        13.78118547242621
24.637078993370675        70.17847560723678        14.541357257791034
24.910291848835747        70.01467966753944        14.83690458783414
25.18350470430082         69.85088372784213        15.128647304532002
24.909604029001706        70.34768286063809        14.571036538193416
25.182816884466778        70.18388692094075        14.857423641225001
25.182129064632736        70.5168901140394         14.593611445196116
24.637230705351435        70.84522481674678        14.02778946155077
24.909679884992087        70.68105746539308        14.312388177827588
24.90993210413899         71.01476461603337        14.060782874625707
25.18238128377964         70.85059726467969        14.33700482791685
25.182633502926542        71.18430441531999        14.087106584663836
24.637154849361053        70.51185021199177        14.281064379892292
25.446974356558215        74.32737023974093        12.149129433065053
25.723487178279107        74.16368511987046        12.378099456115466
26                        74                       12.604391640320513
25.723487178279104        74.4970184532038         12.180251881869177
25.999999999999996        74.33333333333333        12.40363619680725
25.999999999999993        74.66666666666666        12.207057521903492
25.7247841789956          73.8337600279525         12.578922147256787
25.4482713572747          73.99744514782296        12.34680539806151
25.44956835799119         73.66752005590499        12.54879264048737
25.44956835799119         73.33418672257166        12.7570618632461
25.72478417899559         73.16709336128582        12.997411237902533
25.999999999999996        73                       13.23505124398148
25.72478417899559         73.50042669461916        12.785720739234296
25.999999999999993        73.33333333333333        13.01993946940357
25.999999999999996        73.66666666666666        12.809719601516635
25.727307004782467        72.8396381758876         13.211693157035931
25.452091183778062        73.00673153717342        12.96768532155188
25.454614009564935        72.6792763517752         13.183324164363473
25.45461400956494         72.34594301844186        13.407004654008164
25.727307004782467        72.17297150922091        13.66127321097078
25.999999999999996        71.99999999999999        13.912749936851933
25.727307004782467        72.50630484255426        13.433665917002765
25.999999999999993        72.33333333333331        13.681215838560561
25.999999999999993        72.66666666666666        13.455316274270485
25.72762857402448         71.83933718865342        13.895139387669381
25.454935578806953        72.01230869787435        13.636643688483675
25.455257148048965        71.67867437730685        13.872194980531065
25.999999999999993        69.99999999999999        15.436003446068716
25.727376354877578        70.1722967046798         15.15879580540294
25.454752709755155        70.34459340935959        14.877998471778795
25.72806417471162         69.83929351158116        15.43267205323853
25.4554405295892          70.01159021626097        15.146842693710923
25.45612834942324         69.67858702316232        15.423098382921385
25.45475270975516         70.67792674269293        14.616276232223093
25.727376354877578        70.50563003801312        14.892456795397154
25.999999999999993        70.33333333333331        15.165047665612677
25.727376354877578        70.83896337134647        14.633165295010446
25.999999999999993        70.66666666666666        14.901139394775885
25.999999999999996        71                       14.644278633558116
25.455257148048965        71.34534104397352        14.1137572226394
25.72762857402448         71.17267052198676        14.38054452867971
25.72762857402448         71.50600385532007        14.13467898452354
25.999999999999993        71.33333333333331        14.394109787353997
25.999999999999993        71.66666666666666        14.150266888452084
25.45500492890206         71.01163389333323        14.36166254041812
23.537173443370765        43.485833750524996       33.73072788197112
23.258731352018287        43.65017890695698        33.74337974448831
22.980289260665806        43.81452406338896        33.69981025356213
23.258310555435898        43.31661525984183        33.01521843526369
22.979868464083417        43.48096041627381        32.974285684525164
22.979447667501027        43.14739676915866        32.249812261487044
23.814765769080672        29.331444619320795       13.630714581120207
24.091410788021946        29.170763238249087       13.697574132066054
24.368055806963227        29.010081857177386       13.755359760446135
24.09123421839041         29.50361641860933        13.946139791036208
24.367879237331685        29.342935037537625       14.003005353177631
24.36770266770015         29.675788217897868       14.2578203675758
23.815714887685484        28.66485812350565        13.151758346296926
24.091194616132885        28.50440184697211        13.219088138510076
24.366674344580286        28.343945570438574       13.278255191072297
24.091885347324354        28.837469990341518       13.455215702463164
24.367365075771755        28.67701371380798        13.513751087921488
23.815240328383076        28.99815137141322        13.388015627614125
24.644226232561802        27.17793639100775        12.659770036663756
24.912823821099167        27.01411012150417        12.70189534949444
25.181421409636528        26.85028385200059        12.73859022690836
24.913994635228434        27.34710089696737        12.918215944941153
25.182592223765795        27.18327462746379        12.953790784210664
25.183763037895062        27.51626540292699        13.17417514666265
24.911169896392984        27.68113607764105        13.138591178885186
24.6385767548909          27.84600675235511        13.096823486630434
24.641401493726352        27.51197157168143        12.875560500445879
25.184217637565332        29.51902021207086        14.622633272055937
24.911987124399765        29.68222727413328        14.59565159912652
24.63975661123419         29.845434336195694       14.561375442988199
24.9121636940313          29.349374093773037       14.336708279270354
24.639933180865725        29.512581155835452       14.300911565027585
24.64010975049726         29.17972797547521        14.047617108733698
24.63885936826752         28.18013071932473        13.325651482952937
24.911452509769603        28.01526004461067        13.366110693137902
25.18404565127168         27.850389369896604       13.400386178845578
24.911735123146222        28.349384011580288       13.599632169536024
25.1843282646483          28.184513336866225       13.632599173173912
25.18461087802492         28.518637303835845       13.870814129648267
24.64024083065046         28.84626700606354        13.800519400387874
24.91242585433769         28.682452154949694       13.83900419012177
24.912294774184495        29.01591312436136        14.084470264615419
25.184479797871724        28.852098273247513       14.114648570289349
25.184348717718528        29.18555924265919        14.365254951091945
24.63955009945899         28.513198862694132       13.560029053832569
24.639679875992506        30.177395985795243       14.828572196655735
24.911910389158077        30.014188923732824       14.860852863889678
25.184140902323648        29.850981861670405       14.885839047914608
24.911833653916393        30.346150573332373       15.13354878581397
25.184064167081964        30.182943511269954       15.156539480934413
25.18398743184028         30.514905160869503       15.434734571115404
24.910957900232745        30.680372730485832       15.415750991132379
24.63792836862521         30.84584030010216        15.388873260543765
24.638804122308855        30.511618142948702       15.104746170342548
25.999999999999996        23                       10.92478169432672
25.708619599653694        22.83525960588843        10.710435359296746
25.41723919930739         22.670519211776863       10.491811600013145
26                        22.666666666666668       10.749948647856145
25.708619599653698        22.501926272555096       10.53502572828652
26                        22.333333333333336       10.573302165133233
25.720640573890876        23.18254818126758        10.898368632895842
25.44128114778176         23.36509636253516        10.867386846812149
25.429260173544574        23.01780778715601        10.679332503493914
26                        24                       11.45850829843794
25.720640573890883        23.849214847934245       11.25291859612557
25.44128114778176         23.69842969586849        11.044027942004801
26                        23.666666666666664       11.27933447913407
25.720640573890876        23.515881514600913       11.075011138877294
25.999999999999996        23.333333333333332       11.101425611097051
25.723468275646745        24.179944779362504       11.432988782913371
25.446936551293486        24.35988955872501        11.403416530004257
25.44410884953762         24.02915962729675        11.22248433653075
25.446936551293486        24.693222892058344       11.587624902967317
25.72346827564674         24.51327811269584        11.616163882332893
25.999999999999996        24.333333333333332       11.640650124313897
25.723468275646738        24.846611446029172       11.802602723954113
25.999999999999993        24.666666666666664       11.82605569239155
25.999999999999996        24.999999999999996       12.014725002671014
25.728808461633434        25.171833454895868       11.990408423772166
25.45761692326687         25.343666909791736       11.961932894984916
25.452276737280176        25.01844490092504        11.773038007100808
23.81196775605799         58.66175867876639        29.446408166369213
24.088585857164063        58.50317899295251        30.038862767002797
24.36520395827014         58.34459930713864        30.596506836015138
24.089147274969793        58.83585308179524        29.359601791330107
24.36576537607587         58.677273395981366       29.91473115559581
24.366326793881598        59.0099474848241         29.243895466117056
24.090846822762362        59.1697699417721         28.690220574569484
23.815366851643123        59.329592398720095       28.108738937809246
23.813667303850558        58.99567553874324        28.770724498703633
23.815493592089187        59.66207853261506        27.45920962465088
24.090973563208422        59.50225607566706        28.03552988498259
24.36645353432766         59.342433618719056       28.584043400101624
24.091100303654486        59.83474220956202        27.39399301277962
24.366580274773725        59.67491975261402        27.937345151470122
24.36670701521979         60.007405886508984       27.303800720222323
24.08764294852508         60.16874497475519        26.760065537755764
23.80857888183037         60.330084063001394       26.19239313110921
23.812036236959777        59.996081297808225       26.818249635148888
25.179106392409672        59.516959749243064       28.782693095175233
24.908306600013045        59.68044179499837        28.313719410207973
24.63750680761642         59.843923840753675       27.820755285223722
24.90817985956698         59.34795566110341        28.956330391650575
24.637380067170355        59.511437706858715       28.458832991568983
24.63725332672429         59.178951572963754       29.11006451529783
23.541770316682538        62.49114000480245        22.265613562104154
23.260695122935555        62.65557187902457        21.71450661217621
22.979619929188573        62.82000375324668        21.147771632330155
23.262340499273737        62.32345632069898        22.222738030094526
22.98126530552675         62.4878881949211         21.64255209500635
22.982910681864936        62.155772636595515       22.151859330695736
23.26085169737891         61.99085507259888        22.74276331996723
23.538792712892885        61.82593750860225        23.315149527115338
23.54028151478771         62.15853875670235        22.782863725184246
23.256538766858448        62.989311733198335       21.217174050069428
23.53761396060543         62.82487985897622        21.75721142388937
23.533457604528326        63.15861971314998        21.26333646247288
23.808488230962194        63.33077991411288        21.283401191337855
24.08767521347316         63.169200260901995       21.769445408079896
24.366862195984133        63.007620607691116       22.242121328081407
24.086356614932278        63.504350387744154       21.2855433288655
24.36554359744325         63.342770734533275       21.749398898832837
24.364224998902365        63.677920861375426       21.27089451203096
24.091831569550273        62.83546040672823        22.268232290638295
23.8126445870393          62.99704005993911        21.7724685249261
23.816800943116405        62.66330020576534        22.27606303531264
23.816661112693566        62.33073681805133        22.79011103660266
24.091551908704595        62.170333631300196       23.298595490429918
24.366442704715624        62.00993044454908        23.791066923585927
24.091691739127434        62.50289701901421        22.776110341825827
24.36658253513846         62.34249383226309        23.260144627667984
24.366722365561294        62.6750572199771         22.743829429166386
24.090063106809772        61.837732383200105       23.835683413103958
23.815172310798744        61.99813556995122        23.317280079479726
23.813683508903917        61.665534321851126       23.859484761207966
23.81272710747463         61.33309634811144        24.417430157280748
24.088150303951195        61.17285643572072        24.953881971747062
24.363573500427766        61.01261652333           25.47182641129677
24.08910670538048         61.50529440946041        24.387303893350218
24.364529901857047        61.34505449706969        24.896615650575868
24.365486303286335        61.67749247080938        24.33636248800549
23.807534376899696        60.66515427527507        25.58119198287402
24.086598443594404        60.50381518702886        26.14149530660643
24.365662510289113        60.342476098782655       26.67786140615945
24.08555393866373         60.83888539930254        25.538206286545133
24.364618005358437        60.677546311056325       26.0672033031844
23.810130742187162        60.999125311693255       24.99168249904641
21                        49                       35.086267568972595
21.288675134594808        49.16666666666665        37.07835366413683
21.577350269189612        49.33333333333329        38.68493542541805
21.866025403784416        49.49999999999994        39.906012852816254
21                        49.333333333333336       35.123760867023385
21.288675134594804        49.49999999999998        37.142615732306446
21.57735026918961         49.66666666666662        38.7759662637055
21                        49.666666666666664       35.13939542820836
21.288675134594804        49.83333333333331        37.18501906360914
21.866025403784416        49.8333333333333         39.957628357525564
21.866025403784416        50.16666666666666        39.96022750972605
21.577350269189612        49.99999999999998        38.808021624127285
21.288675134594808        48.16666666666666        36.42094375525558
21.577350269189612        48.333333333333314       38.080829027299
21.866025403784416        48.49999999999998        39.33815255283769
21                        48.33333333333333        34.56060742526943
21.288675134594804        48.499999999999986       36.643579787226656
21.57735026918961         48.66666666666664        38.323990402678575
21                        48.666666666666664       34.80319770269149
21.288675134594804        48.83333333333332        36.906695408056876
21.866025403784416        48.8333333333333         39.57383242212906
21.866025403784416        49.166666666666615       39.76311918878835
21.577350269189612        48.99999999999997        38.527659465363904
21.866025403784416        47.833333333333314       38.662302870560694
21.866025403784416        48.16666666666664        39.02393937773026
21.577350269189612        47.999999999999986       37.75769576512631
22.70105001635951         49.98194604103407        42.04541046663409
22.42270847883448         50.15463069402272        41.4671330301248
22.14436694130945         50.327315347011364       40.756599644386085
22.42270847883448         49.821297360689364       41.466135490042426
22.144366941309446        49.99398201367801        40.77930947449912
22.14436694130945         49.66064868034465        40.753002952103216
22.700066187311876        44.97911907825956        35.72539791651804
22.422052592802725        45.15274605217303        35.54522998264226
22.14403899829357         45.32637302608649        35.25977219443757
22.422052592802725        44.81941271883969        34.85461841202547
22.14403899829357         44.99303969275316        34.58892837432566
22.14403899829357         44.65970635941982        33.89951348288682
22.42264625346987         44.48599609936015        34.15460220362359
22.701253508646175        44.31228583930047        34.317846807381684
22.700659847979026        44.645702458780015       35.02630630982343
22.702388819992436        48.9815599636923         41.740956782775406
22.423601014589764        49.15437330912818        41.259914032771505
22.14481320918709         49.32718665456406        40.64826605611853
22.423601014589764        48.82103997579486        41.06047980515365
22.144813209187088        48.99385332123074        40.477102110295434
22.14481320918709         48.660519987897416       40.25954506184116
22.42315474671212         49.487835334908766       41.39668028929699
22.701942552114794        49.31502198947288        41.909752399841345
22.70149628423715         49.64848401525347        42.01123696112757
22.702375257461366        47.980643041078764       40.85453969134793
22.423591972902383        48.15376202738584        40.4784127548442
22.1448086883434          48.326881013692905       39.97295037534076
22.423591972902383        47.82042869405251        40.09839828861267
22.1448086883434          47.993547680359576       39.625836554671224
22.1448086883434          47.66021434702625        39.231299401939765
22.423596493746075        48.48740100159034        40.799482683611984
22.702379778305055        48.31428201528327        41.210084862382985
22.702384299148743        48.64792098948779        41.50555722619214
22.143934128818195        47.32614566518713        38.778481596601054
22.421842853851977        47.15229133037426        39.1850350143116
22.699751578885756        46.978436995561395       39.47290328446027
22.42271741337718         47.48636001221338        39.667022558442675
22.700626138410957        47.312505677400516       39.98406056738372
22.70150069793616         47.64657435923964        40.444606036346215
21.288675134594808        46.166666666666686       33.62147947093811
21.577350269189612        46.33333333333336        35.39910515450897
21.866025403784416        46.50000000000002        36.72532614699224
21.000000000000004        46.33333333333334        32.0116675401
21.288675134594808        46.500000000000014       34.21436113720196
21.577350269189612        46.666666666666686       35.96565004321644
21.000000000000004        46.66666666666667        32.661133741744976
21.288675134594808        46.83333333333334        34.83749056129056
21.866025403784416        46.83333333333334        37.270158097168704
21.866025403784416        47.166666666666664       37.77946372528092
21.577350269189612        47                       36.48619304614582
21.866025403784416        45.833333333333314       35.50536354580788
21.866025403784416        46.16666666666667        36.12413074417056
21.577350269189612        46                       34.80863778555401
22.421842853851977        46.81895799704094        38.65649967861856
22.143934128818195        46.9928123318538         38.27732427573046
22.143934128818195        46.659478998520484       37.7406406327958
22.701296890313227        45.980536651234054       37.72763465394774
22.42287306147029         46.15369110082271        37.49464654606048
22.144449232627352        46.32684555041136        37.16054371040846
22.42287306147029         45.820357767489355       36.86280031486018
22.144449232627352        45.99351221707801        36.54402289339775
22.144449232627352        45.660178883744656       35.90993028084537
22.422357957661134        46.486324548931826       38.09426169370433
22.700781786504066        46.31317009934317        38.34676802684855
22.70026668269491         46.64580354745228        38.92852423701939
22.422462827136506        45.48655190983119        36.21483331594724
22.70047642164566         45.31292493591772        36.41444649671986
22.700886655979442        45.646730793575884       37.081858742529974
23.536697687467658        46.48614644977282        39.862013554530726
23.257715651273692        46.65024329836901        39.81434603190459
22.978733615079722        46.81434014696521        39.68464260854796
23.25823075508285         46.3176098502599         39.22912273497153
22.979248718888883        46.48170669885609        39.11984143636077
22.979763822698036        46.14907325074698        38.51766310144383
23.534773663388386        45.48774859460991        37.981913651881975
23.256948072363336        45.65201128015129        37.9697113825778
22.97912248133828         45.81627396569267        37.884951716599645
23.25653783802955         45.31820542249313        37.29895759829783
22.978712247004495        45.48246810803451        37.22668686875067
22.978302012670714        45.14866225037635        36.54678568650967
23.25758941372309         45.98481056520559        38.61310929948109
23.535415004748142        45.82054787966421        38.635998100844475
23.536056346107898        46.15334716471851        39.2626980683938
24.364573934695404        46.00954774323886        39.63760204319875
24.088615185619492        46.16841397875018        39.77206669392919
23.812656436543577        46.3272802142615         39.84687053103977
24.087973844259736        45.83561469369588        39.152034333410214
23.812015095183817        45.9944809292072         39.23719660771187
23.811373753824057        45.66168164415289        38.60013820297147
23.811924232009673        45.32839642521672        37.93855785025061
24.089074800630957        45.16904425582352        37.84472774067049
24.366225369252245        45.00969208643033        37.700423323141614
24.088524322445345        45.502329474759705       38.50961754727548
24.36567489106663         45.3429773053665         38.36862258363119
24.365124412881016        45.67626252430268        39.01434882365004
23.537108442496365        44.485928797437055       35.89368448155755
23.25809435743487         44.65032555771123        35.90333600397968
22.979080272373373        44.81472231798539        35.847240482299625
23.25868801810202         44.316908938231684       35.189157711332435
22.979673933040523        44.48130569850585        35.14060553262892
22.980267593707673        44.147889079026314       34.42460268721075
23.258709685060154        43.98354392259433        34.46856939059232
23.537151776412628        43.819198766162344       34.456314740530644
23.537130109454495        44.1525637817997         35.17730027372626
23.257316097732208        44.984265490102175       36.6086731446274
23.536330182793705        44.819868729828          36.60481355864327
23.53555192309104         45.15380866221896        37.30088994875127
24.089853060333617        44.835104323432574       37.156905324614534
23.81270249171233         44.99445649282576        37.25413479065722
23.813480751414993        44.660516560434814       36.55465904408666
23.813290690320503        44.32690524398732        35.842266950217216
24.089472938144638        44.16788169053758        35.746801276598205
24.365655185968773        44.008858137087834       35.60728746070031
24.089662999239128        44.50149300698507        36.45688464672679
24.365845247063262        44.34246945353533        36.31506210708813
24.366035308157752        44.67608076998283        37.012774061235234
24.08949460510277         43.83451667490023        35.03156402790495
23.813312357278633        43.993540228349964       35.12645622195511
23.813334024236767        43.66017521271261        34.40604416832855
23.53708145340955         47.48687662757454        41.432612945937585
23.258846054760156        47.65146543207595        41.33091526640834
22.980610656110763        47.81605423657736        41.13822418154498
23.257971495234955        47.317396750236824       40.867908508574374
22.979736096585555        47.48198555473823        40.70175397512741
22.978861537060354        47.14791687289911        40.21467195474898
23.25784357325432         46.983820024302915       40.36252484336431
23.536825609448286        46.81972317570672        40.4283418312487
23.536953531428917        47.15329990164063        40.95187496171758
23.812810420561334        46.66062643147461        40.42376194111634
24.088769169637246        46.501760195963286       40.35902227082496
24.364727918713164        46.34289396045196        40.234621786913735
24.088923153655006        46.83510641317639        40.9105353842213
24.36488190273092         46.676240177665065       40.79619906712939
24.365035886748682        47.00958639487818        41.32233388384538
24.089051075635638        47.1686831391103         41.42464511069494
23.813066264522593        47.327779883342416       41.46140479805896
23.812938342541962        46.994203157408506       40.9639809427122
22.701304140312978        50.9821922673707         41.75631150805899
22.42287789480346         51.1547948449138         41.06801122853097
22.144451649293938        51.3273974224569         40.252372811470025
22.42287789480346         50.82146151158047        41.26711961223471
22.144451649293938        50.99406408912357        40.479584106428376
22.144451649293938        50.66073075579024        40.65295254602094
22.423189435633986        51.48831468422581        40.81296671034884
22.701615681143508        51.31571210668271        41.53234805881665
22.701927221974035        51.649231945994714       41.24553798327557
22.422793186818968        50.48804610280159        41.40090843985547
22.701134724343998        50.31536144981294        42.01660838446068
22.701219432328486        50.648776858591816       41.92024206493549
23.537294923790178        51.48237590971921        42.58606303431652
23.25894287012831         51.649167868248384       42.11796975700686
22.980590816466435        51.81595982677756        41.55457583938001
23.258631329297778        51.31564802893638        42.40844106825436
22.980279275635908        51.482439987465554       41.87463984592373
22.979967734805378        51.148920148153536       42.13185722616882
23.26017262987996         51.983269870662376       41.77281070268848
23.53852468354183         51.816477912133195       42.270526891594216
23.539754443293486        52.15057991454718        41.89987982378476
23.538690228244647        50.48240128341731        43.16878224475317
23.259561532267426        50.64899827806845        42.79806845274019
22.980432836290202        50.81559527271957        42.32724487384209
23.259476824282935        50.31558286928957        42.89560977819095
22.980348128305714        50.4821798639407         42.457980815005676
22.980263420321222        50.14876445516182        42.521152518817814
23.259096430782602        50.982323153502406       42.63512137586638
23.538225126759823        50.81572615885128        43.038275738678934
23.537760025275           51.149051034285236       42.844036001866606
24.36497061848626         51.01005818087027        43.450984577406615
24.089078720254236        51.167497423819924       43.24441314313105
23.813186822022207        51.32493666676956        42.956105962101134
24.089543821739056        50.83417254838595        43.43772853611358
23.81365192350703         50.9916117913356         43.181750142367385
23.81411702499185         50.65828691590163        43.34366109189576
23.813508406946738        51.658312259533545       42.669115556828274
24.089400305178764        51.500873016583895       42.98916952868285
24.36529220341079         51.343433773634246       43.227487753782164
24.08972189010329         51.834248609347874       42.67554932924115
24.365613788335317        51.676809366398224       42.94561434516512
24.365935373259852        52.01018495916221        42.605364351554805
24.09095164985495         52.168350611761866       42.30740773641752
23.815967926450043        52.326516264361516       41.9303268961952
23.81473816669839         51.99241426194753        42.32727668905537
23.529827969674354        53.48814764167789        39.89319568416904
23.25224757950628         53.65352384565584        39.27055148894452
22.974667189338206        53.81890004963378        38.569217507215356
23.253492179044805        53.320937698757355       39.85373015170932
22.97591178887673         53.486313902735304       39.16830406006259
22.97715638841525         53.15372775583681        39.73312063681264
23.25721092350173         52.986449123851784       40.40572462141598
23.53726545858821         52.81917049186674        40.98916397253239
23.533546714131283        53.15365906677231        40.46218859029265
23.253855798777558        53.98733125616394        38.65833656902709
23.531436188945626        53.821955052185984       39.29917029095239
23.533044408216902        54.155762462694085       38.6751461296857
24.363112207375867        54.01019435276221        39.60272945215605
24.086959014079973        54.16998619290887        39.14090418697088
23.810805820784076        54.32977803305553        38.61370210304193
24.085350794808697        53.83617878240077        39.76002381127327
23.8091976015128          53.99597062254743        39.250273379851706
23.807589382241524        53.66216321203933        39.85684588861101
24.63725332672429         58.845618239630426       29.774445816883446
24.908179859566978        58.68128899443674        30.275951822479378
25.179106392409672        58.51695974924307        30.74841348290413
24.90817985956698         59.014622327770084       29.611027944333692
25.17910639240967         58.8502930825764         30.082947028198873
25.17910639240967         59.18362641590973        29.42770689895574
24.90761844176125         58.34861490559402        30.95042936718226
24.636691908918564        58.512944150787696       30.447102433974457
24.63613049111283         58.18027006194497        31.130699042005936
23.808991347382086        53.32788454399393        40.436238550350325
24.088154725089815        53.167621446309965       40.90374764929621
24.367318102797544        53.007358348626006       41.29572298100671
24.086752759949256        53.50190011435537        40.34960421472692
24.365916137656985        53.341637016671406       40.766828773606754
24.364514172516426        53.675915684716806       40.20249759732323
23.816428836295945        52.65890739418279        41.482940612805734
24.091412559700846        52.500741741583134       41.888243897882006
24.366396283105747        52.34257608898347        42.2144229578731
24.091873469546744        52.8331328714044         41.423474329512004
24.366857192951645        52.67496721880474        41.77787583435703
23.812710091839016        52.99339596908836        40.98059834352025
23.811999102093115        54.66309453711927        37.9530408397804
24.08815229538901         54.50330269697261        38.49709453754822
24.364305488684902        54.343510856825944       38.97577141657193
24.089345576698044        54.83661920103634        37.83168048691185
24.365498769993938        54.67682736088968        38.3272089797742
24.366692051302973        55.01014386495343        37.657042141763306
23.813899050177362        55.32997949216487        36.573848288853895
24.090295550740166        55.170061678559144       37.14396887425038
24.09094687711407         55.5030221670268         36.44760887517652
24.367343377676878        55.343104353421076       36.97263237548856
24.367994704050783        55.67606484188873        36.276282325938155
23.81294907613524         54.996537014642065       37.271055078268326
25.17910639240964         56.51695974924317        34.87048306408918
24.90764226822218         56.68069419922965        34.42900168038132
24.636178144034716        56.84442864921613        33.94612531177706
24.908952938414657        56.347648276280914       35.13188113671177
24.637488814227194        56.51138272626739        34.656061128572546
24.63879948441967         56.17833680331865        35.364384113052886
25.17910639240964         52.51695974924312        42.06703425272278
24.908510295872276        52.68042594903742        41.87507436143689
24.637914199334908        52.84389214883171        41.61797060419828
24.908049386026377        52.34803481921615        42.29966945721293
24.637453289489013        52.511501019010446       42.071344578761405
24.63699237964311         52.17910988918918        42.47911282349027
24.640656405571754        55.84502697261725        36.06919549135562
24.91266678071881         55.6810286148781         36.52104320719407
25.18467715586587         55.51703025713896        36.92353514062779
24.910809859566733        56.01433844557951        35.83026962404222
25.18282023471379         55.850340087840365       36.24679935262693
25.180963313561712        56.18364991854176        35.56244866044747
24.912015454344907        55.34806812641045        37.20260508967108
24.640005079197845        55.51206648414959        36.76412159900681
24.63935375282394         55.17910599568194        37.447107423383144
24.638570845081254        54.84524248262943        38.11978584340677
24.910449638859525        54.68034110030543        38.526270710402414
25.182328432637803        54.51543971798142        38.876496742750696
24.911232546602214        55.01420461335793        37.87328428445432
25.183111340380492        54.84930323103393        38.243202310878125
25.18389424812318         55.18316674408645        37.59221511017031
24.909256357550493        54.34702459624169        39.15749851971122
24.637377563772215        54.511925978565685       38.770483167066565
24.63618428246318         54.17860947450195        39.399576089512856
24.63922005879197         53.17563672427468        41.120417923587226
24.909816155329338        53.01217052448038        41.40617324262634
25.1804122518667          52.84870432468608        41.6267846957124
24.911122014786393        53.34391509992335        40.89813073428581
25.181718111323757        53.18044890012905        41.14739374917194
25.18302397078082         53.51219347557202        40.62886141310193
24.636416128510852        53.84419406036548        40.00761226849935
24.909720049645834        53.67819376796875        40.34965625548124
24.909488203598166        54.01260918210521        39.76741916098581
25.182792124733147        53.84660888970848        40.07242340309746
25.18256027868547         54.18102430384495        39.48830184631359
24.63781809365141         53.509915392320075       40.581733580485064
23.81492832082232         36.65834095381376        21.277104053121707
24.090197419780417        36.50073858906704        21.29915966765621
24.365466518738515        36.343136224320325       21.304449302771665
24.090566107876334        36.833604570277664       21.778723864987562
24.365835206834433        36.67600220553095        21.779437103731247
24.36620389493035         37.00886818674157        22.268538115173502
23.81336611661167         37.32542969214116        22.259378129435746
24.08978500577101         37.16714893944136        22.273442285314545
24.089673861723583        37.501117257515745       22.78362045123944
24.36609275088292         37.34283650481595        22.77336604131826
24.365981606835494        37.676804822890325       23.293043051806357
23.814147218716997        36.99188532297745        21.76092113358671
26                        31                       16.295108056368615
25.727298191818093        31.172253575217077       16.310927972798638
25.454596383636183        31.344507150434147       16.32029410582069
25.181894575454272        31.516760725651224       16.323206455435102
25.72799581061343         30.838301720289834       16.012841145969723
25.45529400243152         31.010555295506908       16.018967080356322
25.182592194249608        31.18280887072398        16.01863923133522
25.455991621226854        30.67660344057967        15.726049984218616
25.183289813044944        30.84885701579674        15.722481936562064
24.637230749829875        31.179792155029403       15.681384168186632
24.91026028143741         31.01432458541307        15.705880127677142
24.909562662642074        31.348276440340314       16.004419193548408
24.90997976817014         31.68139808181125        16.311643032646394
24.638064960886           31.84603543797127        16.291689731251104
24.36615015360186         32.010672794131295       16.263346551249303
24.63764785535794         31.512913796500335       15.982209607511496
24.3657330480738          31.677551152660357       15.951610142867848
24.365315942545735        31.34442951118942        15.648528418901416
23.81507796523865         31.661347371094976       15.537642447327158
24.090196953892193        31.5028884411422         15.598231275548201
24.090614059420254        31.836010082613136       15.902835349733527
23.814384000249113        32.32861584881563        16.159526263145445
24.090267076925485        32.16964432147346        16.217193215563302
24.09096908292402         32.50266027363943        16.541087670442664
24.36685215960039         32.34368874629726        16.58518384486291
24.36755416559892         32.676704698463226       16.91698200005759
23.814730982743882        31.9949816099553         15.843896796820859
25.186664557765923        33.51262372575339        18.34500523691754
24.91279532581931         33.679114569020825       18.35594258386048
24.638926093872694        33.845605412288265       18.356833185693663
24.913861762376435        33.34498936737866        17.989097353888482
24.63999253042982         33.5114802106461         17.98636376638687
24.641058966986943        33.17735500900393        17.627009280527144
24.6376790684809          32.180023023011124       16.611381062033672
24.90959387576504         32.015385666851095       16.628289376449715
25.181508683049174        31.850748310691074       16.63680781225907
24.909207983359934        32.349373251890945       16.954231255323524
25.18112279064407         32.184735895730924       16.959704704153744
25.180736898238973        32.518723480770774       17.291897131119015
24.63908308047796         32.84605492734306        17.278694514904966
24.909909989358468        32.68238920405692        17.289746553000075
24.911885875867448        33.01368928571779        17.63424482424578
25.182712784747956        32.850023562431645       17.632578907988247
25.184688671256936        33.181323644092515       17.983614943254477
24.63838107447943         32.51303897517709        16.940057357678807
24.636406705312165        34.18038408685774        18.738630205889077
24.910275937258778        34.01389324359031        18.73338844829494
25.18414516920539         33.84740240032287        18.718099945590893
24.907756548698245        34.34867191815979        19.122119768448325
25.181625780644858        34.182181074892355       19.102480109983386
25.179106392084332        34.51695974946183        19.498145730094745
24.90857761114911         34.68088373625202        19.522188027504228
24.638048830213883        34.8448077230422         19.53543290042734
24.637227767763022        34.512595904949976       19.131051947145213
26.000000000000004        27                       13.234948362308169
25.727921012631693        27.172088467642332       13.21953795379062
25.45584202526338         27.344176935284658       13.199280215242133
25.726750198502426        26.839097692179134       13.002199750818882
25.454671211134112        27.011186159821463       12.980418932530283
25.453500397004845        26.67819538435826        12.766741454968173
25.45761692326687         25.67700024312507        12.156906798405164
25.72880846163343         25.5051667882292         12.184090172721634
25.999999999999993        25.33333333333333        12.207114597149754
25.72880846163343         25.838500121562532       12.381899194956736
25.999999999999993        25.66666666666666        12.403631464914106
25.999999999999996        25.999999999999996       12.604275605964174
25.45350039700484         26.34486205102493        12.558335378396649
25.726750198502415        26.17243102551246        12.583569422132646
25.72675019850242         26.505764358845795       12.79043863992447
25.999999999999996        26.33333333333333        12.809607964976273
26                        26.666666666666664       13.019832217090958
25.45555866013585         26.010931147075          12.35540801205206
22.979396559105247        41.150419440668536       28.053020767922224
23.25690622803518         40.987267839025996       28.100656446316847
23.534415896965115        40.82411623738346        28.11074224926756
23.25892050004733         41.32166186516692        28.778021638866583
23.53643016897727         41.15851026352438        28.78405320717217
23.53844444098942         41.4929042896653         29.471274210423815
22.7015599321032          41.97817147716769        29.316287834156146
22.42304842266361         42.152114318111785       29.19484663278228
22.144536913224012        42.32605715905587        29.006626769014513
22.42304842266361         41.81878098477847        28.5063000378264
22.144536913224012        41.99272382572256        28.318135787534036
22.144536913224012        41.659390492389235       27.645440242468965
22.422723371817927        42.485449918547715       29.88987523848885
22.70123488125752         42.31150707760362        30.014586944844893
22.700909830411838        42.64484267803955        30.720660787006537
22.422485984683593        41.485782831112616       27.835410858886924
22.70043505614317         41.312175169835996       27.96036728767851
22.700997494123186        41.645173323501844       28.633706033200276
23.259482938027347        41.654660018832764       29.46345757184312
22.980521435065274        41.816415748000225       29.411795446420637
22.97995899708526         41.483417594334384       28.727786579454545
23.5366017569868          42.48639303096885        31.558500290626103
23.25792943117992         42.6503214468044         31.566650229982383
22.97925710537304         42.81424986263994        31.52531991998727
23.258254482025603        42.31698584636847        30.85155518310812
22.979582156218722        42.48091426220401        30.81084810973303
22.9799072070644          42.14757866176808        30.104151030951467
23.258119993307908        42.98346835332311        32.288498588842316
23.536792319114788        42.81953993748756        32.277704666846404
23.536982881242775        43.15268684400628        33.00178053062826
23.258868710026473        41.98582293260061        30.153109435134898
23.537830212988545        41.824067203433145       30.158222352476205
23.537215984987675        42.15523011720099        30.853964379210264
24.36487837074632         42.00886935709905        31.33360456855283
24.088786166159817        42.16804391505565        31.44377544732141
23.81269396157331         42.32721847301225        31.518740688012386
24.08940039416069         41.8368810012878         30.746653770687736
23.813308189574183        41.9960555592444         30.81791189398775
23.813922417575057        41.66489264547655        30.125876984644773
23.811761714322397        38.66097176278326        24.40979807149477
24.088723640124535        38.50252919790607        24.403143613689043
24.365685565926675        38.34408663302888        24.375545412705115
24.088538743263143        38.83584268997025        24.9721623311682
24.365500669065284        38.67740012509306        24.938554084190077
24.365315772203893        39.010713617157236       25.516595161092642
24.09022147875228         39.17043200187591        25.561179739946326
23.815127185300664        39.33015038659458        25.58271478376655
23.81344444981153         38.99556107468892        24.988655498657113
23.814405642678572        41.33240392715648        29.43950913532979
24.09036684436772         41.17190356464765        29.378238933520386
24.36632804605687         41.01140320213882        29.28746360499528
24.089883619264203        41.50439228296772        30.05765009689245
24.365844820953352        41.343891920458894       29.959918082424416
24.365361595849837        41.67638063877897        30.641965070276896
24.088352572355568        40.83750953850673        28.703514465029556
23.81239137066642         40.99800990101555        28.75853639945855
23.810377098654264        40.66361587487464        28.091473708934565
23.816172602490226        39.6625312464391         26.188152069610098
24.09126689594184         39.50281286172043        26.15964851210592
24.36636118939345         39.343094477001756       26.10809541956824
24.0923123131314          39.83519372156495        26.772917452432893
24.367406606583014        39.675475336846276       26.714395846211488
24.368452023772576        40.0078561966908         27.33549644102199
23.81108509122617         40.329100206391956       27.439650331580154
24.089768557499372        40.168478201541376       27.401035366350936
24.089060564927472        40.502993870024056       28.04580446892824
24.367744031200672        40.342371865173476       27.973211268822297
24.36703603862877         40.67688753365614        28.62386699014673
23.813628846858197        39.99581572641553        26.806326765471617
25.185339675071955        39.51936621438255        26.993498358139536
24.913043791305498        39.6821962084853         27.12500652459994
24.640747907539037        39.84502620258805        27.239005885560832
24.911998374115935        39.34981534864078        26.52165883952606
24.639702490349475        39.512645342743525       26.62678174561817
24.638657073159912        39.180264482899005       26.02935777384382
24.63764298525366         38.84573596476181        25.440802328071076
24.90997019830342         38.68075831236638        25.3493073842751
25.182297411353186        38.51578065997095        25.242110329704897
24.910984286209676        39.015286830503584       25.9286004584314
25.18331149925944         38.85030917810815        25.812141032244583
25.184325587165695        39.184837696245346       26.395937041722853
24.910155095164814        38.3474448203022         24.787115929972728
24.637827882115047        38.51242247269764        24.87068606246852
24.63801277897644         38.17910898063346        24.31560220228379
25.181914483101824        36.518972551355674       22.134930026685833
24.910010953711335        36.68227109648431        22.19254167588437
24.638107424320843        36.84556964161294        22.237077705380248
24.909642265615418        36.34940511527368        21.715252149300643
24.637738736224925        36.51270366040232        21.753882436367167
24.637370048129007        36.17983767919169        21.28480037783693
24.639101643088644        37.17791674611488        22.734460986814607
24.91100517247913         37.01461820098625        22.682862069316947
25.18290870186962         36.851319655857615       22.618187532116615
24.91199939124693         37.34696530548819        23.18676959689737
25.183902920637422        37.18366676035956        23.11503217169531
25.184897139405223        37.5160138648615         23.625463945421867
24.63887935499379         37.84585338226364        23.774567611675067
24.911888247199506        37.68093362356257        23.707199211269675
24.91102167118216         38.014189221932384       24.240158386626582
25.184030563387875        37.849269463231316       24.15034770552662
25.183163987370527        38.18252506160113        24.689229833620892
24.638990499041213        37.51188506418926        23.247089757073187
24.639840322289736        35.17804239843909        19.954236269299507
24.910369103224955        35.0141184116489         19.93589744233575
25.180897884160178        34.850194424858714       19.906761190885902
24.912160595300804        35.34735308704578        20.361690940276684
25.182689376236027        35.183429100255594       20.3274607347863
25.18448086831188         35.516663775652475       20.760244361795774
24.638225509865695        35.8457347539573         20.82771369754705
24.911353189088786        35.68119926480489        20.799936914047485
24.9104977273521          36.015302190039286       21.25103005453277
25.183625406575192        35.85076670088687        21.205343962476803
25.18276994483851         36.18486962612127        21.663572517439967
24.639032916077714        35.51188857619819        20.38441558475956
25.999999999999996        36.99999999999999        23.28092923175812
25.728299046468408        37.172004621620495       23.405639937283556
25.456598092936815        37.344009243241          23.520484841838062
25.727304827700607        36.83965751711855        22.911799302352286
25.455603874169014        37.011662138739055       23.018348637509238
25.454609655401214        36.67931503423711        22.529799567328098
25.999999999999996        35                       20.553426506143982
25.72816028943729         35.17222125855083        20.630934797212014
25.456320578874582        35.344442517101655       20.699874082429375
25.72636879736144         34.83898658315395        20.210817092637992
25.454529086798736        35.011207841704774       20.273423416637538
25.452737594722883        34.67797316630789        19.859056833955005
25.45632057887459         35.67777585043499        21.13829905272783
25.728160289437294        35.50555459188416        21.062346590005887
25.999999999999996        35.333333333333336       20.977825121433213
25.728160289437298        35.8388879252175         21.505535942276133
26                        35.66666666666667        21.414001296198876
26.000000000000004        36.000000000000014       21.861955030441298
25.45460965540122         36.34598170090379        22.05287934320249
25.727304827700614        36.172990850451896       21.96188767778768
25.727304827700607        36.506324183785225       22.430511031378042
26                        36.333333333333336       22.322281513496183
25.999999999999996        36.666666666666664       22.795272913935126
25.4554651171379          36.01187877566939        21.58902472082378
25.184669419808806        65.51757996849516        19.45902921412898
24.91223694725352         65.68130421206213        19.0882718662502
24.63980447469823         65.84502845562909        18.709962932906603
24.91235090702103         65.34877488713309        19.486980561500943
24.63991843446574         65.51249913070006        19.101056658711567
24.640032394233245        65.17996980577102        19.504242237369535
24.639246414261674        66.17834160655065        18.328857686123897
24.91167888681696         66.01461736298367        18.700334166670803
25.184111359372245        65.85089311941671        19.06425906175277
24.9111208263804          66.34793051390523        18.323660875645544
25.183553298935685        66.18420627033827        18.680753317930765
25.18299523849913         66.51751942125982        18.308511982662782
24.910186188842815        66.6816335392448         17.95703335626291
24.63737713918649         66.84574765722977        17.59915573767865
24.63831177672408         66.5120446318902         17.95860806116588
24.63779083581717         67.17989002813408        17.2505687015337
24.910599885473488        67.0157759101491         17.601928501677847
25.183408935129805        66.85166179216412        17.946889309637708
24.911013582104164        67.3499182810534         17.257076484565598
25.18382263176048         67.18580416306844        17.595519474085453
25.184236328391158        67.51994653397274        17.254402476006067
24.63894114411401         67.84696304604309        16.58585234842694
24.911588736252583        67.68345479000791        16.922812795587483
24.911734472287467        68.01694278852527        16.598325430238543
25.184382064426043        67.8534345324901         16.92368759058685
25.184527800460927        68.18692253100745        16.602262854808256
24.638365989965585        67.51342653708858        16.913286352803787
26                        67                       18.24399085589956
25.72807877613039         67.17331551132425        17.919771964495645
25.456157552260773        67.3466310226485         17.589909171197817
25.72766507949971         66.83917314041994        18.27328668015238
25.455743855630097        67.01248865174419        17.937225028065793
25.45533015899942         66.67834628083989        18.29479372240681
25.456157552260777        67.67996435598184        17.2528585652757
25.72807877613039         67.50664884465758        17.577202266212932
26                        67.33333333333333        17.895902065256188
25.72807877613039         67.83998217799092        17.244173052354377
26                        67.66666666666666        17.557353759036978
26                        68                       17.22834593724193
25.728224512165273        68.17347017650827        16.920377585311957
25.456449024330542        68.34694035301654        16.60763836245463
25.456303288295658        68.01345235449918        16.925603389044994
25.17910639240964         62.51695974924315        23.568620595885843
24.908358326934472        62.68051336872581        23.139734157083893
24.6376102614593          62.84406698820846        22.69756773448234
24.908218496511637        62.347949981011794       23.656638910390292
24.637470431036462        62.51150360049445        23.206874161678225
24.63733060061363         62.17894021278043        23.730787686290338
24.63910835807431         64.84682488704968        19.920004456695935
24.910502834703152        64.6824850496904         20.320181288868042
25.181897311331994        64.51814521233112        20.71134473825141
24.911426870862087        65.01562996841174        19.897524168562573
25.18282134749093         64.85129013105247        20.28179271696642
25.183745383649867        65.18443504977381        19.86435420892567
24.908900341008493        64.34978713762662        20.755163908695735
24.637505864379648        64.51412697498588        20.346988247279526
24.635903370684986        64.1814290629221         20.786918385170615
24.639035493114758        63.17582776007266        22.20401228547106
24.909783558589922        63.01227414059           22.639522138387772
25.18053162406509         62.84872052110734        23.06175200750527
24.911208790245375        63.34403491245419        22.15293230892832
25.181956855720543        63.180481292971535       22.56850560836103
25.183382087376           63.51224206483573        22.088881398453182
24.63639829603299         63.846128013756974       21.245314544168075
24.90989019170449         63.67918503929635        21.672738954427206
24.90939526635649         64.01448608846148        21.20733882651533
25.182887162027995        63.84754311400086        21.61647730162688
25.182392236679995        64.18284416316598        21.157298414892914
24.63771689457387         63.510977886914816       21.717554393596334
25.455330158999423        66.34501294750655        18.66246225075001
25.727665079499708        66.17250647375327        19.00934841076177
26                        66                       19.349170462697945
25.727665079499708        66.5058398070866         18.63604104292225
26                        66.33333333333333        18.970224255362393
26                        66.66666666666666        18.601831053096372
25.72822313993627         65.83919332283173        19.394041421857523
25.455888219435977        66.01169979658499        19.040929423931853
25.456446279872537        65.67838664566344        19.43066100566794
26                        62.99999999999999        23.27921131025038
25.727794029125334        63.17074735494524        22.894932964908016
25.455588058250665        63.34149470989048        22.498156327642302
25.72636879746988         62.83898658308105        23.386218104194334
25.454162826595212        63.00973393802629        22.983611002239307
25.45273759493976         62.6779731661621         23.482687866072805
26.000000000000004        58                       32.02616625168769
25.726368797469895        58.17231991641436        31.632545859365145
25.452737594939784        58.34463983282871        31.206628269770533
25.728383158573124        57.837805070292504       32.30126642539953
25.454751956043005        58.010124986706856       31.87973881277685
25.181120753512893        58.18244490312121        31.425914002882333
25.456766317146233        57.675610140585          32.55999726081161
25.18313511461612         57.84793005699935        32.110562427888816
25.18514947571935         57.5134152108775         32.8023587579238
24.638192505137958        57.17658046976091        33.240229128567535
24.90965662932541         57.01284601977443        33.73049945459473
25.18112075351287         56.849111569787944       34.179374795725096
24.911670990428654        57.3449978403192         33.03373072845004
25.18313511461611         57.18126339033272        33.49000002700311
24.638144852216058        57.84575521582311        31.82805873876271
24.911647163967704        57.67958521335031        32.33243748894562
24.909632802864476        58.01410005947216        31.637859475549693
24.638168678677005        57.511167842792005       32.531638035386585
25.456446279872537        65.34505331233011        19.83168552532814
25.72822313993627         65.17252665616505        20.196124939495434
26                        65                       20.552347456631075
25.72822313993627         65.50585998949839        19.789445762051287
26                        65.33333333333333        20.140013621402762
26                        65.66666666666666        19.73895462342505
25.727299103777334        64.83938173744372        20.61435490284714
25.455522243713602        65.01190839360876        20.243463004402482
25.454598207554664        64.67876347488742        20.667353996720493
25.45558805825067         63.674828043223826       22.022147137519454
25.727794029125334        63.50408068827858        22.414132509372035
26                        63.33333333333333        22.79361958930132
25.727794029125334        63.837414021611906       21.945853291781273
26                        63.66666666666666        22.320549106297314
26                        64                       21.85999986123859
25.454598207554668        64.34543014155409        21.104458794511366
25.727299103777334        64.17271507077704        21.48734383550709
25.727299103777334        64.50604840411037        21.044807965920214
26                        64.33333333333333        21.412032919855754
26                        64.66666666666666        20.97614878498651
25.455093132902665        64.01012909238895        21.55669036096918
25.456449024330542        68.68027368634988        16.29839128542254
25.72822451216527         68.5068035098416         16.605806326002558
25.999999999999996        68.33333333333333        16.908450495655224
25.72822451216527         68.84013684317495        16.300037733036316
25.999999999999993        68.66666666666666        16.597357720411786
25.999999999999996        69                       16.295067611511616
25.456128349423242        69.34525368982901        15.707342985681816
25.72806417471162         69.1726268449145         16.0032713778133
25.72806417471162         69.50596017824783        15.714043683371582
25.999999999999993        69.33333333333333        16.000856825388446
25.999999999999993        69.66666666666666        15.714502103574109
25.456288686876892        69.01276368808944        15.998711732106589
25.45659809293682         37.67734257657433        24.037537796353305
25.728299046468408        37.50533795495383        23.913467693651885
25.999999999999996        37.33333333333333        23.77953178997954
25.72829904646841         37.83867128828717        24.4340555383217
26                        37.666666666666664       24.290894436502498
26.000000000000007        38.00000000000001        24.815017171327217
25.727432470451067        38.17192688665699        24.968231197328137
25.454864940902127        38.34385377331397        25.110595583454014
25.45573151691947         38.01059817494415        24.56706750590885
25.454864940902127        38.6771871066473         25.668463625850688
25.727432470451063        38.50526021999032        25.515868360292572
26                        38.333333333333336       25.352423454859412
25.727432470451063        38.83859355332365        26.076317413630665
26                        38.66666666666667        25.90264162876521
26                        39                       26.46567169304484
25.72844655835732         39.17312207146085        26.653150918603526
25.456893116714635        39.3462441429217         26.829093140301758
25.45587902880838         39.0117156247845         26.241895729607098
23.81320533291964         43.326831373166954       33.679777751879286
24.089237222468512        43.167828995808904       33.59013120063621
24.365269112017383        43.00882661845086        33.46178822824191
24.08936591378564         43.501172835354566       34.31157026348215
24.365397803334513        43.34217045799652        34.17839993748429
24.365526494651643        43.67551429754218        34.89356634830399
23.812824208663663        42.66053756012953        32.234853310894266
24.088916413250168        42.50136300217292        32.1541191770434
24.365008617836676        42.34218844421632        32.038179405115145
24.08904666034052         42.83468208929019        32.86928262343284
24.36513886492703         42.67550753133359        32.7475739583448
23.81301477079165         42.99368446664823        32.95487978760644
25.179106392409672        43.51695974924312        34.94146834694818
24.907955990262707        43.6809258785247         35.19174717499114
24.63680558811574         43.844892007806266       35.413686879575216
24.907827298945577        43.34758203897904        34.49050135698276
24.63667689679861         43.5115481682606         34.70620341437271
24.636548205481482        43.17820432871495        33.997274650747265
24.63680558811574         44.178225341139594       36.11868210712508
24.907955990262703        44.014259211858025       35.88940661617785
25.17910639240967         43.85029308257645        35.63179200177218
24.907955990262707        44.347592545191354       36.58156179374376
25.17910639240967         44.183626415909785       36.316611392975055
25.179106392409672        44.516959749243114       36.99592652055688
24.908146051357196        44.681203861638856       37.26403819313883
24.63718571030472         44.84544797403459        37.49887046066704
24.63699564921023         44.5118366575871         36.813807630016534
24.63718571030471         45.17878130736794        38.168009581746674
24.908146051357186        45.014537194972206       37.930177091729206
25.179106392409658        44.85029308257647        37.65906519665734
24.90814605135717         45.34787052830556        38.579657277041214
25.179106392409647        45.18362641590982        38.305545159479976
25.17910639240964         45.51695974924318        38.93536640902514
24.907595573171562        45.681155747241746       39.210895125162004
24.63608475393348         45.8453517452403         39.44497366988654
24.636635232119097        45.512066526304125       38.817728136051514
25.455842025263376        27.677510268617993       13.42328943872647
25.72792101263169         27.505421800975665       13.441676214754391
26                        27.333333333333332       13.4552156607514
25.727921012631683        27.838755134308997       13.669395732914618
25.999999999999996        27.666666666666664       13.681064216391116
25.999999999999996        28                       13.912494029227318
25.728203626008305        28.172879101278617       13.90384348227239
25.45640725201661         28.345758202557228       13.889950182412605
25.45612463863999         28.01163423558761        13.65361882949672
25.455991621226858        30.343270107246337       15.441138104052188
25.72799581061343         30.17163505362317        15.441540679897155
26                        30                       15.435942298650312
25.72799581061343         30.504968386956502       15.723283424769912
26                        30.333333333333332       15.714515908229389
26                        30.666666666666664       16.00090449413553
25.728072545855113        29.83967340402362        15.168626132798865
25.45606835646854         30.01130845764679        15.165583285412573
25.456145091710223        29.679346808047242       14.897523123934036
25.456407252016618        28.679091535890564       14.131901750972517
25.728203626008302        28.506212434611946       14.143592131881425
25.999999999999993        28.33333333333333        14.150039759885471
25.72820362600831         28.839545767945282       14.389669708466961
25.999999999999996        28.666666666666664       14.393914417520158
26                        29                       14.644118002131316
25.456145091710226        29.346013474713907       14.635334932912283
25.728072545855113        29.173006737356953       14.642496509604076
25.728072545855113        29.506340070690285       14.90205240934156
26                        29.333333333333332       14.901041610584421
26                        29.666666666666664       15.164983042757457
25.45627617186342         29.01255250530223        14.38023237186184
24.63908353417416         60.17581071607574        27.197858056429443
24.909883326570785        60.01232867032043        27.687395763640954
25.18068311896741         59.84884662456512        28.152943030835583
24.911460053128522        60.344215545642484       27.074278994931557
25.18225984552515         60.18073349988718        27.53639984435334
25.183836572082893        60.512620375209245       26.933063535728547
24.91041554819785         60.67928575791616        26.466143655471626
24.636994524312804        60.845951140623086       25.979064613994513
24.63803902924348         60.51088092834941        26.58082072966813
25.45273759493978         58.67797316616205        30.542517507865583
25.72636879746989         58.50565324974768        30.97397270568894
26                        58.33333333333333        31.373130706240786
25.72636879746989         58.83898658308101        30.32137570754182
25.999999999999996        58.66666666666666        30.726071316322415
25.999999999999993        58.999999999999986       30.08498808193291
25.72636879746989         59.17231991641435        29.67828809655161
25.452737594939776        59.344639832828705       29.24418976763235
25.45273759493978         59.01130649949537        29.888240475017625
25.452737594939784        59.67797316616205        28.61047526227918
25.72636879746989         59.50565324974768        29.0463840539609
25.999999999999993        59.33333333333332        29.454894502104267
25.72636879746989         59.838986583081024       28.424515693876344
25.999999999999996        59.66666666666666        28.83483660478206
26                        60                       28.22481438996628
25.727945524027632        60.170873458403086       27.816639330064046
25.45589104805526         60.34174691680616        27.386055711984746
25.45431432149752         60.0098600414841         27.9916620482034
25.45273759493976         62.34463983282877        23.998619821234037
25.726368797469874        62.17231991641438        24.41339995642268
25.999999999999996        61.99999999999999        24.812961001451654
25.726368797469874        62.50565324974771        23.893337752652407
25.999999999999993        62.33333333333333        24.288768549072277
25.999999999999996        62.66666666666666        23.777518652005114
25.455891048055264        60.675080250139494       26.788646858049283
25.727945524027632        60.50420679173641        27.218218796416814
26                        60.33333333333333        27.625382176607392
25.727945524027632        60.83754012506974        26.632249697090696
26                        60.66666666666666        27.03840139756951
26                        60.99999999999999        26.46387205285285
25.17910639240964         61.51695974924309        25.182651376207897
25.452737594939762        61.344639832828726       25.628101973058804
25.72636879746988         61.17231991641435        26.055175531940456
25.45273759493976         61.67797316616206        25.070665653878642
25.726368797469878        61.50565324974769        25.494832433594315
25.999999999999996        61.33333333333332        25.900622175340672
25.726368797469874        61.838986583081024       24.947435528959822
25.999999999999993        61.66666666666666        25.3503184915402
25.45431432149751         61.0098600414841         26.201321648051714
25.180683118967387        61.18217995789847        25.7520165610433
25.182259845525138        60.847400166553854       26.335487280883427
25.452737594939755        62.01130649949541        24.52776750216329
25.179106392409636        62.18362641590979        24.092880385207028
25.179106392409636        61.85029308257644        24.630890645314437
24.635417797755057        61.1807309319677         25.39113066260549
24.908838821640096        61.01406554926078        25.873388552354694
24.907262095082345        61.34884534060539        25.294738984242475
24.63733060061363         61.84560687944708        24.271299908197978
24.908218496511633        61.68128331434508        24.73516139240528
24.908218496511633        62.01461664767844        24.189024916004733
24.636374199184342        61.51316890570739        24.82373648632625
23.53994061180419         48.48881366201459        42.56418669993298
23.260756681200274        48.65306242924049        42.38678919007329
22.981572750596353        48.81731119646639        42.112379217687305
23.260752160356585        48.31942345503599        42.091552276828665
22.981568229752664        48.48367222226189        41.847060982773314
22.981563708908975        48.15003324805737        41.52166994063343
23.25979910755837         47.98544444355596        41.73891101992706
23.53803450620776         47.82085563905456        41.86515869388711
23.538987559005975        48.15483465053457        42.2423499452191
23.538607478071786        49.48958904275369        43.15874650513184
23.25942165750103         49.65370804218048        42.888916090296284
22.98023583693027         49.81782704160727        42.51780407746371
23.25986792537867         49.32024601639989        42.78614080154271
22.98068210480791         49.48436501582668        42.44932968033399
22.981128372685554        49.15090299004609        42.313544227424
23.26031230328947         48.98665422282019        42.61865611765476
23.539496233893388        48.822405455594286       42.82675554535946
23.539051855982585        49.155997249173986       43.024942147092304
23.259449240891982        49.98464545573502        42.925030803267944
23.538635061462738        49.82052645630823        43.22762748972081
23.53866264485369         50.151463869862766       43.230972736261364
24.37099111916158         49.00970372821833        43.461308253319146
24.093529905464983        49.169665499730115       43.44169056812723
23.816068691768386        49.329627271241904       43.34083665206491
24.093974283375786        48.836073706150415       43.24795057051193
23.816513069679186        48.9960354776622         43.177064474237326
23.81695744758999         48.662443684082504       42.94891005271654
23.814182971457697        49.663488199259334       43.43730184664762
24.091644185154294        49.50352642774753        43.56886110945362
24.36910539885089         49.34356465623574        43.619184141389425
24.089758464843612        49.83738735576496        43.63118622371525
24.36721967854021         49.67742558425317        43.71221460239451
24.365333958229524        50.0112865122706         43.74039963633473
23.81423813823961         50.32536302636841        43.441164855534865
24.089786048234565        50.168324769319504       43.63170398606216
24.08966493498681         50.501248658852724       43.566518038511404
24.36521284498177         50.34421040180382        43.70753150487264
24.36509173173401         50.67713429133704        43.611059818563156
23.814210554848653        49.99442561281386        43.47200122011567
25.17910639240964         50.51695974924316        43.63903581671576
24.90772780110185         50.68132589311887        43.64632964511182
24.636349209794055        50.84569203699456        43.58364589867547
24.9078489143496          50.34840200358565        43.73990365092364
24.636470323041806        50.512768147461344       43.71047052215965
24.636591436289564        50.179844257928124       43.77369159079676
26.000000000000004        46.000000000000014       39.6392248467835
25.726368797469885        46.17231991641441        40.017321071352065
25.452737594939762        46.344639832828804       40.3627581037508
25.17910639240964         46.516959749243206       40.6755359439798
25.726368797469885        45.838986583081066       39.45916332302993
25.452737594939762        46.01130649949546        39.80778897559548
25.179106392409636        46.183626415909856       40.12375543599096
25.452737594939762        45.67797316616212        39.22454384377721
25.179106392409636        45.85029308257651        39.54369892433941
24.636084753933485        46.17868507857365        40.04727541689367
24.907595573171562        46.01448908057508        39.81621225632254
24.907595573171562        46.347822413908425       40.3932533838208
24.90774955718932         46.68116863112154        40.9396471300452
24.636392721969003        46.84537751299985        41.15524644333385
24.636238737951242        46.51203129578675        40.618982161863755
24.638353026044864        47.17912810506294        41.65236492572404
24.90970986126518         47.014919223184606       41.447493730516065
25.181066696485498        46.85071034130628        41.194110662531216
24.911670165341043        47.34866981524769        41.9146565420786
25.18302700056136         47.184460933369365       41.6720015921742
25.184987304637225        47.51821152543244        42.109208732909075
24.91207821034129         47.682336251280006       42.33574304858344
24.639169116045352        47.84646097712756        42.50879505497794
24.366260021749415        48.01058570297513        42.628364752092125
24.63876107104511         47.512794541095246       42.10467610463874
24.36585197674917         47.676919266942804       42.241213357918795
24.365443931748924        47.34325283091049        41.80586973516975
23.815380415119265        48.32940434233477        42.65945412491358
24.090820218434338        48.169995022654945       42.680846808966734
24.09239725090506         48.50303436440268        42.99382820584304
24.367837054220132        48.343625044722856       42.964871618041755
24.369414086690856        48.67666438647059        43.24251945178399
23.81347430952284         47.66144631937473        41.91553822649621
24.08945912063588         47.50234957514262        41.89347975057579
24.089867165636125        47.836016011174934       42.31412216188113
23.81442736232105         47.99542533085475        42.31517342401389
24.639062683022843        48.18003168145843        42.86502141460808
24.911971777318776        48.01590695561087        42.70902462668775
25.18488087161471         47.8517822297633         42.49954552948733
24.911865344296267        48.34947765994173        43.03218725079901
25.1847744385922          48.18535293409417        42.83976337207275
25.18466800556969         48.518923638425036       43.129862260664915
24.913442376766987        48.68251700168947        43.30041044447687
24.642216747964284        48.846110364953894       43.410892442028285
24.640639715493563        48.513071023206166       43.16738644442177
24.642618712192764        49.178361506951646       43.592289379456
24.913844340995468        49.01476814368721        43.506229683625385
25.185069969798167        48.85117478042278        43.36010380153432
24.914246305223944        49.347019285684965       43.654711717962726
25.185471934026644        49.183425922420525       43.533008137592354
25.185873898255124        49.515677064418284       43.64857526883912
24.638847271571393        49.8460833629865         43.777352846483936
24.91236058491326         49.68088021370239        43.74674472398536
24.91010474963143         50.014641108644014       43.773678089387424
25.183618062973295        49.8494379593599         43.7061032553302
25.181362227691466        50.18319885430153        43.70292343795575
24.640732991882075        49.51222243496907        43.71724382650252
25.452737594939762        46.67797316616215        40.88507732253537
25.72636879746988         46.50565324974774        40.54343206138463
26                        46.33333333333334        40.16912760806394
25.72636879746988         46.83898658308107        41.03725513389563
26                        46.66666666666667        40.66674245182313
26                        47.00000000000001        41.13206937806065
25.728329101545743        47.17273717514416        41.496480104410004
25.456658203091482        47.3454743502883         41.82219322269274
25.45469789901562         47.011723758225216       41.37397716706822
25.456658203091486        47.67880768362163        42.22685287197683
25.72832910154574         47.506070508477485       41.913033734364674
26                        47.333333333333336       41.56051698868568
25.72832910154574         47.839403841810814       42.28606315888695
26                        47.66666666666667        41.94544039387865
26                        48                       42.286839593639534
25.72822266852323         48.172974546141674       42.61249429870266
25.45644533704646         48.345949092283355       42.893501854377746
25.456551770068973        48.01237838795249        42.58523684017415
24.636349209794055        51.17902537032788        43.39352419103194
24.907727801101846        51.01465922645218        43.489170920495056
25.179106392409636        50.85029308257647        43.51484007512565
24.907727801101846        51.34799255978548        43.2747505501607
25.179106392409636        51.18362641590978        43.33338268781783
25.17910639240964         51.51695974924309        43.09466365479208
24.636992379643115        51.845776555855835       42.83801685328312
24.908049386026377        51.68136815254947        43.001116621028814
24.908049386026377        52.01470148588281        42.67594251745835
25.179106392409636        51.85029308257643        42.80321947744392
25.179106392409636        52.18362641590977        42.46067634342089
24.636670794718583        51.51240096309186        43.14495881465439
26                        52                       42.28236447290901
25.72636879746988         52.17231991641438        42.27049232219349
25.45273759493976         52.34463983282875        42.19871558213137
25.72636879746988         51.83898658308104        42.599120653825416
25.45273759493976         52.011306499495404       42.559850793296505
25.45273759493976         51.67797316616206        42.86988704778655
25.456766317146233        57.342276807251665       33.24152402600049
25.728383158573116        57.17113840362583        33.643464459141754
26                        56.99999999999999        34.008180057347715
25.72838315857312         57.50447173695916        32.97101970373527
26                        57.33333333333333        33.34481731172379
26                        57.66666666666666        32.68414604317059
25.72636879746988         56.83898658308105        34.314650850781916
25.454751956042998        57.010124986706884       33.92093785636009
25.45273759493976         56.67797316616211        34.602085186362466
25.452737594939762        56.34463983282879        35.28665681959782
25.72636879746988         56.172319916414395       35.65918106847985
26.000000000000004        56.00000000000001        35.988055810735545
25.72636879746988         56.50565324974772        34.98868432458206
26                        56.33333333333333        35.33163395617476
26                        56.66666666666666        34.671675371712205
25.728225718621964        55.839010085713          36.32215226577443
25.454594516091838        56.01133000212738        35.96412521642422
25.456451437243913        55.67802017142598        36.6339787090717
25.452737594939762        52.67797316616208        41.792992669781036
25.72636879746988         52.5056532497477         41.89690511377971
26                        52.33333333333333        41.94091296843213
25.72636879746988         52.83898658308104        41.480821911213894
26                        52.66666666666666        41.556965469802876
26                        53                       41.13052197702126
25.727674656926943        53.170731158524006       41.02187528916103
25.45534931385388         53.34146231704801        40.8546551011878
25.454043454396817        53.009717741605044       41.343394580249466
25.456451437243913        55.34468683809264        37.29439191285638
25.728225718621957        55.17234341904632        37.61607190222756
26                        55                       37.88857510874077
25.72822571862196         55.50567675237966        36.97539321202248
26                        55.33333333333333        37.267630932115395
26                        55.66666666666667        36.63412449944706
25.727442810879268        54.83847990599381        38.245321246528206
25.455668529501224        55.01082332504012        37.943356569778246
25.454885621758535        54.676959811987615       38.57462845786485
25.45534931385388         53.67479565038135        40.33006427201073
25.727674656926936        53.504064491857335       40.52670197317439
26                        53.33333333333333        40.66476617422518
25.72767465692694         53.83739782519068        39.99868464528157
26                        53.666666666666664       40.166166359523146
26                        54                       39.63472253291379
25.454885621758535        54.343626478654286       39.18422606142214
25.727442810879268        54.17181323932714        39.43696799147672
25.727442810879268        54.50514657266048        38.851895563257074
26                        54.33333333333333        39.074175280032335
26                        54.666666666666664       38.49212613864155
25.45511746780621         54.009211064517814       39.770986940106404
25.452737594939762        51.34463983282873        43.1299055974805
25.72636879746988         51.17231991641437        43.10527837979407
26                        51.00000000000001        43.020782001733004
25.72636879746988         51.505653249747695       42.877991501088914
26                        51.33333333333333        42.826226794016634
26                        51.666666666666664       42.58008761774204
25.72636879746988         50.83898658308106        43.27773249600053
25.45273759493976         51.01130649949542        43.335492172096664
25.45273759493976         50.677973166162104       43.48381710099457
25.452737594939762        50.344639832828776       43.57154117501999
25.72636879746988         50.17231991641438        43.44847277821657
26                        50                       43.26983062630561
25.72636879746988         50.50565324974772        43.390919502650256
26                        50.33333333333333        43.24244814919863
26                        50.666666666666664       43.15943194100791
25.72862463275171         49.83855902147276        43.45102713763262
25.454993430221588        50.01087893788715        43.60476216534801
25.457249265503417        49.67711804294552        43.577275351810385
25.45644533704646         48.67928242561669        43.14976632795445
25.72822266852323         48.50630787947502        42.88761767887016
25.999999999999996        48.33333333333333        42.58082188039761
25.728222668523227        48.839641212808345       43.11249639393298
25.999999999999993        48.666666666666664       42.82455950205122
25.999999999999996        49                       43.0180524586006
25.457249265503417        49.343784709612194       43.491343536427294
25.728624632751703        49.17189235480609        43.28116926634769
25.728624632751703        49.505225688139426       43.39339317648897
25.999999999999993        49.33333333333333        43.15656846349976
25.999999999999996        49.66666666666666        43.24049451940128
25.456847301274934        49.011533567614435       43.349223534596454
25.454596383636186        31.677840483767483       16.630235350343405
25.727298191818093        31.505586908550406       16.617188177739262
26                        31.33333333333333        16.597687221727206
25.727298191818093        31.83892024188374        16.93192639078285
26                        31.666666666666664       16.908744395188812
26                        32                       17.228279576753323
25.726912299412994        32.17290782692359        17.256666482391232
25.45382459882598         32.34581565384718        17.277872333846407
25.45421049123108         32.01182806880733        16.949406074559555
25.45382459882598         32.67914898718052        17.61571368490517
25.726912299412987        32.50624116025693        17.59025073991496
26                        32.33333333333333        17.557606740742074
25.72691229941299         32.83957449359026        17.933240426796875
26                        32.666666666666664       17.89633933408907
26                        33                       18.244477356794082
25.728888185921974        33.17087457525113        18.285388530447193
25.45777637184395         33.34174915050226        18.31889782382166
25.45580048533497         33.01044906884139        17.96212862516497
25.45777637184395         33.675082483835595       18.687350453015057
25.728888185921974        33.50420790858447        18.6486801282005
26                        33.333333333333336       18.602607923107353
25.728888185921974        33.837541241917805       19.02245279073703
26                        33.66666666666667        18.97121955420369
26                        34.00000000000001        19.35031225008318
25.45273759472289         34.344639832974565       19.45692740325599
25.726368797361445        34.17231991648728        19.40764957658547
25.72636879736144         34.50565324982061        19.803545622506817
25.999999999999996        34.333333333333336       19.739974911226966
25.999999999999993        34.66666666666667        20.14101299658053
25.45525698328342         34.00986115840507        19.066496200276067
24.63654820548147         42.84487099538162        33.28704945224793
24.907827298945556        42.68091537231237        33.087169470094736
25.17910639240964         42.51695974924312        32.86214828178175
24.907827298945566        43.0142487056457         33.78825285703414
25.179106392409647        42.85029308257646        33.55408985716123
25.179106392409658        43.183626415909785       34.24719654555004
24.9076970518552          42.3475962851951         32.38811831790221
24.636417958391117        42.511551908264344       32.58041674120317
24.63628771130076         42.17823282114708        31.878603746826087
24.63695705296528         41.84489701538057        31.184292321468163
24.909035735184233        41.68092467366208        31.01227575201033
25.181114417403183        41.5169523319436         30.817554860178983
24.908366393519714        42.01426047942859        31.697029810169273
25.180445075738668        41.85028813771011        31.492751551138788
25.179775734074152        42.18362394347661        32.174282691672914
24.90951896028775         41.34843595534201        30.337493520180704
24.63744027806879         41.51240829706049        30.501081456415466
24.63792350317231         41.17991957874041        29.827463101786
24.640676202259034        40.177205791381276       27.86510954438259
24.91297208602549         40.014375797278525       27.741061184891496
25.185267969791948        39.85154580317577        27.59950401990078
24.912900380745487        40.34655538607174        28.370188740725276
25.185196264511944        40.18372539196899        28.218582577204195
25.185124559231944        40.515904980762215       28.850734030050166
24.63926021711523         40.84623712834662        29.161467847921593
24.912192388173587        40.68107105455442        29.015891322939964
24.910855674230664        41.01475350494821        29.671511543663765
25.18378784528902         40.84958743115601        29.495979217633305
25.182451131346102        41.183269881549805       30.151586161009632
24.639968209687126        40.51172145986395        28.50681824939028
26                        42                       32.027592260259084
25.72636879746988         42.17231991641438        32.322555065330334
25.45273759493976         42.34463983282875        32.60074040583806
25.727038139134397        41.83898411064787        31.655955415718417
25.453406936604274        42.01130402706224        31.92350778597735
25.45407627826879         41.677968221295735       31.252609615691735
25.456893116714635        39.679577476255034       27.426763225020864
25.728446558357316        39.50645540479418        27.239439385415523
25.999999999999996        39.33333333333333        27.040578541949507
25.728446558357312        39.83978873812752        27.837715397888886
25.999999999999993        39.666666666666664       27.62747293651571
25.999999999999996        40                       28.226354876743432
25.728374853077312        40.17196832692074        28.44747524279734
25.456749706154625        40.34393665384148        28.655601627232897
25.456821411434632        40.01175706504826        28.03464597835574
25.456749706154632        40.67726998717481        29.2901814437407
25.728374853077312        40.50530166025407        29.06990208562591
25.999999999999993        40.33333333333333        28.836628745892604
25.728374853077312        40.838634993587405       29.70315044414869
25.999999999999996        40.666666666666664       29.457724130736267
26                        41                       30.08964103127408
25.454076278268793        41.3446348879624         30.588764165091305
25.727038139134393        41.1723174439812         30.34612622212302
25.727038139134393        41.505650777314536       30.997480419673806
26                        41.33333333333333        30.728503975775276
26                        41.666666666666664       31.374487718770133
25.45541299221171         41.010952437568605       29.934291926519656
25.452737594939762        42.67797316616209        33.28177933845852
25.72636879746988         42.50565324974771        32.992088121463425
26                        42.333333333333336       32.68561943990486
25.72636879746988         42.838986583081045       33.6640658031894
26                        42.66666666666667        33.3460912451432
26                        43.00000000000001        34.009007675974416
25.726368797469892        43.17231991641438        34.33913994855133
25.45273759493978         43.34463983282875        34.64996017220908
25.45273759493977         43.01130649949542        33.965287198829266
25.452737594939784        43.67797316616209        35.33278362219373
25.72636879746989         43.50565324974771        35.01201841606441
26                        43.33333333333334        34.67194116101648
25.72636879746989         43.838986583081045       35.68052793912929
26                        43.66666666666667        35.33050570161012
26                        44.00000000000001        35.984701297755244
25.726368797469892        44.17231991641438        36.344286541177425
25.45273759493978         44.34463983282875        36.68136161544467
25.45273759493978         44.01130649949542        36.009824750629775
25.452737594939784        44.67797316616208        37.34192710426311
25.726368797469892        44.50565324974771        36.99751408059052
26                        44.33333333333334        36.63059088776246
25.726368797469895        44.838986583081045       37.63923853391301
26                        44.66666666666667        37.264977391679714
26.000000000000004        45.000000000000014       37.88786080950702
25.452737594939762        45.34463983282879        38.613498657308014
25.72636879746988         45.1723199164144         38.26433012413537
25.726368797469885        45.50565324974774        38.872772412626816
26.000000000000004        45.33333333333334        38.493700200021145
26.000000000000004        45.66666666666668        39.07748821244672
25.452737594939773        45.01130649949543        37.986042237424186
