# Supplementary material for: Development of three-dimensional forward modeling and observation device for leakage electric field in the process of foundation pit pumping test
Source: PLoS One. 2025 Aug 20;20(8):e0328727. doi: 10.1371/journal.pone.0328727 (PMC12367133; doi:10.1371/journal.pone.0328727)
Supplement: S4 File — This is the data used in Section 4.2.3 “Effect of the distance of the transmitter positive pole from the foundation pit enclosure structure” of the paper. (ZIP) [file pone.0328727.s004.zip › 4.2.3/4.2.3 _X=5m.dat]

X                         Y                        V
25.18461087802492         28.518637303835845       9.051081344411324
25.456407252016614        28.34575820255723        9.062295448931362
25.728203626008302        28.172879101278614       9.070084849088515
25.999999999999996        28                       9.074449544882745
25.456407252016618        28.679091535890564       9.216417521551696
25.728203626008302        28.506212434611946       9.222804359454377
25.999999999999993        28.33333333333333        9.225766492994167
25.72820362600831         28.839545767945282       9.379440430015613
25.999999999999996        28.666666666666664       9.381000001300961
26                        29                       9.540150069803186
25.183763037895062        27.51626540292699        8.606696578669988
25.45584202526338         27.34417693528466        8.621723618670114
25.72792101263169         27.172088467642332       8.633576671350013
26.000000000000004        27                       8.6422557367095
25.455842025263376        27.677510268617993       8.764724690959541
25.72792101263169         27.505421800975665       8.775385644533017
26                        27.333333333333332       8.78287261078624
25.727921012631683        27.838755134308997       8.920642346363842
25.999999999999996        27.666666666666664       8.92693721351069
25.45612463863999         28.01163423558761        8.911647802330878
25.1843282646483          28.184513336866225       8.899228553935023
25.18404565127168         27.850389369896604       8.751100298687902
24.36598361338882         28.010877427069172       8.529071817589768
24.638576754890902        27.846006752355112       8.559007961039644
24.911169896392984        27.68113607764105        8.584882881399725
24.63885936826752         28.18013071932473        8.705095345881839
24.911452509769603        28.01526004461067        8.730128433829698
24.911735123146222        28.349384011580288       8.879098521488986
25.186425384900303        25.515500364687608       7.809776583167076
25.45761692326687         25.34366690979174        7.829550376916934
25.72880846163343         25.171833454895868       7.846565803461079
25.999999999999996        24.999999999999996       7.860822862799562
25.45761692326687         25.67700024312507        7.954672956153127
25.72880846163343         25.5051667882292         7.970888164535053
25.999999999999993        25.33333333333333        7.9843450057112335
25.72880846163343         25.838500121562532       8.097724319332002
25.999999999999993        25.66666666666666        8.110380942345992
25.999999999999996        25.999999999999996       8.238930672703786
25.180250595507264        26.517293076537392       8.19393941097489
25.45350039700484         26.34486205102493        8.211921368166813
25.726750198502415        26.17243102551246        8.226918455409796
25.453500397004845        26.678195384358265       8.34528590593933
25.72675019850242         26.505764358845795       8.359316416071316
25.999999999999996        26.33333333333333        8.37036205625431
25.726750198502423        26.83909769217913        8.494724681184225
26                        26.666666666666664       8.50480374425625
25.45555866013585         26.010931147075          8.08193821940181
25.182308858638272        26.183362172587465       8.063167249522705
25.184367121769288        25.849431268637534       7.935112973586813
25.454671211134112        27.011186159821463       8.481902739064143
25.182592223765795        27.18327462746379        8.465906809623837
25.181421409636528        26.85028385200059        8.328321087058814
25.17040482694023         24.539834338087516       7.4500952579590285
25.44693655129349         24.359889558725012       7.470372614304874
25.723468275646745        24.179944779362508       7.4879381863009815
26                        24                       7.5027919739472715
25.446936551293486        24.693222892058344       7.588997784212912
25.72346827564674         24.51327811269584        7.605951987260385
25.999999999999996        24.333333333333332       7.620194405957927
25.723468275646738        24.846611446029172       7.725906985826488
25.999999999999993        24.666666666666664       7.739538035575395
25.452276737280176        25.01844490092504        7.7082209424591
25.18108519891361         25.190278355820908       7.687776531885939
25.175745012926917        24.865056346954212       7.567882756816508
24.89761017463872         24.69577300560791        7.419534882663353
24.90295036062541         25.020995014474607       7.537705131727259
24.9082905466121          25.346217023341303       7.6579816570031465
24.624815522337208        24.8517116731283         7.385742487530342
24.630155708323898        25.176933681994996       7.5042954868008165
24.3520208700357          25.007650340648695       7.348718072560113
25.720640573890883        23.849214847934245       7.371777206456852
25.44128114778176         23.69842969586849        7.238474143994327
25.161921721672638        23.547644543802736       7.10288278656003
26                        23.666666666666664       7.387131249616623
25.720640573890876        23.515881514600913       7.2568072943476265
25.441281147781755        23.365096362535155       7.124195044106801
25.999999999999996        23.333333333333332       7.272059213255226
25.720640573890876        23.182548181267578       7.142426070207959
25.999999999999996        23                       7.157575864863472
25.44410884953762         24.02915962729675        7.353711170923551
25.167577125184366        24.209104406659254       7.332933351040431
25.1647494234285          23.878374475230995       7.217195860574098
25.708619599653694        22.83525960588843        7.020582505997065
25.429260173544574        23.01780778715601        7.002372156809535
25.149900747435453        23.200355968423587       6.981080576176446
25.41723919930739         22.670519211776863       6.880635574511051
25.13787977319827         22.85306739304444        6.859364670791561
25.125858798961087        22.50577881766529        6.737735070405434
26                        22.666666666666668       7.04406191172052
25.708619599653698        22.501926272555096       6.906515833494436
25.417239199307392        22.337185878443528       6.766016182648746
26                        22.333333333333336       6.929066417041397
25.708619599653698        22.168592939221764       6.790967619455776
26.000000000000004        22                       6.812589380826437
25.29771314672674         21.644516522324757       6.473181453962385
25.531808764484495        21.763011014883173       6.589584641098986
25.765904382242248        21.881505507441588       6.702720616720299
25.24042836413819         21.931603954104936       6.566503364363028
25.474523981895945        22.05009844666335        6.680369097666976
25.183143581549636        22.218691385885116       6.65468790317734
25.274509522413865        77.48200496049026        6.785036233523953
25.516339681609246        77.32133664032685        6.911071039604071
25.758169840804626        77.16066832016341        7.035021059582965
26.000000000000004        77                       7.156886293460578
25.516339681609246        77.65466997366018        6.7960769407431965
25.75816984080462         77.49400165349675        6.920581794793822
26                        77.33333333333333        7.043001862743166
25.75816984080462         77.8273349868301         6.803540100554091
26                        77.66666666666666        6.92651500257525
26                        78                       6.807425712956831
25.36281497285614         78.27691583426476        6.525476896555728
25.333379822708714        78.01194554300659        6.615063445052603
25.303944672561286        77.74697525174842        6.701583224041993
25.575209981904095        78.18461055617651        6.621808256278007
25.545774831756667        77.91964026491834        6.710475983264373
25.787604990952048        78.09230527808825        6.715791195078263
25.05763278129592         78.21649091611025        6.4577258369024495
24.752450589735695        78.15606599795575        6.386608895332924
24.447268398175478        78.09564107980124        6.312126071846984
25.02819763114849         77.95152062485208        6.546190492627135
24.72301543958827         77.89109570669757        6.47395165828539
24.998762481001066        77.68655033359391        6.631588378844361
25.158343725063283        75.49173249753561        7.433717603729941
25.438895816708854        75.32782166502375        7.57776910583286
25.719447908354425        75.16391083251187        7.719763778173766
25.999999999999996        75                       7.859701620752745
25.438895816708857        75.66115499835708        7.459176984594339
25.719447908354425        75.4972441658452         7.599813983648493
25.999999999999993        75.33333333333333        7.738394152940607
25.719447908354425        75.83057749917853        7.481814933985219
25.999999999999996        75.66666666666666        7.61903742999061
26                        76                       7.50163145190258
25.723487178279104        74.83035178653714        7.843038784501657
25.442935086633533        74.99426261904901        7.699564902948618
25.162382994987958        75.15817345156086        7.554034191633622
25.446974356558208        74.66070357307426        7.823512264347007
25.166422264912637        74.82461440558612        7.6765023438198785
25.17046153483732         74.4910553596114         7.801122060288683
24.37445782989517         27.00877188504813        8.113431200042063
24.643055418432535        26.844945615544553       8.14385249891152
24.9116530069699          26.681119346040973       8.170688569222424
24.644226232561802        27.17793639100775        8.279662088695055
24.912823821099167        27.01411012150417        8.305784202156113
24.913994635228434        27.34710089696737        8.444083881570982
24.641401493726352        27.51197157168143        8.4176339087811
24.368808352224267        27.676842246395488       8.387122712901451
24.371633091059717        27.342807065721807       8.248575840385577
24.91242585433769         28.682452154949694       9.031698640472623
24.640240830650455        28.846267006063538       9.007950108373041
24.368055806963227        29.010081857177386       8.979835748112523
24.63955009945899         28.513198862694132       8.854625357024352
24.367365075771755        28.67701371380798        8.825786364398638
24.366674344580286        28.343945570438574       8.675531720891017
25.184217637565332        29.51902021207086        9.529688925223295
25.456145091710226        29.346013474713907       9.53677192951422
25.728072545855113        29.173006737356953       9.540258977707454
25.456145091710226        29.679346808047242       9.70345250593924
25.728072545855113        29.506340070690285       9.705253418259307
26                        29.333333333333332       9.703458374481736
25.728072545855113        29.83967340402362        9.874597365122233
26                        29.666666666666664       9.871116185471468
26                        30                       10.043123502772438
25.45627617186342         29.01255250530223        9.374491914346157
25.184348717718528        29.18555924265919        9.3659474425792
25.184479797871724        28.852098273247513       9.206411582308515
24.640109750497263        29.17972797547521        9.165389944486968
24.912294774184495        29.01591312436136        9.188083677478199
24.9121636940313          29.349374093773037       9.348674336857234
25.18398743184028         30.514905160869503       10.045634349724045
25.455991621226858        30.343270107246337       10.04867788686173
25.72799581061343         30.17163505362317        10.04784093787789
25.455991621226858        30.67660344057967        10.229443819432053
25.72799581061343         30.504968386956502       10.226584768586568
26                        30.333333333333332       10.2198452316195
25.72799581061343         30.838301720289834       10.410159116054377
26                        30.666666666666664       10.401397477225695
26                        31                       10.587780239591021
25.45606835646854         30.01130845764679        9.873739510679224
25.184064167081964        30.182943511269954       9.869001170114606
25.184140902323648        29.850981861670405       9.697019361947717
24.367526098068616        30.008641398258113       9.466657026564677
24.63975661123419         29.845434336195694       9.492417099391574
24.91198712439976         29.682227274133275       9.513427732277787
24.639679875992506        30.177395985795243       9.662332517843272
24.911910389158077        30.014188923732824       9.682050659865945
24.911833653916393        30.346150573332373       9.855324958896457
24.639933180865725        29.512581155835452       9.326668288850398
24.36770266770015         29.675788217897868       9.299912800902797
24.367879237331685        29.342935037537625       9.137639041418636
23.53954442804661         28.492246256669777       8.400028765776206
23.815024156494015        28.331789980136243       8.448425292406153
24.090503884941416        28.171333703602706       8.491439643010544
23.815714887685484        28.66485812350565        8.595718921080692
24.091194616132885        28.50440184697211        8.63831640899862
24.091885347324354        28.837469990341518       8.788987915192761
25.446974356558215        74.32737023974093        7.948596440752654
25.723487178279107        74.16368511987046        8.094185395235542
26                        74                       8.237888923737428
25.723487178279104        74.4970184532038         7.967339290649482
25.999999999999996        74.33333333333333        8.109280890971013
25.999999999999993        74.66666666666666        7.9832184566428035
25.174352536986785        73.50128008385748        8.183425753341773
25.44956835799119         73.33418672257166        8.337911333972347
25.72478417899559         73.16709336128582        8.490480863721833
25.999999999999996        73                       8.641134342590288
25.44956835799119         73.66752005590499        8.204651915887663
25.72478417899559         73.50042669461916        8.355139976247383
25.999999999999993        73.33333333333333        8.503711985726122
25.724784178995595        73.8337600279525         8.222806306019548
25.999999999999996        73.66666666666666        8.369296846108522
25.4482713572747          73.99744514782296        8.075302837712044
25.171758535553806        74.16113026769341        7.92591394342343
25.173055536270294        73.83120517577544        8.053348507774432
23.534108720958894        27.492451143257966       7.978392306174194
23.81422509060432         27.33122472385469        8.02855745068407
24.094341460249744        27.16999830445141        8.073570415306648
23.81140035176887         27.66525990452837        8.16415629661783
24.091516721414294        27.504033485125092       8.208942158445339
24.088691982578844        27.838068665798772       8.34771613375625
23.813212254131443        27.998524942332306       8.304534157959298
23.537732525684035        28.15898121886584        8.255970006137149
23.535920623321466        27.825716181061903       8.115424519603145
24.364064678909855        26.010114535959925       7.720560292718946
24.638184914240007        25.845243145535818       7.753734452337154
24.91230514957015         25.680371755111715       7.7834732158199
24.63612665110899         26.17917404948575        7.880046355873961
24.91024688643914         26.01430265906164        7.909297362798159
24.908188623308128        26.34823356301157        8.037839395292599
24.634170311281952        25.511088413765407       7.62784725134492
24.3600500759518          25.67595980418951        7.594277449551148
24.35603547299375         25.341805072419103       7.470330042831565
24.639591034770763        26.51205983251515        8.010521294637758
24.370993446233395        26.675886102018726       7.979617965424394
24.367529062571624        26.343000318989326       7.848660996316715
23.536755966964648        26.471169444889004       7.580734310796871
23.812525537613052        26.31748447524598        7.631880717837634
24.088295108261452        26.163799505602952       7.678489378478214
23.815989921274824        26.65037025827538        7.760286471197892
24.091759491923224        26.496685288632357       7.806742606957242
24.095223875584995        26.829571071661753       7.93785210094629
23.815107505939572        26.990797491065035       7.892897860403869
23.534991136294146        27.152023910468312       7.8427914399744285
23.535873551629393        26.811596677678658       7.710238774848635
24.0724304892393          25.159426637061536       7.304178576253114
24.076445092197346        25.493581368831943       7.425836796609463
24.080459695155398        25.82773610060235        7.54983045341397
23.792840108442896        25.311202933474373       7.25545867779892
23.796854711400943        25.64535766524478        7.37716314824022
23.51324972764649         25.462979229887214       7.202558377197696
23.528920553858597        26.13510603988841        7.452255253140036
23.521085140752543        25.79904263488781        7.326196608606978
23.804690124506998        25.981421070245382       7.503311726476928
24.076136462404357        24.81994632706336        7.185484963009294
23.796546081607953        24.971722623476197       7.137155514281385
23.516955700811547        25.123498919889034       7.084645663406169
23.80025205477301         24.63224231347802        7.020495922562201
23.520661673976605        24.784018609890857       6.968376521413159
23.524367647141666        24.444538299892685       6.853750951218749
24.34876207698486         24.035394293661113       7.008498654883325
24.619815291880784        23.872811043708325       7.042952809038958
24.890868506776712        23.71022779375553        7.074414186264526
24.62264299363665         24.203540975136583       7.157628992252203
24.893696208532575        24.040957725183787       7.188908814878211
24.896523910288437        24.371687656612046       7.304827859944076
24.62372925798693         24.52762632413244        7.270869348245279
24.350934605685417        24.683564991652833       7.233678816709149
24.349848341335136        24.35947964265697        7.120272344150257
24.073963933703794        24.17177562907164        6.960517468121681
24.075050198054075        24.495860978067498       7.0721848239194935
23.79916579042273         24.30815696448216        6.908934900233563
24.442301424593115        23.242875908213932       6.771003386845477
24.670153882715773        22.997176878031052       6.762486948513356
24.89800634083843         22.75147784784817        6.751397509700008
24.682174856952955        23.3444654534102         6.88353255783555
24.910027315075617        23.09876642322732        6.872735114554238
24.922048289312798        23.44605499860647        6.99415902440703
24.41112164205703         23.507048703362994       6.84974187533521
24.65099507441687         23.60863824855926        6.963029383009192
24.37994185952094         23.771221498512055       6.928906964681122
25.01837230701161         21.67358427472025        6.4018810594324
24.96108752442306         21.960671706500424       6.493716708438907
24.903802741834507        22.2477591382806         6.580414985859029
24.739031467296478        21.702652027115736       6.328015517243603
24.681746684707928        21.98973945889591        6.418364904855893
24.45969062758135         21.731719779511224       6.2515848273960515
24.32500581074654         21.99929057550615        6.306252789309579
24.54706186787311         22.25731025489084        6.470946811541839
24.76911792499969         22.515329934275528       6.630910837317281
24.19032099391172         22.266861371501076       6.356483414009375
24.4123770510383          22.524881050885764       6.51909138101397
24.055636177076906        22.534432167496004       6.402276701495551
24.31341300875438         23.006727994641288       6.648711488972297
24.184524592915643        22.770580081068644       6.52580259385558
24.541265466877036        22.761028964458408       6.64109766338543
24.144775899542417        23.297968898324307       6.689424097262737
24.113596117006324        23.562141693473365       6.767429246630577
24.08241633447024         23.826314488622426       6.845860996854432
23.847250374491715        23.35306188843468        6.60411660645145
23.816070591955626        23.61723468358374        6.681388416697176
23.549724849441013        23.40815487854505        6.515080914411505
24.01588748370368         23.061820984751662       6.565931856189396
23.718361958652977        23.116913974862037       6.479424022177835
23.88699906786494         22.82567307117902        6.441822617872489
23.807618191189178        23.962695824032952       6.794725431155834
23.532820047908114        24.09907715944347        6.739988484330791
23.54127244867456         23.75361601899426        6.6270984720616255
24.15457213372142         21.743661392220975       6.1575271091956205
24.019887316886603        22.0112321882159         6.209101777440465
23.885202500051786        22.278802984210827       6.2562391084716875
23.849453639861487        21.755603004930723       6.058008563637534
23.714768823026667        22.023173800925647       6.106489938213834
23.54433514600155         21.767544617640475       5.953029190721849
25.531808764484495        21.42967768154984        6.44727654860818
25.765904382242248        21.21483884077492        6.3856261124626315
26.000000000000007        21                       6.288230145525743
25.76590438224225         21.548172174108252       6.5654829303513536
26.000000000000004        21.333333333333332       6.505635688812324
26.000000000000004        21.666666666666664       6.680422100579185
25.19847543115116         21.42967768154984        6.337842188608928
25.099237715575583        21.214838840774917       6.180951255470773
25.000000000000004        20.999999999999996       6.002508654547866
25.432571048908915        21.214838840774917       6.288127195061648
25.333333333333336        20.999999999999996       6.107426173730365
25.66666666666667         21                       6.202666670723027
24.919134591436034        21.458745433945325       6.272788890226252
24.6397937517209          21.487813186340816       6.205170444184848
24.81989687586045         21.243906593170404       6.122145053235464
24.30646041838757         21.487813186340816       6.109094676466998
24.153230209193786        21.243906593170408       5.926315741512903
24.000000000000004        21                       5.703248022533825
24.486563542527122        21.243906593170408       6.0234232536395655
24.333333333333336        21                       5.801387279069354
24.666666666666668        20.999999999999996       5.9011408230739795
23.848111715333854        21.25584820588016        5.813689854886926
24.001341924527637        21.499754799050564       6.0057528740538215
23.6962234306677          21.511696411760315       5.896950244282989
24.344377300171487        75.00787925737654        7.338967268598208
24.619738711726765        74.83560462478816        7.4948593250800375
24.89510012328204         74.66332999219978        7.648910922310204
24.615699441802086        75.1691636707629         7.37375552996078
24.891060853357363        74.99688903817452        7.526049166516119
24.887021583432684        75.33044808414925        7.405338975004691
25.16223255284367         76.51866452899942        7.078912944425532
25.441488368562446        76.34577635266629        7.22185058885486
25.720744184281223        76.17288817633315        7.362756758013894
25.44148836856245         76.67910968599962        7.107697537106208
25.720744184281227        76.50622150966647        7.247708751761065
26                        76.33333333333333        7.385688491145682
25.720744184281227        76.8395548429998         7.133688653451122
26                        76.66666666666666        7.270773438331645
25.44019209263565         76.00346567551168        7.339778870089088
25.16093627691687         76.17635385184482        7.19571133092269
25.159640000990073        75.83404317469021        7.313979550690846
25.478914025085842        77.00022316316323        7.0093851739831985
25.23708386589046         77.16089148332665        6.882996908413883
25.199658209367065        76.83977800616303        6.98095581204778
24.91088100469741         76.6865698763133         6.943990377946959
24.948306661220805        77.0076833534769         6.846759555960025
24.9857323177442          77.32879683064051        6.749526962717058
24.659529456551144        76.85447522362716        6.807180891498202
24.69695511307454         77.17558870079077        6.710676379902198
24.408177908404884        77.02238057094104        6.668484485079287
24.70998527633141         77.53334220374418        6.593579012365439
24.43423823491861         77.73788757684784        6.433442196134495
24.421208071661745        77.38013407389442        6.552228333878604
23.704885397132042        77.46892782211329        6.274987028109711
23.93931623422299         77.32007873838921        6.40845904203099
24.173747071313933        77.17122965466513        6.539624861020847
23.952346397479854        77.6778322413426         6.291520494323333
24.186777234570798        77.52898315761851        6.42302751156672
24.199807397827662        77.88673666057193        6.303900175569164
23.615185874054276        77.70934184719644        6.160455184656492
23.862646874402085        77.91824626642577        6.176077152827154
24.110107874749897        78.12715068565507        6.187545336030109
23.525486350976507        77.94975587227961        6.04275453612219
23.77294735132432         78.15866029150891        6.057465006250004
23.435786827898742        78.19016989736276        5.921885082506917
24.869143736838048        76.35610288442001        7.043306080105058
24.576054920832423        76.1935412398406         7.004173409325226
24.282966104826798        76.03097959526119        6.96151493208598
24.86784746091125         76.0137922072654         7.160237486635744
24.574758644905625        75.851230562686          7.121237835889329
24.866551184984452        75.6714815301108         7.278638726437343
24.32390690172326         75.3489127033381         7.21158158143556
24.595229043353854        75.51019711672444        7.246712562095782
24.30343650327503         75.68994614929964        7.085764135931428
24.366440640545523        76.69191357904776        6.765711432233843
24.32470337268616         76.36144658715448        6.863388247902714
24.61779218869178         76.52400823173389        6.905452216154571
25.575209981904095        78.51794388950984        6.482676446767163
25.787604990952048        78.42563861142159        6.580551878829449
26                        78.33333333333333        6.676078889969933
25.787604990952048        78.75897194475492        6.396715552616098
26                        78.66666666666666        6.496135057018445
26                        79                       6.267594214102584
25.24187664857076         78.51794388950984        6.3781111726497475
25.454271657618712        78.75897194475492        6.311696592128161
25.666666666666664        79                       6.202121567244126
25.120938324285376        78.75897194475492        6.215844257602047
25.33333333333333         79                       6.125815546347491
25                        79                       6.038676151412513
24.93669445701054         78.45751897135534        6.313108384475955
24.815756132725156        78.69854702660041        6.153589740907684
24.631512265450315        78.39709405320082        6.24473971438586
24                        79                       5.716416283967121
24.14908946605849         78.69854702660041        5.943721397110881
24.298178932116983        78.39709405320082        6.142291326404243
24.333333333333332        79                       5.813980131826474
24.482422799391824        78.69854702660041        6.043727515031421
24.666666666666664        79                       5.921400087641604
23.811928942632914        78.73005663245425        5.807496664179437
23.623857885265828        78.4601132649085         5.875986263692692
23.961018408691405        78.42860365905466        6.011888592030042
23.48536666538421         75.53279037761158        6.844520223626907
23.771703543646638        75.35782000419991        7.011664189412308
24.05804042190906         75.18284963078821        7.176479871069418
23.751233145198405        75.69885345016145        6.886995665191606
24.03757002346083         75.52388307674977        7.050452765377728
24.0170996250126          75.86491652271133        6.925993901344668
24.353119763635917        73.99963019417996        7.71149778807107
24.626864021419543        73.83351349073914        7.870688889750871
24.900608279203162        73.6673967872983         8.027998211507782
24.625567020703052        74.16343858265711        7.7448867728194
24.89931127848667         73.99732187921629        7.900058530258349
24.898014277770184        74.32724697113424        7.774761530225254
24.622652866214906        74.49952160372263        7.618716580399305
24.347291454659626        74.67179623631101        7.4608311713216935
24.35020560914777         74.33571321524548        7.585008011145953
25.181921014347406        72.51891452766279        8.589933105930525
25.45461400956494         72.34594301844186        8.753057999606199
25.727307004782467        72.17297150922091        8.914203618995266
25.999999999999996        71.99999999999999        9.073369964097726
25.45461400956494         72.6792763517752         8.610287916057793
25.727307004782467        72.50630484255426        8.769038102958683
25.999999999999993        72.33333333333331        8.925809015572938
25.727307004782467        72.8396381758876         8.627354994944426
25.999999999999993        72.66666666666666        8.781730475070477
25.452091183778062        73.00673153717342        8.47254969068023
25.176875362773657        73.17382489845924        8.315828335535056
25.179398188560533        72.84636971306102        8.45133078639799
24.361524384388247        72.99889913463831        8.104521280984919
24.63498992770797         72.83890426564648        8.26837441254153
24.908455471027686        72.67890939665463        8.430178354190101
24.632467101921094        73.1663594510447         8.134512860427034
24.905932645240817        73.00636458205287        8.293946418366572
24.90340981945394         73.33381976745109        8.160814351212641
24.629665561670315        73.49993647089192        8.001159118684518
24.355921303886692        73.66605317433275        7.8396221062336116
24.358722844137468        73.33247615448552        7.970629937204914
25.184192524134865        69.5178805347435         10.026618907406503
25.456128349423242        69.34525368982901        10.21605435759668
25.72806417471162         69.1726268449145         10.402626280472568
25.999999999999996        69                       10.586334676034255
25.456128349423242        69.67858702316232        10.035716936537295
25.72806417471162         69.50596017824783        10.21926522836682
25.999999999999993        69.33333333333333        10.399949992882089
25.72806417471162         69.83929351158116        10.040765989425019
25.999999999999993        69.66666666666666        10.218427122893894
25.999999999999993        69.99999999999999        10.041766066069616
25.182885722073447        71.51801156596028        9.032552879067351
25.455257148048965        71.34534104397352        9.203493417474402
25.72762857402448         71.17267052198676        9.372284389583598
25.999999999999996        71                       9.538925795394823
25.455257148048965        71.67867437730685        9.049643019737799
25.72762857402448         71.50600385532007        9.215807312053174
25.999999999999993        71.33333333333331        9.37982203807058
25.72762857402448         71.83933718865342        9.063248714747935
25.999999999999993        71.66666666666666        9.224636760971604
25.454935578806953        72.01230869787435        8.89951766683578
25.18224258358942         72.18528020709527        8.733807344637047
25.182564152831432        71.85164588652778        8.881347269016006
25.182129064632736        70.5168901140394         9.509713138930232
25.45475270975516         70.34459340935959        9.689570258365812
25.727376354877578        70.1722967046798         9.86692123407894
25.45475270975516         70.67792674269293        9.523211945554891
25.727376354877578        70.50563003801312        9.697752582784908
25.999999999999993        70.33333333333331        9.869787076292331
25.727376354877578        70.83896337134647        9.532949497709776
25.999999999999993        70.66666666666666        9.702173652734087
25.4554405295892          70.01159021626097        9.86034290088895
25.182816884466778        70.18388692094075        9.677413668630319
25.18350470430082         69.85088372784213        9.84971559145578
25.45500492890206         71.01163389333323        9.361269753537817
25.182633502926542        71.18430441531999        9.187440443067889
25.18238128377964         70.85059726467969        9.346493863022175
24.364781525710782        71.00939216810046        8.968308546987556
24.637230705351435        70.84522481674678        9.151173799379745
24.909679884992087        70.68105746539308        9.33164199669398
24.637482924498336        71.17893196738707        8.994096892311028
24.90993210413899         71.01476461603337        9.171493905205663
24.91018432328589         71.34847176667367        9.015511669670895
25.180736898238973        32.518723480770774       11.222071718897615
25.45382459882598         32.34581565384718        11.212054488008004
25.72691229941299         32.17290782692359        11.197417710142933
26                        32                       11.178161385302479
25.45382459882598         32.67914898718052        11.42555128842804
25.726912299412987        32.50624116025693        11.40821401687877
26                        32.33333333333333        11.386257198354118
25.72691229941299         32.83957449359026        11.624803704574372
26                        32.666666666666664       11.60014639236558
26                        33                       11.819828967336642
22.693669425986005        26.99154377968428        7.407721392779645
22.974698272978888        26.818085668085857       7.472141305792164
23.255727119971766        26.64462755648743        7.529812278464609
22.973815857643636        27.15851290087551        7.60102335447745
23.25484470463652         26.985054789277086       7.659005534833135
23.253962289301263        27.325482022066737       7.7912469922757985
25.181894575454272        31.516760725651224       10.609042404918043
25.454596383636186        31.34450715043415        10.606110683698805
25.727298191818093        31.172253575217074       10.599023295256437
25.454596383636186        31.677840483767483       10.802368428721149
25.727298191818093        31.505586908550406       10.792932415848822
26                        31.33333333333333        10.77934073575331
25.727298191818093        31.83892024188374        10.992074755515922
26                        31.666666666666664       10.976134450990482
25.45529400243152         31.010555295506908       10.415171566600607
25.182592194249608        31.18280887072398        10.416028349923709
25.183289813044944        30.84885701579674        10.228225664859043
25.45421049123108         32.01182806880733        11.004342815245325
25.18112279064407         32.184735895730924       11.011991327999262
25.181508683049174        31.850748310691074       10.807648223339388
23.53812075013939         29.492126000392496       8.85311888162853
23.814765769080672        29.331444619320795       8.901315491160068
24.091410788021946        29.170763238249087       8.943554446654712
23.814589199449134        29.664297799681037       9.060348764462244
24.09123421839041         29.50361641860933        9.101972729958803
24.091057648758873        29.836469598969572       9.264861479440942
23.815240328383076        28.99815137141322        8.746507946214056
23.538595309441796        29.158832752484923       8.698070323198845
23.539069868744203        28.82553950457735        8.547040284581424
24.36615015360186         32.010672794131295       10.573735816013645
24.638064960886002        31.846035437971274       10.590926695370312
24.90997976817014         31.681398081811246       10.602695558338407
24.6376790684809          32.180023023011124       10.79343320948482
24.90959387576504         32.015385666851095       10.803251724606417
24.909207983359934        32.349373251890945       11.009545177112848
24.364898837017673        31.011307869718486       9.996962339006913
24.63792836862521         30.84584030010216        10.018306916055565
24.910957900232745        30.68037273048583        10.03453091962794
24.637230749829875        31.179792155029403       10.203967745505453
24.91026028143741         31.01432458541307        10.218656991920414
24.909562662642074        31.348276440340314       10.407994434142385
24.638804122308855        30.511618142948702       9.83785080838397
24.36577459070132         30.677085712565027       9.815256084395182
24.366650344384965        30.34286355541157        9.638487646914399
24.63764785535794         31.512913796500335       10.3947701827669
24.3657330480738          31.677551152660357       10.376123915002896
24.365315942545735        31.34442951118942        10.18386608933406
24.909909989358468        32.68238920405692        11.221759398653528
24.63908308047796         32.84605492734306        11.215712875091356
24.36825617159745         33.0097206506292         11.2039321482111
24.63838107447943         32.51303897517709        11.00149048204528
24.36755416559892         32.676704698463226       10.987701583659685
24.36685215960039         32.34368874629726        10.777636139593831
25.728888185921974        33.17087457525113        11.847017544660499
25.45777637184395         33.34174915050226        11.869466422145525
25.186664557765923        33.51262372575339        11.887175599791634
25.45580048533497         33.01044906884139        11.64431343233007
25.184688671256936        33.181323644092515       11.65908346024691
25.182712784747956        32.850023562431645       11.437382166615606
24.641058966986947        33.17735500900393        11.435906515755347
24.911885875867448        33.01368928571779        11.439511442844436
24.913861762376435        33.34498936737866        11.663654332948878
25.45777637184395         33.675082483835595       12.101844003043464
25.728888185921974        33.50420790858447        12.076125344907929
26                        33.333333333333336       12.04566698693356
25.728888185921974        33.837541241917805       12.311680348686792
26                        33.66666666666667        12.277952210061997
26                        34.00000000000001        12.516684636721621
25.179106392084332        34.51695974946183        12.614034581530136
25.45273759472289         34.344639832974565       12.586732919681635
25.726368797361445        34.17231991648728        12.554282938078778
25.452737594722887        34.67797316630789        12.8398340746784
25.72636879736144         34.50565324982061        12.803439979832364
25.999999999999996        34.333333333333336       12.761897565231973
25.726368797361438        34.83898658315395        13.059586458904207
25.999999999999993        34.66666666666667        13.014099931060468
25.999999999999996        35                       13.27329173420744
25.45525698328342         34.00986115840507        12.340813324629568
25.181625780644858        34.182181074892355       12.36479798081799
25.18414516920539         33.84740240032287        12.122511653571863
24.365056861926078        34.0120962555557         11.891952183573723
24.638926093872698        33.845605412288265       11.896819019306701
24.91279532581931         33.679114569020825       11.895226824712726
24.636406705312165        34.18038408685774        12.137706516657072
24.910275937258778        34.01389324359031        12.133338600277998
24.907756548698245        34.34867191815979        12.37840064930923
24.63999253042982         33.5114802106461         11.662926928299674
24.366123298483203        33.67797105391353        11.655740493323243
24.367189735040327        33.343845852271365       11.426400481535682
25.184897139405223        37.5160138648615         15.20435965543553
25.456598092936815        37.344009243241          15.136830050073321
25.728299046468404        37.172004621620495       15.063076327394583
25.999999999999996        36.99999999999999        14.983098487399142
25.45659809293682         37.67734257657433        15.46020076105594
25.728299046468408        37.50533795495383        15.38066442606459
25.999999999999996        37.33333333333333        15.294903973756645
25.72829904646841         37.83867128828717        15.705997793516135
26                        37.666666666666664       15.614454728895746
26.000000000000007        38.00000000000001        15.941750752816331
25.182297411353186        38.51578065997095        16.21479677073963
25.454864940902127        38.34385377331397        16.130597820897314
25.727432470451063        38.17192688665699        16.03958248158957
25.454864940902127        38.6771871066473         16.478731928055076
25.727432470451063        38.50526021999032        16.381318941112845
26                        38.333333333333336       16.277089564705346
25.727432470451063        38.83859355332365        16.73079643579485
26                        38.66666666666667        16.620169411752926
26                        39                       16.97099029395896
25.45573151691947         38.01059817494415        15.791147381324821
25.183163987370527        38.18252506160113        15.869480579667961
25.184030563387875        37.849269463231316       15.532668207899965
25.185339675071955        39.51936621438255        17.306954208649866
25.45689311671464         39.346244142921705       17.20219321381739
25.72844655835732         39.17312207146085        17.090205242253738
25.456893116714635        39.679577476255034       17.574335458571568
25.728446558357316        39.50645540479418        17.455255359978107
25.999999999999996        39.33333333333333        17.328948284653354
25.728446558357312        39.83978873812752        17.82750312048816
25.999999999999993        39.666666666666664       17.694103918133546
25.999999999999996        40                       18.066457194399316
25.45587902880838         39.0117156247845         16.836312517229047
25.184325587165695        39.184837696245346       16.93460162193206
25.18331149925944         38.85030917810815        16.570549142628686
23.53350542597574         30.489725653889234       9.342270149821267
23.811512316673365        30.32936423534553        9.390097654066594
24.08951920737099         30.16900281680182        9.431559946314433
23.81063656298972         30.66358639249899        9.563453422958123
24.088643453687343        30.503224973955277       9.60415314093492
24.087767700003695        30.83744713110874        9.781684152686633
23.81305075806125         29.99683101751328        9.222931163730575
23.535043867363623        30.157192436056988       9.174635636022943
23.536582308751505        29.824659218224742       9.011585213291976
22.697679910158982        29.977384556049174       8.659286200732971
22.97782685681912         29.815631704163618       8.732361164486742
23.257973803479256        29.653878852278055       8.796972058118577
22.976288415431235        30.148164921995864       8.890859883898553
23.256435362091374        29.9864120701103         8.955454583656177
23.254896920703487        30.318945287942547       9.118521200261355
23.259285894771594        29.321365159165545       8.64246137453637
22.979138948111455        29.4831180110511         8.578486046923812
22.698992001451316        29.64487086293666        8.506046649189264
22.980451039403793        29.150604317938587       8.428547013039772
22.700304092743657        29.312357169824146       8.35674318132461
22.701616184035995        28.979843476711633       8.2113757971389
22.9809255987062          28.817311070031018       8.281809893212714
23.260235013376406        28.6547786633504         8.344694216091888
23.259760454073998        28.98807191125797        8.491568535407916
23.26006176962436         28.32396882407094        8.202257702470646
22.980752354954156        28.48650123075155        8.139758155673945
22.701442940283947        28.64903363743217        8.069708835682384
22.980579111202108        28.15569139147209        8.001085623235168
22.701269696531902        28.318223798152708       7.931421079326083
22.701096452779854        27.987413958873248       7.796512528069884
23.256437964899217        27.657438748463065       7.924932262370076
22.978767208839535        27.822426353668156       7.864305669668657
22.976291533241586        27.490469627271832       7.7312474904211985
22.698620777181905        27.655457232476923       7.664081439669243
22.696145101583955        27.3235005060806         7.534484394572478
23.25824986726179         27.990703786266998       8.06183834586775
23.51936228264098         73.50503653306095        7.5815387838430555
23.800082983223405        73.33632406692007        7.758121179821067
24.080803683805826        73.16761160077918        7.932448678868422
23.797281442972626        73.66990108676728        7.629461036744862
24.078002143555047        73.50118862062641        7.801172935440261
24.07520060330427         73.83476564047362        7.6727807048209415
25.18467353649581         68.52041052952481        10.58645876452403
25.456449024330546        68.34694035301655        10.786525320374528
25.72822451216527         68.17347017650826        10.983315448558548
26                        68                       11.17682914907615
25.456449024330542        68.68027368634988        10.590689130318308
25.72822451216527         68.5068035098416         10.784256486355023
25.999999999999996        68.33333333333333        10.974547414725428
25.72822451216527         68.84013684317495        10.590647767488338
25.999999999999993        68.66666666666666        10.777715923711463
25.456288686876892        69.01276368808944        10.400790317554211
25.18435286158851         69.18539053300393        10.208069340305936
25.18451319904216         68.85290053126437        10.394682626011825
24.368476962563502        69.00931581156553        9.985222279012747
24.640542487207608        68.84634738421863        10.188740415744856
24.91260801185171         68.68337895687172        10.389152577581987
24.640382149753957        69.17883738595819        10.004080518553685
24.91244767439806         69.01586895861128        10.20093455973034
24.91228733694441         69.34835896035084        10.017879394684984
25.184236328391158        67.51994653397274        11.196805787219366
25.456157552260777        67.3466310226485         11.40777856720813
25.72807877613039         67.17331551132425        11.614913755405766
26                        67                       11.818211351812275
25.456157552260777        67.67996435598184        11.194737199100004
25.72807877613039         67.50664884465758        11.398554435175777
26                        67.33333333333333        11.59853407946023
25.72807877613039         67.83998217799092        11.18807831971899
26                        67.66666666666666        11.384740011881576
25.456303288295658        68.01345235449918        10.987754168305553
25.184527800460927        68.18692253100745        10.78415358922561
25.184382064426043        67.8534345324901         10.987602596790705
23.256428303400327        26.308025116893532       7.404602966218121
22.975399456407445        26.481483228491957       7.347383761852626
22.694370609414563        26.654941340090378       7.283415617147002
22.976100639836005        26.144880788898057       7.225517521455952
22.695071792843123        26.318338900496478       7.162001145057224
22.695772976271684        25.981736460902578       7.043477976510089
22.968265226729955        25.80881738389746        7.102367457914905
23.24075747718822         25.635898306892337       7.155394258144071
23.248592890294276        25.971961711892934       7.278788405619235
23.23638577244112         25.302602525267655       7.036147541560165
22.963893521982854        25.475521602272778       6.9838587940176104
22.691401271524583        25.648440679277897       6.925707365299294
22.95952181723575         25.142225820648093       6.866787923443717
22.687029566777483        25.315144897653216       6.809374547412065
22.682657862030382        24.98184911602854        6.694479522848183
22.96322779040081         24.80274551064992        6.753105382568138
23.24379771877124         24.6236419052713         6.806195858691606
23.24009174560618         24.96312221526948        6.920349914226558
23.24715668658483         24.287431677999393       6.6943159037669195
22.966586758214405        24.46653528337801        6.641886708336901
22.68601682984397         24.645638888756626       6.583922129310447
22.969945726027994        24.130325056106102       6.532031969369021
22.68937579765757         24.309428661484716       6.47472867103618
22.69273476547116         23.97321843421281        6.366899148025162
22.978398126794445        23.784863915656892       6.420935007536415
23.26406148811773         23.596509397100974       6.470328929665065
23.25560908735128         23.941970537550183       6.5818861894065135
23.36289009733437         21.51169641176032        5.786170252308327
23.181445048667182        21.255848205880156       5.576103296887354
23                        20.999999999999996       5.322828324458927
23.514778382000518        21.255848205880156       5.697561072668347
23.333333333333332        20.999999999999996       5.454963884046058
23.666666666666664        21                       5.581770450071136
23.29314703654944         22.512689505262312       6.120227070506045
23.37687640636681         22.264307876055035       6.0667706480297685
23.46060577618418         22.015926246847755       6.011038021435091
23.547310083391928        22.519937059340208       6.217113601131377
23.631039453209297        22.271555430132928       6.162939871731847
23.801473130234417        22.527184613418108       6.311130144794527
23.378672974179963        22.811177963023226       6.252794608145912
23.632836021022452        22.818425517101122       6.348743606490166
23.464198911810488        23.109666420784137       6.38441255611438
22.66266935625385         23.63921840468147        6.245084097001531
22.632603947036536        23.305218375150126       6.122985774330813
22.60253853781922         22.971218345618784       6.000604180013284
22.94833271757713         23.45086388612555        6.299105317294849
22.918267308359816        23.116863856594208       6.176992355406252
23.233996078900415        23.262509367569628       6.348484600205676
23.06294420363937         22.665532452047803       6.083470942638291
23.14847014126989         22.964020909808717       6.216452566257655
22.832741370729295        22.818375398833293       6.043596645807333
22.839696720806877        21.299782138772137       5.445676908438894
23.021141769474063        21.555630344652293       5.664744651169827
23.202586818141242        21.81147855053245        5.840604376893253
22.679393441613755        21.59956427754427        5.536059939288547
22.860838490280937        21.85541248342443        5.720920452322101
22.519090162420632        21.89934641631641        5.593977417008001
23.035128078506503        22.30824180894701        5.950293646370072
22.777109120463567        22.10379411263171        5.774877095203911
23.118857448323872        22.05986017973973        5.896587113691029
22.80492524559643         22.4610847557325         5.911634183162056
22.574722412686356        22.61392770251799        5.869856550991003
22.546906287553494        22.256637059417198       5.734314296655908
21.866025403784416        24.499999999999996       6.151183217878063
22.14159519101333         24.3244061447376         6.232178678046591
22.417164978242248        24.148812289475206       6.304083988095661
22.13823622319974         24.66061637200951        6.339243131935074
22.41380601042865         24.485022516747115       6.4115309765453015
22.41044704261506         24.82123274401902        6.520341900258465
22.666666666666668        21                       5.188094302174364
22.506363387473545        21.299782138772137       5.313076413259798
22.34606010828042         21.59956427754427        5.405592971215031
22.333333333333336        21                       5.032565933309609
22.17303005414021         21.299782138772137       5.159681571500675
22                        21                       4.8562432178647725
23.51215707387164         74.51960215863122        7.207164576608821
23.792477970459736        74.3462781704808         7.377291254939599
24.072798867047823        74.17295418233039        7.54540232542695
23.78956381597159         74.68236119154633        7.2551963190723345
24.06988471255968         74.5090372033959         7.421109969030885
24.06697055807154         74.84512022446143        7.299130549735511
23.780633679809114        75.02009059787311        7.132552210168836
23.494296801546685        75.19506097128479        6.963645586473897
23.503226937709165        74.857331564958          7.084527037467915
23.79487970671618         74.00808962862405        7.502107941413093
23.514558810128086        74.18141361677445        7.329419570162095
23.51696054638453         73.8432250749177         7.454210972573339
24.005358941719535        76.2050871830564         6.806418453916541
24.047096209578893        76.53555417494968        6.7095391387001815
24.088833477438254        76.86602116684296        6.613109691998135
23.727751778612266        76.3791947708516         6.648868306311457
23.769489046471627        76.70966176274487        6.553236360061978
23.450144615505           76.5533023586468         6.488864489270733
23.619971803256362        77.16371933429113        6.347334193452746
23.53505820938068         76.85851084646896        6.418626680506532
23.85440264034731         77.01487025056704        6.481375040191219
23.739492461905336        76.03902411050652        6.767524459417319
23.46188529879807         76.21313169830172        6.606601348054326
23.47362598209114         75.87296103795666        6.725153259506346
22.657893495519495        75.95212482151759        6.375061333449192
22.9337178854744          75.81234667354892        6.534313197096072
23.209542275429307        75.67256852558025        6.6907994938219755
22.92197720218133         76.152517333894          6.417278468418955
23.197801592136237        76.01273918592533        6.572598647423055
23.186060908843167        76.35290984627039        6.4552128536927835
23.451461646642176        77.45184352178836        6.188097274573584
23.36176212356441         77.69225754687152        6.0722119986858
23.27206260048664         77.93267157195467        5.953157917716823
23.198037896152307        77.43475922146342        6.098135504694568
23.10833837307454         77.67517324654659        5.980896796372166
22.94461414566244         77.4176749211385         6.005101718472723
23.366548052766497        77.14663503396619        6.2592851049860645
23.113124302276628        77.12955073364127        6.168164000176274
23.281634458890814        76.84142654614404        6.329418257108935
22.574628893016158        76.72942862922116        6.085237689492149
22.60238376051727         76.47032735998664        6.182172081850557
22.630138628018383        76.2112260907521         6.278779963169497
22.866467467179106        76.67071987236304        6.22392038282959
22.89422233468022         76.41161860312852        6.320762681143951
23.15830604134205         76.61201111550493        6.358462649422359
22.69795731056492         76.95884405986027        6.060463185618218
22.98979588472787         76.90013530300216        6.1970109347358155
22.82128572811368         77.18825949049939        6.033751195278409
23.129085692998146        78.21714170128995        5.794396501827434
22.82238455809755         78.24411350521711        5.661467524511014
22.515683423196954        78.2710853091443         5.523098150557433
22.965361465586046        77.95964337588185        5.824364277942352
22.65866033068545         77.98661517980904        5.690130241530777
22.801637238173946        77.70214505047376        5.85079809750254
23.290524551932496        78.46011326490851        5.759441671238919
23.47859560929958         78.73005663245425        5.677441163509066
23.666666666666664        79                       5.572849875080178
23.145262275966246        78.73005663245425        5.543262462888499
23.33333333333333         79                       5.425160266242986
22.999999999999996        79                       5.273347457455545
22.83856114106565         78.75702843638143        5.38890533973168
22.6771222821313          78.51405687276286        5.472155570765679
22.9838234170319          78.48708506883568        5.618518819320963
22.6611143568661          75.62904229732526        6.481940700631779
22.664335218212706        75.30595977313293        6.589607813885769
22.667556079559315        74.9828772489406         6.698062673211052
22.936938746821006        75.48926414935659        6.642902662104654
22.940159608167612        75.16618162516426        6.752279873184586
23.212763136775912        75.34948600138792        6.801099056656554
22.94908974433009         74.82845221883747        6.870732450403356
23.230623409100865        74.67402718873434        7.040433084869317
23.22169327293839         75.01175659506113        6.919888026689408
24.365083876207677        72.0084808451798         8.51937457451149
24.637684491496266        71.84499108543997        8.69252469296159
24.910285106784855        71.68150132570011        8.863584127813478
24.637362922254255        72.17862540600747        8.546833252840457
24.909963537542843        72.01513564626762        8.71513560272731
24.909641968300832        72.34876996683514        8.57035276331344
24.6375837079973          71.51196152641351        8.841376017056424
24.36498309270871         71.67545128615336        8.665149680843882
24.364882309209744        71.3424217271269         8.814794338335904
24.636176424981112        72.50876483582697        8.405952277589915
24.36271088166139         72.6687597048188         8.239502601958073
24.36389737893453         72.3386202749993         8.377787033133549
23.549948660592715        72.49997223290657        7.987188712537814
23.821660399131037        72.33614177033098        8.166765246392185
24.093372137669355        72.1723113077554         8.344160533716817
23.820473901857895        72.66628120015048        8.031046006827303
24.092185640396213        72.50245073757489        8.205507143245434
24.09099914312307         72.83259016739439        8.070156862976265
23.81027844254065         73.00130263353527        7.89303964187682
23.52955774195822         73.17001509967615        7.7136675238464925
23.539753201275467        72.83499366629135        7.848884166744801
23.530571578016772        71.4942160107832         8.40160540704114
23.808641560581442        71.3326080632223         8.593097113204783
24.08671154314611         71.17100011566137        8.781998159853625
23.808742344080407        71.66563762224874        8.446261213046416
24.086812326645074        71.50402967468783        8.631823105448616
24.08691311014404         71.83705923371427        8.485517602203235
23.81520137160572         72.00088969628986        8.304788242970657
23.5434896330674          72.16472015886545        8.121877637208344
23.537030605542085        71.82946808482433        8.260016535376156
24.36455395773964         70.00926835383545        9.455167023846618
24.637766813204717        69.84547241413813        9.64833518814952
24.91097966866979         69.68167647444082        9.838819149336075
24.637078993370675        70.17847560723678        9.477991669141762
24.910291848835747        70.01467966753944        9.665195731856889
24.909604029001706        70.34768286063809        9.496173707502937
24.639074481479334        69.51215490004816        9.82373749975001
24.365861626014258        69.67595083974547        9.626911401698937
24.36716929428888         69.3426333256555         9.803596486754278
24.637154849361053        70.51185021199177        9.312399579929172
24.3647056697204          70.67601756334545        9.126228397277561
24.36462981373002         70.34264295859046        9.28851455623051
23.528350290004386        70.49632004747913        8.853062994776637
23.807084845916137        70.33396948293124        9.056718364755392
24.08581940182789         70.17161891838334        9.257419707778773
23.80716070190652         70.66734408768625        8.897405465492945
24.08589525781827         70.50499352313835        9.09443702433944
24.085971113808647        70.83836812789335        8.935820649563269
23.80790113124398         70.99997607545427        8.743348653061721
23.52983114867931         71.16158402301518        8.548285997045205
23.52909071934185         70.82895203524716        8.698771859623669
23.540147277656228        69.50355269063358        9.3472134131147
23.81625717262532         69.33880706427757        9.563140057529868
24.09236706759441         69.17406143792155        9.775809679495882
23.8149495043507          69.67212457836754        9.389511367619175
24.09105939931979         69.50737895201152        9.598182438411246
24.08975173104517         69.84069646610149        9.425495904529907
23.81101717513342         70.00304703064938        9.220835273527712
23.532282619221668        70.16539759519728        9.013220615570031
23.536214948438946        69.83447514291542        9.177937421682682
23.234487176051115        74.34087124340624        7.159585183732157
22.952953511280338        74.49529627350935        6.987496452259164
22.67141984650956         74.64972130361248        6.812438578059659
22.956817278230588        74.16214032818124        7.106017414311943
22.67528361345981         74.31656535828436        6.928571443105349
22.67914738041006         73.98340941295626        7.046461268348065
22.959219014487033        73.8239517863245         7.2279320691451385
23.23929064856401         73.66449415969272        7.406291240976764
23.23688891230756         74.00268270154947        7.281670007925336
23.245903397118834        73.33690872297032        7.531518215401764
22.96583176304186         73.4963663496021         7.350501447828521
22.685760128964887        73.65582397623386        7.166373051290165
22.972444511596684        73.1687809128797         7.475287433568233
22.692372877519713        73.32823853951146        7.288501441288315
22.69898562607454         73.00065310278907        7.412846438342236
22.98263997091393         72.83375947949492        7.6073369787572975
23.26629431575332         72.66686585620074        7.798784403489082
23.256098856436076        73.00188728958554        7.663607357998127
25.728374853077312        40.17196832692074        18.206604220200887
25.456749706154625        40.34393665384148        18.338647568805822
25.185124559231944        40.515904980762215       18.462587240214173
25.456821411434632        40.01175706504826        17.952558847277164
25.185196264511944        40.18372539196899        18.069510896869424
25.185267969791948        39.85154580317577        17.68429988634806
22.41044704261506         25.154566077352357       6.629624702894277
22.13823622319974         25.32728303867617        6.555548300179058
21.866025403784416        25.499999999999993       6.472250314702863
22.138236223199737        24.993949705342843       6.448132824991136
21.866025403784416        25.166666666666657       6.366702166962661
21.866025403784416        24.833333333333325       6.259679801354432
22.14260792794684         25.660578820300856       6.668278718880023
22.414818747362162        25.487861858977038       6.743437424526589
22.419190452109262        25.82115764060172        6.858687939482469
22.419190452109262        26.15449097393505        6.974467396220577
22.14260792794684         26.32724548696752        6.894596023356323
21.866025403784416        26.49999999999999        6.803863857917385
22.142607927946838        25.993912153634188       6.779962540193094
21.866025403784416        26.166666666666654       6.69037634832892
21.866025403784416        25.83333333333332        6.579838500590727
22.14190674451828         26.66384792656142        7.011281374039539
22.418489268680702        26.49109341352895        7.09207165583578
22.41778808525214         26.827695853122847       7.212567218993571
22.417788085252145        27.161029186456172       7.335574378635604
22.14190674451828         27.33051459322806        7.253617600037808
21.866025403784416        27.499999999999954       7.161851056986367
22.14190674451828         26.997181259894738       7.131588334492548
21.866025403784416        27.16666666666663        7.040799685537715
21.866025403784416        26.833333333333307       6.921470619181425
22.14438242011623         27.662471319624387       7.380038622177102
22.42026376085009         27.49298591285249        7.462166390601611
22.42273943644804         27.824942639248817       7.591592445871607
23.538500923572737        32.4875873761578         10.465511021258159
23.814384000249113        32.32861584881563        10.509061170893618
24.090267076925485        32.16964432147346        10.5451361024788
23.815086006247643        32.661631800981596       10.715635802134008
24.09096908292402         32.50266027363943        10.750373579889198
24.091671088922546        32.8356762258054         10.961776177784987
23.540209688765408        33.488549027941254       11.107060283522474
23.816225183042757        33.32893956883724        11.147556116204122
24.092240677320106        33.16933010973322        11.179846737766958
23.815158746485633        33.66306477047941        11.373463499190423
24.09117424076298         33.50345531137538        11.404034595922512
24.090107804205857        33.83758051301755        11.635094132540765
23.8156555946452          32.99528568490942        10.928346215277625
23.53964010036785         33.15489514401344        10.886711041651338
23.539070511970294        32.821241260085614       10.672861287563194
23.539541871057043        31.486684659576817       9.879900405410853
23.814660859710585        31.32822572962404        9.92562350774124
24.08977984836413         31.169766799671265       9.964644152273204
23.81507796523865         31.661347371094976       10.114522797691588
24.090196953892193        31.5028884411422         10.152545672411923
24.090614059420254        31.836010082613136       10.345801267892554
23.81264871135015         30.995906061061515       9.741983219354461
23.537529722696608        31.154364991014287       9.695579828224087
23.535517574336172        30.82204532245176        9.516369743027541
23.814730982743882        31.9949816099553         10.308887933671826
23.538847906067506        32.153953137297464       10.264499381400764
23.539194888562275        31.82031889843714        10.069295842785031
23.256283452808823        30.652817521382076       9.288660095246252
22.979061479641903        30.815909388874914       9.225895068216015
22.701839506474982        30.979001256367752       9.153975068730452
22.97767494753657         30.482037155435386       9.056021403973684
22.700452974369647        30.645129022928224       8.984366635230629
22.699066442264314        30.3112567894887         8.81947034589806
22.98107362800234         31.14822905743744        9.400515345097784
23.258295601169255        30.9851371899446         9.4630200302903
23.26030774952969         31.31745685850713        9.642490457324566
24.08971354791473         34.16998231324018        11.872206940538938
23.81437023390338         34.32786837092466        11.8437171551674
23.539026919892027        34.48575442860914        11.806482827459005
23.814764490194506        33.995466570702035       11.60504303796614
23.539421176183154        34.153352628386514       11.5662474010546
23.53981543247428         33.82095082816388        11.333106553075794
25.18448086831188         35.516663775652475       13.407873738104046
25.456320578874585        35.344442517101655       13.368471338616587
25.72816028943729         35.17222125855083        13.32361067065105
25.45632057887459         35.67777585043499        13.643837543239016
25.728160289437294        35.50555459188416        13.594563747641567
25.999999999999996        35.333333333333336       13.539831683566044
25.728160289437298        35.8388879252175         13.872705826441154
26                        35.66666666666667        13.813560634733774
26.000000000000004        36.000000000000014       14.094478587710512
25.454529086798736        35.011207841704774       13.100448246188297
25.182689376236027        35.183429100255594       13.135851764994314
25.180897884160178        34.850194424858714       12.871238712803027
24.36752004927866         35.00873170983239        12.642465899425376
24.638048830213886        34.84480772304221        12.639906553323346
24.908577611149106        34.68088373625202        12.630429447358246
24.639840322289736        35.17804239843909        12.90359050805015
24.910369103224955        35.0141184116489         12.89087349035815
24.912160595300804        35.34735308704578        13.158726454276337
24.637227767763022        34.512595904949976       12.385121609172732
24.3666989868278          34.676519891740156       12.384924809173167
24.36587792437694         34.34430807364792        12.134753570555914
23.81519129635424         34.660080189016895       12.090708073942771
24.090534610365587        34.50219413133241        12.117103093417747
24.091355672816448        34.834405949424635       12.369369097931449
25.181914483101824        36.518972551355674       14.270798649494074
25.45460965540122         36.34598170090379        14.21769172683747
25.727304827700614        36.172990850451896       14.158918372909653
25.454609655401217        36.67931503423711        14.516604319902196
25.727304827700607        36.506324183785225       14.452611533557867
26                        36.333333333333336       14.382952315942267
25.727304827700607        36.83965751711855        14.754037599203922
25.999999999999996        36.666666666666664       14.679158949171812
25.4554651171379          36.01187877566939        13.926747929536974
25.18276994483851         36.18486962612127        13.97512360136164
25.183625406575192        35.85076670088687        13.68748196423163
25.455603874169014        37.011662138739055       14.822574402660557
25.183902920637422        37.18366676035956        14.88488708880055
25.18290870186962         36.851319655857615       14.573700086820027
24.36620389493035         37.00886818674157        14.358927742464504
24.638107424320843        36.84556964161294        14.337869879823383
24.910010953711335        36.68227109648431        14.30849351549987
24.639101643088644        37.17791674611488        14.649709716223377
24.91100517247913         37.01461820098625        14.615864152362928
24.91199939124693         37.34696530548819        14.93152035388044
24.36587046278807         38.01077314096471        15.335894703026542
24.63887935499379         37.84585338226364        15.301157202567836
24.911888247199506        37.68093362356257        15.257312186704203
24.638012778976442        38.17910898063346        15.639641727581983
24.91102167118216         38.014189221932384       15.590708725443411
24.91015509516481         38.3474448203022         15.932609083486348
24.638990499041213        37.51188506418926        14.97090246951463
24.365981606835494        37.676804822890325       15.001177069744
24.36609275088292         37.34283650481595        14.675521416223358
24.365315772203893        39.010713617157236       16.3919284920607
24.63764298525366         38.84573596476181        16.342804546749115
24.90997019830342         38.68075831236638        16.28376063964211
24.638657073159916        39.180264482899005       16.710183264316157
24.910984286209676        39.015286830503584       16.645326184370187
24.91199837411593         39.349815348640774       17.01519183651258
24.637827882115047        38.51242247269764        15.986657998850573
24.365500669065284        38.67740012509306        16.03078695241949
24.365685565926675        38.34408663302888        15.678775689408068
25.456749706154632        40.67726998717481        18.73290676460934
25.728374853077312        40.50530166025407        18.593308920541357
25.999999999999993        40.33333333333333        18.445607399276792
25.728374853077312        40.838634993587405       18.986458952775873
25.999999999999996        40.666666666666664       18.83120293604804
26                        41                       19.22324380471372
24.368452023772576        40.0078561966908         17.526620262707354
24.640747907539037        39.84502620258806        17.464411061756785
24.913043791305494        39.6821962084853         17.391189043737622
24.640676202259034        40.177205791381276       17.854357107307322
24.91297208602549         40.014375797278525       17.774834905362155
24.912900380745487        40.34655538607174        18.166346099809527
24.639702490349475        39.512645342743525       17.082825609052502
24.367406606583014        39.675475336846276       17.13944656452366
24.36636118939345         39.343094477001756       16.761215974307966
21.866025403784416        30.499999999999975       8.380723424656148
22.14324357257594         30.325794852016376       8.491341756656167
22.42046174136746         30.151589704032773       8.58419601534848
22.144630104681273        30.6596670854559         8.650341178890276
22.421848273472794        30.485461937472298       8.743787799047995
22.423234805578126        30.819334170911823       8.908091726915154
22.42046174136746         29.81825637069946        8.428222199565301
22.143243572575937        29.99246151868305        8.338389016663069
21.866025403784416        30.16666666666665        8.230791760453236
22.14324357257594         29.659128185349736       8.188081223861897
21.866025403784416        29.833333333333332       8.083505043442088
21.866025403784416        29.500000000000014       7.938863273622647
22.144555663868275        29.326614492237223       8.04324262794148
22.423085923952137        29.153228984474428       8.134080135780176
22.421773832659795        29.48574267758694        8.279183125833267
22.423085923952137        28.819895651141096       7.9928858260311655
22.144555663868275        28.99328115890389        7.90211381846663
21.866025403784416        29.16666666666668        7.797799964422067
22.144555663868275        28.659947825570555       7.7679870420859025
21.866025403784416        28.83333333333335        7.663738688315556
21.866025403784416        28.500000000000018       7.536679445303171
22.422739436448044        28.158275972582175       7.723268571528897
22.14438242011623         28.329137986291094       7.636657543939991
22.14438242011623         27.995804652957737       7.505597187864624
21.866025403784416        28.16666666666666        7.406234858809615
21.866025403784416        27.833333333333307       7.28129206270407
22.42291268020009         28.48908581186163        7.8563875962300616
25.18299523849913         66.51751942125982        11.862759744022375
25.455330158999423        66.34501294750655        12.084827674014216
25.727665079499708        66.17250647375327        12.302150784699817
26                        66                       12.514729076078789
25.455330158999423        66.67834628083989        11.852893331744214
25.727665079499708        66.5058398070866         12.066848977475198
26                        66.33333333333333        12.276059803899777
25.727665079499708        66.83917314041994        11.838043867674255
26                        66.66666666666666        12.043887229144216
25.455743855630097        67.01248865174419        11.62717126947661
25.18382263176048         67.18580416306844        11.412461079487892
25.183408935129805        66.85166179216412        11.634445731755434
24.089070823407962        68.83664384868018        9.959067291894451
23.81296092843887         69.0013894750362         9.741837423080014
23.536851033469777        69.16613510139221        9.521350531816369
23.809664684252418        68.66397188579484        9.92582047584077
23.533554789283325        68.82871751215086        9.700773337728702
23.530258545096874        68.49129992290949        9.885481830851589
24.366293551975435        68.01047130207824        10.559280164600667
24.63894114411401         67.84696304604309        10.775514376248143
24.911588736252583        67.68345479000791        10.988022917121024
24.639086880148895        68.18045104456044        10.573867765289886
24.911734472287467        68.01694278852527        10.782598016427537
24.91188020832235         68.35043078704263        10.582927298597678
24.63981468367825         68.51339921438952        10.378510062155879
24.367749159034144        68.67636764173643        10.170986850818824
24.36702135550479         68.34341947190734        10.362339479348224
23.80893688072306         68.33102371596576        10.114105573174712
24.087615216349246        68.170747509022          10.33870501775768
24.0883430198786          68.50369567885109        10.146092126464461
24.364568089530174        67.00986177521474        11.187152026387771
24.637377139186494        66.84574765722977        11.416739185565316
24.91018618884281         66.6816335392448         11.641941758110129
24.63779083581717         67.17989002813408        11.196293113710484
24.910599885473488        67.0157759101491         11.417561716049297
24.911013582104164        67.3499182810534         11.199511033987756
24.638365989965585        67.51342653708858        10.982848508682686
24.36571839782701         67.67693479312373        10.762460312602968
24.36514324367859         67.34339828416924        10.971750933198631
25.72822313993627         65.83919332283173        12.54446291104529
25.455888219435977        66.01169979658499        12.323412006488896
25.183553298935685        66.18420627033827        12.097616282625928
25.456446279872537        65.67838664566344        12.568933781815623
25.184111359372245        65.85089311941671        12.339410264081806
25.184669419808806        65.51757996849516        12.588141688389959
24.367372002142943        66.00875269919605        11.875658415192193
24.63980447469823         65.84502845562909        12.118269129168223
24.91223694725352         65.68130421206212        12.355763553567458
24.639246414261674        66.17834160655065        11.877747461643501
24.91167888681696         66.01461736298367        12.111137007651077
24.9111208263804          66.34793051390523        11.8734479045868
24.63831177672408         66.5120446318902         11.64391652954594
24.365502727067764        66.67615874987517        11.410000567872459
24.366437364605353        66.34245572453561        11.639502697473915
25.456446279872537        65.34505331233011        12.821382832264757
25.72822313993627         65.17252665616505        13.04916102458424
26                        65                       13.271476265348467
25.72822313993627         65.50585998949839        12.793351783106292
26                        65.33333333333333        13.012306832841592
26                        65.66666666666666        12.760057769751885
25.183382087376           63.51224206483573        14.240821860569069
25.45558805825067         63.34149470989048        14.495706216957714
25.727794029125334        63.170747354945235       14.74243894930451
26                        62.99999999999999        14.981020057609621
25.45558805825067         63.674828043223826       14.197331236390989
25.727794029125334        63.50408068827858        14.441295677863973
26                        63.33333333333333        14.67710849529516
25.727794029125334        63.837414021611906       14.147782337900857
26                        63.66666666666666        14.380826864458014
26                        64                       14.092175165098618
25.181897311331994        64.51814521233112        13.376058254649594
25.454598207554668        64.34543014155409        13.621493751555134
25.727299103777334        64.17271507077704        13.860199388371477
25.454598207554668        64.67876347488742        13.346914541924004
25.727299103777334        64.50604840411037        13.582431590681054
26                        64.33333333333333        13.811218779348959
25.727299103777334        64.8393817374437         13.312053878823573
26                        64.66666666666666        13.537652479432353
25.455093132902665        64.01012909238895        13.90536497151462
25.182392236679995        64.18284416316598        13.656217745039129
25.182887162027995        63.84754311400086        13.9444722803456
25.455522243713602        65.01190839360876        13.080430917431334
25.183745383649867        65.18443504977381        12.84334500448378
25.18282134749093         64.85129013105247        13.105983859903699
24.367713881445464        65.01116472440896        12.62417997692957
24.63910835807431         64.84682488704968        12.880847246899844
24.910502834703152        64.6824850496904         13.13147333947326
24.640032394233245        65.17996980577104        12.619011546038424
24.911426870862087        65.01562996841174        12.865518291669519
24.912350907021025        65.34877488713309        12.606998783191868
24.63991843446574         65.51249913070006        12.364914735067297
24.367485961910447        65.67622337426701        12.11771439736599
24.367599921677957        65.34369404933798        12.367221584611727
24.36290640036148         64.01307098821759        13.439769696765367
24.63639829603299         63.846128013756974       13.714281970339627
24.90989019170449         63.67918503929635        13.981299358274212
24.63590337068499         64.1814290629221         13.42623159419394
24.90939526635649         64.01448608846148        13.689099380089582
24.90890034100849         64.3497871376266         13.404994446822109
24.637505864379648        64.51412697498588        13.149567599818297
24.366111387750802        64.67846681234516        12.888099575417463
24.364508894056144        64.34576890028137        13.159962815362764
22.404254705274948        23.805126888878792       6.1898410547715415
22.12868491804603         23.980720744141188       6.11903053974008
21.853115130817116        24.15631459940358        6.039129874589163
22.11577464507873         23.637035343544774       6.003132304054576
21.840204857849812        23.812629198807166       5.9243264339211565
21.827294584882512        23.468943798210756       5.8067728958741585
22.085709235861415        23.30303531401343        5.881798714052019
22.34412388684032         23.137126829816108       5.946409142098431
22.37418929605763         23.47112685934745        6.068266734258391
21.791799972347157        23.15229823736849        5.6909432811502345
21.756305359811794        22.83565267652623        5.571052117914428
21.720810747276435        22.519007115683966       5.447099406166905
22.050214623326056        22.986389753171167       5.763167562426013
22.014720010790697        22.669744192328903       5.640474862288457
22.30862927430496         22.820481268973843       5.824976453570619
21.986903885657835        22.312453549228117       5.504744156718757
22.25299702403923         22.10589998277226        5.553703493665882
22.280813149172097        22.463190625873054       5.691737286274657
21.638757998018335        21.714724500673356       5.091145230907205
21.75917199867889         21.476483000448905       5.056230294812325
21.879585999339447        21.238241500224454       4.977929623798255
21.9322020528191          21.77626513922104        5.271257698398598
22.052616053479653        21.538023638996588       5.237162502409315
22.225646107619866        21.837805777768722       5.438868427098937
21.666108914437704        21.98281870567689        5.219047821718395
21.959552969238466        22.044359344224574       5.392626527087665
21.69345983085707         22.250912910680427       5.337699213471665
21.42583866534556         21.809816333782233       5.014088731797126
21.453189581764924        22.07791053878577        5.141518753499736
21.48054049818429         22.346004743789305       5.2596975761443705
21.212919332672776        21.90490816689111        4.886958789301026
21.24027024909214         22.173002371894647       5.013916241894888
20.999999999999996        21.99999999999999        4.709755403418238
21.577350269189612        24.666666666666664       6.038840540559919
21.577350269189612        24.999999999999996       6.13816640879095
21.57735026918961         25.333333333333325       6.236018059153896
21.288675134594804        24.83333333333333        5.862834578584684
21.288675134594804        25.16666666666666        5.952989731570431
21                        24.999999999999996       5.623165331952852
21.000000000000004        24.000000000000004       5.3493019377999795
21.288675134594808        24.166666666666668       5.686209014629322
21.577350269189612        24.33333333333333        5.953502774655274
21.000000000000004        24.333333333333336       5.4298426612559085
21.288675134594808        24.499999999999996       5.769148259309525
21                        24.666666666666664       5.52113045930668
21.275764861627508        23.822981266070254       5.5501249959634364
21.55152972325501         23.645962532140505       5.702615315321606
21.564439996222312        23.98964793273692        5.829434093677882
21.42583866534556         21.476483000448905       4.81887871483636
21.212919332672776        21.571574833557783       4.718212586415742
20.999999999999996        21.666666666666657       4.567473014608879
21.21291933267278         21.238241500224454       4.4493234973998534
21                        21.33333333333333        4.3250477396688085
21                        21                       3.9824795785976894
21.54625266600611         21.238241500224454       4.768054505284358
21.333333333333332        21                       4.38259001439073
21.666666666666664        21                       4.673844560813054
22.379127691981772        75.79166668171558        6.306266294924713
22.10036188844405         75.6312085419136         6.228810905123342
21.82159608490633         75.47075040211159        6.142695164045304
22.382348553328377        75.46858415752325        6.411840435011088
22.103582749790654        75.30812601772125        6.333079818113618
22.385569414674983        75.14550163333092        6.518202321168868
22.34378894879797         78.51405687276286        5.347882444904814
22.505227807732318        78.75702843638143        5.268599449137118
22.666666666666664        79                       5.157008802127397
22.171894474398986        78.75702843638143        5.119103099579194
22.333333333333332        79                       5.011479687835721
22                        79                       4.8367601145807395
21.833644645408885        76.41213223157983        5.845624352414519
21.829628458574703        76.09833828842375        5.944435025333676
21.825612271740514        75.78454434526768        6.043458629210567
22.108394262112423        76.25879642822575        6.0291572270919715
22.104378075278238        75.94500248506966        6.1288776006287335
22.383143878815957        76.10546062487167        6.205636220770122
22.327634143813732        76.62366316334072        6.014556274620005
22.08063939461131         76.51789769746027        5.934685162260795
22.355389011314845        76.36456189410619        6.110259503214687
22.35245725179887         76.97400391939276        5.910393048726545
22.130285610581584        77.21857920956435        5.730291220508386
21.908113969364297        77.46315449973595        5.544932204837674
22.105462502596446        76.8682384535123         5.83226121333405
21.88329086137916         77.1128137436839         5.644708964595654
21.85846775339402         76.76247298763187        5.744939680454602
22.313160271919404        78.00177503934151        5.536199821633884
22.11063712064185         77.73246476953872        5.543477839727297
22.456137179407897        77.71730491000625        5.701264609283073
22.253614028130343        77.44799464020346        5.706575324052443
22.599114086896392        77.43283478067099        5.859965161930903
22.475785669347633        77.20341935003188        5.886147848561663
21.747046337251547        78.34751834004086        5.125244036709213
22.00325869923335         78.32204066307534        5.2664164000513
22.25947106121515         78.29656298610982        5.399034438000744
21.831364224834367        78.56501222669391        5.0684822396862135
22.087576586816166        78.53953454972839        5.212459504991808
21.915682112417183        78.78250611334695        4.972320932309982
21.8007355479558          78.05273039327255        5.2732467974687065
21.85442475866005         77.75794244650425        5.413142853511564
22.0569479099376          78.02725271630703        5.409000472247617
22.39021191989817         74.81672620090966        6.628694027370934
22.108225255013842        74.97935058529998        6.439747951650796
21.82623859012951         75.14197496969031        6.2455397249175935
22.112867760237023        74.65057515287872        6.5482488717071945
21.830881095352694        74.81319953726904        6.350217072309157
21.83552360057588         74.48442410484778        6.456727206219884
22.116731527187273        74.31741920755061        6.660708202524562
22.397939453798667        74.15041431025344        6.857286223233938
22.394075686848417        74.48357025558154        6.74211164520384
22.408106721534846        73.82227294197085        6.975105594566768
22.126898794923452        73.98927783926803        6.775895208749632
21.845690868312058        74.15628273656519        6.569281847337303
22.13706606265963         73.66113647098544        6.893962742111166
21.855858136048237        73.8281413682826         6.684717015591078
21.866025403784416        73.50000000000003        6.803032710981262
22.143678811214457        73.33355103426305        7.013848945879911
22.421332218644498        73.16710206852606        7.217120188333661
22.414719470089672        73.49468750524846        7.09500458792219
23.269027384327703        72.33011571709915        7.93483147048471
22.98537303948831         72.4970093403933         7.739861175625246
22.701718694648918        72.66390296368748        7.5418477650825615
22.988106108062688        72.16025920129172        7.875445332979784
22.704451763223293        72.32715282458588        7.673909052309421
22.707184831797672        71.99040268548428        7.8090303000229815
22.981647080537375        71.8250071272506         8.009683144199872
23.256109329277074        71.6596115690169         8.20720817987261
23.262568356802387        71.99486364305803        8.069294838430103
23.253461526062203        71.32533715497513        8.349556424731801
22.9789992773225          71.49073271320881        8.147995779060368
22.704537028582802        71.65612827144251        7.943307324884781
22.97635147410763         71.15645829916704        8.28972664711772
22.701889225367932        71.32185385740074        8.081002582943384
22.69924142215306         70.98757944335897        8.222116074198729
22.975611044770172        70.82382631139903        8.43623085811902
23.25198066738728         70.66007317943908        8.646546498311563
23.25272109672474         70.9927051672071         8.496148825234402
23.250924207291206        70.32672451331725        8.801927454690366
22.9745545846741          70.4904776452772         8.587402025778506
22.69818496205699         70.65423077723713        8.369077453139177
22.97349812457803         70.15712897915535        8.742476088057636
22.69712850196092         70.3208821111153         8.519941726698988
22.69607204186485         69.98753344499346        8.674708894878167
22.97743045379531         69.8262065268735         8.90318798337448
23.25878886572577         69.66487960875354        9.127356156119973
23.254856536508488        69.99580206103539        8.962362212745568
23.25863263236036         69.33079319091992        9.29656515838056
22.977274220429898        69.49212010903987        9.067577047331133
22.695915808499436        69.65344702715983        8.834278020530995
22.97711798706449         69.15803369120624        9.236654033847273
22.695759575134026        69.3193606093262         8.998535068743204
22.695603341768617        68.98527419149258        9.167480039514848
23.252040143987458        68.6559580124372         9.650482460630359
22.973821742878037        68.82061610196489        9.411148530184686
23.253491433354988        68.32240608768896        9.835821831457437
22.975273032245568        68.48706417721664        9.591231611979843
22.697054631136147        68.65172226674434        9.342306832277755
22.976724321613098        68.1535122524684         9.776454144130298
22.698505920503678        68.3181703419961         9.522273075396233
22.699957209871208        67.98461841724786        9.7073787688699
23.25533638817391         68.99337560167855        9.470880965900154
22.421332218644498        72.8337687351927         7.339535758748876
22.143678811214457        73.00021770092968        7.132949792948771
21.866025403784416        73.16666666666666        6.9188188347035995
22.143678811214457        72.66688436759632        7.255104558184504
21.866025403784416        72.83333333333331        7.037658876592924
21.866025403784416        72.49999999999996        7.15955283664912
22.146411879788836        72.33013422849473        7.382137897634285
22.426798355793252        72.16026845698951        7.598630385425461
22.424065287218877        72.49701859609111        7.4675530918439295
25.17910639240964         62.51695974924315        15.1678322108081
25.45273759493976         62.34463983282877        15.434899908602677
25.726368797469874        62.17231991641438        15.69211921349331
25.999999999999996        61.99999999999999        15.93949012548012
25.452737594939762        62.677973166162104       15.112205985372004
25.726368797469874        62.50565324974771        15.367099230033267
25.999999999999993        62.33333333333333        15.612144081790866
25.72636879746988         62.838986583081045       15.049935267639178
25.999999999999996        62.66666666666666        15.292654059167406
25.454162826595212        63.00973393802629        14.799798144945267
25.181956855720543        63.180481292971535       14.54150939820956
25.18053162406509         62.84872052110734        14.850512848289181
25.181114417403183        41.5169523319436         19.683784407361937
25.454076278268793        41.3446348879624         19.538873044622317
25.727038139134393        41.1723174439812         19.385359510406172
25.454076278268793        41.677968221295735       19.950444713361897
25.727038139134393        41.505650777314536       19.78919505568364
26                        41.33333333333333        19.619343226529075
25.727038139134393        41.83898411064787        20.197159740513953
26                        41.666666666666664       20.01957178789706
26                        42                       20.42392948881835
25.45541299221171         41.010952437568605       19.13281915131301
25.182451131346102        41.183269881549805       19.270577178373678
25.18378784528902         40.84958743115601        18.863511455991166
25.17910639240964         42.51695974924312        20.950571249550475
25.452737594939762        42.34463983282875        20.78540656883155
25.72636879746988         42.172319916414374       20.60985931525397
25.452737594939762        42.67797316616209        21.206775705026526
25.72636879746988         42.50565324974771        21.024111366606803
26                        42.333333333333336       20.83106445532892
25.72636879746988         42.838986583081045       21.439609683321393
26                        42.66666666666667        21.239445687201087
26                        43.00000000000001        21.64907318443484
25.453406936604274        42.01130402706224        20.36610977944545
25.179775734074152        42.18362394347661        20.52467724551878
25.180445075738668        41.85028813771011        20.102414964789254
25.179106392409672        43.51695974924312        22.23627363080811
25.452737594939784        43.344639832828754       22.052440609166236
25.72636879746989         43.17231991641438        21.85670712704183
25.452737594939784        43.67797316616209        22.474113632823176
25.72636879746989         43.50565324974771        22.272233361601113
26                        43.33333333333334        22.05845262989629
25.72636879746989         43.838986583081045       22.6848251729257
26                        43.66666666666667        22.46489765212311
26                        44.00000000000001        22.86840825111541
25.45273759493977         43.01130649949542        21.629394658112748
25.179106392409658        43.183626415909785       21.80727917242146
25.179106392409647        42.85029308257646        21.378711712002307
24.36632804605687         41.01140320213882        18.741673579526147
24.63926021711523         40.84623712834662        18.66089592897221
24.912192388173587        40.68107105455442        18.567867149201554
24.63792350317231         41.17991957874042        19.07479354613995
24.910855674230664        41.01475350494821        18.975278065673777
24.90951896028775         41.34843595534201        19.388830488752028
24.639968209687126        40.51172145986395        18.2537446665291
24.36703603862877         40.67688753365614        18.32889210403212
24.367744031200672        40.342371865173476       17.92387433175916
23.260481906999367        31.651410574928846       9.827616625665268
22.981421942941687        31.816136490280876       9.765442190736259
22.70236197888401         31.98086240563291        9.693377100623934
22.981247785472014        31.482182773859158       9.580197721185652
22.702187821414334        31.646908689211187       9.508014329863535
22.70201366394466         31.31295497278947        9.328213652565708
22.98107496044692         32.14977072914121        9.955529851620701
23.260134924504598        31.985044813789173       10.017358174794552
23.25978794200983         32.3186790526495         10.212907825165333
21.577350269189612        26.666666666666657       6.684299865649393
21.577350269189612        26.99999999999998        6.797793840016152
21.57735026918961         27.3333333333333         6.913010119475327
21.288675134594804        26.83333333333333        6.485601740384778
21.288675134594804        27.166666666666647       6.594982927854255
21                        26.999999999999996       6.20776948212315
21                        25.999999999999993       5.8733872918193795
21.288675134594808        26.16666666666666        6.247498341971848
21.577350269189612        26.33333333333332        6.557657197337832
21                        26.33333333333333        5.98247923783083
21.288675134594804        26.499999999999993       6.365365649133272
21                        26.666666666666664       6.093939967932309
21                        25.333333333333332       5.708562970327839
21.288675134594804        25.499999999999993       6.044972945118194
21.57735026918961         25.666666666666657       6.334586847874381
21                        25.666666666666664       5.791970290283459
21.288675134594804        25.833333333333325       6.134965840246646
21.577350269189612        25.999999999999993       6.444647191680942
21                        27.333333333333336       6.300678235880749
21.288675134594804        27.499999999999986       6.6950982330112545
21.57735026918961         27.666666666666636       7.020331976031727
21                        27.666666666666668       6.409266607894083
21.288675134594804        27.833333333333318       6.8108931564239885
21                        28.000000000000004       6.5335345981633735
21.577350269189612        27.999999999999993       7.133860563641489
21.57735026918961         28.333333333333343       7.25289094163926
21.288675134594804        28.16666666666667        6.918509325925866
23.259488539936427        32.652181019749506       10.414444797048988
22.980476156300114        32.81677466334122        10.352689528839928
22.7014637726638          32.98136830693293        10.280245216630862
22.980775558373516        32.483272696241215       10.15093839264064
22.701763174737202        32.64786633983292        10.078279916115836
22.702062576810604        32.31436437273291        9.882657210780266
22.98104574469767         33.150428547269044       10.561372391771709
23.26005812833398         32.98583490367733        10.622461361667481
23.26062771673154         33.319488787605145       10.836977414069024
23.26052701316638         34.65112622621497        11.76194163368427
22.982027106440736        34.8164980238208         11.705035532053401
22.70352719971509         34.98186982142663        11.635764522566449
23.26073203959495         34.318107952980014       11.520108084898958
22.982232132869306        34.48347975058584        11.461989963913878
22.703732226143657        34.64885154819167        11.391506935072549
22.982437159297874        34.15046147735089        11.2268355032076
22.703937252572224        34.31583327495672        11.155140455012063
22.704142279000795        33.98281500172176        10.926665082385043
23.261520552177203        33.65330435253476        11.058952583191074
22.982831415588997        33.81805967712826        10.998820849478577
22.981938580143336        33.48424411219865        10.776938617202005
22.70324944355513         33.64899943679215        10.704875786953892
22.70235660810946         33.31518387186254        10.489402498369127
23.261126295886076        33.98570615275739        11.285983044832161
22.42323480557813         31.15266750424518        9.075700833492146
22.144630104681273        31.326333752122608       8.981521817892451
21.866025403784416        31.50000000000004        8.871438021931866
22.144630104681273        30.993000418789254       8.814515528207728
21.866025403784416        31.166666666666682       8.705034549139132
21.866025403784416        30.83333333333333        8.541463016714005
22.14480426215095         31.660287468544333       9.156823238901154
22.423408963047805        31.486621220666898       9.250470835914015
22.423583120517478        31.82057493708862        9.43080293179862
22.42358312051748         32.15390827042195        9.61354493762554
22.14480426215095         32.326954135211          9.515591092481934
21.866025403784416        32.500000000000036       9.399515565193228
22.14480426215095         31.99362080187766        9.335073388891866
21.866025403784416        32.1666666666667         9.221222163839787
21.866025403784416        31.83333333333337        9.045196316086093
22.144504860077546        32.660456102311          9.704264791425192
22.423283718444075        32.487410237521956       9.802521842175334
22.422984316370673        32.82091220462196        9.997841341904422
22.98204320140261         35.15016866360893        11.956851714315427
23.260543108128257        34.9847968660031         12.012394746109342
23.539043014853902        34.81942506839727        12.055572870047008
23.260559203090132        35.31846750579123        12.270559640293378
23.539059109815774        35.153095708185404       12.31237469439409
23.53907520477765         35.486766347973536       12.576888300500359
24.091371767778327        35.168076589212774       12.63028728577245
23.815223486277986        35.32742146859315        12.60842808613074
23.815207391316115        34.99375082880502        12.345712189157052
24.3650978306426          36.01027024310971        13.464146367398344
24.638225509865695        35.8457347539573         13.452999505312558
24.911353189088786        35.68119926480489        13.434241962214443
24.63737004812901         36.1798376791917         13.740199042802983
24.9104977273521          36.015302190039286       13.717645844023446
24.909642265615418        36.34940511527368        14.009083136834931
24.639032916077714        35.51188857619819        13.174264212621878
24.36590523685462         35.6764240653506         13.182191289954975
24.36671264306664         35.34257788759149        12.90829780063067
24.637738736224925        36.51270366040232        14.034703976090741
24.365835206834433        36.67600220553095        14.052006313664041
24.365466518738515        36.343136224320325       13.753745855308637
23.814416080065968        35.66126764635226        12.879145488044227
24.0905643615663          35.50192276697187        12.898561937331813
24.089756955354282        35.83576894473099        13.174898177010183
23.539290533768305        36.483077337349854       13.41623013489651
23.814559632726407        36.32547497260314        13.442963901769332
24.089828731684502        36.167872607856424       13.458935979269867
23.81492832082232         36.65834095381376        13.738450886449684
24.090197419780417        36.50073858906704        13.751479215565302
24.090566107876334        36.833604570277664       14.052683422305682
23.814487856396184        35.993371309477695       13.156734033962264
23.539218757438086        36.15097367422441        13.127808201541843
23.53914698110787         35.81887001109897        12.84802759007653
23.53694722745233         37.483710444840945       14.335359637066118
23.81336611661167         37.32542969214116        14.355347062874797
24.08978500577101         37.16714893944136        14.363203098007592
23.813254972564245        37.65939801021553        14.678798553025004
24.089673861723583        37.501117257515745       14.683225679962206
24.089562717676156        37.83508557559012        15.012310241678499
23.814147218716997        36.99188532297745        14.042392167748853
23.537728329557652        37.15016607567725        14.019969522516249
23.53850943166298         36.816621706513544       13.713593021793102
23.260220589378214        35.65207621052117        12.536827221105533
22.981365973978775        35.81738607306882        12.482587570347311
22.702511358579336        35.982695935616455       12.414169348225753
22.981704587690693        35.48377736833887        12.216328304707044
22.702849972291254        35.64908723088651        12.14791839775743
22.703188586003172        35.31547852615657        11.888450122537698
22.98143775030899         36.149489736194255       12.757256934354931
23.26029236570843         35.98417987364661        12.809731547897426
23.260364142038647        36.316283536772055       13.091277196578572
23.534984685381648        38.486100835596275       15.340826909041963
23.81194661118379         38.327658270719084       15.35248690241237
24.088908536985926        38.16921570584189        15.3508428337406
23.811761714322397        38.66097176278326        15.7030240056251
24.088723640124535        38.50252919790607        15.697551878537785
24.088538743263143        38.83584268997025        16.053391199964643
23.81260079187402         37.993528140467305       15.010874253121251
23.535638866071874        38.151970705344496       14.996134202521937
23.5362930467621          37.81784057509272        14.660978445196672
23.540032891849048        39.48986877131325        16.436617430998343
23.815127185300664        39.33015038659458        16.436359339109536
24.090221478752277        39.17043200187591        16.421463026130233
23.816172602490226        39.6625312464391         16.814468903872026
24.09126689594184         39.50281286172043        16.79516154963508
24.0923123131314          39.83519372156495        17.17780318110831
23.81344444981153         38.99556107468892        16.065086622246504
23.538350156359915        39.15527945940759        16.062143823437978
23.53666742087078         38.820690147501935       15.696880316119074
25.179106392409672        44.516959749243114       23.50430666633007
25.452737594939784        44.34463983282875        23.30619166615213
25.72636879746989         44.172319916414374       23.094225527747213
25.452737594939784        44.67797316616208        23.71340310868557
25.726368797469892        44.50565324974771        23.49690686737258
26                        44.33333333333334        23.266559487832765
25.726368797469895        44.838986583081045       23.892300790833183
26                        44.66666666666667        23.657423308385244
26.000000000000004        45.000000000000014       24.040999712772845
25.45273759493978         44.01130649949542        22.891965077787784
25.17910639240967         44.183626415909785       23.085253844422816
25.17910639240967         43.85029308257645        22.66257616591559
25.726368797469885        45.17231991641441        24.277222033859537
25.452737594939762        45.34463983282879        24.496687986415765
25.17910639240964         45.51695974924318        24.69939757044158
25.452737594939773        45.01130649949543        24.110285147271703
25.179106392409647        45.18362641590982        24.311513135179652
25.179106392409658        44.85029308257647        23.91314950047581
24.36487837074632         42.00886935709905        20.012543162230042
24.63695705296528         41.84489701538057        19.917111728110328
24.909035735184233        41.68092467366208        19.807525476487555
24.636287711300763        42.17823282114708        20.34764662738131
24.908366393519714        42.01426047942859        20.232108204836702
24.9076970518552          42.347596285195095       20.660322656488113
24.63744027806879         41.51240829706049        19.493127519546135
24.365361595849837        41.67638063877897        19.58326973283707
24.365844820953352        41.343891920458894       19.15964653860249
24.365655185968773        44.008858137087834       22.658541468032595
24.63680558811574         43.844892007806266       22.535348496551464
24.907955990262707        43.68092587852469        22.39459255080986
24.63680558811574         44.178225341139594       22.970810682746468
24.907955990262703        44.014259211858025       22.82547491146107
24.907955990262707        44.347592545191354       23.252732415512142
23.532401624952964        40.48972221124254        17.604040350648404
23.81108509122617         40.329100206391956       17.595254503513893
24.089768557499372        40.168478201541376       17.569447807533564
23.810377098654268        40.66361587487464        18.00148421747283
24.089060564927472        40.502993870024056       17.971189699039012
24.088352572355568        40.83750953850672        18.3806952937653
23.813628846858197        39.99581572641553        17.200259088183934
23.53494538058499         40.15643773126611        17.205694146413464
23.53748913621702         39.823153251289675       16.81655317319691
25.452737594939762        45.677973166162126       24.872806942333668
25.726368797469885        45.50565324974774        24.65172874580619
26.000000000000004        45.33333333333334        24.413894180748187
25.72636879746988         45.838986583081066       25.01250827930471
26.000000000000004        45.66666666666668        24.773061470275465
26.000000000000004        46.000000000000014       25.118501581354554
25.17910639240964         46.516959749243206       25.770191759006142
25.452737594939762        46.34463983282881        25.572962949266547
25.72636879746988         46.17231991641441        25.355732890049314
25.452737594939762        46.67797316616215        25.89408455276598
25.72636879746988         46.50565324974774        25.67914728697802
26                        46.33333333333334        25.444208771712574
25.72636879746988         46.83898658308107        25.982618869154408
26                        46.66666666666667        25.749973147318343
26                        47.00000000000001        26.03579470817142
25.452737594939762        46.01130649949546        25.231657595547734
25.179106392409636        46.183626415909856       25.430805662313116
25.179106392409636        45.85029308257651        25.073874266124836
21.577350269189612        30.66666666666665        8.247541546009288
21.577350269189612        31.000000000000004       8.384251496452132
21.577350269189612        31.333333333333357       8.523793387262526
21.288675134594808        30.83333333333332        7.993601379456778
21.288675134594808        31.16666666666668        8.106281688284833
21.000000000000004        31                       7.618902924998621
21                        29.999999999999996       7.31188370021826
21.288675134594808        30.166666666666657       7.716284333144163
21.577350269189612        30.333333333333314       8.072564241290106
21.000000000000004        30.333333333333332       7.387343416038957
21.288675134594808        30.49999999999999        7.841502843414073
21.000000000000004        30.666666666666664       7.489683157632337
21.577350269189612        29.66666666666668        7.777893818278475
21.577350269189612        29.999999999999993       7.923906556188381
21.288675134594804        29.833333333333336       7.56890062714379
21                        29                       6.834726616452272
21.288675134594808        29.16666666666667        7.261781740873587
21.577350269189612        29.333333333333343       7.629827293263785
21                        29.333333333333336       6.979255191982373
21.288675134594804        29.500000000000007       7.408079291146149
21                        29.666666666666664       7.138307553237888
21                        28.333333333333336       6.62938967061788
21.288675134594804        28.500000000000007       7.024524372521002
21.57735026918961         28.66666666666668        7.369065962374693
21                        28.666666666666668       6.729787010047587
21.288675134594804        28.833333333333336       7.135081686091006
21.577350269189612        29.000000000000007       7.495945611272149
25.179106392409672        59.516959749243064       18.419565537834142
25.45273759493978         59.344639832828705       18.70364184304293
25.72636879746989         59.172319916414345       18.97037542755486
25.999999999999993        58.999999999999986       19.219766291369595
25.452737594939784        59.67797316616205        18.309838304763133
25.72636879746989         59.50565324974768        18.577979026586554
25.999999999999993        59.33333333333332        18.828777027713
25.72636879746989         59.838986583081024       18.191550920322953
25.999999999999996        59.66666666666666        18.44375605876105
26                        60                       18.064703384513418
25.182328432637803        54.51543971798142        24.66365838037754
25.454885621758535        54.343626478654286       24.848445559182792
25.727442810879268        54.17181323932714        24.999242716510306
26                        54                       25.116049852359975
25.454885621758535        54.676959811987615       24.473136172813255
25.727442810879268        54.50514657266048        24.63921662913878
26                        54.33333333333333        24.771307063986516
25.727442810879268        54.83847990599381        24.26579359279318
26                        54.666666666666664       24.413167326638764
26                        55                       24.041630640316924
25.18514947571935         57.5134152108775         20.913164718751236
25.456766317146233        57.342276807251665       21.18153324388744
25.728383158573116        57.17113840362583        21.426589119323804
26                        56.99999999999999        21.648332345060552
25.456766317146236        57.67561014058501        20.759785083488666
25.72838315857312         57.50447173695916        21.01072119595664
26                        57.33333333333333        21.238344658725058
25.72838315857312         57.837805070292504       20.59626303664982
26                        57.66666666666666        20.82976673644979
26.000000000000004        58                       20.422598578234524
25.179106392409672        58.51695974924307        19.640355175919762
25.452737594939784        58.34463983282872        19.92143964058119
25.726368797469895        58.17231991641435        20.18218744135274
25.45273759493978         58.67797316616205        19.509631988785948
25.72636879746989         58.50565324974768        19.774096683900446
26                        58.33333333333333        20.01822471512512
25.72636879746989         58.83898658308101        19.36943569393593
25.999999999999996        58.66666666666666        19.61728061950355
25.454751956043005        58.010124986706856       20.338548525563052
25.181120753512893        58.18244490312121        20.060497350586466
25.18313511461612         57.84793005699935        20.484767198196973
25.45273759493978         59.01130649949537        19.103599548363405
25.17910639240967         59.18362641590973        18.82042068209413
25.17910639240967         58.8502930825764         19.22735056145597
25.17910639240964         56.51695974924317        22.192453656187173
25.452737594939762        56.34463983282879        22.445648643711486
25.72636879746988         56.172319916414395       22.671634801178868
26.000000000000004        56.00000000000001        22.870412128589326
25.452737594939762        56.67797316616212        22.02282042410092
25.72636879746988         56.50565324974772        22.257755149267144
26                        56.33333333333333        22.4654810443766
25.72636879746988         56.83898658308105        21.841446653725292
26                        56.66666666666666        22.058121116533638
25.454751956042998        57.010124986706884       21.601783300915884
25.18313511461611         57.18126339033272        21.338807298406685
25.18112075351287         56.849111569787944       21.765236944218742
25.18467715586587         55.51703025713896        23.459902846337286
25.456451437243913        55.34468683809264        23.684314537512144
25.728225718621957        55.17234341904632        23.878223802171973
25.456451437243917        55.678020171425985       23.277097900252745
25.72822571862196         55.50567675237966        23.483394095756417
26                        55.33333333333333        23.65918786474517
25.72822571862196         55.83901008571299        23.080600994336702
26                        55.66666666666667        23.26878169416919
25.455668529501224        55.01082332504012        24.084286194396363
25.18389424812318         55.18316674408645        23.87227636948451
25.183111340380492        54.84930323103393        24.27352821416441
25.454594516091838        56.01133000212738        22.86384580322458
25.180963313561712        56.18364991854176        22.619881782055586
25.18282023471379         55.850340087840365       23.042364845439067
23.530287315179216        67.49540830028944        10.469625888496566
23.808380906629537        67.33355945859788        10.713106261842567
24.086474498079852        67.17171061690631        10.952281641139635
23.808956060777955        67.66709596755237        10.506982605506384
24.087049652228274        67.5052471258608         10.741519266377002
24.087624806376695        67.83878363481531        10.536867364207787
22.976733911640544        67.82154837826172        9.96644942646017
23.25351061340988         67.65847833927558        10.220531799669152
23.253501023382434        67.99044221348227        10.025242880036984
23.53027772515177         67.82737217449612        10.269043331562324
23.53026813512432         68.15933604870281        10.074328645680758
23.80894647075051         67.99905984175905        10.307610153814238
23.53658777817008         66.50109418816037        11.109463343459344
23.813515852827702        66.3369803585056         11.370114758404355
24.09044392748532         66.17286652885082        11.62551311564864
23.812581215290113        66.67068338384516        11.14340654431142
24.089509289947735        66.50656955419038        11.394081149742977
24.08857465241014         66.84027257952995        11.169302771954193
23.810481060959823        67.00212142122152        10.924998758789839
23.5323874695095          67.16397026291307        10.676389751576608
23.53448762383979         66.83253222553671        10.889668903230906
23.535949109302567        65.49529061144665        11.815953425438614
23.813204033350203        65.33391531576743        12.09175829009619
24.090458957397832        65.17254002008819        12.361167140593158
23.813090073582693        65.66644464069645        11.844897510665994
24.090344997630325        65.50506934501722        12.10925755471914
24.090231037862818        65.83759866994625        11.864799173917172
23.813302963205196        66.00171249960101        11.60391272752852
23.536374888547577        66.1658263292558         11.337773223439363
23.53616199892507         65.8305584703512         11.573269917432416
23.2554689010645          67.32577487665466        10.423440196842401
22.978692199295164        67.48884491564081        10.163555322827978
22.701915497525828        67.65191495462695        9.898682164432099
22.980650486949784        67.1561414530199         10.36678394141358
22.70387378518045         67.31921149200603        10.096108282212152
22.70583207283507         66.98650802938512        10.299657122209938
22.982750641280074        66.82470341564354        10.575511158102696
23.259669209725075        66.66289880190195        10.845446565185814
23.25756905539479         66.9943368392783         10.631185736726982
24.366862195984133        63.007620607691116       14.341278293464057
24.637610261459304        62.84406698820847        14.625535550779444
24.90835832693447         62.680513368725805       14.90105352322744
24.639035493114758        63.17582776007266        14.316054590585413
24.909783558589922        63.01227414059           14.587653361870935
24.911208790245375        63.34403491245419        14.282569112953784
24.63771689457387         63.510977886914816       14.010810656948673
24.364224998902365        63.677920861375426       13.731557315304164
24.36554359744325         63.342770734533275       14.032060180870431
25.17910639240964         61.51695974924309        16.176696263781654
25.452737594939762        61.344639832828726       16.452597487180455
25.72636879746988         61.17231991641435        16.71669754137424
26                        60.99999999999999        16.96899642636306
25.45273759493976         61.67797316616206        16.104697282250427
25.726368797469878        61.50565324974769        16.367250741459078
25.999999999999996        61.33333333333332        16.61800303146254
25.726368797469874        61.838986583081024       16.02562856948323
25.999999999999993        61.66666666666666        16.27483426450145
25.452737594939755        62.01130649949541        15.765631037241663
25.179106392409636        62.18362641590979        15.495785112096211
25.179106392409636        61.85029308257644        15.832073129754047
25.183836572082893        60.512620375209245       17.26840294407673
25.455891048055264        60.341746916806166       17.548130169664216
25.727945524027632        60.17087345840308        17.813563649809687
25.455891048055264        60.675080250139494       17.176097372644648
25.727945524027632        60.50420679173641        17.441186390068474
26                        60.33333333333333        17.691981662050456
25.727945524027632        60.83754012506974        17.076295200073385
26                        60.66666666666666        17.32674600933378
25.45431432149752         60.0098600414841         17.925012474348186
25.18225984552515         60.18073349988718        17.644180282931522
25.18068311896741         59.84884662456512        18.027901147517234
25.45431432149751         61.0098600414841         16.810080992877452
25.180683118967387        61.18217995789847        16.532065616476498
25.182259845525138        60.847400166553854       16.895967843241543
24.366442704715624        62.00993044454908        15.311941276753673
24.63733060061363         61.84560687944708        15.610875679986735
24.908218496511633        61.68128331434508        15.899127342329397
24.63733060061363         62.17894021278043        15.272687244282043
24.908218496511633        62.01461664767844        15.5577215574633
24.908218496511633        62.347949981011794       15.224650888966867
24.637470431036462        62.51150360049445        14.944653386559443
24.366722365561294        62.6750572199771         14.655916599284794
24.36658253513846         62.34249383226309        14.979470927047963
24.36670701521979         60.007405886508984       17.50590930781257
24.63750680761642         59.843923840753675       17.825874337981723
24.90830660001304         59.68044179499837        18.130426414655524
24.63908353417416         60.17581071607574        17.437832238638748
24.909883326570785        60.01232867032043        17.740573169825613
24.911460053128522        60.344215545642484       17.358663450726898
23.541770316682538        62.49114000480245        14.358829170568965
23.816661112693566        62.33073681805133        14.687190733061687
24.091551908704595        62.170333631300196       15.004894768456571
23.816800943116405        62.66330020576534        14.364675373167573
24.091691739127434        62.50289701901421        14.677401913656439
24.09183156955027         62.83546040672823        14.35882508079918
23.534511487827526        64.49303355706563        12.58638897299612
23.810643125338846        64.3330460341163         12.878255988780072
24.086774762850162        64.17305851116694        13.16271623003647
23.812245619033504        64.66574394618007        12.608849052650971
24.088377256544824        64.50575642323074        12.888109321270615
24.089979750239486        64.83845433529451        12.621446053962066
23.812724826191854        64.99982963097375        12.346468687250402
23.535469902144218        65.16120492665297        12.065095306377966
23.534990694985872        64.8271192418593         12.321907155563727
23.529301248451223        63.49235956732375        13.427920784978683
23.808488230962194        63.33077991411288        13.74132075366116
24.08767521347316         63.169200260901995       14.045773256489657
23.80716963242131         63.66593004095503        13.442664197713379
24.086356614932278        63.504350387744154       13.741835922219007
24.085038016391394        63.83950051458631        13.446613834975606
23.8126445870393          62.99704005993911        14.04852759334525
23.533457604528326        63.15861971314998        13.729282640037166
23.53761396060543         62.82487985897622        14.039585435233946
23.808906378880078        63.999488037535656       13.156260286670086
23.53277474136876         64.159475560485          12.858499963837126
23.53103799490999         63.825917563904376       13.139010567831402
21.551529723255012        23.312629198807173       5.618205331680812
21.275764861627508        23.48964793273692        5.454918983528078
21.000000000000004        23.666666666666664       5.243299896569892
21.275764861627508        23.156314599403586       5.356786459601706
21.000000000000004        23.333333333333332       5.134371343848901
21.000000000000004        23                       5.022516279637007
21.480540498184293        22.679338077122644       5.347717109631086
21.24027024909215         22.839669038561322       5.206189400787787
21.240270249092145        22.506335705227986       5.123975878247796
21                        22.66666666666666        4.946108768043852
20.999999999999996        22.333333333333325       4.8418551426376695
21.51603511071965         22.99598363796491        5.4849919949118355
21                        75                       5.595286661741376
21.27850786685863         74.8281413682826         5.936495642997581
21.557015733717254        74.65628273656519        6.2236424911571575
21.273865361635444        75.15691680070387        5.840644127105634
21.55237322849407         74.98505816898646        6.122461666255765
21.547730723270885        75.31383360140772        6.023113627873703
21.547730723270888        75.64716693474107        5.922494210589348
21.273865361635444        75.82358346737053        5.676719365688709
21                        76                       5.405370629343387
21.273865361635444        75.4902501340372         5.749147760031463
21                        75.66666666666666        5.449608000744542
21                        75.33333333333333        5.512913344877057
21.55576309693926         76.27475482105322        5.725798336996823
21.27788154846963         76.13737741052661        5.579047095973131
21.551746910105074        75.96096087789715        5.824039808314302
21.49803089150103         78.56501222669391        4.852493799969087
21.58234877908385         78.78250611334695        4.776811928700757
21.666666666666664        79                       4.661730547079414
21.249015445750516        78.78250611334695        4.482268471573534
21.333333333333332        79                       4.3876665260599825
21                        79                       4.01456805152222
21                        76.33333333333334        5.285372728387788
21.27788154846963         76.47071074385994        5.466317790901782
21.555763096939256        76.60808815438655        5.620337627809558
21                        76.66666666666666        5.1839622038138256
21.27788154846963         76.80404407719327        5.372175862211904
21                        77                       5.101139055621388
21.302704656454768        77.15438483324532        5.2742694146658495
21.580586204924394        76.95842891043858        5.5210420680566
21.605409312909533        77.30876966649063        5.422200464404501
21.49803089150103         78.23167889336058        5.0280264476478616
21.249015445750516        78.44917278001363        4.736774383100994
21                        78.66666666666666        4.348047226898475
21.249015445750516        78.1158394466803         4.878378106720321
21                        78.33333333333333        4.568624214366823
21                        78                       4.676299013926592
21                        77.33333333333334        4.970301316301225
21.302704656454765        77.48771816657865        5.159980551596586
21.60540931290953         77.64210299982396        5.324460477586303
21                        77.66666666666667        4.828687969069701
21.302704656454765        77.82105149991199        5.03491608061596
21.55172010220528         77.93689094659227        5.180296814975484
21.557015733717254        74.32294940323186        6.340111244467327
21.278507866858625        74.49480803494926        6.043762681642352
21                        74.66666666666666        5.693351985720582
21.278507866858625        74.16147470161593        6.134378568865781
21                        74.33333333333333        5.774766158278726
21                        74                       5.839529179415027
21.567183001453433        73.99480803494927        6.438204637714548
21.288675134594804        73.83333333333334        6.218010714242694
21.57735026918961         73.66666666666669        6.539178558098069
21                        73                       6.256337915857292
21.288675134594808        73.16666666666669        6.48007103965784
21.577350269189612        73.33333333333334        6.66230263803244
21                        73.33333333333334        6.113342887588103
21.288675134594804        73.5                     6.347011485556003
21                        73.66666666666666        5.974406642107495
21.577350269189612        72.66666666666664        6.9025346051204455
21.577350269189612        72.99999999999999        6.780891662493034
21.288675134594804        72.83333333333331        6.601462964856411
22.426798355793256        71.82693512365617        7.729853010862458
22.146411879788836        71.99680089516139        7.508279496628549
21.866025403784416        72.1666666666666         7.280613409200649
22.146411879788836        71.66346756182804        7.638676123600776
21.866025403784416        71.83333333333326        7.405929009730308
21.866025403784416        71.49999999999993        7.535499638238265
22.143764076573966        71.32919314778627        7.772456409241329
22.421502749363512        71.15838629557263        8.001328554561558
22.424150552578382        71.4926607096144         7.86388166611358
22.421502749363516        70.82505296223931        8.143796753286164
22.143764076573966        70.99585981445296        7.909625878077635
21.866025403784416        71.1666666666666         7.667370377186104
22.143764076573966        70.66252648111964        8.052790690518528
21.866025403784416        70.83333333333329        7.8052364597388095
21.866025403784416        70.49999999999997        7.94909788589577
22.142707616477892        70.3291778149978         8.196801893208963
22.419389829171372        70.15835562999564        8.438672229536355
22.420446289267442        70.49170429611746        8.289283044101548
21.866025403784416        67.50000000000001        9.39047859596612
22.145960960134634        67.32883600979505        9.705432975864579
22.42589651648485         67.15767201959008        10.008492484612535
22.144002672480013        67.66153947241597        9.516345891984999
22.42393822883023         67.490375482211          9.812174522673851
22.42197994117561         67.8230789448319         9.62197928295285
22.42197994117561         68.15641227816525        9.435151205440036
22.144002672480013        68.32820613908262        9.1520689262342
21.866025403784416        68.50000000000001        8.858131931252226
22.144002672480013        67.9948728057493         9.33417686201778
21.866025403784416        68.16666666666667        9.035519725306733
21.866025403784416        67.83333333333334        9.212968613544719
22.142551383112483        68.66175806383087        8.97876857671108
22.42052865180808         68.48996420291348        9.255948183941616
22.41907736244055         68.82351612766172        9.081884612798657
22.419389829171372        69.82502229666231        8.592119180821317
22.142707616477892        69.99584448166448        8.343553950056895
21.866025403784416        70.16666666666664        8.08915504830656
22.142707616477892        69.66251114833115        8.493587873817859
21.866025403784416        69.83333333333331        8.232494077630438
21.866025403784416        69.5                     8.37911497386773
22.41907736244055         69.15684946099506        8.915862563825886
22.142551383112483        69.32842473049752        8.653074208610164
22.142551383112483        68.9950913971642         8.813952951358266
21.866025403784416        69.16666666666666        8.534850410391222
21.866025403784416        68.83333333333334        8.69452272951948
22.419233595805963        69.49093587882868        8.751646911043856
20.999999999999996        71.99999999999999        6.547283856592741
21.288675134594804        72.16666666666664        6.810690825346263
21.57735026918961         72.3333333333333         7.01478048536513
21                        72.33333333333333        6.413713692966127
21.288675134594804        72.49999999999997        6.687782803410669
21                        72.66666666666666        6.316731712720792
21.57735026918961         71.66666666666661        7.254157731219354
21.57735026918961         71.99999999999994        7.132341594303066
21.288675134594804        71.8333333333333         6.924752470670772
25.18302397078082         53.51219347557202        25.742182057281777
25.45534931385388         53.34146231704801        25.875970247141453
25.72767465692694         53.170731158524006       25.973670821360866
26                        53                       26.035283779940347
25.45534931385388         53.67479565038135        25.55341591206751
25.727674656926936        53.504064491857335       25.669335041123514
26                        53.33333333333333        25.74916655453947
25.72767465692694         53.83739782519068        25.34470517709356
26                        53.666666666666664       25.44275524534605
25.45511746780621         54.009211064517814       25.209523297823903
25.18256027868547         54.18102430384495        25.040351397076293
25.182792124733147        53.84660888970848        25.399859289377865
25.17910639240964         52.51695974924312        26.626459818122893
25.452737594939762        52.34463983282875        26.701937696241252
25.72636879746988         52.172319916414374       26.740616372142703
26                        52                       26.74249584582708
25.452737594939762        52.67797316616208        26.452713141749477
25.72636879746988         52.5056532497477         26.51121223587937
26                        52.33333333333333        26.532912127792137
25.72636879746988         52.83898658308104        26.255654462355295
26                        52.66666666666666        26.29717477249667
25.72636879746988         51.83898658308104        26.942326938753297
25.45273759493976         52.011306499495404       26.923711693502202
25.179106392409636        52.18362641590977        26.8682972460342
25.45273759493976         51.67797316616206        27.114042606412966
25.179106392409636        51.85029308257643        27.07869158959543
25.17910639240964         51.51695974924309        27.25764284880631
25.454043454396817        53.009717741605044       26.176420939654278
25.181718111323757        53.18044890012905        26.061099801313333
25.1804122518667          52.84870432468608        26.355859054926928
24.365935373259852        52.01018495916221        26.973290981937414
24.636992379643115        51.845776555855835       27.11095510746555
24.908049386026377        51.68136815254947        27.20573906308855
24.636992379643115        52.17910988918918        26.89031487755522
24.908049386026377        52.01470148588281        27.005943318528033
24.908049386026377        52.34803481921615        26.774704489616994
24.365269112017383        43.00882661845086        21.331463044297394
24.63654820548147         42.84487099538162        21.22012944755616
24.907827298945556        42.68091537231237        21.093165515973926
24.636548205481482        43.178204328714955       21.659629036846198
24.907827298945566        43.0142487056457         21.526985541844834
24.907827298945577        43.347582038979034       21.961232565683176
24.636417958391117        42.511551908264344       20.78254691848908
24.36513886492703         42.67550753133359        20.889140845649212
24.365008617836676        42.34218844421632        20.449500884960003
24.63667689679861         43.5115481682606         22.098065290444314
24.365526494651643        43.67551429754218        22.217335040945144
24.365397803334513        43.34217045799652        21.77497556636667
23.53844444098942         41.4929042896653         18.862330721519665
23.814405642678572        41.33240392715648        18.840665279970082
24.09036684436772         41.17190356464765        18.80044623263883
23.813922417575057        41.66489264547655        19.267440553338005
24.089883619264203        41.50439228296772        19.222820348860747
24.089400394160688        41.8368810012878         19.6508447002415
23.81239137066642         40.99800990101555        18.41690577123972
23.53643016897727         41.15851026352438        18.434562642932697
23.534415896965115        40.82411623738346        18.01513251930887
24.366225369252245        45.00969208643033        23.951008975105978
24.63718571030472         44.84544797403459        23.822651891142748
24.908146051357193        44.68120386163885        23.673751121550744
24.63718571030471         45.17878130736794        24.235317407747736
24.908146051357186        45.014537194972206       24.084505296926107
24.90814605135717         45.34787052830556        24.484780272859677
24.63699564921023         44.5118366575871         23.39996715053499
24.366035308157752        44.67608076998283        23.526658199928953
24.365845247063262        44.34246945353533        23.095835697571218
25.184987304637225        47.51821152543244        26.651411255554375
25.456658203091486        47.3454743502883         26.469882893005867
25.72832910154574         47.17273717514415        26.264677377211637
25.456658203091486        47.67880768362163        26.718455318162277
25.72832910154574         47.506070508477485       26.52052103998611
26                        47.333333333333336       26.298909608563953
25.72832910154574         47.839403841810814       26.749592204367914
26                        47.66666666666667        26.53525201056415
26                        48                       26.744821914171457
25.45469789901562         47.011723758225216       26.194526713436947
25.18302700056136         47.184460933369365       26.382757404473438
25.181066696485498        46.85071034130628        26.089017572290672
24.364573934695404        46.00954774323886        25.145272862520503
24.636084753933485        45.84535174524031        25.022204670189183
24.907595573171562        45.68115574724174        24.873579572829502
24.636084753933485        46.17868507857365        25.393089443427336
24.907595573171562        46.01448908057508        25.246260307290346
24.907595573171562        46.347822413908425       25.601395742256102
24.636635232119097        45.512066526304125       24.63578968430396
24.365124412881016        45.67626252430268        24.761242190720104
24.36567489106663         45.3429773053665         24.363154228248426
21.866025403784416        35.50000000000002        11.320173632907041
22.14519266909464         35.32728994047556        11.449872399929689
22.424359934404865        35.15457988095109        11.555069363149546
22.144854055382723        35.6608986452055         11.699723617325784
22.424021320692948        35.48818858568103        11.80633777183319
22.42368270698103         35.82179729041098        12.064388855765374
22.422984316370673        33.15424553795529        10.198881382974301
22.144504860077546        33.327122768977645       10.100795145180083
21.866025403784416        33.5                     9.985986503248041
22.144504860077543        32.993789435644324       9.90010045356047
21.866025403784416        33.16666666666668        9.785637161078638
21.866025403784416        32.83333333333336        9.590146848393683
22.145397695523208        33.660938333907254       10.30865596631295
22.423877151816335        33.4880611028849         10.407390434410063
22.424769987262003        33.82187666781451        10.622215492691932
22.424359934404865        34.82124654761775        11.307702812963779
22.14519266909464         34.99395660714221        11.203860531197332
21.866025403784416        35.16666666666667        11.075516445627983
22.14519266909464         34.660623273808866       10.965169735261481
21.866025403784416        34.83333333333333        10.838180331145601
21.866025403784416        34.49999999999999        10.608165289459619
22.424769987262003        34.155210001147836       10.844640397304067
22.145397695523208        34.32760500057391        10.738473799662314
22.145397695523208        33.99427166724058        10.519875918693602
21.866025403784416        34.16666666666666        10.393394432134325
21.866025403784416        33.83333333333333        10.186001503397096
22.424564960833433        34.48822827438279        11.07222605141716
21.57735026918961         32.666666666666686       9.23287869089318
21.57735026918961         33.000000000000014       9.412168376961974
21.57735026918961         33.33333333333333        9.596317092515214
21.288675134594804        32.83333333333334        8.973087179404228
21.2886751345948          33.16666666666666        9.141035268341309
20.999999999999996        32.99999999999999        8.620141030726097
21                        32                       8.06820131510202
21.288675134594808        32.16666666666668        8.59036678868093
21.577350269189612        32.33333333333336        9.03413820537785
21                        32.33333333333333        8.231496805694865
21.288675134594804        32.500000000000014       8.771384776734989
20.999999999999996        32.66666666666666        8.415476710903
21.000000000000004        31.333333333333336       7.773911257235028
21.288675134594808        31.500000000000014       8.279077642066303
21.57735026918961         31.666666666666693       8.714376962589283
21                        31.666666666666664       7.9236773872696045
21.288675134594804        31.833333333333343       8.446631393646111
21.577350269189612        32.00000000000002        8.873123807183696
23.26014527721944         36.649096240722486       13.38159800198743
22.98100002067057         36.81511514409511        13.33132596844461
22.701854764121705        36.981134047467734       13.26541403426823
22.98121888548978         36.48230244014468        13.03978998646802
22.702073628940916        36.64832134351731        12.972662875723959
22.702292493760126        36.31550863956688        12.688914647043188
22.98021891856525         37.148659513258806       13.632379896078644
23.259364175114115        36.982640609886175       13.680806409252574
23.258583073008786        37.31618497904987        13.98902843034455
23.258166871810513        37.64964914079451        14.307413302293774
22.979386516168695        37.81558783674808        14.261628556527079
22.700606160526874        37.98152653270164        14.198005399765863
22.97980271736697         37.48212367500344        13.942842189265681
22.70102236172515         37.64806237095701        13.878817537192127
22.70143856292343         37.31459820921237        13.567953748692858
22.978732335478465        38.14971796699986        14.591028122682417
23.257512691120283        37.98377927104629        14.634922489436834
23.256858510430057        38.31790940129807        14.97196862577432
22.42368270698103         36.1551306237443         12.332888916861675
22.144854055382723        36.32756531187214        12.225102032089357
21.866025403784416        36.499999999999986       12.090808693908963
22.144854055382723        35.99423197853882        11.960172112636627
21.866025403784416        36.16666666666666        11.829448916099693
21.866025403784416        35.83333333333334        11.572570562432368
22.144635190563513        36.66037801582257        12.498683777640851
22.42346384216182         36.48794332769472        12.60705243904603
22.42324497734261         36.82075603164515        12.890218891093884
23.25695199232505         38.65193187476707        15.319121787072472
22.978919299268448        38.817762913937855       15.278441023692206
22.700886606211846        38.98359395310865        15.218784618900669
22.978825817373455        38.48374044046886        14.929618778596252
22.700793124316853        38.64957147963965        14.868293290007188
22.700699642421863        38.31554900617064        14.528033550295548
22.98060203475758         39.152352225843515       15.639535942311916
23.25863472781418         38.986521186672725       15.67769594992116
23.260317463303316        39.321110498578385       16.045480213011025
23.26010034277914         39.65464901443822        16.421538826786517
22.980167793709228        39.81942925756319        16.384588209583846
22.700235244639316        39.984209500688166       16.325765579390104
22.980384914233404        39.48589074170336        16.007420918906174
22.700452365163493        39.650670984828324       15.94748961181008
22.70066948568767         39.31713246896849        15.578495958313695
22.977624038077202        40.15271373753963        16.76944079133726
23.257556587147107        39.98793349441465        16.803932988762508
23.25501283151508         40.32121797439108        17.1955323817566
23.5366017569868          42.48639303096885        20.159368508393342
23.81269396157331         42.32721847301225        20.132552616606425
24.088786166159814        42.16804391505565        20.08361083455203
23.812824208663663        42.66053756012953        20.5767508067063
24.088916413250168        42.50136300217292        20.524188790967028
24.08904666034052         42.83468208929019        20.967448985341004
23.813308189574183        41.9960555592444         19.69745245768878
23.537215984987675        42.15523011720099        19.72193432486869
23.537830212988545        41.824067203433145       19.289588395910634
23.537173443370765        43.485833750524996       21.50617470483876
23.81320533291964         43.326831373166954       21.472173188525655
24.089237222468512        43.167828995808904       21.413935968345196
23.81333402423677         43.660175212712616       21.921855918866115
24.08936591378564         43.501172835354566       21.860533594550066
24.08949460510277         43.83451667490022        22.305978173263853
23.81301477079165         42.99368446664823        21.023061495404466
23.536982881242775        43.15268684400628        21.054438301600246
23.536792319114788        42.81953993748756        20.60550290278503
23.537108442496365        44.485928797437055       22.845151141884745
23.813290690320503        44.32690524398732        22.81040600550297
24.089472938144638        44.16788169053758        22.748202780885492
23.813480751414993        44.660516560434814       23.25077467319655
24.089662999239128        44.50149300698507        23.187034229501677
24.089853060333617        44.835104323432574       23.61939395093703
23.813312357278633        43.993540228349964       22.367676764584377
23.537130109454495        44.1525637817997         22.40191726766954
23.537151776412628        43.819198766162344       21.95559178865432
23.25489195602303         40.652873812885076       17.596387696242612
22.977382287093093        40.816025414527616       17.564884257217674
22.69987261816316         40.97917701617015        17.509530033573366
22.977503162585144        40.484369576033615       17.16249453023638
22.69999349365521         40.647521177676154       17.10560589409701
22.70011436914726         40.31586533918216        16.711017742702445
22.979396559105247        41.150419440668536       17.98141198313602
23.25690622803518         40.987267839025996       18.010197643532102
23.25892050004733         41.32166186516692        18.43234554578484
25.452737594939762        51.34463983282873        27.273629834569654
25.72636879746988         51.17231991641437        27.252921040243933
26                        51.00000000000001        27.195516465829357
25.72636879746988         51.505653249747695       27.113466885603064
26                        51.33333333333333        27.07619538470386
26                        51.666666666666664       26.925188511369807
25.17910639240964         50.51695974924316        27.591747937486314
25.452737594939762        50.344639832828776       27.54454419121057
25.72636879746988         50.17231991641438        27.463341753764624
26                        50                       27.34814062514853
25.452737594939762        50.67797316616211        27.49078506864211
25.72636879746988         50.50565324974772        27.428087736955195
26                        50.33333333333333        27.331391714098025
25.72636879746988         50.83898658308105        27.35870791142309
26                        50.666666666666664       27.280516994324895
25.45273759493976         51.01130649949542        27.399796028630806
25.179106392409636        51.18362641590978        27.404188365749278
25.179106392409636        50.85029308257647        27.515556728642636
25.18466800556969         48.518923638425036       27.27853416678961
25.45644533704646         48.34594909228336        27.127911795761868
25.72822266852323         48.17297454614168        26.950007711555777
25.45644533704646         48.67928242561669        27.285269582264036
25.72822266852323         48.50630787947502        27.118892878276892
25.999999999999996        48.33333333333333        26.925234461111398
25.728222668523227        48.839641212808345       27.256950328484617
25.999999999999993        48.666666666666664       27.074819291538237
25.999999999999996        49                       27.193576405451747
25.456551770068973        48.01237838795249        26.938588235810023
25.1847744385922          48.18535293409417        27.10030255407379
25.18488087161471         47.8517822297633         26.891261583661894
25.185873898255124        49.515677064418284       27.59719489993441
25.457249265503417        49.343784709612194       27.4950339198031
25.728624632751703        49.17189235480609        27.360494421642137
25.45724926550342         49.67711804294552        27.547832389084626
25.728624632751703        49.505225688139426       27.429393270894945
25.999999999999993        49.33333333333333        27.278575634675672
25.72862463275171         49.83855902147276        27.46481429748922
25.999999999999996        49.66666666666666        27.330097041241235
25.456847301274934        49.011533567614435       27.407744536057116
25.185471934026644        49.183425922420525       27.526160225599746
25.185069969798167        48.85117478042278        27.419939981218256
25.454993430221588        50.01087893788715        27.564831359254377
25.181362227691466        50.18319885430153        27.630849729849558
25.183618062973295        49.8494379593599         27.632665383999015
24.36497061848626         51.01005818087027        27.49340721991328
24.636349209794055        50.84569203699457        27.569218229564214
24.907727801101846        50.68132589311887        27.60199846875528
24.636349209794055        51.17902537032788        27.452454003548848
24.907727801101846        51.01465922645218        27.505520751325758
24.907727801101846        51.34799255978548        27.373865879846612
24.636670794718583        51.51240096309186        27.299680429122972
24.365613788335317        51.676809366398224       27.182614808494584
24.36529220341079         51.343433773634246       27.355986887819764
24.365333958229524        50.0112865122706         27.67096447320966
24.638847271571393        49.8460833629865         27.687832954380877
24.91236058491326         49.68088021370239        27.66324309662248
24.636591436289564        50.179844257928124       27.68575779173611
24.91010474963143         50.014641108644014       27.679940757332314
24.9078489143496          50.34840200358564        27.659352279828255
24.636470323041806        50.512768147461344       27.647059138637555
24.36509173173401         50.67713429133704        27.591735226986486
24.36521284498177         50.34421040180382        27.65092097808524
24.37099111916158         49.00970372821833        27.498719498729667
24.642216747964284        48.8461103649539         27.462174227628594
24.913442376766987        48.68251700168946        27.388779116981837
24.642618712192764        49.178361506951646       27.57374272268028
24.913844340995468        49.01476814368721        27.515266271722254
24.914246305223944        49.347019285684965       27.60656785641512
24.640732991882075        49.51222243496907        27.650731678883048
24.36721967854021         49.67742558425317        27.653437162421525
24.36910539885089         49.34356465623574        27.596022170928233
24.365035886748682        47.00958639487818        26.18256776460429
24.636392721969003        46.84537751299986        26.074968631494656
24.90774955718932         46.68116863112153        25.937509962962054
24.638353026044864        47.17912810506294        26.38072732258905
24.90970986126518         47.014919223184606       26.2498022151514
24.911670165341043        47.34866981524769        26.537008486239152
24.636238737951242        46.51203129578675        25.745003262696358
24.36488190273092         46.676240177665065       25.858751247713418
24.364727918713164        46.34289396045196        25.512986280352155
24.366260021749415        48.01058570297513        26.98605220971702
24.639169116045352        47.84646097712757        26.90734488242392
24.912078210341285        47.682336251280006       26.795797897703075
24.639062683022843        48.18003168145843        27.126395157820753
24.911971777318776        48.01590695561087        27.02524819945528
24.911865344296267        48.34947765994173        27.223889143511748
24.63876107104511         47.512794541095246       26.658879377166727
24.36585197674917         47.676919266942804       26.74791061066645
24.365443931748924        47.34325283091049        26.480082462295613
24.640639715493563        48.513071023206166       27.312372098003344
24.369414086690856        48.67666438647059        27.364005212949195
24.367837054220132        48.343625044722856       27.19311611661161
24.366326793881598        59.0099474848241         18.713792760017046
24.63725332672429         58.845618239630426       19.041165033121047
24.908179859566978        58.68128899443674        19.350019171755267
24.63725332672429         59.178951572963754       18.62818247628403
24.90817985956698         59.014622327770084       18.937025586104834
24.908179859566978        59.34795566110341        18.530106735556306
24.637380067170355        59.511437706858715       18.22307748269029
24.366580274773725        59.67491975261402        17.900635276329133
24.36645353432766         59.342433618719056       18.30326309373061
24.364642540464413        58.01192521829591        19.98454488584014
24.638144852216058        57.84575521582311        20.31590418124471
24.911647163967704        57.67958521335031        20.625444125548356
24.636130491112834        58.18027006194497        19.88335619207335
24.909632802864476        58.01410005947216        20.194971370685572
24.90761844176125         58.34861490559402        19.768626288766484
24.636691908918564        58.512944150787696       19.459007590835736
24.36576537607587         58.677273395981366       19.130870758435094
24.36520395827014         58.34459930713864        19.55445480037607
24.363112207375867        54.01019435276221        25.125012381105133
24.636416128510852        53.84419406036548        25.36967147576518
24.909720049645834        53.67819376796875        25.575394701157155
24.636184282463184        54.178609474501954       24.995185627193894
24.909488203598166        54.01260918210521        25.216990392919726
24.90925635755049         54.34702459624168        24.841400960284567
24.366692051302973        55.01014386495343        23.924986396230157
24.638570845081254        54.84524248262943        24.206224460700962
24.910449638859525        54.68034110030543        24.452448455416683
24.639353752823943        55.17910599568194        23.791286632767978
24.911232546602214        55.01420461335793        24.049914458343707
24.912015454344903        55.34806812641045        23.636258782803637
24.637377563772215        54.511925978565685       24.607463205839917
24.365498769993938        54.67682736088968        24.33851138164068
24.364305488684902        54.343510856825944       24.738520043265837
24.364714019847256        57.008163099202605       21.30672477596528
24.63617814403472         56.84442864921613        21.628000263074718
24.907642268222176        56.68069419922965        21.923243223148738
24.638192505137958        57.17658046976091        21.190990980981695
24.90965662932541         57.01284601977443        21.491130226117928
24.911670990428654        57.3449978403192         21.059804295243666
24.638168678677005        57.511167842792005       20.75205072063925
24.36466636692536         57.6773378452648         20.42247779493391
24.36469019338631         57.3427504722337         20.863204424975642
24.368646030424692        56.00902533035639        22.634687229678324
24.640656405571754        55.84502697261725        22.94060640718311
24.91266678071881         55.6810286148781         23.21567827940293
24.638799484419675        56.17833680331866        22.505146808638436
24.910809859566733        56.01433844557951        22.78917947968132
24.908952938414657        56.34764827628091        22.357735617474773
24.640005079197845        55.51206648414959        23.369774868461825
24.367994704050783        55.67606484188873        23.072443648834664
24.367343377676878        55.343104353421076       23.50254337101855
24.637488814227194        56.51138272626739        22.067200992490147
24.366024690039733        56.67511717625386        21.750633840470265
24.36733536023221         56.34207125330512        22.19328799170795
23.257858257969012        66.32971565879976        11.06561030461735
22.980939689524007        66.49152027254135        10.78921333846987
22.704021121079002        66.65332488628292        10.50689774351297
22.979128737767944        66.15833712943915        11.010132022605738
22.70221016932294         66.32014174318073        10.721354868584534
22.700399217566876        65.98695860007854        10.943028497424622
22.97891584814544         65.82306927053457        11.240464598326646
23.257432478724002        65.65917994099061        11.531439574331419
23.25764536834651         65.99444779989517        11.294931532467702
23.25761157352698         65.32493127816467        11.775287915376966
22.979094942948414        65.48882060770862        11.477778219872103
22.70057831236985         65.65270993725258        11.173807399469883
22.97927403775139         65.15457194488269        11.722078371464928
22.700757407172826        65.31846127442665        11.41157283156262
22.700936501975804        64.98421261160071        11.656324793702609
22.978794830593046        64.82048626008901        11.973759703910556
23.256653159210288        64.65675990857733        12.283781097008413
23.25713236636863         64.990845593371          12.0256995220694
22.42589651648485         66.82433868625677        10.211988690424207
22.145960960134634        66.99550267646171        9.904758286419648
21.866025403784416        67.16666666666669        9.585633011264868
22.145960960134634        66.66216934312838        10.10525973586719
21.866025403784416        66.83333333333334        9.781963565455586
21.866025403784416        66.50000000000001        9.979470258538777
22.14415000837857         66.3289862000262         10.312228038973785
22.42227461297272         66.15797240005236        10.63341411860242
22.424085564728788        66.49115554315456        10.419093152629133
24.363573500427766        61.01261652333           16.36297398155602
24.636994524312808        60.845951140623086       16.677832635403803
24.910415548197847        60.67928575791616        16.979642289577377
24.635417797755057        61.1807309319677         16.31079200066939
24.908838821640096        61.01406554926078        16.60990442179263
24.907262095082345        61.34884534060539        16.24869942807792
24.63803902924348         60.51088092834941        17.05319337281317
24.364618005358437        60.677546311056325       16.73467429522562
24.365662510289113        60.342476098782655       17.11565273731116
24.636374199184342        61.51316890570739        15.956286211379025
24.365486303286335        61.67749247080938        15.653190253789727
24.364529901857047        61.34505449706969        16.003534488723858
23.537303910998062        61.493336260502154       15.360238626836557
23.81272710747463         61.33309634811144        15.706652729095975
24.088150303951195        61.17285643572072        16.040897847335792
23.813683508903917        61.66553432185113        15.35738147763016
24.08910670538048         61.50529440946041        15.68654247518678
24.09006310680977         61.837732383200105       15.34128236093579
23.815172310798744        61.99813556995122        15.017694929429357
23.54028151478771         62.15853875670235        14.683449970825196
23.538792712892885        61.82593750860225        15.01725312291434
23.539886880523884        59.4894148556681         17.63294078318461
23.815366851643123        59.3295923987201         18.011249443406935
24.09084682276236         59.1697699417721         18.37153343568445
23.815493592089187        59.66207853261506        17.606385101247234
24.090973563208422        59.50225607566706        17.963836431461413
24.091100303654486        59.83474220956202        17.564041276123277
23.52951481513566         60.4914231512476         16.447646762150185
23.80857888183037         60.3300840630014         16.816018074718578
24.08764294852508         60.168744974755185       17.16877225660602
23.807534376899696        60.66515427527507        16.43430214600852
24.086598443594404        60.50381518702886        16.782786007000063
24.08555393866373         60.83888539930254        16.40607788581037
23.812036236959777        59.996081297808225       17.20660665287286
23.532972170265065        60.15742038605443        16.833554898941596
23.536429525394475        59.823417620861264       17.22865290595305
23.810130742187162        60.999125311693255       16.065850501419526
23.534707545710596        61.15936522408397        15.71345413300892
23.532111180423126        60.825394187665786       16.07592351144678
22.703480864456132        61.98808895249204        14.225553996356174
22.98142187997011         61.82317138849542        14.616294564532197
23.259362895484088        61.658253824498786       14.994522774692271
22.982910681864936        62.155772636595515       14.287933326017562
23.26085169737891         61.99085507259888        14.658849403473871
23.262340499273733        62.32345632069898        14.332358384088549
23.260695122935555        62.65557187902457        14.013092726831633
22.979619929188573        62.82000375324668        13.65663627787454
22.698544735441587        62.9844356274688         13.289459823698019
22.98126530552675         62.4878881949211         13.96778819084746
22.70019011177977         62.652320069143215       13.592497992386829
22.70183548811795         62.320204510817625       13.904529383273047
22.975463573111465        63.15374360742045        13.350754434421944
23.256538766858448        62.989311733198335       13.700529937437882
23.252382410781344        63.323051587372106       13.39690808818226
23.25561398647311         64.32328644921728        12.549514364390149
22.97775565785587         64.48701280072896        12.231780180060847
22.699897329238627        64.65073915224065        11.906632478621457
22.976716485118693        64.15353934136891        12.49883021034179
22.69885815650145         64.3172656928806         12.165969717670846
22.69781898376428         63.98379223352055        12.434336510851166
23.252140493555576        63.656170456056024       13.105188815085366
22.974979738659925        63.81998134478829        12.773994057042728
22.975221655885697        63.48686247610437        13.0577304620705
22.698060900990047        63.650673364836635       12.710090047809752
22.698302818215815        63.31755449615272        12.995131152091965
23.253877240014344        63.98972845263665        12.823151783161256
21.577350269189612        66.66666666666669        9.593177939010232
21.577350269189612        67.00000000000001        9.40212225891408
21.57735026918961         67.33333333333334        9.21224271771001
21.288675134594804        66.83333333333334        9.131221844908806
21.288675134594804        67.16666666666667        8.946617177799304
21                        67                       8.593601976234003
20.999999999999996        71                       6.888332615173952
21.288675134594804        71.16666666666664        7.163127714088403
21.57735026918961         71.33333333333329        7.378850055109692
21                        71.33333333333333        6.753590228513255
21.288675134594804        71.49999999999997        7.03341035881283
20.999999999999996        71.66666666666666        6.639907308986184
21.57735026918961         70.66666666666666        7.6500964416482145
21.57735026918961         70.99999999999997        7.511475576576604
21.288675134594804        70.83333333333331        7.296508018074331
20.999999999999993        69.99999999999999        7.282578553589201
21.2886751345948          70.16666666666666        7.5748226965195045
21.57735026918961         70.33333333333331        7.796995807288582
20.999999999999993        70.33333333333333        7.12395042411796
21.288675134594804        70.49999999999999        7.422058948963866
20.999999999999993        70.66666666666666        6.992535111312987
21.57735026918961         69.66666666666666        8.06649858150487
21.57735026918961         69.99999999999999        7.9301062609401
21.2886751345948          69.83333333333333        7.70098644141186
21                        67.33333333333334        8.381940055061003
21.288675134594804        67.5                     8.763335213119907
21.57735026918961         67.66666666666667        9.057340709524107
21                        67.66666666666666        8.204001557716575
21.288675134594804        67.83333333333333        8.613776672268916
21                        68                       8.059786484200496
21.577350269189612        68                       8.864353828054009
21.57735026918961         68.33333333333334        8.671428040767331
21.288675134594804        68.16666666666666        8.405312891750071
20.999999999999996        69                       7.606562727725719
21.288675134594804        69.16666666666667        7.932090136338249
21.57735026918961         69.33333333333333        8.189607551718865
20.999999999999996        69.33333333333334        7.501048232204339
21.2886751345948          69.5                     7.8177784034704505
20.999999999999993        69.66666666666666        7.393053507491944
21                        68.33333333333334        7.932179097378289
21.288675134594804        68.5                     8.273749973425941
21.57735026918961         68.66666666666667        8.5359095909415
20.999999999999996        68.66666666666667        7.781104511886733
21.2886751345948          68.83333333333334        8.118719856432683
21.57735026918961         69                       8.360790130027771
24.367318102797544        53.007358348626006       26.167579262674675
24.63791419933491         52.84389214883171        26.360775402742625
24.908510295872276        52.680425949037414       26.51373558789213
24.63922005879197         53.17563672427468        26.054646823009264
24.909816155329338        53.01217052448038        26.225370916427273
24.911122014786393        53.34391509992335        25.912847754545115
24.637453289489013        52.511501019010446       26.639593034722708
24.366857192951645        52.67496721880474        26.464245624910067
24.366396283105747        52.34257608898347        26.732816197997685
24.63781809365141         53.509915392320075       25.723137699500413
24.364514172516426        53.675915684716806       25.49449177518824
24.365916137656985        53.341637016671406       25.84201406904475
23.537294923790178        51.48237590971921        26.977456038453145
23.813186822022207        51.32493666676957        27.200110893896323
24.089078720254232        51.16749742381992        27.372094621049705
23.813508406946738        51.658312259533545       27.023335034062992
24.089400305178764        51.500873016583895       27.214996525086278
24.08972189010329         51.834248609347874       27.02194668189108
23.54098420304514         52.48468191696118        26.291704885155557
23.815967926450046        52.32651626436152        26.568162449767694
24.090951649854947        52.168350611761866       26.795357815361648
23.816428836295945        52.65890739418279        26.292566295824642
24.091412559700846        52.500741741583134       26.53732234642009
24.091873469546744        52.8331328714044         26.251191088331197
23.81473816669839         51.99241426194753        26.812730055088274
23.539754443293486        52.15057991454718        26.554251229267507
23.53852468354183         51.816477912133195       26.78283494703337
23.259482938027347        41.654660018832764       18.859077925940216
22.980521435065274        41.816415748000225       18.828133189662083
22.7015599321032          41.97817147716769        18.76949651268571
22.97995899708526         41.483417594334384       18.402215951464868
22.700997494123186        41.645173323501844       18.344394416446157
22.70043505614317         41.312175169835996       17.924405590075633
22.979907207064404        42.14757866176808        19.25886810494877
23.258868710026473        41.98582293260061        19.288074220779155
23.258254482025603        42.31698584636846        19.722158770184794
23.534773663388386        45.48774859460991        24.136095314520976
23.811924232009673        45.32839642521672        24.10569664205496
24.089074800630957        45.16904425582352        24.04400119558348
23.81137375382406         45.66168164415289        24.514000572225978
24.088524322445345        45.502329474759705       24.45422578724024
24.087973844259732        45.835614693695874       24.850393088226006
23.81270249171233         44.99445649282576        23.683026107367603
23.53555192309104         45.15380866221896        23.71536148979249
23.536330182793705        44.819868729828          23.285046765580525
23.536697687467658        46.48614644977282        25.29585502187661
23.812656436543577        46.327280214261506       25.28270215629523
24.08861518561949         46.16841397875018        25.232508103176567
23.812810420561334        46.66062643147461        25.63815685656811
24.088769169637246        46.501760195963286       25.59409216222878
24.088923153655006        46.83510641317639        25.933727770810595
23.812015095183817        45.9944809292072         24.90689793278005
23.536056346107898        46.15334716471851        24.92636158979647
23.535415004748142        45.82054787966421        24.53977502067789
21.577350269189612        34.666666666666664       10.449758178490073
21.577350269189612        35                       10.652102962829751
21.577350269189612        35.33333333333334        10.861768819966048
21.288675134594808        34.833333333333336       10.13037040023086
21.288675134594808        35.16666666666667        10.305044927224337
21.000000000000004        35.00000000000001        9.650001954681857
21                        35.333333333333336       9.895669248681294
21.288675134594804        35.5                     10.55625825680046
21.57735026918961         35.66666666666667        11.118528185118798
21                        35.666666666666664       10.160748447305611
21.2886751345948          35.83333333333333        10.82688349100124
20.999999999999996        35.99999999999999        10.445239550554478
21.57735026918961         36                       11.364064480179144
21.57735026918961         36.333333333333314       11.614082199381873
21.2886751345948          36.16666666666666        11.065559151597045
20.999999999999996        33.99999999999999        9.04663766616899
21.288675134594804        34.16666666666666        9.671373632587594
21.57735026918961         34.33333333333333        10.191882840351191
21                        34.33333333333333        9.249664764611897
21.288675134594804        34.5                     9.90182485087846
21                        34.66666666666667        9.450786194116331
21                        33.33333333333333        8.746942413796885
21.288675134594804        33.49999999999999        9.293965515261524
21.57735026918961         33.666666666666664       9.775376203285024
20.999999999999996        33.66666666666666        8.88910795894459
21.2886751345948          33.83333333333333        9.462259924258657
21.57735026918961         33.99999999999999        9.97994055752405
22.42324497734261         37.15408936497852        13.184002673274165
22.144635190563513        37.3270446824893         13.076197007246808
21.866025403784416        37.500000000000085       12.941997036186608
22.144635190563513        36.99371134915593        12.783365663451185
21.866025403784416        37.166666666666714       12.650118130775583
21.866025403784416        36.83333333333335        12.36638868334974
22.144218989365235        37.660508844233945       13.378555280242537
22.422828776144332        37.487553526723154       13.486451666984095
22.422412574946055        37.82101768846779        13.797224734769049
22.422412574946055        38.15435102180112        14.12026568833517
22.144218989365235        38.32717551090058        14.008109248201707
21.866025403784416        38.50000000000005        13.861536079365754
22.144218989365235        37.99384217756726        13.69260799734994
21.866025403784416        38.16666666666673        13.553574531228115
21.866025403784416        37.83333333333341        13.24706151683501
22.14431247126023         38.661197984369586       14.340019492324767
22.422506056841044        38.48837349527011        14.451234885661542
22.422599538736037        38.822395968739116       14.792435672169812
21                        36.33333333333333        10.578293178505417
21.288675134594804        36.499999999999986       11.28081201228365
21.57735026918961         36.66666666666665        11.911534292804198
20.999999999999996        36.66666666666666        10.757450660487326
21.2886751345948          36.83333333333332        11.542168727001279
20.999999999999996        36.99999999999999        10.982711996500425
21.57735026918961         37.00000000000002        12.154973135759171
21.57735026918961         37.333333333333385       12.40656143669943
21.2886751345948          37.166666666666686       11.753466423470833
22.422599538736037        39.15572930207243        15.139197357721203
22.14431247126023         39.3278646510362         15.027971047276548
21.866025403784416        39.49999999999998        14.885105687566922
22.144312471260225        38.994531317702894       14.683886827676764
21.866025403784416        39.16666666666667        14.543698933918577
21.866025403784416        38.83333333333336        14.202509064518193
22.144095350736052        39.661403166896044       15.387023420691733
22.42238241821186         39.489267817932266       15.498579214135281
22.422165297687684        39.8228063337921         15.867243384632717
22.422165297687684        40.15613966712545        16.245885047358264
22.144095350736052        40.32806983356273        16.129522699022665
21.866025403784416        40.50000000000001        15.976678534383085
22.14409535073605         39.994736500229386       15.753284805743853
21.866025403784416        40.166666666666664       15.602844410550894
21.866025403784416        39.83333333333332        15.238986794945504
22.143974475243997        40.65972567205672        16.518100300763443
22.42204442219563         40.487795505619445       16.632799929884715
22.421923546703578        40.81945134411343        17.029050800493724
23.25792943117992         42.6503214468044         20.16624759378743
22.97925710537304         42.81424986263994        20.141627157491445
22.70058477956616         42.97817827847549        20.08550719950551
22.979582156218722        42.48091426220401        19.698096120147344
22.700909830411838        42.64484267803955        19.642533948419832
22.70123488125752         42.31150707760362        19.203863719479784
22.979447667501027        43.14739676915866        20.59118005590218
23.258119993307908        42.98346835332311        20.61409124018864
23.258310555435898        43.316615259841825       21.06473589101315
23.258731352018287        43.65017890695698        21.516047953019598
22.980289260665806        43.81452406338896        21.490365287294345
22.701847169313325        43.978869219820936       21.429126707663787
22.979868464083417        43.48096041627381        21.040430369844845
22.701426372730936        43.64530557270579        20.98056893477145
22.701005576148546        43.31174192559064        20.532695765385398
22.980267593707673        44.147889079026314       21.939777032607108
23.258709685060154        43.98354392259433        21.965462367583648
23.258688018102017        44.31690893823168        22.41178517734758
23.25809435743487         44.65032555771123        22.85384611648795
22.979080272373373        44.81472231798539        22.821277338871386
22.700066187311876        44.97911907825956        22.747444809034732
22.979673933040523        44.48130569850585        22.383544362085285
22.700659847979026        44.645702458780015       22.31403979460289
22.701253508646175        44.31228583930047        21.87460042747932
22.978302012670714        45.14866225037635        23.254358026354105
23.257316097732208        44.984265490102175       23.29033427207714
23.256537838029548        45.31820542249313        23.71724152818296
22.421923546703578        41.152784677446775       17.432992859531126
22.143974475243997        41.32639233872339        17.31559164078515
21.866025403784416        41.50000000000001        17.157326377335433
22.143974475243997        40.99305900539005        16.913667849345654
21.866025403784416        41.16666666666667        16.75742085349451
21.866025403784416        40.83333333333334        16.36387157251043
22.144536913224012        41.659390492389235       17.72797856114512
22.422485984683593        41.485782831112616       17.846624097962138
22.423048422663605        41.81878098477846        18.265368606261845
23.538690228244647        50.48240128341731        27.336592582017122
23.81423813823961         50.32536302636841        27.498571467382426
24.089786048234565        50.168324769319504       27.610028764446604
23.81411702499185         50.658286915901634       27.438681046658164
24.08966493498681         50.501248658852724       27.570061806522325
24.089543821739056        50.83417254838595        27.490952592623586
23.81365192350703         50.9916117913356         27.339083350424957
23.537760025275           51.149051034285236       27.136542979936745
23.538225126759823        50.81572615885128        27.25625516112459
23.538607478071786        49.48958904275369        27.329258559150617
23.816068691768386        49.329627271241904       27.43584386017185
24.093529905464983        49.169665499730115       27.49233084003146
23.814182971457697        49.663488199259334       27.495549003354824
24.091644185154294        49.50352642774753        27.57083474772223
24.089758464843612        49.83738735576496        27.60945097470784
23.814210554848653        49.99442561281386        27.517290671958783
23.53866264485369         50.151463869862766       27.37460878090871
23.538635061462738        49.82052645630823        27.372164106619987
23.53994061180419         48.48881366201459        26.96134874323423
23.815380415119265        48.32940434233477        27.01525821863793
24.090820218434338        48.169995022654945       27.023492707465707
23.81695744758999         48.662443684082504       27.193682299671035
24.09239725090506         48.50303436440268        27.216236701429615
24.093974283375783        48.836073706150415       27.372805884836183
23.816513069679186        48.9960354776622         27.334557438954437
23.539051855982585        49.155997249173986       27.24621067191107
23.539496233893388        48.822405455594286       27.123574066605528
23.53708145340955         47.48687662757454        26.26371713908387
23.813066264522597        47.327779883342416       26.27728564203239
24.089051075635638        47.1686831391103         26.250235850539234
23.81347430952284         47.66144631937473        26.55702046505045
24.08945912063588         47.50234957514262        26.5388606108937
24.089867165636125        47.836016011174934       26.797798821928126
23.812938342541962        46.994203157408506       25.970933449302393
23.536953531428917        47.15329990164063        25.96752083335218
23.536825609448286        46.81972317570672        25.644900127616424
23.81442736232105         47.99542533085475        26.80314878830559
23.538987559005975        48.15483465053457        26.762823768107143
23.53803450620776         47.82085563905456        26.530279900057025
23.53478823714618         58.48766427573753        18.88218471031497
23.81140633825226         58.32908458992366        19.271975956727207
24.088024439358335        58.170504904109784       19.63942934856893
23.81196775605799         58.66175867876639        18.844218122756388
24.088585857164063        58.50317899295251        19.210505388851374
24.089147274969793        58.83585308179524        18.788087472657136
23.813667303850558        58.99567553874324        18.42361230695201
23.538187332731315        59.155497995691235       18.04111247330207
23.536487784938746        58.82158113571438        18.45752711567873
23.533079794442333        57.48934291939183        20.188104574767394
23.81029120291064         57.32894964599542        20.587881719600958
24.087502611378948        57.168556372599014       20.96075512000014
23.810267376449694        57.66353701902653        20.141719416344205
24.087478784917998        57.50314374563012        20.51591379287681
24.08745495845705         57.83773111866122        20.07386618670171
23.810836857350978        57.99631080447509        19.704066996462565
23.534218756244897        58.15489049028896        19.311929951653013
23.533649275343613        57.8221167048404         19.747236573137172
23.529827969674354        53.48814764167789        25.317020902979007
23.808991347382086        53.32788454399393        25.647633124412906
24.088154725089815        53.167621446309965       25.93115257764468
23.807589382241527        53.66216321203933        25.290479415887766
24.086752759949256        53.50190011435537        25.58979312656738
24.085350794808697        53.836178782400765       25.226476575263256
23.812710091839016        52.99339596908836        25.98305679771868
23.533546714131283        53.15365906677231        25.66782973890426
23.53726545858821         52.81917049186674        25.992724399629704
23.53465262748818         54.48956987320219        24.1618217549791
23.81080582078408         54.32977803305553        24.5237815005001
24.086959014079973        54.169986192908866       24.844845042542037
23.811999102093115        54.66309453711927        24.115921963001945
24.08815229538901         54.50330269697261        24.447669104873206
24.089345576698044        54.83661920103634        24.03697684341911
23.8091976015128          53.99597062254743        24.91651303803574
23.533044408216902        54.155762462694085       24.565653297329714
23.531436188945626        53.821955052185984       24.950719679996496
23.537502549614555        55.48989730577058        22.879237336208487
23.813899050177362        55.32997949216487        23.263750189111377
24.090295550740166        55.170061678559144       23.612333209118635
23.814550376551267        55.66293998063252        22.825757782779235
24.09094687711407         55.5030221670268         23.18211549334665
24.091598203487976        55.835982655494455       22.74424108060261
23.81294907613524         54.996537014642065       23.694667081619272
23.53655257557243         55.15645482824778        23.316427486923914
23.535602601530304        54.82301235072498        23.743955626514115
23.538924873433615        56.48856716128878        21.540314960567965
23.815498592430643        56.32871988431132        21.93660776748755
24.092072311427664        56.16887260733385        22.3013985238579
23.814187922238162        56.66176580726005        21.486527575733106
24.090761641235186        56.501918530282595       21.855658808995567
24.08945097104271         56.83496445323133        21.408664180865657
23.815024484490955        55.99582993247192        22.382771564292526
23.538450765493927        56.15567720944938        21.989799997432804
23.53797665755424         55.822787257609974       22.43610745597961
23.812239562574405        56.995357726627745       21.036490531121228
23.535028154106094        57.15575100002414        20.637413136942364
23.536976513769854        56.82215908065646        21.08814993220922
22.422274612972725        65.82463906671902        10.852610690935208
22.14415000837857         65.99565286669285        10.524494705420297
21.866025403784416        66.16666666666667        10.184807019098791
22.14415000837857         65.66231953335951        10.742538345282059
21.866025403784416        65.83333333333333        10.395920753074279
21.866025403784416        65.49999999999999        10.612811460465016
22.144329103181548        65.32807087053357        10.97377828123027
22.422632802578676        65.15614174106713        11.321616058976097
22.4224537077757          65.49039040389309        11.083620109932191
22.422632802578676        64.82280840773382        11.564330976400663
22.144329103181544        64.99473753720025        11.209135360314313
21.866025403784416        65.16666666666666        10.840810701208532
22.144329103181548        64.66140420386692        11.449211330126186
21.866025403784416        64.83333333333334        11.073528832679996
21.866025403784416        64.50000000000003        11.310965854879178
22.14328993044437         64.32793074450687        11.70014129464626
22.420554457104323        64.15586148901372        12.074598179970181
22.4215936298415          64.48933494837377        11.81494980111993
21                        66                       9.06753421400289
21.288675134594808        66.16666666666669        9.479661548066423
21.577350269189612        66.33333333333334        9.783640229578367
21                        66.33333333333334        8.910164461220509
21.288675134594804        66.5                     9.305745526391137
21                        66.66666666666667        8.752187048630917
21.577350269189612        65.66666666666666        10.180449709024828
21.577350269189612        66                       9.979156482594082
21.288675134594804        65.83333333333333        9.665357293537507
22.702450433307426        58.988294532613935       17.5456452090001
22.979896367920347        58.82141778032181        18.013214485168376
23.25734230253326         58.65454102802967        18.458727652273428
22.981595915712912        59.15533464029866        17.59901564830301
23.25904185032583         58.98845788800652        18.039299436522537
23.260741398118398        59.322374747983375       17.628114173031232
23.25752671588883         61.323884410223044       15.34240427127942
22.979585700374855        61.48880197421967        14.95536686707156
22.701644684860874        61.65371953821629        14.55581710484736
22.977749520779597        61.15443255994393        15.304755979429451
22.69980850526562         61.31935012394055        14.896397023157519
22.697972325670364        60.98498070966481        15.247293751287037
22.97515315549213         60.82046152352574        15.66213259875766
23.252333985313893        60.655942337386676       16.062250269045432
23.254930350601363        60.98991337380486        15.697700334029514
23.253588868790864        60.323718378784704       16.43859773187674
22.976408038969097        60.488237564923764       16.03005404231441
22.69922720914733         60.652756751062824       15.606789175569062
22.977662922446065        60.15601360632179        16.40786351467239
22.7004820926243          60.32053279246085        15.976172628652424
22.701736976101266        59.98830883385888        16.35544411053741
23.26050357904968         59.655712848398366       17.22533438516416
22.98112027757547         59.822010841128616       16.799502160948297
22.981358096644193        59.48867274071364        17.19470724534129
22.701974795169985        59.654970733443896       16.74307449145621
22.702212614238704        59.32163263302891        17.139808190943736
23.25704622392027         59.98971561359153        16.827371123410483
21.866025403784416        61.499999999999964       13.862845065183214
22.143341044413066        61.32832690322158        14.345268308243128
22.420656685041713        61.15665380644319        14.806751203610975
22.14517722400832         61.66269631749732        14.015635465121592
22.422492864636972        61.491023220718944       14.466486417985422
22.424329044232227        61.825392634994685       14.136538442179228
22.424329044232227        62.158725968328056       13.812982178925433
22.14517722400832         62.32936298416406        13.38429277754639
21.866025403784416        62.500000000000064       12.939485792219552
22.14517722400832         61.99602965083069        13.695635333273803
21.866025403784416        62.16666666666669        13.238614640420518
21.866025403784416        61.83333333333333        13.546401064741815
22.14353184767014         62.66147854248965        13.08075981945396
22.422683667894045        62.49084152665364        13.500703393337458
22.421038291555863        62.82295708497922        13.19741782994667
22.420554457104327        63.82252815568039        12.342379190805646
22.14328993044437         63.99459741117353        11.960836469827372
21.866025403784416        64.16666666666669        11.564575194406215
22.14328993044437         63.6612640778402         12.227408883602232
21.866025403784416        63.83333333333336        11.824061772526667
21.866025403784416        63.50000000000003        12.089425589240703
22.421038291555863        63.15629041831255        12.904189090098853
22.14353184767014         63.32814520915629        12.504177678613283
22.14353184767014         62.99481187582296        12.78558036395639
21.866025403784416        63.1666666666667         12.359002220079542
21.866025403784416        62.833333333333385       12.642355621072511
22.420796374330095        63.48940928699646        12.618640356790493
22.701304140312978        50.9821922673707         26.480690862034667
22.980432836290202        50.81559527271958        26.828380911422485
23.259561532267423        50.64899827806844        27.11368148475004
22.979967734805378        51.148920148153536       26.707621677315856
23.259096430782602        50.982323153502406       27.013133157250408
23.258631329297778        51.31564802893637        26.87321006945546
23.25894287012831         51.649167868248384       26.693845944503614
22.980590816466435        51.81595982677756        26.35021198235953
22.702238762804566        51.98275178530673        25.946554152021225
22.980279275635908        51.482439987465554       26.548481692550883
22.701927221974035        51.649231945994714       26.163729447451757
22.701615681143508        51.31571210668271        26.341775017456236
22.98182057621809         52.15006182919155        26.11840102853404
23.26017262987996         51.983269870662376       26.480629921881093
23.261402389631616        52.31737187307636        26.23345127291227
23.260929667958663        52.651960548946214       25.951575271878394
22.98087513287218         52.81923918093125        25.555260982901512
22.700820597785697        52.98651781291628        25.102762018225146
22.981347854545135        52.484650505061396       25.85192300324992
22.70129331945865         52.65192913704642        25.41421005788775
22.701766041131606        52.31734046117658        25.695474102486408
22.977156388415253        53.15372775583682        25.225123662638445
23.25721092350173         52.986449123851784       25.637016368983765
23.2534921790448          53.32093769875735        25.296543290889772
22.42304842266361         42.152114318111785       18.694201041848473
22.144536913224012        42.32605715905587        18.57571630192019
21.866025403784416        42.499999999999964       18.414042292900408
22.144536913224012        41.99272382572256        18.148752973825946
21.866025403784416        42.16666666666664        17.98894807229833
21.866025403784416        41.83333333333333        17.570042767109896
22.14421186237833         42.65939275949181        19.00484906004203
22.422723371817927        42.485449918547715       19.125951024306435
22.422398320972246        42.818785518983645       19.56200402891036
23.256948072363336        45.65201128015129        24.131758832459784
22.97912248133828         45.81627396569267        24.082070880153122
22.701296890313227        45.980536651234054       23.987031457600875
22.978712247004495        45.48246810803451        23.675146031493455
22.700886655979442        45.646730793575884       23.58769906455892
22.70047642164566         45.31292493591772        23.174503515036722
22.97976382269804         46.14907325074698        24.472643451840394
23.25758941372309         45.98481056520559        24.528884971381935
23.25823075508285         46.3176098502599         24.908917973265527
23.257715651273692        46.65024329836901        25.269784730200186
22.978733615079722        46.81434014696521        25.19209745565584
22.699751578885756        46.978436995561395       25.062793198242897
22.979248718888883        46.48170669885609        24.844076812855246
22.70026668269491         46.64580354745228        24.727618669576366
22.700781786504066        46.31317009934317        24.36903142269569
22.978861537060354        47.14791687289911        25.518856771366302
23.25784357325432         46.983820024302915       25.607686940925277
23.25797149523495         47.317396750236824       25.919164751646633
21.866025403784416        45.49999999999996        22.217668338232816
22.14403899829357         45.32637302608649        22.460375307204096
22.42205259280272         45.15274605217303        22.636967464137925
22.144449232627352        45.660178883744656       22.863762092443054
22.422462827136506        45.48655190983119        23.052190209758283
22.42287306147029         45.820357767489355       23.453549798898962
21                        37.33333333333333        11.260898236989375
21.288675134594804        37.50000000000003        12.034194656835604
21.57735026918961         37.66666666666673        12.689831662940193
21                        37.66666666666667        11.526970201045724
21.288675134594804        37.833333333333364       12.302808613767779
21                        38.00000000000001        11.780927888668808
21.577350269189612        38.00000000000004        13.022060432756993
21.57735026918961         38.33333333333337        13.355737736318655
21.288675134594804        38.166666666666686       12.662201672753085
21                        38.33333333333334        12.065067420874785
21.288675134594804        38.50000000000002        12.96296832540684
21.57735026918961         38.6666666666667         13.673131509420303
21                        38.66666666666667        12.378593245298672
21.288675134594804        38.83333333333335        13.293121270278395
21                        39                       12.72150536194025
21.577350269189612        39.000000000000014       13.971063124708392
21.57735026918961         39.333333333333314       14.26921162424399
21.288675134594804        39.16666666666666        13.548011515701804
21                        39.333333333333336       12.98673051677216
21.288675134594804        39.49999999999999        13.850681660964273
21.57735026918961         39.66666666666665        14.60932675993713
21                        39.666666666666664       13.273169725945642
21.288675134594804        39.83333333333332        14.174565860568427
21                        40                       13.580822989461145
21.577350269189612        40                       14.959948857139079
21.57735026918961         40.333333333333336       15.32054746256783
21.288675134594804        40.166666666666664       14.52192894759385
21                        40.333333333333336       13.898795938937855
21.288675134594804        40.5                     14.886213246573996
21.57735026918961         40.66666666666667        15.731143111051525
21                        40.66666666666667        14.216038986626328
21.288675134594804        40.833333333333336       15.249767643765907
21                        41                       14.532552132526343
21.577350269189612        41.00000000000001        16.08472098405727
21.57735026918961         41.333333333333336       16.444655099920087
21.288675134594804        41.16666666666667        15.569730351650616
22.422398320972246        43.152118852317          20.004178337996404
22.14421186237833         43.326059426158515       19.87116515423805
21.866025403784416        43.50000000000003        19.686467648230558
22.14421186237833         42.992726092825166       19.433477858743004
21.866025403784416        43.16666666666667        19.25326736632651
21.866025403784416        42.833333333333314       18.829125581216644
22.14463265896072         43.659623073273664       20.309400403780717
22.422819117554635        43.48568249943215        20.44689024570768
22.42323991413702         43.8192461465473         20.89028675692524
22.422052592802725        44.81941271883969        22.208174752057637
22.14403899829357         44.99303969275316        22.042808548403375
21.866025403784416        45.16666666666662        21.811327532711765
22.14403899829357         44.65970635941982        21.613662380889085
21.866025403784416        44.833333333333286       21.39340731847704
21.866025403784416        44.49999999999996        20.96390769552841
22.423239914137024        44.152579479880615       21.332292683376842
22.14463265896072         44.32628973994028        21.177219679331756
22.14463265896072         43.99295640660697        20.742507924692042
21.866025403784416        44.16666666666664        20.536490112700257
21.866025403784416        43.833333333333336       20.110676763600935
22.42264625346987         44.48599609936015        21.773250894063388
21                        41.333333333333336       14.935246610197257
21.288675134594804        41.5                     15.986803822155455
21.57735026918961         41.66666666666667        16.8761075632593
21                        41.66666666666667        15.35751013541765
21.288675134594804        41.833333333333336       16.423446340210106
21                        42                       15.799342708188412
21.577350269189612        41.99999999999999        17.274275574567106
21.57735026918961         42.33333333333331        17.678632501288668
21.288675134594804        42.16666666666666        16.807065973051266
23.259476824282935        50.31558286928957        27.173729726453978
22.980348128305714        50.4821798639407         26.9091763470947
22.701219432328486        50.648776858591816       26.58223349167495
22.980263420321222        50.14876445516182        26.94776246930033
22.701134724343998        50.31536144981294        26.64156680784908
22.70105001635951         49.98194604103407        26.658690810556518
22.98023583693027         49.81782704160728        26.945017319624817
23.25942165750103         49.65370804218048        27.16853990248952
23.259449240891982        49.98464545573502        27.191365251061907
23.25986792537867         49.32024601639989        27.10436702806107
22.98068210480791         49.48436501582668        26.901709932339035
22.70149628423715         49.64848401525347        26.636248910413176
22.981128372685554        49.15090299004609        26.816672883443527
22.701942552114794        49.31502198947288        26.572077348660557
22.702388819992436        48.9815599636923         26.466176125298432
22.981572750596357        48.8173111964664         26.691583624845748
23.260756681200274        48.65306242924049        26.85664116415775
23.26031230328947         48.98665422282019        27.00029845514235
23.260752160356585        48.31942345503599        26.67401010226852
22.981568229752664        48.48367222226189        26.526826111589305
22.702384299148743        48.64792098948779        26.319292160674443
22.981563708908975        48.15003324805737        26.325318547166894
22.702379778305055        48.31428201528327        26.135658144884708
22.702375257461366        47.980643041078764       25.915274077929116
23.258846054760156        47.65146543207595        26.204697066157003
22.980610656110763        47.81605423657736        26.088549379105604
22.979736096585555        47.48198555473823        25.819200939273028
22.70150069793616         47.64657435923964        25.662109512774446
22.700626138410957        47.312505677400516       25.377949219545634
23.25979910755837         47.98544444355596        26.456363030674225
23.25769491375153         58.321120376100495       18.8872526209949
22.980248979138608        58.48799712839263        18.43568094031765
22.70280304452569         58.65487388068476        17.962053150577
22.980601590356876        58.154576476463454       18.86473347658572
22.703155655743956        58.32145322875559        18.385047173272703
22.703508266962224        57.98803257682641        18.814627277087098
22.980032109455596        57.821802691014895       19.29851930190294
23.256555951948965        57.65557280520336        19.75634506779622
23.257125432850245        57.98834659065193        19.31901815432253
23.255454296111125        57.322299751746044       20.201144006711658
22.978930453617753        57.48852963755756        19.7379648475134
22.70240661112438         57.654759523369094       19.24871942939292
22.977828797779914        57.15525658410024        20.182178691685912
22.701304955286542        57.32148646991177        19.687579880260458
22.700203299448702        56.98821341645445        20.13120862969016
22.979777157443674        56.821664664732566       20.632442661655638
23.259351015438646        56.65511591301067        21.102144771948236
23.257402655774882        56.98870783237835        20.65093027278406
23.25224757950628         53.65352384565584        24.93666575720916
22.974667189338206        53.81890004963378        24.50675632413128
22.69708679917013         53.98427625361173        24.02729260374503
22.97591178887673         53.486313902735304       24.876533074566918
22.698331398708653        53.65169010671325        24.40696857093603
22.699575998247173        53.31910395981476        24.765458375762808
22.97627540860948         54.15270746014189        24.11735713884824
23.253855798777558        53.98733125616394        24.5588155530765
23.25546401804883         54.32113866667204        24.16220018925967
23.256366853844362        54.65437892594409        23.750058553428797
22.978081080200536        54.819187978685974       23.294593141201407
22.699795306556712        54.98399703142787        22.79542551829638
22.97717824440501         54.485947719413936       23.712029310071873
22.698892470761184        54.65075677215582        23.21815622020676
22.69798963496566         54.31751651288378        23.628778582022832
22.97903105424266         55.15263045620878        22.86411429088215
23.257316827886484        54.98782140346688        23.325886064036897
23.258266801928606        55.321263880989676       22.89205156351933
23.261074207396625        56.320400828802775       21.55695355939366
22.981500349401653        56.486949580524666       21.08394773933245
22.70192649140668         56.65349833224655        20.579409997598365
22.98322354135963         56.152234496316765       21.537102103465553
22.70364968336466         56.318783248038656       21.029260651963195
22.705372875322638        55.98406816383076        21.480760592784094
23.26012599151725         55.65462092512398        22.45092189692975
22.982749433419944        55.81934454447737        21.984762982455063
22.980890243831304        55.48598750034307        22.42756974228038
22.703513685733995        55.65071111969646        21.92524444584548
22.701654496145352        55.317354075562164       22.36346608768298
23.260600099456937        55.98751087696337        22.005526517320504
21.866025403784416        58.500000000000014       17.154821880787352
22.14518635817702         58.329344192275485       17.744784792845195
22.424347312569623        58.15868838455095        18.298053258278518
22.144833746958753        58.66276484420466        17.327201334046336
22.423994701351354        58.49210903648012        17.874471476971724
22.42364209013309         58.8255296884093         17.457475776783845
21                        65                       9.657787159800106
21.288675134594808        65.16666666666666        10.07168872687688
21.577350269189612        65.33333333333333        10.39003016043196
21                        65.33333333333334        9.48132870544386
21.288675134594804        65.5                     9.87866927399533
21                        65.66666666666667        9.284577723511452
21.577350269189612        64.66666666666669        10.895459815672696
21.577350269189612        65                       10.640385542688385
21.288675134594804        64.83333333333334        10.344400250646153
21                        64                       10.41343876105272
21.288675134594808        64.16666666666669        10.80870903669858
21.577350269189612        64.33333333333334        11.10788473464073
21                        64.33333333333334        10.11066740416483
21.288675134594804        64.5                     10.55111089877081
21                        64.66666666666666        9.858783537080663
21.577350269189612        63.666666666666686       11.600807568432334
21.577350269189612        64.00000000000001        11.351407532239909
21.288675134594804        63.83333333333334        11.042145292369785
22.42364209013309         59.15886302174263        17.05099730898112
22.144833746958753        59.329431510871316       16.530422295003287
21.866025403784416        59.50000000000001        15.983920167066602
22.144833746958753        58.99609817753799        16.92346394023765
21.866025403784416        59.16666666666667        16.363524989732266
21.866025403784416        58.83333333333334        16.753825560972594
22.144595927890034        59.66276961128631        16.142814340379417
22.42340427106437         59.49220112215761        16.654274822640836
22.423166451995648        59.82553922257259        16.266655654869947
22.420656685041717        60.82332047310987        15.158231537117905
22.143341044413066        60.99499356988825        14.689680269579172
21.866025403784416        61.16666666666663        14.20018865434859
22.143341044413066        60.66166023655492        15.040079096310262
21.866025403784416        60.8333333333333         14.543519108908578
21.866025403784416        60.49999999999997        14.892836428863722
22.42316645199565         60.158872555905916       15.886752178304732
22.144595927890034        60.329436277952944       15.399216284413281
22.144595927890034        59.99610294461962        15.762879172566253
21.866025403784416        60.16666666666665        15.240258728604008
21.866025403784416        59.83333333333333        15.603953308005043
22.42191156851868         60.49109651450789        15.517547843310705
21.577350269189612        60.66666666666665        14.263631368052984
21.577350269189612        60.99999999999997        13.958315363749026
21.57735026918961         61.3333333333333         13.658986224839783
21.288675134594804        60.833333333333314       13.533927093017088
21.288675134594804        61.16666666666664        13.272612404363873
21                        60.99999999999999        12.703723603756146
21                        61.33333333333333        12.360934173764395
21.288675134594804        61.49999999999998        12.924590759863648
21.57735026918961         61.666666666666636       13.305732365830533
21                        61.66666666666666        12.07449819773718
21.288675134594804        61.833333333333314       12.63292256932774
21                        61.99999999999999        11.844415675674279
21.577350269189612        62.00000000000001        12.993303225573584
21.57735026918961         62.33333333333337        12.689531661436629
21.288675134594804        62.166666666666686       12.32450828925491
21                        62.99999999999999        11.016926677943168
21.288675134594808        63.16666666666667        11.490351453823505
21.577350269189612        63.33333333333335        11.847851090922774
21                        63.33333333333333        10.790312749282167
21.288675134594804        63.5                     11.253522728247923
21                        63.666666666666664       10.589150110318611
21                        62.33333333333333        11.577079480807791
21.288675134594804        62.500000000000014       12.043554166577458
21.57735026918961         62.6666666666667         12.394959610948217
21                        62.66666666666666        11.301249814897272
21.288675134594804        62.83333333333334        11.754106572856202
21.577350269189612        63.00000000000003        12.114516965858378
21.866025403784416        50.50000000000001        25.353527577865467
22.14436694130945         50.327315347011364       25.871534774072664
22.42270847883448         50.154630694022714       26.306589184969717
22.144451649293938        50.66073075579024        25.807456796967514
22.422793186818968        50.48804610280159        26.265988195063425
22.422877894803456        50.821461511580466       26.183177891690654
21.866025403784416        53.499999999999964       23.377508413732148
22.14429046845151         53.328839270972075       24.00986211399913
22.422555533118604        53.15767854194418        24.5849466488302
22.14304586891299         53.66142541787056        23.65727348315817
22.42131093358008         53.490264688842664       24.240000512178497
22.420066334041557        53.82285083574115        23.873868213162357
22.42287789480346         51.1547948449138         26.059089465271434
22.144451649293938        51.3273974224569         25.55635989919289
21.866025403784416        51.5                     24.972502163799252
22.144451649293938        50.99406408912357        25.699770489444642
21.866025403784416        51.166666666666664       25.13523491788331
21.866025403784416        50.833333333333336       25.262243389238936
22.144763190124465        51.660917261768915       25.377057399072022
22.423189435633986        51.48831468422581        25.8999802929219
22.423500976464517        51.82183452353782        25.701741395146307
22.422555533118604        52.82434520861084        24.90767568525219
22.14429046845151         52.99550593763874        24.333194906159775
21.866025403784416        53.16666666666663        23.701444961631452
22.14429046845151         52.6621726043054         24.635419495370673
21.866025403784416        52.83333333333329        24.004273306580785
21.866025403784416        52.499999999999964       24.285993448580708
22.423500976464517        52.155167856871145       25.47274957105909
22.144763190124465        52.32758392843555        24.91922933657903
22.144763190124465        51.99425059510223        25.166687498558055
21.866025403784416        52.166666666666636       24.551917948451766
21.866025403784416        51.833333333333314       24.780754186857763
22.42302825479156         52.48975653274099        25.205304625687727
21                        42.33333333333334        16.06393086982045
21.288675134594804        42.49999999999999        17.1380152313837
21.57735026918961         42.66666666666664        18.075942856321394
21                        42.66666666666667        16.39332683745359
21.288675134594804        42.83333333333333        17.533772295717128
21                        43.00000000000001        16.787530611087384
21.577350269189612        43                       18.484701318668716
21.57735026918961         43.33333333333336        18.902518277810106
21.288675134594804        43.16666666666668        17.93620593209564
22.42287306147029         46.15369110082271        23.843693411080462
22.144449232627352        46.32684555041136        23.63559591193563
21.866025403784416        46.50000000000002        23.36273896016615
22.144449232627352        45.99351221707801        23.257059345031596
21.866025403784416        46.166666666666664       22.995809438539812
21.866025403784416        45.833333333333314       22.614119231228624
22.143934128818195        46.659478998520484       23.992610298859912
22.422357957661134        46.486324548931826       24.213200587089847
22.421842853851977        46.81895799704094        24.55929504488542
22.421842853851977        47.15229133037426        24.884901707309407
22.143934128818195        47.32614566518713        24.630978197332453
21.866025403784416        47.499999999999986       24.301022668311486
22.143934128818195        46.9928123318538         24.32134233167732
21.866025403784416        47.166666666666664       24.007357599425198
21.866025403784416        46.83333333333334        23.694596363376753
22.1448086883434          47.66021434702625        24.910542581099218
22.42271741337718         47.48636001221338        25.182261909844268
22.423591972902383        47.8204286940525         25.448626384305097
21.577350269189612        45.66666666666664        21.811963364716686
21.577350269189612        46                       22.187375163625937
21.57735026918961         46.33333333333335        22.54802627685001
21.288675134594804        45.83333333333333        21.139025188781474
21.288675134594804        46.166666666666686       21.493397893603614
21                        46.000000000000014       20.198853810426854
21.000000000000004        45.000000000000014       19.03185902809177
21.288675134594808        45.166666666666664       20.314266495876186
21.577350269189612        45.333333333333314       21.376202932589827
21.000000000000004        45.33333333333335        19.3973394887671
21.288675134594808        45.49999999999999        20.714886942277445
21                        45.666666666666686       19.786337749545535
21.577350269189612        44.66666666666664        20.631609185760926
21.577350269189612        44.99999999999997        21.009695763532324
21.288675134594808        44.83333333333333        19.98759296328212
21                        44.00000000000001        17.926517321020157
21.288675134594808        44.16666666666666        19.13509788332101
21.577350269189612        44.33333333333331        20.14756134149072
21.000000000000004        44.33333333333334        18.320793346896842
21.288675134594808        44.49999999999999        19.574259818394843
21.000000000000004        44.66666666666668        18.689240582587303
21                        43.33333333333334        17.137878346997834
21.288675134594804        43.500000000000014       18.315388732845406
21.57735026918961         43.666666666666686       19.31053614339897
21                        43.66666666666667        17.517540583642017
21.288675134594804        43.83333333333334        18.72388603432858
21.577350269189612        44                       19.72824662558032
22.42270847883448         49.821297360689364       26.304641381319705
22.144366941309446        49.99398201367801        25.886273528361638
21.866025403784416        50.16666666666665        25.384952890093423
22.14436694130945         49.66064868034465        25.865248081962687
21.866025403784416        49.83333333333329        25.380614001633347
21.866025403784416        49.49999999999994        25.340510912484785
22.14481320918709         49.32718665456406        25.79699852960596
22.423601014589764        49.154373309128175       26.17222026721036
22.42315474671212         49.487835334908766       26.259295655069952
22.423601014589764        48.82103997579486        26.046939145743934
22.144813209187088        48.99385332123074        25.686767043815347
21.866025403784416        49.166666666666615       25.245329062370537
22.14481320918709         48.660519987897416       25.550173787996858
21.866025403784416        48.83333333333329        25.123785442227973
21.866025403784416        48.49999999999998        24.97588005205687
22.423591972902383        48.15376202738584        25.68384327106111
22.1448086883434          48.326881013692905       25.37071192910366
22.1448086883434          47.993547680359576       25.154083295959058
21.866025403784416        48.16666666666664        24.77783967252357
21.866025403784416        47.833333333333314       24.55288721127514
22.423596493746075        48.48740100159034        25.883766233985618
22.424347312569623        57.82535505121763        18.723908988340817
22.145186358177018        57.99601085894216        18.164720417990097
21.866025403784416        58.166666666666686       17.568837401014413
22.14518635817702         57.66267752560884        18.583640647110364
21.866025403784416        57.83333333333337        17.98183752521717
21.866025403784416        57.50000000000005        18.393822253395737
22.14408470233918         57.32940447215152        19.00957757175823
22.42214400089394         57.15880894430298        19.588706363856446
22.42324565673178         57.49208199776031        19.153923526817717
22.42214400089394         56.825475610969654       20.033432408353875
22.14408470233918         56.99607113881819        19.444632842396974
21.866025403784416        57.166666666666714       18.819206750175457
22.14408470233918         56.66273780548485        19.8834151510866
21.866025403784416        56.833333333333385       19.2483182850064
21.866025403784416        56.50000000000005        19.681156857888883
22.145807894297157        56.32802272127696        20.325793649179964
22.425590384809897        56.15604544255386        20.925661560811626
22.42386719285192         56.49076052676176        20.478722341354437
22.42006633404156         54.156184169074514       23.484451110913984
22.14304586891299         54.32809208453729        22.88679602144607
21.866025403784416        54.50000000000006        22.234327335341302
22.14304586891299         53.994758751203925       23.27526768909255
21.866025403784416        54.16666666666669        22.621853568385884
21.866025403784416        53.83333333333333        23.00291392784939
22.143948704708514        54.661332343809335       22.479742113801777
22.420969169837086        54.48942442834656        23.08166714623052
22.421872005632615        54.8226646876186         22.66677484145351
22.425590384809897        55.82271210922053        21.371074899785377
22.145807894297157        55.99468938794362        20.764279997907913
21.866025403784416        56.166666666666714       20.112716216371133
22.145807894297157        55.661356054610295       21.206901800464415
21.866025403784416        55.833333333333385       20.548411028681947
21.866025403784416        55.50000000000006        20.988241294821325
22.421872005632615        55.15599802095194        22.23950616895265
22.143948704708514        55.32799901047599        21.637111427794075
22.143948704708514        54.99466567714266        22.05727304008438
21.866025403784416        55.16666666666672        21.401295846900403
21.866025403784416        54.833333333333385       21.816657860407137
22.423731195221254        55.48935506508623        21.80842163998079
21.57735026918961         58.66666666666667        16.455226560992447
21.57735026918961         59                       16.066425820494732
21.57735026918961         59.33333333333333        15.688320828571452
21.288675134594804        58.83333333333333        15.60342187311663
21.2886751345948          59.16666666666666        15.226816711935852
20.999999999999996        58.999999999999986       14.599407817160234
21.000000000000004        58                       15.721610910585278
21.288675134594808        58.16666666666667        16.415973768145374
21.577350269189612        58.33333333333334        16.893710758212915
21                        58.33333333333333        15.307585532136596
21.288675134594804        58.5                     15.989718980310798
21                        58.66666666666666        14.9335178343281
21.577350269189612        57.6666666666667         17.649078245347482
21.577350269189612        58.000000000000014       17.27190219979235
21.288675134594808        57.83333333333335        16.75834113107718
21.577350269189612        55.666666666666714       20.17819310437027
21.577350269189612        56.00000000000004        19.767007681416047
21.577350269189612        56.33333333333337        19.359957712290164
21.288675134594808        55.83333333333336        19.17311774930777
21.288675134594808        56.166666666666686       18.790577169538814
21.000000000000004        56.00000000000001        17.973015229634264
21                        60                       13.550987591697947
21.288675134594808        60.166666666666664       14.151659491268662
21.577350269189612        60.333333333333314       14.598942436990365
21                        60.333333333333336       13.260339556676204
21.288675134594804        60.499999999999986       13.838679939288712
21                        60.66666666666666        12.977918227362347
21                        59.33333333333333        14.262043958276976
21.288675134594804        59.5                     14.874513876154031
21.57735026918961         59.66666666666667        15.321079015891074
21                        59.666666666666664       13.912570549789619
21.288675134594804        59.833333333333336       14.510101490768228
21.577350269189612        60                       14.951874586610456
21.577350269189612        53.66666666666665        22.56186103126909
21.577350269189612        54.000000000000014       22.1903491113448
21.577350269189612        54.33333333333337        21.812371317839325
21.288675134594808        53.83333333333333        21.519467455587755
21.288675134594808        54.166666666666686       21.151038101621612
21.000000000000004        54                       20.250327686688266
21.577350269189612        49.66666666666663        24.663675492300527
21.577350269189612        49.99999999999998        24.691186394512407
21.57735026918961         50.333333333333336       24.682933096035914
21.288675134594804        49.833333333333314       23.7519266191987
21.288675134594804        50.166666666666664       23.766845334473672
21                        50                       22.605264293179292
21                        50.333333333333336       22.470468282314783
21.288675134594804        50.5                     23.660552542863552
21.57735026918961         50.66666666666667        24.605143523679963
21                        50.66666666666667        22.381202755878178
21.288675134594804        50.833333333333336       23.599790235681233
21                        51.00000000000001        22.33746771386927
21.577350269189612        51                       24.503440756744265
21.57735026918961         51.33333333333333        24.36601370707969
21.288675134594804        51.166666666666664       23.487668890436474
21                        53                       21.05991384448562
21.288675134594808        53.16666666666666        22.098095271496796
21.577350269189612        53.333333333333314       22.87062679457897
21.000000000000004        53.333333333333336       20.77313865475015
21.288675134594808        53.499999999999986       21.800324794974284
21.000000000000004        53.66666666666667        20.503276602151104
21.577350269189612        52.66666666666664        23.47862200015046
21.577350269189612        52.99999999999998        23.185178498839534
21.288675134594804        52.833333333333314       22.403262132118613
21                        52                       21.62428984144074
21.288675134594808        52.16666666666666        22.91517838285639
21.577350269189612        52.33333333333331        23.80241291856963
21                        52.333333333333336       21.48532436911363
21.288675134594804        52.499999999999986       22.683800187482912
21                        52.666666666666664       21.29719903679504
21                        51.33333333333334        22.14043266326294
21.288675134594804        51.5                     23.282999643753097
21.57735026918961         51.66666666666666        24.15371026431916
21                        51.66666666666667        21.902706705786468
21.288675134594804        51.83333333333333        23.03763949019958
21.577350269189612        51.999999999999986       23.996605722176984
21.000000000000004        46.33333333333334        20.44132727592086
21.288675134594808        46.500000000000014       21.77477639517356
21.577350269189612        46.666666666666686       22.86830981449601
21.000000000000004        46.66666666666667        20.725240891695286
21.288675134594808        46.83333333333334        22.097595047023816
21.000000000000004        47.00000000000001        21.050594657749027
21.577350269189612        47                       23.183983704144353
21.577350269189612        47.33333333333333        23.480561426630764
21.288675134594808        47.166666666666664       22.397085423110013
21.000000000000004        47.33333333333334        21.325513581719797
21.288675134594808        47.5                     22.665921478180774
21.57735026918961         47.66666666666666        23.743314612801505
21                        47.66666666666667        21.55052595594976
21.288675134594804        47.83333333333333        22.884850983510724
21                        48                       21.725631780440235
21.577350269189612        47.999999999999986       23.971729374765108
21.57735026918961         48.333333333333314       24.17323205501392
21.288675134594804        48.16666666666666        23.089815964474937
21                        49                       22.207828480544183
21.288675134594808        49.16666666666665        23.524086022864267
21.577350269189612        49.33333333333329        24.568313500177805
21                        49.333333333333336       22.29644093511917
21.288675134594804        49.49999999999998        23.61607324621301
21                        49.666666666666664       22.428919539330646
21                        48.33333333333333        21.92299240064919
21.288675134594804        48.499999999999986       23.266597828426086
21.57735026918961         48.66666666666664        24.329435162706382
21                        48.666666666666664       22.0837246340171
21.288675134594804        48.83333333333332        23.406751305535412
21.577350269189612        48.99999999999997        24.462055216456363
20.999999999999996        56.99999999999999        16.616816090496393
21.288675134594804        57.166666666666686       17.483983121316708
21.57735026918961         57.333333333333364       18.07631850894986
21                        57.33333333333333        16.341872403616645
21.288675134594804        57.500000000000014       17.132891146075647
21                        57.666666666666664       16.043470676979158
21                        56.33333333333334        17.548693482203607
21.288675134594804        56.500000000000014       18.382978950508612
21.57735026918961         56.6666666666667         18.969083021660314
21                        56.666666666666664       17.09662710249098
21.2886751345948          56.83333333333334        17.94763609919611
21.57735026918961         57.00000000000003        18.520837246279534
21                        55                       18.963951200905115
21.288675134594808        55.166666666666686       19.911333453948508
21.577350269189612        55.33333333333337        20.586096818587208
21.000000000000004        55.33333333333334        18.66167666656488
21.288675134594808        55.50000000000003        19.556244329669703
21.000000000000004        55.66666666666667        18.331364676141188
21.000000000000004        54.33333333333334        19.814322380185452
21.288675134594808        54.500000000000014       20.724817454031182
21.57735026918961         54.6666666666667         21.395935329160952
21                        54.66666666666667        19.38553021825796
21.288675134594804        54.83333333333335        20.305809951015743
21.577350269189612        55.00000000000004        20.9898623431602
