# Supplementary material for: Development of three-dimensional forward modeling and observation device for leakage electric field in the process of foundation pit pumping test
Source: PLoS One. 2025 Aug 20;20(8):e0328727. doi: 10.1371/journal.pone.0328727 (PMC12367133; doi:10.1371/journal.pone.0328727)
Supplement: S5 File — This is the data used in Section 4.2.4 “Effect of seepage velocity” of the paper. (ZIP) [file pone.0328727.s005.zip]

Archive with 5 entries (4 files):
- 4.2.4/4.2.4_U=0.1.dat
- 4.2.4/4.2.4_U=0.2.dat
- 4.2.4/4.2.4_U=0.3.dat
- 4.2.4/4.2.4_U=0.4.dat
- 4.2.4/
