# Supplementary material for: Development of three-dimensional forward modeling and observation device for leakage electric field in the process of foundation pit pumping test
Source: PLoS One. 2025 Aug 20;20(8):e0328727. doi: 10.1371/journal.pone.0328727 (PMC12367133; doi:10.1371/journal.pone.0328727)
Supplement: S5 File — This is the data used in Section 4.2.4 “Effect of seepage velocity” of the paper. (ZIP) [file pone.0328727.s005.zip › 4.2.4/4.2.4_U=0.2.dat]

X                         Y                        V
22.574628893016158        76.72942862922116        4.987475884776732
22.60238376051727         76.47032735998664        5.064183982463238
22.630138628018383        76.2112260907521         5.140412393972957
22.657893495519495        75.95212482151759        5.216161119305839
22.866467467179106        76.67071987236304        5.0959899826370085
22.89422233468022         76.41161860312852        5.172472743344536
22.92197720218133         76.152517333894          5.248475817875139
23.15830604134205         76.61201111550493        5.2007525135799915
23.186060908843164        76.35290984627039        5.277009937308458
23.450144615505           76.5533023586468         5.30176347760585
22.667556079559315        74.9828772489406         5.468807159476005
22.38556941467499         75.14550163333092        5.328318356856683
22.103582749790657        75.30812601772126        5.182917666713429
21.82159608490633         75.47075040211159        5.03260508904627
22.39021191989817         74.81672620090966        5.414476336718081
22.108225255013842        74.97935058529998        5.266221059321103
21.82623859012951         75.14197496969031        5.113053894400111
22.112867760237023        74.65057515287872        5.35075238895902
21.830881095352694        74.81319953726904        5.19473063678425
21.83552360057588         74.48442410484778        5.277635316198768
22.379127691981772        75.79166668171558        5.162418086275047
22.10036188844405         75.6312085419136         5.101232742855191
22.6611143568661          75.62904229732526        5.30001860018434
22.382348553328377        75.46858415752325        5.245189288643459
22.664335218212706        75.30595977313293        5.384233946907709
20.999999999999993        69.99999999999999        5.8878253401469065
21.2886751345948          70.16666666666666        6.124368772859025
21.57735026918961         70.33333333333331        6.3035133243638395
21.866025403784416        70.49999999999997        6.4252589946613226
20.999999999999993        70.33333333333333        5.765712110595772
21.288675134594804        70.49999999999999        6.007139543319546
21.57735026918961         70.66666666666664        6.191168094835933
20.999999999999993        70.66666666666666        5.665278270698809
21.2886751345948          70.83333333333331        5.911589703434071
20.999999999999996        71                       5.586523820455685
20.999999999999996        71.99999999999999        5.325773028173206
21.288675134594804        72.16666666666664        5.53987267108719
21.57735026918961         72.3333333333333         5.705123594845308
21.866025403784416        72.49999999999996        5.821525799447641
21                        72.33333333333333        5.2220988558576815
21.288675134594804        72.49999999999997        5.444986181828593
21.57735026918961         72.66666666666663        5.619024788643831
21                        72.66666666666666        5.147980212589743
21.288675134594804        72.83333333333331        5.379655221617747
21                        73                       5.103417098369389
21.866025403784416        72.83333333333331        5.727690855326987
21.866025403784416        73.16666666666667        5.636048921023196
21.866025403784416        73.50000000000003        5.546599996536439
21.577350269189612        72.99999999999999        5.525017050598324
21.57735026918961         73.33333333333334        5.433202322369905
21.288675134594804        73.16666666666667        5.285474689647612
21.288675134594804        71.16666666666664        5.809438239007871
21.57735026918961         71.33333333333329        5.9837899313672684
21.866025403784416        71.49999999999993        6.109578897533823
21                        71.33333333333333        5.482845434020918
21.288675134594804        71.49999999999997        5.709938516250869
21.57735026918961         71.6666666666666         5.88846887228806
20.999999999999996        71.66666666666666        5.395928503260128
21.2886751345948          71.83333333333329        5.627200249167816
21.866025403784416        71.83333333333327        6.01041101566075
21.866025403784416        72.16666666666661        5.91439331629868
21.57735026918961         71.99999999999994        5.795221142311168
21.866025403784416        70.83333333333329        6.315512385642763
21.866025403784416        71.1666666666666         6.210285686600301
21.57735026918961         70.99999999999997        6.085219058113608
22.707184831797672        71.99040268548428        6.325333889519507
22.426798355793256        72.16026845698951        6.163065707608941
22.146411879788836        72.33013422849473        5.995129677584967
22.426798355793256        71.82693512365617        6.263439024609056
22.146411879788836        71.99680089516139        6.091750094510529
22.146411879788836        71.66346756182804        6.191520693947124
22.69795731056492         76.95884405986027        4.9671493097959925
22.98979588472787         76.90013530300216        5.073861954723645
23.281634458890814        76.84142654614404        5.176823032734141
22.82128572811368         77.18825949049939        4.945009106821342
23.113124302276628        77.12955073364127        5.049920298816424
22.94461414566244         77.4176749211385         4.9210552758526696
23.704885397132042        77.46892782211329        5.12919226723078
23.451461646642176        77.45184352178836        5.062529903257069
23.198037896152307        77.43475922146342        4.993150906130994
23.619971803256362        77.16371933429113        5.187942293512979
23.366548052766497        77.14663503396619        5.120289612740883
23.53505820938068         76.85851084646896        5.245466030304648
23.93931623422299         77.32007873838921        5.233095810228556
23.85440264034731         77.01487025056704        5.292130186932113
23.769489046471627        76.70966176274487        5.349938274145198
24.173747071313933        77.17122965466513        5.334848421357466
24.088833477438254        76.86602116684296        5.394167148482438
24.408177908404884        77.02238057094104        5.434450100617512
21.833644645408885        76.41213223157983        4.798277379999205
21.55576309693926         76.27475482105322        4.7016566806653355
21.27788154846963         76.13737741052661        4.582402434295279
21                        76                       4.440514640889146
21.829628458574703        76.09833828842375        4.876459609335686
21.551746910105074        75.96096087789715        4.779396289234668
21.273865361635444        75.82358346737053        4.659699422097407
21.825612271740514        75.78454434526768        4.954568845684671
21.547730723270885        75.64716693474105        4.857062904816476
22.108394262112423        76.25879642822575        4.943911573943555
22.104378075278238        75.94500248506966        5.02260865489308
22.383143878815957        76.10546062487167        5.083206153712451
22.327634143813732        76.62366316334072        4.932278743929703
22.08063939461131         76.51789769746027        4.8692125756705265
22.355389011314845        76.36456189410619        5.007982291909483
22.35245725179887         76.97400391939276        4.849389271565111
22.130285610581584        77.21857920956435        4.706441192589547
21.908113969364297        77.46315449973595        4.558631647850038
22.105462502596446        76.8682384535123         4.787806159801064
21.88329086137916         77.1128137436839         4.6384721099086175
21.85846775339402         76.76247298763187        4.718354020624979
22.475785669347633        77.20341935003188        4.8294085083586245
22.599114086896392        77.43283478067099        4.807614117158227
22.253614028130343        77.44799464020346        4.6868062411573685
21                        73.33333333333334        4.991160888729475
21.288675134594804        73.5                     5.181389551971241
21.57735026918961         73.66666666666669        5.337288256657191
21                        73.66666666666666        4.881533101292444
21.288675134594804        73.83333333333334        5.079932836497838
21                        74                       4.774533736058295
21.557015733717254        74.32294940323186        5.183639403047264
21.278507866858625        74.16147470161593        5.015938876333828
21.845690868312058        74.1562827365652         5.36517634408302
21.567183001453433        73.99480803494927        5.259406897071449
21.855858136048237        73.82814136828262        5.454831237528827
21.547730723270888        75.31383360140774        4.936055342451212
21.273865361635444        75.4902501340372         4.715872947318021
21                        75.66666666666666        4.4738692536956375
21.273865361635444        75.15691680070387        4.787438526535942
21                        75.33333333333333        4.52261592049941
21                        75                       4.586754641300518
21.557015733717254        74.65628273656519        5.092503046651063
21.278507866858625        74.82814136828259        4.862209488351628
21.278507866858625        74.49480803494926        4.946153671079774
21                        74.66666666666666        4.663506650360802
21                        74.33333333333333        4.726099681946691
21.55237322849407         74.98505816898646        5.013665226035962
21                        76.33333333333334        4.344713753096153
21.27788154846963         76.47071074385994        4.492629298583779
21.555763096939256        76.60808815438655        4.6179112970352705
21                        76.66666666666666        4.2639184170731905
21.27788154846963         76.80404407719327        4.41786171464228
21                        77                       4.198128632820146
21.302704656454768        77.15438483324532        4.339764881184023
21.580586204924394        76.95842891043858        4.538901200618975
21.605409312909533        77.30876966649063        4.4599325528606535
21                        77.33333333333334        4.092567380287132
21.302704656454765        77.48771816657865        4.24789214370107
21.60540931290953         77.64210299982396        4.381748330427676
21                        77.66666666666667        3.9778247062777754
21.302704656454765        77.82105149991199        4.146837984741634
21                        78                       3.8539006107918543
21.747046337251547        78.34751834004086        4.219226064233492
21.49803089150103         78.23167889336058        4.1414824381406
21.249015445750516        78.1158394466803         4.019707286993443
21.8007355479558          78.05273039327255        4.339449781517113
21.55172010220528         77.93689094659227        4.265159645656521
21.85442475866005         77.75794244650425        4.452584976055999
21                        67                       6.874792042063613
21.288675134594808        67.16666666666667        7.158655447563683
21.577350269189612        67.33333333333334        7.371400523332655
21.866025403784416        67.50000000000001        7.5130272693704745
21                        67.33333333333334        6.714355528391129
21.288675134594804        67.5                     7.020989850144445
21.57735026918961         67.66666666666667        7.2565058421665505
21                        67.66666666666666        6.580107922972377
21.288675134594804        67.83333333333333        6.909513160978769
21                        68                       6.4720492258070195
21.866025403784416        66.50000000000001        7.954208777992133
21.866025403784416        66.83333333333336        7.806784556215568
21.866025403784416        67.16666666666669        7.659724053341664
21.577350269189612        66.66666666666669        7.65699344436613
21.577350269189612        67.00000000000001        7.514015124398007
21.288675134594804        66.83333333333334        7.297187865723364
21                        66                       7.225827482567019
21.288675134594808        66.16666666666669        7.556192479682782
21.577350269189612        66.33333333333334        7.798986244824411
21                        66.33333333333334        7.109738767403213
21.288675134594804        66.5                     7.427151721871709
21                        66.66666666666667        6.992726953902188
22.70583207283507         66.98650802938512        8.203150505702041
22.42589651648485         67.1576720195901         7.983771322319997
22.145960960134634        67.32883600979505        7.753730243542725
22.42589651648485         66.82433868625677        8.135712542533497
22.145960960134634        66.99550267646171        7.903049245635084
22.145960960134634        66.66216934312838        8.05273196663024
21                        65                       7.665161544232085
21.288675134594808        65.16666666666666        7.995961282212788
21.577350269189612        65.33333333333333        8.249432697210993
21.866025403784416        65.49999999999999        8.42557578922654
21                        65.33333333333334        7.535231624915814
21.288675134594804        65.5                     7.853162840515007
21.57735026918961         65.66666666666666        8.09376573313176
21                        65.66666666666667        7.388786937694198
21.288675134594804        65.83333333333333        7.693849630911993
21.866025403784416        65.83333333333334        8.264464578382288
21.866025403784416        66.16666666666667        8.107342241304096
21.577350269189612        66                       7.944381552094889
22.700399217566876        65.98695860007854        8.681482458039598
22.422274612972725        66.15797240005236        8.44949077976083
22.14415000837857         66.3289862000262         8.207066219745037
22.422274612972725        65.82463906671902        8.612109917462668
22.14415000837857         65.99565286669285        8.364942520251937
22.14415000837857         65.66231953335951        8.526807694524953
22.424085564728788        66.49115554315456        8.290034196857011
22.70221016932294         66.32014174318073        8.516903545346615
22.704021121079002        66.65332488628292        8.357459561234077
22.144329103181548        65.32807087053357        8.698452418491978
22.422632802578676        65.15614174106713        8.959607308168245
22.700936501975804        64.98421261160071        9.209040458255053
22.4224537077757          65.49039040389309        8.783451235750812
22.700757407172826        65.31846127442665        9.028373037387187
22.70057831236985         65.65270993725258        8.852520370648778
23.535949109302567        65.49529061144665        9.32787539623007
23.257432478724006        65.65917994099061        9.118409875756452
22.97891584814544         65.82306927053457        8.902945563026343
23.25761157352698         65.32493127816467        9.298207670946756
22.979094942948414        65.48882060770862        9.078363416926056
22.97927403775139         65.15457194488269        9.258596024955084
21.866025403784416        64.50000000000003        8.942350791479356
21.866025403784416        64.83333333333334        8.767006571301351
21.866025403784416        65.16666666666667        8.594748237217022
21.577350269189612        64.66666666666669        8.62714729953288
21.577350269189612        65                       8.436747055324986
21.288675134594804        64.83333333333334        8.201417550450344
22.422632802578676        64.82280840773382        9.13882053807519
22.144329103181544        64.99473753720025        8.872645257440723
22.144329103181548        64.66140420386692        9.049923982483367
22.14328993044437         64.32793074450687        9.235098735129327
22.420554457104323        64.15586148901372        9.51472869667937
22.69781898376428         63.98379223352055        9.781240676129427
22.4215936298415          64.48933494837377        9.323589319683657
22.69885815650145         64.3172656928806         9.584136674783934
22.699897329238627        64.65073915224065        9.3934032688258
22.420554457104327        63.82252815568039        9.711452528178423
22.14328993044437         63.99459741117353        9.42725087936174
21.866025403784416        64.16666666666669        9.129931248445013
22.14328993044437         63.6612640778402         9.623225168223323
21.866025403784416        63.83333333333336        9.321333850039956
21.866025403784416        63.50000000000003        9.516558596264348
21                        64                       8.231200110671855
21.288675134594808        64.16666666666669        8.545701143051332
21.577350269189612        64.33333333333334        8.78275136998722
21                        64.33333333333334        8.002891096283227
21.288675134594804        64.5                     8.353744600629959
21                        64.66666666666666        7.814211574136524
21                        62.99999999999999        8.67121426283853
21.288675134594808        63.16666666666667        9.045523539966966
21.577350269189612        63.33333333333335        9.327304984442218
21                        63.33333333333333        8.504426318561304
21.288675134594804        63.5                     8.871551849788872
21.57735026918961         63.666666666666686       9.146149548363203
21                        63.666666666666664       8.357754934505783
21.288675134594804        63.83333333333334        8.717696719832373
21.577350269189612        64.00000000000001        8.96253938686057
22.69898562607454         73.00065310278907        6.021678993691701
22.421332218644498        73.16710206852606        5.8701410293963985
22.143678811214457        73.33355103426304        5.7117813636779875
22.421332218644498        72.8337687351927         5.9642961438003965
22.143678811214457        73.00021770092968        5.803583383123351
22.143678811214457        72.66688436759632        5.897578412385775
22.424065287218877        72.49701859609111        6.062606163961921
22.704451763223293        72.32715282458588        6.22196606742477
22.701718694648918        72.66390296368748        6.120747768815447
23.549948660592715        72.49997223290657        6.461960160511616
23.266294315753324        72.66686585620074        6.3182375810000915
22.98263997091393         72.83375947949492        6.171477192060055
23.269027384327703        72.33011571709915        6.4222748645533105
22.98537303948831         72.4970093403933         6.273030221398537
22.988106108062688        72.16025920129172        6.376732774222626
22.972444511596684        73.1687809128797         6.070100422969512
23.256098856436076        73.00188728958554        6.214691595091918
23.539753201275467        72.83499366629135        6.356244957785812
23.24590339711883         73.33690872297032        6.113297749217258
23.52955774195822         73.17001509967615        6.25268189509355
23.51936228264098         73.50503653306095        6.151270972434829
22.67914738041006         73.98340941295626        5.739209836981133
22.397939453798667        74.15041431025344        5.592067952468823
22.116731527187273        74.3174192075506         5.438209778874674
22.408106721534846        73.82227294197085        5.683268142937061
22.126898794923452        73.98927783926803        5.527580388050932
22.13706606265963         73.66113647098544        5.619064862788801
22.394075686848417        74.48357025558154        5.502699889266189
22.67528361345981         74.31656535828436        5.647931100491519
22.67141984650956         74.64972130361248        5.557796874656429
22.414719470089672        73.49468750524846        5.775951517108126
22.692372877519713        73.32823853951146        5.9260164700043125
22.685760128964887        73.65582397623386        5.831860084434188
23.51215707387164         74.51960215863122        5.862614421053927
23.230623409100865        74.67402718873434        5.734247488423669
22.949089744330088        74.82845221883747        5.602978401231047
23.234487176051115        74.34087124340624        5.826561470163513
22.952953511280338        74.49529627350935        5.693630249691167
22.956817278230588        74.16214032818124        5.785426608805897
23.23929064856401         73.66449415969272        6.016965065843657
22.959219014487033        73.82395178632449        5.879611354025786
22.96583176304186         73.4963663496021         5.9741028194391
23.23688891230756         74.00268270154947        5.920895917530665
23.51696054638453         73.8432250749177         6.053317421028625
23.514558810128086        74.18141361677445        5.957098570568315
22.9337178854744          75.81234667354892        5.340390822524863
22.936938746821006        75.48926414935659        5.425408344549997
22.940159608167612        75.16618162516426        5.510783732420027
23.209542275429307        75.67256852558025        5.461940967038672
23.212763136775912        75.34948600138792        5.548118530210467
23.48536666538421         75.53279037761158        5.580811552847321
23.22169327293839         75.01175659506113        5.640639390677283
23.503226937709165        74.857331564958          5.7675928943722
23.494296801546685        75.19506097128479        5.67365860496999
23.197801592136237        76.01273918592533        5.369331756201469
23.47362598209114         75.87296103795666        5.487508135822668
23.46188529879807         76.21313169830172        5.394492110742176
24.361524384388247        72.99889913463831        6.5486797614148395
24.080803683805826        73.1676116007792         6.418491465088321
23.800082983223405        73.33632406692007        6.286021868761614
24.09099914312307         72.8325901673944         6.52371155751864
23.81027844254065         73.00130263353527        6.389337376306134
23.820473901857895        72.66628120015048        6.494805023884222
20.999999999999996        69                       6.129267855998411
21.288675134594804        69.16666666666667        6.39216615684083
21.57735026918961         69.33333333333333        6.599439586674312
21.866025403784416        69.5                     6.751088145499082
20.999999999999996        69.33333333333334        6.051120777408684
21.2886751345948          69.5                     6.307088643268779
21.57735026918961         69.66666666666666        6.507431638120382
20.999999999999993        69.66666666666666        5.970639938791478
21.2886751345948          69.83333333333331        6.219677369669583
21.866025403784416        69.83333333333333        6.640123490841512
21.866025403784416        70.16666666666664        6.531513773895554
21.57735026918961         69.99999999999999        6.404295012386263
21.288675134594808        68.16666666666667        6.750286343356477
21.577350269189612        68.33333333333334        6.963773952548236
21.866025403784416        68.50000000000001        7.112512053382518
21                        68.33333333333334        6.377103014469587
21.288675134594804        68.5                     6.65238533223037
21.57735026918961         68.66666666666667        6.862918141633623
20.999999999999996        68.66666666666667        6.262842557866644
21.2886751345948          68.83333333333334        6.535170075838809
21.866025403784416        68.83333333333334        6.989293305947008
21.866025403784416        69.16666666666667        6.868818669985844
21.57735026918961         69                       6.729806808416711
21.866025403784416        67.83333333333334        7.379996233735815
21.866025403784416        68.16666666666669        7.246491161739792
21.577350269189612        68                       7.110376915538033
22.699957209871208        67.98461841724786        7.760531668387166
22.42197994117561         68.15641227816525        7.554284722145155
22.144002672480013        68.32820613908262        7.338278183810264
22.42197994117561         67.82307894483192        7.694593452490674
22.144002672480013        67.9948728057493         7.475422103161743
22.144002672480013        67.66153947241597        7.612091986151804
22.42393822883023         67.490375482211          7.837004295796812
22.70387378518045         67.31921149200603        8.051254710046647
22.701915497525828        67.65191495462695        7.903715097608327
23.530287315179216        67.49540830028944        8.331591624667993
23.25351061340988         67.65847833927558        8.145987452251843
22.976733911640544        67.82154837826172        7.955634133491502
23.2554689010645          67.32577487665466        8.297213298499923
22.978692199295164        67.48884491564081        8.102838771226164
22.980650486949784        67.1561414530199         8.25439959217793
22.69607204186485         69.98753344499346        6.983322272757534
22.419389829171372        70.15835562999564        6.802849403078321
22.142707616477892        70.3291778149978         6.616828310379555
22.419389829171372        69.82502229666231        6.919042711800074
22.142707616477892        69.99584448166448        6.728052354357549
22.142707616477892        69.66251114833115        6.841631336047238
22.695603341768617        68.98527419149258        7.355156560484848
22.41907736244055         69.15684946099506        7.163710281777743
22.142551383112483        69.32842473049752        6.962354143449137
22.41907736244055         68.82351612766172        7.28870102311351
22.142551383112483        68.9950913971642         7.0837147763605826
22.142551383112483        68.66175806383086        7.207819520746094
22.419233595805963        69.49093587882868        7.039707948963175
22.695759575134026        69.3193606093262         7.227874702257663
22.695915808499436        69.65344702715983        7.103929939681891
22.42052865180808         68.48996420291348        7.4196982631160235
22.698505920503678        68.3181703419961         7.621817413393099
22.697054631136147        68.65172226674434        7.486692377425706
22.981647080537375        71.8250071272506         6.479205915853745
23.256109329277074        71.6596115690169         6.629970710464171
23.530571578016772        71.4942160107832         6.777628273350811
23.262568356802387        71.99486364305803        6.524902371987681
23.537030605542085        71.82946808482433        6.669964738028948
23.5434896330674          72.16472015886545        6.564742033749262
24.282966104826798        76.03097959526119        5.6666649225617585
24.324703372686162        76.36144658715448        5.589274828423326
24.36644064054552         76.69191357904775        5.511869887775251
24.005358941719535        76.2050871830564         5.547420123031442
24.047096209578893        76.53555417494968        5.470801059011718
23.727751778612266        76.3791947708516         5.425786308046101
24.017099625012605        75.86491652271133        5.6410579015801465
23.739492461905336        76.03902411050652        5.518969513888645
23.751233145198405        75.69885345016145        5.612440111675352
25.16223255284367         76.51866452899942        5.749611003830064
25.19965820936707         76.83977800616304        5.671945543151475
25.237083865890465        77.16089148332665        5.593845191051525
25.274509522413865        77.48200496049026        5.515309947530269
24.91088100469741         76.6865698763133         5.6463754037121765
24.948306661220805        77.0076833534769         5.569034466769344
24.9857323177442          77.32879683064051        5.491258638405235
24.659529456551144        76.85447522362716        5.541321769307974
24.69695511307454         77.17558870079077        5.4643053561009545
24.61779218869178         76.52400823173389        5.619347184136133
24.57605492083242         76.1935412398406         5.697357752454627
24.869143736838044        76.35610288442001        5.7250064462107275
23.771703543646638        75.35782000419991        5.709593712802998
24.05804042190906         75.18284963078821        5.836055161095597
24.344377300171487        75.00787925737654        5.960195897725149
24.03757002346083         75.52388307674977        5.738124869461775
24.323906901723255        75.34891270333809        5.8614889155850385
24.303436503275027        75.68994614929963        5.763645257197233
24.06697055807154         74.84512022446144        5.931147497723071
23.780633679809114        75.02009059787311        5.803563407178013
23.78956381597159         74.68236119154632        5.898620338832682
23.792477970459736        74.3462781704808         5.993025294607107
24.072798867047823        74.17295418233039        6.121369563377741
24.353119763635917        73.99963019417996        6.24764722736586
24.06988471255968         74.5090372033959         6.025495046399823
24.35020560914777         74.33571321524548        6.150303149184335
24.347291454659626        74.67179623631101        6.054486039304116
23.797281442972626        73.66990108676728        6.187255551898021
24.078002143555047        73.50118862062641        6.317945163710735
24.358722844137468        73.33247615448552        6.446353475523287
24.07520060330427         73.83476564047362        6.219380970208373
24.355921303886692        73.66605317433275        6.34600929750696
23.79487970671618         74.00808962862405        6.089273072779575
25.160936276916875        76.17635385184482        5.84124077580333
24.86784746091125         76.0137922072654         5.816626029083674
24.574758644905625        75.851230562686          5.788967146227282
25.159640000990077        75.83404317469021        5.933639496571921
24.866551184984452        75.6714815301108         5.909014560751945
25.158343725063283        75.49173249753561        6.026807166135836
24.615699441802086        75.1691636707629         5.9851241066797325
24.887021583432684        75.33044808414925        6.007327862816591
24.595229043353854        75.51019711672444        5.886613964577327
26                        76                       6.0703881848754255
25.720744184281223        76.17288817633315        5.965383960415162
25.441488368562446        76.34577635266629        5.85845823340005
25.71944790835443         75.83057749917853        6.0582463444930434
25.44019209263565         76.00346567551168        5.950704311425618
25.438895816708854        75.66115499835706        6.043719338246523
24.619738711726765        74.83560462478816        6.078860757606796
24.89510012328204         74.66332999219978        6.1956880090478155
25.17046153483732         74.4910553596114         6.310677652048152
24.891060853357363        74.99688903817452        6.100822545325872
25.166422264912637        74.82461440558612        6.214683375531524
25.162382994987958        75.15817345156086        6.120059880227446
24.898014277770187        74.32724697113426        6.292608691722967
24.622652866214906        74.49952160372263        6.174466169733883
24.625567020703052        74.16343858265711        6.271598550162193
23.530258545096874        68.49129992290949        7.895699474630369
23.252040143987458        68.6559580124372         7.719715810490227
22.973821742878037        68.82061610196489        7.539534839108396
23.253491433354988        68.32240608768896        7.858517233396732
22.975273032245568        68.48706417721664        7.674703459032065
22.976724321613098        68.1535122524684         7.81346129798235
23.253501023382434        67.99044221348227        8.000185514585825
23.53027772515177         67.82737217449612        8.182160584845194
23.53026813512432         68.15933604870281        8.036863201499237
23.821660399131037        72.33614177033098        6.598344039873085
24.093372137669355        72.1723113077554         6.732517852073256
24.365083876207677        72.0084808451798         6.864481597112103
24.092185640396213        72.50245073757489        6.626959099292259
24.36389737893453         72.3386202749993         6.75690310753897
24.36271088166139         72.6687597048188         6.6516358289731885
24.086913110144042        71.83705923371427        6.8399595917718
23.81520137160572         72.00088969628986        6.703455846341139
23.808742344080407        71.66563762224874        6.811008483851424
23.808641560581442        71.3326080632223         6.922405767492439
24.08671154314611         71.17100011566137        7.064617195484732
24.364781525710782        71.00939216810046        7.204262557327852
24.086812326645074        71.50402967468783        6.950925435065073
24.364882309209744        71.3424217271269         7.088276320129468
24.36498309270871         71.67545128615336        6.975016000057607
24.08597111380865         70.83836812789336        7.180870213181365
23.80790113124398         70.99997607545427        7.036199094710309
23.52983114867931         71.16158402301518        6.888961910089999
23.80716070190652         70.66734408768625        7.1526527713352355
23.52909071934185         70.82895203524716        7.002955896236134
23.528350290004386        70.49632004747913        7.119610231789356
25.181921014347406        72.51891452766279        6.913066651553309
24.90845547102769         72.67890939665463        6.793606996613983
24.63498992770797         72.83890426564646        6.672144699901127
24.909641968300832        72.34876996683514        6.900079359503726
24.636176424981112        72.50876483582697        6.776858915125167
24.637362922254255        72.17862540600747        6.883884341356682
22.69924142215306         70.98757944335897        6.639926318467835
22.421502749363516        71.15838629557263        6.4704879491685325
22.143764076573966        71.32919314778627        6.2937054755237885
22.421502749363516        70.82505296223931        6.5789468735920815
22.143764076573966        70.99585981445296        6.3982883322687885
22.143764076573966        70.66252648111964        6.507391098989856
22.424150552578382        71.4926607096144         6.365755992407849
22.701889225367932        71.32185385740074        6.532647186523214
22.704537028582802        71.65612827144251        6.42778304354043
22.420446289267442        70.49170429611746        6.6895201103293465
22.69712850196092         70.3208821111153         6.8661008986494245
22.69818496205699         70.65423077723713        6.751635580552858
23.253461526062203        71.32533715497513        6.738181564684712
22.9789992773225          71.49073271320881        6.58453591997449
22.97635147410763         71.15645829916704        6.692280913057073
23.25198066738728         70.66007317943908        6.963415500617804
22.97561104477017         70.82382631139902        6.803520862843972
23.250924207291206        70.32672451331725        7.081010093402072
22.9745545846741          70.4904776452772         6.918172790278633
22.97349812457803         70.15712897915535        7.03558077372478
23.25272109672474         70.9927051672071         6.849468357947785
21                        53                       15.818284857786198
21.288675134594808        53.16666666666666        16.602528182458137
21.577350269189612        53.333333333333314       17.180905568392085
21.866025403784416        53.499999999999964       17.55341701558777
21.000000000000004        53.333333333333336       15.62009498834855
21.288675134594808        53.499999999999986       16.397595885860206
21.577350269189612        53.66666666666664        16.969230844633817
21.000000000000004        53.66666666666667        15.435601731954767
21.288675134594808        53.83333333333332        16.20636020230625
21.000000000000004        54                       15.26480508860507
21.000000000000004        56.00000000000001        13.666930244307991
21.288675134594808        56.16666666666669        14.296855994636944
21.577350269189612        56.33333333333337        14.73160101077053
21.866025403784416        56.50000000000005        14.971165292708749
21                        56.33333333333334        13.37101824282653
21.288675134594804        56.500000000000014       14.012657898247415
21.57735026918961         56.6666666666667         14.459116819472879
21                        56.666666666666664       13.068457382319147
21.2886751345948          56.83333333333334        13.721810942832077
20.999999999999996        56.99999999999999        12.759247662786516
21                        60                       10.52068705814764
21.288675134594808        60.166666666666664       10.986940137889313
21.577350269189612        60.333333333333314       11.33318575301753
21.866025403784416        60.49999999999997        11.559423903532462
21                        60.333333333333336       10.306987598433928
21.288675134594804        60.499999999999986       10.758446493351189
21.57735026918961         60.66666666666664        11.089897923655494
21                        60.66666666666666        10.10138133091384
21.288675134594804        60.833333333333314       10.538046041007247
21                        60.99999999999999        9.903868255587717
21.288675134594808        61.16666666666665        10.351392390401541
21.577350269189612        61.3333333333333         10.653923656101002
21.866025403784416        61.499999999999964       10.811462052685881
21                        61.33333333333333        9.651843739487303
21.288675134594804        61.49999999999998        10.095659812628659
21.57735026918961         61.666666666666636       10.394483016655485
21                        61.66666666666666        9.443012158028921
21.288675134594804        61.833333333333314       9.883120169497754
21                        61.99999999999999        9.27737351121235
21.866025403784416        60.83333333333331        11.306319467060987
21.866025403784416        61.16666666666663        11.056998850112254
21.577350269189612        60.99999999999997        10.870018880116877
20.999999999999996        58.999999999999986       11.302468065331874
21.288675134594804        59.166666666666664       11.774597302128765
21.57735026918961         59.333333333333336       12.122117827704379
21.866025403784416        59.50000000000001        12.345029642058774
21                        59.33333333333333        11.054772511052562
21.288675134594804        59.5                     11.51800483618025
21.57735026918961         59.66666666666667        11.856628450086827
21                        59.666666666666664       10.794178841991224
21.288675134594804        59.833333333333336       11.24851425544982
21.866025403784416        59.833333333333336       12.071488764462266
21.866025403784416        60.16666666666666        11.809620184953477
21.577350269189612        60                       11.589070952508404
21.000000000000004        58                       12.026431260446543
21.288675134594808        58.16666666666667        12.595705342988794
21.577350269189612        58.33333333333334        12.980090359494156
21.866025403784416        58.500000000000014       13.179586309962858
21                        58.33333333333333        11.760262263667238
21.288675134594804        58.5                     12.306751023593947
21.57735026918961         58.66666666666667        12.668350717483825
21                        58.66666666666666        11.518941198629125
21.2886751345948          58.83333333333333        12.042644635940182
21.866025403784416        58.83333333333335        12.894903278887954
21.866025403784416        59.16666666666668        12.616717722920036
21.57735026918961         59                       12.391985535040776
21.288675134594804        57.166666666666686       13.390294671429078
21.57735026918961         57.333333333333364       13.823861909443472
21.866025403784416        57.50000000000005        14.05994937682942
21                        57.33333333333333        12.517757086222446
21.288675134594804        57.500000000000014       13.112610160326897
21.577350269189612        57.6666666666667         13.509983463802957
21                        57.666666666666664       12.273484952109268
21.288675134594808        57.83333333333334        12.832144091675389
21.866025403784416        57.83333333333337        13.766945427008574
21.866025403784416        58.16666666666669        13.473491071386366
21.577350269189612        58.000000000000014       13.245262114549293
21.866025403784416        56.833333333333385       14.666759472490757
21.866025403784416        57.166666666666714       14.363020833864237
21.57735026918961         57.00000000000003        14.141155773662325
21.288675134594808        54.16666666666669        15.949108716681943
21.577350269189612        54.33333333333337        16.446931591062985
21.866025403784416        54.50000000000006        16.758273711748092
21.000000000000004        54.33333333333334        14.954106779512506
21.288675134594808        54.500000000000014       15.64822776026761
21.57735026918961         54.6666666666667         16.155867987326836
21                        54.66666666666667        14.654377815889713
21.288675134594804        54.83333333333335        15.358316149323056
21                        55                       14.365618197736701
21.866025403784416        53.833333333333336       17.292141809090964
21.866025403784416        54.1666666666667         17.027094041144444
21.577350269189612        54.000000000000014       16.70996749857312
22.00325869923335         78.32204066307534        4.332247554982066
22.0569479099376          78.02725271630703        4.447886719418391
22.110637120641847        77.73246476953872        4.556437361110062
22.25947106121515         78.29656298610982        4.437841073801761
22.3131602719194          78.00177503934151        4.548895685390871
22.515683423196954        78.2710853091443         4.536006620692579
22.65866033068545         77.98661517980904        4.670124166677429
22.456137179407897        77.71730491000625        4.681138898406935
22.801637238173946        77.70214505047377        4.798473718397476
23.435786827898742        78.19016989736276        4.847821786944714
23.129085692998146        78.21714170128995        4.748674008008068
22.82238455809755         78.24411350521711        4.6447356192573475
23.27206260048664         77.93267157195467        4.875553126121463
22.965361465586046        77.95964337588185        4.775233951306469
23.10833837307454         77.67517324654659        4.899964289090763
23.615185874054276        77.70934184719644        5.038377494095402
23.525486350976507        77.94975587227961        4.944587334000083
23.36176212356441         77.69225754687152        4.970529208169262
23.952346397479854        77.6778322413426         5.139265986039188
24.199807397827662        77.88673666057193        5.145613770293211
24.447268398175478        78.09564107980124        5.148235619992799
23.862646874402085        77.91824626642577        5.047497616819161
24.110107874749897        78.12715068565507        5.052891804988455
23.77294735132432         78.15866029150891        4.952753860639139
24.99876248100107         77.68655033359391        5.396796060103373
24.723015439588274        77.89109570669757        5.274437950924179
24.70998527633141         77.53334220374418        5.37073018271879
24.43423823491861         77.73788757684784        5.246357505280105
24.421208071661745        77.38013407389442        5.34176233215499
24.186777234570798        77.52898315761851        5.241589625031465
25.44148836856245         76.67910968599962        5.768771536016079
25.720744184281227        76.50622150966647        5.8752644142575035
26                        76.33333333333333        5.979835789944039
25.720744184281227        76.8395548429998         5.78553627132465
26                        76.66666666666666        5.889674798237488
26.000000000000004        77                       5.799905209755711
25.758169840804626        77.16066832016342        5.7069808023065605
25.516339681609246        77.32133664032683        5.612115714898065
25.478914025085842        77.00022316316323        5.690661071167718
25.516339681609246        77.65466997366018        5.520282834475856
25.75816984080462         77.49400165349675        5.615930500616024
26                        77.33333333333333        5.709637486796848
25.75816984080462         77.8273349868301         5.52215047513611
26                        77.66666666666666        5.616640040048606
26                        78                       5.520912869510987
25.36281497285614         78.27691583426476        5.304531254799848
25.333379822708714        78.01194554300659        5.377722136498995
25.303944672561286        77.74697525174842        5.447981700742487
25.575209981904095        78.18461055617651        5.378711455873306
25.545774831756667        77.91964026491834        5.450962803902457
25.787604990952048        78.09230527808825        5.45083866077701
25.05763278129592         78.21649091611025        5.255306956155274
24.752450589735695        78.15606599795575        5.203208411219516
25.02819763114849         77.95152062485208        5.32751716685715
21.831364224834367        78.56501222669391        4.171823230623043
22.087576586816166        78.53953454972839        4.287045684116924
22.343788948797968        78.51405687276286        4.394840165681925
21.915682112417183        78.78250611334695        4.0906834219781185
22.171894474398982        78.75702843638143        4.208106838217417
22                        79                       3.9758066382989408
21.49803089150103         78.56501222669391        3.997207237376489
21.249015445750516        78.78250611334695        3.693399105760533
21                        79                       3.307801669385958
21.249015445750516        78.44917278001363        3.903523787628136
21                        78.66666666666666        3.583775832356552
21                        78.33333333333333        3.7658088128252953
21.58234877908385         78.78250611334695        3.933594899458214
21.666666666666664        79                       3.8362455865056284
21.333333333333332        79                       3.613577263534653
25.438895816708854        75.32782166502375        6.135766277838824
25.719447908354425        75.16391083251187        6.242784937537659
25.999999999999996        75                       6.347863145232329
25.719447908354425        75.4972441658452         6.149924931033044
25.999999999999993        75.33333333333333        6.254190071815372
25.999999999999996        75.66666666666666        6.161698418363072
25.723487178279104        74.83035178653714        6.337857212149984
25.442935086633533        74.99426261904901        6.229928772190791
25.446974356558208        74.66070357307426        6.325462047755254
24.366293551975435        68.01047130207824        8.395427046672852
24.08761521634925         68.170747509022          8.232630181819529
23.80893688072306         68.33102371596574        8.066054324472015
24.087624806376695        67.83878363481531        8.380065963867544
23.80894647075051         67.99905984175905        8.210354078930473
23.808956060777955        67.66709596755237        8.358787489866017
21.288675134594808        62.166666666666686       9.656844845410152
21.577350269189612        62.33333333333337        9.944203773916648
21.866025403784416        62.500000000000064       10.139450296731896
21                        62.33333333333333        9.082159497516656
21.288675134594804        62.500000000000014       9.451374857296434
21.57735026918961         62.6666666666667         9.728477811384906
21                        62.66666666666666        8.88010641472538
21.288675134594804        62.83333333333334        9.239065800087026
21.866025403784416        62.833333333333385       9.921845909627525
21.866025403784416        63.16666666666671        9.714215342805005
21.577350269189612        63.00000000000003        9.52290448777258
21.866025403784416        61.83333333333333        10.581626445896678
21.866025403784416        62.1666666666667         10.35762252724533
21.577350269189612        62.00000000000001        10.166427551217085
22.698544735441587        62.9844356274688         10.406456164531209
22.421038291555863        63.15629041831255        10.1229770036701
22.14353184767014         63.32814520915629        9.826344480914386
22.421038291555863        62.82295708497922        10.337030959622368
22.14353184767014         62.99481187582296        10.03219983216088
22.14353184767014         62.66147854248965        10.248029003689226
22.420796374330095        63.48940928699646        9.913995943617593
22.698302818215815        63.31755449615272        10.191613357117483
22.698060900990047        63.650673364836635       9.983208194316868
22.703480864456132        61.98808895249204        11.08665767429609
22.424329044232227        62.158725968328056       10.78517827416701
22.14517722400832         62.32936298416406        10.469442481645554
22.424329044232227        61.825392634994685       11.020177232123185
22.14517722400832         61.99602965083069        10.696028075880363
22.14517722400832         61.66269631749732        10.928445358253079
22.422683667894045        62.49084152665364        10.558096346639807
22.70183548811795         62.320204510817625       10.853907297198067
22.70019011177977         62.652320069143215       10.627173460609864
22.697972325670364        60.98498070966481        11.824919991522068
22.420656685041717        61.156653806443195       11.50535964909713
22.143341044413066        61.32832690322158        11.167540336151713
22.420656685041717        60.82332047310987        11.7589896139222
22.143341044413066        60.99499356988825        11.417123717277578
22.143341044413066        60.66166023655492        11.670490917925683
22.422492864636972        61.491023220718944       11.25925835717148
22.69980850526562         61.31935012394055        11.571812385569352
22.701644684860874        61.65371953821629        11.325724946493988
23.537303910998062        61.493336260502154       11.904388664094709
23.259362895484088        61.658253824498786       11.642637868125364
22.98142187997011         61.82317138849541        11.370060871525862
23.25752671588883         61.323884410223044       11.893092680613083
22.979585700374855        61.48880197421967        11.614821913868534
22.977749520779597        61.15443255994393        11.866603123088945
22.701736976101266        59.98830883385888        12.620504914184098
22.42316645199565         60.158872555905916       12.283134746891305
22.144595927890034        60.329436277952944       11.929441076674056
22.42316645199565         59.825539222572594       12.555743785078196
22.144595927890034        59.99610294461962        12.190843736478064
22.144595927890034        59.6627696112863         12.4639186943699
22.42191156851868         60.49109651450789        12.01776578424344
22.7004820926243          60.32053279246085        12.348717147636572
22.69922720914733         60.652756751062824       12.08352217341595
22.703508266962224        57.98803257682641        14.36784299992519
22.424347312569623        58.158688384550956       14.00195947579512
22.14518635817702         58.329344192275485       13.605873912474381
22.424347312569623        57.82535505121763        14.303176513510826
22.145186358177018        57.99601085894216        13.903434812043876
22.14518635817702         57.66267752560884        14.200545305812291
22.702450433307426        58.988294532613935       13.468925509055543
22.42364209013309         59.15886302174263        13.115954002738079
22.144833746958753        59.329431510871316       12.741322047072599
22.42364209013309         58.825529688409304       13.405291924419906
22.144833746958753        58.99609817753799        13.02183504834395
22.144833746958753        58.66276484420466        13.308845524722345
22.42340427106437         59.49220112215761        12.832933628862405
22.702212614238704        59.32163263302891        13.180288114006839
22.701974795169985        59.654970733443896       12.897481249049765
22.423994701351354        58.49210903648012        13.701605542966774
22.703155655743956        58.32145322875559        14.064163522020642
22.70280304452569         58.65487388068476        13.764524358397406
23.53478823714618         58.48766427573753        14.409160728121348
23.257342302533264        58.65454102802967        14.113555937555912
22.979896367920347        58.8214177803218         13.80014419786733
23.25769491375153         58.321120376100495       14.415966314697943
22.980248979138608        58.48799712839263        14.099148811109275
22.980601590356876        58.154576476463454       14.402193738632537
23.534511487827526        64.49303355706563        9.89332584349913
23.256653159210288        64.65675990857733        9.672024576400865
22.978794830593046        64.82048626008901        9.443929447986156
23.25561398647311         64.32328644921728        9.866802830365053
22.97775565785587         64.48701280072896        9.633499980253706
22.976716485118693        64.15353934136891        9.829441107908504
23.25713236636863         64.990845593371          9.482486251536304
23.534990694985872        64.8271192418593         9.699582616800996
23.535469902144218        65.16120492665297        9.511099134377986
23.529301248451223        63.49235956732375        10.507516431468519
23.252140493555576        63.656170456056024       10.273054059672532
22.974979738659925        63.81998134478829        10.030962141226166
23.252382410781344        63.323051587372106       10.485604150139437
22.975221655885697        63.48686247610437        10.238220945553412
22.975463573111465        63.15374360742045        10.451917394493716
23.253877240014344        63.98972845263665        10.067067148467062
23.53103799490999         63.825917563904376       10.297063642375216
23.53277474136876         64.159475560485          10.0923334463854
24.36290640036148         64.01307098821759        10.510852961658967
24.086774762850165        64.17305851116694        10.311471640999704
23.810643125338846        64.33304603411628        10.10562926827976
24.085038016391398        63.83950051458632        10.518019817999583
23.808906378880078        63.999488037535656       10.308407158222819
23.80716963242131         63.66593004095503        10.516907641269427
23.53658777817008         66.50109418816037        8.806311816932363
23.25966920972508         66.66289880190195        8.610807469904673
22.982750641280074        66.82470341564354        8.40975369949463
23.257858257969012        66.32971565879976        8.774010214118826
22.980939689524007        66.49152027254135        8.568509599367713
22.979128737767944        66.15833712943915        8.732400427821322
23.25764536834651         65.99444779989517        8.943724474570187
23.53616199892507         65.8305584703512         9.149049729062417
23.536374888547577        66.1658263292558         8.975195202629784
24.367372002142943        66.00875269919605        9.36813885459128
24.090443927485325        66.17286652885082        9.185651512723105
23.813515852827702        66.3369803585056         8.998375833503381
24.09023103786282         65.83759866994626        9.361792803683194
23.813302963205196        66.00171249960101        9.170888171832262
23.813090073582693        65.66644464069645        9.348371650896105
23.25756905539479         66.9943368392783         8.451730465328312
23.53448762383979         66.83253222553671        8.643511915096177
23.5323874695095          67.16397026291307        8.485271851008156
23.812245619033504        64.66574394618007        9.908739637022695
24.088377256544824        64.50575642323074        10.111295283105969
24.364508894056144        64.34576890028137        10.307389877128614
24.089979750239486        64.83845433529451        9.916502065521222
24.366111387750802        64.67846681234516        10.109309932907278
24.367713881445464        65.01116472440896        9.916613128994767
23.813204033350203        65.33391531576743        9.529826272938148
24.090458957397832        65.17254002008819        9.72607218385977
24.090344997630325        65.50506934501722        9.541373651197658
24.367599921677957        65.34369404933798        9.728670685712697
24.367485961910447        65.67622337426701        9.545845927578192
23.812724826191854        64.99982963097375        9.71665308284293
23.539886880523884        59.4894148556681         13.526365188531644
23.26050357904968         59.655712848398366       13.23944747782583
22.98112027757547         59.822010841128616       12.937494053043334
23.260741398118398        59.32237474798338        13.52545541622777
22.981358096644193        59.48867274071364        13.218986189677137
22.981595915712912        59.15533464029866        13.506308856402402
23.25904185032583         58.98845788800652        13.816900575562006
23.536487784938746        58.82158113571438        14.10968534559846
23.538187332731315        59.155497995691235       13.81542016573519
23.52951481513566         60.4914231512476         12.683162101450227
23.252333985313896        60.655942337386676       12.409539932707936
22.97515315549213         60.820461523525736       12.123459229398605
23.253588868790864        60.323718378784704       12.678718557444192
22.976408038969097        60.488237564923764       12.38734963271373
22.977662922446065        60.15601360632179        12.657832828355593
23.25704622392027         59.98971561359153        12.956124955410798
23.536429525394475        59.823417620861264       13.239381368389095
23.532972170265065        60.15742038605443        12.958313672695198
23.254930350601363        60.98991337380486        12.148271622311043
23.532111180423126        60.825394187665786       12.417481586965852
23.534707545710596        61.15936522408397        12.157890441180715
24.632467101921094        73.1663594510447         6.570055292624527
24.905932645240817        73.00636458205287        6.689924062498825
25.179398188560533        72.84636971306102        6.807790190599691
24.90340981945394         73.33381976745109        6.588385783894745
25.176875362773657        73.17382489845924        6.704658385157108
25.174352536986785        73.50128008385748        6.6036712352255735
24.626864021419543        73.83351349073914        6.3681918787356455
24.900608279203162        73.6673967872983         6.486866548022203
24.89931127848667         73.99732187921629        6.388846538862534
25.173055536270294        73.83120517577544        6.504224545479593
25.171758535553806        74.16113026769341        6.406560017753794
24.629665561670315        73.49993647089192        6.468132531742453
23.812581215290113        66.67068338384516        8.830793856025561
24.089509289947735        66.50656955419038        9.01501188338297
24.366437364605353        66.34245572453561        9.194441573388966
24.08857465241014         66.84027257952995        8.848930217461664
24.365502727067764        66.67615874987517        9.025302255605373
24.364568089530174        67.00986177521474        8.860720901240498
23.808380906629537        67.33355945859788        8.511973791527321
24.086474498079852        67.17171061690631        8.688350217051443
24.087049652228274        67.5052471258608         8.532082621812576
24.36514324367859         67.34339828416924        8.701372012424065
24.36571839782701         67.67693479312373        8.546274060901553
23.810481060959823        67.00212142122152        8.669103904902512
23.540147277656228        69.50355269063358        7.492025562359326
23.25878886572577         69.66487960875355        7.326605922132897
22.977430453795307        69.8262065268735         7.1570381589323375
23.25863263236036         69.33079319091992        7.453969512793094
22.977274220429898        69.49212010903987        7.281023787724585
22.97711798706449         69.15803369120624        7.4083465121683325
23.25533638817391         68.99337560167855        7.584977756363295
23.533554789283325        68.82871751215086        7.757411693316454
23.536851033469777        69.16613510139221        7.622853722559441
23.254856536508488        69.99580206103539        7.202192049250817
23.536214948438946        69.83447514291542        7.36465520180275
23.532282619221668        70.16539759519728        7.240516758279509
23.807084845916137        70.33396948293124        7.2729005913133244
24.08581940182789         70.17161891838334        7.423304112703195
24.36455395773964         70.00926835383545        7.570820795958913
24.08589525781827         70.50499352313835        7.300553196281369
24.36462981373002         70.34264295859046        7.445566783093293
24.3647056697204          70.67601756334545        7.323380703549606
24.089751731045173        69.84069646610149        7.54965817983466
23.81101717513342         70.00304703064938        7.396530888124161
23.8149495043507          69.67212457836754        7.523393101968113
23.809664684252418        68.66397188579484        7.925397039155175
24.0883430198786          68.50369567885109        8.089054611384823
24.36702135550479         68.34341947190734        8.248933191120225
24.08907082340796         68.83664384868018        7.949409809493232
24.367749159034144        68.67636764173643        8.106370104110795
24.368476962563502        69.00931581156553        7.967737785644512
23.81625717262532         69.33880706427757        7.653750512721553
24.09236706759441         69.17406143792155        7.812321253816624
24.09105939931979         69.50737895201152        7.679257353923194
24.36716929428888         69.3426333256555         7.831967396610951
24.365861626014258        69.67595083974547        7.6996617333824275
23.81296092843887         69.0013894750362         7.7877088706599
25.18467353649581         68.52041052952481        8.410248003190738
24.91260801185171         68.68337895687172        8.265639868097704
24.640542487207604        68.84634738421863        8.118136462248925
24.911880208322355        68.35043078704263        8.409645393135921
24.63981468367825         68.51339921438952        8.259455384001273
24.639086880148895        68.18045104456044        8.404705074296654
24.640382149753957        69.17883738595819        7.980370963167328
24.91244767439806         69.01586895861128        8.125516683998203
25.18451319904216         68.85290053126437        8.267767134073473
24.91228733694441         69.34835896035084        7.988996632868607
25.18435286158851         69.18539053300393        8.128889397926025
25.184192524134865        69.5178805347435         7.993614794748427
24.91097966866979         69.68167647444082        7.855235340518151
24.637766813204713        69.84547241413813        7.714304007588323
24.639074481479334        69.51215490004816        7.845605122475334
24.637684491496266        71.84499108543997        6.994347612148541
24.910285106784855        71.68150132570011        7.122167707349266
25.182885722073447        71.51801156596028        7.24794188271425
24.909963537542843        72.01513564626762        7.009845253880357
25.182564152831432        71.85164588652778        7.13376024656829
25.18224258358942         72.18528020709527        7.022135169514624
24.910184323285893        71.34847176667367        7.236908971346447
24.6375837079973          71.51196152641351        7.106985445619926
24.637482924498336        71.17893196738707        7.222349196217639
24.637078993370675        70.17847560723678        7.586546920417092
24.910291848835747        70.01467966753944        7.725294859227229
25.18350470430082         69.85088372784213        7.861490919337882
24.909604029001706        70.34768286063809        7.59856480381209
25.182816884466778        70.18388692094075        7.732577469803064
25.182129064632736        70.5168901140394         7.6068744461439755
24.637230705351435        70.84522481674678        7.340782042296903
24.909679884992087        70.68105746539308        7.4749860052356
24.90993210413899         71.01476461603337        7.354490409538801
25.18238128377964         70.85059726467969        7.484316100829682
25.182633502926542        71.18430441531999        7.364671913019778
24.637154849361053        70.51185021199177        7.462130514696059
25.446974356558215        74.32737023974093        6.421623143456527
25.723487178279107        74.16368511987046        6.5307747793540845
26                        74                       6.638132559740771
25.723487178279104        74.4970184532038         6.433473532116356
25.999999999999996        74.33333333333333        6.539691160966666
25.999999999999993        74.66666666666666        6.442934689463908
25.7247841789956          73.8337600279525         6.629167340765295
25.4482713572747          73.99744514782296        6.518760607014947
25.44956835799119         73.66752005590499        6.61768023259355
25.44956835799119         73.33418672257166        6.719361226757662
25.72478417899559         73.16709336128582        6.833211474034071
25.999999999999996        73                       6.945221977054775
25.72478417899559         73.50042669461916        6.730167255290375
25.999999999999993        73.33333333333333        6.840814533731479
25.999999999999996        73.66666666666666        6.738451394626859
25.727307004782467        72.8396381758876         6.937168865902217
25.452091183778062        73.00673153717342        6.821833497657537
25.454614009564935        72.6792763517752         6.92645042406839
25.45461400956494         72.34594301844186        7.034674641418055
25.727307004782467        72.17297150922091        7.1543752802967
25.999999999999996        71.99999999999999        7.272168568189339
25.727307004782467        72.50630484255426        7.044569191032103
25.999999999999993        72.33333333333331        7.16078060700978
25.999999999999993        72.66666666666666        7.051798409964936
25.72762857402448         71.83933718865342        7.266884263358897
25.454935578806953        72.01230869787435        7.145463391929798
25.455257148048965        71.67867437730685        7.2588087015338765
25.999999999999993        69.99999999999999        7.998154697986831
25.727376354877578        70.1722967046798         7.870064527663926
25.454752709755155        70.34459340935959        7.739637777049637
25.72806417471162         69.83929351158116        7.999823150360317
25.4554405295892          70.01159021626097        7.867368600227349
25.45612834942324         69.67858702316232        7.998309849280859
25.45475270975516         70.67792674269293        7.61497624264025
25.727376354877578        70.50563003801312        7.743563651133902
25.999999999999993        70.33333333333331        7.869814479336181
25.727376354877578        70.83896337134647        7.620092636617638
25.999999999999993        70.66666666666666        7.74450412269927
25.999999999999996        71                       7.622223628076117
25.455257148048965        71.34534104397352        7.374744488505092
25.72762857402448         71.17267052198676        7.499505070292372
25.72762857402448         71.50600385532007        7.3818334760582776
25.999999999999993        71.33333333333331        7.502816226579087
25.999999999999993        71.66666666666666        7.386131206616801
25.45500492890206         71.01163389333323        7.49340328682049
21                        50                       16.902036309230336
21.288675134594808        50.16666666666667        17.764028039666023
21.577350269189612        50.33333333333334        18.436087995673468
21.866025403784416        50.50000000000001        18.918216177252674
21                        50.333333333333336       16.79873619658321
21.288675134594804        50.5                     17.68471592334412
21.57735026918961         50.66666666666667        18.38076387567667
21                        50.66666666666667        16.73358996194528
21.288675134594804        50.833333333333336       17.643557685031304
21                        51.00000000000001        16.706597605316563
21.288675134594808        51.16666666666667        17.565496965057847
21.577350269189612        51.33333333333333        18.214345138584324
21.866025403784416        51.5                     18.653142125895894
21                        51.33333333333334        16.565357132831796
21.288675134594804        51.5                     17.41952183761423
21.57735026918961         51.66666666666666        18.063635356181912
21                        51.66666666666667        16.389725560405715
21.288675134594804        51.83333333333333        17.23915561022924
21                        52                       16.179702888038097
21.866025403784416        50.83333333333334        18.854278929066993
21.866025403784416        51.16666666666667        18.7659209119481
21.577350269189612        51                       18.309764891597244
21.288675134594808        52.16666666666666        17.162651443397696
21.577350269189612        52.33333333333331        17.828846960527315
21.866025403784416        52.499999999999964       18.17828943942708
21                        52.333333333333336       16.101103750291998
21.288675134594804        52.499999999999986       17.009316151527646
21.57735026918961         52.666666666666636       17.600775514532874
21                        52.666666666666664       15.980631073541216
21.288675134594804        52.833333333333314       16.814107320652468
21.866025403784416        52.8333333333333         17.984637491631123
21.866025403784416        53.16666666666663        17.77634668368472
21.577350269189612        52.99999999999998        17.39815997153784
21.866025403784416        51.83333333333332        18.520491573032942
21.866025403784416        52.16666666666664        18.362207344209892
21.577350269189612        51.999999999999986       17.959057996334664
22.702238762804566        51.98275178530673        19.327142179097702
22.423500976464517        52.155167856871145       19.004656532633383
22.144763190124465        52.32758392843555        18.62170561940968
22.423500976464517        51.821834523537824       19.161638210992948
22.144763190124465        51.99425059510223        18.792155410980975
22.144763190124465        51.66091726176891        18.936971526592345
22.700820597785697        52.98651781291628        18.74782042827474
22.422555533118604        53.15767854194418        18.393152161283364
22.14429046845151         53.32883927097207        17.995017690387726
22.422555533118604        52.82434520861084        18.61554683692443
22.14429046845151         52.99550593763874        18.21767986225685
22.14429046845151         52.6621726043054         18.4257031739753
22.42302825479156         52.48975653274099        18.820526640131675
22.701766041131606        52.31734046117658        19.154884839529153
22.70129331945865         52.65192913704642        18.961777589254687
22.69708679917013         53.98427625361173        18.006859961895945
22.42006633404156         54.156184169074514       17.63319494670109
22.14304586891299         54.32809208453729        17.21699952998525
22.42006633404156         53.82285083574115        17.902786449024223
22.14304586891299         53.994758751203925       17.48620544584499
22.14304586891299         53.66142541787056        17.751638800254906
22.42131093358008         53.490264688842664       18.155395349446824
22.699575998247173        53.31910395981476        18.515685694734316
22.698331398708653        53.65169010671325        18.268698872608105
22.700203299448702        56.98821341645445        15.295327638098586
22.42214400089394         57.15880894430299        14.91373275723928
22.14408470233918         57.329404472151516       14.501940003482892
22.42214400089394         56.825475610969654       15.226857943202724
22.14408470233918         56.99607113881819        14.810038324982079
22.14408470233918         56.66273780548485        15.118803828072743
22.42324565673178         57.49208199776031        14.607091826378946
22.701304955286542        57.32148646991177        14.98344047404835
22.70240661112438         57.654759523369094       14.674278927990608
21.288675134594808        55.166666666666686       15.08223692647795
21.577350269189612        55.33333333333337        15.589991574420054
21.866025403784416        55.50000000000006        15.888882141563345
21.000000000000004        55.33333333333334        14.151709343922056
21.288675134594808        55.50000000000003        14.832222806417432
21.577350269189612        55.6666666666667         15.303872188113827
21.000000000000004        55.66666666666667        13.918813359445744
21.288675134594808        55.83333333333336        14.563221555695414
21.866025403784416        55.83333333333339        15.580121427167487
21.866025403784416        56.16666666666672        15.274215810882602
21.577350269189612        56.00000000000004        15.01630905038672
21.866025403784416        54.8333333333334         16.46671270711419
21.866025403784416        55.16666666666673        16.176915517052514
21.577350269189612        55.00000000000004        15.87204787358728
22.699795306556712        54.98399703142787        17.154336319530866
22.421872005632615        55.15599802095194        16.769032849341322
22.143948704708514        55.32799901047599        16.34721479001882
22.421872005632615        54.822664687618605       17.066079250855193
22.143948704708514        54.99466567714266        16.63975467852028
22.143948704708514        54.661332343809335       16.934058381594305
22.420969169837086        54.48942442834656        17.354038376635053
22.69798963496566         54.31751651288378        17.73148797015459
22.698892470761184        54.65075677215582        17.447313422699526
22.705372875322638        55.98406816383076        16.23946955474845
22.425590384809897        56.15604544255386        15.852219899406093
22.145807894297157        56.32802272127695        15.429451812059565
22.425590384809897        55.82271210922053        16.16367191793088
22.145807894297157        55.99468938794362        15.736703080408969
22.145807894297157        55.661356054610295       16.046809446869183
22.42386719285192         56.49076052676176        15.5392436921309
22.70364968336466         56.318783248038656       15.924165124184881
22.70192649140668         56.65349833224655        15.609451151968335
22.423731195221254        55.48935506508623        16.468865535391835
22.701654496145352        55.317354075562164       16.854407034781353
22.703513685733995        55.65071111969646        16.54945144652055
23.538924873433615        56.48856716128878        16.26970005690629
23.259351015438646        56.655115913010675       15.96935300652965
22.979777157443674        56.82166466473256        15.644562200260454
23.261074207396625        56.320400828802775       16.28636274891677
22.981500349401653        56.486949580524666       15.960128828388779
22.98322354135963         56.152234496316765       16.27628591486417
23.533079794442333        57.48934291939183        15.325922420543051
23.256555951948965        57.65557280520336        15.027340552949411
22.980032109455593        57.82180269101489        14.707980746076789
23.255454296111125        57.322299751746044       15.339320917932799
22.978930453617753        57.48852963755756        15.017188892601167
22.977828797779914        57.15525658410024        15.329122657118035
23.257402655774882        56.98870783237835        15.654202586124349
23.536976513769854        56.82215908065646        15.954838759238102
23.535028154106094        57.15575100002414        15.64024621378367
23.257125432850245        57.98834659065193        14.720030623244874
23.533649275343613        57.8221167048404         15.017089568578061
23.534218756244897        58.15489049028896        14.711502337770737
23.53465262748818         54.48956987320219        18.08328552209863
23.256366853844362        54.65437892594409        17.80623424388572
22.978081080200536        54.819187978685974       17.49658450969654
23.255464018048833        54.32113866667204        18.090259457482215
22.97717824440501         54.485947719413936       17.785085668079006
22.97627540860948         54.15270746014188        18.06478427074793
23.537502549614555        55.48989730577058        17.198252711738608
23.26012599151725         55.65462092512398        16.907422901883976
22.982749433419944        55.81934454447737        16.587828516220647
23.258266801928606        55.32126388098968        17.213030265781377
22.980890243831304        55.48598750034307        16.895623144055424
22.97903105424266         55.152630456208776       17.19839146837885
23.257316827886484        54.98782140346688        17.513201793590614
23.535602601530304        54.82301235072498        17.795413662825773
23.53655257557243         55.15645482824778        17.50040272603906
23.260600099456937        55.98751087696337        16.59825513205442
23.53797665755424         55.822787257609974       16.891459773435855
23.538450765493927        56.15567720944938        16.581942221825123
24.364642540464413        58.01192521829591        15.167979242597125
24.088024439358335        58.17050490410979        14.932190741731075
23.811406338252258        58.32908458992365        14.679251236905726
24.087454958457055        57.837731118661225       15.236142623719545
23.810836857350978        57.99631080447509        14.982397982724754
23.810267376449694        57.66353701902652        15.288790349701495
23.81029120291064         57.32894964599542        15.60050501248335
24.087502611378948        57.168556372599014       15.85482132529802
24.364714019847256        57.008163099202605       16.088871358987234
24.087478784917998        57.50314374563012        15.544845472732522
24.36469019338631         57.3427504722337         15.780634316637947
24.36466636692536         57.6773378452648         15.4736702778413
24.089450971042712        56.834964453231336       16.166285346117306
23.812239562574405        56.995357726627745       15.913398919513384
23.814187922238162        56.66176580726005        16.226561578756954
23.815498592430643        56.32871988431132        16.539071172696254
24.092072311427664        56.16887260733385        16.785193402793894
24.368646030424692        56.00902533035639        17.008066747199226
24.090761641235186        56.501918530282595       16.47646407988977
24.36733536023221         56.34207125330512        16.703117695330242
24.366024690039733        56.67511717625386        16.396719232592943
24.09159820348798         55.83598265549446        17.091265864395048
23.815024484490955        55.99582993247192        16.84822848595624
23.814550376551267        55.662939980632515       17.15466118590814
21.000000000000004        35.00000000000001        7.659240750171862
21.288675134594808        35.16666666666668        8.169754321937805
21.577350269189612        35.33333333333335        8.599718934585097
21.866025403784416        35.50000000000002        8.94913458811363
21                        35.333333333333336       7.843190608014729
21.288675134594804        35.5                     8.357115610140127
21.57735026918961         35.66666666666667        8.79049165314688
21                        35.666666666666664       8.041968352607572
21.2886751345948          35.83333333333333        8.55930478509243
20.999999999999996        35.99999999999999        8.255573983950057
20.999999999999996        33.99999999999999        7.209013962133363
21.288675134594804        34.16666666666666        7.698496981821998
21.57735026918961         34.33333333333333        8.102557794442227
21.866025403784416        34.49999999999999        8.421196399994058
21                        34.33333333333333        7.361425650441128
21.288675134594804        34.5                     7.871727352923826
21.577350269189612        34.66666666666666        8.29660684833812
21                        34.66666666666667        7.51150124645385
21.288675134594808        34.83333333333333        8.042621631730723
21.866025403784416        34.833333333333336       8.592044141766173
21.866025403784416        35.16666666666668        8.768023537805956
21.577350269189612        35                       8.445597064327748
21.000000000000004        47.00000000000001        15.721443003784387
21.288675134594808        47.16666666666667        16.770365716783893
21.577350269189612        47.33333333333333        17.592590332557613
21.866025403784416        47.499999999999986       18.188116851105843
21.000000000000004        47.33333333333334        15.981106111139862
21.288675134594808        47.5                     16.995286726311885
21.57735026918961         47.66666666666666        17.78276924425829
21                        47.66666666666667        16.17102980188313
21.288675134594804        47.83333333333333        17.150468319227834
21                        48                       16.29121407601453
21.000000000000004        45.000000000000014       14.399098302280093
21.288675134594808        45.166666666666664       15.355175928790686
21.577350269189612        45.333333333333314       16.136388596794184
21.866025403784416        45.49999999999996        16.74273630629082
21.000000000000004        45.33333333333335        14.656053383654735
21.288675134594808        45.49999999999999        15.637340062665352
21.57735026918961         45.66666666666664        16.443761783168934
21                        45.666666666666686       14.932364725292171
21.288675134594804        45.83333333333333        15.938860456802868
21                        46.000000000000014       15.228032327192508
21                        44.00000000000001        13.639702956195288
21.288675134594808        44.16666666666666        14.53497072211782
21.577350269189612        44.33333333333331        15.277217691477452
21.866025403784416        44.49999999999996        15.866443864274016
21.000000000000004        44.33333333333334        13.908453851032428
21.288675134594808        44.49999999999999        14.841009057892654
21.577350269189612        44.66666666666664        15.620543468190034
21.000000000000004        44.66666666666668        14.161585633060621
21.288675134594808        44.83333333333333        15.13142828085871
21.866025403784416        44.83333333333329        16.16731793363143
21.866025403784416        45.16666666666663        16.459415414303606
21.577350269189612        44.99999999999997        15.8828543268347
21                        43.00000000000001        12.824268183830121
21.288675134594808        43.166666666666686       13.685555237328341
21.577350269189612        43.33333333333336        14.401116517836588
21.866025403784416        43.50000000000003        14.97095202535525
21                        43.33333333333334        13.070088561226912
21.288675134594804        43.500000000000014       13.952439128550886
21.57735026918961         43.666666666666686       14.689063922884996
21                        43.66666666666667        13.341900152015373
21.288675134594804        43.83333333333334        14.245314233164933
21.866025403784416        43.83333333333334        15.268993804708032
21.866025403784416        44.16666666666664        15.567491084347543
21.577350269189612        44                       14.982913057037774
21                        38.00000000000001        9.226797108389313
21.288675134594808        38.166666666666686       9.905480119214626
21.577350269189612        38.33333333333337        10.43291261534374
21.866025403784416        38.50000000000005        10.809094596776768
21                        38.33333333333334        9.436084721788664
21.288675134594804        38.50000000000002        10.125508940848691
21.57735026918961         38.6666666666667         10.663682645212575
21                        38.66666666666667        9.66636186448288
21.288675134594804        38.83333333333335        10.366527291777732
21                        39                       9.91762853647241
23.54098420304514         52.48468191696118        19.542557124304356
23.260929667958663        52.651960548946214       19.318500847895148
22.98087513287218         52.81923918093125        19.05358861588524
23.26140238963162         52.31737187307637        19.511199718276018
22.981347854545135        52.484650505061396       19.25691663156573
22.98182057621809         52.15006182919154        19.43939473654057
22.677122282131304        78.51405687276286        4.491422061087597
22.83856114106565         78.75702843638143        4.419151307334337
22.999999999999996        79                       4.319194359432772
22.505227807732318        78.75702843638143        4.325964655774331
22.666666666666664        79                       4.229402951718401
22.333333333333332        79                       4.114940378007125
23.145262275966246        78.73005663245425        4.541208621914725
22.9838234170319          78.48708506883568        4.606815217660161
23.290524551932492        78.4601132649085         4.717417764418705
23.623857885265828        78.46011326490851        4.8068168610983655
23.811928942632914        78.73005663245425        4.746300441367304
24                        79                       4.666272527751418
23.47859560929958         78.73005663245425        4.645539495917829
23.666666666666664        79                       4.554149733532294
23.33333333333333         79                       4.438457010759376
24.14908946605849         78.69854702660041        4.8517476275513305
23.961018408691405        78.42860365905466        4.912006491037618
24.298178932116983        78.39709405320082        5.012401991631791
24.333333333333332        79                       4.7394714826544915
24.482422799391824        78.69854702660041        4.926926035039607
24.631512265450315        78.39709405320082        5.089559851705296
24.666666666666664        79                       4.820890041702763
24.815756132725156        78.69854702660041        5.010324046673053
25                        79                       4.910528204896068
25.24187664857076         78.51794388950984        5.1861810659582925
25.120938324285376        78.75897194475492        5.0548467159903465
24.93669445701054         78.45751897135534        5.139307581977302
25.575209981904095        78.51794388950984        5.265062228090667
25.787604990952048        78.42563861142159        5.340691728956357
26                        78.33333333333333        5.414268233652375
25.787604990952048        78.75897194475492        5.189103633063228
26                        78.66666666666666        5.266182433721232
26                        79                       5.076655469717502
25.454271657618712        78.75897194475492        5.1264976565626315
25.666666666666664        79                       5.030324678848794
25.33333333333333         79                       4.974948923908288
20.999999999999996        32.99999999999999        6.8970242117669365
21.288675134594804        33.166666666666664       7.305277099595237
21.57735026918961         33.33333333333333        7.65930753608216
21.866025403784416        33.5                     7.959115521227763
21                        33.33333333333333        6.989192306520918
21.288675134594804        33.49999999999999        7.417755598679092
21.57735026918961         33.666666666666664       7.792096439495888
20.999999999999996        33.66666666666666        7.093188889976468
21.2886751345948          33.83333333333333        7.542062586464459
21.866025403784416        33.83333333333333        8.107919274935341
21.866025403784416        34.16666666666666        8.261946234524032
21.57735026918961         33.99999999999999        7.944715514028391
21                        32                       6.4783716500728845
21.288675134594808        32.16666666666668        6.890317790325232
21.577350269189612        32.33333333333336        7.237544831340374
21.866025403784416        32.500000000000036       7.5200527731187
21                        32.33333333333333        6.602198968762843
21.288675134594804        32.500000000000014       7.027382895891892
21.57735026918961         32.666666666666686       7.387847723783847
20.999999999999996        32.66666666666666        6.741749822660934
21.2886751345948          32.833333333333336       7.180171536666629
21.866025403784416        32.83333333333336        7.663066248791104
21.866025403784416        33.16666666666668        7.809420498160865
21.57735026918961         33.000000000000014       7.52190724308438
22.7014637726638          32.98136830693293        8.188421017050707
22.422984316370673        33.15424553795529        8.125641976433052
22.144504860077546        33.327122768977645       8.049206811158776
22.422984316370673        32.82091220462197        7.975605256912679
22.144504860077543        32.993789435644324       7.899340939865083
22.144504860077546        32.660456102311          7.752815842268669
21.000000000000004        31                       6.139040817457995
21.288675134594808        31.16666666666668        6.5248527488133075
21.577350269189612        31.333333333333357       6.852826928484105
21.866025403784416        31.50000000000004        7.122963356470447
21.000000000000004        31.333333333333336       6.256810213994643
21.288675134594808        31.500000000000014       6.6563357362192965
21.57735026918961         31.666666666666693       6.998023506759381
21                        31.666666666666664       6.369920491533049
21.288675134594804        31.833333333333343       6.783159604626935
21.866025403784416        31.83333333333337        7.253982292511789
21.866025403784416        32.1666666666667         7.3863454313945685
21.577350269189612        32.00000000000002        7.117112067629173
21                        26.999999999999996       5.0634268148942745
21.288675134594808        27.16666666666665        5.374044299420628
21.577350269189612        27.3333333333333         5.62725586702688
21.866025403784416        27.499999999999954       5.82306151771303
21                        27.333333333333336       5.134337074865101
21.288675134594804        27.499999999999986       5.450522055271615
21.57735026918961         27.666666666666636       5.709301118758168
21                        27.666666666666668       5.2179603185053995
21.288675134594804        27.833333333333318       5.539712794792131
21                        28.000000000000004       5.314296545814949
21.866025403784416        26.49999999999999        5.546964633060857
21.866025403784416        26.83333333333331        5.637878530895739
21.866025403784416        27.16666666666663        5.729910825779786
21.577350269189612        26.666666666666657       5.45092330208942
21.577350269189612        26.99999999999998        5.538530386033525
21.288675134594804        26.83333333333333        5.289744029367217
22.695772976271684        25.981736460902578       5.7367022167739785
22.419190452109262        26.15449097393505        5.682608057416305
22.14260792794684         26.32724548696752        5.619362196178569
22.419190452109262        25.82115764060172        5.5929668746352785
22.142607927946838        25.993912153634188       5.530626763464624
21.866025403784416        26.166666666666654       5.459134950413878
22.14260792794684         25.660578820300856       5.4440261675672375
21.866025403784416        25.83333333333332        5.3734401045835725
21.866025403784416        25.499999999999993       5.289880095569965
21.288675134594808        28.16666666666668        5.621836069268607
21.577350269189612        28.333333333333346       5.887152695421392
21.866025403784416        28.500000000000018       6.110246424273584
21                        28.333333333333336       5.387182331921999
21.288675134594804        28.500000000000007       5.702506807372283
21.57735026918961         28.66666666666668        5.975608385522
21                        28.666666666666668       5.463447728734908
21.288675134594804        28.833333333333336       5.786557156182013
21                        29                       5.543092736253677
21.866025403784416        27.833333333333307       5.914629339816342
21.866025403784416        28.166666666666664       6.010357642003147
21.577350269189612        27.999999999999993       5.796146667047964
22.701096452779854        27.987413958873248       6.315336472643568
22.422739436448044        28.158275972582175       6.2580967448925655
22.14438242011623         28.329137986291094       6.189733395435878
22.422739436448044        27.824942639248817       6.157351737234931
22.14438242011623         27.995804652957737       6.089416500471813
22.14438242011623         27.662471319624384       5.993260085591381
22.144555663868275        28.65994782557056        6.289972530587566
22.42291268020009         28.48908581186163        6.3597318903729985
22.701269696531902        28.318223798152708       6.418367628452802
22.423085923952137        28.819895651141096       6.4637636916165295
22.701442940283947        28.64903363743217        6.5237954400250775
22.701616184035995        28.979843476711633       6.631619907360311
22.693669425986005        26.99154377968428        6.017430187597459
22.417788085252145        27.161029186456172       5.96090700504959
22.14190674451828         27.33051459322806        5.896117448421437
22.417788085252145        26.82769585312285        5.866244954748783
22.14190674451828         26.997181259894738       5.802211077304483
22.14190674451828         26.663847926561417       5.7094231032366105
22.42026376085009         27.49298591285249        6.058138664015697
22.696145101583955        27.3235005060806         6.114750868359728
22.698620777181905        27.655457232476923       6.2140529633750985
22.418489268680702        26.49109341352895        5.773400478800425
22.695071792843123        26.318338900496478       5.828226152484233
22.694370609414563        26.654941340090378       5.921802142758699
25.184669419808806        65.51757996849516        9.883155349048254
24.91223694725352         65.68130421206213        9.715953465952925
24.63980447469823         65.84502845562909        9.544281301133953
24.91235090702103         65.34877488713309        9.899546077084262
24.63991843446574         65.51249913070006        9.724931143193078
24.640032394233245        65.17996980577102        9.910698670399766
24.639246414261674        66.17834160655065        9.367762650772258
24.91167888681696         66.01461736298367        9.536834571756705
25.184111359372245        65.85089311941671        9.70143621101745
24.9111208263804          66.34793051390523        9.362457989314267
25.183553298935685        66.18420627033827        9.524459384740485
25.18299523849913         66.51751942125982        9.352224870217247
24.910186188842815        66.6816335392448         9.192298757653562
24.63737713918649         66.84574765722977        9.028464101327987
24.63831177672408         66.5120446318902         9.195834394340778
24.63779083581717         67.17989002813408        8.865764565916392
24.910599885473488        67.0157759101491         9.027068990934172
25.183408935129805        66.85166179216412        9.184464872190036
24.911013582104164        67.3499182810534         8.866189151381484
25.18382263176048         67.18580416306844        9.021054801329527
25.184236328391158        67.51994653397274        8.861994657635746
24.63894114411401         67.84696304604309        8.554346105917702
24.911588736252583        67.68345479000791        8.709868642905334
24.911734472287467        68.01694278852527        8.557764730261981
25.184382064426043        67.8534345324901         8.70742786397008
25.184527800460927        68.18692253100745        8.556845645821744
24.638365989965585        67.51342653708858        8.707929867270085
26                        67                       9.31139052119801
25.72807877613039         67.17331551132425        9.164963655795056
25.456157552260773        67.3466310226485         9.015165034607596
25.72766507949971         66.83917314041994        9.328804639395612
25.455743855630097        67.01248865174419        9.176615598254799
25.45533015899942         66.67834628083989        9.342416089068703
25.456157552260777        67.67996435598184        8.858106914656775
25.72807877613039         67.50664884465758        9.005807723257275
26                        67.33333333333333        9.15013677607334
25.72807877613039         67.83998217799092        8.850681011507838
26                        67.66666666666666        8.992912251736971
26                        68                       8.839716948188936
25.728224512165273        68.17347017650827        8.699500331012533
25.456449024330542        68.34694035301654        8.556344016013146
25.456303288295658        68.01345235449918        8.705233177576337
24.63910835807431         64.84682488704968        10.10175196581558
24.910502834703152        64.6824850496904         10.281720329057741
25.181897311331994        64.51814521233112        10.456518218721245
24.911426870862087        65.01562996841174        10.088116360785106
25.18282134749093         64.85129013105247        10.260363577591873
25.183745383649867        65.18443504977381        10.06924262103421
24.908900341008493        64.34978713762662        10.480452041894267
24.637505864379648        64.51412697498588        10.29746622419003
24.635903370684986        64.1814290629221         10.498563622873498
23.81196775605799         58.66175867876639        14.378418905826015
24.088585857164063        58.50317899295251        14.631343734022305
24.36520395827014         58.34459930713864        14.867117558259375
24.089147274969793        58.83585308179524        14.334444845257305
24.36576537607587         58.677273395981366       14.57020399286537
24.366326793881598        59.0099474848241         14.277238546414944
24.090846822762362        59.1697699417721         14.041065526647936
23.815366851643123        59.329592398720095       13.790774407353538
23.813667303850558        58.99567553874324        14.081991555259943
23.815493592089187        59.66207853261506        13.504206524559196
24.090973563208422        59.50225607566706        13.75328877891233
24.36645353432766         59.342433618719056       13.988252933738103
24.091100303654486        59.83474220956202        13.470449876782757
24.366580274773725        59.67491975261402        13.704205166667212
24.36670701521979         60.007405886508984       13.425095245202355
24.08764294852508         60.16874497475519        13.190285843035534
23.80857888183037         60.330084063001394       12.942974795118186
23.812036236959777        59.996081297808225       13.220632597614296
25.179106392409672        59.516959749243064       14.054526424832192
24.908306600013045        59.68044179499837        13.856573235985167
24.63750680761642         59.843923840753675       13.64676284277525
24.90817985956698         59.34795566110341        14.137716158350365
24.637380067170355        59.511437706858715       13.926889264690237
24.63725332672429         59.178951572963754       14.211953532211282
23.541770316682538        62.49114000480245        11.182531230775693
23.260695122935555        62.65557187902457        10.933281343036409
22.979619929188573        62.82000375324668        10.674589654288258
23.262340499273737        62.32345632069898        11.164488080250106
22.98126530552675         62.4878881949211         10.900551670934338
22.982910681864936        62.155772636595515       11.132530228090237
23.26085169737891         61.99085507259888        11.400506418259436
23.538792712892885        61.82593750860225        11.657656407798559
23.54028151478771         62.15853875670235        11.417037263358784
23.256538766858448        62.989311733198335       10.706437982678258
23.53761396060543         62.82487985897622        10.951516769853903
23.533457604528326        63.15861971314998        10.726511836751504
23.808488230962194        63.33077991411288        10.733841400049954
24.08767521347316         63.169200260901995       10.95253242975746
24.366862195984133        63.007620607691116       11.163589520591147
24.086356614932278        63.504350387744154       10.73234459314129
24.36554359744325         63.342770734533275       10.940147606139256
24.364224998902365        63.677920861375426       10.72256875316188
24.091831569550273        62.83546040672823        11.178799853879617
23.8126445870393          62.99704005993911        10.956472814752566
23.816800943116405        62.66330020576534        11.185113757274484
24.63639829603299         63.846128013756974       10.70747130716679
24.90989019170449         63.67918503929635        10.897801162860151
25.183382087376           63.51224206483573        11.08184252873905
24.90939526635649         64.01448608846148        10.68641335075729
25.182887162027995        63.84754311400086        10.867974588826566
25.182392236679995        64.18284416316598        10.659533152153973
24.91120879024538         63.34403491245419        11.115298279299155
24.63771689457387         63.510977886914816       10.92207776113775
24.639035493114754        63.17582776007265        11.142547276583144
23.816661112693566        62.33073681805133        11.417947619032178
24.091551908704595        62.170333631300196       11.644428334479002
24.366442704715624        62.00993044454908        11.861973377116188
24.091691739127434        62.50289701901421        11.40865885369878
24.36658253513846         62.34249383226309        11.623268277313192
24.366722365561294        62.6750572199771         11.39047365847153
24.090063106809772        61.837732383200105       11.886064817673553
23.815172310798744        61.99813556995122        11.65601887692107
23.813683508903917        61.665534321851126       11.900203246666392
23.81272710747463         61.33309634811144        12.150739897029117
24.088150303951195        61.17285643572072        12.38710589134941
24.363573500427766        61.01261652333           12.613486647055696
24.08910670538048         61.50529440946041        12.133600191930913
24.364529901857047        61.34505449706969        12.357011898581234
24.365486303286335        61.67749247080938        12.106507475268046
23.807534376899696        60.66515427527507        12.671009156721489
24.086598443594404        60.50381518702886        12.916021799967556
24.365662510289113        60.342476098782655       13.148532797463009
24.08555393866373         60.83888539930254        12.647784005256618
24.364618005358437        60.677546311056325       12.877996598080792
23.810130742187162        60.999125311693255       12.407829842525711
24.637610261459304        62.84406698820847        11.36562045540268
24.90835832693447         62.680513368725805       11.560494122624789
25.17910639240964         62.51695974924315        11.748210522257502
24.909783558589922        63.01227414059           11.335136323252112
25.18053162406509         62.84872052110734        11.520568102331655
25.181956855720543        63.180481292971535       11.298445437825503
24.908218496511637        62.347949981011794       11.792630245018389
24.637470431036462        62.51150360049445        11.5951305855397
24.63733060061363         62.17894021278043        11.83055119663794
25.455330158999423        66.34501294750655        9.51244230820251
25.727665079499708        66.17250647375327        9.668594187655161
26                        66                       9.820680508575162
25.727665079499708        66.5058398070866         9.496484376985793
26                        66.33333333333333        9.646487106370229
26                        66.66666666666666        9.476723777244542
25.72822313993627         65.83919332283173        9.845489571336241
25.455888219435977        66.01169979658499        9.687007257304664
25.456446279872537        65.67838664566344        9.866314518160639
21                        49                       16.60469125144877
21.288675134594808        49.16666666666665        17.5844263894221
21.577350269189612        49.33333333333329        18.352303765627237
21.866025403784416        49.49999999999994        18.908323380064132
21                        49.333333333333336       16.669311997247352
21.288675134594804        49.49999999999998        17.65129529318104
21.57735026918961         49.66666666666662        18.421420827346594
21                        49.666666666666664       16.76842701650802
21.288675134594804        49.83333333333331        17.752658470401958
21.866025403784416        49.8333333333333         18.935957255966013
21.866025403784416        50.16666666666666        18.93925485502882
21.577350269189612        49.99999999999998        18.440922549929454
21.288675134594808        48.16666666666666        17.293719495855292
21.577350269189612        48.333333333333314       18.081916928212095
21.866025403784416        48.49999999999998        18.65580637308498
21                        48.33333333333333        16.41826463649676
21.288675134594804        48.499999999999986       17.40970061785005
21.57735026918961         48.66666666666664        18.18682861171998
21                        48.666666666666664       16.522757028308174
21.288675134594804        48.83333333333332        17.503123571174598
21.866025403784416        48.8333333333333         18.757206475897632
21.866025403784416        49.166666666666615       18.841378811557448
21.577350269189612        48.99999999999997        18.278180072249974
21.866025403784416        47.833333333333314       18.362710030907856
21.866025403784416        48.16666666666664        18.518606538234366
21.577350269189612        47.999999999999986       17.941691422473113
22.70105001635951         49.98194604103407        19.81487949499767
22.42270847883448         50.15463069402272        19.577634328212543
22.14436694130945         50.327315347011364       19.278746555630896
22.42270847883448         49.821297360689364       19.576178933305403
22.144366941309446        49.99398201367801        19.28853819706518
22.14436694130945         49.66064868034465        19.273993561661058
22.702388819992436        48.9815599636923         19.68286521418643
22.423601014589764        49.15437330912818        19.484771131182107
22.14481320918709         49.32718665456406        19.226590519808134
22.423601014589764        48.82103997579486        19.398560436246825
22.144813209187088        48.99385332123074        19.150012888087097
22.14481320918709         48.660519987897416       19.05620748921316
22.42315474671212         49.487835334908766       19.544761607707148
22.701942552114794        49.31502198947288        19.755443125383213
22.70149628423715         49.64848401525347        19.799447885653642
25.456446279872537        65.34505331233011        10.05030002951816
25.72822313993627         65.17252665616505        10.212863653302003
26                        65                       10.370846220399743
25.72822313993627         65.50585998949839        10.026837056408718
26                        65.33333333333333        10.182778537970707
26                        65.66666666666666        9.999389967362497
25.727299103777334        64.83938173744372        10.403668147179506
25.455522243713602        65.01190839360876        10.238745912449897
25.454598207554664        64.67876347488742        10.432225479953367
25.454598207554668        64.34543014155409        10.631147866475493
25.727299103777334        64.17271507077704        10.800266158227139
26                        64                       10.963873093976256
25.727299103777334        64.50604840411037        10.59949661810397
26                        64.33333333333333        10.761256400252012
26                        64.66666666666666        10.56358077572649
25.727794029125334        63.83741402161191        11.007693413111436
25.455093132902665        64.01012909238895        10.83636896063397
25.455588058250665        63.67482804322382        11.04701655803234
25.456449024330542        68.68027368634988        8.411175461477654
25.72822451216527         68.5068035098416         8.552253577135383
25.999999999999996        68.33333333333333        8.69039199497013
25.72822451216527         68.84013684317495        8.408780699579316
25.999999999999993        68.66666666666666        8.544840918072394
25.999999999999996        69                       8.40306371749575
25.456128349423242        69.34525368982901        8.132719896370988
25.72806417471162         69.1726268449145         8.26920287062011
25.72806417471162         69.50596017824783        8.132832087369493
25.999999999999993        69.33333333333333        8.26473219808463
25.999999999999993        69.66666666666666        8.129762524914955
25.456288686876892        69.01276368808944        8.270146112439404
25.45558805825067         63.34149470989048        11.261846597252198
25.727794029125334        63.170747354945235       11.435316890870858
26                        62.99999999999999        11.602253409595056
25.727794029125334        63.50408068827858        11.218987300604766
26                        63.33333333333333        11.384424268282727
26                        63.66666666666666        11.171630829743224
25.72636879746988         62.83898658308105        11.655765429816062
25.454162826595212        63.00973393802629        11.48037232126807
25.45273759493976         62.6779731661621         11.704417800703503
22.701304140312978        50.9821922673707         19.693078863683684
22.42287789480346         51.1547948449138         19.407142339491124
22.144451649293938        51.3273974224569         19.0604967602286
22.42287789480346         50.82146151158047        19.49272278963217
22.144451649293938        50.99406408912357        19.159676378325173
22.144451649293938        50.66073075579024        19.23443522748848
22.423189435633986        51.48831468422581        19.29803922642691
22.701615681143508        51.31571210668271        19.598397871191683
22.701927221974035        51.649231945994714       19.476418976329647
22.422793186818968        50.48804610280159        19.549678396616603
22.701134724343998        50.31536144981294        19.8032789599482
22.701219432328486        50.648776858591816       19.7626787495103
23.537294923790178        51.48237590971921        20.010223146265556
23.25894287012831         51.649167868248384       19.82584399305684
22.980590816466435        51.81595982677756        19.598150337334218
23.258631329297778        51.31564802893638        19.948283569271496
22.980279275635908        51.482439987465554       19.73400852405747
22.979967734805378        51.148920148153536       19.842568808410853
23.26017262987996         51.983269870662376       19.680160612838915
23.53852468354183         51.816477912133195       19.877611986623357
23.539754443293486        52.15057991454718        19.721723312636293
23.538690228244647        50.48240128341731        20.25479812771359
23.259561532267426        50.64899827806845        20.112128531143696
22.980432836290202        50.81559527271957        19.924888776467135
23.259476824282935        50.31558286928957        20.15320855512894
22.980348128305714        50.4821798639407         19.980228731373096
22.980263420321222        50.14876445516182        20.006569010890285
23.259096430782602        50.982323153502406       20.0436251792937
23.538225126759823        50.81572615885128        20.20011139206955
23.537760025275           51.149051034285236       20.118586398253576
23.529827969674354        53.48814764167789        18.87611552339555
23.25224757950628         53.65352384565584        18.622807787752027
22.974667189338206        53.81890004963378        18.33305593391881
23.253492179044805        53.320937698757355       18.869948048254052
22.97591178887673         53.486313902735304       18.587545519525953
22.97715638841525         53.15372775583681        18.82718301654704
23.25721092350173         52.986449123851784       19.103192268070732
23.53726545858821         52.81917049186674        19.338345563993617
23.533546714131283        53.15365906677231        19.116198363690657
23.253855798777558        53.98733125616394        18.363226152708126
23.531436188945626        53.821955052185984       18.62522391647873
23.533044408216902        54.155762462694085       18.360947249379738
24.363112207375867        54.01019435276221        18.718284096682513
24.086959014079973        54.16998619290887        18.535935313800714
23.810805820784076        54.32977803305553        18.324269122272753
24.085350794808697        53.83617878240077        18.796943065400608
23.8091976015128          53.99597062254743        18.593603861713202
23.807589382241524        53.66216321203933        18.849553540971584
24.63725332672429         58.845618239630426       14.501910501969906
24.908179859566978        58.68128899443674        14.712628796020809
25.179106392409672        58.51695974924307        14.909393428567737
24.90817985956698         59.014622327770084       14.423345084436122
25.17910639240967         58.8502930825764         14.620782975156924
25.17910639240967         59.18362641590973        14.33582730724505
24.90761844176125         58.34861490559402        15.0051625043509
24.636691908918564        58.512944150787696       14.794660079360128
24.63613049111283         58.18027006194497        15.091357775694004
23.811999102093115        54.66309453711927        18.04402866372497
24.08815229538901         54.50330269697261        18.26361347023138
24.364305488684902        54.343510856825944       18.453880868091463
24.089345576698044        54.83661920103634        17.981622487208043
24.365498769993938        54.67682736088968        18.179808500046633
24.366692051302973        55.01014386495343        17.896066992548082
23.813899050177362        55.32997949216487        17.457054486747285
24.090295550740166        55.170061678559144       17.68965924701702
24.09094687711407         55.5030221670268         17.393399896172692
24.367343377676878        55.343104353421076       17.605941591698468
24.367994704050783        55.67606484188873        17.30994150991559
23.81294907613524         54.996537014642065       17.75411111399294
24.638144852216058        57.84575521582311        15.393061289156854
24.911647163967704        57.67958521335031        15.6019798646169
25.18514947571935         57.5134152108775         15.794734968977323
24.909632802864476        58.01410005947216        15.302456699429303
25.18313511461612         57.84793005699935        15.49739215206506
25.181120753512893        58.18244490312121        15.202278305261885
24.911670990428654        57.34499784031921        15.903620159631842
24.638168678677005        57.511167842792005       15.696726954286317
24.638192505137955        57.17658046976091        16.0016656229685
24.63617814403472         56.84442864921613        16.304688262877704
24.907642268222176        56.68069419922965        16.50161130156404
25.17910639240964         56.51695974924317        16.679640475046394
24.90965662932541         57.01284601977443        16.202649925999133
25.18112075351287         56.849111569787944       16.384740363825856
25.18313511461611         57.18126339033272        16.08977186180283
24.908952938414657        56.347648276280914       16.801502292422995
24.637488814227194        56.51138272626739        16.608557695110036
24.63879948441967         56.17833680331865        16.910977716473923
24.640656405571754        55.84502697261725        17.21099959636425
24.91266678071881         55.6810286148781         17.391938181978414
25.18467715586587         55.51703025713896        17.55088250404158
24.910809859566733        56.01433844557951        17.098684533646946
25.18282023471379         55.850340087840365       17.26439708726886
25.180963313561712        56.18364991854176        16.97398307760377
24.912015454344907        55.34806812641045        17.680629274198868
24.640005079197845        55.51206648414959        17.506282523832603
24.63935375282394         55.17910599568194        17.795690770367724
23.808991347382086        53.32788454399393        19.093804989664516
24.088154725089815        53.167621446309965       19.278133248936008
24.367318102797544        53.007358348626006       19.42910030121025
24.086752759949256        53.50190011435537        19.04518244373647
24.365916137656985        53.341637016671406       19.207450139504104
24.364514172516426        53.675915684716806       18.970511404661522
24.091873469546748        52.8331328714044         19.49620371204412
23.812710091839016        52.99339596908836        19.32288164136607
23.81642883629594         52.65890739418279        19.534022653075528
24.638570845081254        54.84524248262943        18.080138741498978
24.910449638859525        54.68034110030543        18.239531221310312
25.182328432637803        54.51543971798142        18.37424443198208
24.911232546602214        55.01420461335793        17.964116618425674
25.183111340380492        54.84930323103393        18.1078631973442
25.18389424812318         55.18316674408645        17.83340922136402
24.909256357550493        54.34702459624169        18.505288652152743
24.637377563772215        54.511925978565685       18.354888210669337
24.63618428246318         54.17860947450195        18.619968540386132
24.636416128510852        53.84419406036548        18.875441701635815
24.909720049645834        53.67819376796875        19.005513456922955
25.18302397078082         53.51219347557202        19.108499362544105
24.909488203598166        54.01260918210521        18.761410379078562
25.182792124733147        53.84660888970848        18.875766368105026
25.18256027868547         54.18102430384495        18.631014724584357
24.911122014786397        53.34391509992335        19.234970483001362
24.63781809365141         53.509915392320075       19.116283868664482
24.63922005879197         53.17563672427468        19.341837462556853
26.000000000000004        58                       15.433251167263258
25.726368797469895        58.17231991641436        15.273454408172336
25.452737594939784        58.34463983282871        15.098835161940542
25.728383158573124        57.837805070292504       15.560805779421859
25.454751956043005        58.010124986706856       15.388953285912322
25.456766317146233        57.675610140585          15.681300379993214
20.999999999999996        36.99999999999999        8.64090243831416
21.288675134594804        37.16666666666669        9.236643561626284
21.57735026918961         37.333333333333385       9.73642923205951
21.866025403784416        37.500000000000085       10.140259449613788
21                        37.33333333333333        8.846521460231797
21.288675134594804        37.50000000000003        9.443009106825228
21.57735026918961         37.66666666666673        9.943541300539815
21                        37.66666666666667        9.041819683590218
21.288675134594804        37.833333333333364       9.639053853465011
21.866025403784416        37.833333333333414       10.363023139376457
21.866025403784416        38.16666666666673        10.58596818843082
21.577350269189612        38.00000000000004        10.188136278296042
21.288675134594804        36.16666666666666        8.73531212486234
21.57735026918961         36.33333333333332        9.155636629491767
21.866025403784416        36.499999999999986       9.5165474978384
21                        36.33333333333333        8.348079673493723
21.288675134594804        36.499999999999986       8.892040652168292
21.57735026918961         36.66666666666665        9.37658799456006
20.999999999999996        36.66666666666666        8.476522491615201
21.2886751345948          36.83333333333332        9.084706308051999
21.866025403784416        36.83333333333336        9.718873851758657
21.866025403784416        37.16666666666672        9.926777835683822
21.57735026918961         37.00000000000002        9.553719798307386
21.866025403784416        35.83333333333334        9.135590410723271
21.866025403784416        36.166666666666664       9.324728047298247
21.57735026918961         36                       8.971723234336766
22.701854764121705        36.981134047467734       10.388221673199219
22.42324497734261         37.15408936497852        10.326571076657117
22.144635190563513        37.3270446824893         10.243917002128548
22.42324497734261         36.82075603164515        10.11205791476597
22.144635190563513        36.99371134915593        10.029919614217963
22.144635190563513        36.660378015822566       9.8214998563124
22.702511358579336        35.982695935616455       9.765868546804485
22.42368270698103         36.1551306237443         9.704012746983349
22.144854055382723        36.32756531187214        9.620905730661356
22.42368270698103         35.82179729041098        9.506795628446156
22.144854055382723        35.99423197853882        9.42638744612263
22.144854055382723        35.6608986452055         9.234550975549187
22.42346384216182         36.48794332769472        9.904928219610841
22.702292493760126        36.31550863956688        9.967105366408429
22.702073628940916        36.64832134351731        10.17455640853995
22.70352719971509         34.98186982142663        9.19342462110657
22.424359934404865        35.15457988095109        9.131779023625965
22.14519266909464         35.32728994047555        9.050349012628374
22.424359934404865        34.82124654761775        8.948818260025053
22.14519266909464         34.99395660714221        8.868313105673971
22.14519266909464         34.660623273808866       8.69140885298751
22.424021320692948        35.48818858568103        9.317025024164549
22.703188586003172        35.31547852615657        9.379714659262842
22.702849972291254        35.64908723088651        9.570529301162221
22.704142279000795        33.98281500172176        8.668961272647396
22.424769987262003        34.155210001147836       8.605956486659526
22.145397695523208        34.32760500057391        8.523368195775108
22.424769987262003        33.82187666781451        8.440738923293193
22.145397695523208        33.99427166724058        8.3611343313569
22.145397695523208        33.660938333907254       8.204123672819971
22.424564960833433        34.48822827438279        8.774605411566975
22.703937252572224        34.31583327495672        8.838218465249861
22.703732226143657        34.64885154819167        9.0130395814029
22.423877151816335        33.4880611028849         8.2810011895142
22.70235660810946         33.31518387186254        8.34422258155175
22.70324944355513         33.64899943679215        8.504402666750693
23.539026919892027        34.48575442860914        9.320468778187061
23.26052701316638         34.65112622621497        9.28794365679303
22.982027106440736        34.8164980238208         9.245595604432873
23.26073203959495         34.318107952980014       9.109694755199907
22.982232132869306        34.48347975058584        9.066278633784396
22.982437159297874        34.15046147735089        8.892525586686688
23.53350542597574         30.489725653889234       7.488016874030016
23.256283452808823        30.652817521382076       7.44772104237612
22.979061479641903        30.815909388874914       7.399930140873971
22.701839506474982        30.979001256367752       7.344644169523511
23.254896920703487        30.31894528794255        7.319620852593776
22.97767494753657         30.482037155435386       7.271970466035163
22.700452974369647        30.645129022928224       7.216825009628323
22.976288415431235        30.148164921995864       7.147370218089238
22.699066442264314        30.3112567894887         7.092365276625961
22.697679910158982        29.977384556049174       6.971264970516288
23.53812075013939         29.492126000392496       7.119325975006695
23.257973803479256        29.65387885227806        7.0769393299956285
22.977826856819117        29.815631704163614       7.027585661832179
23.259285894771594        29.321365159165545       6.960020224342429
22.979138948111455        29.4831180110511         6.911132661017687
22.698992001451316        29.64487086293666        6.855278074540587
22.980451039403793        29.150604317938587       6.797451535126987
22.700304092743657        29.312357169824146       6.742063053488567
23.256435362091374        29.9864120701103         7.196654872224103
23.536582308751505        29.824659218224742       7.2389725032066945
23.535043867363623        30.157192436056988       7.361869469547782
23.536755966964648        26.471169444889004       6.150327761209298
23.25572711997177         26.644627556487432       6.1116963156663004
22.974698272978888        26.818085668085857       6.067397124462316
23.256428303400327        26.308025116893532       6.015376973036195
22.975399456407445        26.481483228491957       5.971423430727884
22.976100639836005        26.144880788898057       5.8775017915578
23.534108720958894        27.492451143257966       6.454974225447899
23.256437964899217        27.657438748463065       6.414400461707849
22.978767208839535        27.822426353668156       6.367854544106423
23.253962289301267        27.32548202206674        6.312183371024866
22.976291533241586        27.490469627271832       6.2661042441307115
22.973815857643636        27.158512900875508       6.166335358408043
23.25484470463652         26.985054789277086       6.2108790053226075
23.535873551629393        26.811596677678658       6.249754906576244
23.534991136294146        27.152023910468312       6.3513037279890545
23.53954442804661         28.492246256669777       6.776057791804429
23.26023501337641         28.6547786633504         6.734163305974811
22.9809255987062          28.817311070031018       6.686017344493476
23.26006176962436         28.32396882407094        6.625841645316099
22.980752354954156        28.48650123075155        6.577944280496419
22.980579111202108        28.15569139147209        6.4722678722624885
23.259760454073998        28.98807191125797        6.845670085049233
23.539069868744203        28.82553950457735        6.887637159319844
23.538595309441796        29.158832752484923       7.002059887053951
23.25824986726179         27.990703786266998       6.518881772806982
23.535920623321466        27.825716181061903       6.559523519490101
23.537732525684035        28.15898121886584        6.666551374942259
24.36598361338882         28.010877427069172       6.87151635043094
24.09050388494142         28.17133370360271        6.844120596675209
23.81502415649401         28.331789980136243       6.812301077133057
24.088691982578844        27.838068665798772       6.734926616324697
23.813212254131443        27.998524942332306       6.70295087852673
23.811400351768867        27.66525990452837        6.59607924133033
23.540209688765408        33.488549027941254       8.804208519730215
23.261520552177203        33.65330435253476        8.768761645910013
22.982831415588997        33.81805967712826        8.723679230215842
23.26062771673154         33.31948878760515        8.604195550082263
22.981938580143336        33.48424411219865        8.559116879353574
22.981045744697667        33.15042854726904        8.398933049189178
23.261126295886076        33.98570615275739        8.936770372443279
23.53981543247428         33.82095082816388        8.971379616325763
23.539421176183154        34.153352628386514       9.14346636914476
24.365056861926078        34.0120962555557         9.37971939391555
24.08971354791473         34.16998231324018        9.366802576656895
23.81437023390338         34.32786837092466        9.347052371414065
24.090107804205857        33.837580513017556       9.192335011851341
23.814764490194506        33.995466570702035       9.17131738449015
23.815158746485633        33.6630647704794         9.000498053789517
23.816225183042757        33.32893956883724        8.833528246782638
24.092240677320106        33.16933010973322        8.856377037491388
24.36825617159745         33.0097206506292         8.872754891856355
24.09117424076298         33.50345531137538        9.021981716914224
24.367189735040327        33.343845852271365       9.036994443695203
24.366123298483203        33.67797105391353        9.20598261104825
24.367526098068616        30.008641398258113       7.579100766138569
24.08951920737099         30.16900281680182        7.553882739421278
23.811512316673365        30.32936423534553        7.523521442051761
24.091057648758877        29.836469598969575       7.428560018483752
23.81305075806125         29.99683101751328        7.397786379341854
23.814589199449134        29.664297799681037       7.275301754773146
21                        40                       10.533411795468368
21.288675134594808        40.16666666666667        11.24889599869272
21.577350269189612        40.33333333333334        11.84937313722628
21.866025403784416        40.50000000000001        12.334843211068884
21                        40.333333333333336       10.762044719099663
21.288675134594804        40.5                     11.51196055717871
21.57735026918961         40.66666666666667        12.146869330566966
21                        40.66666666666667        10.988733895309977
21.288675134594804        40.833333333333336       11.773081368243776
21                        41                       11.213479324099316
21.288675134594808        41.16666666666667        11.999201534598905
21.577350269189612        41.33333333333334        12.654451323008276
21.866025403784416        41.50000000000001        13.179228689327156
21                        41.333333333333336       11.505546107038246
21.288675134594804        41.5                     12.300420014077
21.57735026918961         41.66666666666667        12.964821499025426
21                        41.66666666666667        11.811502985391991
21.288675134594804        41.833333333333336       12.615528588969857
21                        42                       12.131349959160337
21.866025403784416        40.83333333333334        12.612385681991451
21.866025403784416        41.16666666666667        12.89384750807752
21.577350269189612        41.00000000000001        12.398700649205812
21.288675134594808        42.16666666666666        12.888340409428986
21.577350269189612        42.33333333333331        13.535572310883092
21.866025403784416        42.499999999999964       14.073045663522601
21                        42.33333333333334        12.312913522769902
21.288675134594804        42.49999999999999        13.119668205933518
21.57735026918961         42.66666666666664        13.816664340282202
21                        42.66666666666667        12.543886264326645
21.288675134594804        42.83333333333333        13.40040518038484
21.866025403784416        42.83333333333332        14.36607704670077
21.866025403784416        43.16666666666667        14.665379167311652
21.577350269189612        43                       14.105755060342926
21.866025403784416        41.83333333333333        13.47330949657492
21.866025403784416        42.16666666666664        13.771248487973343
21.577350269189612        41.99999999999999        13.248267812878874
22.702375257461366        47.980643041078764       19.30378268857684
22.423591972902383        48.15376202738584        19.14815003641087
22.1448086883434          48.326881013692905       18.932157931246913
22.423591972902383        47.82042869405251        18.986155052006993
22.1448086883434          47.993547680359576       18.78256052161967
22.1448086883434          47.66021434702625        18.61426643951664
22.423596493746075        48.48740100159034        19.285992852236234
22.702379778305055        48.31428201528327        19.455418762261438
22.702384299148743        48.64792098948779        19.581779604131317
22.143934128818195        47.32614566518713        18.420977636046103
22.421842853851977        47.15229133037426        18.597508631252644
22.699751578885756        46.978436995561395       18.717709836725465
22.42271741337718         47.48636001221338        18.802613639661647
22.700626138410957        47.312505677400516       18.93463105007298
22.70150069793616         47.64657435923964        19.129988667356844
21.288675134594808        46.166666666666686       16.183128550343064
21.577350269189612        46.33333333333336        16.952984251216975
21.866025403784416        46.50000000000002        17.537599429814296
21.000000000000004        46.33333333333334        15.391411274964266
21.288675134594808        46.500000000000014       16.372026909880447
21.577350269189612        46.666666666666686       17.167402022519987
21.000000000000004        46.66666666666667        15.555881500495001
21.288675134594808        46.83333333333334        16.56201654717676
21.866025403784416        46.83333333333334        17.765596082136437
21.866025403784416        47.166666666666664       17.98243522256688
21.577350269189612        47                       17.385574933484623
21.866025403784416        45.833333333333314       17.01822061488641
21.866025403784416        46.16666666666667        17.283174989394308
21.577350269189612        46                       16.7036379842368
22.421842853851977        46.81895799704094        18.37268678060628
22.143934128818195        46.9928123318538         18.205725896453554
22.143934128818195        46.659478998520484       17.979316644969188
22.701296890313227        45.980536651234054       17.976827745308807
22.42287306147029         46.15369110082271        17.87857973250547
22.144449232627352        46.32684555041136        17.732170294007283
22.42287306147029         45.820357767489355       17.608897143568434
22.144449232627352        45.99351221707801        17.470116779328684
22.144449232627352        45.660178883744656       17.197533330562397
22.422357957661134        46.486324548931826       18.133903621505794
22.700781786504066        46.31317009934317        18.24032917234755
22.70026668269491         46.64580354745228        18.487289869486396
23.536697687467658        46.48614644977282        18.860061711507118
23.257715651273692        46.65024329836901        18.849620965227423
22.978733615079722        46.81434014696521        18.802170340300133
23.25823075508285         46.3176098502599         18.601887752943654
22.979248718888883        46.48170669885609        18.563093750538798
22.979763822698036        46.14907325074698        18.30747643087762
22.700066187311876        44.97911907825956        17.118306677891336
22.422052592802725        45.15274605217303        17.04276382962871
22.14403899829357         45.32637302608649        16.91757370576185
22.422052592802725        44.81941271883969        16.744556119066072
22.14403899829357         44.99303969275316        16.62680940448698
22.14403899829357         44.65970635941982        16.327268514526985
22.422462827136506        45.48655190983119        17.330893515728118
22.70047642164566         45.31292493591772        17.41460642528955
22.700886655979442        45.646730793575884       17.700780114428554
23.534773663388386        45.48774859460991        18.063968272178673
23.256948072363336        45.65201128015129        18.067505768100816
22.97912248133828         45.81627396569267        18.038458925810726
23.25653783802955         45.31820542249313        17.78168617458273
22.978712247004495        45.48246810803451        17.7575253136117
22.978302012670714        45.14866225037635        17.466465643153633
23.25758941372309         45.98481056520559        18.340713839043605
23.535415004748142        45.82054787966421        18.341366908997315
23.536056346107898        46.15334716471851        18.606731388773426
22.701847169313325        43.978869219820936       16.201273175181814
22.423239914137024        44.152579479880615       16.133638301396545
22.14463265896072         44.32628973994028        16.022028531093888
22.423239914137024        43.8192461465473         15.824872145580342
22.14463265896072         43.99295640660697        15.718169063222744
22.14463265896072         43.659623073273664       15.414765095638172
22.42264625346987         44.48599609936015        16.44149385254931
22.701253508646175        44.31228583930047        16.511744294054477
22.700659847979026        44.645702458780015       16.817422128291135
22.70058477956616         42.97817827847549        15.260752256060185
22.422398320972246        43.152118852317          15.203222001621437
22.14421186237833         43.326059426158515       15.106621924719665
22.422398320972246        42.818785518983645       14.892371140054852
22.14421186237833         42.992726092825166       14.798410064914682
22.14421186237833         42.65939275949181        14.49646894254225
22.422819117554635        43.48568249943215        15.514082136692652
22.701005576148546        43.31174192559064        15.574329355284158
22.701426372730936        43.64530557270579        15.887836328324612
21.288675134594808        39.166666666666664       10.547677716344275
21.577350269189612        39.33333333333332        11.091958846981147
21.866025403784416        39.49999999999998        11.55047192838309
21                        39.333333333333336       10.107300785698557
21.288675134594804        39.49999999999999        10.765237112774807
21.57735026918961         39.66666666666665        11.337405390616235
21                        39.666666666666664       10.312561872030617
21.288675134594804        39.83333333333332        10.99838534631131
21.866025403784416        39.83333333333332        11.805289883277979
21.866025403784416        40.166666666666664       12.066746977506613
21.577350269189612        40                       11.590069694254414
21.866025403784416        38.833333333333364       11.057137168922576
21.866025403784416        39.16666666666667        11.304262946124663
21.577350269189612        39.000000000000014       10.878279143568722
22.700235244639316        39.984209500688166       12.597368982142347
22.422165297687684        40.15613966712545        12.5382950992519
22.144095350736052        40.32806983356273        12.4507865088941
22.422165297687684        39.82280633379211        12.2669714206903
22.14409535073605         39.994736500229386       12.181076552832165
22.144095350736052        39.661403166896044       11.918005736103805
22.69987261816316         40.97917701617015        13.441478355973716
22.421923546703578        41.152784677446775       13.385625348624682
22.143974475243997        41.32639233872339        13.298208793075904
22.421923546703578        40.81945134411344        13.09807275395095
22.143974475243997        40.99305900539005        13.011741905114194
22.143974475243997        40.65972567205672        12.729194372316098
22.42204442219563         40.487795505619445       12.81512233441735
22.70011436914726         40.31586533918216        12.87261558905119
22.69999349365521         40.647521177676154       13.153985380328237
23.532401624952964        40.48972221124254        13.50434856249271
23.25489195602303         40.652873812885076       13.501344452868786
22.977382287093093        40.816025414527616       13.480387717362397
23.25501283151508         40.32121797439108        13.21662142215977
22.977503162585144        40.484369576033615       13.194279714185262
22.9776240380772          40.15271373753963        12.91429489537639
22.980167793709228        39.8194292575632         12.639482229267252
23.26010034277914         39.65464901443822        12.664998287951805
23.540032891849048        39.48986877131325        12.673917158196005
23.257556587147107        39.98793349441465        12.937834699149404
23.53748913621702         39.823153251289675       12.94477731448212
23.53494538058499         40.15643773126611        13.221587782581059
23.539290533768305        36.483077337349854       10.498358708306876
23.26014527721944         36.649096240722486       10.473868121824772
22.98100002067057         36.81511514409511        10.437155776788895
23.26036414203865         36.316283536772055       10.262354857973154
22.98121888548978         36.48230244014468        10.224566512533343
22.98143775030899         36.149489736194255       10.018191470805728
22.98021891856525         37.148659513258806       10.656200530089848
23.259364175114115        36.982640609886175       10.691428252529109
23.53850943166298         36.816621706513544       10.714434216414514
23.258583073008786        37.31618497904987        10.915068979517148
23.537728329557652        37.15016607567725        10.936590320805882
23.53694722745233         37.483710444840945       11.164827021481033
22.700886606211846        38.98359395310865        11.802867318199278
22.422599538736037        39.15572930207243        11.743554783428232
22.14431247126023         39.3278646510362         11.659422986822893
22.422599538736037        38.822395968739116       11.493733133341053
22.144312471260225        38.994531317702894       11.411407670650062
22.14431247126023         38.661197984369586       11.162475559533679
22.42238241821186         39.489267817932266       12.002253377090687
22.70066948568767         39.31713246896849        12.061681756243274
22.700452365163493        39.650670984828324       12.326515644224369
23.260317463303316        39.321110498578385       12.396107725068841
22.980384914233404        39.48589074170336        12.369610278866784
22.98060203475758         39.152352225843515       12.105757778403138
22.978919299268448        38.81776291393786        11.846322416984684
23.25695199232505         38.651931874767065       11.875211118697617
23.534984685381648        38.486100835596275       11.889533423337694
23.25863472781418         38.986521186672725       12.132651949711683
23.53666742087078         38.820690147501935       12.144979723947506
23.538350156359915        39.15527945940759        12.406440968900277
22.700606160526874        37.98152653270164        11.06573457951391
22.422412574946055        38.15435102180112        11.007421757173216
22.144218989365235        38.32717551090058        10.921875096260798
22.422412574946055        37.82101768846779        10.772857960660353
22.144218989365235        37.99384217756726        10.693029993831479
22.144218989365235        37.66050884423394        10.46436625069374
22.422506056841044        38.48837349527011        11.247121284022366
22.700699642421863        38.31554900617064        11.304533169939278
22.700793124316853        38.64957147963965        11.5502440828344
22.422828776144332        37.487553526723154       10.546975623088894
22.70143856292343         37.31459820921237        10.608581517497639
22.70102236172515         37.64806237095701        10.834419152935851
23.256858510430057        38.31790940129807        11.6254354615886
22.978825817373455        38.48374044046886        11.595122970747903
22.978732335478465        38.14971796699986        11.350835846980601
23.258166871810513        37.64964914079451        11.145640779228765
22.979386516168695        37.81558783674808        11.112609965239706
22.97980271736697         37.48212367500344        10.881666352094882
23.257512691120283        37.98377927104629        11.382338591746548
23.5362930467621          37.81784057509272        11.399996764775928
23.535638866071874        38.151970705344496       11.64156556539484
23.53708145340955         47.48687662757454        19.522469692275482
23.258846054760156        47.65146543207595        19.490440277990785
22.980610656110763        47.81605423657736        19.417544610091223
23.257971495234955        47.317396750236824       19.294889293635546
22.979736096585555        47.48198555473823        19.232872107303628
22.978861537060354        47.14791687289911        19.02663600845228
23.25784357325432         46.983820024302915       19.0814227407244
23.536825609448286        46.81972317570672        19.099199594349194
23.536953531428917        47.15329990164063        19.320002254605285
24.36497061848626         51.01005818087027        20.329199353383377
24.089078720254236        51.167497423819924       20.258206837512937
23.813186822022207        51.32493666676956        20.151881435140332
24.089543821739056        50.83417254838595        20.338760340666305
23.81365192350703         50.9916117913356         20.246339812711025
23.81411702499185         50.65828691590163        20.313959932109675
23.813508406946738        51.658312259533545       20.031656051250632
24.089400305178764        51.500873016583895       20.15152233074679
24.36529220341079         51.343433773634246       20.236055723740726
24.08972189010329         51.834248609347874       20.020371173152938
24.365613788335317        51.676809366398224       20.118445443270424
24.365935373259852        52.01018495916221        19.976368511972527
23.815967926450046        52.32651626436152        19.721829609542596
24.090951649854947        52.168350611761866       19.866433405431966
24.091412559700846        52.500741741583134       19.69092775923071
24.366396283105747        52.34257608898347        19.8131641760368
24.366857192951645        52.67496721880474        19.63074143911608
23.81473816669839         51.99241426194753        19.888381587569075
24.63791419933491         52.84389214883171        19.54994595917605
24.908510295872276        52.680425949037414       19.64308996673854
25.17910639240964         52.51695974924312        19.70853232389757
24.909816155329338        53.01217052448038        19.447333246663714
25.1804122518667          52.84870432468608        19.525127380367337
25.181718111323757        53.18044890012905        19.3251163932495
24.908049386026377        52.34803481921615        19.81992215021853
24.637453289489013        52.511501019010446       19.739182619869005
24.63699237964311         52.17910988918918        19.909200879576936
23.537173443370765        43.485833750524996       16.24402693001022
23.258731352018287        43.65017890695698        16.255742849639248
22.980289260665806        43.81452406338896        16.24149159802974
23.258310555435898        43.31661525984183        15.941228340569506
22.979868464083417        43.48096041627381        15.927515920066325
22.979447667501027        43.14739676915866        15.613470115919492
23.537108442496365        44.485928797437055       17.172818144531586
23.25809435743487         44.65032555771123        17.18467699604226
22.979080272373373        44.81472231798539        17.166506507162303
23.25868801810202         44.316908938231684       16.878444582663878
22.979673933040523        44.48130569850585        16.86294802567285
22.980267593707673        44.147889079026314       16.55459625954738
23.258709685060154        43.98354392259433        16.56848857292159
23.537151776412628        43.819198766162344       16.556413715057325
23.537130109454495        44.1525637817997         16.866010786564374
23.257316097732208        44.984265490102175       17.48675972555151
23.536330182793705        44.819868729828          17.477024467558596
23.53555192309104         45.15380866221896        17.774074510107738
24.365035886748682        47.00958639487818        19.43820902805894
24.089051075635638        47.1686831391103         19.49442965213168
23.813066264522593        47.327779883342416       19.522516540203846
24.08892315365501         46.83510641317639        19.278654741126424
23.812938342541962        46.994203157408506       19.313395365865947
23.812810420561334        46.660626431474604       19.085938968942504
24.365655185968773        44.008858137087834       17.02322163405049
24.089472938144638        44.16788169053758        17.092517580285165
23.8132906903205          44.32690524398731        17.142383083778768
24.08949460510277         43.83451667490023        16.786890392441162
23.813312357278633        43.993540228349964       16.8361658108733
23.813334024236767        43.66017521271261        16.527158824427715
23.813480751414993        44.660516560434814       17.446426562286874
24.089662999239128        44.50149300698507        17.39530726638454
24.365845247063262        44.34246945353533        17.32475752774114
24.089853060333617        44.835104323432574       17.693077410364197
24.366035308157752        44.67608076998283        17.621273879312074
24.366225369252245        45.00969208643033        17.912770688763285
24.08907480063096         45.16904425582352        17.985038699598427
23.811924232009673        45.32839642521672        18.0354378940703
23.81270249171233         44.99445649282576        17.744510368417632
23.81137375382406         45.66168164415289        18.315991455751448
24.088524322445345        45.502329474759705       18.266652700322215
24.36567489106663         45.3429773053665         18.19544512852948
24.087973844259732        45.835614693695874       18.538226465201138
24.365124412881016        45.67626252430268        18.46807933245099
24.364573934695404        46.00954774323886        18.73067330052781
23.812656436543577        46.327280214261506       18.842802100975412
24.08861518561949         46.16841397875018        18.79967263064894
24.088769169637246        46.501760195963286       19.04679530483876
24.364727918713164        46.34289396045196        18.981781780940196
24.36488190273092         46.676240177665065       19.217627023450646
23.812015095183817        45.9944809292072         18.585413856884642
24.36587046278807         38.01077314096471        11.878370697017454
24.08890853698593         38.1692157058419         11.892073150010898
23.81194661118379         38.327658270719084       11.895794058784311
24.08956271767616         37.83508557559012        11.648956490976182
23.81260079187402         37.993528140467305       11.650251800295445
23.813254972564245        37.65939801021553        11.411108599130653
23.53907520477765         35.486766347973536       9.885945081985115
23.260220589378214        35.65207621052117        9.85710626826921
22.981365973978775        35.81738607306882        9.817080756542362
23.260559203090132        35.31846750579123        9.661891399805793
22.981704587690693        35.48377736833887        9.621803699489535
22.98204320140261         35.15016866360893        9.431051246179617
23.260543108128257        34.9847968660031         9.472280400460487
23.539043014853902        34.81942506839727        9.503686623775177
23.539059109815774        35.153095708185404       9.692178725041114
23.26029236570843         35.98417987364661        10.056762853488811
23.53914698110787         35.81887001109897        10.084147538160838
23.539218757438086        36.15097367422441        10.288285413601445
24.3650978306426          36.01027024310971        10.528042536581667
24.089828731684506        36.167872607856424       10.526393908404156
23.814559632726404        36.32547497260314        10.516499298979216
24.089756955354286        35.83576894473099        10.31981181722386
23.814487856396184        35.993371309477695       10.30817160603642
23.814416080065968        35.66126764635226        10.105779332358342
23.815223486277986        35.32742146859316        9.907973167798392
24.091371767778323        35.168076589212774       9.922516276687919
24.36752004927866         35.00873170983239        9.92957440865367
24.0905643615663          35.50192276697187        10.118432862797524
24.36671264306664         35.34257788759149        10.123601416312788
24.36590523685462         35.6764240653506         10.323090792288724
23.81519129635424         34.660080189016895       9.528565396117706
24.090534610365587        34.50219413133241        9.546685138720962
24.36587792437694         34.34430807364792        9.557971493340103
24.091355672816448        34.834405949424635       9.731600606273222
24.3666989868278          34.676519891740156       9.741256498252818
23.815207391316115        34.99375082880502        9.715632154119115
22.13823622319974         25.327283038676175       5.356337611931073
22.41044704261506         25.154566077352357       5.41496143817128
22.682657862030382        24.98184911602854        5.465751574290588
22.414818747362162        25.487861858977038       5.503530401352948
22.687029566777483        25.315144897653216       5.555200945017843
22.691401271524583        25.648440679277897       5.645517825845704
23.51324972764649         25.462979229887214       5.858749730269061
23.24075747718822         25.635898306892337       5.823045014572191
22.96826522672995         25.808817383897455       5.7823625100738205
23.23638577244112         25.302602525267655       5.730639431153421
22.963893521982854        25.475521602272778       5.690567522900216
22.95952181723575         25.142225820648093       5.599640045827217
24.3520208700357          25.007650340648695       5.9674522326361235
24.356035472993753        25.341805072419106       6.061521528504051
24.360050075951804        25.675959804189514       6.157136693388368
24.364064678909855        26.010114535959925       6.2542977272891065
24.0724304892393          25.159426637061536       5.934765948075101
24.076445092197346        25.493581368831943       6.028849071487349
24.080459695155398        25.82773610060235        6.124478063915987
23.792840108442896        25.311202933474373       5.8985317806194315
23.796854711400943        25.64535766524478        5.992628731576
22.96322779040081         24.80274551064992        5.511129347208843
23.24379771877124         24.6236419052713         5.551745075602037
23.524367647141666        24.444538299892685       5.587598759470389
23.24009174560618         24.96312221526948        5.640692913979253
23.520661673976605        24.784018609890857       5.676983737606393
23.516955700811547        25.123498919889034       5.767367394539292
24.076136462404357        24.81994632706336        5.842687860764182
23.796546081607953        24.971722623476197       5.806801569099158
23.80025205477301         24.63224231347802        5.716070036375587
23.248592890294276        25.971961711892934       5.918395267960079
23.52108514075254         25.799042634887808       5.954310955560771
23.528920553858594        26.135106039888406       6.051503632540852
23.812525537613052        26.31748447524598        6.188789280648972
23.804690124506998        25.981421070245382       6.08989328026833
24.088295108261452        26.163799505602952       6.223445936008908
22.41044704261506         24.821232744019024       5.32975581526636
22.138236223199737        24.993949705342843       5.2726514583504684
21.866025403784416        25.166666666666657       5.207713411313789
22.13823622319974         24.660616372009507       5.187452373325001
21.866025403784416        24.833333333333325       5.124033795612666
21.866025403784416        24.499999999999996       5.038841248466398
21                        25.999999999999993       4.803090748315442
21.288675134594808        26.16666666666666        5.104263563314409
21.577350269189612        26.33333333333332        5.352221524896259
21                        26.33333333333333        4.8882846335878565
21.288675134594804        26.499999999999993       5.196211394547279
21                        26.666666666666664       4.975063322447504
21.577350269189612        25.66666666666666        5.178834193350547
21.577350269189612        25.999999999999993       5.2644604407150535
21.288675134594804        25.83333333333333        5.016571077599003
21                        24.999999999999996       4.60978295529634
21.288675134594808        25.166666666666664       4.875632439924624
21.577350269189612        25.33333333333333        5.102331486682462
21                        25.333333333333332       4.676054241941032
21.288675134594804        25.499999999999993       4.947019436580929
21                        25.666666666666664       4.740490172947325
21.577350269189612        24.666666666666664       4.948416154403152
21.577350269189612        24.999999999999996       5.026130286265336
21.288675134594804        24.83333333333333        4.805396723346494
21.000000000000004        24.000000000000004       4.392872868597053
21.288675134594808        24.166666666666668       4.6666638680206995
21.577350269189612        24.33333333333333        4.881986661310574
21.000000000000004        24.333333333333336       4.456091849016204
21.288675134594808        24.499999999999996       4.731488104776689
21                        24.666666666666664       4.528395211249279
21.275764861627508        23.822981266070254       4.558068381445292
21.55152972325501         23.645962532140505       4.682778941993808
21.827294584882512        23.468943798210756       4.767004550242546
21.564439996222312        23.98964793273692        4.7836659246606255
21.840204857849812        23.812629198807166       4.860183029000746
21.853115130817116        24.15631459940358        4.950795261742076
23.815989921274824        26.65037025827538        6.2873360947915025
24.091759491923224        26.496685288632357       6.321873790036981
24.367529062571624        26.343000318989326       6.352606621202721
24.095223875584995        26.829571071661753       6.422265385425099
24.370993446233395        26.675886102018726       6.452879256476411
24.37445782989517         27.00877188504813        6.555115633110094
23.81422509060432         27.33122472385469        6.492625791855927
24.094341460249744        27.16999830445141        6.526006261076631
24.091516721414294        27.504033485125092       6.629271736455
24.371633091059717        27.342807065721807       6.6581931343924
24.368808352224267        27.676842246395488       6.763660040166089
23.815107505939572        26.990797491065035       6.388920105300739
25.186425384900303        25.515500364687608       6.316918943122224
24.912305149570155        25.680371755111715       6.298909368051341
24.638184914240004        25.845243145535818       6.278035629440288
24.908290546612104        25.346217023341303       6.202302949558334
24.634170311281952        25.511088413765407       6.181151903243493
24.6301557083239          25.176933681995          6.085814046062948
24.63612665110899         26.17917404948575        6.375032915006812
24.91024688643914         26.01430265906164        6.395565253953887
25.184367121769288        25.849431268637534       6.4132334293608615
24.908188623308128        26.34823356301157        6.494058927712711
25.182308858638272        26.183362172587465       6.511385703455719
25.180250595507264        26.517293076537392       6.61137576540676
24.9116530069699          26.681119346040973       6.595580377841602
24.64305541843253         26.844945615544553       6.576827000409366
24.639591034770763        26.51205983251515        6.474948087028059
23.81063656298972         30.66358639249899        7.653687714434446
24.088643453687343        30.503224973955277       7.6834273285108425
24.366650344384965        30.34286355541157        7.708023671934927
24.087767700003695        30.83744713110874        7.816429605091168
24.36577459070132         30.677085712565027       7.840404265222158
24.364898837017673        31.011307869718486       7.976242546000293
22.98107362800234         31.14822905743744        7.531254505627378
23.258295601169255        30.9851371899446         7.578784898322156
23.535517574336172        30.82204532245176        7.618820221168734
23.26030774952969         31.31745685850713        7.713439977896786
23.537529722696608        31.154364991014287       7.753214791936021
23.539541871057043        31.486684659576817       7.891200586331846
24.08977984836413         31.169766799671265       7.953265861800273
23.814660859710585        31.328225729624037       7.924918541910809
23.81264871135015         30.995906061061515       7.7875075163583585
22.70236197888401         31.98086240563291        7.749876202039062
22.42358312051748         32.15390827042195        7.6880884304001675
22.14480426215095         32.326954135211          7.61148062076002
22.42358312051748         31.820574937088622       7.551057969191616
22.14480426215095         31.99362080187766        7.47611171929372
22.14480426215095         31.66028746854433        7.342087020668716
22.423283718444075        32.487410237521956       7.829594341227398
22.702062576810604        32.31436437273291        7.891552802184954
22.701763174737202        32.64786633983292        8.037734407188847
22.144630104681273        31.32633375212261        7.209960023223572
22.423234805578126        31.15266750424518        7.283853627574594
22.423408963047805        31.486621220666898       7.415460047970495
22.70201366394466         31.31295497278947        7.475730012870278
22.702187821414334        31.646908689211187       7.610807357042157
23.260481906999367        31.651410574928846       7.852127850798057
22.981421942941687        31.816136490280876       7.8050197227004725
22.981247785472014        31.482182773859158       7.6661413637512865
23.538500923572737        32.4875873761578         8.328153365953751
23.259488539936427        32.652181019749506       8.290176304488629
22.980476156300114        32.81677466334122        8.243598854854318
23.25978794200983         32.3186790526495         8.14000836490656
22.980775558373516        32.483272696241215       8.093171580132367
22.981074960446918        32.1497707291412         7.947249310268387
23.260134924504598        31.985044813789173       7.994031216866919
23.539194888562275        31.82031889843714        8.032777730901653
23.538847906067506        32.153953137297464       8.178428657442243
23.26005812833398         32.98583490367733        8.444912635848635
23.539070511970294        32.821241260085614       8.482291834338849
23.53964010036785         33.15489514401344        8.640976885597649
24.09167108892255         32.8356762258054         8.695021675491933
23.8156555946452          32.99528568490942        8.671234748716712
23.815086006247643        32.661631800981596       8.513487833524382
21.866025403784416        28.83333333333335        6.207029961523225
21.866025403784416        29.166666666666682       6.309150370913586
21.866025403784416        29.500000000000014       6.416607652444529
21.577350269189612        29.000000000000007       6.0723402964775515
21.57735026918961         29.333333333333343       6.174409079573712
21.288675134594804        29.16666666666667        5.88323744084342
22.423085923952137        29.15322898447443        6.571193508410861
22.144555663868275        29.32661449223722        6.499522756772258
22.144555663868275        28.99328115890389        6.392079207609621
22.14324357257594         29.659128185349736       6.609634903202131
22.421773832659795        29.48574267758694        6.681471154689885
22.42046174136746         29.818256370699455       6.794520675892754
21                        29.333333333333336       5.6542796719361785
21.288675134594804        29.500000000000007       5.9954510951302575
21.57735026918961         29.66666666666667        6.28764945246486
21                        29.666666666666664       5.776979992555961
21.288675134594804        29.833333333333336       6.119178134354378
21                        29.999999999999996       5.911193698113359
21.288675134594808        30.166666666666657       6.231636792542461
21.577350269189612        30.333333333333314       6.511859103758683
21.866025403784416        30.499999999999975       6.7518606317621375
21.000000000000004        30.333333333333332       5.965758994725612
21.288675134594808        30.49999999999999        6.325897024032089
21.577350269189612        30.666666666666647       6.645814270125853
21.000000000000004        30.666666666666664       6.04170803450712
21.288675134594808        30.83333333333332        6.441540998691139
21.866025403784416        30.83333333333333        6.87369395826131
21.866025403784416        31.166666666666686       6.997394866497449
21.577350269189612        31.000000000000004       6.748386808436536
21.866025403784416        29.833333333333336       6.526617142865437
21.866025403784416        30.166666666666654       6.6383681359712865
21.577350269189612        29.999999999999993       6.398883526769216
22.42323480557813         30.819334170911826       7.157540124475186
22.144630104681273        30.993000418789254       7.084019026687315
22.144630104681273        30.6596670854559         6.9599456118880525
22.42046174136746         30.151589704032776       6.912768583015789
22.14324357257594         30.325794852016372       6.839633803431044
22.143243572575937        29.99246151868305        6.723763601974129
22.421848273472794        30.485461937472298       7.033474640299074
24.63908353417416         60.17581071607574        13.37246550524048
24.909883326570785        60.01232867032043        13.581685267147984
25.18068311896741         59.84884662456512        13.779047824692537
24.911460053128522        60.344215545642484       13.31179877976296
25.18225984552515         60.18073349988718        13.508570706005042
25.183836572082893        60.512620375209245       13.243095068769676
24.91041554819785         60.67928575791616        13.043481193972394
24.636994524312804        60.845951140623086       12.83361172006775
24.63803902924348         60.51088092834941        13.100025488475552
25.45273759493978         58.67797316616205        14.811807035204565
25.72636879746989         58.50565324974768        14.989612264254315
26                        58.33333333333333        15.152595006163137
25.72636879746989         58.83898658308101        14.707571795823647
25.999999999999996        58.66666666666666        14.873740520550342
25.999999999999993        58.999999999999986       14.59668771042498
25.72636879746989         59.17231991641435        14.428794032376885
25.452737594939776        59.344639832828705       14.2480736038459
25.45273759493978         59.01130649949537        14.52811292677574
25.452737594939784        59.67797316616205        13.971773365918072
25.72636879746989         59.50565324974768        14.154075181547343
25.999999999999993        59.33333333333332        14.323550246693665
25.72636879746989         59.838986583081024       13.882970601702954
25.999999999999996        59.66666666666666        14.054027053947623
26                        60                       13.788118132186787
25.727945524027632        60.170873458403086       13.61724490340548
25.45589104805526         60.34174691680616        13.435570548933129
25.45431432149752         60.0098600414841         13.701171216699535
25.45273759493976         62.34463983282877        11.935280397202277
25.726368797469874        62.17231991641438        12.114617518621564
25.999999999999996        61.99999999999999        12.286221886515191
25.726368797469874        62.50565324974771        11.882631185167154
25.999999999999993        62.33333333333333        12.053111816105151
25.999999999999996        62.66666666666666        11.825122323798485
25.455891048055264        60.675080250139494       13.172850927553947
25.727945524027632        60.50420679173641        13.354886892400781
26                        60.33333333333333        13.526121731556456
25.727945524027632        60.83754012506974        13.097244139675475
26                        60.66666666666666        13.268840589205691
26                        60.99999999999999        13.016274705134316
25.17910639240964         61.51695974924309        12.468619998107187
25.452737594939762        61.344639832828726       12.660256046268685
25.72636879746988         61.17231991641435        12.842807615277746
25.45273759493976         61.67797316616206        12.412948799094753
25.726368797469878        61.50565324974769        12.594967973812226
25.999999999999996        61.33333333333332        12.767902669377262
25.726368797469874        61.838986583081024       12.352149428564053
25.999999999999993        61.66666666666666        12.5245517298375
25.45431432149751         61.0098600414841         12.913809279496737
25.180683118967387        61.18217995789847        12.721289940165509
25.182259845525138        60.847400166553854       12.979448297053041
25.452737594939755        62.01130649949541        12.171412424822549
25.179106392409636        62.18362641590979        11.982942667555445
25.179106392409636        61.85029308257644        12.22307915950535
24.635417797755057        61.1807309319677         12.572466737921957
24.908838821640096        61.01406554926078        12.781085317041109
24.907262095082345        61.34884534060539        12.524177854939065
24.63733060061363         61.84560687944708        12.072755690110824
24.908218496511633        61.68128331434508        12.274971230441174
24.908218496511633        62.01461664767844        12.031098564403774
24.636374199184342        61.51316890570739        12.31962605143574
23.53994061180419         48.48881366201459        19.998423444699586
23.260756681200274        48.65306242924049        19.93616381786226
22.981572750596353        48.81731119646639        19.830977741024462
23.260752160356585        48.31942345503599        19.81120148793396
22.981568229752664        48.48367222226189        19.717953771032867
22.981563708908975        48.15003324805737        19.579654569226395
23.25979910755837         47.98544444355596        19.662505943891144
23.53803450620776         47.82085563905456        19.704491064941024
23.538987559005975        48.15483465053457        19.863142315749073
23.538607478071786        49.48958904275369        20.24948325788375
23.25942165750103         49.65370804218048        20.14948162831926
22.98023583693027         49.81782704160727        20.004613707357144
23.25986792537867         49.32024601639989        20.10544799402192
22.98068210480791         49.48436501582668        19.97488108553646
22.981128372685554        49.15090299004609        19.916575312789426
23.26031230328947         48.98665422282019        20.03429830295659
23.539496233893388        48.822405455594286       20.109094843123238
23.539051855982585        49.155997249173986       20.192781447517945
23.259449240891982        49.98464545573502        20.16508712454764
23.538635061462738        49.82052645630823        20.27873894680748
23.53866264485369         50.151463869862766       20.280510570084182
24.37099111916158         49.00970372821833        20.33223613282533
24.093529905464983        49.169665499730115       20.339343311733785
23.816068691768386        49.329627271241904       20.31175902008667
24.093974283375786        48.836073706150415       20.258008969233728
23.816513069679186        48.9960354776622         20.242740943653683
23.81695744758999         48.662443684082504       20.14673807319185
23.814182971457697        49.663488199259334       20.352319040993194
24.091644185154294        49.50352642774753        20.392656521728693
24.36910539885089         49.34356465623574        20.398302531908616
24.089758464843612        49.83738735576496        20.418895276810026
24.36721967854021         49.67742558425317        20.437294476078158
24.365333958229524        50.0112865122706         20.44921196533397
23.81423813823961         50.32536302636841        20.354633965869244
24.089786048234565        50.168324769319504       20.41943857840937
24.08966493498681         50.501248658852724       20.392357202804906
24.36521284498177         50.34421040180382        20.435723247884603
24.36509173173401         50.67713429133704        20.39571904390111
23.814210554848653        49.99442561281386        20.367218536254928
25.17910639240964         50.51695974924316        20.360804299041504
24.90772780110185         50.68132589311887        20.379583336382687
24.636349209794055        50.84569203699456        20.369048354496655
24.9078489143496          50.34840200358565        20.418214767949458
24.636470323041806        50.512768147461344       20.42162391553881
24.636591436289564        50.179844257928124       20.447683990046837
25.17910639240964         46.516959749243206       19.126735256832863
24.90774955718932         46.68116863112154        19.250882107212707
24.636392721969003        46.84537751299985        19.354706697621445
24.907595573171562        46.34782241390843        19.02229150292054
24.636238737951242        46.51203129578675        19.13012039317115
24.63608475393348         46.17868507857364        18.890270850818883
25.456766317146233        57.342276807251665       15.973416497626456
25.728383158573116        57.17113840362583        16.13537144100232
26                        56.99999999999999        16.280599799104802
25.72838315857312         57.50447173695916        15.847873569728113
26                        57.33333333333333        15.997720174189746
26                        57.66666666666666        15.715270630242584
25.72636879746988         56.83898658308105        16.42167615797262
25.454751956042998        57.010124986706884       16.264087302524427
25.45273759493976         56.67797316616211        16.554689716619805
25.452737594939762        56.34463983282879        16.845825332899473
25.72636879746988         56.172319916414395       16.992752798698746
26.000000000000004        56.00000000000001        17.120422872443925
25.72636879746988         56.50565324974772        16.708314124812695
26                        56.33333333333333        16.842681140951594
26                        56.66666666666666        16.56274011650528
25.728225718621964        55.839010085713          17.27323248922582
25.454594516091838        56.01133000212738        17.133236479441717
25.456451437243913        55.67802017142598        17.41671903309169
25.456451437243913        55.34468683809264        17.69560518793963
25.728225718621957        55.17234341904632        17.819051178211485
26                        55                       17.921220474857236
25.72822571862196         55.50567675237966        17.54910267554199
26                        55.33333333333333        17.660209624366125
26                        55.66666666666667        17.393277090228448
25.727442810879268        54.83847990599381        18.083571471756798
25.455668529501224        55.01082332504012        17.96912869337349
25.454885621758535        54.676959811987615       18.234579457465074
24.636349209794055        51.17902537032788        20.29011812410659
24.907727801101846        51.01465922645218        20.314421455429937
25.179106392409636        50.85029308257647        20.30941076752584
24.907727801101846        51.34799255978548        20.2254927770619
25.179106392409636        51.18362641590978        20.23425043859509
25.17910639240964         51.51695974924309        20.13532331224911
24.636992379643115        51.845776555855835       20.05873057799424
24.908049386026377        51.68136815254947        20.11171551141979
24.908049386026377        52.01470148588281        19.97651132128175
25.179106392409636        51.85029308257643        20.01444463039041
25.179106392409636        52.18362641590977        19.872180967606596
24.636670794718583        51.51240096309186        20.18665767646424
25.454885621758535        54.343626478654286       18.490378531638957
25.727442810879268        54.17181323932714        18.583042077946345
26                        54                       18.65223507090401
25.727442810879268        54.50514657266048        18.33804555769817
26                        54.33333333333333        18.418041104581707
26                        54.666666666666664       18.174369572566135
25.727674656926943        53.83739782519068        18.817716302242342
25.45511746780621         54.009211064517814       18.73610079008815
25.45534931385388         53.67479565038134        18.969804399455676
25.45534931385388         53.34146231704801        19.18872694147918
25.72767465692694         53.170731158524006       19.244289643188438
26                        53                       19.27518746767179
25.727674656926936        53.504064491857335       19.038002611085286
26                        53.33333333333333        19.081535945489065
26                        53.666666666666664       18.873885146566476
25.72636879746988         52.83898658308104        19.43522875059641
25.454043454396817        53.009717741605044       19.392505010535867
25.45273759493976         52.677973166162076       19.579677036005023
25.452737594939762        52.34463983282875        19.74827415668995
25.72636879746988         52.172319916414374       19.763096052744427
26                        52                       19.752998012061006
25.72636879746988         52.5056532497477         19.608065357228494
26                        52.33333333333333        19.611533741714123
26                        52.66666666666666        19.45226356025103
25.72636879746988         51.83898658308104        19.899245681205038
25.45273759493976         52.011306499495404       19.898173292774764
25.45273759493976         51.67797316616206        20.026687447934428
23.81492832082232         36.65834095381376        10.731071305683162
24.090197419780417        36.50073858906704        10.738691966991286
24.365466518738515        36.343136224320325       10.738066647051927
24.090566107876334        36.833604570277664       10.956823161882447
24.365835206834433        36.67600220553095        10.953923893826353
24.36620389493035         37.00886818674157        11.175614276904787
23.81336611661167         37.32542969214116        11.17765843449244
24.08978500577101         37.16714893944136        11.18125418630036
24.089673861723583        37.501117257515745       11.412103431995273
24.36609275088292         37.34283650481595        11.403862603656206
24.365981606835494        37.676804822890325       11.63811474369379
23.814147218716997        36.99188532297745        10.951324571945937
25.179106392084332        34.51695974946183        9.901627461487598
24.90857761114911         34.68088373625202        9.916226461670352
24.638048830213883        34.8448077230422         9.925542110725718
24.90775654869825         34.348671918159795       9.732103247238815
24.637227767763022        34.512595904949976       9.739321548309553
24.63640670531216         34.18038408685774        9.55813389138144
23.814765769080672        29.331444619320795       7.1552793667054715
24.091410788021946        29.170763238249087       7.186380777814673
24.368055806963227        29.010081857177386       7.212630208334189
24.09123421839041         29.50361641860933        7.305887359398678
24.367879237331685        29.342935037537625       7.331620983434579
24.36770266770015         29.675788217897868       7.453777836035984
23.815714887685484        28.66485812350565        6.924037099865483
24.091194616132885        28.50440184697211        6.955515786368593
24.366674344580286        28.343945570438574       6.982570707085195
24.091885347324354        28.837469990341518       7.069561238708737
24.367365075771755        28.67701371380798        7.096275326386296
23.815240328383076        28.99815137141322        7.038236553176119
24.644226232561802        27.17793639100775        6.680395065231939
24.912823821099167        27.01411012150417        6.698609691288297
25.181421409636528        26.85028385200059        6.713866327477618
24.913994635228434        27.34710089696737        6.803849967442872
25.182592223765795        27.18327462746379        6.818567852256315
25.183763037895062        27.51626540292699        6.925480339742909
24.911169896392984        27.68113607764105        6.910800918334359
24.6385767548909          27.84600675235511        6.892812921897046
24.641401493726352        27.51197157168143        6.785409291318869
25.184217637565332        29.51902021207086        7.621557401182089
24.911987124399765        29.68222727413328        7.611198784441363
24.63975661123419         29.845434336195694       7.597046572760224
24.9121636940313          29.349374093773037       7.487474372904012
24.639933180865725        29.512581155835452       7.472522901940186
24.64010975049726         29.17972797547521        7.351165308621356
24.63885936826752         28.18013071932473        7.003548766577561
24.911452509769603        28.01526004461067        7.0208866216321475
25.18404565127168         27.850389369896604       7.034915901657929
24.911735123146222        28.349384011580288       7.133573267144237
25.1843282646483          28.184513336866225       7.146952405787319
25.18461087802492         28.518637303835845       7.261589852131023
24.64024083065046         28.84626700606354        7.232472941948993
24.91242585433769         28.682452154949694       7.248792823214582
24.912294774184495        29.01591312436136        7.366661296194042
25.184479797871724        28.852098273247513       7.37863443141754
25.184348717718528        29.18555924265919        7.498623614434538
24.63955009945899         28.513198862694132       7.116685722939798
23.81507796523865         31.661347371094976       8.066004298720785
24.090196953892193        31.5028884411422         8.093546461285785
24.365315942545735        31.34442951118942        8.115717988161341
24.090614059420254        31.836010082613136       8.237541303697657
24.3657330480738          31.677551152660357       8.258907673248723
24.36615015360186         32.010672794131295       8.405811601262435
23.814384000249113        32.32861584881563        8.35997364287235
24.090267076925485        32.16964432147346        8.385859721308606
24.09096908292402         32.50266027363943        8.538297304560478
24.36685215960039         32.34368874629726        8.557172577114146
24.36755416559892         32.676704698463226       8.712820340645443
23.814730982743882        31.9949816099553         8.210952079811177
25.181894575454272        31.516760725651224       8.426703917613684
24.90997976817014         31.68139808181125        8.423990999046655
24.638064960886           31.84603543797127        8.417026893596173
24.909562662642074        31.348276440340314       8.27935379396299
24.63764785535794         31.512913796500335       8.2712563270475
24.637230749829875        31.1797921550294         8.129200003425158
24.638926093872698        33.845605412288265       9.381366887461322
24.91279532581931         33.679114569020825       9.378038722109103
25.186664557765923        33.51262372575339        9.369734897858834
24.910275937258778        34.01389324359031        9.552699388298302
25.18414516920539         33.84740240032287        9.542289226317312
25.181625780644858        34.182181074892355       9.719586747526854
24.913861762376435        33.34498936737866        9.207865331524165
24.63999253042982         33.5114802106461         9.20941180073522
24.641058966986943        33.17735500900393        9.042205329523256
24.6376790684809          32.180023023011124       8.567274034775455
24.90959387576504         32.015385666851095       8.572744357701882
25.181508683049174        31.850748310691074       8.57396349374491
24.909207983359934        32.349373251890945       8.725446387868187
25.18112279064407         32.184735895730924       8.725171741387285
25.180736898238973        32.518723480770774       8.880328660540712
24.63908308047796         32.84605492734306        8.879727930572678
24.909909989358468        32.68238920405692        8.882252520134166
24.911885875867448        33.01368928571779        9.042860360288223
25.182712784747956        32.850023562431645       9.03906694189827
25.184688671256936        33.181323644092515       9.202202354337661
24.63838107447943         32.51303897517709        8.721357588834202
24.639679875992506        30.177395985795243       7.72445679553177
24.911910389158077        30.014188923732824       7.737595241378979
25.184140902323648        29.850981861670405       7.746940092285691
24.911833653916393        30.346150573332373       7.867242908288528
25.184064167081964        30.182943511269954       7.875573993361252
25.18398743184028         30.514905160869503       8.007459104408804
24.63792836862521         30.84584030010216        7.990702528523145
24.910957900232745        30.68037273048583        8.00110804799263
24.91026028143741         31.01432458541307        8.138416785387552
25.183289813044944        30.84885701579674        8.143579104296638
25.182592194249608        31.18280887072398        8.283327375364959
24.638804122308855        30.511618142948702       7.855850818282077
26                        31                       8.403827951569687
25.727298191818093        31.172253575217077       8.414678004790131
25.454596383636183        31.344507150434147       8.422303326804764
25.72799581061343         30.838301720289834       8.274471443813976
25.45529400243152         31.010555295506908       8.28051177519233
25.455991621226854        30.67660344057967        8.142348494760316
22.979396559105247        41.150419440668536       13.775844311575096
23.25690622803518         40.987267839025996       13.794644035848993
23.534415896965115        40.82411623738346        13.795491134240429
23.25892050004733         41.32166186516692        14.09317302507893
23.53643016897727         41.15851026352438        14.091863112237819
23.53844444098942         41.4929042896653         14.39346449648505
22.7015599321032          41.97817147716769        14.333659548948186
22.42304842266361         42.152114318111785       14.279856024146074
22.144536913224012        42.32605715905587        14.192984729004232
22.42304842266361         41.81878098477847        13.9762963480002
22.144536913224012        41.99272382572256        13.890306303156612
22.144536913224012        41.659390492389235       13.591486061459875
22.422723371817927        42.485449918547715       14.584955806042453
22.70123488125752         42.31150707760362        14.640374899203032
22.700909830411838        42.64484267803955        14.949405801573846
22.422485984683593        41.485782831112616       13.679622563769383
22.70043505614317         41.312175169835996       13.736195517879084
22.700997494123186        41.645173323501844       14.033589248870628
23.259482938027347        41.654660018832764       14.39417385384722
22.980521435065274        41.816415748000225       14.374238871334876
22.97995899708526         41.483417594334384       14.073703306912037
23.5366017569868          42.48639303096885        15.304253738039387
23.25792943117992         42.6503214468044         15.313022002994911
22.97925710537304         42.81424986263994        15.298521509001827
23.258254482025603        42.31698584636847        15.001415842584013
22.979582156218722        42.48091426220401        14.987045201553153
22.9799072070644          42.14757866176808        14.677884446220167
23.258119993307908        42.98346835332311        15.626415104941435
23.536792319114788        42.81953993748756        15.616091335014652
23.536982881242775        43.15268684400628        15.92934906567152
23.258868710026473        41.98582293260061        14.696339363132724
23.537830212988545        41.824067203433145       14.694149940170657
23.537215984987675        42.15523011720099        14.997746354022103
24.36487837074632         42.00886935709905        15.18626745831632
24.088786166159817        42.16804391505565        15.24160463535482
23.81269396157331         42.32721847301225        15.28093339526249
24.08940039416069         41.8368810012878         14.938722927861868
23.813308189574183        41.9960555592444         14.976238849507416
23.813922417575057        41.66489264547655        14.674455273918065
23.811761714322397        38.66097176278326        12.147117513169295
24.088723640124535        38.50252919790607        12.140520695094079
24.365685565926675        38.34408663302888        12.123942332798853
24.088538743263143        38.83584268997025        12.394939431455338
24.365500669065284        38.67740012509306        12.37548515985825
24.365315772203893        39.010713617157236       12.632999178195815
24.09022147875228         39.17043200187591        12.657558684611333
23.815127185300664        39.33015038659458        12.671198011278063
23.81344444981153         38.99556107468892        12.406150290052201
23.814405642678572        41.33240392715648        14.374397350243463
24.09036684436772         41.17190356464765        14.34178268759408
24.36632804605687         41.01140320213882        14.295620508536713
24.089883619264203        41.50439228296772        14.638582003724988
24.365844820953352        41.343891920458894       14.589161217124033
24.365361595849837        41.67638063877897        14.886043533717274
24.088352572355568        40.83750953850673        14.04624483192724
23.81239137066642         40.99800990101555        14.075827730286452
23.810377098654264        40.66361587487464        13.782487516579145
23.816172602490226        39.6625312464391         12.940534942093036
24.09126689594184         39.50281286172043        12.923620957535132
24.36636118939345         39.343094477001756       12.895786793228494
24.0923123131314          39.83519372156495        13.195420433869522
24.367406606583014        39.675475336846276       13.16431161167168
24.368452023772576        40.0078561966908         13.43857363352546
23.81108509122617         40.329100206391956       13.49497633784632
24.089768557499372        40.168478201541376       13.473051361523865
24.089060564927472        40.502993870024056       13.757220023500924
24.367744031200672        40.342371865173476       13.719399778746554
24.36703603862877         40.67688753365614        14.005082070416908
23.813628846858197        39.99581572641553        13.214780484063281
25.185339675071955        39.51936621438255        13.26939511726784
24.913043791305498        39.6821962084853         13.333799798942781
24.640747907539037        39.84502620258805        13.390192637695328
24.911998374115935        39.34981534864078        13.067675576445184
24.639702490349475        39.512645342743525       13.11999951551967
24.638657073159912        39.180264482899005       12.855543596754545
24.638353026044864        47.17912810506294        19.562512831132185
24.90970986126518         47.014919223184606       19.46301144309708
25.181066696485498        46.85071034130628        19.343187795090902
24.911670165341043        47.34866981524769        19.657916963261876
25.18302700056136         47.184460933369365       19.542416517629228
25.184987304637225        47.51821152543244        19.72442142444766
24.91207821034129         47.682336251280006       19.833285666801046
24.639169116045352        47.84646097712756        19.919920726076725
24.366260021749415        48.01058570297513        19.984326602274567
24.63876107104511         47.512794541095246       19.751404570379112
24.36585197674917         47.676919266942804       19.822662994418614
24.365443931748924        47.34325283091049        19.64062380301352
23.815380415119265        48.32940434233477        20.02533694297142
24.090820218434338        48.169995022654945       20.020637995496465
24.09239725090506         48.50303436440268        20.151626388691778
24.367837054220132        48.343625044722856       20.124902258444585
24.369414086690856        48.67666438647059        20.240872101961465
23.81347430952284         47.66144631937473        19.713385085746474
24.08945912063588         47.50234957514262        19.691071312380256
24.089867165636125        47.836016011174934       19.867337389079516
23.81442736232105         47.99542533085475        19.881046075287824
24.639062683022843        48.18003168145843        20.068456392785553
24.911971777318776        48.01590695561087        19.988764267503353
25.18488087161471         47.8517822297633         19.88684295914339
24.911865344296267        48.34947765994173        20.123304298668288
25.1847744385922          48.18535293409417        20.028325924301694
25.18466800556969         48.518923638425036       20.148870319922803
24.913442376766987        48.68251700168947        20.2349541344546
24.642216747964284        48.846110364953894       20.29607607208886
24.640639715493563        48.513071023206166       20.194569138763743
24.642618712192764        49.178361506951646       20.371536318146276
24.913844340995468        49.01476814368721        20.320415328143543
25.185069969798167        48.85117478042278        20.24433246124297
24.914246305223944        49.347019285684965       20.382138278847886
25.185471934026644        49.183425922420525       20.31605635957876
25.185873898255124        49.515677064418284       20.364042014930334
24.638847271571393        49.8460833629865         20.448956360972673
24.91236058491326         49.68088021370239        20.42056637750477
24.91010474963143         50.014641108644014       20.43198266225091
25.183618062973295        49.8494379593599         20.388146955348283
25.181362227691466        50.18319885430153        20.38706771671862
24.640732991882075        49.51222243496907        20.4237835670164
25.452737594939762        51.34463983282873        20.134378871635732
25.72636879746988         51.17231991641437        20.108724621272206
26                        51.00000000000001        20.058360561158555
25.72636879746988         51.505653249747695       20.014703162421004
26                        51.33333333333333        19.978009067157508
26                        51.666666666666664       19.87622155079158
25.72636879746988         50.83898658308106        20.1800102017171
25.45273759493976         51.01130649949542        20.21948522503113
25.45273759493976         50.677973166162104       20.280824781011432
25.452737594939762        50.344639832828776       20.31699469930207
25.72636879746988         50.17231991641438        20.250394083178737
26                        50                       20.161002450671393
25.72636879746988         50.50565324974772        20.22668975486204
26                        50.33333333333333        20.14976371232869
26                        50.666666666666664       20.1155497491578
25.72862463275171         49.83855902147276        20.251269131537182
25.454993430221588        50.01087893788715        20.330563932319876
25.457249265503417        49.67711804294552        20.318948986290152
25.457249265503417        49.343784709612194       20.283315882838366
25.728624632751703        49.17189235480609        20.180901874796298
25.999999999999996        49                       20.056799990804105
25.728624632751703        49.505225688139426       20.22735661343182
25.999999999999993        49.33333333333333        20.11407636462336
25.999999999999996        49.66666666666666        20.148810517912516
25.72822266852323         48.839641212808345       20.111064889184224
25.456847301274934        49.011533567614435       20.22440456235654
25.45644533704646         48.67928242561669        20.14175499889045
23.81320533291964         43.326831373166954       16.214874449968264
24.089237222468512        43.167828995808904       16.16842857793183
24.365269112017383        43.00882661845086        16.104689313901037
24.08936591378564         43.501172835354566       16.478351799540768
24.365397803334513        43.34217045799652        16.412251382659456
24.365526494651643        43.67551429754218        16.71842882270925
23.812824208663663        42.66053756012953        15.591213471130729
24.088916413250168        42.50136300217292        15.549196549976271
24.365008617836676        42.34218844421632        15.491171211690839
24.08904666034052         42.83468208929019        15.858025329751225
24.36513886492703         42.67550753133359        15.797311830219062
23.81301477079165         42.99368446664823        15.902333893708528
25.179106392409672        43.51695974924312        16.70870474249149
24.907955990262707        43.6809258785247         16.82574686711086
24.63680558811574         43.844892007806266       16.93058583096389
24.907827298945577        43.34758203897904        16.526648503974876
24.63667689679861         43.5115481682606         16.628640243725176
24.636548205481482        43.17820432871495        16.32531002777808
24.63680558811574         44.178225341139594       17.230646416142157
24.907955990262703        44.014259211858025       17.12255622933278
25.17910639240967         43.85029308257645        17.002262881757083
24.907955990262707        44.347592545191354       17.416372977521462
25.17910639240967         44.183626415909785       17.29282840698942
25.179106392409672        44.516959749243114       17.580401318188436
24.908146051357196        44.681203861638856       17.70531859961966
24.63718571030472         44.84544797403459        17.816108389811202
24.63699564921023         44.5118366575871         17.52588717403655
24.63718571030471         45.17878130736794        18.099035143573776
24.908146051357186        45.014537194972206       17.98681281534467
25.179106392409658        44.85029308257647        17.86046299587625
24.90814605135717         45.34787052830556        18.260677553835336
25.179106392409647        45.18362641590982        18.13289519632935
25.17910639240964         45.51695974924318        18.39769791954785
24.636084753933485        45.84535174524031        18.63718264085993
24.907595573171562        45.68115574724174        18.52619084720001
24.907595573171562        46.01448908057508        18.780376905292677
25.179106392409636        45.85029308257651        18.65298182577434
25.179106392409636        46.183626415909856       18.89599427153603
24.636635232119097        45.512066526304125       18.373129010139227
25.45644533704646         48.34594909228336        20.03549699947861
25.72822266852323         48.17297454614168        19.903915766545577
26                        48                       19.754126621123728
25.72822266852323         48.50630787947502        20.017893826039362
25.999999999999996        48.33333333333333        19.87582474069936
25.999999999999993        48.666666666666664       19.976715863926174
25.728329101545743        47.839403841810814       19.76854495668103
25.456551770068973        48.01237838795249        19.907539396735753
25.456658203091482        47.67880768362163        19.758643224455703
25.456658203091486        47.3454743502883         19.590425284629287
25.72832910154574         47.17273717514415        19.44058757711088
26                        47.00000000000001        19.274908301892548
25.72832910154574         47.506070508477485       19.61367977407306
26                        47.333333333333336       19.452874755990543
26                        47.66666666666667        19.612614195734256
25.72636879746988         46.83898658308108        19.249708298757668
25.45469789901562         47.011723758225216       19.40398319204341
25.45273759493976         46.67797316616214        19.200317283737807
25.452737594939762        46.34463983282881        18.98230723106441
25.72636879746988         46.17231991641441        18.824467998589693
26.000000000000004        46.000000000000014       18.653217559408684
25.72636879746988         46.50565324974774        19.043964584352047
26                        46.33333333333334        18.874200678259907
26                        46.66666666666667        19.081430925754514
25.726368797469885        45.838986583081066       18.591278172092807
25.452737594939762        46.01130649949546        18.750341825167524
25.452737594939762        45.67797316616212        18.506104958805864
24.63764298525366         38.84573596476181        12.59427175000814
24.90997019830342         38.68075831236638        12.548238720848236
25.182297411353186        38.51578065997095        12.494900090716015
24.910984286209676        39.015286830503584       12.805309373726434
25.18331149925944         38.85030917810815        12.747769549726009
25.184325587165695        39.184837696245346       13.00593455857658
24.910155095164814        38.3474448203022         12.29803011746215
24.637827882115047        38.51242247269764        12.34041043914633
24.63801277897644         38.17910898063346        12.092520319562656
26                        39                       13.01688426520221
25.72844655835732         39.17312207146085        13.106249453121764
25.456893116714635        39.3462441429217         13.190419737143612
25.727432470451063        38.838593553323655       12.852003930423134
25.45587902880838         39.0117156247845         12.931566696448654
25.454864940902123        38.6771871066473         12.678009205594382
25.181914483101824        36.518972551355674       11.10290798135088
24.910010953711335        36.68227109648431        11.13338103424125
24.638107424320843        36.84556964161294        11.157616466092524
24.909642265615418        36.34940511527368        10.917308281010694
24.637738736224925        36.51270366040232        10.938734897938087
24.637370048129007        36.17983767919169        10.725686466087568
24.639101643088644        37.17791674611488        11.382275208165826
24.91100517247913         37.01461820098625        11.354741537129096
25.18290870186962         36.851319655857615       11.320970245053239
24.91199939124693         37.34696530548819        11.581577075667585
25.183902920637422        37.18366676035956        11.544507544406299
25.184897139405223        37.5160138648615         11.773519879410143
24.63887935499379         37.84585338226364        11.850193809536135
24.911888247199506        37.68093362356257        11.81524353700031
24.91102167118216         38.014189221932384       12.053860070547744
25.184030563387875        37.849269463231316       12.008426436478517
25.183163987370527        38.18252506160113        12.248886506913836
24.638990499041213        37.51188506418926        11.613232602207969
24.639840322289736        35.17804239843909        10.117868394816679
24.910369103224955        35.0141184116489         10.1061192947203
25.180897884160178        34.850194424858714       10.089086843496613
24.912160595300804        35.34735308704578        10.300997995041545
25.182689376236027        35.183429100255594       10.281532092776875
25.18448086831188         35.516663775652475       10.478963209328354
24.638225509865695        35.8457347539573         10.517447272878758
24.911353189088786        35.68119926480489        10.501087497127717
24.9104977273521          36.015302190039286       10.706512996082113
25.183625406575192        35.85076670088687        10.681575014028278
25.18276994483851         36.18486962612127        10.889556604702499
24.639032916077714        35.51188857619819        10.314926649689284
25.999999999999996        35                       10.371677616377166
25.72816028943729         35.17222125855083        10.411544737994255
25.456320578874582        35.344442517101655       10.447306602311318
25.72636879736144         34.83898658315395        10.219996172518748
25.454529086798736        35.011207841704774       10.252816761297792
25.452737594722883        34.67797316630789        10.063312787555564
25.45632057887459         35.67777585043499        10.646743318459304
25.728160289437294        35.50555459188416        10.607767984395837
25.999999999999996        35.333333333333336       10.564687393032338
25.728160289437298        35.8388879252175         10.808761462328144
26                        35.66666666666667        10.762467401218244
26.000000000000004        36.000000000000014       10.965017640934816
25.727304827700614        36.1729908504519         11.015187744200555
25.45460965540122         36.345981700903785       11.06115119100588
25.4554651171379          36.01187877566939        10.851262361745512
25.454609655401217        36.67931503423711        11.27631108912168
25.727304827700607        36.506324183785225       11.226554887048145
26                        36.333333333333336       11.172592028514169
25.727304827700607        36.83965751711855        11.443053884024803
25.999999999999996        36.666666666666664       11.38529827022262
25.999999999999996        36.99999999999999        11.60313636606025
25.728299046468408        37.172004621620495       11.664495109005758
25.456598092936815        37.344009243241          11.721289613455724
25.455603874169014        37.011662138739055       11.496062833463323
25.45659809293682         37.67734257657433        11.95258530628016
25.728299046468408        37.50533795495383        11.891631474784097
25.999999999999996        37.33333333333333        11.826113404792432
25.72829904646841         37.83867128828717        12.12381283710759
26                        37.666666666666664       12.054135440069745
26.000000000000007        38.00000000000001        12.287202471892348
25.454864940902127        38.34385377331397        12.430607322200274
25.727432470451063        38.17192688665699        12.361374782592357
25.727432470451063        38.50526021999032        12.604204070741476
26                        38.333333333333336       12.525459164796503
26                        38.66666666666667        12.768686429233115
25.45573151691947         38.01059817494415        12.188819557556771
22.69273476547116         23.97321843421281        5.2093779732094125
22.417164978242248        24.148812289475206       5.160339435945799
22.14159519101333         24.3244061447376         5.103493861031479
22.404254705274948        23.805126888878792       5.070502339853478
22.12868491804603         23.980720744141188       5.014552319623089
22.11577464507873         23.637035343544774       4.923044532197855
22.41380601042865         24.485022516747115       5.244635850406434
22.68937579765757         24.309428661484716       5.294012289837105
22.68601682984397         24.645638888756626       5.379470156864173
23.24715668658483         24.287431677999393       5.464305795537845
22.966586758214405        24.46653528337801        5.424268998463485
22.969945726027994        24.130325056106102       5.338232200117556
24.34876207698486         24.035394293661113       5.7026524545428785
24.34984834133514         24.35947964265698        5.789928294070387
24.350934605685417        24.683564991652837       5.878194886768155
24.073963933703794        24.17177562907164        5.66740213435086
24.075050198054075        24.495860978067498       5.7545496209723925
23.79916579042273         24.30815696448216        5.6290509026600315
22.978398126794445        23.784863915656892       5.250829115167497
23.26406148811773         23.596509397100974       5.288191579794351
23.549724849441013        23.40815487854505        5.321465367089918
23.25560908735128         23.941970537550183       5.3760791012023725
23.54127244867456         23.75361601899426        5.409837324955958
23.532820047908114        24.09907715944347        5.498548455749448
24.082416334470246        23.82631448862243        5.577511376643817
23.807618191189178        23.962695824032952       5.539580371946011
23.81607059195563         23.61723468358374        5.4504490141594975
25.999999999999996        24.999999999999996       6.348460241451555
25.728808461633434        25.171833454895868       6.340247984168886
25.45761692326687         25.343666909791736       6.329734218059091
25.72346827564674         24.846611446029172       6.247219327419131
25.452276737280176        25.01844490092504        6.2362472619253415
25.18108519891361         25.190278355820908       6.222973687604518
25.446936551293483        24.693222892058344       6.144117385347878
25.175745012926917        24.865056346954212       6.130385511643032
25.17040482694023         24.539834338087516       6.039154415237818
24.89761017463872         24.69577300560791        6.017994880638467
24.90295036062541         25.020995014474607       6.109470375320277
24.624815522337208        24.8517116731283         5.994094153104568
24.89652391028844         24.37168765661205        5.928874817954995
24.62372925798693         24.52762632413244        5.904905448828813
24.622642993636646        24.203540975136583       5.816707497723314
24.442301424593115        23.242875908213932       5.5150098038813224
24.41112164205703         23.507048703362994       5.577451875985068
24.37994185952094         23.771221498512055       5.639999426205622
24.144775899542417        23.297968898324307       5.453743927189374
24.113596117006324        23.562141693473365       5.515574912858246
23.847250374491715        23.35306188843468        5.389229114925554
24.619815291880784        23.872811043708325       5.727082675273656
24.890868506776712        23.71022779375553        5.748931518064532
25.161921721672638        23.547644543802736       5.768198982915535
24.893696208532575        24.040957725183787       5.83852332694949
25.1647494234285          23.878374475230995       5.857757778235749
25.167577125184366        24.209104406659254       5.948076255676497
24.682174856952955        23.3444654534102         5.601130627562248
24.922048289312798        23.44605499860647        5.685527020573652
24.65099507441687         23.60863824855926        5.66405391235959
25.44693655129349         24.359889558725012       6.052090376832471
25.723468275646745        24.179944779362508       6.062716122945687
26                        24                       6.071031653577468
25.72346827564674         24.51327811269584        6.154378173370211
25.999999999999996        24.333333333333332       6.16232874591115
25.999999999999993        24.666666666666664       6.25480494186919
25.720640573890883        23.849214847934245       5.972193382474067
25.44410884953762         24.02915962729675        5.961289926816001
25.44128114778176         23.69842969586849        5.871249158920088
21.791799972347157        23.15229823736849        4.675015807584424
21.756305359811794        22.83565267652623        4.579372383741884
21.720810747276435        22.519007115683966       4.480074278714926
22.085709235861415        23.30303531401343        4.82691849847444
22.050214623326056        22.986389753171167       4.732578831866877
22.014720010790697        22.669744192328903       4.634584484074865
22.34412388684032         23.137126829816108       4.877849498366878
22.30862927430496         22.820481268973843       4.781158907809898
22.60253853781922         22.971218345618784       4.91979754991986
22.37418929605763         23.47112685934745        4.974468980440017
22.632603947036536        23.305218375150126       5.0169104803426645
22.662669356253847        23.63921840468147        5.11343728810585
22.94833271757713         23.45086388612555        5.154815448212073
22.918267308359816        23.116863856594208       5.058215658597026
23.233996078900415        23.262509367569628       5.192104930987036
24.31341300875438         23.006727994641288       5.419656453689934
24.01588748370368         23.061820984751662       5.357333327806906
23.718361958652977        23.116913974862037       5.291761266352113
24.184524592915643        22.770580081068644       5.32348644655863
23.88699906786494         22.82567307117902        5.260106071484628
24.055636177076906        22.534432167496004       5.226499782487463
23.29314703654944         22.512689505262312       5.009709993509224
23.547310083391928        22.519937059340208       5.084502811171508
23.801473130234417        22.527184613418108       5.156766074164216
23.378672974179963        22.811177963023226       5.114823234478331
23.632836021022452        22.818425517101122       5.188729430316239
23.464198911810488        23.109666420784137       5.218741692338582
23.06294420363937         22.665532452047803       4.982560615330425
23.14847014126989         22.964020909808717       5.087930164713146
22.832741370729295        22.818375398833293       4.952589800800692
21.551529723255012        23.312629198807173       4.616479312756502
21.275764861627508        23.48964793273692        4.482845028914631
21.000000000000004        23.666666666666664       4.308725792772899
21.275764861627508        23.156314599403586       4.404935289857456
21.000000000000004        23.333333333333332       4.221892330422397
21.000000000000004        23                       4.132372481545437
21.24027024909215         22.839669038561325       4.283586787126084
21.48054049818429         22.679338077122644       4.399487386182561
21.51603511071965         22.99598363796491        4.509810690061741
21.48054049818429         22.346004743789308       4.329360409494882
21.240270249092145        22.506335705227986       4.218343142484682
21                        22.66666666666666        4.0720121689502
21.24027024909214         22.173002371894647       4.12958819396466
20.999999999999996        22.333333333333325       3.9881405524764832
20.999999999999996        21.99999999999999        3.8807576321243977
26.000000000000004        27                       6.9457963285504105
25.727921012631693        27.172088467642332       6.941592329367863
25.45584202526338         27.344176935284658       6.93482033309869
25.726750198502426        26.839097692179134       6.8361333482033215
25.454671211134112        27.011186159821463       6.828634598773124
25.453500397004845        26.67819538435826        6.724659827155438
25.45761692326687         25.67700024312507        6.425915857071697
25.72880846163343         25.5051667882292         6.435873249627951
25.999999999999993        25.33333333333333        6.443529133357078
25.72880846163343         25.838500121562532       6.53315504303165
25.999999999999993        25.66666666666666        6.540254553207277
25.999999999999996        25.999999999999996       6.638636501001957
25.45350039700484         26.34486205102493        6.622917028654472
25.726750198502415        26.17243102551246        6.632003940519552
25.72675019850242         26.505764358845795       6.73304381878282
25.999999999999996        26.33333333333333        6.738973459027538
26                        26.666666666666664       6.841360068210385
25.45555866013585         26.010931147075          6.523497548935001
25.45273759472289         34.344639832974565       9.87888777410413
25.726368797361445        34.17231991648728        9.852246398131003
26                        34.00000000000001        9.821703333568118
25.72636879736144         34.50565324982061        10.033752655087813
25.999999999999996        34.333333333333336       10.000290834030263
25.999999999999993        34.66666666666667        10.183615594966632
25.728888185921974        33.837541241917805       9.675141405629576
25.45525698328342         34.00986115840507        9.699314920873094
25.45777637184395         33.675082483835595       9.52448526039316
25.455842025263376        27.677510268617993       7.0431983297385905
25.72792101263169         27.505421800975665       7.04907207364165
26                        27.333333333333332       7.052377820458085
25.727921012631683        27.838755134308997       7.158927286183134
25.999999999999996        27.666666666666664       7.161334780633459
25.999999999999996        28                       7.272667209076502
25.728203626008305        28.172879101278617       7.271729744466126
25.45640725201661         28.345758202557228       7.268037292150957
25.45612463863999         28.01163423558761        7.154317339837582
25.455991621226858        30.343270107246337       8.00764238157798
25.72799581061343         30.17163505362317        8.00478067792436
26                        30                       7.998873993447963
25.72799581061343         30.504968386956502       8.13795779511934
26                        30.333333333333332       8.130522114655612
26                        30.666666666666664       8.265506767362892
25.728072545855113        29.83967340402362        7.875497190048429
25.45606835646854         30.01130845764679        7.877058082116236
25.456145091710223        29.679346808047242       7.74972499262647
25.456407252016618        28.679091535890564       7.384155771271397
25.728203626008302        28.506212434611946       7.386794002635312
25.999999999999993        28.33333333333333        7.386677246294448
25.72820362600831         28.839545767945282       7.5045719472970855
25.999999999999996        28.666666666666664       7.503400970004969
26                        29                       7.622838380208036
25.456145091710226        29.346013474713907       7.624831560148399
25.728072545855113        29.173006737356953       7.625258553157062
25.728072545855113        29.506340070690285       7.748863970417831
26                        29.333333333333332       7.7451557822515555
26                        29.666666666666664       7.870500986664865
25.45627617186342         29.01255250530223        7.503021363844642
25.454596383636186        31.677840483767483       8.567757004366799
25.727298191818093        31.505586908550406       8.558353395237972
26                        31.33333333333333        8.545725054903388
25.727298191818093        31.83892024188374        8.705629959770395
26                        31.666666666666664       8.69122333232163
26                        32                       8.840322783824353
25.726912299412994        32.17290782692359        8.857232385815195
25.45382459882598         32.34581565384718        8.870567678053977
25.45421049123108         32.01182806880733        8.71718800545489
25.45382459882598         32.67914898718052        9.027926645207257
25.726912299412987        32.50624116025693        9.012577042379053
26                        32.33333333333333        8.993653129798766
25.72691229941299         32.83957449359026        9.171881646962532
26                        32.666666666666664       9.150943423792821
26                        33                       9.312193665806603
25.45777637184395         33.34174915050227        9.354171094426498
25.728888185921974        33.17087457525113        9.334990683742422
25.728888185921974        33.50420790858447        9.50287365783805
26                        33.333333333333336       9.477645448031254
26                        33.66666666666667        9.647482003951787
25.45580048533497         33.01044906884139        9.188850304275967
24.63654820548147         42.84487099538162        16.020686154526576
24.907827298945556        42.68091537231237        15.925729285453972
25.17910639240964         42.51695974924312        15.819818706683364
24.907827298945566        43.0142487056457         16.226355648186086
25.179106392409647        42.85029308257646        16.116447558896116
25.179106392409658        43.183626415909785       16.412742904165484
24.9076970518552          42.3475962851951         15.625192000276016
24.636417958391117        42.511551908264344       15.7167287700965
24.63628771130076         42.17823282114708        15.414008250820315
24.63695705296528         41.84489701538057        15.11373730674175
24.909035735184233        41.68092467366208        15.031176498231925
25.181114417403183        41.5169523319436         14.938585032786785
24.908366393519714        42.01426047942859        15.327227582878592
25.180445075738668        41.85028813771011        15.230416258001606
25.179775734074152        42.18362394347661        15.52416081596716
24.90951896028775         41.34843595534201        14.738624484247921
24.63744027806879         41.51240829706049        14.817349337450228
24.63792350317231         41.17991957874041        14.524302976164538
24.640676202259034        40.177205791381276       13.665699835235408
24.91297208602549         40.014375797278525       13.604774955055806
25.185267969791948        39.85154580317577        13.535838231953836
24.912900380745487        40.34655538607174        13.880724676536238
25.185196264511944        40.18372539196899        13.807255912007241
25.185124559231944        40.515904980762215       14.083648157428053
24.63926021711523         40.84623712834662        14.233745941029227
24.912192388173587        40.68107105455442        14.163088490659673
24.910855674230664        41.01475350494821        14.449011969720027
25.18378784528902         40.84958743115601        14.364938080413337
25.182451131346102        41.183269881549805       14.649917038866274
24.639968209687126        40.51172145986395        13.947294814907705
26                        42                       15.433268444318026
25.72636879746988         42.17231991641438        15.56930721152315
25.45273759493976         42.34463983282875        15.698157298978241
25.727038139134397        41.83898411064787        15.282885516381715
25.453406936604274        42.01130402706224        15.407117506049397
25.45407627826879         41.677968221295735       15.117991045871253
25.456893116714635        39.679577476255034       13.45315843507107
25.728446558357316        39.50645540479418        13.363969525607297
25.999999999999996        39.33333333333333        13.269585712245902
25.728446558357312        39.83978873812752        13.626213489324495
25.999999999999993        39.666666666666664       13.526811050521177
25.999999999999996        40                       13.788560280028145
25.728374853077312        40.17196832692074        13.892673368841816
25.456749706154625        40.34393665384148        13.991035994641795
25.456821411434632        40.01175706504826        13.719609932172784
25.456749706154632        40.67726998717481        14.267572456706612
25.728374853077312        40.50530166025407        14.163904021490215
25.999999999999993        40.33333333333333        14.054485123260005
25.728374853077312        40.838634993587405       14.43907004297671
25.999999999999996        40.666666666666664       14.324345335330026
26                        41                       14.598140916238151
25.454076278268793        41.3446348879624         14.831135644385892
25.727038139134393        41.1723174439812         14.717654272203049
25.727038139134393        41.505650777314536       14.999131761801854
26                        41.33333333333333        14.874240493950477
26                        41.666666666666664       15.152616336643753
25.45541299221171         41.010952437568605       14.547509532812494
25.452737594939762        42.67797316616209        15.990032781392355
25.72636879746988         42.50565324974771        15.856250885697227
26                        42.333333333333336       15.715280310252066
25.72636879746988         42.838986583081045       16.14349369506578
26                        42.66666666666667        15.997591311380555
26                        43.00000000000001        16.2802014477036
25.726368797469892        43.17231991641438        16.431165077347202
25.45273759493978         43.34463983282875        16.57399950894312
25.45273759493977         43.01130649949542        16.282182898639476
25.452737594939784        43.67797316616209        16.86437377669211
25.72636879746989         43.50565324974771        16.717294418255207
26                        43.33333333333334        16.562085861770672
25.72636879746989         43.838986583081045       17.000895987303714
26                        43.66666666666667        16.841442503978193
26                        44.00000000000001        17.118271374326216
25.726368797469892        44.17231991641438        17.28173987871258
25.45273759493978         44.34463983282875        17.43578319333334
25.45273759493978         44.01130649949542        17.151574792029354
25.452737594939784        44.67797316616208        17.714641777932925
25.726368797469892        44.50565324974771        17.557488553671245
26                        44.33333333333334        17.39091013964407
25.726368797469895        44.838986583081045       17.82782266203119
26                        44.66666666666667        17.658134338363094
26.000000000000004        45.000000000000014       17.91994397048306
25.452737594939762        45.34463983282879        18.249763978123163
25.72636879746988         45.1723199164144         18.090512661768273
25.726368797469885        45.50565324974774        18.34574278262757
26.000000000000004        45.33333333333334        18.17406323151907
26.000000000000004        45.66666666666668        18.418487761160968
25.452737594939773        45.01130649949543        17.98601761664536
21.638757998018335        21.714724500673356       4.1918206659658415
21.666108914437704        21.98281870567689        4.295856659859876
21.69345983085707         22.250912910680427       4.391941197442885
21.42583866534556         21.809816333782233       4.130198444217393
21.453189581764924        22.07791053878577        4.233755155011622
21.212919332672776        21.90490816689111        4.026510766270152
21.9322020528191          21.77626513922104        4.336532844459053
22.225646107619866        21.837805777768722       4.470413092569552
22.519090162420632        21.89934641631641        4.593461410297675
21.959552969238466        22.044359344224574       4.435060151358855
22.25299702403923         22.105899982772257       4.563431712475317
21.98690388565783         22.31245354922811        4.525636001947744
22.280813149172097        22.463190625873054       4.674547601012389
22.546906287553494        22.256637059417198       4.706744705244638
22.574722412686356        22.61392770251799        4.81552341845207
23.035128078506503        22.30824180894701        4.875935231123884
22.80492524559643         22.4610847557325         4.8471400429635
22.777109120463567        22.10379411263171        4.737185703386663
23.37687640636681         22.264307876055035       4.9657959915779095
23.118857448323872        22.05986017973973        4.831611898411008
22.860838490280937        21.85541248342443        4.692453039892339
23.46060577618418         22.015926246847755       4.919668442462943
23.202586818141242        21.81147855053245        4.785075018514565
23.54433514600155         21.767544617640475       4.871327346164269
23.631039453209297        22.271555430132928       5.039978107948284
23.714768823026667        22.023173800925647       4.993239857541379
23.885202500051786        22.278802984210827       5.111630669649082
24.670153882715773        22.997176878031052       5.505574808306405
24.89800634083843         22.75147784784817        5.493755228989593
25.125858798961087        22.50577881766529        5.4795510659308
24.910027315075617        23.09876642322732        5.589869129856824
25.13787977319827         22.85306739304444        5.576223048409405
25.149900747435453        23.200355968423587       5.672439020737677
24.541265466877036        22.761028964458408       5.410774704933223
24.4123770510383          22.524881050885764       5.31515794462015
24.76911792499969         22.515329934275528       5.399508372434642
24.45969062758135         21.731719779511224       5.098460036591198
24.32500581074654         21.99929057550615        5.145218903095006
24.19032099391172         22.266861371501076       5.187898818393686
24.15457213372142         21.743661392220975       5.027458317787877
24.019887316886603        22.0112321882159         5.071583969321015
23.849453639861487        21.755603004930723       4.9517474209789105
24.68174668470793         21.989739458895915       5.229911524529588
24.90380274183451         22.247759138280603       5.356941867642762
24.54706186787311         22.25731025489084        5.274574210177391
26                        23.666666666666664       5.980741643378118
25.720640573890876        23.515881514600913       5.882185050757577
25.441281147781755        23.365096362535155       5.781522505686514
25.999999999999996        23.333333333333332       5.890449702051877
25.720640573890876        23.182548181267578       5.792174787914268
25.999999999999996        23                       5.80015582959872
25.708619599653694        22.83525960588843        5.695983911828788
25.429260173544574        23.01780778715601        5.685547086554889
25.41723919930739         22.670519211776863       5.589115657272806
21.75917199867889         21.476483000448905       4.162378810406923
21.879585999339447        21.238241500224454       4.095728029801654
22                        21                       3.991868324150035
22.052616053479653        21.538023638996588       4.307629173149772
22.17303005414021         21.299782138772137       4.241516576794085
22.34606010828042         21.59956427754427        4.442047605509937
21.42583866534556         21.476483000448905       3.969494207734972
21.212919332672776        21.571574833557783       3.8879881022057083
20.999999999999996        21.666666666666657       3.7644165404776517
21.21291933267278         21.238241500224454       3.666125150359538
21                        21.33333333333333        3.5647351610495144
21                        21                       3.2817134938396504
21.54625266600611         21.238241500224454       3.9263958661922507
21.333333333333332        21                       3.6093703228331235
21.666666666666664        21                       3.8460885996032896
23                        20.999999999999996       4.360318213023832
22.839696720806877        21.299782138772137       4.466115579695983
22.679393441613755        21.59956427754427        4.543829978787226
22.666666666666668        21                       4.255223318232824
22.506363387473545        21.299782138772137       4.36267694566182
22.333333333333336        21                       4.132406688608188
23.181445048667186        21.255848205880156       4.567627556251379
23.36289009733437         21.511696411760315       4.737963933964849
23.021141769474063        21.555630344652293       4.64408178186234
23.6962234306677          21.51169641176032        4.822503531142424
23.514778382000518        21.255848205880156       4.661278570435635
23.333333333333332        20.999999999999996       4.4630806442148225
23.84811171533385         21.25584820588016        4.750333669344318
23.666666666666664        21                       4.561247160130216
24.000000000000004        21                       4.654817760770008
24.153230209193786        21.243906593170408       4.837117594304109
24.306460418387566        21.487813186340816       4.984998352911237
24.001341924527637        21.499754799050564       4.906105531029585
25.29771314672674         21.644516522324757       5.262810688488606
25.24042836413819         21.931603954104936       5.339792487744068
25.183143581549636        22.218691385885116       5.412039280224754
25.01837230701161         21.67358427472025        5.2102242071890394
24.96108752442306         21.960671706500424       5.285950540803289
24.739031467296478        21.702652027115736       5.155440656556551
26                        22.666666666666668       5.710210320896671
25.708619599653698        22.501926272555096       5.605239612188435
25.417239199307392        22.337185878443528       5.497572566694164
26                        22.333333333333336       5.6184790832033045
25.708619599653698        22.168592939221764       5.512709583556752
26.000000000000004        22                       5.524962116518565
25.531808764484495        21.763011014883173       5.353060077679033
25.765904382242248        21.881505507441588       5.440443887022334
25.474523981895945        22.05009844666335        5.427683825573966
24.6397937517209          21.487813186340816       5.056814595483879
24.486563542527122        21.243906593170408       4.909921816805359
24.333333333333336        21                       4.728609963199669
24.81989687586045         21.243906593170404       4.9839732874124625
24.666666666666668        20.999999999999996       4.8036494137352985
25.000000000000004        20.999999999999996       4.8799361123768925
25.19847543115116         21.42967768154984        5.153672927100723
24.919134591436034        21.458745433945325       5.106342295958707
25.099237715575583        21.214838840774917       5.026048068396762
25.531808764484495        21.42967768154984        5.2366290723725335
25.432571048908915        21.214838840774917       5.107189722464349
25.333333333333336        20.999999999999996       4.95926327524014
25.765904382242248        21.21483884077492        5.180195705776032
25.66666666666667         21                       5.0304547673475986
26.000000000000007        21                       5.093510588699017
25.76590438224225         21.548172174108252       5.328549869617772
26.000000000000004        21.333333333333332       5.2737879110760515
26.000000000000004        21.666666666666664       5.417605087015911
