# Supplementary material for: Development of three-dimensional forward modeling and observation device for leakage electric field in the process of foundation pit pumping test
Source: PLoS One. 2025 Aug 20;20(8):e0328727. doi: 10.1371/journal.pone.0328727 (PMC12367133; doi:10.1371/journal.pone.0328727)
Supplement: S5 File — This is the data used in Section 4.2.4 “Effect of seepage velocity” of the paper. (ZIP) [file pone.0328727.s005.zip › 4.2.4/4.2.4_U=0.3.dat]

X                         Y                        V
22.574628893016158        76.72942862922116        5.948058756666185
22.60238376051727         76.47032735998664        6.038692185034972
22.630138628018383        76.2112260907521         6.1286880169077405
22.657893495519495        75.95212482151759        6.2180462522845446
22.866467467179106        76.67071987236304        6.075878049149742
22.89422233468022         76.41161860312852        6.166196185952462
22.92197720218133         76.152517333894          6.2558767262591335
23.15830604134205         76.61201111550493        6.199111991350607
23.186060908843164        76.35290984627039        6.289114836587258
23.450144615505           76.5533023586468         6.317760583269
22.667556079559315        74.9828772489406         6.515610361311807
22.38556941467499         75.14550163333092        6.350209474774184
22.103582749790657        75.30812601772126        6.1787640227376155
21.82159608490633         75.47075040211159        6.001274005202071
22.39021191989817         74.81672620090966        6.45159983394116
22.108225255013842        74.97935058529998        6.276838374736659
21.82623859012951         75.14197496969031        6.0960323500331555
22.112867760237023        74.65057515287872        6.37629253172603
21.830881095352694        74.81319953726904        6.192170499854592
21.83552360057588         74.48442410484778        6.289688454666467
22.379127691981772        75.79166668171558        6.154770658334079
22.10036188844405         75.6312085419136         6.082513242639948
22.6611143568661          75.62904229732526        6.316896585526862
22.382348553328377        75.46858415752325        6.252321215004043
22.664335218212706        75.30595977313293        6.4160846218692456
20.999999999999993        69.99999999999999        6.996698780420329
21.2886751345948          70.16666666666666        7.2778809810790515
21.57735026918961         70.33333333333331        7.490617479938976
21.866025403784416        70.49999999999997        7.634908277000187
20.999999999999993        70.33333333333333        6.853520176496534
21.288675134594804        70.49999999999999        7.14054836097032
21.57735026918961         70.66666666666664        7.359130843645227
20.999999999999993        70.66666666666666        6.735999976245943
21.2886751345948          70.83333333333331        7.028874144534766
20.999999999999996        71                       6.64413817966878
20.999999999999996        71.99999999999999        6.3389488660288125
21.288675134594804        72.16666666666664        6.593748530451148
21.57735026918961         72.3333333333333         6.790213631242319
21.866025403784416        72.49999999999996        6.92834416840219
21                        72.33333333333333        6.217115191629748
21.288675134594804        72.49999999999997        6.4824061040942
21.57735026918961         72.66666666666663        6.689362452927377
21                        72.66666666666666        6.130385405070929
21.288675134594804        72.83333333333331        6.4061675655773875
21                        73                       6.078759506352246
21.866025403784416        72.83333333333331        6.8183215124738945
21.866025403784416        73.16666666666667        6.7108202704676945
21.866025403784416        73.50000000000003        6.605840442383536
21.577350269189612        72.99999999999999        6.579020085171239
21.57735026918961         73.33333333333334        6.47119913133714
21.288675134594804        73.16666666666667        6.295505485993294
21.288675134594804        71.16666666666664        6.909267435020352
21.57735026918961         71.33333333333329        7.116438337600355
21.866025403784416        71.49999999999993        7.265650887408733
21                        71.33333333333333        6.522563813802331
21.288675134594804        71.49999999999997        6.792704524995704
21.57735026918961         71.6666666666666         7.0048868834175355
20.999999999999996        71.66666666666666        6.420834042589008
21.2886751345948          71.83333333333329        6.695986209624266
21.866025403784416        71.83333333333327        7.149561865702517
21.866025403784416        72.16666666666661        7.037126292700336
21.57735026918961         71.99999999999994        6.89572353297791
21.866025403784416        70.83333333333329        7.506554324650944
21.866025403784416        71.1666666666666         7.383468528120431
21.57735026918961         70.99999999999997        7.235150512713301
22.707184831797672        71.99040268548428        7.520354253123785
22.426798355793256        72.16026845698951        7.32998611002253
22.146411879788836        72.33013422849473        7.132649415115285
22.426798355793256        71.82693512365617        7.447465802187798
22.146411879788836        71.99680089516139        7.245780323347076
22.146411879788836        71.66346756182804        7.362564680282734
22.69795731056492         76.95884405986027        5.9238115332871075
22.98979588472787         76.90013530300216        6.049466320674726
23.281634458890814        76.84142654614404        6.170535757779817
22.82128572811368         77.18825949049939        5.897331659313393
23.113124302276628        77.12955073364127        6.020821941605183
22.94461414566244         77.4176749211385         5.868619134744988
23.704885397132042        77.46892782211329        6.112798818686119
23.451461646642176        77.45184352178836        6.034707228876008
23.198037896152307        77.43475922146342        5.95331400089563
23.619971803256362        77.16371933429113        6.182693756170855
23.366548052766497        77.14663503396619        6.103408667973152
23.53505820938068         76.85851084646896        6.251014344365112
23.93931623422299         77.32007873838921        6.235012869067046
23.85440264034731         77.01487025056704        6.305190788208935
23.769489046471627        76.70966176274487        6.373794358060343
24.173747071313933        77.17122965466513        6.354580934287926
24.088833477438254        76.86602116684296        6.425041835086938
24.408177908404884        77.02238057094104        6.471503014348869
21.833644645408885        76.41213223157983        5.724642019384057
21.55576309693926         76.27475482105322        5.609899807112674
21.27788154846963         76.13737741052661        5.467987660915961
21                        76                       5.298905580793837
21.829628458574703        76.09833828842375        5.817015332394765
21.551746910105074        75.96096087789715        5.701754067546215
21.273865361635444        75.82358346737053        5.559322868772197
21.825612271740514        75.78454434526768        5.9092259943341015
21.547730723270885        75.64716693474105        5.793445676908304
22.108394262112423        76.25879642822575        5.896844666730544
22.104378075278238        75.94500248506966        5.989760280220931
22.383143878815957        76.10546062487167        6.061312744364041
22.327634143813732        76.62366316334072        5.883076205291316
22.08063939461131         76.51789769746027        5.808603959530477
22.355389011314845        76.36456189410619        5.972513273075618
22.35245725179887         76.97400391939276        5.7849917726454025
22.130285610581584        77.21857920956435        5.61595559764748
21.908113969364297        77.46315449973595        5.440950231672419
22.105462502596446        76.8682384535123         5.712305840315693
21.88329086137916         77.1128137436839         5.53556628436293
21.85846775339402         76.76247298763187        5.630130213600152
22.475785669347633        77.20341935003188        5.7611300477324905
22.599114086896392        77.43283478067099        5.735035672224887
22.253614028130343        77.44799464020346        5.59247937120068
21                        73.33333333333334        5.946419476434398
21.288675134594804        73.5                     6.172943636940859
21.57735026918961         73.66666666666669        6.358415463150037
21                        73.66666666666666        5.817149364374717
21.288675134594804        73.83333333333334        6.0534517057465935
21                        74                       5.690949170173314
21.557015733717254        74.32294940323186        6.178098154992233
21.278507866858625        74.16147470161593        5.978518393494442
21.845690868312058        74.1562827365652         6.392637911429911
21.567183001453433        73.99480803494927        6.267039539499948
21.855858136048237        73.82814136828262        6.49802190733562
21.547730723270888        75.31383360140774        5.886584655875663
21.273865361635444        75.4902501340372         5.625330562458883
21                        75.66666666666666        5.337781989199903
21.273865361635444        75.15691680070387        5.709644920248369
21                        75.33333333333333        5.394965061708716
21                        75                       5.470454798320271
21.557015733717254        74.65628273656519        6.070738250744553
21.278507866858625        74.82814136828259        5.797660365295821
21.278507866858625        74.49480803494926        5.896551436044024
21                        74.66666666666666        5.560877035569135
21                        74.33333333333333        5.634375159520077
21.55237322849407         74.98505816898646        5.977971550814862
21                        76.33333333333334        5.18543449024891
21.27788154846963         76.47071074385994        5.3617310573186545
21.555763096939256        76.60808815438655        5.510857690463013
21                        76.66666666666666        5.0897976780289005
21.27788154846963         76.80404407719327        5.273308732046237
21                        77                       5.0119951441336426
21.302704656454768        77.15438483324532        5.180837247380919
21.580586204924394        76.95842891043858        5.417366045238443
21.605409312909533        77.30876966649063        5.323822276560474
21                        77.33333333333334        4.8866267762318465
21.302704656454765        77.48771816657865        5.071831265513431
21.60540931290953         77.64210299982396        5.2311786807273215
21                        77.66666666666667        4.750183056569882
21.302704656454765        77.82105149991199        4.951749931885857
21                        78                       4.602663985148025
21.747046337251547        78.34751834004086        5.037596900000006
21.49803089150103         78.23167889336058        4.945472158819223
21.249015445750516        78.1158394466803         4.800494520535155
21.8007355479558          78.05273039327255        5.180637985627331
21.55172010220528         77.93689094659227        5.0926204073081935
21.85442475866005         77.75794244650425        5.315089096184783
21                        67                       8.14697452223544
21.288675134594808        67.16666666666667        8.483632873154352
21.577350269189612        67.33333333333334        8.73570453221948
21.866025403784416        67.50000000000001        8.903189499430994
21                        67.33333333333334        7.959472434240941
21.288675134594804        67.5                     8.323223832151616
21.57735026918961         67.66666666666667        8.602388538208675
21                        67.66666666666666        7.802837850861588
21.288675134594804        67.83333333333333        8.19368229576414
21                        68                       7.677070772097385
21.866025403784416        66.50000000000001        9.416481044279314
21.866025403784416        66.83333333333336        9.245139923691845
21.866025403784416        67.16666666666669        9.074042742075774
21.577350269189612        66.66666666666669        9.068081761157902
21.577350269189612        67.00000000000001        8.901771177202935
21.288675134594804        66.83333333333334        8.64491292047654
21                        66                       8.553996207040099
21.288675134594808        66.16666666666669        8.945551881121336
21.577350269189612        66.33333333333334        9.23304682686772
21                        66.33333333333334        8.419554309036059
21.288675134594804        66.5                     8.795848399264296
21                        66.66666666666667        8.283880414101136
22.70583207283507         66.98650802938512        9.709157354822272
22.42589651648485         67.1576720195901         9.453500428232653
22.145960960134634        67.32883600979505        9.184844476435568
22.42589651648485         66.82433868625677        9.630104475266485
22.145960960134634        66.99550267646171        9.358573121274945
22.145960960134634        66.66216934312838        9.532545705085418
21                        65                       9.063984870185859
21.288675134594808        65.16666666666666        9.455829534386204
21.577350269189612        65.33333333333333        9.755773250537686
21.866025403784416        65.49999999999999        9.9638160186402
21                        65.33333333333334        8.913698666192543
21.288675134594804        65.5                     9.290374137368113
21.57735026918961         65.66666666666666        9.575148660494877
21                        65.66666666666667        8.743702445143994
21.288675134594804        65.83333333333333        9.105208723294897
21.866025403784416        65.83333333333334        9.776849367703116
21.866025403784416        66.16666666666667        9.594404376249466
21.577350269189612        66                       9.40183691393944
22.700399217566876        65.98695860007854        10.264421549145526
22.422274612972725        66.15797240005236        9.994506397342644
22.14415000837857         66.3289862000262         9.711859562387232
22.422274612972725        65.82463906671902        10.183158626844843
22.14415000837857         65.99565286669285        9.89514734312331
22.14415000837857         65.66231953335951        10.082956783343047
22.424085564728788        66.49115554315456        9.809365605600272
22.70221016932294         66.32014174318073        10.073453822962646
22.704021121079002        66.65332488628292        9.88836575818822
22.144329103181548        65.32807087053357        10.282103147537637
22.422632802578676        65.15614174106713        10.58611946983699
22.700936501975804        64.98421261160071        10.875864985538371
22.4224537077757          65.49039040389309        10.381910395340473
22.700757407172826        65.31846127442665        10.666593200740147
22.70057831236985         65.65270993725258        10.462778721942506
23.535949109302567        65.49529061144665        11.013887644632318
23.257432478724006        65.65917994099061        10.771435560724463
22.97891584814544         65.82306927053457        10.521613528895525
23.25761157352698         65.32493127816467        10.979635064547647
22.979094942948414        65.48882060770862        10.724891867205535
22.97927403775139         65.15457194488269        10.933627511516349
21.866025403784416        64.50000000000003        10.562867619189861
21.866025403784416        64.83333333333334        10.35974819637634
21.866025403784416        65.16666666666667        10.160064329526472
21.577350269189612        64.66666666666669        10.194839966724485
21.577350269189612        65                       9.9735888306494
21.288675134594804        64.83333333333334        9.695212383723188
22.422632802578676        64.82280840773382        10.79372011949813
22.144329103181544        64.99473753720025        10.484027627811427
22.144329103181548        64.66140420386692        10.689387664048699
22.14328993044437         64.32793074450687        10.903852508212308
22.420554457104323        64.15586148901372        11.228871793552486
22.69781898376428         63.98379223352055        11.537925475210224
22.4215936298415          64.48933494837377        11.007657960415566
22.69885815650145         64.3172656928806         11.30996265310013
22.699897329238627        64.65073915224065        11.089275823209604
22.420554457104327        63.82252815568039        11.456406804254737
22.14328993044437         63.99459741117353        11.126314848847528
21.866025403784416        64.16666666666669        10.78025728975794
22.14328993044437         63.6612640778402         11.353023055196719
21.866025403784416        63.83333333333336        11.001892826040212
21.866025403784416        63.50000000000003        11.22777422803656
21                        64                       9.722368507133286
21.288675134594808        64.16666666666669        10.094486163677917
21.577350269189612        64.33333333333334        10.37465253436348
21                        64.33333333333334        9.45632543029141
21.288675134594804        64.5                     9.871558341437483
21                        64.66666666666666        9.236864217975675
21                        62.99999999999999        10.229326498118988
21.288675134594808        63.16666666666667        10.671865059464015
21.577350269189612        63.33333333333335        11.004680969436649
21                        63.33333333333333        10.036776288593103
21.288675134594804        63.5                     10.4709266176441
21.57735026918961         63.666666666666686       10.795354295322541
21                        63.666666666666664       9.867790291597906
21.288675134594804        63.83333333333334        10.293552388354819
21.577350269189612        64.00000000000001        10.582880481985999
22.69898562607454         73.00065310278907        7.164746449226122
22.421332218644498        73.16710206852606        6.986775297736317
22.143678811214457        73.33355103426304        6.800473295455456
22.421332218644498        72.8337687351927         7.097147713534454
22.143678811214457        73.00021770092968        6.908149417396632
22.143678811214457        72.66688436759632        7.018346953259847
22.424065287218877        72.49701859609111        7.2123405578181385
22.704451763223293        72.32715282458588        7.399365610570633
22.701718694648918        72.66390296368748        7.280829675938023
23.549948660592715        72.49997223290657        7.680387573085368
23.266294315753324        72.66686585620074        7.512298345902419
22.98263997091393         72.83375947949492        7.340417971282671
23.269027384327703        72.33011571709915        7.634057971562233
22.98537303948831         72.4970093403933         7.459339397468514
22.988106108062688        72.16025920129172        7.580713531575067
22.972444511596684        73.1687809128797         7.221640694036078
23.256098856436076        73.00188728958554        7.391056007508331
23.539753201275467        72.83499366629135        7.556680173543782
23.24590339711883         73.33690872297032        7.2722628621730925
23.52955774195822         73.17001509967615        7.4354219670610195
23.51936228264098         73.50503653306095        7.316612953637079
22.67914738041006         73.98340941295626        6.83340119304453
22.397939453798667        74.15041431025344        6.660373618226259
22.116731527187273        74.3174192075506         6.479136038766821
22.408106721534846        73.82227294197085        6.767474589417038
22.126898794923452        73.98927783926803        6.584161252743934
22.13706606265963         73.66113647098544        6.691621005863336
22.394075686848417        74.48357025558154        6.555350415874045
22.67528361345981         74.31656535828436        6.726198295381031
22.67141984650956         74.64972130361248        6.620268018136725
22.414719470089672        73.49468750524846        6.8762750618636375
22.692372877519713        73.32823853951146        7.052598267072852
22.685760128964887        73.65582397623386        6.9421498483457205
23.51215707387164         74.51960215863122        6.977996516078636
23.230623409100865        74.67402718873434        6.827474220220959
22.949089744330088        74.82845221883747        6.673345501965331
23.234487176051115        74.34087124340624        6.935912074861437
22.952953511280338        74.49529627350935        6.7798932576980855
22.956817278230588        74.16214032818124        6.887713633850087
23.23929064856401         73.66449415969272        7.159330715326379
22.959219014487033        73.82395178632449        6.998260128462205
22.96583176304186         73.4963663496021         7.109100529536185
23.23688891230756         74.00268270154947        7.046640461193779
23.51696054638453         73.8432250749177         7.2017789399839955
23.514558810128086        74.18141361677445        7.088906794131171
22.9337178854744          75.81234667354892        6.36425358776553
22.936938746821006        75.48926414935659        6.464412177173786
22.940159608167612        75.16618162516426        6.564908469682136
23.209542275429307        75.67256852558025        6.507137024723043
23.212763136775912        75.34948600138792        6.608603870297184
23.48536666538421         75.53279037761158        6.646696563157087
23.22169327293839         75.01175659506113        6.717445322223396
23.503226937709165        74.857331564958          6.866375752366757
23.494296801546685        75.19506097128479        6.755942434726233
23.197801592136237        76.01273918592533        6.398013452710288
23.47362598209114         75.87296103795666        6.536826280637998
23.46188529879807         76.21313169830172        6.427180954008609
24.361524384388247        72.99889913463831        7.780884957116825
24.080803683805826        73.1676116007792         7.62898231178769
23.800082983223405        73.33632406692007        7.474224977294441
24.09099914312307         72.8325901673944         7.752097696533662
23.81027844254065         73.00130263353527        7.595187176379397
23.820473901857895        72.66628120015048        7.718598568523175
20.999999999999996        69                       7.277197633098698
21.288675134594804        69.16666666666667        7.589512346231194
21.57735026918961         69.33333333333333        7.835527808754828
21.866025403784416        69.5                     8.015244020669272
20.999999999999996        69.33333333333334        7.1865718615693845
21.2886751345948          69.5                     7.490711453068085
21.57735026918961         69.66666666666666        7.728551793957649
20.999999999999993        69.66666666666666        7.093072244009965
21.2886751345948          69.83333333333331        7.389036713874651
21.866025403784416        69.83333333333333        7.885760515251698
21.866025403784416        70.16666666666664        7.758981934028622
21.57735026918961         69.99999999999999        7.608232174850993
21.288675134594808        68.16666666666667        8.00737677323523
21.577350269189612        68.33333333333334        8.260558494339875
21.866025403784416        68.50000000000001        8.436615935411382
21                        68.33333333333334        7.566847081100698
21.288675134594804        68.5                     7.893707191556871
21.57735026918961         68.66666666666667        8.14344302197996
20.999999999999996        68.66666666666667        7.433556034767764
21.2886751345948          68.83333333333334        7.756970254542379
21.866025403784416        68.83333333333334        8.293034983359309
21.866025403784416        69.16666666666667        8.15257767844528
21.57735026918961         69                       7.987923591798439
21.866025403784416        67.83333333333334        8.748389206577857
21.866025403784416        68.16666666666669        8.59286468523794
21.577350269189612        68                       8.431835630517721
22.699957209871208        67.98461841724786        9.194560841570508
22.42197994117561         68.15641227816525        8.953820173781928
22.144002672480013        68.32820613908262        8.701171871728942
22.42197994117561         67.82307894483192        9.117181098707201
22.144002672480013        67.9948728057493         8.860976709104774
22.144002672480013        67.66153947241597        9.020057317994048
22.42393822883023         67.490375482211          9.282846064917415
22.70387378518045         67.31921149200603        9.5326357866334
22.701915497525828        67.65191495462695        9.361103615549442
23.530287315179216        67.49540830028944        9.858966718277365
23.25351061340988         67.65847833927558        9.643366894788914
22.976733911640544        67.82154837826172        9.421898269219934
23.2554689010645          67.32577487665466        9.819043423350973
22.978692199295164        67.48884491564081        9.593007920490445
22.980650486949784        67.1561414530199         9.769106968865922
22.69607204186485         69.98753344499346        8.289099638058191
22.419389829171372        70.15835562999564        8.077890500927598
22.142707616477892        70.3291778149978         7.859826713908237
22.419389829171372        69.82502229666231        8.21349569628585
22.142707616477892        69.99584448166448        7.9896661401016225
22.142707616477892        69.66251114833115        8.122210490489534
22.695603341768617        68.98527419149258        8.722616949004438
22.41907736244055         69.15684946099506        8.498878237822264
22.142551383112483        69.32842473049752        8.263087261710579
22.41907736244055         68.82351612766172        8.644507741442428
22.142551383112483        68.9950913971642         8.404568842408638
22.142551383112483        68.66175806383086        8.549174070244717
22.419233595805963        69.49093587882868        8.354275324973404
22.695759575134026        69.3193606093262         8.574287894527789
22.695915808499436        69.65344702715983        8.429782124212338
22.42052865180808         68.48996420291348        8.797120175259202
22.698505920503678        68.3181703419961         9.033158646009198
22.697054631136147        68.65172226674434        8.875844015153813
22.981647080537375        71.8250071272506         7.700582777449579
23.256109329277074        71.6596115690169         7.876937061301613
23.530571578016772        71.4942160107832         8.049417104680058
23.262568356802387        71.99486364305803        7.754101980966524
23.537030605542085        71.82946808482433        7.923616189884168
23.5434896330674          72.16472015886545        7.800606346019244
24.282966104826798        76.03097959526119        6.745976559225254
24.324703372686162        76.36144658715448        6.6546218387222655
24.36644064054552         76.69191357904775        6.563130657096859
24.005358941719535        76.2050871830564         6.606204356757909
24.047096209578893        76.53555417494968        6.5156913264836875
23.727751778612266        76.3791947708516         6.463465698105825
24.017099625012605        75.86491652271133        6.716523652044964
23.739492461905336        76.03902411050652        6.573335531119184
23.751233145198405        75.69885345016145        6.6834303200222696
25.16223255284367         76.51866452899942        6.8407868694786
25.19965820936707         76.83977800616304        6.748975563263401
25.237083865890465        77.16089148332665        6.656511261734653
25.274509522413865        77.48200496049026        6.563393964892399
24.91088100469741         76.6865698763133         6.719944521147918
24.948306661220805        77.0076833534769         6.628436458891048
24.9857323177442          77.32879683064051        6.536275401320655
24.659529456551144        76.85447522362716        6.596849902771351
24.69695511307454         77.17558870079077        6.5056450844728495
24.61779218869178         76.52400823173389        6.689122316412028
24.57605492083242         76.1935412398406         6.781258268930288
24.869143736838044        76.35610288442001        6.812861705681437
23.771703543646638        75.35782000419991        6.797738620264241
24.05804042190906         75.18284963078821        6.94588504806281
24.344377300171487        75.00787925737654        7.091135846552715
24.03757002346083         75.52388307674977        6.8307549308719695
24.323906901723255        75.34891270333809        6.9751839124130015
24.303436503275027        75.68994614929963        6.860130816637183
24.06697055807154         74.84512022446144        7.057608744555134
23.780633679809114        75.02009059787311        6.908223404295032
23.78956381597159         74.68236119154632        7.0198956343970895
23.792477970459736        74.3462781704808         7.13072759459683
24.072798867047823        74.17295418233039        7.280865615415513
24.353119763635917        73.99963019417996        7.428410578534712
24.06988471255968         74.5090372033959         7.168383860050784
24.35020560914777         74.33571321524548        7.3142790280049645
24.347291454659626        74.67179623631101        7.20185411734427
23.797281442972626        73.66990108676728        7.358508115528923
24.078002143555047        73.50118862062641        7.511255332092308
24.358722844137468        73.33247615448552        7.661147859491577
24.07520060330427         73.83476564047362        7.39577399049481
24.355921303886692        73.66605317433275        7.543656399964187
23.79487970671618         74.00808962862405        7.243636921162775
25.160936276916875        76.17635385184482        6.948794224610074
24.86784746091125         76.0137922072654         6.920819962755458
24.574758644905625        75.851230562686          6.889167427946984
25.159640000990077        75.83404317469021        7.057583546167439
24.866551184984452        75.6714815301108         7.02956018625547
25.158343725063283        75.49173249753561        7.167154834150682
24.615699441802086        75.1691636707629         7.119754946869159
24.887021583432684        75.33044808414925        7.145094609401797
24.595229043353854        75.51019711672444        7.004011768226126
26                        76                       7.215388519497895
25.720744184281223        76.17288817633315        7.092892276197707
25.441488368562446        76.34577635266629        6.968025059524614
25.71944790835443         75.83057749917853        7.2021776976924246
25.44019209263565         76.00346567551168        7.076671447837724
25.438895816708854        75.66115499835706        7.186099802576697
24.619738711726765        74.83560462478816        7.229834555174374
24.89510012328204         74.66332999219978        7.366239815763034
25.17046153483732         74.4910553596114         7.500351628318639
24.891060853357363        74.99688903817452        7.254910695048429
25.166422264912637        74.82461440558612        7.387772995194613
25.162382994987958        75.15817345156086        7.276707397138633
24.898014277770187        74.32724697113426        7.4798977350369835
24.622652866214906        74.49952160372263        7.34202265020717
24.625567020703052        74.16343858265711        7.455917385108991
23.530258545096874        68.49129992290949        9.352413833777936
23.252040143987458        68.6559580124372         9.147687301599273
22.973821742878037        68.82061610196489        8.93775500667478
23.253491433354988        68.32240608768896        9.309159936321912
22.975273032245568        68.48706417721664        9.095104857110817
22.976724321613098        68.1535122524684         9.256542272252778
23.253501023382434        67.99044221348227        9.473903403955317
23.53027772515177         67.82737217449612        9.685395733577298
23.53026813512432         68.15933604870281        9.51654477207748
23.821660399131037        72.33614177033098        7.83969316027812
24.093372137669355        72.1723113077554         7.996232269955696
24.365083876207677        72.0084808451798         8.150004902117983
24.092185640396213        72.50245073757489        7.872848185045324
24.36389737893453         72.3386202749993         8.024331324052211
24.36271088166139         72.6687597048188         7.901291342385122
24.086913110144042        71.83705923371427        8.121758947797458
23.81520137160572         72.00088969628986        7.962565885665941
23.808742344080407        71.66563762224874        8.088229681984807
23.808641560581442        71.3326080632223         8.218307878132487
24.08671154314611         71.17100011566137        8.384001154632095
24.364781525710782        71.00939216810046        8.546496934178931
24.086812326645074        71.50402967468783        8.251323703658578
24.364882309209744        71.3424217271269         8.411220228379605
24.36498309270871         71.67545128615336        8.279056217692649
24.08597111380865         70.83836812789336        8.519600465458147
23.80790113124398         70.99997607545427        8.351118509761488
23.52983114867931         71.16158402301518        8.179439057112086
23.80716070190652         70.66734408768625        8.486959820520758
23.52909071934185         70.82895203524716        8.312491688674303
23.528350290004386        70.49632004747913        8.448574999366757
25.181921014347406        72.51891452766279        8.205085804050396
24.90845547102769         72.67890939665463        8.066173913137693
24.63498992770797         72.83890426564646        7.924773630826467
24.909641968300832        72.34876996683514        8.190544620770364
24.636176424981112        72.50876483582697        8.04716217727691
24.637362922254255        72.17862540600747        8.172184320126213
22.69924142215306         70.98757944335897        7.88810550979247
22.421502749363516        71.15838629557263        7.689602201772226
22.143764076573966        71.32919314778627        7.482117327644239
22.421502749363516        70.82505296223931        7.8163749289097915
22.143764076573966        70.99585981445296        7.604412511568928
22.143764076573966        70.66252648111964        7.73197585131229
22.424150552578382        71.4926607096144         7.56715379141144
22.701889225367932        71.32185385740074        7.762761336432515
22.704537028582802        71.65612827144251        7.640177584209647
22.420446289267442        70.49170429611746        7.945557900699414
22.69712850196092         70.3208821111153         8.152285300197736
22.69818496205699         70.65423077723713        8.018620590775793
23.253461526062203        71.32533715497513        8.003367418078078
22.9789992773225          71.49073271320881        7.8237096213807
22.97635147410763         71.15645829916704        7.94959688644888
23.25198066738728         70.66007317943908        8.266346086043143
22.97561104477017         70.82382631139902        8.07952292285173
23.250924207291206        70.32672451331725        8.403565294279943
22.9745545846741          70.4904776452772         8.213390067461752
22.97349812457803         70.15712897915535        8.35040684051042
23.25272109672474         70.9927051672071         8.13334141249546
21                        53                       18.41812905864866
21.288675134594808        53.16666666666666        19.332772918555023
21.577350269189612        53.333333333333314       20.005532318624017
21.866025403784416        53.499999999999964       20.436407258855322
21.000000000000004        53.333333333333336       18.193050465353622
21.288675134594808        53.499999999999986       19.100354506123754
21.577350269189612        53.66666666666664        19.765774087056077
21.000000000000004        53.66666666666667        17.98439301248586
21.288675134594808        53.83333333333332        18.884357234119317
21.000000000000004        54                       17.792156700045044
21.000000000000004        56.00000000000001        15.96769002518523
21.288675134594808        56.16666666666669        16.706358135501127
21.577350269189612        56.33333333333337        17.21506597181856
21.866025403784416        56.50000000000005        17.493813534137434
21                        56.33333333333334        15.629149715271819
21.288675134594804        56.500000000000014       16.38188543413649
21.57735026918961         56.6666666666667         16.90466087900254
21                        56.666666666666664       15.282532066514666
21.2886751345948          56.83333333333334        16.049335393928118
20.999999999999996        56.99999999999999        14.92783707891399
21                        60                       12.361565154159967
21.288675134594808        60.166666666666664       12.911094890886668
21.577350269189612        60.333333333333314       13.318737930806048
21.866025403784416        60.49999999999997        13.584494273918326
21                        60.333333333333336       12.11621738488773
21.288675134594804        60.499999999999986       12.648478990880985
21.57735026918961         60.66666666666664        13.038853900067025
21                        60.66666666666666        11.880124233902643
21.288675134594804        60.833333333333314       12.395117709162339
21                        60.99999999999999        11.653285701204714
21.288675134594808        61.16666666666665        12.181221952869338
21.577350269189612        61.3333333333333         12.537687339719692
21.866025403784416        61.499999999999964       12.722681861755555
21                        61.33333333333333        11.361758295155417
21.288675134594804        61.49999999999998        11.885459844381986
21.57735026918961         61.666666666666636       12.23769052879406
21                        61.66666666666666        11.12081826044241
21.288675134594804        61.833333333333314       11.640285107230811
21                        61.99999999999999        10.930465597065696
21.866025403784416        60.83333333333331        13.293101884634691
21.866025403784416        61.16666666666663        13.005831080580528
21.577350269189612        60.99999999999997        12.786209827278764
20.999999999999996        58.999999999999986       13.261365336731776
21.288675134594804        59.166666666666664       13.81723030974684
21.57735026918961         59.333333333333336       14.225842198268017
21.866025403784416        59.50000000000001        14.4872010022957
21                        59.33333333333333        12.976974868992293
21.288675134594804        59.5                     13.52253011780925
21.57735026918961         59.66666666666667        13.92083228213254
21                        59.666666666666664       12.677041474801763
21.288675134594804        59.833333333333336       13.212286999420723
21.866025403784416        59.833333333333336       14.172855094275082
21.866025403784416        60.16666666666666        13.87195285148259
21.577350269189612        60                       13.61306327385515
21.000000000000004        58                       14.091184969477707
21.288675134594808        58.16666666666667        14.760148177389969
21.577350269189612        58.33333333333334        15.211197525564291
21.866025403784416        58.500000000000014       15.444333014001232
21                        58.33333333333333        13.785734410758701
21.288675134594804        58.5                     14.428201659560353
21.57735026918961         58.66666666666667        14.852755048624731
21                        58.66666666666666        13.509127866510166
21.2886751345948          58.83333333333333        14.12509915620171
21.866025403784416        58.83333333333335        15.118003329571737
21.866025403784416        59.16666666666668        14.798959325669944
21.57735026918961         59                       14.535655783182493
21.288675134594804        57.166666666666686       15.668704530442174
21.57735026918961         57.333333333333364       16.176878455299434
21.866025403784416        57.50000000000005        16.452358853485663
21                        57.33333333333333        14.652501041603402
21.288675134594804        57.500000000000014       15.351059077832359
21.577350269189612        57.6666666666667         15.816923587390173
21                        57.666666666666664       14.373617005124789
21.288675134594808        57.83333333333334        15.029865626054354
21.866025403784416        57.83333333333337        16.117220093845482
21.866025403784416        58.16666666666669        15.781211480683927
21.577350269189612        58.000000000000014       15.514495483237724
21.866025403784416        56.833333333333385       17.146078619751467
21.866025403784416        57.166666666666714       16.798927059534247
21.57735026918961         57.00000000000003        16.54047799006664
21.288675134594808        54.16666666666669        18.591179758857358
21.577350269189612        54.33333333333337        19.1709919929302
21.866025403784416        54.50000000000006        19.531593402263848
21.000000000000004        54.33333333333334        17.43601442975642
21.288675134594808        54.500000000000014       18.247089985195252
21.57735026918961         54.6666666666667         18.838954715894673
21                        54.66666666666667        17.092903097744458
21.288675134594804        54.83333333333335        17.91603114980976
21                        55                       16.762822704009167
21.866025403784416        53.833333333333336       20.138844572145818
21.866025403784416        54.1666666666667         19.83723995328195
21.577350269189612        54.000000000000014       19.47040400607032
22.00325869923335         78.32204066307534        5.171556620471902
22.0569479099376          78.02725271630703        5.309086205953053
22.110637120641847        77.73246476953872        5.4380258163643855
22.25947106121515         78.29656298610982        5.29652833276283
22.3131602719194          78.00177503934151        5.428546418097806
22.515683423196954        78.2710853091443         5.4125120368726245
22.65866033068545         77.98661517980904        5.571597221700204
22.456137179407897        77.71730491000625        5.58531578792966
22.801637238173946        77.70214505047377        5.723632920991076
23.435786827898742        78.19016989736276        5.7797290566295905
23.129085692998146        78.21714170128995        5.663139780058327
22.82238455809755         78.24411350521711        5.540734106806014
23.27206260048664         77.93267157195467        5.813449649881727
22.965361465586046        77.95964337588185        5.695431634131504
23.10833837307454         77.67517324654659        5.843079675920203
23.615185874054276        77.70934184719644        6.00544086991425
23.525486350976507        77.94975587227961        5.894417615895426
23.36176212356441         77.69225754687152        5.925911092002304
23.952346397479854        77.6778322413426         6.1237368444106695
24.199807397827662        77.88673666057193        6.130131591159528
24.447268398175478        78.09564107980124        6.131983058932583
23.862646874402085        77.91824626642577        6.01517801621065
24.110107874749897        78.12715068565507        6.020371883531276
23.77294735132432         78.15866029150891        5.902953882763592
24.99876248100107         77.68655033359391        6.424301901504755
24.723015439588274        77.89109570669757        6.280498266184816
24.70998527633141         77.53334220374418        6.394791314876314
24.43423823491861         77.73788757684784        6.248595656499594
24.421208071661745        77.38013407389442        6.361768974971671
24.186777234570798        77.52898315761851        6.244075902271194
25.44148836856245         76.67910968599962        6.862265376664803
25.720744184281227        76.50622150966647        6.986709490969159
26                        76.33333333333333        7.10878263190069
25.720744184281227        76.8395548429998         6.880853635227506
26                        76.66666666666666        7.002503673790272
26.000000000000004        77                       6.896551645166721
25.758169840804626        77.16066832016342        6.78788524991567
25.516339681609246        77.32133664032683        6.676832689824234
25.478914025085842        77.00022316316323        6.769875530901272
25.516339681609246        77.65466997366018        6.568061724268672
25.75816984080462         77.49400165349675        6.6801490394046015
26                        77.33333333333333        6.789850189700076
25.75816984080462         77.8273349868301         6.568972015890489
26                        77.66666666666666        6.6797079212304595
26                        78                       6.566124839757843
25.36281497285614         78.27691583426476        6.312627083797176
25.333379822708714        78.01194554300659        6.399841280181891
25.303944672561286        77.74697525174842        6.483430240546938
25.575209981904095        78.18461055617651        6.3996140937864485
25.545774831756667        77.91964026491834        6.485650527037388
25.787604990952048        78.09230527808825        6.484113345773327
25.05763278129592         78.21649091611025        6.255876574907837
24.752450589735695        78.15606599795575        6.195661899953055
25.02819763114849         77.95152062485208        6.341901856216117
21.831364224834367        78.56501222669391        4.980795608323245
22.087576586816166        78.53953454972839        5.117349257641762
22.343788948797968        78.51405687276286        5.244914898779144
21.915682112417183        78.78250611334695        4.883313049374804
22.171894474398982        78.75702843638143        5.0224606275398305
22                        79                       4.745149223154685
21.49803089150103         78.56501222669391        4.773292690558861
21.249015445750516        78.78250611334695        4.41086350208572
21                        79                       3.950309334580638
21.249015445750516        78.44917278001363        4.661919576906837
21                        78.66666666666666        4.280242015962345
21                        78.33333333333333        4.497693566151362
21.58234877908385         78.78250611334695        4.6969443914382065
21.666666666666664        79                       4.579914825045981
21.333333333333332        79                       4.314968195521336
25.438895816708854        75.32782166502375        7.294278472597138
25.719447908354425        75.16391083251187        7.419008949745655
25.999999999999996        75                       7.541346265596151
25.719447908354425        75.4972441658452         7.309953557409142
25.999999999999993        75.33333333333333        7.431414150943664
25.999999999999996        75.66666666666666        7.322761568910931
25.723487178279104        74.83035178653714        7.530543812631472
25.442935086633533        74.99426261904901        7.404822185534029
25.446974356558208        74.66070357307426        7.516878933538963
24.366293551975435        68.01047130207824        9.932112283794238
24.08761521634925         68.170747509022          9.74353522158339
23.80893688072306         68.33102371596574        9.550302404911278
24.087624806376695        67.83878363481531        9.914723060502041
23.80894647075051         67.99905984175905        9.717961793520391
23.808956060777955        67.66709596755237        9.89034120532978
21.288675134594808        62.166666666666686       11.378677001861078
21.577350269189612        62.33333333333337        11.717738692081987
21.866025403784416        62.500000000000064       11.947650667728311
21                        62.33333333333333        10.705076374356235
21.288675134594804        62.500000000000014       11.141313752686337
21.57735026918961         62.6666666666667         11.468401416441967
21                        62.66666666666666        10.47136334137385
21.288675134594804        62.83333333333334        10.895626693238729
21.866025403784416        62.833333333333385       11.696192788290364
21.866025403784416        63.16666666666671        11.45623397505965
21.577350269189612        63.00000000000003        11.230791659835523
21.866025403784416        61.83333333333333        12.457788037035886
21.866025403784416        62.1666666666667         12.199444305693433
21.577350269189612        62.00000000000001        11.974439563749387
22.698544735441587        62.9844356274688         12.260037859796435
22.421038291555863        63.15629041831255        11.931966564467402
22.14353184767014         63.32814520915629        11.587878687214168
22.421038291555863        62.82295708497922        12.1790736863511
22.14353184767014         62.99481187582296        11.825662121667424
22.14353184767014         62.66147854248965        12.074944622328465
22.420796374330095        63.48940928699646        11.690530615632401
22.698302818215815        63.31755449615272        12.012021594143988
22.698060900990047        63.650673364836635       11.771317465948549
22.703480864456132        61.98808895249204        13.044187268572502
22.424329044232227        62.158725968328056       12.696001298422624
22.14517722400832         62.32936298416406        12.330489098141284
22.424329044232227        61.825392634994685       12.966864877789746
22.14517722400832         61.99602965083069        12.591817706807351
22.14517722400832         61.66269631749732        12.859696408850745
22.422683667894045        62.49084152665364        12.43416122433625
22.70183548811795         62.320204510817625       12.776051596212511
22.70019011177977         62.652320069143215       12.514668459953803
22.697972325670364        60.98498070966481        13.893770680040115
22.420656685041717        61.156653806443195       13.52550929042
22.143341044413066        61.32832690322158        13.135146350991812
22.420656685041717        60.82332047310987        13.817246014622889
22.143341044413066        60.99499356988825        13.42258932250577
22.143341044413066        60.66166023655492        13.714153879248865
22.422492864636972        61.491023220718944       13.24222688175576
22.69980850526562         61.31935012394055        13.602655804852926
22.701644684860874        61.65371953821629        13.31946133436374
23.537303910998062        61.493336260502154       13.984656769102969
23.259362895484088        61.658253824498786       13.684252279066264
22.98142187997011         61.82317138849541        13.370762445556093
23.25752671588883         61.323884410223044       13.97217003703691
22.979585700374855        61.48880197421967        13.652358357437034
22.977749520779597        61.15443255994393        13.941874674015978
22.701736976101266        59.98830883385888        14.807505088363754
22.42316645199565         60.158872555905916       14.419571183862313
22.144595927890034        60.329436277952944       14.011900912380522
22.42316645199565         59.825539222572594       14.732590966017135
22.144595927890034        59.99610294461962        14.312140092240035
22.144595927890034        59.6627696112863         14.625822937327726
22.42191156851868         60.49109651450789        14.114709897405143
22.7004820926243          60.32053279246085        14.495529548580901
22.69922720914733         60.652756751062824       14.190951412473078
22.703508266962224        57.98803257682641        16.808338624308035
22.424347312569623        58.158688384550956       16.389768639641368
22.14518635817702         58.329344192275485       15.935100102872418
22.424347312569623        57.82535505121763        16.73417156406297
22.145186358177018        57.99601085894216        16.275740798424568
22.14518635817702         57.66267752560884        16.61551164045557
22.702450433307426        58.988294532613935       15.779915040405031
22.42364209013309         59.15886302174263        15.375057030145193
22.144833746958753        59.329431510871316       14.944152350775322
22.42364209013309         58.825529688409304       15.706599975632187
22.144833746958753        58.99609817753799        15.265802985205973
22.144833746958753        58.66276484420466        15.594739300164107
22.42340427106437         59.49220112215761        15.050586662609746
22.702212614238704        59.32163263302891        15.449303718781731
22.701974795169985        59.654970733443896       15.125167068101215
22.423994701351354        58.49210903648012        16.045992632325273
22.703155655743956        58.32145322875559        16.461147412384207
22.70280304452569         58.65487388068476        16.11833955108328
23.53478823714618         58.48766427573753        16.853406733623583
23.257342302533264        58.65454102802967        16.516754352985117
22.979896367920347        58.8214177803218         16.15892378857901
23.25769491375153         58.321120376100495       16.86229539976352
22.980248979138608        58.48799712839263        16.500906567307307
22.980601590356876        58.154576476463454       16.847272696658393
23.534511487827526        64.49303355706563        11.667754444298735
23.256653159210288        64.65675990857733        11.412113759946134
22.978794830593046        64.82048626008901        11.14815060702605
23.25561398647311         64.32328644921728        11.637257845120082
22.97775565785587         64.48701280072896        11.367428068448572
22.976716485118693        64.15353934136891        11.593981522090553
23.25713236636863         64.990845593371          11.192897858352323
23.534990694985872        64.8271192418593         11.443845736620727
23.535469902144218        65.16120492665297        11.225890136731941
23.529301248451223        63.49235956732375        12.376783652935371
23.252140493555576        63.656170456056024       12.106475858007016
22.974979738659925        63.81998134478829        11.826856465431902
23.252382410781344        63.323051587372106       12.351717548147061
22.975221655885697        63.48686247610437        12.066173305871144
22.975463573111465        63.15374360742045        12.312802283767445
23.253877240014344        63.98972845263665        11.868635132047507
23.53103799490999         63.825917563904376       12.133977144357702
23.53277474136876         64.159475560485          11.897634074812093
24.36290640036148         64.01307098821759        12.378834107696385
24.086774762850165        64.17305851116694        12.1496326173874
23.810643125338846        64.33304603411628        11.912606062921508
24.085038016391398        63.83950051458632        12.38785020699506
23.808906378880078        63.999488037535656       12.146654672982045
23.80716963242131         63.66593004095503        12.387166722074749
23.53658777817008         66.50109418816037        10.409706173521203
23.25966920972508         66.66289880190195        10.18302371068803
22.982750641280074        66.82470341564354        9.94950743778835
23.257858257969012        66.32971565879976        10.37230976618191
22.980939689524007        66.49152027254135        10.133754667218252
22.979128737767944        66.15833712943915        10.32388155805674
23.25764536834651         65.99444779989517        10.569051479423397
23.53616199892507         65.8305584703512         10.806851452868884
23.536374888547577        66.1658263292558         10.60545762916517
24.367372002142943        66.00875269919605        11.059234787650672
24.090443927485325        66.17286652885082        10.84858461455767
23.813515852827702        66.3369803585056         10.632075076514521
24.09023103786282         65.83759866994626        11.052453040173152
23.813302963205196        66.00171249960101        10.831885017144206
23.813090073582693        65.66644464069645        11.03733732583369
23.25756905539479         66.9943368392783         9.998435915704336
23.53448762383979         66.83253222553671        10.22093105247643
23.5323874695095          67.16397026291307        10.037351234061799
23.812245619033504        64.66574394618007        11.685219932304634
24.088377256544824        64.50575642323074        11.918628139991789
24.364508894056144        64.34576890028137        12.144211283521841
24.089979750239486        64.83845433529451        11.693693433748933
24.366111387750802        64.67846681234516        11.915658230500249
24.367713881445464        65.01116472440896        11.693174948631636
23.813204033350203        65.33391531576743        11.24726283340309
24.090458957397832        65.17254002008819        11.473691934736205
24.090344997630325        65.50506934501722        11.260174586218644
24.367599921677957        65.34369404933798        11.47606575916591
24.367485961910447        65.67622337426701        11.264752372172257
23.812724826191854        64.99982963097375        11.463264828959309
23.539886880523884        59.4894148556681         15.844299567316748
23.26050357904968         59.655712848398366       15.51667102183838
22.98112027757547         59.822010841128616       15.17107286218727
23.260741398118398        59.32237474798338        15.844088342622054
22.981358096644193        59.48867274071364        15.493612512447976
22.981595915712912        59.15533464029866        15.822626833651466
23.25904185032583         58.98845788800652        16.17755156149765
23.536487784938746        58.82158113571438        16.51129810557591
23.538187332731315        59.155497995691235       16.174929050140342
23.52951481513566         60.4914231512476         14.878489208570556
23.252333985313896        60.655942337386676       14.56522582924947
22.97515315549213         60.820461523525736       14.23698631973938
23.253588868790864        60.323718378784704       14.874046761936512
22.976408038969097        60.488237564923764       14.539987152299245
22.977662922446065        60.15601360632179        14.850385388534246
23.25704622392027         59.98971561359153        15.19207862116409
23.536429525394475        59.823417620861264       15.515802239621358
23.532972170265065        60.15742038605443        15.193865453372572
23.254930350601363        60.98991337380486        14.26529888747775
23.532111180423126        60.825394187665786       14.573746970750264
23.534707545710596        61.15936522408397        14.275802824261106
24.632467101921094        73.1663594510447         7.8053848947501425
24.905932645240817        73.00636458205287        7.944992935290336
25.179398188560533        72.84636971306102        8.082112584432059
24.90340981945394         73.33381976745109        7.826246814873025
25.176875362773657        73.17382489845924        7.961574222243744
25.174352536986785        73.50128008385748        7.843470717485423
24.626864021419543        73.83351349073914        7.569095554553633
24.900608279203162        73.6673967872983         7.707448934203837
24.89931127848667         73.99732187921629        7.592670070191537
25.173055536270294        73.83120517577544        7.727091158905367
25.171758535553806        74.16113026769341        7.612718129183101
24.629665561670315        73.49993647089192        7.686117405602931
23.812581215290113        66.67068338384516        10.43787132291772
24.089509289947735        66.50656955419038        10.65098656268475
24.366437364605353        66.34245572453561        10.858242437501609
24.08857465241014         66.84027257952995        10.45854623440931
24.365502727067764        66.67615874987517        10.662407810950107
24.364568089530174        67.00986177521474        10.471730907996195
23.808380906629537        67.33355945859788        10.068146383221517
24.086474498079852        67.17171061690631        10.272401113127767
24.087049652228274        67.5052471258608         10.091144841663318
24.36514324367859         67.34339828416924        10.28702354295904
24.36571839782701         67.67693479312373        10.107150668225056
23.810481060959823        67.00212142122152        10.25041120175448
23.540147277656228        69.50355269063358        8.882615414718309
23.25878886572577         69.66487960875355        8.689914538574254
22.977430453795307        69.8262065268735         8.492075946354197
23.25863263236036         69.33079319091992        8.838298999269462
22.977274220429898        69.49212010903987        8.636609419778916
22.97711798706449         69.15803369120624        8.78496617736483
23.25533638817391         68.99337560167855        8.990862470068105
23.533554789283325        68.82871751215086        9.191553000025497
23.536851033469777        69.16613510139221        9.03495352700564
23.254856536508488        69.99580206103539        8.544890994653324
23.536214948438946        69.83447514291542        8.734237432720331
23.532282619221668        70.16539759519728        8.589557294269795
23.807084845916137        70.33396948293124        8.627166826608416
24.08581940182789         70.17161891838334        8.802171576860841
24.36455395773964         70.00926835383545        8.973589250124148
24.08589525781827         70.50499352313835        8.659135788643777
24.36462981373002         70.34264295859046        8.827724679777479
24.3647056697204          70.67601756334545        8.685360574462361
24.089751731045173        69.84069646610149        8.949327408236188
23.81101717513342         70.00304703064938        8.771235889747594
23.8149495043507          69.67212457836754        8.91900279643424
23.809664684252418        68.66397188579484        9.386790125504305
24.0883430198786          68.50369567885109        9.576737672545729
24.36702135550479         68.34341947190734        9.762029465125895
24.08907082340796         68.83664384868018        9.414426448253556
24.367749159034144        68.67636764173643        9.596432971203008
24.368476962563502        69.00931581156553        9.435322802025633
23.81625717262532         69.33880706427757        9.070763143924058
24.09236706759441         69.17406143792155        9.25499893969314
24.09105939931979         69.50737895201152        9.100187854023279
24.36716929428888         69.3426333256555         9.277460978175698
24.365861626014258        69.67595083974547        9.123549794208564
23.81296092843887         69.0013894750362         9.226645954347962
25.18467353649581         68.52041052952481        9.947484263188999
24.91260801185171         68.68337895687172        9.780324939133997
24.640542487207604        68.84634738421863        9.609604452079516
24.911880208322355        68.35043078704263        9.947473533203892
24.63981468367825         68.51339921438952        9.773733833703206
24.639086880148895        68.18045104456044        9.942349540072296
24.640382149753957        69.17883738595819        9.449515772445949
24.91244767439806         69.01586895861128        9.617597688837527
25.18451319904216         68.85290053126437        9.78211844222965
24.91228733694441         69.34835896035084        9.458972604474429
25.18435286158851         69.18539053300393        9.620854787203632
25.184192524134865        69.5178805347435         9.463693298110941
24.91097966866979         69.68167647444082        9.303477627741128
24.637766813204713        69.84547241413813        9.140109611745471
24.639074481479334        69.51215490004816        9.292837372154395
24.637684491496266        71.84499108543997        8.301150151107835
24.910285106784855        71.68150132570011        8.44975246393964
25.182885722073447        71.51801156596028        8.595811840613466
24.909963537542843        72.01513564626762        8.318693482794565
25.182564152831432        71.85164588652778        8.462659709304965
25.18224258358942         72.18528020709527        8.3324176971173
24.910184323285893        71.34847176667367        8.583561814441062
24.6375837079973          71.51196152641351        8.432580484145905
24.637482924498336        71.17893196738707        8.56712351229624
24.637078993370675        70.17847560723678        8.991421823803375
24.910291848835747        70.01467966753944        9.152342442597734
25.18350470430082         69.85088372784213        9.310110715766351
24.909604029001706        70.34768286063809        9.004862088407144
25.182816884466778        70.18388692094075        9.160182964374506
25.182129064632736        70.5168901140394         9.013910043935384
24.637230705351435        70.84522481674678        8.70517155150241
24.909679884992087        70.68105746539308        8.860975921421229
24.90993210413899         71.01476461603337        8.720608675834782
25.18238128377964         70.85059726467969        8.871223591968562
25.182633502926542        71.18430441531999        8.73185752419458
24.637154849361053        70.51185021199177        8.84654645513709
25.446974356558215        74.32737023974093        7.629590046115744
25.723487178279107        74.16368511987046        7.756612186851418
26                        74                       7.8814180505257205
25.723487178279104        74.4970184532038         7.642635531706084
25.999999999999996        74.33333333333333        7.766175852811841
25.999999999999993        74.66666666666666        7.65281859116869
25.7247841789956          73.8337600279525         7.871777833399745
25.4482713572747          73.99744514782296        7.7433561198221454
25.44956835799119         73.66752005590499        7.859128722386321
25.44956835799119         73.33418672257166        7.978057084622962
25.72478417899559         73.16709336128582        8.110366017622944
25.999999999999996        73                       8.240397516485327
25.72478417899559         73.50042669461916        7.98991809097302
25.999999999999993        73.33333333333333        8.118430025422088
25.999999999999996        73.66666666666666        7.998770203435569
25.727307004782467        72.8396381758876         8.231796589251626
25.452091183778062        73.00673153717342        8.097824122816473
25.454614009564935        72.6792763517752         8.220026018440002
25.45461400956494         72.34594301844186        8.346369844837046
25.727307004782467        72.17297150922091        8.48529079621229
25.999999999999996        71.99999999999999        8.621848658176136
25.727307004782467        72.50630484255426        8.357178664478868
25.999999999999993        72.33333333333331        8.49196822110631
25.999999999999993        72.66666666666666        8.364817840542704
25.72762857402448         71.83933718865342        8.61647857799415
25.454935578806953        72.01230869787435        8.475629682261415
25.455257148048965        71.67867437730685        8.607799638806572
25.999999999999993        69.99999999999999        9.466672810351694
25.727376354877578        70.1722967046798         9.318625978938385
25.454752709755155        70.34459340935959        9.167705056799626
25.72806417471162         69.83929351158116        9.469431833081062
25.4554405295892          70.01159021626097        9.316244444090499
25.45612834942324         69.67858702316232        9.468438662334146
25.45475270975516         70.67792674269293        9.022655881946754
25.727376354877578        70.50563003801312        9.171526980094036
25.999999999999993        70.33333333333331        9.317523987515825
25.727376354877578        70.83896337134647        9.027871416367883
25.999999999999993        70.66666666666666        9.171818599798184
25.999999999999996        71                       9.029556647198824
25.455257148048965        71.34534104397352        8.742915570180696
25.72762857402448         71.17267052198676        8.887497172375793
25.72762857402448         71.50600385532007        8.750440361585804
25.999999999999993        71.33333333333331        8.890558956992946
25.999999999999993        71.66666666666666        8.754656293985366
25.45500492890206         71.01163389333323        8.881125533967277
21                        50                       19.654882993791123
21.288675134594808        50.16666666666667        20.654841275429284
21.577350269189612        50.33333333333334        21.431804152377598
21.866025403784416        50.50000000000001        21.98577162463619
21                        50.333333333333336       19.534200155519613
21.288675134594804        50.5                     20.562826781120133
21.57735026918961         50.66666666666667        21.368458002030536
21                        50.66666666666667        19.459038196305112
21.288675134594804        50.833333333333336       20.51633316586755
21                        51.00000000000001        19.429397116147182
21.288675134594808        51.16666666666667        20.427630954960648
21.577350269189612        51.33333333333333        21.17926639390965
21.866025403784416        51.5                     21.68430343299408
21                        51.33333333333334        19.267407725413694
21.288675134594804        51.5                     20.26065406881797
21.57735026918961         51.66666666666666        21.007302012357457
21                        51.66666666666667        19.065821352979857
21.288675134594804        51.83333333333333        20.054080200974674
21                        52                       18.824637998845677
21.866025403784416        50.83333333333334        21.912900016197632
21.866025403784416        51.16666666666667        21.812410618983648
21.577350269189612        51                       21.287671092357805
21.288675134594808        52.16666666666666        19.969624511095887
21.577350269189612        52.33333333333331        20.743088235609612
21.866025403784416        52.499999999999964       21.145029172387037
21                        52.333333333333336       18.73779553809444
21.288675134594804        52.499999999999986       19.795883479024514
21.57735026918961         52.666666666666636       20.482448632217892
21                        52.666666666666664       18.602292558028616
21.288675134594804        52.833333333333314       19.57348192763834
21.866025403784416        52.8333333333333         20.92543762850093
21.866025403784416        53.16666666666663        20.689230323990323
21.577350269189612        52.99999999999998        20.252298355733263
21.866025403784416        51.83333333333332        21.5337792248567
21.866025403784416        52.16666666666664        21.35402113798776
21.577350269189612        51.999999999999986       20.88981206334943
22.702238762804566        51.98275178530673        22.44924304522173
22.423500976464517        52.155167856871145       22.085096044176236
22.144763190124465        52.32758392843555        21.65035808656465
22.423500976464517        51.821834523537824       22.262852529860695
22.144763190124465        51.99425059510223        21.843732312207248
22.144763190124465        51.66091726176891        22.00787265911822
22.700820597785697        52.98651781291628        21.792909810656287
22.422555533118604        53.15767854194418        21.391518300626494
22.14429046845151         53.32883927097207        20.939350783359465
22.422555533118604        52.82434520861084        21.64380011121704
22.14429046845151         52.99550593763874        21.19190322122227
22.14429046845151         52.6621726043054         21.427839898460675
22.42302825479156         52.48975653274099        21.876284409375128
22.701766041131606        52.31734046117658        22.2541379637236
22.70129331945865         52.65192913704642        22.03536021886844
22.69708679917013         53.98427625361173        20.95250275091266
22.42006633404156         54.156184169074514       20.528871035401984
22.14304586891299         54.32809208453729        20.055234585852364
22.42006633404156         53.82285083574115        20.835137811472634
22.14304586891299         53.994758751203925       20.361191249396743
22.14304586891299         53.66142541787056        20.66310598078682
22.42131093358008         53.490264688842664       21.12179706318515
22.699575998247173        53.31910395981476        21.52971213834619
22.698331398708653        53.65169010671325        21.24957645176498
22.700203299448702        56.98821341645445        17.86736177636288
22.42214400089394         57.15880894430299        17.431682117994583
22.14408470233918         57.329404472151516       16.960014477035454
22.42214400089394         56.825475610969654       17.789139149944948
22.14408470233918         56.99607113881819        17.31202709603493
22.14408470233918         56.66273780548485        17.66462306920304
22.42324565673178         57.49208199776031        17.081488332987163
22.701304955286542        57.32148646991177        17.511477042927986
22.70240661112438         57.654759523369094       17.158469325576256
21.288675134594808        55.166666666666686       17.601133910338618
21.577350269189612        55.33333333333337        18.193967112069526
21.866025403784416        55.50000000000006        18.54132230920167
21.000000000000004        55.33333333333334        16.52009221021554
21.288675134594808        55.50000000000003        17.316656020945366
21.577350269189612        55.6666666666667         17.867741827076653
21.000000000000004        55.66666666666667        16.25504798394078
21.288675134594808        55.83333333333336        17.009864399071205
21.866025403784416        55.83333333333339        18.188950714428742
21.866025403784416        56.16666666666672        17.83978112274068
21.577350269189612        56.00000000000004        17.539802897905172
21.866025403784416        54.8333333333334         19.199377125663457
21.866025403784416        55.16666666666673        18.869286761309503
21.577350269189612        55.00000000000004        18.5153979578589
22.699795306556712        54.98399703142787        19.9841782606652
22.421872005632615        55.15599802095194        19.546324372334396
22.143948704708514        55.32799901047599        19.065372388513367
22.421872005632615        54.822664687618605       19.88422485194244
22.143948704708514        54.99466567714266        19.39830485437117
22.143948704708514        54.661332343809335       19.733363232475305
22.420969169837086        54.48942442834656        20.21162312521008
22.69798963496566         54.31751651288378        20.639878283905635
22.698892470761184        54.65075677215582        20.317103453823094
22.705372875322638        55.98406816383076        18.943259716014605
22.425590384809897        56.15604544255386        18.502233727333774
22.145807894297157        56.32802272127695        18.019085000041308
22.425590384809897        55.82271210922053        18.85713888371478
22.145807894297157        55.99468938794362        18.369521372533544
22.145807894297157        55.661356054610295       18.723159748110486
22.42386719285192         56.49076052676176        18.14543703799666
22.70364968336466         56.318783248038656       18.584128268178702
22.70192649140668         56.65349833224655        18.22549562162809
22.423731195221254        55.48935506508623        19.204710169015183
22.701654496145352        55.317354075562164       19.64316249442944
22.703513685733995        55.65071111969646        19.296189646212703
23.538924873433615        56.48856716128878        18.973774328521028
23.259351015438646        56.655115913010675       18.633708493186628
22.979777157443674        56.82166466473256        18.264904309133946
23.261074207396625        56.320400828802775       18.994524869076045
22.981500349401653        56.486949580524666       18.62437941971118
22.98322354135963         56.152234496316765       18.984353331573978
23.533079794442333        57.48934291939183        17.8991617726065
23.256555951948965        57.65557280520336        17.560144587222894
22.980032109455593        57.82180269101489        17.196536871123428
23.255454296111125        57.322299751746044       17.915921315962475
22.978930453617753        57.48852963755756        17.549490586127273
22.977828797779914        57.15525658410024        17.905321317214515
23.257402655774882        56.98870783237835        18.274791061047686
23.536976513769854        56.82215908065646        18.615522456162466
23.535028154106094        57.15575100002414        18.25731827085753
23.257125432850245        57.98834659065193        17.209488847190947
23.533649275343613        57.8221167048404         17.54711446700763
23.534218756244897        58.15489049028896        17.198529454013347
23.53465262748818         54.48956987320219        21.033119376984533
23.256366853844362        54.65437892594409        20.721371516289366
22.978081080200536        54.819187978685974       20.371724477516214
23.255464018048833        54.32113866667204        21.043507199329945
22.97717824440501         54.485947719413936       20.69925491561551
22.97627540860948         54.15270746014188        21.016634990639282
23.537502549614555        55.48989730577058        20.028957148664897
23.26012599151725         55.65462092512398        19.700691522158323
22.982749433419944        55.81934454447737        19.338792377941537
23.258266801928606        55.32126388098968        20.047877423340847
22.980890243831304        55.48598750034307        19.68885029363199
22.97903105424266         55.152630456208776       20.032951127340915
23.257316827886484        54.98782140346688        20.38875864745486
23.535602601530304        54.82301235072498        20.70666698949082
23.53655257557243         55.15645482824778        20.371946246717666
23.260600099456937        55.98751087696337        19.349247240897558
23.53797665755424         55.822787257609974       19.68050763251076
23.538450765493927        56.15567720944938        19.328780025796156
24.364642540464413        58.01192521829591        17.713684798871217
24.088024439358335        58.17050490410979        17.44702669128846
23.811406338252258        58.32908458992365        17.160267336205898
24.087454958457055        57.837731118661225       17.793376907420214
23.810836857350978        57.99631080447509        17.506003804466673
23.810267376449694        57.66353701902652        17.85520256533191
23.81029120291064         57.32894964599542        18.21024031863051
24.087502611378948        57.168556372599014       18.49769702231012
24.364714019847256        57.008163099202605       18.76153188364538
24.087478784917998        57.50314374563012        18.14493422859473
24.36469019338631         57.3427504722337         18.411044049513038
24.36466636692536         57.6773378452648         18.061761687921674
24.089450971042712        56.834964453231336       18.85192073683767
23.812239562574405        56.995357726627745       18.566430425019856
23.814187922238162        56.66176580726005        18.92266821846294
23.815498592430643        56.32871988431132        19.277920555260458
24.092072311427664        56.16887260733385        19.55512711953741
24.368646030424692        56.00902533035639        19.805394021351887
24.090761641235186        56.501918530282595       19.204451212711838
24.36733536023221         56.34207125330512        19.45929454449834
24.366024690039733        56.67511717625386        19.1113404985962
24.09159820348798         55.83598265549446        19.902550949822512
23.815024484490955        55.99582993247192        19.629135319040543
23.814550376551267        55.662939980632515       19.977071992260274
21.000000000000004        35.00000000000001        9.05711021269971
21.288675134594808        35.16666666666668        9.65780719775777
21.577350269189612        35.33333333333335        10.162438793510916
21.866025403784416        35.50000000000002        10.571004999959156
21                        35.333333333333336       9.271140030746787
21.288675134594804        35.5                     9.875536697881673
21.57735026918961         35.66666666666667        10.383867975711647
21                        35.666666666666664       9.50251257670249
21.2886751345948          35.83333333333333        10.11060892591409
20.999999999999996        35.99999999999999        9.751227850566483
20.999999999999996        33.99999999999999        8.53425476179375
21.288675134594804        34.16666666666666        9.110845203880057
21.57735026918961         34.33333333333333        9.585636252705234
21.866025403784416        34.49999999999999        9.958627908269053
21                        34.33333333333333        8.71146676586048
21.288675134594804        34.5                     9.312469901854502
21.577350269189612        34.66666666666666        9.811673644587227
21                        34.66666666666667        8.885751916162466
21.288675134594808        34.83333333333333        9.511167746064205
21.866025403784416        34.833333333333336       10.156901368546755
21.866025403784416        35.16666666666668        10.361027065776828
21.577350269189612        35                       9.984130100573
21.000000000000004        47.00000000000001        18.3054181727849
21.288675134594808        47.16666666666667        19.52259606272642
21.577350269189612        47.33333333333333        20.473051339485544
21.866025403784416        47.499999999999986       21.156784003062082
21.000000000000004        47.33333333333334        18.60274841442584
21.288675134594808        47.5                     19.779342550140985
21.57735026918961         47.66666666666666        20.689214072673774
21                        47.66666666666667        18.819209957875533
21.288675134594804        47.83333333333333        19.955220339364523
21                        48                       18.954802803134324
21.000000000000004        45.000000000000014       16.801643468605008
21.288675134594808        45.166666666666664       17.912194357009263
21.577350269189612        45.333333333333314       18.816166146862194
21.866025403784416        45.49999999999996        19.513558838164187
21.000000000000004        45.33333333333335        17.094785875680042
21.288675134594808        45.49999999999999        18.23439271795476
21.57735026918961         45.66666666666664        19.16742046167836
21                        45.666666666666686       17.410677166833505
21.288675134594804        45.83333333333333        18.57933996297884
21                        46.000000000000014       17.749317342065613
21                        44.00000000000001        15.936434817711037
21.288675134594808        44.16666666666666        16.976966870309575
21.577350269189612        44.33333333333331        17.836466014773194
21.866025403784416        44.49999999999996        18.514932251102024
21.000000000000004        44.33333333333334        16.243236468847872
21.288675134594808        44.49999999999999        17.327045514604418
21.577350269189612        44.66666666666664        18.229821652226388
21.000000000000004        44.66666666666668        16.531639352479193
21.288675134594808        44.83333333333333        17.658725391394196
21.866025403784416        44.83333333333329        18.858044586957472
21.866025403784416        45.16666666666663        19.19092011597815
21.577350269189612        44.99999999999997        18.528112302961645
21                        43.00000000000001        15.00440401548805
21.288675134594808        43.166666666666686       16.006741766876836
21.577350269189612        43.33333333333336        16.83651463561735
21.866025403784416        43.50000000000003        17.49372262170948
21                        43.33333333333334        15.284827847472325
21.288675134594804        43.500000000000014       16.311293506457936
21.57735026918961         43.666666666666686       17.165194282795277
21                        43.66666666666667        15.595504781546767
21.288675134594804        43.83333333333334        16.646098348129147
21.866025403784416        43.83333333333334        17.833750507287093
21.866025403784416        44.16666666666664        18.174153717084643
21.577350269189612        44                       17.500642486674238
21                        38.00000000000001        10.870832111916991
21.288675134594808        38.166666666666686       11.666811762263494
21.577350269189612        38.33333333333337        12.283191137681573
21.866025403784416        38.50000000000005        12.719970238171184
21                        38.33333333333334        11.112662908278743
21.288675134594804        38.50000000000002        11.920777220282835
21.57735026918961         38.6666666666667         12.54929125735834
21                        38.66666666666667        11.378903937326605
21.288675134594804        38.83333333333335        12.199152910988175
21                        39                       11.669555199060582
23.54098420304514         52.48468191696118        22.68504609979691
23.260929667958663        52.651960548946214       22.43478767221814
22.98087513287218         52.81923918093125        22.137408909171377
23.26140238963162         52.31737187307637        22.65277688710124
22.981347854545135        52.484650505061396       22.367628720718916
22.98182057621809         52.15006182919154        22.574175868909535
22.677122282131304        78.51405687276286        5.358467408490898
22.83856114106565         78.75702843638143        5.271032052063459
22.999999999999996        79                       5.150205967590256
22.505227807732318        78.75702843638143        5.161572180853542
22.666666666666664        79                       5.044838734882229
22.333333333333332        79                       4.9098198200703544
23.145262275966246        78.73005663245425        5.415218184576005
22.9838234170319          78.48708506883568        5.494671509713865
23.290524551932492        78.4601132649085         5.625059214255783
23.623857885265828        78.46011326490851        5.729781553826678
23.811928942632914        78.73005663245425        5.656257873681579
24                        79                       5.559158016194349
23.47859560929958         78.73005663245425        5.537896320964995
23.666666666666664        79                       5.427157250332074
23.33333333333333         79                       5.290839900797342
24.14908946605849         78.69854702660041        5.7800919653516605
23.961018408691405        78.42860365905466        5.853311012728679
24.298178932116983        78.39709405320082        5.971033646264443
24.333333333333332        79                       5.64435850619323
24.482422799391824        78.69854702660041        5.8676461014712595
24.631512265450315        78.39709405320082        6.060941428504727
24.666666666666664        79                       5.739403096440244
24.815756132725156        78.69854702660041        5.965044337838988
25                        79                       5.844291786935333
25.24187664857076         78.51794388950984        6.172237858148036
25.120938324285376        78.75897194475492        6.01612609252743
24.93669445701054         78.45751897135534        6.118321726359117
25.575209981904095        78.51794388950984        6.2641954295043965
25.787604990952048        78.42563861142159        6.352967716953222
26                        78.33333333333333        6.439252246399708
25.787604990952048        78.75897194475492        6.171898565034754
26                        78.66666666666666        6.262456129943132
26                        79                       6.035736490388195
25.454271657618712        78.75897194475492        6.099431507066623
25.666666666666664        79                       5.982759945808432
25.33333333333333         79                       5.91894504465747
20.999999999999996        32.99999999999999        8.173349242224726
21.288675134594804        33.166666666666664       8.654534737110243
21.57735026918961         33.33333333333333        9.070875426360326
21.866025403784416        33.5                     9.422371309975205
21                        33.33333333333333        8.279734583186887
21.288675134594804        33.49999999999999        8.78476721677858
21.57735026918961         33.666666666666664       9.2249550447349
20.999999999999996        33.66666666666666        8.40003642304304
21.2886751345948          33.83333333333333        8.928916195340971
21.866025403784416        33.83333333333333        9.59515701615222
21.866025403784416        34.16666666666666        9.773909215583576
21.57735026918961         33.99999999999999        9.402312402093035
21                        32                       7.684614112687775
21.288675134594808        32.16666666666668        8.17093564611172
21.577350269189612        32.33333333333336        8.579934778894295
21.866025403784416        32.500000000000036       8.911611511035444
21                        32.33333333333333        7.829026313005569
21.288675134594804        32.500000000000014       8.330816708231097
21.57735026918961         32.666666666666686       8.755284702815196
20.999999999999996        32.66666666666666        7.99193802285122
21.2886751345948          32.833333333333336       8.50919727987833
21.866025403784416        32.83333333333336        9.078078628709065
21.866025403784416        33.16666666666668        9.248331895022279
21.57735026918961         33.000000000000014       8.911186990268046
22.7014637726638          32.98136830693293        9.692156643742882
22.422984316370673        33.15424553795529        9.618497183247783
22.144504860077546        33.327122768977645       9.528568738658539
22.422984316370673        32.82091220462197        9.444126210124061
22.144504860077543        32.993789435644324       9.354363544620242
22.144504860077546        32.660456102311          9.183944499221573
21.000000000000004        31                       7.288890152926769
21.288675134594808        31.16666666666668        7.744792891399799
21.577350269189612        31.333333333333357       8.13153633084822
21.866025403784416        31.50000000000004        8.449120471271925
21.000000000000004        31.333333333333336       7.426473886223426
21.288675134594808        31.500000000000014       7.898459280958193
21.57735026918961         31.666666666666693       8.301285376668352
21                        31.666666666666664       7.558381872810612
21.288675134594804        31.833333333333343       8.046449923807005
21.866025403784416        31.83333333333337        8.60184219405832
21.866025403784416        32.1666666666667         8.756005873979461
21.577350269189612        32.00000000000002        8.439889099213962
21                        26.999999999999996       6.031174916446908
21.288675134594808        27.16666666666665        6.3995513263740635
21.577350269189612        27.3333333333333         6.699237599221776
21.866025403784416        27.499999999999954       6.930233734989938
21                        27.333333333333336       6.114185464716925
21.288675134594804        27.499999999999986       6.48906196091354
21.57735026918961         27.666666666666636       6.795248320030629
21                        27.666666666666668       6.212247145654466
21.288675134594804        27.833333333333318       6.593623728120372
21                        28.000000000000004       6.325359959259418
21.866025403784416        26.49999999999999        6.606323369829468
21.866025403784416        26.83333333333331        6.713051055234214
21.866025403784416        27.16666666666663        6.821021176954416
21.577350269189612        26.666666666666657       6.492384906505846
21.577350269189612        26.99999999999998        6.595190034706096
21.288675134594804        26.83333333333333        6.3006687553783625
22.695772976271684        25.981736460902578       6.830550964971402
22.419190452109262        26.15449097393505        6.766801481460169
22.14260792794684         26.32724548696752        6.692058949746153
22.419190452109262        25.82115764060172        6.661524132365651
22.142607927946838        25.993912153634188       6.58785216964804
21.866025403784416        26.166666666666654       6.503187158727648
22.14260792794684         25.660578820300856       6.486103544045792
21.866025403784416        25.83333333333332        6.402509102121833
21.866025403784416        25.499999999999993       6.304289200011827
21.288675134594808        28.16666666666668        6.689672168058721
21.577350269189612        28.333333333333346       7.00339187213937
21.866025403784416        28.500000000000018       7.266519071501288
21                        28.333333333333336       6.410495387522836
21.288675134594804        28.500000000000007       6.783935718907968
21.57735026918961         28.66666666666668        7.106783545574505
21                        28.666666666666668       6.499571081217959
21.288675134594804        28.833333333333336       6.882139535189117
21                        29                       6.5925870403449
21.866025403784416        27.833333333333307       7.037474795453561
21.866025403784416        28.166666666666664       7.149569907623983
21.577350269189612        27.999999999999993       6.896893070231504
22.701096452779854        27.987413958873248       7.50868127495296
22.422739436448044        28.158275972582175       7.441280040712927
22.14438242011623         28.329137986291094       7.360559306229045
22.422739436448044        27.824942639248817       7.323355724909155
22.14438242011623         27.995804652957737       7.243122566388494
22.14438242011623         27.662471319624384       7.130539878254851
22.144555663868275        28.65994782557056        7.477811122577517
22.42291268020009         28.48908581186163        7.560175074845853
22.701269696531902        28.318223798152708       7.62921952687034
22.423085923952137        28.819895651141096       7.68181308519513
22.701442940283947        28.64903363743217        7.752500755004043
22.701616184035995        28.979843476711633       7.878524959354068
22.693669425986005        26.99154377968428        7.159827665657727
22.417788085252145        27.161029186456172       7.093225024848683
22.14190674451828         27.33051459322806        7.016693714626124
22.417788085252145        26.82769585312285        6.982238474778084
22.14190674451828         26.997181259894738       6.906594160573022
22.14190674451828         26.663847926561417       6.797737042835322
22.42026376085009         27.49298591285249        7.207161748528873
22.696145101583955        27.3235005060806         7.273854949389434
22.698620777181905        27.655457232476923       7.390139485821178
22.418489268680702        26.49109341352895        6.873345316262683
22.695071792843123        26.318338900496478       6.937960541487289
22.694370609414563        26.654941340090378       7.047719441716037
25.184669419808806        65.51757996849516        11.652079204719174
24.91223694725352         65.68130421206213        11.459880870590514
24.63980447469823         65.84502845562909        11.262266064900995
24.91235090702103         65.34877488713309        11.671910289942836
24.63991843446574         65.51249913070006        11.47103956683799
24.640032394233245        65.17996980577102        11.685608871246973
24.639246414261674        66.17834160655065        11.05814357320564
24.91167888681696         66.01461736298367        11.25289399520435
25.184111359372245        65.85089311941671        11.442227945642195
24.9111208263804          66.34793051390523        11.051269801357432
25.183553298935685        66.18420627033827        11.237739368104409
25.18299523849913         66.51751942125982        11.03861347210593
24.910186188842815        66.6816335392448         10.85441111925724
24.63737713918649         66.84574765722977        10.665450264553947
24.63831177672408         66.5120446318902         10.859218057081055
24.63779083581717         67.17989002813408        10.47699022974017
24.910599885473488        67.0157759101491         10.663148642593413
25.183408935129805        66.85166179216412        10.84454855359219
24.911013582104164        67.3499182810534         10.47681383739026
25.18382263176048         67.18580416306844        10.655411306538989
25.184236328391158        67.51994653397274        10.471201730946376
24.63894114411401         67.84696304604309        10.11596560360934
24.911588736252583        67.68345479000791        10.295662085993385
24.911734472287467        68.01694278852527        10.119305303512103
25.184382064426043        67.8534345324901         10.292104229520811
25.184527800460927        68.18692253100745        10.117531740268364
24.638365989965585        67.51342653708858        10.294060671523212
26                        67                       10.98858758431055
25.72807877613039         67.17331551132425        10.820216682975275
25.456157552260773        67.3466310226485         10.647754731853844
25.72766507949971         66.83917314041994        11.009710830263314
25.455743855630097        67.01248865174419        10.834606593294238
25.45533015899942         66.67834628083989        11.0263861261951
25.456157552260777        67.67996435598184        10.465888812346602
25.72807877613039         67.50664884465758        10.63604150039177
26                        67.33333333333333        10.802103138650795
25.72807877613039         67.83998217799092        10.45642554736573
26                        67.66666666666666        10.620177922548546
26                        68                       10.44281193600388
25.728224512165273        68.17347017650827        10.281287308218491
25.456449024330542        68.34694035301654        10.116178083946863
25.456303288295658        68.01345235449918        10.288770942060156
24.63910835807431         64.84682488704968        11.906153764515555
24.910502834703152        64.6824850496904         12.112899239166223
25.181897311331994        64.51814521233112        12.313411372583614
24.911426870862087        65.01562996841174        11.889567772862792
25.18282134749093         64.85129013105247        12.087293333245302
25.183745383649867        65.18443504977381        11.866849277290498
24.908900341008493        64.34978713762662        12.342012677031693
24.637505864379648        64.51412697498588        12.13195212438261
24.635903370684986        64.1814290629221         12.363820255402645
23.81196775605799         58.66175867876639        16.816908652699087
24.088585857164063        58.50317899295251        17.10394151015804
24.36520395827014         58.34459930713864        17.370873120116933
24.089147274969793        58.83585308179524        16.76513794946014
24.36576537607587         58.677273395981366       17.0323430617955
24.366326793881598        59.0099474848241         16.69809462390681
24.090846822762362        59.1697699417721         16.430136737814237
23.815366851643123        59.329592398720095       16.145538385617563
23.813667303850558        58.99567553874324        16.478353732852362
23.815493592089187        59.66207853261506        15.817808121719686
24.090973563208422        59.50225607566706        16.10130734192279
24.36645353432766         59.342433618719056       16.368166096021792
24.091100303654486        59.83474220956202        15.777892765412581
24.366580274773725        59.67491975261402        16.04365238751795
24.36670701521979         60.007405886508984       15.724553498395354
24.08764294852508         60.16874497475519        15.457351496330762
23.80857888183037         60.330084063001394       15.17533006638919
23.812036236959777        59.996081297808225       15.493288823331206
25.179106392409672        59.516959749243064       16.438293019147547
24.908306600013045        59.68044179499837        16.21428239856384
24.63750680761642         59.843923840753675       15.976369224979756
24.90817985956698         59.34795566110341        16.53518234324884
24.637380067170355        59.511437706858715       16.29636864188357
24.63725332672429         59.178951572963754       16.621782878168545
23.541770316682538        62.49114000480245        13.154489489500447
23.260695122935555        62.65557187902457        12.86780126905343
22.979619929188573        62.82000375324668        12.569650725818807
23.262340499273737        62.32345632069898        13.134073664898445
22.98126530552675         62.4878881949211         12.830102223819999
22.982910681864936        62.155772636595515       13.097306257922526
23.26085169737891         61.99085507259888        13.40573761012044
23.538792712892885        61.82593750860225        13.701083618844688
23.54028151478771         62.15853875670235        13.424361192310542
23.256538766858448        62.989311733198335       12.606380924851443
23.53761396060543         62.82487985897622        12.88849724314786
23.533457604528326        63.15861971314998        12.629261964292882
23.808488230962194        63.33077991411288        12.637237338153415
24.08767521347316         63.169200260901995       12.888494806998715
24.366862195984133        63.007620607691116       13.130556059471294
24.086356614932278        63.504350387744154       12.634875146532124
24.36554359744325         63.342770734533275       12.873387354616916
24.364224998902365        63.677920861375426       12.622813370691956
24.091831569550273        62.83546040672823        13.148933094513367
23.8126445870393          62.99704005993911        12.893695637589472
23.816800943116405        62.66330020576534        13.156910904523132
24.63639829603299         63.846128013756974       12.604530990343065
24.90989019170449         63.67918503929635        12.822683951513152
25.183382087376           63.51224206483573        13.03329299120673
24.90939526635649         64.01448608846148        12.57929986549421
25.182887162027995        63.84754311400086        12.787235554109236
25.182392236679995        64.18284416316598        12.547275014568225
24.91120879024538         63.34403491245419        13.07294315347104
24.63771689457387         63.510977886914816       12.851650222819796
24.639035493114754        63.17582776007265        13.105364176225914
23.816661112693566        62.33073681805133        13.424808072534415
24.091551908704595        62.170333631300196       13.684409048458681
24.366442704715624        62.00993044454908        13.933292417273327
24.091691739127434        62.50289701901421        13.413363418289732
24.36658253513846         62.34249383226309        13.659098324946655
24.366722365561294        62.6750572199771         13.391519539012652
24.090063106809772        61.837732383200105       13.96201052212675
23.815172310798744        61.99813556995122        13.698544660773472
23.813683508903917        61.665534321851126       13.97913197273663
23.81272710747463         61.33309634811144        14.266829794306744
24.088150303951195        61.17285643572072        14.537092322772999
24.363573500427766        61.01261652333           14.795444354501791
24.08910670538048         61.50529440946041        14.246221276291696
24.364529901857047        61.34505449706969        14.501400083109406
24.365486303286335        61.67749247080938        14.214016104033243
23.807534376899696        60.66515427527507        14.86367334183674
24.086598443594404        60.50381518702886        15.143321608455821
24.365662510289113        60.342476098782655       15.408150447197837
24.08555393866373         60.83888539930254        14.835991723813839
24.364618005358437        60.677546311056325       15.098447399233335
23.810130742187162        60.999125311693255       14.561852522406346
24.637610261459304        62.84406698820847        13.361913451829935
24.90835832693447         62.680513368725805       13.584737738901897
25.17910639240964         62.51695974924315        13.799028920687292
24.909783558589922        63.01227414059           13.325749969325717
25.18053162406509         62.84872052110734        13.537602657139034
25.181956855720543        63.180481292971535       13.282357347312171
24.908218496511637        62.347949981011794       13.85131991351129
24.637470431036462        62.51150360049445        13.625686278905285
24.63733060061363         62.17894021278043        13.896074412373302
25.455330158999423        66.34501294750655        11.222936660701132
25.727665079499708        66.17250647375327        11.402356892446587
26                        66                       11.57687416734234
25.727665079499708        66.5058398070866         11.203530945178823
26                        66.33333333333333        11.375772807312767
26                        66.66666666666666        11.179677279635545
25.72822313993627         65.83919332283173        11.606592260081129
25.455888219435977        66.01169979658499        11.424617292517643
25.456446279872537        65.67838664566344        11.631660605873416
21                        49                       19.3111203612133
21.288675134594808        49.16666666666665        20.447591373940035
21.577350269189612        49.33333333333329        21.33530765542909
21.866025403784416        49.49999999999994        21.97426920568024
21                        49.333333333333336       19.38441002951661
21.288675134594804        49.49999999999998        20.523947192423048
21.57735026918961         49.66666666666662        21.41472962409152
21                        49.666666666666664       19.49899757370929
21.288675134594804        49.83333333333331        20.641600886795153
21.866025403784416        49.8333333333333         22.005577716876253
21.866025403784416        50.16666666666666        22.00941185652826
21.577350269189612        49.99999999999998        21.437004074006705
21.288675134594808        48.16666666666666        20.11779025126226
21.577350269189612        48.333333333333314       21.028701065795183
21.866025403784416        48.49999999999998        21.687535246733148
21                        48.33333333333333        19.09916930726767
21.288675134594804        48.499999999999986       20.24924305208961
21.57735026918961         48.66666666666664        21.147240163316425
21                        48.666666666666664       19.21794182662725
21.288675134594804        48.83333333333332        20.35510186814314
21.866025403784416        48.8333333333333         21.80232215830027
21.866025403784416        49.166666666666615       21.897900144615928
21.577350269189612        48.99999999999997        21.25087837199835
21.866025403784416        47.833333333333314       21.354809473030738
21.866025403784416        48.16666666666664        21.531726554254462
21.577350269189612        47.999999999999986       20.86951176360686
22.70105001635951         49.98194604103407        23.001351220620922
22.42270847883448         50.15463069402272        22.734357234479774
22.14436694130945         50.327315347011364       22.395830702484865
22.42270847883448         49.821297360689364       22.732686085209465
22.144366941309446        49.99398201367801        22.40681524379566
22.14436694130945         49.66064868034465        22.390325413562607
22.702388819992436        48.9815599636923         22.851974481761264
22.423601014589764        49.15437330912818        22.629036226717474
22.14481320918709         49.32718665456406        22.3364678013573
22.423601014589764        48.82103997579486        22.53135446760985
22.144813209187088        48.99385332123074        22.249442391271362
22.14481320918709         48.660519987897416       22.143208055933908
22.42315474671212         49.487835334908766       22.697025550666492
22.701942552114794        49.31502198947288        22.93409551745349
22.70149628423715         49.64848401525347        22.983887763740057
25.456446279872537        65.34505331233011        11.84397300221531
25.72822313993627         65.17252665616505        12.030371865802014
26                        65                       12.211275795479212
25.72822313993627         65.50585998949839        11.815845924311171
26                        65.33333333333333        11.994536308839434
26                        65.66666666666666        11.783069099460457
25.727299103777334        64.83938173744372        12.250277180756289
25.455522243713602        65.01190839360876        12.06131069597814
25.454598207554664        64.67876347488742        12.284322373124422
25.454598207554668        64.34543014155409        12.513455308603014
25.727299103777334        64.17271507077704        12.706928351933712
26                        64                       12.893830502575774
25.727299103777334        64.50604840411037        12.475829488362209
26                        64.33333333333333        12.660765710911361
26                        64.66666666666666        12.433247475212537
25.727794029125334        63.83741402161191        12.945537282610198
25.455093132902665        64.01012909238895        12.749691594933557
25.455588058250665        63.67482804322382        12.992024778820499
25.456449024330542        68.68027368634988        9.947805459823568
25.72822451216527         68.5068035098416         10.110610779922549
25.999999999999996        68.33333333333333        10.269831503535315
25.72822451216527         68.84013684317495        9.944219987929108
25.999999999999993        68.66666666666666        10.101136807369196
25.999999999999996        69                       9.9367278475055
25.456128349423242        69.34525368982901        9.624583916500598
25.72806417471162         69.1726268449145         9.782262099632142
25.72806417471162         69.50596017824783        9.623938889898847
25.999999999999993        69.33333333333333        9.776226682205413
25.999999999999993        69.66666666666666        9.61954166982084
25.456288686876892        69.01276368808944        9.784143605195458
25.45558805825067         63.34149470989048        13.23901441755909
25.727794029125334        63.170747354945235       13.436990014655436
26                        62.99999999999999        13.627219782495628
25.727794029125334        63.50408068827858        13.188449547534841
26                        63.33333333333333        13.377128486993142
26                        63.66666666666666        13.132665393686473
25.72636879746988         62.83898658308105        13.690105098721574
25.454162826595212        63.00973393802629        13.49010413764491
25.45273759493976         62.6779731661621         13.74737481145209
22.701304140312978        50.9821922673707         22.8634931944294
22.42287789480346         51.1547948449138         22.541009492545427
22.144451649293938        51.3273974224569         22.147946238733653
22.42287789480346         50.82146151158047        22.6380913608063
22.144451649293938        50.99406408912357        22.260540765858853
22.144451649293938        50.66073075579024        22.345517504208566
22.423189435633986        51.48831468422581        22.4174729976373
22.701615681143508        51.31571210668271        22.756493784228464
22.701927221974035        51.649231945994714       22.618410401159224
22.422793186818968        50.48804610280159        22.70264953450659
22.701134724343998        50.31536144981294        22.988249018951244
22.701219432328486        50.648776858591816       22.942296343554123
23.537294923790178        51.48237590971921        23.21366203235223
23.25894287012831         51.649167868248384       23.008681052876646
22.980590816466435        51.81595982677756        22.753874723833164
23.258631329297778        51.31564802893638        23.147124793312393
22.980279275635908        51.482439987465554       22.90768027201979
22.979967734805378        51.148920148153536       23.030401847338155
23.26017262987996         51.983269870662376       22.843905563549566
23.53852468354183         51.816477912133195       23.063809908621696
23.539754443293486        52.15057991454718        22.887604597770036
23.538690228244647        50.48240128341731        23.489999911763586
23.259561532267426        50.64899827806845        23.332278031475266
22.980432836290202        50.81559527271957        23.123442459030613
23.259476824282935        50.31558286928957        23.37877175315427
22.980348128305714        50.4821798639407         23.18609089443253
22.980263420321222        50.14876445516182        23.21588885610673
23.259096430782602        50.982323153502406       23.254864833221625
23.538225126759823        50.81572615885128        23.42821412694848
23.537760025275           51.149051034285236       23.336101500478062
23.529827969674354        53.48814764167789        21.931117859071676
23.25224757950628         53.65352384565584        21.64709468672632
22.974667189338206        53.81890004963378        21.320889650673372
23.253492179044805        53.320937698757355       21.927084778931878
22.97591178887673         53.486313902735304       21.60942154720231
22.97715638841525         53.15372775583681        21.88101542946019
23.25721092350173         52.986449123851784       22.191121476401296
23.53726545858821         52.81917049186674        22.45410718787396
23.533546714131283        53.15365906677231        22.202797774298936
23.253855798777558        53.98733125616394        21.352973667950586
23.531436188945626        53.821955052185984       21.64713048155457
23.533044408216902        54.155762462694085       21.34779765419234
24.363112207375867        54.01019435276221        21.74268882562294
24.086959014079973        54.16998619290887        21.539836504479112
23.810805820784076        54.32977803305553        21.303313354932886
24.085350794808697        53.83617878240077        21.835115010087627
23.8091976015128          53.99597062254743        21.608291746341074
23.807589382241524        53.66216321203933        21.897924687903796
24.63725332672429         58.845618239630426       16.952549852678114
24.908179859566978        58.68128899443674        17.19073987935471
25.179106392409672        58.51695974924307        17.412664703936546
24.90817985956698         59.014622327770084       16.860985871130836
25.17910639240967         58.8502930825764         17.083923661998426
25.17910639240967         59.18362641590973        16.759133100402074
24.90761844176125         58.34861490559402        17.52395311409162
24.636691908918564        58.512944150787696       17.28628068899083
24.63613049111283         58.18027006194497        17.624293145736534
23.811999102093115        54.66309453711927        20.9857930061803
24.08815229538901         54.50330269697261        21.23150526396571
24.364305488684902        54.343510856825944       21.443546693348992
24.089345576698044        54.83661920103634        20.9120813890777
24.365498769993938        54.67682736088968        21.133311926700102
24.366692051302973        55.01014386495343        20.811984525676667
23.813899050177362        55.32997949216487        20.32021241721625
24.090295550740166        55.170061678559144       20.581221542886862
24.09094687711407         55.5030221670268         20.24532575885711
24.367343377676878        55.343104353421076       20.483333382572916
24.367994704050783        55.67606484188873        20.14780321446468
23.81294907613524         54.996537014642065       20.65713688933803
24.638144852216058        57.84575521582311        17.967746400441577
24.911647163967704        57.67958521335031        18.203061764435382
25.18514947571935         57.5134152108775         18.419630890852492
24.909632802864476        58.01410005947216        17.86235632134211
25.18313511461612         57.84793005699935        18.081673259371094
25.181120753512893        58.18244490312121        17.7460178637324
24.911670990428654        57.34499784031921        18.545962964790107
24.638168678677005        57.511167842792005       18.313235445144265
24.638192505137955        57.17658046976091        18.65992996238769
24.63617814403472         56.84442864921613        19.004238839067295
24.907642268222176        56.68069419922965        19.22516502140722
25.17910639240964         56.51695974924317        19.42431043066514
24.90965662932541         57.01284601977443        18.8857144174583
25.18112075351287         56.849111569787944       19.08971809944695
25.18313511461611         57.18126339033272        18.75482491950941
24.908952938414657        56.347648276280914       19.56541173866406
24.637488814227194        56.51138272626739        19.34926650517107
24.63879948441967         56.17833680331865        19.692439602226298
24.640656405571754        55.84502697261725        20.032644289174627
24.91266678071881         55.6810286148781         20.234677384074516
25.18467715586587         55.51703025713896        20.411493306051543
24.910809859566733        56.01433844557951        19.902366777126478
25.18282023471379         55.850340087840365       20.087076779103754
25.180963313561712        56.18364991854176        19.758015820641628
24.912015454344907        55.34806812641045        20.561637496424616
24.640005079197845        55.51206648414959        20.367328941906077
24.63935375282394         55.17910599568194        20.69513456963299
23.808991347382086        53.32788454399393        22.17424988506997
24.088154725089815        53.167621446309965       22.37921300673989
24.367318102797544        53.007358348626006       22.54600722408122
24.086752759949256        53.50190011435537        22.11586134348762
24.365916137656985        53.341637016671406       22.295629094742957
24.364514172516426        53.675915684716806       22.027856295256868
24.091873469546748        52.8331328714044         22.625618060524637
23.812710091839016        52.99339596908836        22.43329236957603
23.81642883629594         52.65890739418279        22.671964352429903
24.638570845081254        54.84524248262943        21.017158941707493
24.910449638859525        54.68034110030543        21.19414024708351
25.182328432637803        54.51543971798142        21.34292844180486
24.911232546602214        55.01420461335793        20.882540542337892
25.183111340380492        54.84930323103393        21.041753404388174
25.18389424812318         55.18316674408645        20.731275025803754
24.909256357550493        54.34702459624169        21.494681432199606
24.637377563772215        54.511925978565685       21.32809323477723
24.63618428246318         54.17860947450195        21.627934893472137
24.636416128510852        53.84419406036548        21.91670369549764
24.909720049645834        53.67819376796875        22.059907015878114
25.18302397078082         53.51219347557202        22.172298786764216
24.909488203598166        54.01260918210521        21.78414097140464
25.182792124733147        53.84660888970848        21.909535499842903
25.18256027868547         54.18102430384495        21.633078718189758
24.911122014786397        53.34391509992335        22.318988439871042
24.63781809365141         53.509915392320075       22.188828142311067
24.63922005879197         53.17563672427468        22.443557918976772
26.000000000000004        58                       18.001154152151095
25.726368797469895        58.17231991641436        17.822098270405036
25.452737594939784        58.34463983282871        17.625935121000172
25.728383158573124        57.837805070292504       18.148680162664895
25.454751956043005        58.010124986706856       17.955902647027983
25.456766317146233        57.675610140585          18.288172408898745
20.999999999999996        36.99999999999999        10.193661250146882
21.288675134594804        37.16666666666669        10.892935989025421
21.57735026918961         37.333333333333385       11.477945435870433
21.866025403784416        37.500000000000085       11.9486895906817
21                        37.33333333333333        10.431881081786397
21.288675134594804        37.50000000000003        11.131632649033218
21.57735026918961         37.66666666666673        11.717118924246458
21                        37.66666666666667        10.657604702376322
21.288675134594804        37.833333333333364       11.357833097991648
21.866025403784416        37.833333333333414       12.205884684204593
21.866025403784416        38.16666666666673        12.462978233367751
21.577350269189612        38.00000000000004        12.000205803143908
21.288675134594804        36.16666666666666        10.314442072026212
21.57735026918961         36.33333333333332        10.8066332405972
21.866025403784416        36.499999999999986       11.227801356279455
21                        36.33333333333333        9.856469367182399
21.288675134594804        36.499999999999986       10.495269813813257
21.57735026918961         36.66666666666665        11.063047207555323
20.999999999999996        36.66666666666666        10.003947167042492
21.2886751345948          36.83333333333332        10.718333838844485
21.866025403784416        36.83333333333336        11.461790693042794
21.866025403784416        37.16666666666672        11.702086771176912
21.57735026918961         37.00000000000002        11.267342951027489
21.866025403784416        35.83333333333334        10.787047581925531
21.866025403784416        36.166666666666664       11.005979700699019
21.57735026918961         36                       10.593805839750981
22.701854764121705        36.981134047467734       12.239141014517072
22.42324497734261         37.15408936497852        12.167181126654715
22.144635190563513        37.3270446824893         12.070363985376332
22.42324497734261         36.82075603164515        11.919501983571699
22.144635190563513        36.99371134915593        11.823223004082294
22.144635190563513        36.660378015822566       11.582388764159141
22.702511358579336        35.982695935616455       11.520276270708829
22.42368270698103         36.1551306237443         11.447980952215808
22.144854055382723        36.32756531187214        11.350489314072739
22.42368270698103         35.82179729041098        11.219861696005232
22.144854055382723        35.99423197853882        11.125518858177236
22.144854055382723        35.6608986452055         10.903437939088619
22.42346384216182         36.48794332769472        11.680216967533365
22.702292493760126        36.31550863956688        11.752848851257482
22.702073628940916        36.64832134351731        11.992470432526805
22.70352719971509         34.98186982142663        10.85789215327044
22.424359934404865        35.15457988095109        10.785765151388386
22.14519266909464         35.32728994047555        10.690136100284587
22.424359934404865        34.82124654761775        10.573696771044725
22.14519266909464         34.99395660714221        10.479112943021455
22.14519266909464         34.660623273808866       10.2739420227108
22.424021320692948        35.48818858568103        11.000275917972646
22.703188586003172        35.31547852615657        11.073611847634982
22.702849972291254        35.64908723088651        11.29440655344774
22.704142279000795        33.98281500172176        10.249990448960796
22.424769987262003        34.155210001147836       10.176161631398
22.145397695523208        34.32760500057391        10.079040784500743
22.424769987262003        33.82187666781451        9.984414605437486
22.145397695523208        33.99427166724058        9.89080792517765
22.145397695523208        33.660938333907254       9.708541559108955
22.424564960833433        34.48822827438279        10.37175187576572
22.703937252572224        34.31583327495672        10.446269699486178
22.703732226143657        34.64885154819167        10.648903600922734
22.423877151816335        33.4880611028849         9.798968758432066
22.70235660810946         33.31518387186254        9.873126973661032
22.70324944355513         33.64899943679215        10.059071575400319
23.539026919892027        34.48575442860914        11.005414580193822
23.26052701316638         34.65112622621497        10.967858866560261
22.982027106440736        34.8164980238208         10.918684724252447
23.26073203959495         34.318107952980014       10.761462987777962
22.982232132869306        34.48347975058584        10.710992508687449
22.982437159297874        34.15046147735089        10.509654944033596
23.53350542597574         30.489725653889234       8.878031371786031
23.256283452808823        30.652817521382076       8.831102755584485
22.979061479641903        30.815909388874914       8.775237993115713
22.701839506474982        30.979001256367752       8.71043708437955
23.254896920703487        30.31894528794255        8.681845258293837
22.97767494753657         30.482037155435386       8.626124284164352
22.700452974369647        30.645129022928224       8.561467163767556
22.976288415431235        30.148164921995864       8.480861095620574
22.699066442264314        30.3112567894887         8.416347763563117
22.697679910158982        29.977384556049174       8.275078883766207
23.53812075013939         29.492126000392496       8.448311415626145
23.257973803479256        29.65387885227806        8.398885427334807
22.977826856819117        29.815631704163614       8.341141250048173
23.259285894771594        29.321365159165545       8.262458136829718
22.979138948111455        29.4831180110511         8.205252707544817
22.698992001451316        29.64487086293666        8.139729089264502
22.980451039403793        29.150604317938587       8.072529318072368
22.700304092743657        29.312357169824146       8.007544447793844
23.256435362091374        29.9864120701103         8.53850553559322
23.536582308751505        29.824659218224742       8.587831786570426
23.535043867363623        30.157192436056988       8.731071771957001
23.536755966964648        26.471169444889004       7.315564041217789
23.25572711997177         26.644627556487432       7.270453838889921
22.974698272978888        26.818085668085857       7.218541713703225
23.256428303400327        26.308025116893532       7.1575364378675435
22.975399456407445        26.481483228491957       7.106028901221219
22.976100639836005        26.144880788898057       6.995865412452099
23.534108720958894        27.492451143257966       7.6722938626667
23.256437964899217        27.657438748463065       7.624909584919612
22.978767208839535        27.822426353668156       7.57037205568169
23.253962289301267        27.32548202206674        7.505283342835111
22.976291533241586        27.490469627271832       7.45128804007352
22.973815857643636        27.158512900875508       7.334461277165444
23.25484470463652         26.985054789277086       7.386661723469327
23.535873551629393        26.811596677678658       7.432060246914464
23.534991136294146        27.152023910468312       7.5509701873974056
23.53954442804661         28.492246256669777       8.047630118946104
23.26023501337641         28.6547786633504         7.998737268837666
22.9809255987062          28.817311070031018       7.942368882307004
23.26006176962436         28.32396882407094        7.8721615413204455
22.980752354954156        28.48650123075155        7.81606891637334
22.980579111202108        28.15569139147209        7.692511926656082
23.259760454073998        28.98807191125797        8.128971905651204
23.539069868744203        28.82553950457735        8.177938956807871
23.538595309441796        29.158832752484923       8.311499389034616
23.25824986726179         27.990703786266998       7.747119682315193
23.535920623321466        27.825716181061903       7.794574186483468
23.537732525684035        28.15898121886584        7.91968627190988
24.36598361338882         28.010877427069172       8.158282503990584
24.09050388494142         28.17133370360271        8.12667817330112
23.81502415649401         28.331789980136243       8.08979404495295
24.088691982578844        27.838068665798772       7.999118505825339
23.813212254131443        27.998524942332306       7.962042287696921
23.811400351768867        27.66525990452837        7.837122292050703
23.540209688765408        33.488549027941254       10.407377678860671
23.261520552177203        33.65330435253476        10.366338139677874
22.982831415588997        33.81805967712826        10.313875729711247
23.26062771673154         33.31948878760515        10.175456070625696
22.981938580143336        33.48424411219865        10.122975258404933
22.981045744697667        33.15042854726904        9.937049058919783
23.261126295886076        33.98570615275739        10.561108764795993
23.53981543247428         33.82095082816388        10.60113971477465
23.539421176183154        34.153352628386514       10.800485348552368
24.365056861926078        34.0120962555557         11.072729707389142
24.08971354791473         34.16998231324018        11.058337443072581
23.81437023390338         34.32786837092466        11.035899067340818
24.090107804205857        33.837580513017556       10.856423549392536
23.814764490194506        33.995466570702035       10.832477504680027
23.815158746485633        33.6630647704794         10.634639539883029
23.816225183042757        33.32893956883724        10.441144777621885
24.092240677320106        33.16933010973322        10.467273435516507
24.36825617159745         33.0097206506292         10.48576365254459
24.09117424076298         33.50345531137538        10.659153778411767
24.367189735040327        33.343845852271365       10.676029576073855
24.366123298483203        33.67797105391353        10.871684927688687
24.367526098068616        30.008641398258113       8.983292952213908
24.08951920737099         30.16900281680182        8.954316876046132
23.811512316673365        30.32936423534553        8.919229682570155
24.091057648758877        29.836469598969575       8.80835880366988
23.81305075806125         29.99683101751328        8.7727708464675
23.814589199449134        29.664297799681037       8.630031624807328
21                        40                       12.37656166711349
21.288675134594808        40.16666666666667        13.212807127755237
21.577350269189612        40.33333333333334        13.912354324214448
21.866025403784416        40.50000000000001        14.47520325649124
21                        40.333333333333336       12.639462136608
21.288675134594804        40.5                     13.515626040732922
21.57735026918961         40.66666666666667        14.25509168067564
21                        40.66666666666667        12.899578519139338
21.288675134594804        40.833333333333336       13.815660866747656
21                        41                       13.156910814707508
21.288675134594808        41.16666666666667        14.074140453006812
21.577350269189612        41.33333333333334        14.836518746457841
21.866025403784416        41.50000000000001        15.444045695060877
21                        41.333333333333336       13.493370194920503
21.288675134594804        41.5                     14.420754854005883
21.57735026918961         41.66666666666667        15.193288168243155
21                        41.66666666666667        13.845856374134936
21.288675134594804        41.833333333333336       14.783396054006449
21                        42                       14.214369352350593
21.866025403784416        40.83333333333334        14.793880028345797
21.866025403784416        41.16666666666667        15.116827507868898
21.577350269189612        41.00000000000001        14.54366985973225
21.288675134594808        42.16666666666666        15.095867349610145
21.577350269189612        42.33333333333331        15.847021409377534
21.866025403784416        42.499999999999964       16.46783153165293
21                        42.33333333333334        14.419918748380647
21.288675134594804        42.49999999999999        15.359350143114407
21.57735026918961         42.66666666666664        16.168437600356167
21                        42.66666666666667        14.683263636093207
21.288675134594804        42.83333333333333        15.680628428301285
21.866025403784416        42.83333333333332        16.80267373573968
21.866025403784416        43.16666666666667        17.144637432425192
21.577350269189612        43                       16.498915371687264
21.866025403784416        41.83333333333333        15.78108786688188
21.866025403784416        42.16666666666664        16.122349812412615
21.577350269189612        41.99999999999999        15.518044901955506
22.702375257461366        47.980643041078764       22.422465122216988
22.423591972902383        48.15376202738584        22.247434147542045
22.1448086883434          48.326881013692905       22.002457522380876
22.423591972902383        47.82042869405251        22.063879878736856
22.1448086883434          47.993547680359576       21.8327760417388
22.1448086883434          47.66021434702625        21.64198617235185
22.423596493746075        48.48740100159034        22.403708625272316
22.702379778305055        48.31428201528327        22.59426354412422
22.702384299148743        48.64792098948779        22.737433330638833
22.143934128818195        47.32614566518713        21.422770583270285
22.421842853851977        47.15229133037426        21.623371385134863
22.699751578885756        46.978436995561395       21.758586408655983
22.42271741337718         47.48636001221338        21.855897759674598
22.700626138410957        47.312505677400516       22.004423568653884
22.70150069793616         47.64657435923964        22.22571647317426
21.288675134594808        46.166666666666686       18.85730679543982
21.577350269189612        46.33333333333336        19.74679086493736
21.866025403784416        46.50000000000002        20.417769550557974
21.000000000000004        46.33333333333334        17.93300220162951
21.288675134594808        46.500000000000014       19.070653600500652
21.577350269189612        46.666666666666686       19.989799615495027
21.000000000000004        46.66666666666667        18.118369145202603
21.288675134594808        46.83333333333334        19.285682489570632
21.866025403784416        46.83333333333334        20.67663058394195
21.866025403784416        47.166666666666664       20.92296873477656
21.577350269189612        47                       20.237686918764858
21.866025403784416        45.833333333333314       19.82696441533833
21.866025403784416        46.16666666666667        20.128367986136404
21.577350269189612        46                       19.46310666649609
22.421842853851977        46.81895799704094        21.368239315680555
22.143934128818195        46.9928123318538         21.178296914400374
22.143934128818195        46.659478998520484       20.921300362981313
22.701296890313227        45.980536651234054       20.91841185897769
22.42287306147029         46.15369110082271        20.807356721352853
22.144449232627352        46.32684555041136        20.640475951879743
22.42287306147029         45.820357767489355       20.501114813511293
22.144449232627352        45.99351221707801        20.34265421574818
22.144449232627352        45.660178883744656       20.032830473240164
22.422357957661134        46.486324548931826       21.097261349033857
22.700781786504066        46.31317009934317        21.217396703238123
22.70026668269491         46.64580354745228        21.4974548864642
23.536697687467658        46.48614644977282        21.912912618132854
23.257715651273692        46.65024329836901        21.903932879336026
22.978733615079722        46.81434014696521        21.852490809510343
23.25823075508285         46.3176098502599         21.623335762677222
22.979248718888883        46.48170669885609        21.581626490085135
22.979763822698036        46.14907325074698        21.29183550962535
22.700066187311876        44.97911907825956        19.943052602491715
22.422052592802725        45.15274605217303        19.857668093337068
22.14403899829357         45.32637302608649        19.714503505227952
22.422052592802725        44.81941271883969        19.518422395912367
22.14403899829357         44.99303969275316        19.38356129542247
22.14403899829357         44.65970635941982        19.042382278782455
22.422462827136506        45.48655190983119        20.185234032865484
22.70047642164566         45.31292493591772        20.279857513536044
22.700886655979442        45.646730793575884       20.604977265698054
23.534773663388386        45.48774859460991        21.011234850048904
23.256948072363336        45.65201128015129        21.017709563355115
22.97912248133828         45.81627396569267        20.986768566331207
23.25653783802955         45.31820542249313        20.693492674439884
22.978712247004495        45.48246810803451        20.66794282523392
22.978302012670714        45.14866225037635        20.337431925254133
23.25758941372309         45.98481056520559        21.32739593171927
23.535415004748142        45.82054787966421        21.325540643483066
23.536056346107898        46.15334716471851        21.62609989951109
22.701847169313325        43.978869219820936       18.899862436406735
22.423239914137024        44.152579479880615       18.822824363187724
22.14463265896072         44.32628973994028        18.694514301419467
22.423239914137024        43.8192461465473         18.471123253825134
22.14463265896072         43.99295640660697        18.34827447972954
22.14463265896072         43.659623073273664       18.002409982259323
22.42264625346987         44.48599609936015        19.17345260693564
22.701253508646175        44.31228583930047        19.253250946539527
22.700659847979026        44.645702458780015       19.600981001901182
22.70058477956616         42.97817827847549        17.827923000175787
22.422398320972246        43.152118852317          17.76211921963172
22.14421186237833         43.326059426158515       17.650719093476233
22.422398320972246        42.818785518983645       17.407363037128654
22.14421186237833         42.992726092825166       17.298798407582556
22.14421186237833         42.65939275949181        16.95399921428787
22.422819117554635        43.48568249943215        18.11675711720129
22.701005576148546        43.31174192559064        18.185507906531818
22.701426372730936        43.64530557270579        18.542821051942134
21.288675134594808        39.166666666666664       12.406533815534097
21.577350269189612        39.33333333333332        13.041318850221607
21.866025403784416        39.49999999999998        13.573910303123172
21                        39.333333333333336       11.88720189170403
21.288675134594804        39.49999999999999        12.65656408627782
21.57735026918961         39.66666666666665        13.323732699065829
21                        39.666666666666664       12.122870714388332
21.288675134594804        39.83333333333332        12.924616487062565
21.866025403784416        39.83333333333332        13.866895141796624
21.866025403784416        40.166666666666664       14.167326126252792
21.577350269189612        40                       13.614320438748946
21.866025403784416        38.833333333333364       13.006051949120092
21.866025403784416        39.16666666666667        13.290698637437382
21.577350269189612        39.000000000000014       12.796022565105865
22.700235244639316        39.984209500688166       14.781052422893453
22.422165297687684        40.15613966712545        14.712563792775137
22.144095350736052        40.32806983356273        14.610614070641047
22.422165297687684        39.82280633379211        14.40106601119261
22.14409535073605         39.994736500229386       14.300926614730562
22.144095350736052        39.661403166896044       13.998685304602517
22.69987261816316         40.97917701617015        15.74868140107066
22.421923546703578        41.152784677446775       15.684186541171076
22.143974475243997        41.32639233872339        15.582641305834425
22.421923546703578        40.81945134411344        15.354728933502102
22.143974475243997        40.99305900539005        15.254303408404006
22.143974475243997        40.65972567205672        14.930236218642293
22.42204442219563         40.487795505619445       15.030231414984454
22.70011436914726         40.31586533918216        15.096765519311006
22.69999349365521         40.647521177676154       15.419308512036721
23.532401624952964        40.48972221124254        15.819168013842473
23.25489195602303         40.652873812885076       15.816590327397847
22.977382287093093        40.816025414527616       15.793094789807242
23.25501283151508         40.32121797439108        15.490601516612909
22.977503162585144        40.484369576033615       15.46541393989772
22.9776240380772          40.15271373753963        15.14456298629653
22.980167793709228        39.8194292575632         14.829401701908106
23.26010034277914         39.65464901443822        14.858366303132684
23.540032891849048        39.48986877131325        14.867946226567026
23.257556587147107        39.98793349441465        15.171182342241835
23.53748913621702         39.823153251289675       15.178417020397234
23.53494538058499         40.15643773126611        15.495490949489088
23.539290533768305        36.483077337349854       12.366329676526918
23.26014527721944         36.649096240722486       12.338325363925108
22.98100002067057         36.81511514409511        12.295929143255206
23.26036414203865         36.316283536772055       12.094267780682854
22.98121888548978         36.48230244014468        12.050565060638945
22.98143775030899         36.149489736194255       11.812249978743518
22.98021891856525         37.148659513258806       12.548574528031224
23.259364175114115        36.982640609886175       12.589210005340796
23.53850943166298         36.816621706513544       12.615453574582077
23.258583073008786        37.31618497904987        12.846941178879776
23.537728329557652        37.15016607567725        12.87142400476064
23.53694722745233         37.483710444840945       13.134240967062722
22.700886606211846        38.98359395310865        13.868470913379811
22.422599538736037        39.15572930207243        13.79954625566855
22.14431247126023         39.3278646510362         13.701359385582982
22.422599538736037        38.822395968739116       13.51226659838266
22.144312471260225        38.994531317702894       13.41611372409717
22.14431247126023         38.661197984369586       13.129433039979745
22.42238241821186         39.489267817932266       14.09696194515208
22.70066948568767         39.31713246896849        14.16597637332745
22.700452365163493        39.650670984828324       14.47017020983203
23.260317463303316        39.321110498578385       14.549871077368568
22.980384914233404        39.48589074170336        14.51971298249542
22.98060203475758         39.152352225843515       14.21671263963957
22.978919299268448        38.81776291393786        13.918626263347651
23.25695199232505         38.651931874767065       13.951712204232592
23.534984685381648        38.486100835596275       13.967728736034696
23.25863472781418         38.986521186672725       14.247442041514114
23.53666742087078         38.820690147501935       14.261102034305676
23.538350156359915        39.15527945940759        14.561174531149758
22.700606160526874        37.98152653270164        13.020212373669812
22.422412574946055        38.15435102180112        12.95232393221202
22.144218989365235        38.32717551090058        12.852243220379217
22.422412574946055        37.82101768846779        12.68195258861617
22.144218989365235        37.99384217756726        12.588561546179605
22.144218989365235        37.66050884423394        12.324778327620097
22.422506056841044        38.48837349527011        13.228400636838616
22.700699642421863        38.31554900617064        13.295175963322365
22.700793124316853        38.64957147963965        13.577928809892477
22.422828776144332        37.487553526723154       12.42150922020592
22.70143856292343         37.31459820921237        12.493382859375494
22.70102236172515         37.64806237095701        12.753739979093076
23.256858510430057        38.31790940129807        13.66459994522232
22.978825817373455        38.48374044046886        13.629799082098764
22.978732335478465        38.14971796699986        13.34876115776732
23.258166871810513        37.64964914079451        13.112505348021955
22.979386516168695        37.81558783674808        13.07449581689093
22.97980271736697         37.48212367500344        12.808477535031557
23.257512691120283        37.98377927104629        13.38495621250162
23.5362930467621          37.81784057509272        13.404877355145354
23.535638866071874        38.151970705344496       13.68270661146941
23.53708145340955         47.48687662757454        22.662374180892673
23.258846054760156        47.65146543207595        22.629300890061923
22.980610656110763        47.81605423657736        22.549331203836754
23.257971495234955        47.317396750236824       22.4080233604831
22.979736096585555        47.48198555473823        22.34031811452595
22.978861537060354        47.14791687289911        22.106760769737445
23.25784357325432         46.983820024302915       22.16640314026947
23.536825609448286        46.81972317570672        22.18358317977276
23.536953531428917        47.15329990164063        22.43340370069268
24.36497061848626         51.01005818087027        23.561845350446813
24.089078720254236        51.167497423819924       23.48599984672755
23.813186822022207        51.32493666676956        23.36993874069602
24.089543821739056        50.83417254838595        23.576868306980206
23.81365192350703         50.9916117913356         23.4765927048853
23.81411702499185         50.65828691590163        23.55291982741904
23.813508406946738        51.658312259533545       23.234167737777785
24.089400305178764        51.500873016583895       23.3655788496354
24.36529220341079         51.343433773634246       23.456774359180805
24.08972189010329         51.834248609347874       23.217526038872663
24.365613788335317        51.676809366398224       23.324071554244156
24.365935373259852        52.01018495916221        23.163736935636752
23.815967926450046        52.32651626436152        22.884188216849804
24.090951649854947        52.168350611761866       23.04375182879646
24.091412559700846        52.500741741583134       22.845556064305985
24.366396283105747        52.34257608898347        22.97956927107582
24.366857192951645        52.67496721880474        22.7736593672239
23.81473816669839         51.99241426194753        23.07235457087447
24.63791419933491         52.84389214883171        22.67852101100405
24.908510295872276        52.680425949037414       22.779630718653085
25.17910639240964         52.51695974924312        22.84933634702834
24.909816155329338        53.01217052448038        22.55871726822596
25.1804122518667          52.84870432468608        22.64247253820117
25.181718111323757        53.18044890012905        22.416793351446437
24.908049386026377        52.34803481921615        22.979065354986027
24.637453289489013        52.511501019010446       22.8920644007418
24.63699237964311         52.17910988918918        23.08386555118878
23.537173443370765        43.485833750524996       18.944535193040732
23.258731352018287        43.65017890695698        18.95963284360616
22.980289260665806        43.81452406338896        18.944741924728106
23.258310555435898        43.31661525984183        18.60167998433807
22.979868464083417        43.48096041627381        18.58724480286176
22.979447667501027        43.14739676915866        18.2294759200497
23.537108442496365        44.485928797437055       20.00004524606877
23.25809435743487         44.65032555771123        20.0156783359814
22.979080272373373        44.81472231798539        19.99668078812234
23.25868801810202         44.316908938231684       19.667801022948126
22.979673933040523        44.48130569850585        19.65170633131047
22.980267593707673        44.147889079026314       19.301073419727462
23.258709685060154        43.98354392259433        19.315417767502392
23.537151776412628        43.819198766162344       19.299773545833837
23.537130109454495        44.1525637817997         19.65161023017656
23.257316097732208        44.984265490102175       20.35874377207721
23.536330182793705        44.819868729828          20.345424981128822
23.53555192309104         45.15380866221896        20.682488182455575
24.365035886748682        47.00958639487818        22.5562431904647
24.089051075635638        47.1686831391103         22.623568626140234
23.813066264522593        47.327779883342416       22.658945622949574
24.08892315365501         46.83510641317639        22.37975165575668
23.812938342541962        46.994203157408506       22.422551897657776
23.812810420561334        46.660626431474604       22.165308131646164
24.365655185968773        44.008858137087834       19.822625943564375
24.089472938144638        44.16788169053758        19.90398366136379
23.8132906903205          44.32690524398731        19.963123428865238
24.08949460510277         43.83451667490023        19.557076480973947
23.813312357278633        43.993540228349964       19.615452330724153
23.813334024236767        43.66017521271261        19.26437956413273
23.813480751414993        44.660516560434814       20.308128979661923
24.089662999239128        44.50149300698507        20.247491291265636
24.365845247063262        44.34246945353533        20.164635652571572
24.089853060333617        44.835104323432574       20.585101649166972
24.366035308157752        44.67608076998283        20.500748089578096
24.366225369252245        45.00969208643033        20.830963254583967
24.08907480063096         45.16904425582352        20.915954383866556
23.811924232009673        45.32839642521672        20.976044915688256
23.81270249171233         44.99445649282576        20.646245214541853
23.81137375382406         45.66168164415289        21.29390567142172
24.088524322445345        45.502329474759705       21.234915516348643
24.36567489106663         45.3429773053665         21.15102476381446
24.087973844259732        45.835614693695874       21.542359516820035
24.365124412881016        45.67626252430268        21.45956914103448
24.364573934695404        46.00954774323886        21.756596386244187
23.812656436543577        46.327280214261506       21.890256885162884
24.08861518561949         46.16841397875018        21.838151474533184
24.088769169637246        46.501760195963286       22.117633007424292
24.364727918713164        46.34289396045196        22.04050820554291
24.36488190273092         46.676240177665065       22.307057140283078
23.812015095183817        45.9944809292072         21.598954546995294
24.36587046278807         38.01077314096471        13.95222608007609
24.08890853698593         38.1692157058419         13.96901325439719
23.81194661118379         38.327658270719084       13.974180806383448
24.08956271767616         37.83508557559012        13.689714445881753
23.81260079187402         37.993528140467305       13.692020339843015
23.813254972564245        37.65939801021553        13.417052741543955
23.53907520477765         35.486766347973536       11.65936656137717
23.260220589378214        35.65207621052117        11.626210120539135
22.981365973978775        35.81738607306882        11.579846690316373
23.260559203090132        35.31846750579123        11.400530366357032
22.981704587690693        35.48377736833887        11.354071954594747
22.98204320140261         35.15016866360893        11.133372230321537
23.260543108128257        34.9847968660031         11.181211874329595
23.539043014853902        34.81942506839727        11.217433089663482
23.539059109815774        35.153095708185404       11.435417083391219
23.26029236570843         35.98417987364661        11.856877573452644
23.53914698110787         35.81887001109897        11.888298178776958
23.539218757438086        36.15097367422441        12.123952550493506
24.3650978306426          36.01027024310971        12.398766041996113
24.089828731684506        36.167872607856424       12.397610685842935
23.814559632726404        36.32547497260314        12.386798564019918
24.089756955354286        35.83576894473099        12.15936426434197
23.814487856396184        35.993371309477695       12.146486790252728
23.814416080065968        35.66126764635226        11.912897770802351
23.815223486277986        35.32742146859316        11.684453902482698
24.091371767778323        35.168076589212774       11.700753449083884
24.36752004927866         35.00873170983239        11.708265201180758
24.0905643615663          35.50192276697187        11.926979204719645
24.36671264306664         35.34257788759149        11.932272844132651
24.36590523685462         35.6764240653506         12.162439791071028
23.81519129635424         34.660080189016895       11.245889396225131
24.090534610365587        34.50219413133241        11.266410229367272
24.36587792437694         34.34430807364792        11.278884951094263
24.091355672816448        34.834405949424635       11.480172936554109
24.3666989868278          34.676519891740156       11.490730115691477
23.815207391316115        34.99375082880502        11.46218890722482
22.13823622319974         25.327283038676175       6.38298802638985
22.41044704261506         25.154566077352357       6.4522571663085815
22.682657862030382        24.98184911602854        6.512096619768077
22.414818747362162        25.487861858977038       6.5564213011621
22.687029566777483        25.315144897653216       6.617309371819172
22.691401271524583        25.648440679277897       6.723460820220298
23.51324972764649         25.462979229887214       6.973522942963343
23.24075747718822         25.635898306892337       6.931856029087291
22.96826522672995         25.808817383897455       6.884198703090032
23.23638577244112         25.302602525267655       6.823305269168067
22.963893521982854        25.475521602272778       6.776378250754895
22.95952181723575         25.142225820648093       6.669496494769571
24.3520208700357          25.007650340648695       7.099722821390913
24.356035472993753        25.341805072419106       7.21017392192568
24.360050075951804        25.675959804189514       7.322354523763375
24.364064678909855        26.010114535959925       7.436264626904054
24.0724304892393          25.159426637061536       7.061925194862506
24.076445092197346        25.493581368831943       7.1723851206140345
24.080459695155398        25.82773610060235        7.284574547668573
23.792840108442896        25.311202933474373       7.019858568719983
23.796854711400943        25.64535766524478        7.130327319688327
22.96322779040081         24.80274551064992        6.565384893932271
23.24379771877124         24.6236419052713         6.612923928894579
23.524367647141666        24.444538299892685       6.654713724654834
23.24009174560618         24.96312221526948        6.717573137111761
23.520661673976605        24.784018609890857       6.759900540251981
23.516955700811547        25.123498919889034       6.866170279688169
24.076136462404357        24.81994632706336        6.953724851877441
23.796546081607953        24.971722623476197       6.912082065589946
23.80025205477301         24.63224231347802        6.805388486298701
23.248592890294276        25.971961711892934       7.043777949082879
23.52108514075254         25.799042634887808       7.0857000735923705
23.528920553858594        26.135106039888406       7.199713773010501
23.812525537613052        26.31748447524598        7.360361982495381
23.804690124506998        25.981421070245382       7.244426366697302
24.088295108261452        26.163799505602952       7.40059551105747
22.41044704261506         24.821232744019024       6.351996564699785
22.138236223199737        24.993949705342843       6.284537359811824
21.866025403784416        25.166666666666657       6.207648468464654
22.13823622319974         24.660616372009507       6.184194331458814
21.866025403784416        24.833333333333325       6.1091153751424425
21.866025403784416        24.499999999999996       6.00868992004522
21                        25.999999999999993       5.725006749502657
21.288675134594808        26.16666666666666        6.08248583227391
21.577350269189612        26.33333333333332        6.376258039049505
21                        26.33333333333333        5.825246011075643
21.288675134594804        26.499999999999993       6.190668896788561
21                        26.666666666666664       5.927302066723671
21.577350269189612        25.66666666666666        6.172400424890488
21.577350269189612        25.999999999999993       6.273100154722064
21.288675134594804        25.83333333333333        5.979306274720765
21                        24.999999999999996       5.497945102832094
21.288675134594808        25.166666666666664       5.813703511483865
21.577350269189612        25.33333333333333        6.082484877210481
21                        25.333333333333332       5.575881967463966
21.288675134594804        25.499999999999993       5.897629717639833
21                        25.666666666666664       5.651569183020968
21.577350269189612        24.666666666666664       5.901353256828996
21.577350269189612        24.999999999999996       5.9928652479071465
21.288675134594804        24.83333333333333        5.731104984424563
21.000000000000004        24.000000000000004       5.242192534385108
21.288675134594808        24.166666666666668       5.567734561321139
21.577350269189612        24.33333333333333        5.823233689874545
21.000000000000004        24.333333333333336       5.316678311251834
21.288675134594808        24.499999999999996       5.6440372332317255
21                        24.666666666666664       5.401929167400809
21.275764861627508        23.822981266070254       5.439191340241861
21.55152972325501         23.645962532140505       5.58770852649812
21.827294584882512        23.468943798210756       5.6877440931538885
21.564439996222312        23.98964793273692        5.707051659764105
21.840204857849812        23.812629198807166       5.797887138606551
21.853115130817116        24.15631459940358        5.904869080903616
23.815989921274824        26.65037025827538        7.475814541892868
24.091759491923224        26.496685288632357       7.515908132334215
24.367529062571624        26.343000318989326       7.551437310060168
24.095223875584995        26.829571071661753       7.633445959304688
24.370993446233395        26.675886102018726       7.6688351989099
24.37445782989517         27.00877188504813        7.788458293453304
23.81422509060432         27.33122472385469        7.71612425417305
24.094341460249744        27.16999830445141        7.7548457311019
24.091516721414294        27.504033485125092       7.875619176344595
24.371633091059717        27.342807065721807       7.909007146060958
24.368808352224267        27.676842246395488       8.03228188290672
23.815107505939572        26.990797491065035       7.594762530639743
25.186425384900303        25.515500364687608       7.507691118951301
24.912305149570155        25.680371755111715       7.487313161914678
24.638184914240004        25.845243145535818       7.4635043312322775
24.908290546612104        25.346217023341303       7.374035246282247
24.634170311281952        25.511088413765407       7.34991032184573
24.6301557083239          25.176933681995          7.238045813762165
24.63612665110899         26.17917404948575        7.577160921035789
24.91024688643914         26.01430265906164        7.60058079832735
25.184367121769288        25.849431268637534       7.6205698019730175
24.908188623308128        26.34823356301157        7.715919380844246
25.182308858638272        26.183362172587465       7.735519431099031
25.180250595507264        26.517293076537392       7.852540006329439
24.9116530069699          26.681119346040973       7.834713296679094
24.64305541843253         26.844945615544553       7.813352725720424
24.639591034770763        26.51205983251515        7.694144220531244
23.81063656298972         30.66358639249899        9.070774295749526
24.088643453687343        30.503224973955277       9.10512106166182
24.366650344384965        30.34286355541157        9.133356710265826
24.087767700003695        30.83744713110874        9.25986630085419
24.36577459070132         30.677085712565027       9.287361521894457
24.364898837017673        31.011307869718486       9.445307387099717
22.98107362800234         31.14822905743744        8.92820156604974
23.258295601169255        30.9851371899446         8.983741044575158
23.535517574336172        30.82204532245176        9.030344376833376
23.26030774952969         31.31745685850713        9.140477144013119
23.537529722696608        31.154364991014287       9.186755192327958
23.539541871057043        31.486684659576817       9.347263818269688
24.08977984836413         31.169766799671265       9.41899324521821
23.814660859710585        31.328225729624037       9.386312055608183
23.81264871135015         30.995906061061515       9.226494270455309
22.70236197888401         31.98086240563291        9.182297595121389
22.42358312051748         32.15390827042195        9.10973598915825
22.14480426215095         32.326954135211          9.01950729446295
22.42358312051748         31.820574937088622       8.95026297665601
22.14480426215095         31.99362080187766        8.861967969683898
22.14480426215095         31.66028746854433        8.70587060203954
22.423283718444075        32.487410237521956       9.274351803982201
22.702062576810604        32.31436437273291        9.347092020010727
22.701763174737202        32.64786633983292        9.517045036217866
22.144630104681273        31.32633375212261        8.551874151177515
22.423234805578126        31.15266750424518        8.638979688880076
22.423408963047805        31.486621220666898       8.792329060092964
22.70201366394466         31.31295497278947        8.863139375943245
22.702187821414334        31.646908689211187       9.020426212857181
23.260481906999367        31.651410574928846       9.30183632341372
22.981421942941687        31.816136490280876       9.24684758236425
22.981247785472014        31.482182773859158       9.085232301531903
23.538500923572737        32.4875873761578         9.855048935084175
23.259488539936427        32.652181019749506       9.810958653102947
22.980476156300114        32.81677466334122        9.756661222655879
23.25978794200983         32.3186790526495         9.636518583813757
22.980775558373516        32.483272696241215       9.581885384248736
22.981074960446918        32.1497707291412         9.412268137159522
23.260134924504598        31.985044813789173       9.466854588228355
23.539194888562275        31.82031889843714        9.511879793103654
23.538847906067506        32.153953137297464       9.681141498708474
23.26005812833398         32.98583490367733        9.990617117555466
23.539070511970294        32.821241260085614       10.033978027725276
23.53964010036785         33.15489514401344        10.218087608984117
24.09167108892255         32.8356762258054         10.280223928652209
23.8156555946452          32.99528568490942        10.252974989251502
23.815086006247643        32.661631800981596       10.069985689498775
21.866025403784416        28.83333333333335        7.379663715955999
21.866025403784416        29.166666666666682       7.4990504587608555
21.866025403784416        29.500000000000014       7.624679299915919
21.577350269189612        29.000000000000007       7.219899500210305
21.57735026918961         29.333333333333343       7.339257553196336
21.288675134594804        29.16666666666667        6.995226800006006
22.423085923952137        29.15322898447443        7.80736495888717
22.144555663868275        29.32661449223722        7.722749739074445
22.144555663868275        28.99328115890389        7.597159381650894
22.14324357257594         29.659128185349736       7.851406913002788
22.421773832659795        29.48574267758694        7.936203290071258
22.42046174136746         29.818256370699455       8.0682067742862
21                        29.333333333333336       6.722985428499021
21.288675134594804        29.500000000000007       7.12669885527472
21.57735026918961         29.66666666666667        7.4718032755796715
21                        29.666666666666664       6.866972663522793
21.288675134594804        29.833333333333336       7.271759757413141
21                        29.999999999999996       7.024548745416439
21.288675134594808        30.166666666666657       7.4032985664206
21.577350269189612        30.333333333333314       7.733840488357801
21.866025403784416        30.499999999999975       8.016174511227987
21.000000000000004        30.333333333333332       7.08737001174137
21.288675134594808        30.49999999999999        7.513122092538202
21.577350269189612        30.666666666666647       7.890666274267852
21.000000000000004        30.666666666666664       7.175483814244739
21.288675134594808        30.83333333333332        7.648238154834242
21.866025403784416        30.83333333333333        8.158403109867105
21.866025403784416        31.166666666666686       8.302718429881807
21.577350269189612        31.000000000000004       8.0100579418703
21.866025403784416        29.833333333333336       7.753233313570286
21.866025403784416        30.166666666666654       7.883731717340956
21.577350269189612        29.999999999999993       7.601849686910542
22.42323480557813         30.819334170911826       8.491764164888401
22.144630104681273        30.993000418789254       8.405065368486605
22.144630104681273        30.6596670854559         8.260343307171222
22.42046174136746         30.151589704032776       8.206259629046151
22.14324357257594         30.325794852016372       8.11995817153344
22.143243572575937        29.99246151868305        7.984710347210003
22.421848273472794        30.485461937472298       8.347086636763514
24.63908353417416         60.17581071607574        15.662803294410894
24.909883326570785        60.01232867032043        15.900286877586153
25.18068311896741         59.84884662456512        16.12386790776103
24.911460053128522        60.344215545642484       15.591790105439484
25.18225984552515         60.18073349988718        15.814941545205457
25.183836572082893        60.512620375209245       15.511513931481018
24.91041554819785         60.67928575791616        15.284918951892838
24.636994524312804        60.845951140623086       15.046229092899797
24.63803902924348         60.51088092834941        15.351166192038894
25.45273759493978         58.67797316616205        17.299266125640514
25.72636879746989         58.50565324974768        17.49927135272474
26                        58.33333333333333        17.68216931215022
25.72636879746989         58.83898658308101        17.17828143722535
25.999999999999996        58.66666666666666        17.365021474330195
25.999999999999993        58.999999999999986       17.04971063869101
25.72636879746989         59.17231991641435        16.86077341794667
25.452737594939776        59.344639832828705       16.656967544765532
25.45273759493978         59.01130649949537        16.976141595032125
25.452737594939784        59.67797316616205        16.341850082992387
25.72636879746989         59.50565324974768        16.54767358764217
25.999999999999993        59.33333333333332        16.738628439855205
25.72636879746989         59.838986583081024       16.238489350260195
25.999999999999996        59.66666666666666        16.431461833941906
26                        60                       16.128210820951054
25.727945524027632        60.170873458403086       15.935243893990233
25.45589104805526         60.34174691680616        15.729678264166878
25.45431432149752         60.0098600414841         16.033014799164107
25.45273759493976         62.34463983282877        14.01227612751934
25.726368797469874        62.17231991641438        14.216406465881894
25.999999999999996        61.99999999999999        14.411419935774951
25.726368797469874        62.50565324974771        13.950406816546241
25.999999999999993        62.33333333333333        14.144321953170891
25.999999999999996        62.66666666666666        13.882921902077793
25.455891048055264        60.675080250139494       15.429439273768525
25.727945524027632        60.50420679173641        15.635634312376286
26                        60.33333333333333        15.829230648121507
25.727945524027632        60.83754012506974        15.341208802492794
26                        60.66666666666666        15.535434547022481
26                        60.99999999999999        15.246822517653802
25.17910639240964         61.51695974924309        14.625172788375727
25.452737594939762        61.344639832828726       14.843041147447195
25.72636879746988         61.17231991641435        15.050257723873255
25.45273759493976         61.67797316616206        14.559833258516832
25.726368797469878        61.50565324974769        14.766641254662717
25.999999999999996        61.33333333333332        14.962797468163195
25.726368797469874        61.838986583081024       14.488582307649907
25.999999999999993        61.66666666666666        14.684329940870237
25.45431432149751         61.0098600414841         15.133200209251102
25.180683118967387        61.18217995789847        14.914539833363865
25.182259845525138        60.847400166553854       15.209986881065653
25.452737594939755        62.01130649949541        14.283053110139788
25.179106392409636        62.18362641590979        14.068407044160175
25.179106392409636        61.85029308257644        14.343788333389682
24.635417797755057        61.1807309319677         14.74709552591815
24.908838821640096        61.01406554926078        14.984588643194332
24.907262095082345        61.34884534060539        14.690338337209454
24.63733060061363         61.84560687944708        14.174077016675044
24.908218496511633        61.68128331434508        14.40470380704251
24.908218496511633        62.01461664767844        14.125010277398701
24.636374199184342        61.51316890570739        14.457256125138487
23.53994061180419         48.48881366201459        23.20024156804382
23.260756681200274        48.65306242924049        23.133321437283737
22.981572750596353        48.81731119646639        23.017232408522887
23.260752160356585        48.31942345503599        22.991980974494894
22.981568229752664        48.48367222226189        22.889291601567272
22.981563708908975        48.15003324805737        22.732722159219268
23.25979910755837         47.98544444355596        22.8238797354969
23.53803450620776         47.82085563905456        22.868140916380042
23.538987559005975        48.15483465053457        23.047430045430332
23.538607478071786        49.48958904275369        23.483943040565816
23.25942165750103         49.65370804218048        23.374535184603815
22.98023583693027         49.81782704160727        23.213671244622184
23.25986792537867         49.32024601639989        23.324698343238055
22.98068210480791         49.48436501582668        23.180021095498876
22.981128372685554        49.15090299004609        23.1140421569698
23.26031230328947         48.98665422282019        23.244254428114264
23.539496233893388        48.822405455594286       23.325297801258017
23.539051855982585        49.155997249173986       23.419864958765423
23.259449240891982        49.98464545573502        23.392162731516883
23.538635061462738        49.82052645630823        23.516980522907293
23.53866264485369         50.151463869862766       23.518999479973196
24.37099111916158         49.00970372821833        23.56517729187927
24.093529905464983        49.169665499730115       23.577497509623637
23.816068691768386        49.329627271241904       23.550419425852596
24.093974283375786        48.836073706150415       23.485669201071694
23.816513069679186        48.9960354776622         23.4724662306764
23.81695744758999         48.662443684082504       23.364023959793244
23.814182971457697        49.663488199259334       23.596176330128458
24.091644185154294        49.50352642774753        23.63764300402206
24.36910539885089         49.34356465623574        23.639711376400136
24.089758464843612        49.83738735576496        23.66723925773652
24.36721967854021         49.67742558425317        23.68369622023721
24.365333958229524        50.0112865122706         23.69713182339011
23.81423813823961         50.32536302636841        23.598844271053245
24.089786048234565        50.168324769319504       23.6678882415954
24.08966493498681         50.501248658852724       23.637328076440664
24.36521284498177         50.34421040180382        23.681935936714787
24.36509173173401         50.67713429133704        23.636840445733636
23.814210554848653        49.99442561281386        23.613019563228693
25.17910639240964         50.51695974924316        23.584338125682255
24.90772780110185         50.68132589311887        23.60995488840423
24.636349209794055        50.84569203699456        23.602457296659136
24.9078489143496          50.34840200358565        23.653450881778348
24.636470323041806        50.512768147461344       23.661702840989562
24.636591436289564        50.179844257928124       23.691048781014267
25.17910639240964         46.516959749243206       22.192903305166954
24.90774955718932         46.68116863112154        22.336962114310367
24.636392721969003        46.84537751299985        22.458075409409638
24.907595573171562        46.34782241390843        22.07886657284667
24.636238737951242        46.51203129578675        22.20443461358686
24.63608475393348         46.17868507857364        21.933430933205795
25.456766317146233        57.342276807251665       18.61996646522688
25.728383158573116        57.17113840362583        18.80108880388599
26                        56.99999999999999        18.962997906830015
25.72838315857312         57.50447173695916        18.47473985550881
26                        57.33333333333333        18.64209406640375
26                        57.66666666666666        18.32147948151082
25.72636879746988         56.83898658308105        19.125902688617003
25.454751956042998        57.010124986706884       18.949970421920792
25.45273759493976         56.67797316616211        19.279673529895383
25.452737594939762        56.34463983282879        19.609725434158747
25.72636879746988         56.172319916414395       19.77311384734311
26.000000000000004        56.00000000000001        19.914475670218202
25.72636879746988         56.50565324974772        19.45085118438354
26                        56.33333333333333        19.60000224856246
26                        56.66666666666666        19.282842994099752
25.728225718621964        55.839010085713          20.090678570110086
25.454594516091838        56.01133000212738        19.935360490530478
25.456451437243913        55.67802017142598        20.25635111538788
25.456451437243913        55.34468683809264        20.571970057512456
25.728225718621957        55.17234341904632        20.70822253872639
26                        55                       20.82025074969316
25.72822571862196         55.50567675237966        20.402887356116846
26                        55.33333333333333        20.525199326598702
26                        55.66666666666667        20.223274300107093
25.727442810879268        54.83847990599381        21.00724659830199
25.455668529501224        55.01082332504012        20.881372947176402
25.454885621758535        54.676959811987615       21.18147249567253
24.636349209794055        51.17902537032788        23.513497698769775
24.907727801101846        51.01465922645218        23.53653166864819
25.179106392409636        50.85029308257647        23.526451284059405
24.907727801101846        51.34799255978548        23.436331934364453
25.179106392409636        51.18362641590978        23.441787927908877
25.17910639240964         51.51695974924309        23.33034805723059
24.636992379643115        51.845776555855835       23.252522078318748
24.908049386026377        51.68136815254947        23.308059118850096
24.908049386026377        52.01470148588281        23.155635405563
25.179106392409636        51.85029308257643        23.194157157786563
25.179106392409636        52.18362641590977        23.033819921052462
24.636670794718583        51.51240096309186        23.39682579537969
25.454885621758535        54.343626478654286       21.47051065878383
25.727442810879268        54.17181323932714        21.571458573886297
26                        54                       21.64577218711211
25.727442810879268        54.50514657266048        21.294770799840478
26                        54.33333333333333        21.38143480213189
26                        54.666666666666664       21.106260989658946
25.727674656926943        53.83739782519068        21.836336146586387
25.45511746780621         54.009211064517814       21.74802458332644
25.45534931385388         53.67479565038134        22.011845013137098
25.45534931385388         53.34146231704801        22.258876958535673
25.72767465692694         53.170731158524006       22.31755943468483
26                        53                       22.348346215211823
25.727674656926936        53.504064491857335       22.084887315749015
26                        53.33333333333333        22.13003392273856
26                        53.666666666666664       21.89584258003866
25.72636879746988         52.83898658308104        22.5328482686406
25.454043454396817        53.009717741605044       22.488768657854664
25.45273759493976         52.677973166162076       22.69984497924614
25.452737594939762        52.34463983282875        22.88988685135558
25.72636879746988         52.172319916414374       22.902340026702834
26                        52                       22.886695873069993
25.72636879746988         52.5056532497477         22.727649854395246
26                        52.33333333333333        22.7273574005643
26                        52.66666666666666        22.54790751461156
25.72636879746988         51.83898658308104        23.05569240542169
25.45273759493976         52.011306499495404       23.05880482772715
25.45273759493976         51.67797316616206        23.203576466808624
23.81492832082232         36.65834095381376        12.634140916316264
24.090197419780417        36.50073858906704        12.642284563622365
24.365466518738515        36.343136224320325       12.640771445258652
24.090566107876334        36.833604570277664       12.893522883845785
24.365835206834433        36.67600220553095        12.88934129096507
24.36620389493035         37.00886818674157        13.144475579115431
23.81336611661167         37.32542969214116        13.148448838014245
24.08978500577101         37.16714893944136        13.151860375365175
24.089673861723583        37.501117257515745       13.417427726073422
24.36609275088292         37.34283650481595        13.407006377002126
24.365981606835494        37.676804822890325       13.676256543988995
23.814147218716997        36.99188532297745        12.887871611103524
25.179106392084332        34.51695974946183        11.673496029575839
24.90857761114911         34.68088373625202        11.691267187866046
24.638048830213883        34.8448077230422         11.70285691173436
24.90775654869825         34.348671918159795       11.478634178834968
24.637227767763022        34.512595904949976       11.487772864474238
24.63640670531216         34.18038408685774        11.27837873810604
23.814765769080672        29.331444619320795       8.490090514458974
24.091410788021946        29.170763238249087       8.526092580384711
24.368055806963227        29.010081857177386       8.556317613403552
24.09123421839041         29.50361641860933        8.665414849991414
24.367879237331685        29.342935037537625       8.69502104226838
24.36770266770015         29.675788217897868       8.837346155205138
23.815714887685484        28.66485812350565        8.220266604426657
24.091194616132885        28.50440184697211        8.256744460679679
24.366674344580286        28.343945570438574       8.287942519274022
24.091885347324354        28.837469990341518       8.389829102579139
24.367365075771755        28.67701371380798        8.420620889078364
23.815240328383076        28.99815137141322        8.353552762260382
24.644226232561802        27.17793639100775        7.934469854950218
24.912823821099167        27.01411012150417        7.9552023225473825
25.181421409636528        26.85028385200059        7.972400928836164
24.913994635228434        27.34710089696737        8.078199559365933
25.182592223765795        27.18327462746379        8.094770062293197
25.183763037895062        27.51626540292699        8.219647406700524
24.911169896392984        27.68113607764105        8.203132158613235
24.6385767548909          27.84600675235511        8.182677191043291
24.641401493726352        27.51197157168143        8.05721058087775
25.184217637565332        29.51902021207086        9.031074592116811
24.911987124399765        29.68222727413328        9.019640910443997
24.63975661123419         29.845434336195694       9.003713697143073
24.9121636940313          29.349374093773037       8.875590366869481
24.639933180865725        29.512581155835452       8.85871502685141
24.64010975049726         29.17972797547521        8.717338040631784
24.63885936826752         28.18013071932473        8.31195335626412
24.911452509769603        28.01526004461067        8.331645306956911
25.18404565127168         27.850389369896604       8.347397538167007
24.911735123146222        28.349384011580288       8.463120422096164
25.1843282646483          28.184513336866225       8.47810963642901
25.18461087802492         28.518637303835845       8.611783701486578
24.64024083065046         28.84626700606354        8.578990558638644
24.91242585433769         28.682452154949694       8.597479254666347
24.912294774184495        29.01591312436136        8.734856750596567
25.184479797871724        28.852098273247513       8.74819121135399
25.184348717718528        29.18555924265919        8.887954841564067
24.63955009945899         28.513198862694132       8.443962780191015
23.81507796523865         31.661347371094976       9.550315725125696
24.090196953892193        31.5028884411422         9.582040523588093
24.365315942545735        31.34442951118942        9.60739827432208
24.090614059420254        31.836010082613136       9.749308691510919
24.3657330480738          31.677551152660357       9.773710051097304
24.36615015360186         32.010672794131295       9.944242717425395
23.814384000249113        32.32861584881563        9.89179767938848
24.090267076925485        32.16964432147346        9.921528940168969
24.09096908292402         32.50266027363943        10.098438905411001
24.36685215960039         32.34368874629726        10.119874637799299
24.36755416559892         32.676704698463226       10.300381616172356
23.814730982743882        31.9949816099553         9.718733836871674
25.181894575454272        31.516760725651224       9.966666197337993
24.90997976817014         31.68139808181125        9.964201894305118
24.638064960886           31.84603543797127        9.956727401000947
24.909562662642074        31.348276440340314       9.796335847408791
24.63764785535794         31.512913796500335       9.78752804438874
24.637230749829875        31.1797921550294         9.622549577329394
24.638926093872698        33.845605412288265       11.073968668936882
24.91279532581931         33.679114569020825       11.06937222176593
25.186664557765923        33.51262372575339        11.058940365876225
24.910275937258778        34.01389324359031        11.27132248882289
25.18414516920539         33.84740240032287        11.258430830820956
25.181625780644858        34.182181074892355       11.463282718720835
24.913861762376435        33.34498936737866        10.872503291464854
24.63999253042982         33.5114802106461         10.875011813936187
24.641058966986943        33.17735500900393        10.681444387020976
24.6376790684809          32.180023023011124       10.131039837608519
24.90959387576504         32.015385666851095       10.136765240651101
25.181508683049174        31.850748310691074       10.137480453422356
24.909207983359934        32.349373251890945       10.313804286604096
25.18112279064407         32.184735895730924       10.312770409113746
25.180736898238973        32.518723480770774       10.492536064412205
24.63908308047796         32.84605492734306        10.493248510492975
24.909909989358468        32.68238920405692        10.495505981115496
24.911885875867448        33.01368928571779        10.681512909004486
25.182712784747956        32.850023562431645       10.676354043662126
25.184688671256936        33.181323644092515       10.865155477483487
24.63838107447943         32.51303897517709        10.309706645051104
24.639679875992506        30.177395985795243       9.151991312430136
24.911910389158077        30.014188923732824       9.166723590512886
25.184140902323648        29.850981861670405       9.176962336967428
24.911833653916393        30.346150573332373       9.317509997288257
25.184064167081964        30.182943511269954       9.326553808524611
25.18398743184028         30.514905160869503       9.479849006788287
24.63792836862521         30.84584030010216        9.461612533647749
24.910957900232745        30.68037273048583        9.473126406877228
24.91026028143741         31.01432458541307        9.63266708768581
25.183289813044944        30.84885701579674        9.637993324723787
25.182592194249608        31.18280887072398        9.800265721573691
24.638804122308855        30.511618142948702       9.304831396250615
26                        31                       9.937694258537558
25.727298191818093        31.172253575217077       9.9511414127297
25.454596383636183        31.344507150434147       9.960798725663182
25.72799581061343         30.838301720289834       9.788449907963688
25.45529400243152         31.010555295506908       9.796252735398038
25.455991621226854        30.67660344057967        9.635834824047262
22.979396559105247        41.150419440668536       16.131231872632
23.25690622803518         40.987267839025996       16.15217636026514
23.534415896965115        40.82411623738346        16.152202996752244
23.25892050004733         41.32166186516692        16.49350256024446
23.53643016897727         41.15851026352438        16.49097814677404
23.53844444098942         41.4929042896653         16.835493463908083
22.7015599321032          41.97817147716769        16.76918746987837
22.42304842266361         42.152114318111785       16.707457410246647
22.144536913224012        42.32605715905587        16.60700543083811
22.42304842266361         41.81878098477847        16.360269936990385
22.144536913224012        41.99272382572256        16.26067083458988
22.144536913224012        41.659390492389235       15.918556012051054
22.422723371817927        42.485449918547715       17.056216605905682
22.70123488125752         42.31150707760362        17.119712077746847
22.700909830411838        42.64484267803955        17.472623921179263
22.422485984683593        41.485782831112616       16.020866788301277
22.70043505614317         41.312175169835996       16.086127189114325
22.700997494123186        41.645173323501844       16.42629587871695
23.259482938027347        41.654660018832764       16.83737868022461
22.980521435065274        41.816415748000225       16.815276682214723
22.97995899708526         41.483417594334384       16.471892826643938
23.5366017569868          42.48639303096885        17.87455089614576
23.25792943117992         42.6503214468044         17.885973646867832
22.97925710537304         42.81424986263994        17.87043101487786
23.258254482025603        42.31698584636847        17.53056593663794
22.979582156218722        42.48091426220401        17.515077620264684
22.9799072070644          42.14757866176808        17.1621114612155
23.258119993307908        42.98346835332311        18.243114093151686
23.536792319114788        42.81953993748756        18.229786883541674
23.536982881242775        43.15268684400628        18.586448315839906
23.258868710026473        41.98582293260061        17.182430915631013
23.537830212988545        41.824067203433145       17.17876315572
23.537215984987675        42.15523011720099        17.525115633132614
24.36487837074632         42.00886935709905        17.734572644708866
24.088786166159817        42.16804391505565        17.799666573639946
23.81269396157331         42.32721847301225        17.846325990785616
24.08940039416069         41.8368810012878         17.454494539003363
23.813308189574183        41.9960555592444         17.499022341960682
23.813922417575057        41.66489264547655        17.154801478736445
23.811761714322397        38.66097176278326        14.26276130244314
24.088723640124535        38.50252919790607        14.254245270075648
24.365685565926675        38.34408663302888        14.234109615373256
24.088538743263143        38.83584268997025        14.54613064256532
24.365500669065284        38.67740012509306        14.52264650748164
24.365315772203893        39.010713617157236       14.817836756401265
24.09022147875228         39.17043200187591        14.847231054006826
23.815127185300664        39.33015038659458        14.863934210728754
23.81344444981153         38.99556107468892        14.559998157299315
23.814405642678572        41.33240392715648        16.812352683643113
24.09036684436772         41.17190356464765        16.77356788849987
24.36632804605687         41.01140320213882        16.71913907847824
24.089883619264203        41.50439228296772        17.11223788996412
24.365844820953352        41.343891920458894       17.054030286313413
24.365361595849837        41.67638063877897        17.39250814172355
24.088352572355568        40.83750953850673        16.43612783247076
23.81239137066642         40.99800990101555        16.471374997061552
23.810377098654264        40.66361587487464        16.13613747759213
23.816172602490226        39.6625312464391         15.172579942381473
24.09126689594184         39.50281286172043        15.15207682613864
24.36636118939345         39.343094477001756       15.118882569012229
24.0923123131314          39.83519372156495        15.463272139263296
24.367406606583014        39.675475336846276       15.42627792261598
24.368452023772576        40.0078561966908         15.74002281721244
23.81108509122617         40.329100206391956       15.807324704459447
24.089768557499372        40.168478201541376       15.780942972249472
24.089060564927472        40.502993870024056       16.105872663616772
24.367744031200672        40.342371865173476       16.061069426814363
24.36703603862877         40.67688753365614        16.387441513902914
23.813628846858197        39.99581572641553        15.486650755789736
25.185339675071955        39.51936621438255        15.541632657381227
24.913043791305498        39.6821962084853         15.617003760562042
24.640747907539037        39.84502620258805        15.683133813839152
24.911998374115935        39.34981534864078        15.312648441421953
24.639702490349475        39.512645342743525       15.374083706970875
24.638657073159912        39.180264482899005       15.071383141095307
24.638353026044864        47.17912810506294        22.692647628614857
24.90970986126518         47.014919223184606       22.576370843345053
25.181066696485498        46.85071034130628        22.437148544031118
24.911670165341043        47.34866981524769        22.79626963623399
25.18302700056136         47.184460933369365       22.661883846749546
25.184987304637225        47.51821152543244        22.86710921332221
24.91207821034129         47.682336251280006       22.99402810038392
24.639169116045352        47.84646097712756        23.0958905424544
24.366260021749415        48.01058570297513        23.172696539533778
24.63876107104511         47.512794541095246       22.905808726789793
24.36585197674917         47.676919266942804       22.990291372354307
24.365443931748924        47.34325283091049        22.78480692266461
23.815380415119265        48.32940434233477        23.226955513306443
24.090820218434338        48.169995022654945       23.217773837136505
24.09239725090506         48.50303436440268        23.365613662507876
24.367837054220132        48.343625044722856       23.331307743789942
24.369414086690856        48.67666438647059        23.462134661238327
23.81347430952284         47.66144631937473        22.874668721468844
24.08945912063588         47.50234957514262        22.84571204149985
24.089867165636125        47.836016011174934       23.044776174349302
23.81442736232105         47.99542533085475        23.064050920606128
24.639062683022843        48.18003168145843        23.26342164742759
24.911971777318776        48.01590695561087        23.16935145940198
25.18488087161471         47.8517822297633         23.050224826385268
24.911865344296267        48.34947765994173        23.32103744838615
25.1847744385922          48.18535293409417        23.20970306941441
25.18466800556969         48.518923638425036       23.345543942409503
24.913442376766987        48.68251700168947        23.446899927559194
24.642216747964284        48.846110364953894       23.520111044049138
24.640639715493563        48.513071023206166       23.405658489142088
24.642618712192764        49.178361506951646       23.605138030087318
24.913844340995468        49.01476814368721        23.543166062847167
25.185069969798167        48.85117478042278        23.45304922694745
24.914246305223944        49.347019285684965       23.612700642263277
25.185471934026644        49.183425922420525       23.53382295561327
25.185873898255124        49.515677064418284       23.58786512840722
24.638847271571393        49.8460833629865         23.69245079633022
24.91236058491326         49.68088021370239        23.656028564669274
24.91010474963143         50.014641108644014       23.66892490900718
25.183618062973295        49.8494379593599         23.615059832399034
25.181362227691466        50.18319885430153        23.613884164824086
24.640732991882075        49.51222243496907        23.664069033550778
25.452737594939762        51.34463983282873        23.324869762861105
25.72636879746988         51.17231991641437        23.29158499044481
26                        51.00000000000001        23.2304937399817
25.72636879746988         51.505653249747695       23.18571887605153
26                        51.33333333333333        23.140054807247683
26                        51.666666666666664       23.025455518277138
25.72636879746988         50.83898658308106        23.371841612688918
25.45273759493976         51.01130649949542        23.420718009322307
25.45273759493976         50.677973166162104       23.48978974125574
25.452737594939762        50.344639832828776       23.530498146225725
25.72636879746988         50.17231991641438        23.45104983177684
26                        50                       23.345993182335636
25.72636879746988         50.50565324974772        23.42437272133762
26                        50.33333333333333        23.333347366427144
26                        50.666666666666664       23.294847552309204
25.72862463275171         49.83855902147276        23.452003544372886
25.454993430221588        50.01087893788715        23.545748022094646
25.457249265503417        49.67711804294552        23.532627526396745
25.457249265503417        49.343784709612194       23.492512320025007
25.728624632751703        49.17189235480609        23.37279767736679
25.999999999999996        49                       23.228721200432577
25.728624632751703        49.505225688139426       23.425084393752464
25.999999999999993        49.33333333333333        23.29317942683226
25.999999999999996        49.66666666666666        23.33227008746662
25.72822266852323         48.839641212808345       23.294177392892614
25.456847301274934        49.011533567614435       23.426181091390987
25.45644533704646         48.67928242561669        23.333118306884952
23.81320533291964         43.326831373166954       18.909366491002658
24.089237222468512        43.167828995808904       18.854369446798643
24.365269112017383        43.00882661845086        18.779544060428616
24.08936591378564         43.501172835354566       19.206615844816874
24.365397803334513        43.34217045799652        19.129023783335033
24.365526494651643        43.67551429754218        19.476717744380267
23.812824208663663        42.66053756012953        18.199712436294476
24.088916413250168        42.50136300217292        18.149932639605723
24.365008617836676        42.34218844421632        18.081718331131363
24.08904666034052         42.83468208929019        18.501376824388743
24.36513886492703         42.67550753133359        18.43004213637124
23.81301477079165         42.99368446664823        18.553826741197163
25.179106392409672        43.51695974924312        19.457282632897545
24.907955990262707        43.6809258785247         19.592936873657102
24.63680558811574         43.844892007806266       19.714717977212775
24.907827298945577        43.34758203897904        19.25359686606798
24.63667689679861         43.5115481682606         19.37209387382612
24.636548205481482        43.17820432871495        19.02768400857839
24.63680558811574         44.178225341139594       20.054972992620865
24.907955990262703        44.014259211858025       19.929468074285335
25.17910639240967         43.85029308257645        19.790090018745786
24.907955990262707        44.347592545191354       20.262423906399416
25.17910639240967         44.183626415909785       20.11932203607999
25.179106392409672        44.516959749243114       20.44497868490026
24.908146051357196        44.681203861638856       20.58964591517987
24.63718571030472         44.84544797403459        20.71830743840781
24.63699564921023         44.5118366575871         20.38958885151454
24.63718571030471         45.17878130736794        21.03861077707605
24.908146051357186        45.014537194972206       20.908280107126703
25.179106392409658        44.85029308257647        20.761943730125537
24.90814605135717         45.34787052830556        21.218111980783817
25.179106392409647        45.18362641590982        21.07010645706119
25.17910639240964         45.51695974924318        21.369466865707178
24.636084753933485        45.84535174524031        21.64735257330664
24.907595573171562        45.68115574724174        21.518309399794276
24.907595573171562        46.01448908057508        21.805579947477664
25.179106392409636        45.85029308257651        21.6579296011748
25.179106392409636        46.183626415909856       21.932408414328066
24.636635232119097        45.512066526304125       21.34874024119654
25.45644533704646         48.34594909228336        23.213441403530513
25.72822266852323         48.17297454614168        23.060911642037926
26                        48                       22.887954657931726
25.72822266852323         48.50630787947502        23.189261665686562
25.999999999999996        48.33333333333333        23.02497780187452
25.999999999999993        48.666666666666664       23.13856664937477
25.728329101545743        47.839403841810814       22.90842487794808
25.456551770068973        48.01237838795249        23.069277584988043
25.456658203091482        47.67880768362163        22.901476396411518
25.456658203091486        47.3454743502883         22.711865961093693
25.72832910154574         47.17273717514415        22.53883621513532
26                        47.00000000000001        22.34801997544702
25.72832910154574         47.506070508477485       22.733924335231023
26                        47.333333333333336       22.548585780320465
26                        47.66666666666667        22.728564007815347
25.72636879746988         46.83898658308108        22.323679761768553
25.45469789901562         47.011723758225216       22.50167505112398
25.45273759493976         46.67797316616214        22.271974205008497
25.452737594939762        46.34463983282881        22.025971681628807
25.72636879746988         46.17231991641441        21.843972367228325
26.000000000000004        46.000000000000014       21.646905361965697
25.72636879746988         46.50565324974774        22.09162607946202
26                        46.33333333333334        21.896210263053312
26                        46.66666666666667        22.12991513421385
25.726368797469885        45.838986583081066       21.580774047837856
25.452737594939762        46.01130649949546        21.76412507651416
25.452737594939762        45.67797316616212        21.488294549085044
24.63764298525366         38.84573596476181        14.77213004977287
24.90997019830342         38.68075831236638        14.717965100190108
25.182297411353186        38.51578065997095        14.65534190765287
24.910984286209676        39.015286830503584       15.01238242519124
25.18331149925944         38.85030917810815        14.944923466332778
25.184325587165695        39.184837696245346       15.240353716242211
24.910155095164814        38.3474448203022         14.431213538060884
24.637827882115047        38.51242247269764        14.481159144248458
24.63801277897644         38.17910898063346        14.196841595535261
26                        39                       15.247567385120966
25.72844655835732         39.17312207146085        15.351559311607732
25.456893116714635        39.3462441429217         15.449581069027836
25.727432470451063        38.838593553323655       15.060838763945096
25.45587902880838         39.0117156247845         15.15358132462697
25.454864940902123        38.6771871066473         14.86343027145574
25.181914483101824        36.518972551355674       13.057622952074281
24.910010953711335        36.68227109648431        13.093833706640744
24.638107424320843        36.84556964161294        13.122784582321119
24.909642265615418        36.34940511527368        12.845231496440913
24.637738736224925        36.51270366040232        12.870916333146067
24.637370048129007        36.17983767919169        12.625612526414866
24.639101643088644        37.17791674611488        13.381130215084227
24.91100517247913         37.01461820098625        13.348359108714716
25.18290870186962         36.851319655857615       13.308328123459082
24.91199939124693         37.34696530548819        13.609006613167267
25.183902920637422        37.18366676035956        13.565155397222547
25.184897139405223        37.5160138648615         13.828104773364712
24.63887935499379         37.84585338226364        13.918717044647936
24.911888247199506        37.68093362356257        13.877343275744078
24.91102167118216         38.014189221932384       14.151186039433995
25.184030563387875        37.849269463231316       14.097665749857109
25.183163987370527        38.18252506160113        14.373411461286505
24.638990499041213        37.51188506418926        13.646563945315913
24.639840322289736        35.17804239843909        11.924854681558683
24.910369103224955        35.0141184116489         11.910431923690878
25.180897884160178        34.850194424858714       11.889827731401153
24.912160595300804        35.34735308704578        12.135205926062962
25.182689376236027        35.183429100255594       12.11176869977372
25.18448086831188         35.516663775652475       12.339318934693539
24.638225509865695        35.8457347539573         12.385678841150048
24.911353189088786        35.68119926480489        12.365863138715895
24.9104977273521          36.015302190039286       12.602533509666891
25.183625406575192        35.85076670088687        12.572725991330712
25.18276994483851         36.18486962612127        12.81216066379097
24.639032916077714        35.51188857619819        12.152187109361
25.999999999999996        35                       12.212304856835141
25.72816028943729         35.17222125855083        12.259424937841171
25.456320578874582        35.344442517101655       12.301762963793946
25.72636879736144         34.83898658315395        12.038681717707316
25.454529086798736        35.011207841704774       12.077616236267104
25.452737594722883        34.67797316630789        11.85907877528751
25.45632057887459         35.67777585043499        12.531477082507475
25.728160289437294        35.50555459188416        12.48543181997796
25.999999999999996        35.333333333333336       12.43460450239513
25.728160289437298        35.8388879252175         12.71678004687739
26                        35.66666666666667        12.662245492717867
26.000000000000004        36.000000000000014       12.895227827803232
25.727304827700614        36.1729908504519         12.954241023682734
25.45460965540122         36.345981700903785       13.008372731773086
25.4554651171379          36.01187877566939        12.766911099228754
25.454609655401217        36.67931503423711        13.255730100900522
25.727304827700607        36.506324183785225       13.197225439546031
26                        36.333333333333336       13.13383929040231
25.727304827700607        36.83965751711855        13.445956628512727
25.999999999999996        36.666666666666664       13.37819752610491
25.999999999999996        36.99999999999999        13.628302534910896
25.728299046468408        37.172004621620495       13.700180523068246
25.456598092936815        37.344009243241          13.766781269219535
25.455603874169014        37.011662138739055       13.508194633870684
25.45659809293682         37.67734257657433        14.032171505517262
25.728299046468408        37.50533795495383        13.960790070719185
25.999999999999996        37.33333333333333        13.884131393915016
25.72829904646841         37.83867128828717        14.227012751446782
26                        37.666666666666664       14.145573385995748
26.000000000000007        38.00000000000001        14.41262851115308
25.454864940902127        38.34385377331397        14.580129047469228
25.727432470451063        38.17192688665699        14.499224581969298
25.727432470451063        38.50526021999032        14.777280640862882
26                        38.333333333333336       14.685439404953764
26                        38.66666666666667        14.96375236294308
25.45573151691947         38.01059817494415        14.303057909024828
22.69273476547116         23.97321843421281        6.210103256510011
22.417164978242248        24.148812289475206       6.152384638902529
22.14159519101333         24.3244061447376         6.0852468600808765
22.404254705274948        23.805126888878792       6.046420504387406
22.12868491804603         23.980720744141188       5.980354373252609
22.11577464507873         23.637035343544774       5.872300783268661
22.41380601042865         24.485022516747115       6.251745577813387
22.68937579765757         24.309428661484716       6.30987766295376
22.68601682984397         24.645638888756626       6.41054211737308
23.24715668658483         24.287431677999393       6.509963357931753
22.966586758214405        24.46653528337801        6.463127357253374
22.969945726027994        24.130325056106102       6.36175986855021
24.34876207698486         24.035394293661113       6.788272701761115
24.34984834133514         24.35947964265698        6.891015676062524
24.350934605685417        24.683564991652837       6.9948323826057806
24.073963933703794        24.17177562907164        6.7474972791575265
24.075050198054075        24.495860978067498       6.850074199396532
23.79916579042273         24.30815696448216        6.702977620122045
22.978398126794445        23.784863915656892       6.258653950287936
23.26406148811773         23.596509397100974       6.302241153369819
23.549724849441013        23.40815487854505        6.340864865755491
23.25560908735128         23.941970537550183       6.405958528742331
23.54127244867456         23.75361601899426        6.4451936982383256
23.532820047908114        24.09907715944347        6.54980998453807
24.082416334470246        23.82631448862243        6.641557297156616
23.807618191189178        23.962695824032952       6.597555759063235
23.81607059195563         23.61723468358374        6.49242135182139
25.999999999999996        24.999999999999996       7.542114215402468
25.728808461633434        25.171833454895868       7.53339733094355
25.45761692326687         25.343666909791736       7.521922965459832
25.72346827564674         24.846611446029172       7.424267289432493
25.452276737280176        25.01844490092504        7.412274766481692
25.18108519891361         25.190278355820908       7.39752476250602
25.446936551293483        24.693222892058344       7.304130536733227
25.175745012926917        24.865056346954212       7.288862375290457
25.17040482694023         24.539834338087516       7.181703957304613
24.89761017463872         24.69577300560791        7.157674716799742
24.90295036062541         25.020995014474607       7.265102996926205
24.624815522337208        24.8517116731283         7.130347671495222
24.89652391028844         24.37168765661205        7.052905729340292
24.62372925798693         24.52762632413244        7.025517958372931
24.622642993636646        24.203540975136583       6.921761977492473
24.442301424593115        23.242875908213932       6.566658753930755
24.41112164205703         23.507048703362994       6.640480000928726
24.37994185952094         23.771221498512055       6.714351316872215
24.144775899542417        23.297968898324307       6.495328438592315
24.113596117006324        23.562141693473365       6.568417833401707
23.847250374491715        23.35306188843468        6.420063809200523
24.619815291880784        23.872811043708325       6.816226692436022
24.890868506776712        23.71022779375553        6.84106234911971
25.161921721672638        23.547644543802736       6.862779671812263
24.893696208532575        24.040957725183787       6.946594251491077
25.1647494234285          23.878374475230995       6.968308191498461
25.167577125184366        24.209104406659254       7.074616286662563
24.682174856952955        23.3444654534102         6.667473391452183
24.922048289312798        23.44605499860647        6.766180364079389
24.65099507441687         23.60863824855926        6.741825007471356
25.44693655129349         24.359889558725012       7.195988882308373
25.723468275646745        24.179944779362508       7.20749148124322
26                        24                       7.216211754109168
25.72346827564674         24.51327811269584        7.315240119488727
25.999999999999996        24.333333333333332       7.323567376175383
25.999999999999993        24.666666666666664       7.432201529939789
25.720640573890883        23.849214847934245       7.100984026328816
25.44410884953762         24.02915962729675        7.089191319530167
25.44128114778176         23.69842969586849        6.983173332229867
21.791799972347157        23.15229823736849        5.578940841259076
21.756305359811794        22.83565267652623        5.46567716672884
21.720810747276435        22.519007115683966       5.3479530695632365
22.085709235861415        23.30303531401343        5.758687230060783
22.050214623326056        22.986389753171167       5.647066861394945
22.014720010790697        22.669744192328903       5.530986070093739
22.34412388684032         23.137126829816108       5.818786260447435
22.30862927430496         22.820481268973843       5.704348775010601
22.60253853781922         22.971218345618784       5.868041184313738
22.37418929605763         23.47112685934745        5.933008155853415
22.632603947036536        23.305218375150126       5.982871421917955
22.662669356253847        23.63921840468147        6.096892112650101
22.94833271757713         23.45086388612555        6.1453364583244765
22.918267308359816        23.116863856594208       6.0312094194888335
23.233996078900415        23.262509367569628       6.1888173133027236
24.31341300875438         23.006727994641288       6.4544512586838145
24.01588748370368         23.061820984751662       6.381837332485108
23.718361958652977        23.116913974862037       6.305289092233131
24.184524592915643        22.770580081068644       6.341173381342349
23.88699906786494         22.82567307117902        6.267275844283455
24.055636177076906        22.534432167496004       6.226825121906411
23.29314703654944         22.512689505262312       5.972740468809715
23.547310083391928        22.519937059340208       6.060506939660654
23.801473130234417        22.527184613418108       6.145201824026256
23.378672974179963        22.811177963023226       6.097002824355679
23.632836021022452        22.818425517101122       6.183675127562277
23.464198911810488        23.109666420784137       6.219710956670955
23.06294420363937         22.665532452047803       5.941286849593804
23.14847014126989         22.964020909808717       6.0658291930636485
22.832741370729295        22.818375398833293       5.906387088095218
21.551529723255012        23.312629198807173       5.509491765128345
21.275764861627508        23.48964793273692        5.350296865242334
21.000000000000004        23.666666666666664       5.142620345755883
21.275764861627508        23.156314599403586       5.258097416304292
21.000000000000004        23.333333333333332       5.039743183188034
21.000000000000004        23                       4.93356104668167
21.24027024909215         22.839669038561325       5.114015414363087
21.48054049818429         22.679338077122644       5.252146088656904
21.51603511071965         22.99598363796491        5.383049138210393
21.48054049818429         22.346004743789308       5.169100235421885
21.240270249092145        22.506335705227986       5.036784746137897
21                        22.66666666666666        4.862145563466394
21.24027024909214         22.173002371894647       4.931359808296001
20.999999999999996        22.333333333333325       4.762535810634273
20.999999999999996        21.99999999999999        4.634731788185529
26.000000000000004        27                       8.241139101088406
25.727921012631693        27.172088467642332       8.237027504685713
25.45584202526338         27.344176935284658       8.229863606556385
25.726750198502426        26.839097692179134       8.113841847431488
25.454671211134112        27.011186159821463       8.10583210572564
25.453500397004845        26.67819538435826        7.984308815845157
25.45761692326687         25.67700024312507        7.634656558446733
25.72880846163343         25.5051667882292         7.645498282468048
25.999999999999993        25.33333333333333        7.653582525464533
25.72880846163343         25.838500121562532       7.759449663403704
25.999999999999993        25.66666666666666        7.7669012649377445
25.999999999999996        25.999999999999996       7.882070433822183
25.45350039700484         26.34486205102493        7.865313109310279
25.726750198502415        26.17243102551246        7.875156585141208
25.72675019850242         26.505764358845795       7.993341692295739
25.999999999999996        26.33333333333333        7.999444941596396
26                        26.666666666666664       8.119134497351785
25.45555866013585         26.010931147075          7.74894936082633
25.45273759472289         34.344639832974565       11.646264278960036
25.726368797361445        34.17231991648728        11.61447775827709
26                        34.00000000000001        11.578136467527003
25.72636879736144         34.50565324982061        11.82390859030073
25.999999999999996        34.333333333333336       11.784183635246809
25.999999999999993        34.66666666666667        11.995573098349533
25.728888185921974        33.837541241917805       11.409995248651079
25.45525698328342         34.00986115840507        11.438916368719534
25.45777637184395         33.675082483835595       11.236929881434158
25.455842025263376        27.677510268617993       8.356381181255927
25.72792101263169         27.505421800975665       8.362498238180828
26                        27.333333333333332       8.365562993379111
25.727921012631683        27.838755134308997       8.490662481662078
25.999999999999996        27.666666666666664       8.492680395655965
25.999999999999996        28                       8.622491307918933
25.728203626008305        28.172879101278617       8.62219167158974
25.45640725201661         28.345758202557228       8.618622469445606
25.45612463863999         28.01163423558761        8.486020841953009
25.455991621226858        30.343270107246337       9.479351026001943
25.72799581061343         30.17163505362317        9.475263485806089
26                        30                       9.467586386200756
25.72799581061343         30.504968386956502       9.629963525933142
26                        30.333333333333332       9.620502668409598
26                        30.666666666666664       9.777205292521893
25.728072545855113        29.83967340402362        9.325016379334933
25.45606835646854         30.01130845764679        9.32757987363451
25.456145091710223        29.679346808047242       9.179512447973604
25.456407252016618        28.679091535890564       8.753945388109226
25.728203626008302        28.506212434611946       8.756286862253088
25.999999999999993        28.33333333333333        8.755358770582067
25.72820362600831         28.839545767945282       8.893464617787366
25.999999999999996        28.666666666666664       8.89130879811612
26                        29                       9.030341390520999
25.456145091710226        29.346013474713907       9.034194897386715
25.728072545855113        29.173006737356953       9.033950496854779
25.728072545855113        29.506340070690285       9.177761134641832
26                        29.333333333333332       9.172645115508203
26                        29.666666666666664       9.318393447401457
25.45627617186342         29.01255250530223        8.892392082576619
25.454596383636186        31.677840483767483       10.129496495316609
25.727298191818093        31.505586908550406       10.117763885106754
26                        31.33333333333333        10.102241433638213
25.727298191818093        31.83892024188374        10.288467957057398
26                        31.666666666666664       10.270870208312484
26                        32                       10.443580582560415
25.726912299412994        32.17290782692359        10.464095990546772
25.45382459882598         32.34581565384718        10.480414484497402
25.45421049123108         32.01182806880733        10.302717640103449
25.45382459882598         32.67914898718052        10.662620454316404
25.726912299412987        32.50624116025693        10.643961206324562
26                        32.33333333333333        10.62110504429689
25.72691229941299         32.83957449359026        10.828304811567921
26                        32.666666666666664       10.803107895498993
26                        33                       10.989589136166723
25.45777637184395         33.34174915050227        11.040053582345156
25.728888185921974        33.17087457525113        11.016936505775313
25.728888185921974        33.50420790858447        11.210990481608434
26                        33.333333333333336       11.180820788743949
26                        33.66666666666667        11.377003232530699
25.45580048533497         33.01044906884139        10.848845291045153
24.63654820548147         42.84487099538162        18.68160202319017
24.907827298945556        42.68091537231237        18.571171715897833
25.17910639240964         42.51695974924312        18.448253138551536
24.907827298945566        43.0142487056457         18.91268870722293
25.179106392409647        42.85029308257646        18.78520513581362
25.179106392409658        43.183626415909785       19.121548300595602
24.9076970518552          42.3475962851951         18.229541677547665
24.636417958391117        42.511551908264344       18.336036041986446
24.63628771130076         42.17823282114708        17.991648179600098
24.63695705296528         41.84489701538057        17.649833201291273
24.909035735184233        41.68092467366208        17.553617794467144
25.181114417403183        41.5169523319436         17.445926424236657
24.908366393519714        42.01426047942859        17.890603015772022
25.180445075738668        41.85028813771011        17.778081888537635
25.179775734074152        42.18362394347661        18.112190793309328
24.90951896028775         41.34843595534201        17.22039559357806
24.63744027806879         41.51240829706049        17.312189849354073
24.63792350317231         41.17991957874041        16.97813314499194
24.640676202259034        40.177205791381276       15.998044787459136
24.91297208602549         40.014375797278525       15.926704899759898
25.185267969791948        39.85154580317577        15.846123962156954
24.912900380745487        40.34655538607174        16.24188320114682
25.185196264511944        40.18372539196899        16.156092429121742
25.185124559231944        40.515904980762215       16.471538058275602
24.63926021711523         40.84623712834662        16.646690778718202
24.912192388173587        40.68107105455442        16.564157105317335
24.910855674230664        41.01475350494821        16.89028451382954
25.18378784528902         40.84958743115601        16.792350509026388
25.182451131346102        41.183269881549805       17.117146631013377
24.639968209687126        40.51172145986395        16.319705044345255
26                        42                       18.001210770491397
25.72636879746988         42.17231991641438        18.158388447355566
25.45273759493976         42.34463983282875        18.307402570042292
25.727038139134397        41.83898411064787        17.832854568887967
25.453406936604274        42.01130402706224        17.97660445818733
25.45407627826879         41.677968221295735       17.647759786802997
25.456893116714635        39.679577476255034       15.749828124693181
25.728446558357316        39.50645540479418        15.64606716618558
25.999999999999996        39.33333333333333        15.536336038611292
25.728446558357312        39.83978873812752        15.945544173561315
25.999999999999993        39.666666666666664       15.830073844899507
25.999999999999996        40                       16.12878080398561
25.728374853077312        40.17196832692074        16.24961543707593
25.456749706154625        40.34393665384148        16.363867855172618
25.456821411434632        40.01175706504826        16.054109408838354
25.456749706154632        40.67726998717481        16.679230459522053
25.728374853077312        40.50530166025407        16.55892443408711
25.999999999999993        40.33333333333333        16.432036193658465
25.728374853077312        40.838634993587405       16.87250979322936
25.999999999999996        40.666666666666664       16.739567945462454
26                        41                       17.051376059397523
25.454076278268793        41.3446348879624         17.321287852743524
25.727038139134393        41.1723174439812         17.18977106446384
25.727038139134393        41.505650777314536       17.510126855247872
26                        41.33333333333333        17.36561570690623
26                        41.666666666666664       17.682227277270858
25.45541299221171         41.010952437568605       16.99826732051463
25.452737594939762        42.67797316616209        18.638930753804622
25.72636879746988         42.50565324974771        18.48431325701325
26                        42.333333333333336       18.32153220604443
25.72636879746988         42.838986583081045       18.81037151382033
26                        42.66666666666667        18.641987088746895
26                        43.00000000000001        18.962575418598846
25.726368797469892        43.17231991641438        19.136668529730784
25.45273759493978         43.34463983282875        19.30157093449703
25.45273759493977         43.01130649949542        18.97055526039083
25.452737594939784        43.67797316616209        19.630768344735536
25.72636879746989         43.50565324974771        19.46104789225558
26                        43.33333333333334        19.28213673340995
25.72636879746989         43.838986583081045       19.78237484475316
26                        43.66666666666667        19.598645638193823
26                        44.00000000000001        19.912102132950395
25.726368797469892        44.17231991641438        20.100369405068022
25.45273759493978         44.34463983282875        20.277994922384593
25.45273759493978         44.01130649949542        19.956169317817128
25.452737594939784        44.67797316616208        20.59356455714039
25.726368797469892        44.50565324974771        20.4124155465929
26                        44.33333333333334        20.220624781244325
25.726368797469895        44.838986583081045       20.718176921923146
26                        44.66666666666667        20.522862663343652
26.000000000000004        45.000000000000014       20.81881577924854
25.452737594939762        45.34463983282879        21.198662496878942
25.72636879746988         45.1723199164144         21.015112134726074
25.726368797469885        45.50565324974774        21.303483383350077
26.000000000000004        45.33333333333334        21.105926224290332
26.000000000000004        45.66666666666668        21.381956085195963
25.452737594939773        45.01130649949543        20.900514686154498
21.638757998018335        21.714724500673356       5.005242635140492
21.666108914437704        21.98281870567689        5.12907462630109
21.69345983085707         22.250912910680427       5.243311437775356
21.42583866534556         21.809816333782233       4.93222754620164
21.453189581764924        22.07791053878577        5.055461480654998
21.212919332672776        21.90490816689111        4.8087239305499665
21.9322020528191          21.77626513922104        5.176925824388799
22.225646107619866        21.837805777768722       5.335508932457356
22.519090162420632        21.89934641631641        5.480991959345942
21.959552969238466        22.044359344224574       5.294139498808612
22.25299702403923         22.105899982772257       5.446104290136327
21.98690388565783         22.31245354922811        5.401757993542092
22.280813149172097        22.463190625873054       5.578001475557422
22.546906287553494        22.256637059417198       5.615558253636456
22.574722412686356        22.61392770251799        5.744574661959056
23.035128078506503        22.30824180894701        5.814906649655798
22.80492524559643         22.4610847557325         5.78146372694882
22.777109120463567        22.10379411263171        5.650990479834556
23.37687640636681         22.264307876055035       5.9203360102902725
23.118857448323872        22.05986017973973        5.761950608641523
22.860838490280937        21.85541248342443        5.597482856325422
23.46060577618418         22.015926246847755       5.865184201330197
23.202586818141242        21.81147855053245        5.706247217186588
23.54433514600155         21.767544617640475       5.807285041929547
23.631039453209297        22.271555430132928       6.0073672662126985
23.714768823026667        22.023173800925647       5.9514802423240845
23.885202500051786        22.278802984210827       6.091326935649732
24.670153882715773        22.997176878031052       6.554644504676282
24.89800634083843         22.75147784784817        6.539701083870961
25.125858798961087        22.50577881766529        6.521828491514709
24.910027315075617        23.09876642322732        6.653294222647023
25.13787977319827         22.85306739304444        6.6361858822908335
25.149900747435453        23.200355968423587       6.74983627572332
24.541265466877036        22.761028964458408       6.443039044867779
24.4123770510383          22.524881050885764       6.330363202964692
24.76911792499969         22.515329934275528       6.42869765950081
24.45969062758135         21.731719779511224       6.07271869427744
24.32500581074654         21.99929057550615        6.1290888106153085
24.19032099391172         22.266861371501076       6.180457619824965
24.15457213372142         21.743661392220975       5.989929443369472
24.019887316886603        22.0112321882159         6.043128843073695
23.849453639861487        21.755603004930723       5.901451559253507
24.68174668470793         21.989739458895915       6.227863271997011
24.90380274183451         22.247759138280603       6.377566537742785
24.54706186787311         22.25731025489084        6.281613891044944
26                        23.666666666666664       7.109926869584217
25.720640573890876        23.515881514600913       6.99494691482786
25.441281147781755        23.365096362535155       6.87738399375292
25.999999999999996        23.333333333333332       7.003489429366359
25.720640573890876        23.182548181267578       6.888757247634054
25.999999999999996        23                       6.896899433455652
25.708619599653694        22.83525960588843        6.775176867069763
25.429260173544574        23.01780778715601        6.764122105426289
25.41723919930739         22.670519211776863       6.650153219756142
21.75917199867889         21.476483000448905       4.969873712789979
21.879585999339447        21.238241500224454       4.889619390059489
22                        21                       4.764479666949191
22.052616053479653        21.538023638996588       5.142156943178333
22.17303005414021         21.299782138772137       5.0625026615880575
22.34606010828042         21.59956427754427        5.301340092386992
21.42583866534556         21.476483000448905       4.740349130450634
21.212919332672776        21.571574833557783       4.643453494076599
20.999999999999996        21.666666666666657       4.4960693309900766
21.21291933267278         21.238241500224454       4.378402839930956
21                        21.33333333333333        4.257626656121961
21                        21                       3.919403763581402
21.54625266600611         21.238241500224454       4.688503681117047
21.333333333333332        21                       4.310080863614351
21.666666666666664        21                       4.591772831403596
23                        20.999999999999996       5.199566997927456
22.839696720806877        21.299782138772137       5.327321966141791
22.679393441613755        21.59956427754427        5.421130286614637
22.666666666666668        21                       5.075883099734569
22.506363387473545        21.299782138772137       5.205584919931581
22.333333333333336        21                       4.930853989408425
23.181445048667186        21.255848205880156       5.446715892113918
23.36289009733437         21.511696411760315       5.6492885734479295
23.021141769474063        21.555630344652293       5.539072698090359
23.6962234306677          21.51169641176032        5.748171495107247
23.514778382000518        21.255848205880156       5.556576854594753
23.333333333333332        20.999999999999996       5.3204060012298084
23.84811171533385         21.25584820588016        5.660885295367978
23.666666666666664        21                       5.43569248282458
24.000000000000004        21                       5.545426442711821
24.153230209193786        21.243906593170408       5.762670973737803
24.306460418387566        21.487813186340816       5.93843505759301
24.001341924527637        21.499754799050564       5.846147592954154
25.29771314672674         21.644516522324757       6.263370396744201
25.24042836413819         21.931603954104936       6.35533231369947
25.183143581549636        22.218691385885116       6.441485011956333
25.01837230701161         21.67358427472025        6.202469535145103
24.96108752442306         21.960671706500424       6.292922645793148
24.739031467296478        21.702652027115736       6.1389189676562195
26                        22.666666666666668       6.790587296065941
25.708619599653698        22.501926272555096       6.667805007714165
25.417239199307392        22.337185878443528       6.541721638434531
26                        22.333333333333336       6.681968274338887
25.708619599653698        22.168592939221764       6.558126264021155
26.000000000000004        22                       6.571042368274604
25.531808764484495        21.763011014883173       6.369403396252119
25.765904382242248        21.881505507441588       6.471960720095576
25.474523981895945        22.05009844666335        6.458467126692535
24.6397937517209          21.487813186340816       6.021935681468138
24.486563542527122        21.243906593170408       5.847393377227074
24.333333333333336        21                       5.631370625815204
24.81989687586045         21.243906593170404       5.933580353154402
24.666666666666668        20.999999999999996       5.718779381356675
25.000000000000004        20.999999999999996       5.807652709336065
25.19847543115116         21.42967768154984        6.133767009993227
24.919134591436034        21.458745433945325       6.079176198675646
25.099237715575583        21.214838840774917       5.981861114190497
25.531808764484495        21.42967768154984        6.230612535195558
25.432571048908915        21.214838840774917       6.076554235276664
25.333333333333336        20.999999999999996       5.9001934263060125
25.765904382242248        21.21483884077492        6.1614802897093455
25.66666666666667         21                       5.982967076622532
26.000000000000007        21                       6.055973660285563
25.76590438224225         21.548172174108252       6.338698735674853
26.000000000000004        21.333333333333332       6.2716196911600735
26.000000000000004        21.666666666666664       6.443309260489717
