# Supplementary material for: Development of three-dimensional forward modeling and observation device for leakage electric field in the process of foundation pit pumping test
Source: PLoS One. 2025 Aug 20;20(8):e0328727. doi: 10.1371/journal.pone.0328727 (PMC12367133; doi:10.1371/journal.pone.0328727)
Supplement: S5 File — This is the data used in Section 4.2.4 “Effect of seepage velocity” of the paper. (ZIP) [file pone.0328727.s005.zip › 4.2.4/4.2.4_U=0.4.dat]

X                         Y                        V
22.574628893016158        76.72942862922116        7.869224574144072
22.60238376051727         76.47032735998664        7.987708663877095
22.630138628018383        76.2112260907521         8.105239336479842
22.657893495519495        75.95212482151759        8.221816591952368
22.866467467179106        76.67071987236304        8.035654255870465
22.89422233468022         76.41161860312852        8.153643144861656
22.92197720218133         76.152517333894          8.270678616722735
23.15830604134205         76.61201111550493        8.195831020585361
23.186060908843164        76.35290984627039        8.313324708834855
23.450144615505           76.5533023586468         8.349754868288647
22.667556079559315        74.9828772489406         8.609216838686917
22.38556941467499         75.14550163333092        8.393991784316007
22.103582749790657        75.30812601772126        8.170456808497438
21.82159608490633         75.47075040211159        7.938611911231155
22.39021191989817         74.81672620090966        8.525846902101202
22.108225255013842        74.97935058529998        8.298073079282888
21.82623859012951         75.14197496969031        8.061989335016865
22.112867760237023        74.65057515287872        8.427372890972578
21.830881095352694        74.81319953726904        8.187050299706783
21.83552360057588         74.48442410484778        8.313794805300857
22.379127691981772        75.79166668171558        8.139475876160043
22.10036188844405         75.6312085419136         8.045074315919631
22.6611143568661          75.62904229732526        8.350652629914505
22.382348553328377        75.46858415752325        8.266585141430015
22.664335218212706        75.30595977313293        8.479786045492686
20.999999999999993        69.99999999999999        9.214445734771523
21.2886751345948          70.16666666666666        9.58490547129701
21.57735026918961         70.33333333333331        9.864825864852131
21.866025403784416        70.49999999999997        10.054206915436998
20.999999999999993        70.33333333333333        9.029136382091947
21.288675134594804        70.49999999999999        9.407366070043958
21.57735026918961         70.66666666666664        9.695056415025768
20.999999999999993        70.66666666666666        8.877443461126337
21.2886751345948          70.83333333333331        9.26344310050493
20.999999999999996        71                       8.759366971874368
20.999999999999996        71.99999999999999        8.365300615510101
21.288675134594804        72.16666666666664        8.701500322932556
21.57735026918961         72.3333333333333         8.960393777777293
21.866025403784416        72.49999999999996        9.141980980044368
21                        72.33333333333333        8.20714793694448
21.288675134594804        72.49999999999997        8.557246022378104
21.57735026918961         72.66666666666663        8.830037855234064
21                        72.66666666666666        8.095195863805433
21.288675134594804        72.83333333333331        8.459192327250001
21                        73                       8.029444396092458
21.866025403784416        72.83333333333331        8.999582900498963
21.866025403784416        73.16666666666667        8.860363043085467
21.866025403784416        73.50000000000003        8.72432140780394
21.577350269189612        72.99999999999999        8.687026228053982
21.57735026918961         73.33333333333334        8.547192823005783
21.288675134594804        73.16666666666667        8.315567152435271
21.288675134594804        71.16666666666664        9.108925900813915
21.57735026918961         71.33333333333329        9.381735223822389
21.866025403784416        71.49999999999993        9.577794940899794
21                        71.33333333333333        8.602000647148083
21.288675134594804        71.49999999999997        8.958236616252972
21.57735026918961         71.6666666666666         9.237722979426621
20.999999999999996        71.66666666666666        8.470645195026698
21.2886751345948          71.83333333333329        8.83355820429665
21.866025403784416        71.83333333333327        9.42786363952424
21.866025403784416        72.16666666666661        9.282592319239173
21.57735026918961         71.99999999999994        9.096728388056812
21.866025403784416        70.83333333333329        9.888638276416819
21.866025403784416        71.1666666666666         9.72983428490437
21.57735026918961         70.99999999999997        9.535013495670215
22.707184831797672        71.99040268548428        9.910395054042842
22.426798355793256        72.16026845698951        9.663826988575266
22.146411879788836        72.33013422849473        9.407688963909138
22.426798355793256        71.82693512365617        9.81551943106741
22.146411879788836        71.99680089516139        9.553840854752584
22.146411879788836        71.66346756182804        9.704652726686401
22.69795731056492         76.95884405986027        7.837136053970448
22.98979588472787         76.90013530300216        8.000675126273547
23.281634458890814        76.84142654614404        8.157961281565036
22.82128572811368         77.18825949049939        7.801976837999109
23.113124302276628        77.12955073364127        7.962625300878777
22.94461414566244         77.4176749211385         7.763746926230001
23.704885397132042        77.46892782211329        8.080011995279385
23.451461646642176        77.45184352178836        7.9790619538056795
23.198037896152307        77.43475922146342        7.873640264122551
23.619971803256362        77.16371933429113        8.172196755173434
23.366548052766497        77.14663503396619        8.06964685213083
23.53505820938068         76.85851084646896        8.262111046176539
23.93931623422299         77.32007873838921        8.238847060428222
23.85440264034731         77.01487025056704        8.331312064447076
23.769489046471627        76.70966176274487        8.421506599575071
24.173747071313933        77.17122965466513        8.394046033834108
24.088833477438254        76.86602116684296        8.486791281977855
24.408177908404884        77.02238057094104        8.545608915497048
21.833644645408885        76.41213223157983        7.5773713718613065
21.55576309693926         76.27475482105322        7.426386133728743
21.27788154846963         76.13737741052661        7.239158187893938
21                        76                       7.015687534356864
21.829628458574703        76.09833828842375        7.69812685222768
21.551746910105074        75.96096087789715        7.54646969789497
21.273865361635444        75.82358346737053        7.358569835859934
21.825612271740514        75.78454434526768        7.8185403653510175
21.547730723270885        75.64716693474105        7.6662112948180505
22.108394262112423        76.25879642822575        7.802710926007617
22.104378075278238        75.94500248506966        7.9240636045852515
22.383143878815957        76.10546062487167        8.017525999371287
22.327634143813732        76.62366316334072        7.7846712017176545
22.08063939461131         76.51789769746027        7.687386800956732
22.355389011314845        76.36456189410619        7.901575309109624
22.35245725179887         76.97400391939276        7.656196848513916
22.130285610581584        77.21857920956435        7.434984481479139
21.908113969364297        77.46315449973595        7.205587473039634
22.105462502596446        76.8682384535123         7.561305275056743
21.88329086137916         77.1128137436839         7.329754706991238
21.85846775339402         76.76247298763187        7.453682673265121
22.475785669347633        77.20341935003188        7.624573200187861
22.599114086896392        77.43283478067099        7.58987885606412
22.253614028130343        77.44799464020346        7.403825705000655
21                        73.33333333333334        7.856936725608748
21.288675134594804        73.5                     8.156051880625784
21.57735026918961         73.66666666666669        8.400669949870352
21                        73.66666666666666        7.688381964296468
21.288675134594804        73.83333333333334        8.000489517987587
21                        74                       7.523780112155673
21.557015733717254        74.32294940323186        8.167015732607837
21.278507866858625        74.16147470161593        7.903677501559462
21.845690868312058        74.1562827365652         8.447561119841525
21.567183001453433        73.99480803494927        8.28230489809229
21.855858136048237        73.82814136828262        8.584403320675861
21.547730723270888        75.31383360140774        7.787643356450777
21.273865361635444        75.4902501340372         7.444245866476348
21                        75.66666666666666        7.065607533956961
21.273865361635444        75.15691680070387        7.554057781412339
21                        75.33333333333333        7.139663417876612
21                        75                       7.237855186115922
21.557015733717254        74.65628273656519        8.02720873265243
21.278507866858625        74.82814136828259        7.668562192924071
21.278507866858625        74.49480803494926        7.79734703971586
21                        74.66666666666666        7.3556178797439795
21                        74.33333333333333        7.450926188423934
21.55237322849407         74.98505816898646        7.906584274099497
21                        76.33333333333334        6.86687603830066
21.27788154846963         76.47071074385994        7.099934648521473
21.555763096939256        76.60808815438655        7.296750551040098
21                        76.66666666666666        6.741556273688128
21.27788154846963         76.80404407719327        6.984202840592792
21                        77                       6.639728240519216
21.302704656454768        77.15438483324532        6.8629820535095805
21.580586204924394        76.95842891043858        7.174295808200442
21.605409312909533        77.30876966649063        7.051601797683033
21                        77.33333333333334        6.474745641874534
21.302704656454765        77.48771816657865        6.719709582872218
21.60540931290953         77.64210299982396        6.930039455052992
21                        77.66666666666667        6.294899830904686
21.302704656454765        77.82105149991199        6.561573899909663
21                        78                       6.1001908076097315
21.747046337251547        78.34751834004086        6.674338645267168
21.49803089150103         78.23167889336058        6.5534516739156805
21.249015445750516        78.1158394466803         6.362069061363108
21.8007355479558          78.05273039327255        6.863014467573869
21.55172010220528         77.93689094659227        6.747542004342184
21.85442475866005         77.75794244650425        7.040097410164765
21                        67                       10.691339556425307
21.288675134594808        67.16666666666667        11.133587798159997
21.577350269189612        67.33333333333334        11.464312623791303
21.866025403784416        67.50000000000001        11.683514033319282
21                        67.33333333333334        10.44970631977951
21.288675134594804        67.5                     10.92769186998478
21.57735026918961         67.66666666666667        11.294154004086721
21                        67.66666666666666        10.248297780470882
21.288675134594804        67.83333333333333        10.762020639146733
21                        68                       10.087113938499535
21.866025403784416        66.50000000000001        12.341025650661054
21.866025403784416        66.83333333333336        12.121850732451332
21.866025403784416        67.16666666666669        11.902680193337314
21.577350269189612        66.66666666666669        11.890258468554801
21.577350269189612        67.00000000000001        11.677283356625173
21.288675134594804        66.83333333333334        11.34036310380959
21                        66                       11.21033372984941
21.288675134594808        66.16666666666669        11.724270757832432
21.577350269189612        66.33333333333334        12.10116806476959
21                        66.33333333333334        11.03918546615193
21.288675134594804        66.5                     11.533241827876243
21                        66.66666666666667        10.86618740834382
22.70583207283507         66.98650802938512        12.72117112684946
22.42589651648485         67.1576720195901         12.392958713847566
22.145960960134634        67.32883600979505        12.047073016004127
22.42589651648485         66.82433868625677        12.61888841452437
22.145960960134634        66.99550267646171        12.269620946351656
22.145960960134634        66.66216934312838        12.492173255794892
21                        65                       11.861631595957666
21.288675134594808        65.16666666666666        12.375566112582142
21.577350269189612        65.33333333333333        12.768454431024225
21.866025403784416        65.49999999999999        13.040296551283758
21                        65.33333333333334        11.670632822604622
21.288675134594804        65.5                     12.164796804918081
21.57735026918961         65.66666666666666        12.537914589049041
21                        65.66666666666667        11.453533533902018
21.288675134594804        65.83333333333333        11.927926981904353
21.866025403784416        65.83333333333334        12.801619020158615
21.866025403784416        66.16666666666667        12.56852871995114
21.577350269189612        66                       12.316747711450484
22.700399217566876        65.98695860007854        13.43029980514593
22.422274612972725        66.15797240005236        13.084537706300685
22.14415000837857         66.3289862000262         12.72144632147241
22.422274612972725        65.82463906671902        13.325256119413456
22.14415000837857         65.99565286669285        12.955557062673813
22.14415000837857         65.66231953335951        13.195255034792769
22.424085564728788        66.49115554315456        12.848028496880792
22.70221016932294         66.32014174318073        13.186554451983802
22.704021121079002        66.65332488628292        12.950178225884951
22.144329103181548        65.32807087053357        13.449404679442473
22.422632802578676        65.15614174106713        13.839143866984951
22.700936501975804        64.98421261160071        14.209514113911078
22.4224537077757          65.49039040389309        13.57882878832985
22.700757407172826        65.31846127442665        13.94303360125077
22.70057831236985         65.65270993725258        13.683295498329091
23.535949109302567        65.49529061144665        14.38591221521835
23.257432478724006        65.65917994099061        14.077487004444615
22.97891584814544         65.82306927053457        13.758949534420447
23.25761157352698         65.32493127816467        14.342489925537738
22.979094942948414        65.48882060770862        14.017948841558715
22.97927403775139         65.15457194488269        14.283690558435278
21.866025403784416        64.50000000000003        13.803901348460501
21.866025403784416        64.83333333333334        13.545231520362872
21.866025403784416        65.16666666666667        13.290696587970658
21.577350269189612        64.66666666666669        13.330225374953631
21.577350269189612        65                       13.047272455136332
21.288675134594804        64.83333333333334        12.68280212411928
22.422632802578676        64.82280840773382        14.103519356153875
22.144329103181544        64.99473753720025        13.706792442370388
22.144329103181548        64.66140420386692        13.968315101003551
22.14328993044437         64.32793074450687        14.241360128206534
22.420554457104323        64.15586148901372        14.657158061123464
22.69781898376428         63.98379223352055        15.05129514721118
22.4215936298415          64.48933494837377        14.375795315691098
22.69885815650145         64.3172656928806         14.76161468354968
22.699897329238627        64.65073915224065        14.481021005782988
22.420554457104327        63.82252815568039        14.94631543023705
22.14328993044437         63.99459741117353        14.524442861643792
21.866025403784416        64.16666666666669        14.08090944622154
22.14328993044437         63.6612640778402         14.81261890298044
21.866025403784416        63.83333333333336        14.363010851881803
21.866025403784416        63.50000000000003        14.650205565441238
21                        64                       12.704705373925735
21.288675134594808        64.16666666666669        13.192056278790343
21.577350269189612        64.33333333333334        13.558454936968651
21                        64.33333333333334        12.363194172182641
21.288675134594804        64.5                     12.907185896911395
21                        64.66666666666666        12.082169579526543
21                        62.99999999999999        13.345551042576963
21.288675134594808        63.16666666666667        13.92454817234222
21.577350269189612        63.33333333333335        14.359433013297036
21                        63.33333333333333        13.101476302547692
21.288675134594804        63.5                     13.669676227227116
21.57735026918961         63.666666666666686       14.093763863096317
21                        63.666666666666664       12.887861079663876
21.288675134594804        63.83333333333334        13.445263799257631
21.577350269189612        64.00000000000001        13.823562746082981
22.69898562607454         73.00065310278907        9.450881433995216
22.421332218644498        73.16710206852606        9.220043908130599
22.143678811214457        73.33355103426304        8.977857232733488
22.421332218644498        72.8337687351927         9.362850926717957
22.143678811214457        73.00021770092968        9.117281559668044
22.143678811214457        72.66688436759632        9.25988410873437
22.424065287218877        72.49701859609111        9.51180941925582
22.704451763223293        72.32715282458588        9.754164770578658
22.701718694648918        72.66390296368748        9.600993563896061
23.549948660592715        72.49997223290657        10.117242471939557
23.266294315753324        72.66686585620074        9.900419949415204
22.98263997091393         72.83375947949492        9.678299603433747
23.269027384327703        72.33011571709915        10.057624259287103
22.98537303948831         72.4970093403933         9.831957823320147
22.988106108062688        72.16025920129172        9.988675119988189
22.972444511596684        73.1687809128797         9.524721309872207
23.256098856436076        73.00188728958554        9.743784906043958
23.539753201275467        72.83499366629135        9.957550678758547
23.24590339711883         73.33690872297032        9.590193161784176
23.52955774195822         73.17001509967615        9.800902184689058
23.51936228264098         73.50503653306095        9.647296989731034
22.67914738041006         73.98340941295626        9.021783978869161
22.397939453798667        74.15041431025344        8.796985023454098
22.116731527187273        74.3174192075506         8.560988632264618
22.408106721534846        73.82227294197085        8.935887556081937
22.126898794923452        73.98927783926803        8.697323055848859
22.13706606265963         73.66113647098544        8.836733365726843
22.394075686848417        74.48357025558154        8.660651542803478
22.67528361345981         74.31656535828436        8.882732758859959
22.67141984650956         74.64972130361248        8.745210378799209
22.414719470089672        73.49468750524846        9.076922225089497
22.692372877519713        73.32823853951146        9.30576193491974
22.685760128964887        73.65582397623386        9.162729449877776
23.51215707387164         74.51960215863122        9.20876077982156
23.230623409100865        74.67402718873434        9.013927757509954
22.949089744330088        74.82845221883747        8.814079777131674
23.234487176051115        74.34087124340624        9.15461335795355
22.952953511280338        74.49529627350935        8.95241934740962
22.956817278230588        74.16214032818124        9.092287757636104
23.23929064856401         73.66449415969272        9.444062087987753
22.959219014487033        73.82395178632449        9.235557751033824
22.96583176304186         73.4963663496021         9.379096023436327
23.23688891230756         74.00268270154947        9.298129622215399
23.51696054638453         73.8432250749177         9.498702051583994
23.514558810128086        74.18141361677445        9.352523314947511
22.9337178854744          75.81234667354892        8.41197919194399
22.936938746821006        75.48926414935659        8.54241991611752
22.940159608167612        75.16618162516426        8.673158017907099
23.209542275429307        75.67256852558025        8.597529213779453
23.212763136775912        75.34948600138792        8.729574624164295
23.48536666538421         75.53279037761158        8.778466657458535
23.22169327293839         75.01175659506113        8.871057259009575
23.503226937709165        74.857331564958          9.063941542045491
23.494296801546685        75.19506097128479        8.920510167924466
23.197801592136237        76.01273918592533        8.455376919417137
23.47362598209114         75.87296103795666        8.635462643955272
23.46188529879807         76.21313169830172        8.492558714232066
24.361524384388247        72.99889913463831        10.245295422209088
24.080803683805826        73.1676116007792         10.049964078875174
23.800082983223405        73.33632406692007        9.850631268049167
24.09099914312307         72.8325901673944         10.208870048255282
23.81027844254065         73.00130263353527        10.006886850218219
23.820473901857895        72.66628120015048        10.166185731498707
20.999999999999996        69                       9.573057261109707
21.288675134594804        69.16666666666667        9.984204798802136
21.57735026918961         69.33333333333333        10.307704326696626
21.866025403784416        69.5                     10.543555844793426
20.999999999999996        69.33333333333334        9.457474103697791
21.2886751345948          69.5                     9.857957146452957
21.57735026918961         69.66666666666666        10.17079217941021
20.999999999999993        69.66666666666666        9.337936928251692
21.2886751345948          69.83333333333331        9.727755476069596
21.866025403784416        69.83333333333333        10.377034637834733
21.866025403784416        70.16666666666664        10.213918328049237
21.57735026918961         69.99999999999999        10.016106573544585
21.288675134594808        68.16666666666667        10.521557706795116
21.577350269189612        68.33333333333334        10.854127651718917
21.866025403784416        68.50000000000001        11.084823773271053
21                        68.33333333333334        9.946335288179533
21.288675134594804        68.5                     10.376350984008006
21.57735026918961         68.66666666666667        10.704492856464697
20.999999999999996        68.66666666666667        9.774983062382846
21.2886751345948          68.83333333333334        10.200570685744157
21.866025403784416        68.83333333333334        10.90051841195989
21.866025403784416        69.16666666666667        10.720095769134087
21.57735026918961         69                       10.504157232337995
21.866025403784416        67.83333333333334        11.48517522603823
21.866025403784416        68.16666666666669        11.285611806022153
21.577350269189612        68                       11.074753134270265
22.699957209871208        67.98461841724786        12.062619261716348
22.42197994117561         68.15641227816525        11.7528911508231
22.144002672480013        68.32820613908262        11.426959321341345
22.42197994117561         67.82307894483192        11.962356464918798
22.144002672480013        67.9948728057493         11.632085994764719
22.144002672480013        67.66153947241597        11.83598805545309
22.42393822883023         67.490375482211          12.174529676937041
22.70387378518045         67.31921149200603        12.495398013579528
22.701915497525828        67.65191495462695        12.275880725201851
23.530287315179216        67.49540830028944        12.913716979259236
23.25351061340988         67.65847833927558        12.63812585362329
22.976733911640544        67.82154837826172        12.354426614442296
23.2554689010645          67.32577487665466        12.86270374681412
22.978692199295164        67.48884491564081        12.573346292780561
22.980650486949784        67.1561414530199         12.798521796010888
22.69607204186485         69.98753344499346        10.900654442406072
22.419389829171372        70.15835562999564        10.627972770374374
22.142707616477892        70.3291778149978         10.345823594718034
22.419389829171372        69.82502229666231        10.802401739006939
22.142707616477892        69.99584448166448        10.512893785340381
22.142707616477892        69.66251114833115        10.683368873136066
22.695603341768617        68.98527419149258        11.457537799791325
22.41907736244055         69.15684946099506        11.169214223664351
22.142551383112483        69.32842473049752        10.864553571998403
22.41907736244055         68.82351612766172        11.356121251857967
22.142551383112483        68.9950913971642         11.046277048265628
22.142551383112483        68.66175806383086        11.231883243017931
22.419233595805963        69.49093587882868        10.983410150744175
22.695759575134026        69.3193606093262         11.267114352813167
22.695915808499436        69.65344702715983        11.081486567018036
22.42052865180808         68.48996420291348        11.551964073304188
22.698505920503678        68.3181703419961         11.855841185002042
22.697054631136147        68.65172226674434        11.654147364360377
22.981647080537375        71.8250071272506         10.143336574354313
23.256109329277074        71.6596115690169         10.370869836689979
23.530571578016772        71.4942160107832         10.592994841049839
23.262568356802387        71.99486364305803        10.21250127263247
23.537030605542085        71.82946808482433        10.43091916730095
23.5434896330674          72.16472015886545        10.272335044264198
24.282966104826798        76.03097959526119        8.904599906239158
24.324703372686162        76.36144658715448        8.785315932999808
24.36644064054552         76.69191357904775        8.66565226941916
24.005358941719535        76.2050871830564         8.723772897893896
24.047096209578893        76.53555417494968        8.605471935106566
23.727751778612266        76.3791947708516         8.53882455191041
24.017099625012605        75.86491652271133        8.867455226660795
23.739492461905336        76.03902411050652        8.682067639265545
23.751233145198405        75.69885345016145        8.825410810400625
25.16223255284367         76.51866452899942        9.023138674438533
25.19965820936707         76.83977800616304        8.903035677156925
25.237083865890465        77.16089148332665        8.78184347677384
25.274509522413865        77.48200496049026        8.659562073289324
24.91088100469741         76.6865698763133         8.867082829690311
24.948306661220805        77.0076833534769         8.747240516808054
24.9857323177442          77.32879683064051        8.626309000824254
24.659529456551144        76.85447522362716        8.707906243376492
24.69695511307454         77.17558870079077        8.588324614893505
24.61779218869178         76.52400823173389        8.828672654638636
24.57605492083242         76.1935412398406         8.949059375559315
24.869143736838044        76.35610288442001        8.988572298292432
23.771703543646638        75.35782000419991        8.97402850886991
24.05804042190906         75.18284963078821        9.165544895678186
24.344377300171487        75.00787925737654        9.353015817883254
24.03757002346083         75.52388307674977        9.016015127373405
24.323906901723255        75.34891270333809        9.202573979743171
24.303436503275027        75.68994614929963        9.053102009195124
24.06697055807154         74.84512022446144        9.31053131189745
23.780633679809114        75.02009059787311        9.117543472212521
23.78956381597159         74.68236119154632        9.2624462992102
23.792477970459736        74.3462781704808         9.40613226826428
24.072798867047823        74.17295418233039        9.599857793171765
24.353119763635917        73.99963019417996        9.789937354544067
24.06988471255968         74.5090372033959         9.454161561034427
24.35020560914777         74.33571321524548        9.642230859323384
24.347291454659626        74.67179623631101        9.496590347103094
23.797281442972626        73.66990108676728        9.701013316480712
24.078002143555047        73.50118862062641        9.897875742543475
24.358722844137468        73.33247615448552        10.090736701114228
24.07520060330427         73.83476564047362        9.74856010475174
24.355921303886692        73.66605317433275        9.938950678559191
23.79487970671618         74.00808962862405        9.552364691617257
25.160936276916875        76.17635385184482        9.163901195888954
24.86784746091125         76.0137922072654         9.12920790376959
24.574758644905625        75.851230562686          9.089568065063197
25.159640000990077        75.83404317469021        9.305471719025249
24.866551184984452        75.6714815301108         9.270651510932607
25.158343725063283        75.49173249753561        9.447850243847375
24.615699441802086        75.1691636707629         9.389016700922165
24.887021583432684        75.33044808414925        9.420628176243536
24.595229043353854        75.51019711672444        9.238807449196637
26                        76                       9.505389262401366
25.720744184281223        76.17288817633315        9.347908981426283
25.441488368562446        76.34577635266629        9.18715878543864
25.71944790835443         75.83057749917853        9.490040477754302
25.44019209263565         76.00346567551168        9.328605794327826
25.438895816708854        75.66115499835706        9.470860804902982
24.619738711726765        74.83560462478816        9.531782223983576
24.89510012328204         74.66332999219978        9.707343502865129
25.17046153483732         74.4910553596114         9.879699654527899
24.891060853357363        74.99688903817452        9.563087068164894
25.166422264912637        74.82461440558612        9.733952308188895
25.162382994987958        75.15817345156086        9.590002504628714
24.898014277770187        74.32724697113426        9.854475895340338
24.622652866214906        74.49952160372263        9.677135684831121
24.625567020703052        74.16343858265711        9.824555128679059
23.530258545096874        68.49129992290949        12.265842625819182
23.252040143987458        68.6559580124372         12.003630357562468
22.973821742878037        68.82061610196489        11.734195415553156
23.253491433354988        68.32240608768896        12.210445415925733
22.975273032245568        68.48706417721664        11.935907727019371
22.976724321613098        68.1535122524684         12.142704294558138
23.253501023382434        67.99044221348227        12.421339256449413
23.53027772515177         67.82737217449612        12.691866104795725
23.53026813512432         68.15933604870281        12.475907986982353
23.821660399131037        72.33614177033098        10.322391474785363
24.093372137669355        72.1723113077554         10.523661179414098
24.365083876207677        72.0084808451798         10.72105158582585
24.092185640396213        72.50245073757489        10.364626430243156
24.36389737893453         72.3386202749993         10.559187830770561
24.36271088166139         72.6687597048188         10.400602442898343
24.086913110144042        71.83705923371427        10.685357733545516
23.81520137160572         72.00088969628986        10.480786038013393
23.808742344080407        71.66563762224874        10.64267215195356
23.808641560581442        71.3326080632223         10.810112173119238
24.08671154314611         71.17100011566137        11.022769146629852
24.364781525710782        71.00939216810046        11.230965761581734
24.086812326645074        71.50402967468783        10.852120314545736
24.364882309209744        71.3424217271269         11.057108118579212
24.36498309270871         71.67545128615336        10.887136726660557
24.08597111380865         70.83836812789336        11.197061043720584
23.80790113124398         70.99997607545427        10.98095741357468
23.52983114867931         71.16158402301518        10.760393424869964
23.80716070190652         70.66734408768625        11.155573992605651
23.52909071934185         70.82895203524716        10.931563347265673
23.528350290004386        70.49632004747913        11.106504608236909
25.181921014347406        72.51891452766279        10.789124182729621
24.90845547102769         72.67890939665463        10.611307819866504
24.63498992770797         72.83890426564646        10.430031566359641
24.909641968300832        72.34876996683514        10.771475216988911
24.636176424981112        72.50876483582697        10.587768775265502
24.637362922254255        72.17862540600747        10.74878435135432
22.69924142215306         70.98757944335897        10.384463966168825
22.421502749363516        71.15838629557263        10.12783078070964
22.143764076573966        71.32919314778627        9.858941105619946
22.421502749363516        70.82505296223931        10.291231113278823
22.143764076573966        70.99585981445296        10.016660943906855
22.143764076573966        70.66252648111964        10.181145429701576
22.424150552578382        71.4926607096144         9.969949463148959
22.701889225367932        71.32185385740074        10.222989709981084
22.704537028582802        71.65612827144251        10.064966739272425
22.420446289267442        70.49170429611746        10.457633555179198
22.69712850196092         70.3208821111153         10.724654177032239
22.69818496205699         70.65423077723713        10.552590684953147
23.253461526062203        71.32533715497513        10.533739198584687
22.9789992773225          71.49073271320881        10.302057097916446
22.97635147410763         71.15645829916704        10.464228906957654
23.25198066738728         70.66007317943908        10.872207330618401
22.97561104477017         70.82382631139902        10.631527116595688
23.250924207291206        70.32672451331725        11.048675769760582
22.9745545846741          70.4904776452772         10.803824695558998
22.97349812457803         70.15712897915535        10.980059047816962
23.25272109672474         70.9927051672071         10.701087595313727
21                        53                       23.617817534461285
21.288675134594808        53.16666666666666        24.79326246480814
21.577350269189612        53.333333333333314       25.65478589312262
21.866025403784416        53.499999999999964       26.20238781940424
21.000000000000004        53.333333333333336       23.33896149343515
21.288675134594808        53.499999999999986       24.505871820698427
21.577350269189612        53.66666666666664        25.35886064592856
21.000000000000004        53.66666666666667        23.081975647605685
21.288675134594808        53.83333333333332        24.240351371784726
21.000000000000004        54                       22.846859996972785
21.000000000000004        56.00000000000001        20.56920966093855
21.288675134594808        56.16666666666669        21.52536249122862
21.577350269189612        56.33333333333337        22.18199596790728
21.866025403784416        56.50000000000005        22.53911009097499
21                        56.33333333333334        20.145412734173206
21.288675134594804        56.500000000000014       21.120340579912035
21.57735026918961         56.6666666666667         21.795749072039797
21                        56.666666666666664       19.71068150891908
21.2886751345948          56.83333333333334        20.70438437010695
20.999999999999996        56.99999999999999        19.265015985176394
21                        60                       16.043321420136223
21.288675134594808        60.166666666666664       16.759404470810473
21.577350269189612        60.333333333333314       17.289842360296724
21.866025403784416        60.49999999999997        17.634635088594976
21                        60.333333333333336       15.734677031738503
21.288675134594804        60.499999999999986       16.42854405986411
21.57735026918961         60.66666666666664        16.936765926801776
21                        60.66666666666666        15.43761011381935
21.288675134594804        60.833333333333314       16.10926111939626
21                        60.99999999999999        15.152120666378657
21.288675134594808        61.16666666666665        15.840881151714608
21.577350269189612        61.3333333333333         16.30521478084551
21.866025403784416        61.499999999999964       16.54512155377148
21                        61.33333333333333        14.781587480423244
21.288675134594804        61.49999999999998        15.46505998179517
21.57735026918961         61.666666666666636       15.924105626962096
21                        61.66666666666666        14.4764305391919
21.288675134594804        61.833333333333314       15.15461505659974
21                        61.99999999999999        14.236649842683967
21.866025403784416        60.83333333333331        17.266666793681715
21.866025403784416        61.16666666666663        16.9034956154071
21.577350269189612        60.99999999999997        16.61859179550415
20.999999999999996        58.999999999999986       17.17915995348558
21.288675134594804        59.166666666666664       17.902496398923837
21.57735026918961         59.333333333333336       18.433291013324027
21.866025403784416        59.50000000000001        18.771543796685933
21                        59.33333333333333        16.821379658830583
21.288675134594804        59.5                     17.531580755007333
21.57735026918961         59.66666666666667        18.049240020145845
21                        59.666666666666664       16.44276681438072
21.288675134594804        59.833333333333336       17.13983256129596
21.866025403784416        59.833333333333336       18.375587827810243
21.866025403784416        60.16666666666666        17.996618258446606
21.577350269189612        60                       17.661047990465313
21.000000000000004        58                       18.220692461515934
21.288675134594808        58.16666666666667        19.08903392015411
21.577350269189612        58.33333333333334        19.673411931655544
21.866025403784416        58.500000000000014       19.97382649602035
21                        58.33333333333333        17.836678778920877
21.288675134594804        58.5                     18.671103005453883
21.57735026918961         58.66666666666667        19.22156378485014
21                        58.66666666666666        17.48950127624413
21.2886751345948          58.83333333333333        18.2900082706719
21.866025403784416        58.83333333333335        19.564203504870648
21.866025403784416        59.16666666666668        19.163442605092484
21.57735026918961         59                       18.82299635340142
21.288675134594804        57.166666666666686       20.225524322453033
21.57735026918961         57.333333333333364       20.88291162097496
21.866025403784416        57.50000000000005        21.237177880742237
21                        57.33333333333333        18.921989026365882
21.288675134594804        57.500000000000014       19.82795698682185
21.577350269189612        57.6666666666667         20.430803908523167
21                        57.666666666666664       18.573881185145872
21.288675134594808        57.83333333333334        19.425308768781065
21.866025403784416        57.83333333333337        20.817769501462287
21.866025403784416        58.16666666666669        20.396652373221734
21.577350269189612        58.000000000000014       20.05296229456969
21.866025403784416        56.833333333333385       22.1047169882403
21.866025403784416        57.166666666666714       21.670739584829377
21.57735026918961         57.00000000000003        21.339122496845466
21.288675134594808        54.16666666666669        23.875321917241884
21.577350269189612        54.33333333333337        24.619112870684624
21.866025403784416        54.50000000000006        25.078232857301085
21.000000000000004        54.33333333333334        22.399829804293976
21.288675134594808        54.500000000000014       23.44481450908128
21.57735026918961         54.6666666666667         24.20512824704213
21                        54.66666666666667        21.96995373550343
21.288675134594804        54.83333333333335        23.031461224808673
21                        55                       21.557231790600937
21.866025403784416        53.833333333333336       25.832250172270072
21.866025403784416        54.1666666666667         25.457531851569037
21.577350269189612        54.000000000000014       24.99127709509011
22.00325869923335         78.32204066307534        6.85017482517449
22.0569479099376          78.02725271630703        7.0314852527405485
22.110637120641847        77.73246476953872        7.201202800590633
22.25947106121515         78.29656298610982        7.013902924401916
22.3131602719194          78.00177503934151        7.187847957227248
22.515683423196954        78.2710853091443         7.165522942949614
22.65866033068545         77.98661517980904        7.374543405456617
22.456137179407897        77.71730491000625        7.39366964068576
22.801637238173946        77.70214505047377        7.573951399883413
23.435786827898742        78.19016989736276        7.643543669699951
23.129085692998146        78.21714170128995        7.492071397865289
22.82238455809755         78.24411350521711        7.332731155615167
23.27206260048664         77.93267157195467        7.689242771103784
22.965361465586046        77.95964337588185        7.5358270734879165
23.10833837307454         77.67517324654659        7.7293105232804855
23.615185874054276        77.70934184719644        7.939567695244222
23.525486350976507        77.94975587227961        7.794078253384392
23.36176212356441         77.69225754687152        7.836674933367024
23.952346397479854        77.6778322413426         8.092678634841162
24.199807397827662        77.88673666057193        8.099167306581098
24.447268398175478        78.09564107980124        8.09947801049919
23.862646874402085        77.91824626642577        7.950538888687162
24.110107874749897        78.12715068565507        7.955332114308285
23.77294735132432         78.15866029150891        7.803354000708547
24.99876248100107         77.68655033359391        8.479313657984338
24.723015439588274        77.89109570669757        8.292618970387622
24.70998527633141         77.53334220374418        8.442913652867746
24.43423823491861         77.73788757684784        8.253072032619617
24.421208071661745        77.38013407389442        8.40178233428557
24.186777234570798        77.52898315761851        8.249048530434798
25.44148836856245         76.67910968599962        9.049253131628394
25.720744184281227        76.50622150966647        9.209599718058016
26                        76.33333333333333        9.366676389475113
25.720744184281227        76.8395548429998         9.07148843669995
26                        76.66666666666666        9.228161498559043
26.000000000000004        77                       9.089844589653149
25.758169840804626        77.16066832016342        8.94969421880215
25.516339681609246        77.32133664032683        8.806266713347538
25.478914025085842        77.00022316316323        8.928304524038703
25.516339681609246        77.65466997366018        8.663619577527925
25.75816984080462         77.49400165349675        8.808586190651765
26                        77.33333333333333        8.95027566917202
25.75816984080462         77.8273349868301         8.662615171072318
26                        77.66666666666666        8.805843757261844
26                        78                       8.656548853922505
25.36281497285614         78.27691583426476        8.328818815475234
25.333379822708714        78.01194554300659        8.444079641225358
25.303944672561286        77.74697525174842        8.554327393830063
25.575209981904095        78.18461055617651        8.441419443291084
25.545774831756667        77.91964026491834        8.555026046982233
25.787604990952048        78.09230527808825        8.55066278944018
25.05763278129592         78.21649091611025        8.25701588609627
24.752450589735695        78.15606599795575        8.180568951104298
25.02819763114849         77.95152062485208        8.370671308613076
21.831364224834367        78.56501222669391        6.59874043745886
22.087576586816166        78.53953454972839        6.777956478417832
22.343788948797968        78.51405687276286        6.945064438696992
21.915682112417183        78.78250611334695        6.46857237790847
22.171894474398982        78.75702843638143        6.651168279919148
22                        79                       6.283834466616001
21.49803089150103         78.56501222669391        6.325463670670217
21.249015445750516        78.78250611334695        5.84579236850005
21                        79                       5.23532473875667
21.249015445750516        78.44917278001363        6.178711229218614
21                        78.66666666666666        5.673174456948277
21                        78.33333333333333        5.9614631465659835
21.58234877908385         78.78250611334695        6.22364344914807
21.666666666666664        79                       6.0672533758840625
21.333333333333332        79                       5.717750133264342
25.438895816708854        75.32782166502375        9.611302935779555
25.719447908354425        75.16391083251187        9.771457047824967
25.999999999999996        75                       9.928312579983649
25.719447908354425        75.4972441658452         9.630010883825944
25.999999999999993        75.33333333333333        9.785862382862149
25.999999999999996        75.66666666666666        9.644887943668047
25.723487178279104        74.83035178653714        9.915917087257437
25.442935086633533        74.99426261904901        9.754609085886482
25.446974356558208        74.66070357307426        9.899712778772194
24.366293551975435        68.01047130207824        13.005482831769571
24.08761521634925         68.170747509022          12.765345374849161
23.80893688072306         68.33102371596574        12.5187986395324
24.087624806376695        67.83878363481531        12.984037327512027
23.80894647075051         67.99905984175905        12.733177296445408
23.808956060777955        67.66709596755237        12.953448710008612
21.288675134594808        62.166666666666686       14.82234138866042
21.577350269189612        62.33333333333337        15.26480860229485
21.866025403784416        62.500000000000064       15.564051483587546
21                        62.33333333333333        13.950910201944879
21.288675134594804        62.500000000000014       14.521191617360472
21.57735026918961         62.6666666666667         14.948248700434323
21                        62.66666666666666        13.653877268575803
21.288675134594804        62.83333333333334        14.208748553430706
21.866025403784416        62.833333333333385       15.244886619475254
21.866025403784416        63.16666666666671        14.940271313426447
21.577350269189612        63.00000000000003        14.64656607783391
21.866025403784416        61.83333333333333        16.21011129318517
21.866025403784416        62.1666666666667         15.883087936457304
21.577350269189612        62.00000000000001        15.590463662699339
22.698544735441587        62.9844356274688         15.96720132416319
22.421038291555863        63.15629041831255        15.549945759898634
22.14353184767014         63.32814520915629        15.110947173658076
22.421038291555863        62.82295708497922        15.863159213655749
22.14353184767014         62.99481187582296        15.412586774529212
22.14353184767014         62.66147854248965        15.72877593346394
22.420796374330095        63.48940928699646        15.24360003349075
22.698302818215815        63.31755449615272        15.652838142024777
22.698060900990047        63.650673364836635       15.34753608304083
22.703480864456132        61.98808895249204        16.959246530981655
22.424329044232227        62.158725968328056       16.51764742078835
22.14517722400832         62.32936298416406        16.052582404990364
22.424329044232227        61.825392634994685       16.860240242985945
22.14517722400832         61.99602965083069        16.383397042524017
22.14517722400832         61.66269631749732        16.722198583915826
22.422683667894045        62.49084152665364        16.186291053578277
22.70183548811795         62.320204510817625       16.620340268087652
22.70019011177977         62.652320069143215       16.289658532481536
22.697972325670364        60.98498070966481        18.03147213094789
22.420656685041717        61.156653806443195       17.56580864693924
22.143341044413066        61.32832690322158        17.070358454547048
22.420656685041717        60.82332047310987        17.93375888990393
22.143341044413066        60.99499356988825        17.43352060684726
22.143341044413066        60.66166023655492        17.80147987578635
22.422492864636972        61.491023220718944       17.20816400479113
22.69980850526562         61.31935012394055        17.664342717283063
22.701644684860874        61.65371953821629        17.306934183960927
23.537303910998062        61.493336260502154       18.145193052960114
23.259362895484088        61.658253824498786       17.767481174789765
22.98142187997011         61.82317138849541        17.372165667463648
23.25752671588883         61.323884410223044       18.130324823733158
22.979585700374855        61.48880197421967        17.727431318425012
22.977749520779597        61.15443255994393        18.09241784972912
22.701736976101266        59.98830883385888        19.181505510622696
22.42316645199565         60.158872555905916       18.69244413169717
22.144595927890034        60.329436277952944       18.176820657688005
22.42316645199565         59.825539222572594       19.08628540179412
22.144595927890034        59.99610294461962        18.55473287766221
22.144595927890034        59.6627696112863         18.949631497148594
22.42191156851868         60.49109651450789        18.308598197609104
22.7004820926243          60.32053279246085        18.789154424348386
22.69922720914733         60.652756751062824       18.405809964456804
22.703508266962224        57.98803257682641        21.689329946988593
22.424347312569623        58.158688384550956       21.165387041258683
22.14518635817702         58.329344192275485       20.59355255760264
22.424347312569623        57.82535505121763        21.596161739102094
22.145186358177018        57.99601085894216        21.02035284512501
22.14518635817702         57.66267752560884        21.445444383686606
22.702450433307426        58.988294532613935       20.40189417700411
22.42364209013309         59.15886302174263        19.893263158868706
22.144833746958753        59.329431510871316       19.34981303209605
22.42364209013309         58.825529688409304       20.30921615196668
22.144833746958753        58.99609817753799        19.753738932848236
22.144833746958753        58.66276484420466        20.166526924972132
22.42340427106437         59.49220112215761        19.48589280400969
22.702212614238704        59.32163263302891        19.9873350022336
22.701974795169985        59.654970733443896       19.58053878010637
22.423994701351354        58.49210903648012        20.734766884962255
22.703155655743956        58.32145322875559        21.255115267026405
22.70280304452569         58.65487388068476        20.82597001036497
23.53478823714618         58.48766427573753        21.741898818539486
23.257342302533264        58.65454102802967        21.3231512577445
22.979896367920347        58.8214177803218         20.876483043899277
23.25769491375153         58.321120376100495       21.754953643801052
22.980248979138608        58.48799712839263        21.304422153608158
22.980601590356876        58.154576476463454       21.737430686617387
23.534511487827526        64.49303355706563        15.216611719688691
23.256653159210288        64.65675990857733        14.892292200836268
22.978794830593046        64.82048626008901        14.55659299891036
23.25561398647311         64.32328644921728        15.178167948434027
22.97775565785587         64.48701280072896        14.835284318645224
22.976716485118693        64.15353934136891        15.123062424274867
23.25713236636863         64.990845593371          14.613721145782524
23.534990694985872        64.8271192418593         14.932372050056312
23.535469902144218        65.16120492665297        14.655472215232894
23.529301248451223        63.49235956732375        16.11531816968012
23.252140493555576        63.656170456056024       15.773319528492987
22.974979738659925        63.81998134478829        15.418645187669952
23.252382410781344        63.323051587372106       16.083944417981733
22.975221655885697        63.48686247610437        15.722078100329128
22.975463573111465        63.15374360742045        16.03457213614279
23.253877240014344        63.98972845263665        15.47177117301941
23.53103799490999         63.825917563904376       15.807804222128187
23.53277474136876         64.159475560485          15.50823540546434
24.36290640036148         64.01307098821759        16.1147964735609
24.086774762850165        64.17305851116694        15.82595464395447
23.810643125338846        64.33304603411628        15.52655972599701
24.085038016391398        63.83950051458632        16.1275110587844
23.808906378880078        63.999488037535656       15.823149776299841
23.80716963242131         63.66593004095503        16.127684957490814
23.53658777817008         66.50109418816037        13.616494960471714
23.25966920972508         66.66289880190195        13.327456266024425
22.982750641280074        66.82470341564354        13.02901498815035
23.257858257969012        66.32971565879976        13.56890894408906
22.980939689524007        66.49152027254135        13.264244876700413
22.979128737767944        66.15833712943915        13.506843892313862
23.25764536834651         65.99444779989517        13.819705562912356
23.53616199892507         65.8305584703512         14.122454974260524
23.536374888547577        66.1658263292558         13.86598255601158
24.367372002142943        66.00875269919605        14.441426727536582
24.090443927485325        66.17286652885082        14.1744508919899
23.813515852827702        66.3369803585056         13.899473636301536
24.09023103786282         65.83759866994626        14.433773586922408
23.813302963205196        66.00171249960101        14.153878781537767
23.813090073582693        65.66644464069645        14.415268749483015
23.25756905539479         66.9943368392783         13.091846890220664
23.53448762383979         66.83253222553671        13.375769401003598
23.5323874695095          67.16397026291307        13.14151007393281
23.812245619033504        64.66574394618007        15.238180596657621
24.088377256544824        64.50575642323074        15.533293927551465
24.364508894056144        64.34576890028137        15.81785417009431
24.089979750239486        64.83845433529451        15.248076243986889
24.366111387750802        64.67846681234516        15.528354899466203
24.367713881445464        65.01116472440896        15.246298661676436
23.813204033350203        65.33391531576743        14.682136028113558
24.090458957397832        65.17254002008819        14.968931510266327
24.090344997630325        65.50506934501722        14.697776530033623
24.367599921677957        65.34369404933798        14.970855979841847
24.367485961910447        65.67622337426701        14.702565335128526
23.812724826191854        64.99982963097375        14.956488394981207
23.539886880523884        59.4894148556681         20.48016839876424
23.26050357904968         59.655712848398366       20.071118183745952
22.98112027757547         59.822010841128616       19.63823055436533
23.260741398118398        59.32237474798338        20.481354269296926
22.981358096644193        59.48867274071364        20.04286523188268
22.981595915712912        59.15533464029866        20.455262862043476
23.25904185032583         58.98845788800652        20.898853607257234
23.536487784938746        58.82158113571438        21.314523699420818
23.538187332731315        59.155497995691235       20.893946892829106
23.52951481513566         60.4914231512476         19.269143496666825
23.252333985313896        60.655942337386676       18.876597696195283
22.97515315549213         60.820461523525736       18.464040574288923
23.253588868790864        60.323718378784704       19.264703244787434
22.976408038969097        60.488237564923764       18.845262265339592
22.977662922446065        60.15601360632179        19.23549058277265
23.25704622392027         59.98971561359153        19.66398602654565
23.536429525394475        59.823417620861264       20.068644055956746
23.532972170265065        60.15742038605443        19.66496908859096
23.254930350601363        60.98991337380486        18.49935349166891
23.532111180423126        60.825394187665786       18.88627781217417
23.534707545710596        61.15936522408397        18.511627664271895
24.632467101921094        73.1663594510447         10.276044172682429
24.905932645240817        73.00636458205287        10.455130754550398
25.179398188560533        72.84636971306102        10.630757445774703
24.90340981945394         73.33381976745109        10.301968950505438
25.176875362773657        73.17382489845924        10.475405970090893
25.174352536986785        73.50128008385748        10.323069755678075
24.626864021419543        73.83351349073914        9.970902979865329
24.900608279203162        73.6673967872983         10.14861378024333
24.89931127848667         73.99732187921629        10.000317206526443
25.173055536270294        73.83120517577544        10.172824459430537
25.171758535553806        74.16113026769341        10.025034425713784
24.629665561670315        73.49993647089192        10.122087227003902
23.812581215290113        66.67068338384516        13.65202633046475
24.089509289947735        66.50656955419038        13.922935995045997
24.366437364605353        66.34245572453561        14.185844239485672
24.08857465241014         66.84027257952995        13.677778342060986
24.365502727067764        66.67615874987517        13.936618995393573
24.364568089530174        67.00986177521474        13.69375099526034
23.808380906629537        67.33355945859788        13.180491640363499
24.086474498079852        67.17171061690631        13.44050297903058
24.087049652228274        67.5052471258608         13.209269355110628
24.36514324367859         67.34339828416924        13.458326677775267
24.36571839782701         67.67693479312373        13.228903956611713
23.810481060959823        67.00212142122152        13.413025869215502
23.540147277656228        69.50355269063358        11.663795193165262
23.25878886572577         69.66487960875355        11.416531845190026
22.977430453795307        69.8262065268735         11.162151594936992
23.25863263236036         69.33079319091992        11.606958045957658
22.977274220429898        69.49212010903987        11.347780757626733
22.97711798706449         69.15803369120624        11.538205581499728
23.25533638817391         68.99337560167855        11.80263197121563
23.533554789283325        68.82871751215086        12.059835687178847
23.536851033469777        69.16613510139221        11.859153209627522
23.254856536508488        69.99580206103539        11.230288959189123
23.536214948438946        69.83447514291542        11.473401968283536
23.532282619221668        70.16539759519728        11.287638439974094
23.807084845916137        70.33396948293124        11.33569937091378
24.08581940182789         70.17161891838334        11.559906578889512
24.36455395773964         70.00926835383545        11.779126232164161
24.08589525781827         70.50499352313835        11.376301047080332
24.36462981373002         70.34264295859046        11.592040546853871
24.3647056697204          70.67601756334545        11.409320389993072
24.089751731045173        69.84069646610149        11.748665938758176
23.81101717513342         70.00304703064938        11.520645966716748
23.8149495043507          69.67212457836754        11.710222259091857
23.809664684252418        68.66397188579484        12.309576371942411
24.0883430198786          68.50369567885109        12.552103868603083
24.36702135550479         68.34341947190734        12.788222086867352
24.08907082340796         68.83664384868018        12.344459799506176
24.367749159034144        68.67636764173643        12.576558779114329
24.368476962563502        69.00931581156553        12.37049290851053
23.81625717262532         69.33880706427757        11.904788480056485
24.09236706759441         69.17406143792155        12.140354385171603
24.09105939931979         69.50737895201152        11.942048927947154
24.36716929428888         69.3426333256555         12.16844821502637
24.365861626014258        69.67595083974547        11.971325989577572
23.81296092843887         69.0013894750362         12.104520195454942
25.18467353649581         68.52041052952481        13.021956856907765
24.91260801185171         68.68337895687172        12.809695154927475
24.640542487207604        68.84634738421863        12.592540505461702
24.911880208322355        68.35043078704263        13.023129887064552
24.63981468367825         68.51339921438952        12.802290806832154
24.639086880148895        68.18045104456044        13.017638545351858
24.640382149753957        69.17883738595819        12.387805464722348
24.91244767439806         69.01586895861128        12.601759772232953
25.18451319904216         68.85290053126437        12.810821132258202
24.91228733694441         69.34835896035084        12.398924621400301
25.18435286158851         69.18539053300393        12.604785639470396
25.184192524134865        69.5178805347435         12.40385037854434
24.91097966866979         69.68167647444082        12.199962275897589
24.637766813204713        69.84547241413813        11.991720893770836
24.639074481479334        69.51215490004816        12.187301945228926
24.637684491496266        71.84499108543997        10.914755302718962
24.910285106784855        71.68150132570011        11.104922050809947
25.182885722073447        71.51801156596028        11.291551830098875
24.909963537542843        72.01513564626762        10.936390014310062
25.182564152831432        71.85164588652778        11.120458708463765
25.18224258358942         72.18528020709527        10.952982826007313
24.910184323285893        71.34847176667367        11.27686757432368
24.6375837079973          71.51196152641351        11.08377063489321
24.637482924498336        71.17893196738707        11.256672218151323
24.637078993370675        70.17847560723678        11.801171704281451
24.910291848835747        70.01467966753944        12.006437683044936
25.18350470430082         69.85088372784213        12.207350382328404
24.909604029001706        70.34768286063809        11.817456731299558
25.182816884466778        70.18388692094075        12.015394027219813
25.182129064632736        70.5168901140394         11.827981313218425
24.637230705351435        70.84522481674678        11.433950643612144
24.909679884992087        70.68105746539308        11.63295582749108
24.90993210413899         71.01476461603337        11.452845282121341
25.18238128377964         70.85059726467969        11.645038647939813
25.182633502926542        71.18430441531999        11.46622882023328
24.637154849361053        70.51185021199177        11.61537840972211
25.446974356558215        74.32737023974093        10.04552392509897
25.723487178279107        74.16368511987046        10.2082870755089
26                        74                       10.367989105757779
25.723487178279104        74.4970184532038         10.060959604548447
25.999999999999996        74.33333333333333        10.219145310163686
25.999999999999993        74.66666666666666        10.072586468238958
25.7247841789956          73.8337600279525         10.356998892333367
25.4482713572747          73.99744514782296        10.192547219104146
25.44956835799119         73.66752005590499        10.342025775640161
25.44956835799119         73.33418672257166        10.495448874025087
25.72478417899559         73.16709336128582        10.664675178471303
25.999999999999996        73                       10.830748669016764
25.72478417899559         73.50042669461916        10.509419836005842
25.999999999999993        73.33333333333333        10.673661082470808
25.999999999999996        73.66666666666666        10.519407894717759
25.727307004782467        72.8396381758876         10.821052109622313
25.452091183778062        73.00673153717342        10.64980544680696
25.454614009564935        72.6792763517752         10.807177280859907
25.45461400956494         72.34594301844186        10.969760325355194
25.727307004782467        72.17297150922091        11.147121901720464
25.999999999999996        71.99999999999999        11.321208911825387
25.727307004782467        72.50630484255426        10.982397685045877
25.999999999999993        72.33333333333331        11.154343522971498
25.999999999999993        72.66666666666666        10.990856775368636
25.72762857402448         71.83933718865342        11.315667280943753
25.454935578806953        72.01230869787435        11.135962336605715
25.455257148048965        71.67867437730685        11.305781587034932
25.999999999999993        69.99999999999999        12.403709108778527
25.727376354877578        70.1722967046798         12.2157489551827
25.454752709755155        70.34459340935959        12.023839689996018
25.72806417471162         69.83929351158116        12.408649272220874
25.4554405295892          70.01159021626097        12.213996205515786
25.45612834942324         69.67858702316232        12.40869636214281
25.45475270975516         70.67792674269293        11.838015234253849
25.727376354877578        70.50563003801312        12.027453711705556
25.999999999999993        70.33333333333331        12.212943077566413
25.727376354877578        70.83896337134647        11.84342904955763
25.999999999999993        70.66666666666666        12.0264476276835
25.999999999999996        71                       11.844222759129805
25.455257148048965        71.34534104397352        11.479257807218515
25.72762857402448         71.17267052198676        11.66348145022883
25.72762857402448         71.50600385532007        11.487654206323418
25.999999999999993        71.33333333333331        11.666044491502621
25.999999999999993        71.66666666666666        11.491706542401142
25.45500492890206         71.01163389333323        11.656570101950082
21                        50                       25.160576437042366
21.288675134594808        50.16666666666667        26.436467821063474
21.577350269189612        50.33333333333334        27.423236539878417
21.866025403784416        50.50000000000001        28.1208825934872
21                        50.333333333333336       25.005128147515823
21.288675134594804        50.5                     26.319048570774626
21.57735026918961         50.66666666666667        27.34384632882732
21                        50.66666666666667        24.90993473914347
21.288675134594804        50.833333333333336       26.2618842016398
21                        51.00000000000001        24.87499621192465
21.288675134594808        51.16666666666667        26.151899008857747
21.577350269189612        51.33333333333333        27.109108978631276
21.866025403784416        51.5                     27.746626121245466
21                        51.33333333333334        24.67150898468549
21.288675134594804        51.5                     25.94291860531293
21.57735026918961         51.66666666666666        26.89463539878102
21                        51.66666666666667        24.418013012227046
21.288675134594804        51.83333333333333        25.68392945654921
21                        52                       24.11450829454975
21.866025403784416        50.83333333333334        28.030142264539606
21.866025403784416        51.16666666666667        27.90539010712562
21.577350269189612        51                       27.243483567962468
21.288675134594808        52.16666666666666        25.58357072057092
21.577350269189612        52.33333333333331        26.57157085983686
21.866025403784416        52.499999999999964       27.078508712347965
21                        52.333333333333336       24.01117918778533
21.288675134594804        52.499999999999986       25.369018208089045
21.57735026918961         52.666666666666636       26.24579494163781
21                        52.666666666666664       23.845615601089246
21.288675134594804        52.833333333333314       25.092231215675454
21.866025403784416        52.8333333333333         26.807037976278977
21.866025403784416        53.16666666666663        26.514997678631158
21.577350269189612        52.99999999999998        25.960575198169796
21.866025403784416        51.83333333333332        27.56035460255754
21.866025403784416        52.16666666666664        27.33764879959167
21.577350269189612        51.999999999999986       26.751320271447778
22.702238762804566        51.98275178530673        28.69344485151314
22.423500976464517        52.155167856871145       28.24597514130406
22.144763190124465        52.32758392843555        27.707663094915617
22.423500976464517        51.821834523537824       28.46528124163804
22.144763190124465        51.99425059510223        27.946886188704433
22.144763190124465        51.66091726176891        28.149674998215403
22.700820597785697        52.98651781291628        27.88308864942974
22.422555533118604        53.15767854194418        27.38825065333165
22.14429046845151         53.32883927097207        26.828017043323207
22.422555533118604        52.82434520861084        27.700306733829663
22.14429046845151         52.99550593763874        27.14035001318567
22.14429046845151         52.6621726043054         27.432113421469094
22.42302825479156         52.48975653274099        27.987800021894994
22.701766041131606        52.31734046117658        28.45264428614152
22.70129331945865         52.65192913704642        28.18252555211376
22.69708679917013         53.98427625361173        26.843788402939683
22.42006633404156         54.156184169074514       26.320223286807636
22.14304586891299         54.32809208453729        25.731704771594828
22.42006633404156         53.82285083574115        26.69984061037075
22.14304586891299         53.994758751203925       26.111162930510332
22.14304586891299         53.66142541787056        26.486040415859026
22.42131093358008         53.490264688842664       27.054600564674665
22.699575998247173        53.31910395981476        27.557765099579782
22.698331398708653        53.65169010671325        27.211331684083007
22.700203299448702        56.98821341645445        23.01143012683534
22.42214400089394         57.15880894430299        22.46758091345217
22.14408470233918         57.329404472151516       21.876163498087692
22.42214400089394         56.825475610969654       22.91370163737878
22.14408470233918         56.99607113881819        22.31600471209468
22.14408470233918         56.66273780548485        22.756261625425275
22.42324565673178         57.49208199776031        22.030281420146284
22.701304955286542        57.32148646991177        22.567550254624546
22.70240661112438         57.654759523369094       22.12685019467561
21.288675134594808        55.166666666666686       22.63892795207834
21.577350269189612        55.33333333333337        23.40191826136584
21.866025403784416        55.50000000000006        23.846202718463278
21.000000000000004        55.33333333333334        21.25685801684308
21.288675134594808        55.50000000000003        22.285522524015647
21.577350269189612        55.6666666666667         22.99548117899859
21.000000000000004        55.66666666666667        20.927517306955504
21.288675134594808        55.83333333333336        21.903150159823625
21.866025403784416        55.83333333333339        23.4066093629309
21.866025403784416        56.16666666666672        22.970911820434647
21.577350269189612        56.00000000000004        22.586790666934785
21.866025403784416        54.8333333333334         24.664706036765942
21.866025403784416        55.16666666666673        24.254029323819985
21.577350269189612        55.00000000000004        23.80209820040939
22.699795306556712        54.98399703142787        25.643862216914034
22.421872005632615        55.15599802095194        25.10090749230851
22.143948704708514        55.32799901047599        24.50168765949173
22.421872005632615        54.822664687618605       25.52051612810824
22.143948704708514        54.99466567714266        24.915405280069866
22.143948704708514        54.661332343809335       25.3319730082373
22.420969169837086        54.48942442834656        25.926792696359005
22.69798963496566         54.31751651288378        26.456658985399777
22.698892470761184        54.65075677215582        26.056683590057972
22.705372875322638        55.98406816383076        24.35084011249974
22.425590384809897        56.15604544255386        23.802261457145768
22.145807894297157        56.32802272127695        23.19835144997076
22.425590384809897        55.82271210922053        24.244072889249452
22.145807894297157        55.99468938794362        23.63515803075257
22.145807894297157        55.661356054610295       24.075860424570635
22.42386719285192         56.49076052676176        23.357823803683676
22.70364968336466         56.318783248038656       23.90405463012103
22.70192649140668         56.65349833224655        23.457584634899582
22.423731195221254        55.48935506508623        24.67639951024042
22.701654496145352        55.317354075562164       25.220673487698605
22.703513685733995        55.65071111969646        24.78966611956058
23.538924873433615        56.48856716128878        24.381922945675537
23.259351015438646        56.655115913010675       23.962419540432464
22.979777157443674        56.82166466473256        23.505588600819046
23.261074207396625        56.320400828802775       24.410849183336232
22.981500349401653        56.486949580524666       23.952880676302993
22.98322354135963         56.152234496316765       24.40048823894437
23.533079794442333        57.48934291939183        23.045640550641213
23.256555951948965        57.65557280520336        22.62575272968586
22.980032109455593        57.82180269101489        22.173649195134985
23.255454296111125        57.322299751746044       23.06912218594242
22.978930453617753        57.48852963755756        22.61409404710672
22.977828797779914        57.15525658410024        23.05771871134054
23.257402655774882        56.98870783237835        23.515968084823353
23.536976513769854        56.82215908065646        23.936889923935816
23.535028154106094        57.15575100002414        23.49146245892434
23.257125432850245        57.98834659065193        22.188405368993653
23.533649275343613        57.8221167048404         22.607164337774506
23.534218756244897        58.15489049028896        22.172583760407242
23.53465262748818         54.48956987320219        26.93278716073687
23.256366853844362        54.65437892594409        26.551646135067585
22.978081080200536        54.819187978685974       26.122004487126674
23.255464018048833        54.32113866667204        26.950002757007116
22.97717824440501         54.485947719413936       26.52759348466841
22.97627540860948         54.15270746014188        26.920336504408127
23.537502549614555        55.48989730577058        25.69036609647883
23.26012599151725         55.65462092512398        25.287228836666912
22.982749433419944        55.81934454447737        24.84072017534055
23.258266801928606        55.32126388098968        25.717571812419386
22.980890243831304        55.48598750034307        25.275304666747264
22.97903105424266         55.152630456208776       25.702070519230936
23.257316827886484        54.98782140346688        26.139872429143274
23.535602601530304        54.82301235072498        26.529173716784214
23.53655257557243         55.15645482824778        26.115033362031586
23.260600099456937        55.98751087696337        24.851231532534275
23.53797665755424         55.822787257609974       25.258603424609674
23.538450765493927        56.15567720944938        24.822455707675225
24.364642540464413        58.01192521829591        22.805095985312423
24.088024439358335        58.17050490410979        22.47669866429025
23.811406338252258        58.32908458992365        22.122299608699272
24.087454958457055        57.837731118661225       22.907845548720896
23.810836857350978        57.99631080447509        22.55321552184853
23.810267376449694        57.66353701902652        22.98802707049718
23.81029120291064         57.32894964599542        23.429711004836513
24.087502611378948        57.168556372599014       23.783448490248446
24.364714019847256        57.008163099202605       24.106853006876964
24.087478784917998        57.50314374563012        23.34511181422237
24.36469019338631         57.3427504722337         23.671863589164253
24.36466636692536         57.6773378452648         23.23794458197609
24.089450971042712        56.834964453231336       24.223191592197796
23.812239562574405        56.995357726627745       23.872493509952722
23.814187922238162        56.66176580726005        24.314881571797343
23.815498592430643        56.32871988431132        24.75561939431728
24.092072311427664        56.16887260733385        25.094994626952534
24.368646030424692        56.00902533035639        25.400048643581695
24.090761641235186        56.501918530282595       24.660425552278184
24.36733536023221         56.34207125330512        24.97164831675262
24.366024690039733        56.67511717625386        24.540583104517765
24.09159820348798         55.83598265549446        25.525121194610197
23.815024484490955        55.99582993247192        25.190949059145844
23.814550376551267        55.662939980632515       25.621893678909338
21.000000000000004        35.00000000000001        11.85284921217905
21.288675134594808        35.16666666666668        12.633913023796762
21.577350269189612        35.33333333333335        13.287878585743371
21.866025403784416        35.50000000000002        13.814745898018822
21                        35.333333333333336       12.127038950618063
21.288675134594804        35.5                     12.91237894774866
21.57735026918961         35.66666666666667        13.570620695208213
21                        35.666666666666664       12.423601099289254
21.2886751345948          35.83333333333333        13.213217281932963
20.999999999999996        35.99999999999999        12.742535658192738
20.999999999999996        33.99999999999999        11.18473643555079
21.288675134594804        34.16666666666666        11.935541722414293
21.57735026918961         34.33333333333333        12.55179324362623
21.866025403784416        34.49999999999999        13.033490999186386
21                        34.33333333333333        11.411549071127988
21.288675134594804        34.5                     12.193955074126404
21.577350269189612        34.66666666666666        12.841807311473202
21                        34.66666666666667        11.63425333000389
21.288675134594808        34.83333333333333        12.448260049137385
21.866025403784416        34.833333333333336       13.286615896485927
21.866025403784416        35.16666666666668        13.547034196096718
21.577350269189612        35                       13.061196247452687
21.000000000000004        47.00000000000001        23.473368584976868
21.288675134594808        47.16666666666667        25.02705682878277
21.577350269189612        47.33333333333333        26.23397342748934
21.866025403784416        47.499999999999986       27.09411838109659
21.000000000000004        47.33333333333334        23.84603309517531
21.288675134594808        47.5                     25.347454271961116
21.57735026918961         47.66666666666666        26.502103803647532
21                        47.66666666666667        24.11557034403294
21.288675134594804        47.83333333333333        25.564724453798483
21                        48                       24.28198033154932
21.000000000000004        45.000000000000014       21.606733875475147
21.288675134594808        45.166666666666664       23.026231287652447
21.577350269189612        45.333333333333314       24.17572132118081
21.866025403784416        45.49999999999996        25.05520397606051
21.000000000000004        45.33333333333335        21.972250933951255
21.288675134594808        45.49999999999999        23.428498102734356
21.57735026918961         45.66666666666664        24.614737892868572
21                        45.666666666666686       22.3673021241313
21.288675134594804        45.83333333333333        23.86029904952003
21                        46.000000000000014       22.791887446014943
21                        44.00000000000001        20.529898614960004
21.288675134594808        44.16666666666666        21.860959240914553
21.577350269189612        44.33333333333331        22.95496273558146
21.866025403784416        44.49999999999996        23.811909098960516
21.000000000000004        44.33333333333334        20.912801778711376
21.288675134594808        44.49999999999999        22.299118502247104
21.577350269189612        44.66666666666664        23.448378094495308
21.000000000000004        44.66666666666668        21.2717468655499
21.288675134594808        44.83333333333333        22.713319686666978
21.866025403784416        44.83333333333329        24.239497967808646
21.866025403784416        45.16666666666663        24.653929593508515
21.577350269189612        44.99999999999997        23.818628329412135
21                        43.00000000000001        19.364675753084903
21.288675134594808        43.166666666666686       20.649114900219885
21.577350269189612        43.33333333333336        21.707310945400764
21.866025403784416        43.50000000000003        22.539263888627758
21                        43.33333333333334        19.7143064942282
21.288675134594804        43.500000000000014       21.029002336508412
21.57735026918961         43.666666666666686       22.117455076834403
21                        43.66666666666667        20.10271411485342
21.288675134594804        43.83333333333334        21.447666652278524
21.866025403784416        43.83333333333334        22.96326398665364
21.866025403784416        44.16666666666664        23.38747905676467
21.577350269189612        44                       22.536101420165387
21                        38.00000000000001        14.158902193330162
21.288675134594808        38.166666666666686       15.189475122695878
21.577350269189612        38.33333333333337        15.983748256675831
21.866025403784416        38.50000000000005        16.541721595269873
21                        38.33333333333334        14.465819355606925
21.288675134594804        38.50000000000002        15.51131385347601
21.57735026918961         38.6666666666667         16.320508555959115
21                        38.66666666666667        14.80398815735432
21.288675134594804        38.83333333333335        15.864404223726662
21                        39                       15.173408598572125
23.54098420304514         52.48468191696118        28.97002412478788
23.260929667958663        52.651960548946214       28.66736139487367
22.98087513287218         52.81923918093125        28.305049569754235
23.26140238963162         52.31737187307637        28.935931298764274
22.981347854545135        52.484650505061396       28.58905297304163
22.98182057621809         52.15006182919154        28.843738207672708
22.677122282131304        78.51405687276286        7.092558177017427
22.83856114106565         78.75702843638143        6.974793615245101
22.999999999999996        79                       6.812229257632668
22.505227807732318        78.75702843638143        6.832787304739663
22.666666666666664        79                       6.6757103749421685
22.333333333333332        79                       6.499578777936651
23.145262275966246        78.73005663245425        7.163237383615661
22.9838234170319          78.48708506883568        7.270384167535483
23.290524551932492        78.4601132649085         7.440342187638107
23.623857885265828        78.46011326490851        7.575711012985208
23.811928942632914        78.73005663245425        7.476172812015811
24                        79                       7.344929066791647
23.47859560929958         78.73005663245425        7.322610044771015
23.666666666666664        79                       7.173172357649182
23.33333333333333         79                       6.995605754596189
24.14908946605849         78.69854702660041        7.636780714654742
23.961018408691405        78.42860365905466        7.735920129809014
24.298178932116983        78.39709405320082        7.888297029223959
24.333333333333332        79                       7.454132626980803
24.482422799391824        78.69854702660041        7.74908630803483
24.631512265450315        78.39709405320082        8.003704655794895
24.666666666666664        79                       7.576429279620744
24.815756132725156        78.69854702660041        7.87448499386562
25                        79                       7.711819024711477
25.24187664857076         78.51794388950984        8.14435151621636
25.120938324285376        78.75897194475492        7.938684919295062
24.93669445701054         78.45751897135534        8.076350088812198
25.575209981904095        78.51794388950984        8.262461906015236
25.787604990952048        78.42563861142159        8.37751976662663
26                        78.33333333333333        8.489220345571278
25.787604990952048        78.75897194475492        8.137488502665269
26                        78.66666666666666        8.255003596072216
26                        79                       7.953898605425228
25.454271657618712        78.75897194475492        8.045299281765985
25.666666666666664        79                       7.887630553425586
25.33333333333333         79                       7.806937359854335
20.999999999999996        32.99999999999999        10.725999377606579
21.288675134594804        33.166666666666664       11.353050086580689
21.57735026918961         33.33333333333333        11.894011281342687
21.866025403784416        33.5                     12.348882961892464
21                        33.33333333333333        10.860819210969254
21.288675134594804        33.49999999999999        11.518790527404281
21.57735026918961         33.666666666666664       12.090672329627253
20.999999999999996        33.66666666666666        11.013731563617139
21.2886751345948          33.83333333333333        11.702623487513307
21.866025403784416        33.83333333333333        12.569632572989459
21.866025403784416        34.16666666666666        12.797835252087397
21.57735026918961         33.99999999999999        12.317506252626274
21                        32                       10.09709911239698
21.288675134594808        32.16666666666668        10.732171432144035
21.577350269189612        32.33333333333336        11.264714748447497
21.866025403784416        32.500000000000036       11.694729061307312
21                        32.33333333333333        10.282681075963005
21.288675134594804        32.500000000000014       10.937684407361294
21.57735026918961         32.666666666666686       11.490158735315823
20.999999999999996        32.66666666666666        10.492314497699537
21.2886751345948          32.833333333333336       11.16724884074895
21.866025403784416        32.83333333333336        11.90810346297152
21.866025403784416        33.16666666666668        12.126154763166532
21.57735026918961         33.000000000000014       11.689746559063796
22.7014637726638          32.98136830693293        12.699627971536891
22.422984316370673        33.15424553795529        12.604207671281877
22.144504860077546        33.327122768977645       12.487292668067067
22.422984316370673        32.82091220462197        12.381168190956462
22.144504860077543        32.993789435644324       12.26440882854141
22.144504860077546        32.660456102311          12.046201887546555
21.000000000000004        31                       9.588588898362831
21.288675134594808        31.16666666666668        10.184673251055347
21.577350269189612        31.333333333333357       10.688955210042417
21.866025403784416        31.50000000000004        11.101434775323993
21.000000000000004        31.333333333333336       9.765801305171976
21.288675134594808        31.500000000000014       10.382706444912627
21.57735026918961         31.666666666666693       10.907809190947892
21                        31.666666666666664       9.935304709849948
21.288675134594804        31.833333333333343       10.573030636638908
21.866025403784416        31.83333333333337        11.29756207159324
21.866025403784416        32.1666666666667         11.495326833587688
21.577350269189612        32.00000000000002        11.08544323683508
21                        26.999999999999996       7.966671194159801
21.288675134594808        27.16666666666665        8.450565454861518
21.577350269189612        27.3333333333333         8.843201138172017
21.866025403784416        27.499999999999954       9.144578244091191
21                        27.333333333333336       8.073882319014626
21.288675134594804        27.499999999999986       8.56614184676921
21.57735026918961         27.666666666666636       8.967142797132604
21                        27.666666666666668       8.200820874533363
21.288675134594804        27.833333333333318       8.701445669340815
21                        28.000000000000004       8.347486860715902
21.866025403784416        26.49999999999999        8.72504091794404
21.866025403784416        26.83333333333331        8.863396178479821
21.866025403784416        27.16666666666663        9.003241953862203
21.577350269189612        26.666666666666657       8.575308189916285
21.577350269189612        26.99999999999998        8.708509406620877
21.288675134594804        26.83333333333333        8.322518281988195
22.695772976271684        25.981736460902578       9.018248535942066
22.419190452109262        26.15449097393505        8.935188404124904
22.14260792794684         26.32724548696752        8.837452531458952
22.419190452109262        25.82115764060172        8.798638722413894
22.142607927946838        25.993912153634188       8.70230305660288
21.866025403784416        26.166666666666654       8.591291649943045
22.14260792794684         25.660578820300856       8.570258371598765
21.866025403784416        25.83333333333332        8.460647171793841
21.866025403784416        25.499999999999993       8.333107483496518
21.288675134594808        28.16666666666668        8.825344440189799
21.577350269189612        28.333333333333346       9.235870300109468
21.866025403784416        28.500000000000018       9.579064440474866
21                        28.333333333333336       8.45712157328705
21.288675134594804        28.500000000000007       8.946793616523292
21.57735026918961         28.66666666666668        9.369133940205256
21                        28.666666666666668       8.57181786073928
21.288675134594804        28.833333333333336       9.073304367737784
21                        29                       8.691575723072146
21.866025403784416        27.833333333333307       9.283165781269123
21.866025403784416        28.166666666666664       9.427994513397032
21.577350269189612        27.999999999999993       9.09838595114605
22.701096452779854        27.987413958873248       9.89537095409095
22.422739436448044        28.158275972582175       9.807646706874092
22.14438242011623         28.329137986291094       9.702211202335404
22.422739436448044        27.824942639248817       9.655363774786252
22.14438242011623         27.995804652957737       9.55053477275257
22.14438242011623         27.662471319624384       9.405099538119629
22.144555663868275        28.65994782557056        9.853488381070452
22.42291268020009         28.48908581186163        9.961061518305094
22.701269696531902        28.318223798152708       10.050923398217963
22.423085923952137        28.819895651141096       10.117911946857468
22.701442940283947        28.64903363743217        10.20991145946629
22.701616184035995        28.979843476711633       10.372335137836073
22.693669425986005        26.99154377968428        9.444622696314426
22.417788085252145        27.161029186456172       9.357861138991472
22.14190674451828         27.33051459322806        9.257846321583735
22.417788085252145        26.82769585312285        9.214225589387585
22.14190674451828         26.997181259894738       9.115360401667342
22.14190674451828         26.663847926561417       8.974364996597465
22.42026376085009         27.49298591285249        9.505207992094258
22.696145101583955        27.3235005060806         9.592063185984157
22.698620777181905        27.655457232476923       9.742312605242992
22.418489268680702        26.49109341352895        9.073235065752694
22.695071792843123        26.318338900496478       9.157429394059076
22.694370609414563        26.654941340090378       9.299554114183238
25.184669419808806        65.51757996849516        15.189926989817307
24.91223694725352         65.68130421206213        14.94773575362323
24.63980447469823         65.84502845562909        14.69823566619634
24.91235090702103         65.34877488713309        15.216638789423993
24.63991843446574         65.51249913070006        14.963256487892652
24.640032394233245        65.17996980577102        15.235429346710397
24.639246414261674        66.17834160655065        14.438905491829653
24.91167888681696         66.01461736298367        14.685012915853125
25.184111359372245        65.85089311941671        14.923811488643699
24.9111208263804          66.34793051390523        14.428893499193578
25.183553298935685        66.18420627033827        14.66429940858076
25.18299523849913         66.51751942125982        14.411390749628465
24.910186188842815        66.6816335392448         14.178635916209075
24.63737713918649         66.84574765722977        13.939422664753051
24.63831177672408         66.5120446318902         14.185985456311935
24.63779083581717         67.17989002813408        13.699441631131666
24.910599885473488        67.0157759101491         13.93530801965214
25.183408935129805        66.85166179216412        14.164715990136006
24.911013582104164        67.3499182810534         13.698063283145103
25.18382263176048         67.18580416306844        13.924124390693338
25.184236328391158        67.51994653397274        13.68961595130063
24.63894114411401         67.84696304604309        13.239204672725396
24.911588736252583        67.68345479000791        13.467249045902413
24.911734472287467        68.01694278852527        13.24238652373995
25.184382064426043        67.8534345324901         13.461457034349198
25.184527800460927        68.18692253100745        13.238904002884858
24.638365989965585        67.51342653708858        13.466322353767824
26                        67                       14.342981784264914
25.72807877613039         67.17331551132425        14.13072281106382
25.456157552260773        67.3466310226485         13.912934200075718
25.72766507949971         66.83917314041994        14.371523285732017
25.455743855630097        67.01248865174419        14.150588657106118
25.45533015899942         66.67834628083989        14.394326274186529
25.456157552260777        67.67996435598184        13.681452681452386
25.72807877613039         67.50664884465758        13.896509128384867
26                        67.33333333333333        14.10603593753038
25.72807877613039         67.83998217799092        13.667914692802643
26                        67.66666666666666        13.874709337892515
26                        68                       13.64900198535136
25.728224512165273        68.17347017650827        13.444861336347763
25.456449024330542        68.34694035301654        13.23584629353321
25.456303288295658        68.01345235449918        13.455846544749198
24.63910835807431         64.84682488704968        15.514957435690672
24.910502834703152        64.6824850496904         15.77525713315843
25.181897311331994        64.51814521233112        16.027197754079882
24.911426870862087        65.01562996841174        15.492470670787396
25.18282134749093         64.85129013105247        15.741152918317946
25.183745383649867        65.18443504977381        15.462062663563724
24.908900341008493        64.34978713762662        16.065134021083395
24.637505864379648        64.51412697498588        15.80092399854805
24.635903370684986        64.1814290629221         16.094333594243743
23.81196775605799         58.66175867876639        21.693888220332372
24.088585857164063        58.50317899295251        22.0491371363088
24.36520395827014         58.34459930713864        22.378384317716645
24.089147274969793        58.83585308179524        21.626524231742017
24.36576537607587         58.677273395981366       21.956621273535365
24.366326793881598        59.0099474848241         21.539806852768663
24.090846822762362        59.1697699417721         21.208279234021326
23.815366851643123        59.329592398720095       20.855066416019834
23.813667303850558        58.99567553874324        21.271078161912712
23.815493592089187        59.66207853261506        20.4450113899115
24.090973563208422        59.50225607566706        20.797344541810794
24.36645353432766         59.342433618719056       21.127992494455842
24.091100303654486        59.83474220956202        20.39277861653537
24.366580274773725        59.67491975261402        20.72254690307816
24.36670701521979         60.007405886508984       20.323470078635733
24.08764294852508         60.16874497475519        19.991482876779436
23.80857888183037         60.330084063001394       19.640040682789834
23.812036236959777        59.996081297808225       20.038601348629808
25.179106392409672        59.516959749243064       21.20582628162957
24.908306600013045        59.68044179499837        20.929700797571357
24.63750680761642         59.843923840753675       20.63558206324008
24.90817985956698         59.34795566110341        21.33011478689972
24.637380067170355        59.511437706858715       21.03532747012541
24.63725332672429         59.178951572963754       21.441441643946096
23.541770316682538        62.49114000480245        17.098406080785306
23.260695122935555        62.65557187902457        16.736841194916412
22.979619929188573        62.82000375324668        16.359772942709107
23.262340499273737        62.32345632069898        17.073244908027796
22.98126530552675         62.4878881949211         16.68920340342388
22.982910681864936        62.155772636595515       17.02685839142653
23.26085169737891         61.99085507259888        17.41620006767771
23.538792712892885        61.82593750860225        17.787938114773013
23.54028151478771         62.15853875670235        17.439009124048056
23.256538766858448        62.989311733198335       16.40626688302004
23.53761396060543         62.82487985897622        16.762458263558877
23.533457604528326        63.15861971314998        16.434762293190495
23.808488230962194        63.33077991411288        16.444029288169226
24.08767521347316         63.169200260901995       16.76041963528868
24.366862195984133        63.007620607691116       17.06448921103839
24.086356614932278        63.504350387744154       16.439936327116445
24.36554359744325         63.342770734533275       16.73986692537234
24.364224998902365        63.677920861375426       16.423302679546495
24.091831569550273        62.83546040672823        17.089199649590526
23.8126445870393          62.99704005993911        16.768141357075322
23.816800943116405        62.66330020576534        17.10050527283948
24.63639829603299         63.846128013756974       16.39865043048603
24.90989019170449         63.67918503929635        16.672449602606644
25.183382087376           63.51224206483573        16.936193989922767
24.90939526635649         64.01448608846148        16.365072968751416
25.182887162027995        63.84754311400086        16.625757558454684
25.182392236679995        64.18284416316598        16.322758813173746
24.91120879024538         63.34403491245419        16.98823297560552
24.63771689457387         63.510977886914816       16.71079521997827
24.639035493114754        63.17582776007265        17.03099804931072
23.816661112693566        62.33073681805133        17.4385290533689
24.091551908704595        62.170333631300196       17.76437055023991
24.366442704715624        62.00993044454908        18.075930571398406
24.091691739127434        62.50289701901421        17.422772621287955
24.36658253513846         62.34249383226309        17.730758494023917
24.366722365561294        62.6750572199771         17.393611373903926
24.090063106809772        61.837732383200105       18.113902004861508
23.815172310798744        61.99813556995122        17.78359630231108
23.813683508903917        61.665534321851126       18.136989498715366
23.81272710747463         61.33309634811144        18.499009662698832
24.088150303951195        61.17285643572072        18.83706525945823
24.363573500427766        61.01261652333           19.159359843238207
24.08910670538048         61.50529440946041        18.47146351884851
24.364529901857047        61.34505449706969        18.790176526002274
24.365486303286335        61.67749247080938        18.42903343538901
23.807534376899696        60.66515427527507        19.249001785918207
24.086598443594404        60.50381518702886        19.597921299283943
24.365662510289113        60.342476098782655       19.92738582051623
24.08555393866373         60.83888539930254        19.212407234775366
24.364618005358437        60.677546311056325       19.5393490753837
23.810130742187162        60.999125311693255       18.86989795601326
24.637610261459304        62.84406698820847        17.354499518488186
24.90835832693447         62.680513368725805       17.633225045260673
25.17910639240964         62.51695974924315        17.900665791355816
24.909783558589922        63.01227414059           17.306977335269604
25.18053162406509         62.84872052110734        17.571671840551286
25.181956855720543        63.180481292971535       17.250181240073623
24.908218496511637        62.347949981011794       17.96869932430762
24.637470431036462        62.51150360049445        17.686797739444433
24.63733060061363         62.17894021278043        18.027120917655118
25.455330158999423        66.34501294750655        14.643925439440464
25.727665079499708        66.17250647375327        14.869882375770576
26                        66                       15.0892615586188
25.727665079499708        66.5058398070866         14.61762415530167
26                        66.33333333333333        14.834344282934934
26                        66.66666666666666        14.585584358150326
25.72822313993627         65.83919332283173        15.128797711317926
25.455888219435977        66.01169979658499        14.899837436690303
25.456446279872537        65.67838664566344        15.162352855050752
21                        49                       24.723978654891223
21.288675134594808        49.16666666666665        26.173921417108723
21.577350269189612        49.33333333333329        27.301315509153973
21.866025403784416        49.49999999999994        28.106160931026825
21                        49.333333333333336       24.8146061682018
21.288675134594804        49.49999999999998        26.269251065031785
21.57735026918961         49.66666666666662        27.401347291689476
21                        49.666666666666664       24.960138762252033
21.288675134594804        49.83333333333331        26.419485793694733
21.866025403784416        49.8333333333333         28.14481871279034
21.866025403784416        50.16666666666666        28.149725933610537
21.577350269189612        49.99999999999998        27.42916719625563
21.288675134594808        48.16666666666666        25.76593183622444
21.577350269189612        48.333333333333314       26.922269415091655
21.866025403784416        48.49999999999998        27.750993068151292
21                        48.33333333333333        24.46097872297404
21.288675134594804        48.499999999999986       25.928327994711818
21.57735026918961         48.66666666666664        27.068063340641686
21                        48.666666666666664       24.608311497421415
21.288675134594804        48.83333333333332        26.059058536221627
21.866025403784416        48.8333333333333         27.89255359722244
21.866025403784416        49.166666666666615       28.01094288484758
21.577350269189612        48.99999999999997        27.196275045620865
21.866025403784416        47.833333333333314       27.339008431408274
21.866025403784416        48.16666666666664        27.557966660426544
21.577350269189612        47.999999999999986       26.725152520016554
22.70105001635951         49.98194604103407        29.374294745944496
22.42270847883448         50.15463069402272        29.047803121087295
22.14436694130945         50.327315347011364       28.629999070268255
22.42270847883448         49.821297360689364       29.045700463100314
22.144366941309446        49.99398201367801        28.643369411336458
22.14436694130945         49.66064868034465        28.622989191461127
22.702388819992436        48.9815599636923         29.19019309098201
22.423601014589764        49.15437330912818        28.917566491874002
22.14481320918709         49.32718665456406        28.556222438555643
22.423601014589764        48.82103997579486        28.79694260442891
22.144813209187088        48.99385332123074        28.448301471743342
22.14481320918709         48.660519987897416       28.317209263485356
22.42315474671212         49.487835334908766       29.001553510671872
22.701942552114794        49.31502198947288        29.291400375672048
22.70149628423715         49.64848401525347        29.352767593992873
25.456446279872537        65.34505331233011        15.43131902136604
25.72822313993627         65.17252665616505        15.665388364558199
26                        65                       15.892135019393782
25.72822313993627         65.50585998949839        15.393863733866967
26                        65.33333333333333        15.6180519243266
26                        65.66666666666666        15.35042743740162
25.727299103777334        64.83938173744372        15.943495321669415
25.455522243713602        65.01190839360876        15.706440336794872
25.454598207554664        64.67876347488742        15.988516233231449
25.454598207554668        64.34543014155409        16.278070266628966
25.727299103777334        64.17271507077704        16.52025281311767
26                        64                       16.75374539354605
25.727299103777334        64.50604840411037        16.228495302643164
26                        64.33333333333333        16.459784405994608
26                        64.66666666666666        16.17258094794387
25.727794029125334        63.83741402161191        16.821225095383344
25.455093132902665        64.01012909238895        16.576336937308714
25.455588058250665        63.67482804322382        16.882041294175615
25.456449024330542        68.68027368634988        13.021065530230086
25.72822451216527         68.5068035098416         13.227325259209623
25.999999999999996        68.33333333333333        13.42871059437821
25.72822451216527         68.84013684317495        13.015098638337388
25.999999999999993        68.66666666666666        13.213728659670945
25.999999999999996        69                       13.004056181229592
25.456128349423242        69.34525368982901        12.608312030465767
25.72806417471162         69.1726268449145         12.80838063136086
25.72806417471162         69.50596017824783        12.606152568658452
25.999999999999993        69.33333333333333        12.799215724147713
25.999999999999993        69.66666666666666        12.599100033330712
25.456288686876892        69.01276368808944        12.812138664417073
25.45558805825067         63.34149470989048        17.193350131956308
25.727794029125334        63.170747354945235       17.440336336009334
26                        62.99999999999999        17.67715260208199
25.727794029125334        63.50408068827858        17.127374115173794
26                        63.33333333333333        17.362536998191466
26                        63.66666666666666        17.054734595346208
25.72636879746988         62.83898658308105        17.75878451031987
25.454162826595212        63.00973393802629        17.509567844186947
25.45273759493976         62.6779731661621         17.833288906744503
22.701304140312978        50.9821922673707         29.204321929977464
22.42287789480346         51.1547948449138         28.808743872707538
22.144451649293938        51.3273974224569         28.32284526979685
22.42287789480346         50.82146151158047        28.9288285772162
22.144451649293938        50.99406408912357        28.46226961499135
22.144451649293938        50.66073075579024        28.5676821317195
22.423189435633986        51.48831468422581        28.65634061410125
22.701615681143508        51.31571210668271        29.072685684346173
22.701927221974035        51.649231945994714       28.902393324858064
22.422793186818968        50.48804610280159        29.008591884351944
22.701134724343998        50.31536144981294        29.35818921102226
22.701219432328486        50.648776858591816       29.301531605699918
23.537294923790178        51.48237590971921        29.620539878553895
23.25894287012831         51.649167868248384       29.374355246544944
22.980590816466435        51.81595982677756        29.065323570864766
23.258631329297778        51.31564802893638        29.54480731542922
22.980279275635908        51.482439987465554       29.255023841979312
22.979967734805378        51.148920148153536       29.40606799923704
23.26017262987996         51.983269870662376       29.171395538991206
23.53852468354183         51.816477912133195       29.436205826638414
23.539754443293486        52.15057991454718        29.21936724204975
23.538690228244647        50.48240128341731        29.960403553910705
23.259561532267426        50.64899827806845        29.77257710618304
22.980432836290202        50.81559527271957        29.5205498982052
23.259476824282935        50.31558286928957        29.82989822325802
22.980348128305714        50.4821798639407         29.597815294603972
22.980263420321222        50.14876445516182        29.63452862060258
23.259096430782602        50.982323153502406       29.677344215113656
23.538225126759823        50.81572615885128        29.884419670740428
23.537760025275           51.149051034285236       29.77113177895471
23.529827969674354        53.48814764167789        28.041122604415467
23.25224757950628         53.65352384565584        27.6956685586663
22.974667189338206        53.81890004963378        27.296557158174313
23.253492179044805        53.320937698757355       28.041358314287383
22.97591178887673         53.486313902735304       27.653173676556573
22.97715638841525         53.15372775583681        27.988680329292123
23.25721092350173         52.986449123851784       28.36697996706574
23.53726545858821         52.81917049186674        28.68563050963407
23.533546714131283        53.15365906677231        28.375996669509895
23.253855798777558        53.98733125616394        27.332468772420963
23.531436188945626        53.821955052185984       27.690943685690755
23.533044408216902        54.155762462694085       27.32149853779776
24.363112207375867        54.01019435276221        27.791498357477973
24.086959014079973        54.16998619290887        27.547638959801922
23.810805820784076        54.32977803305553        27.2614018942215
24.085350794808697        53.83617878240077        27.911458973435003
23.8091976015128          53.99597062254743        27.637667589568537
23.807589382241524        53.66216321203933        27.994667055747463
24.63725332672429         58.845618239630426       21.853828627968827
24.908179859566978        58.68128899443674        22.146962119894553
25.179106392409672        58.51695974924307        22.419207328546005
24.90817985956698         59.014622327770084       21.73626751838184
25.17910639240967         58.8502930825764         22.0102051095432
25.17910639240967         59.18362641590973        21.60574476057113
24.90761844176125         58.34861490559402        22.56153440745031
24.636691908918564        58.512944150787696       22.26952198213013
24.63613049111283         58.18027006194497        22.690163959705806
23.811999102093115        54.66309453711927        26.869321765052238
24.08815229538901         54.50330269697261        27.167288925389986
24.364305488684902        54.343510856825944       27.422878417823746
24.089345576698044        54.83661920103634        26.77299926676919
24.365498769993938        54.67682736088968        27.04031885396016
24.366692051302973        55.01014386495343        26.643819665887438
23.813899050177362        55.32997949216487        26.046528352102655
24.090295550740166        55.170061678559144       26.364346208572115
24.09094687711407         55.5030221670268         25.94917755816337
24.367343377676878        55.343104353421076       26.23811703826304
24.367994704050783        55.67606484188873        25.82352669749447
23.81294907613524         54.996537014642065       26.46318851397749
24.638144852216058        57.84575521582311        23.11711669690167
24.911647163967704        57.67958521335031        23.405225637959486
25.18514947571935         57.5134152108775         23.66942280848573
24.909632802864476        58.01410005947216        22.982155639050397
25.18313511461612         57.84793005699935        23.250235547863408
25.181120753512893        58.18244490312121        22.833497054550122
24.911670990428654        57.34499784031921        23.83064864900225
24.638168678677005        57.511167842792005       23.546252500754832
24.638192505137955        57.17658046976091        23.976458715132658
24.63617814403472         56.84442864921613        24.40334006535489
24.907642268222176        56.68069419922965        24.672272534997962
25.17910639240964         56.51695974924317        24.91365041580619
24.90965662932541         57.01284601977443        24.251843474278356
25.18112075351287         56.849111569787944       24.49967364458916
25.18313511461611         57.18126339033272        24.084931108815717
24.908952938414657        56.347648276280914       25.093230705059163
24.637488814227194        56.51138272626739        24.830684199205898
24.63879948441967         56.17833680331865        25.25536344765103
24.640656405571754        55.84502697261725        25.675933748719313
24.91266678071881         55.6810286148781         25.92015586219199
25.18467715586587         55.51703025713896        26.132714983999737
24.910809859566733        56.01433844557951        25.509731338004205
25.18282023471379         55.850340087840365       25.732436236692372
25.180963313561712        56.18364991854176        25.326081380627805
24.912015454344907        55.34806812641045        26.323654014806877
24.640005079197845        55.51206648414959        26.089421851983204
24.63935375282394         55.17910599568194        26.494022242102723
23.808991347382086        53.32788454399393        28.335139749868695
24.088154725089815        53.167621446309965       28.581372596326617
24.367318102797544        53.007358348626006       28.779821143789288
24.086752759949256        53.50190011435537        28.25721921696681
24.365916137656985        53.341637016671406       28.471987079190846
24.364514172516426        53.675915684716806       28.142546150420408
24.091873469546748        52.8331328714044         28.88444683147054
23.812710091839016        52.99339596908836        28.65411389998782
23.81642883629594         52.65890739418279        28.947847825136797
24.638570845081254        54.84524248262943        26.891199416070076
24.910449638859525        54.68034110030543        27.10335837256865
25.182328432637803        54.51543971798142        27.280296535383115
24.911232546602214        55.01420461335793        26.71938846409801
25.183111340380492        54.84930323103393        26.909533892409314
25.18389424812318         55.18316674408645        26.52700670861492
24.909256357550493        54.34702459624169        27.473467066240637
24.637377563772215        54.511925978565685       27.274503356942525
24.63618428246318         54.17860947450195        27.643867673605563
24.636416128510852        53.84419406036548        27.99922775718904
24.909720049645834        53.67819376796875        28.16869420774826
25.18302397078082         53.51219347557202        28.29989770915586
24.909488203598166        54.01260918210521        27.82960223001419
25.182792124733147        53.84660888970848        27.97707383727109
25.18256027868547         54.18102430384495        27.637206779346776
24.911122014786397        53.34391509992335        28.48702442757824
24.63781809365141         53.509915392320075       28.33391676357519
24.63922005879197         53.17563672427468        28.64699890578929
26.000000000000004        58                       23.136960195791364
25.726368797469895        58.17231991641436        22.919386068736685
25.452737594939784        58.34463983282871        22.680135112988193
25.728383158573124        57.837805070292504       23.324429003025365
25.454751956043005        58.010124986706856       23.089801443134604
25.456766317146233        57.675610140585          23.50191654059013
20.999999999999996        36.99999999999999        13.299178948198103
21.288675134594804        37.16666666666669        14.205520918180564
21.57735026918961         37.333333333333385       14.960977917827062
21.866025403784416        37.500000000000085       15.56554994713772
21                        37.33333333333333        13.602600399266901
21.288675134594804        37.50000000000003        14.508879807795722
21.57735026918961         37.66666666666673        15.264274245988473
21                        37.66666666666667        13.889174814310957
21.288675134594804        37.833333333333364       14.795391661385917
21.866025403784416        37.833333333333414       15.891607848183895
21.866025403784416        38.16666666666673        16.216998397561298
21.577350269189612        38.00000000000004        15.624344927166486
21.288675134594804        36.16666666666666        13.472702040729484
21.57735026918961         36.33333333333332        14.108626537166854
21.866025403784416        36.499999999999986       14.650309147504851
21                        36.33333333333333        12.873248828942641
21.288675134594804        36.499999999999986       13.701728211467616
21.57735026918961         36.66666666666665        14.43596570789327
20.999999999999996        36.66666666666666        13.058796592277725
21.2886751345948          36.83333333333332        13.98558897479093
21.866025403784416        36.83333333333336        14.947624449947952
21.866025403784416        37.16666666666672        15.252704716492278
21.57735026918961         37.00000000000002        14.694589330809778
21.866025403784416        35.83333333333334        14.089961998689407
21.866025403784416        36.166666666666664       14.368483081851469
21.57735026918961         36                       13.837971124941877
22.701854764121705        36.981134047467734       15.940979771472017
22.42324497734261         37.15408936497852        15.848401300972453
22.144635190563513        37.3270446824893         15.723258026194404
22.42324497734261         36.82075603164515        15.534390195508898
22.144635190563513        36.99371134915593        15.409829858139911
22.144635190563513        36.660378015822566       15.104166654186526
22.702511358579336        35.982695935616455       15.029091792830927
22.42368270698103         36.1551306237443         14.935917437015139
22.144854055382723        36.32756531187214        14.80965655523978
22.42368270698103         35.82179729041098        14.645993905463019
22.144854055382723        35.99423197853882        14.523781756637032
22.144854055382723        35.6608986452055         14.241211940525819
22.42346384216182         36.48794332769472        15.23079453771288
22.702292493760126        36.31550863956688        15.324335895279603
22.702073628940916        36.64832134351731        15.62829855482656
22.70352719971509         34.98186982142663        14.186827291949887
22.424359934404865        35.15457988095109        14.093737481268072
22.14519266909464         35.32728994047555        13.969710349957715
22.424359934404865        34.82124654761775        13.823453867454006
22.14519266909464         34.99395660714221        13.700712692089635
22.14519266909464         34.660623273808866       13.439008436532912
22.424021320692948        35.48818858568103        14.366777779943325
22.703188586003172        35.31547852615657        14.461406298732232
22.702849972291254        35.64908723088651        14.742161132359245
22.704142279000795        33.98281500172176        13.412048875962029
22.424769987262003        34.155210001147836       13.316571995254929
22.145397695523208        34.32760500057391        13.19038603632964
22.424769987262003        33.82187666781451        13.07176604411226
22.145397695523208        33.99427166724058        12.950155187208827
22.145397695523208        33.660938333907254       12.717377406089007
22.424564960833433        34.48822827438279        13.566044878539671
22.703937252572224        34.31583327495672        13.662372242328546
22.703732226143657        34.64885154819167        13.920631714324518
22.423877151816335        33.4880611028849         12.834903970662054
22.70235660810946         33.31518387186254        12.930935832275384
22.70324944355513         33.64899943679215        13.168409467083775
23.539026919892027        34.48575442860914        14.375306258547178
23.26052701316638         34.65112622621497        14.32768936044718
22.982027106440736        34.8164980238208         14.26486303824813
23.26073203959495         34.318107952980014       14.064999527290926
22.982232132869306        34.48347975058584        14.000420332857319
22.982437159297874        34.15046147735089        13.743913733095876
23.53350542597574         30.489725653889234       11.65806044174139
23.256283452808823        30.652817521382076       11.597866256447212
22.979061479641903        30.815909388874914       11.525853772046535
22.701839506474982        30.979001256367752       11.442022988539241
23.254896920703487        30.31894528794255        11.406294144140592
22.97767494753657         30.482037155435386       11.334431994872565
22.700452974369647        30.645129022928224       11.250751546497973
22.976288415431235        30.148164921995864       11.147842925143365
22.699066442264314        30.3112567894887         11.06431281190145
22.697679910158982        29.977384556049174       10.8827067847497
23.53812075013939         29.492126000392496       11.106282371341175
23.257973803479256        29.65387885227806        11.042777696480297
22.977826856819117        29.815631704163614       10.968252500949804
23.259285894771594        29.321365159165545       10.867334036283157
22.979138948111455        29.4831180110511         10.793492875073042
22.698992001451316        29.64487086293666        10.708631193193227
22.980451039403793        29.150604317938587       10.622684958448144
22.700304092743657        29.312357169824146       10.538507310888704
23.256435362091374        29.9864120701103         11.222206936786554
23.536582308751505        29.824659218224742       11.285550427760132
23.535043867363623        30.157192436056988       11.469476451226898
23.536755966964648        26.471169444889004       9.646036675790448
23.25572711997177         26.644627556487432       9.587968959885792
22.974698272978888        26.818085668085857       9.520830966727098
23.256428303400327        26.308025116893532       9.441855442089372
22.975399456407445        26.481483228491957       9.37523991676335
22.976100639836005        26.144880788898057       9.23259272880654
23.534108720958894        27.492451143257966       10.10693321163032
23.256437964899217        27.657438748463065       10.045927905862701
22.978767208839535        27.822426353668156       9.97540715334956
23.253962289301267        27.32548202206674        9.891483360985069
22.976291533241586        27.490469627271832       9.821655706486737
22.973815857643636        27.158512900875508       9.670713189213094
23.25484470463652         26.985054789277086       9.738227234298385
23.535873551629393        26.811596677678658       9.79667100212961
23.534991136294146        27.152023910468312       9.950303180742893
23.53954442804661         28.492246256669777       10.590774847744171
23.26023501337641         28.6547786633504         10.527885269061464
22.9809255987062          28.817311070031018       10.455072032425395
23.26006176962436         28.32396882407094        10.364801407835639
22.980752354954156        28.48650123075155        10.292318262627619
22.980579111202108        28.15569139147209        10.133000109951215
23.259760454073998        28.98807191125797        10.695575621337838
23.539069868744203        28.82553950457735        10.758542626274167
23.538595309441796        29.158832752484923       10.930378467473195
23.25824986726179         27.990703786266998       10.203595575837928
23.535920623321466        27.825716181061903       10.264675594979204
23.537732525684035        28.15898121886584        10.425956140350515
24.36598361338882         28.010877427069172       10.731814885604399
24.09050388494142         28.17133370360271        10.69179340104655
23.81502415649401         28.331789980136243       10.64478005509315
24.088691982578844        27.838068665798772       10.527502359330228
23.813212254131443        27.998524942332306       10.480225180538136
23.811400351768867        27.66525990452837        10.319208468005545
23.540209688765408        33.488549027941254       13.613716071497285
23.261520552177203        33.65330435253476        13.561491201589304
22.982831415588997        33.81805967712826        13.494268803077542
23.26062771673154         33.31948878760515        13.317977186097359
22.981938580143336        33.48424411219865        13.250692090892429
22.981045744697667        33.15042854726904        13.013281152777209
23.261126295886076        33.98570615275739        13.809785623869617
23.53981543247428         33.82095082816388        13.860659986039717
23.539421176183154        34.153352628386514       14.114523381723004
24.365056861926078        34.0120962555557         14.458750408683764
24.08971354791473         34.16998231324018        14.441407250260148
23.81437023390338         34.32786837092466        14.413592533547934
24.090107804205857        33.837580513017556       14.184600698834355
23.814764490194506        33.995466570702035       14.154797819422951
23.815158746485633        33.6630647704794         13.902922586438823
23.816225183042757        33.32893956883724        13.656377913676744
24.092240677320106        33.16933010973322        13.689066305946355
24.36825617159745         33.0097206506292         13.71178124830609
24.09117424076298         33.50345531137538        13.933497975775587
24.367189735040327        33.343845852271365       13.954099915202532
24.366123298483203        33.67797105391353        14.203089635328425
24.367526098068616        30.008641398258113       11.791677398812785
24.08951920737099         30.16900281680182        11.755185223741197
23.811512316673365        30.32936423534553        11.71064623805073
24.091057648758877        29.836469598969575       11.567956448495625
23.81305075806125         29.99683101751328        11.5227398551707
23.814589199449134        29.664297799681037       11.33949143933842
21                        40                       16.062861484733034
21.288675134594808        40.16666666666667        17.140629460175326
21.577350269189612        40.33333333333334        18.038316772473127
21.866025403784416        40.50000000000001        18.755923421626665
21                        40.333333333333336       16.394297045938476
21.288675134594804        40.5                     17.522957082124467
21.57735026918961         40.66666666666667        18.471536455165964
21                        40.66666666666667        16.72126784110506
21.288675134594804        40.833333333333336       17.90081993803463
21                        41                       17.043773870232773
21.288675134594808        41.16666666666667        18.22401836410871
21.577350269189612        41.33333333333334        19.200653667619473
21.866025403784416        41.50000000000001        19.97367978076491
21                        41.333333333333336       17.46901844497966
21.288675134594804        41.5                     18.661424608141193
21.57735026918961         41.66666666666667        19.65022158093739
21                        41.66666666666667        17.914563225905138
21.288675134594804        41.833333333333336       19.11913105835221
21                        42                       18.38040821300965
21.866025403784416        40.83333333333334        19.15686879532681
21.866025403784416        41.16666666666667        19.562787581706356
21.577350269189612        41.00000000000001        18.83360835505322
21.288675134594808        42.16666666666666        19.510921304229523
21.577350269189612        42.33333333333331        20.469919680603567
21.866025403784416        42.499999999999964       21.25740334213174
21                        42.33333333333334        18.633929273871964
21.288675134594804        42.49999999999999        19.838714091729898
21.57735026918961         42.66666666666664        20.871984194741785
21                        42.66666666666667        18.962018453897194
21.288675134594804        42.83333333333333        20.24107499839297
21.866025403784416        42.83333333333332        21.67586718804395
21.866025403784416        43.16666666666667        22.103154036875953
21.577350269189612        43                       21.285236068611326
21.866025403784416        41.83333333333333        20.396644681738238
21.866025403784416        42.16666666666664        20.82455253552716
21.577350269189612        41.99999999999999        20.057599154362546
22.702375257461366        47.980643041078764       28.65983006359897
22.423591972902383        48.15376202738584        28.446002443914445
22.1448086883434          48.326881013692905       28.14305677876516
22.423591972902383        47.82042869405251        28.219329606305877
22.1448086883434          47.993547680359576       27.933207156098508
22.1448086883434          47.66021434702625        27.697425712138376
22.423596493746075        48.48740100159034        28.639140245452268
22.702379778305055        48.31428201528327        28.871953181954645
22.702384299148743        48.64792098948779        29.048740857748918
22.143934128818195        47.32614566518713        27.426356551853097
22.421842853851977        47.15229133037426        27.67509696703696
22.699751578885756        46.978436995561395       27.840339626648234
22.42271741337718         47.48636001221338        27.962466073824444
22.700626138410957        47.312505677400516       28.144008679938032
22.70150069793616         47.64657435923964        28.417172158921495
21.288675134594808        46.166666666666686       24.205663359815624
21.577350269189612        46.33333333333336        25.334404166551934
21.866025403784416        46.50000000000002        26.178109866223934
21.000000000000004        46.33333333333334        23.016184129159235
21.288675134594808        46.500000000000014       24.467907055923277
21.577350269189612        46.666666666666686       25.634594875623172
21.000000000000004        46.66666666666667        23.243344508813315
21.288675134594808        46.83333333333334        24.733014448540843
21.866025403784416        46.83333333333334        26.498699661708038
21.866025403784416        47.166666666666664       26.804035833332215
21.577350269189612        47                       25.941910963486276
21.866025403784416        45.833333333333314       25.444452090404297
21.866025403784416        46.16666666666667        25.818754053792123
21.577350269189612        46                       24.98204410518821
22.421842853851977        46.81895799704094        27.359344459960923
22.143934128818195        46.9928123318538         27.123439024432844
22.143934128818195        46.659478998520484       26.80526787315283
22.701296890313227        45.980536651234054       26.801580160483365
22.42287306147029         46.15369110082271        26.664910773202216
22.144449232627352        46.32684555041136        26.457087341782387
22.42287306147029         45.820357767489355       26.28555022756145
22.144449232627352        45.99351221707801        26.087729162746076
22.144449232627352        45.660178883744656       25.703424832753853
22.422357957661134        46.486324548931826       27.02397687822872
22.700781786504066        46.31317009934317        27.171531839165986
22.70026668269491         46.64580354745228        27.51778499455431
23.536697687467658        46.48614644977282        28.018614505512648
23.257715651273692        46.65024329836901        28.012556781672544
22.978733615079722        46.81434014696521        27.953131822051034
23.25823075508285         46.3176098502599         27.666231856273036
22.979248718888883        46.48170669885609        27.61869204330427
22.979763822698036        46.14907325074698        27.26055374126326
22.700066187311876        44.97911907825956        25.592544525852844
22.422052592802725        45.15274605217303        25.487476694923927
22.14403899829357         45.32637302608649        25.30836317832643
22.422052592802725        44.81941271883969        25.066155023775906
22.14403899829357         44.99303969275316        24.89706515147645
22.14403899829357         44.65970635941982        24.472609881478483
22.422462827136506        45.48655190983119        25.893915141304127
22.70047642164566         45.31292493591772        26.01035976418588
22.700886655979442        45.646730793575884       26.413371642395923
23.534773663388386        45.48774859460991        26.90576807994636
23.256948072363336        45.65201128015129        26.91811722800469
22.97912248133828         45.81627396569267        26.883387921516952
23.25653783802955         45.31820542249313        26.5171057483074
22.978712247004495        45.48246810803451        26.488777922624593
22.978302012670714        45.14866225037635        26.07936456360968
23.25758941372309         45.98481056520559        27.300760191198545
23.535415004748142        45.82054787966421        27.29388818658815
23.536056346107898        46.15334716471851        27.664836995110242
22.701847169313325        43.978869219820936       24.297041033031352
22.423239914137024        44.152579479880615       24.201196560951907
22.14463265896072         44.32628973994028        24.039485916261643
22.423239914137024        43.8192461465473         23.76362554450293
22.14463265896072         43.99295640660697        23.60848538693929
22.14463265896072         43.659623073273664       23.17769982970175
22.42264625346987         44.48599609936015        24.637370189888205
22.701253508646175        44.31228583930047        24.73626432568728
22.700659847979026        44.645702458780015       25.168098823294443
22.70058477956616         42.97817827847549        22.962264562605537
22.422398320972246        43.152118852317          22.87991372985802
22.14421186237833         43.326059426158515       22.7389135051988
22.422398320972246        42.818785518983645       22.437346905492014
22.14421186237833         42.992726092825166       22.29957516713984
22.14421186237833         42.65939275949181        21.869059832000783
22.422819117554635        43.48568249943215        23.322107152417143
22.701005576148546        43.31174192559064        23.407865083220777
22.701426372730936        43.64530557270579        23.85279057336279
21.288675134594808        39.166666666666664       16.124246088234358
21.577350269189612        39.33333333333332        16.940038930994184
21.866025403784416        39.49999999999998        17.62078712685172
21                        39.333333333333336       15.44700417804629
21.288675134594804        39.49999999999999        16.43921810759682
21.57735026918961         39.66666666666665        17.296387390245275
21                        39.666666666666664       15.743488473433146
21.288675134594804        39.83333333333332        16.77707884287242
21.866025403784416        39.83333333333332        17.990105733105253
21.866025403784416        40.166666666666664       18.368484498030142
21.577350269189612        40                       17.662822002023493
21.866025403784416        38.833333333333364       16.903881583820514
21.866025403784416        39.16666666666667        17.263570094347777
21.577350269189612        39.000000000000014       16.631509482488262
22.700235244639316        39.984209500688166       19.14841937864679
22.422165297687684        40.15613966712545        19.06110125407431
22.144095350736052        40.32806983356273        18.930269268400863
22.422165297687684        39.82280633379211        18.66925526646564
22.14409535073605         39.994736500229386       18.540626812798262
22.144095350736052        39.661403166896044       18.160044515867245
22.69987261816316         40.97917701617015        20.363087565527294
22.421923546703578        41.152784677446775       20.28130900051069
22.143974475243997        41.32639233872339        20.15150640558986
22.421923546703578        40.81945134411344        19.868041366858233
22.143974475243997        40.99305900539005        19.739426489234305
22.143974475243997        40.65972567205672        19.332319985558136
22.42204442219563         40.487795505619445       19.4604496503685
22.70011436914726         40.31586533918216        19.54506545407795
22.69999349365521         40.647521177676154       19.94995484970482
23.532401624952964        40.48972221124254        20.448806990782632
23.25489195602303         40.652873812885076       20.44708215068774
22.977382287093093        40.816025414527616       20.418509008935956
23.25501283151508         40.32121797439108        20.038561779761306
22.977503162585144        40.484369576033615       20.00768246556145
22.9776240380772          40.15271373753963        19.605099242382714
22.980167793709228        39.8194292575632         19.20924072143891
23.26010034277914         39.65464901443822        19.245102407744938
23.540032891849048        39.48986877131325        19.256004437564865
23.257556587147107        39.98793349441465        19.637877702670767
23.53748913621702         39.823153251289675       19.645696506472547
23.53494538058499         40.15643773126611        20.043297357545065
23.539290533768305        36.483077337349854       16.102271687279465
23.26014527721944         36.649096240722486       16.067239922436073
22.98100002067057         36.81511514409511        16.013475950500272
23.26036414203865         36.316283536772055       15.758093700422368
22.98121888548978         36.48230244014468        15.702562231170724
22.98143775030899         36.149489736194255       15.40036706893959
22.98021891856525         37.148659513258806       16.33332259822383
23.259364175114115        36.982640609886175       16.384773585269336
23.53850943166298         36.816621706513544       16.417492365222405
23.258583073008786        37.31618497904987        16.710685651910076
23.537728329557652        37.15016607567725        16.741091446972803
23.53694722745233         37.483710444840945       17.073068932530706
22.700886606211846        38.98359395310865        17.999678178012985
22.422599538736037        39.15572930207243        17.911529274429753
22.14431247126023         39.3278646510362         17.78523225737598
22.422599538736037        38.822395968739116       17.54933360274867
22.144312471260225        38.994531317702894       17.42552590528347
22.14431247126023         38.661197984369586       17.063348075167745
22.42238241821186         39.489267817932266       18.28637915555137
22.70066948568767         39.31713246896849        18.374565681765166
22.700452365163493        39.650670984828324       18.757479415309785
23.260317463303316        39.321110498578385       18.857397856226562
22.980384914233404        39.48589074170336        18.819918464011224
22.98060203475758         39.152352225843515       18.438622436375915
22.978919299268448        38.81776291393786        18.06323403035099
23.25695199232505         38.651931874767065       18.10471444957929
23.534984685381648        38.486100835596275       18.12411943569811
23.25863472781418         38.986521186672725       18.477022299389528
23.53666742087078         38.820690147501935       18.493346729293485
23.538350156359915        39.15527945940759        18.870641729915775
22.700606160526874        37.98152653270164        16.929168036276184
22.422412574946055        38.15435102180112        16.842128356588542
22.144218989365235        38.32717551090058        16.712979542919776
22.422412574946055        37.82101768846779        16.50014191883718
22.144218989365235        37.99384217756726        16.37962472518975
22.144218989365235        37.66050884423394        16.045602555791007
22.422506056841044        38.48837349527011        17.19095941676413
22.700699642421863        38.31554900617064        17.276461624379486
22.700793124316853        38.64957147963965        17.633298338291752
22.422828776144332        37.487553526723154       16.17057648875626
22.70143856292343         37.31459820921237        16.262985617443036
22.70102236172515         37.64806237095701        16.592381705711162
23.256858510430057        38.31790940129807        17.742928986769872
22.978825817373455        38.48374044046886        17.69915137908561
22.978732335478465        38.14971796699986        17.344611853629193
23.258166871810513        37.64964914079451        17.04623455990454
22.979386516168695        37.81558783674808        16.998267594486364
22.97980271736697         37.48212367500344        16.662099975206736
23.257512691120283        37.98377927104629        17.390191528297564
23.5362930467621          37.81784057509272        17.41463861017371
23.535638866071874        38.151970705344496       17.764988777896242
23.53708145340955         47.48687662757454        28.94218323222646
23.258846054760156        47.65146543207595        28.90702218830962
22.980610656110763        47.81605423657736        28.81290446543381
23.257971495234955        47.317396750236824       28.634291568288525
22.979736096585555        47.48198555473823        28.55521020308447
22.978861537060354        47.14791687289911        28.26701036642908
23.25784357325432         46.983820024302915       28.33636401347423
23.536825609448286        46.81972317570672        28.35235042473814
23.536953531428917        47.15329990164063        28.660206666976023
24.36497061848626         51.01005818087027        30.02713741859454
24.089078720254236        51.167497423819924       29.941585939177074
23.813186822022207        51.32493666676956        29.806053425830118
24.089543821739056        50.83417254838595        30.053084313635566
23.81365192350703         50.9916117913356         29.93709856325983
23.81411702499185         50.65828691590163        30.03083969207421
23.813508406946738        51.658312259533545       29.639191184853004
24.089400305178764        51.500873016583895       29.793691961428568
24.36529220341079         51.343433773634246       29.898211704074754
24.08972189010329         51.834248609347874       29.611835844322073
24.365613788335317        51.676809366398224       29.735323850196814
24.365935373259852        52.01018495916221        29.53847385696099
23.815967926450046        52.32651626436152        29.20890550546818
24.090951649854947        52.168350611761866       29.39838874952581
24.091412559700846        52.500741741583134       29.154812748454017
24.366396283105747        52.34257608898347        29.312379535148565
24.366857192951645        52.67496721880474        29.059495297424732
23.81473816669839         51.99241426194753        29.440300611497356
24.63791419933491         52.84389214883171        28.93567118863558
24.908510295872276        52.680425949037414       29.052712296459333
25.17910639240964         52.51695974924312        29.130944467260445
24.909816155329338        53.01217052448038        28.781485385326167
25.1804122518667          52.84870432468608        28.87716292784028
25.181718111323757        53.18044890012905        28.600147341805425
24.908049386026377        52.34803481921615        29.29735183850468
24.637453289489013        52.511501019010446       29.19782803647606
24.63699237964311         52.17910988918918        29.43319496840481
23.537173443370765        43.485833750524996       24.345551793270825
23.258731352018287        43.65017890695698        24.36741290571815
22.980289260665806        43.81452406338896        24.35124265230505
23.258310555435898        43.31661525984183        23.922583346061792
22.979868464083417        43.48096041627381        23.906702642642532
22.979447667501027        43.14739676915866        23.461487602506736
23.537108442496365        44.485928797437055       25.65449952328461
23.25809435743487         44.65032555771123        25.67768109001749
22.979080272373373        44.81472231798539        25.65702942420699
23.25868801810202         44.316908938231684       25.246513977684213
22.979673933040523        44.48130569850585        25.229223016761043
22.980267593707673        44.147889079026314       24.794027814266443
23.258709685060154        43.98354392259433        24.809276230843015
23.537151776412628        43.819198766162344       24.78649328155938
23.537130109454495        44.1525637817997         25.222809191563933
23.257316097732208        44.984265490102175       26.10271193928285
23.536330182793705        44.819868729828          26.082226082412312
23.53555192309104         45.15380866221896        26.4993156012996
24.365035886748682        47.00958639487818        28.792311589362217
24.089051075635638        47.1686831391103         28.881846648252363
23.813066264522593        47.327779883342416       28.931803862540484
24.08892315365501         46.83510641317639        28.58194555912174
23.812938342541962        46.994203157408506       28.640865035349897
23.812810420561334        46.660626431474604       28.324046531171916
24.365655185968773        44.008858137087834       25.421434636763106
24.089472938144638        44.16788169053758        25.52691589767901
23.8132906903205          44.32690524398731        25.604604193186084
24.08949460510277         43.83451667490023        25.09744873220476
23.813312357278633        43.993540228349964       25.174025444588708
23.813334024236767        43.66017521271261        24.738821117707282
23.813480751414993        44.660516560434814       26.031533888562464
24.089662999239128        44.50149300698507        25.951859415177264
24.365845247063262        44.34246945353533        25.844391976383537
24.089853060333617        44.835104323432574       26.36915020091478
24.366035308157752        44.67608076998283        26.25969658424298
24.366225369252245        45.00969208643033        26.667348460341547
24.08907480063096         45.16904425582352        26.777785826537478
23.811924232009673        45.32839642521672        26.857259033072452
23.81270249171233         44.99445649282576        26.449714980937753
23.81137375382406         45.66168164415289        27.24973417689744
24.088524322445345        45.502329474759705       27.17144122253153
24.36567489106663         45.3429773053665         27.062184108504606
24.087973844259732        45.835614693695874       27.55062569417826
24.365124412881016        45.67626252430268        27.44254883232029
24.364573934695404        46.00954774323886        27.808442631788697
23.812656436543577        46.327280214261506       27.985166527659885
24.08861518561949         46.16841397875018        27.915109236418495
24.088769169637246        46.501760195963286       28.259308486710548
24.364727918713164        46.34289396045196        28.157961128860485
24.36488190273092         46.676240177665065       28.485917448051637
23.812015095183817        45.9944809292072         27.626036001338484
24.36587046278807         38.01077314096471        18.09993692045583
24.08890853698593         38.1692157058419         18.12289353743671
23.81194661118379         38.327658270719084       18.130954375850777
24.08956271767616         37.83508557559012        17.771230429966934
23.81260079187402         37.993528140467305       17.775557493214926
23.813254972564245        37.65939801021553        17.428941100658555
23.53907520477765         35.486766347973536       15.206209594492472
23.260220589378214        35.65207621052117        15.164417899411823
22.981365973978775        35.81738607306882        15.10537863219131
23.260559203090132        35.31846750579123        14.87780837380302
22.981704587690693        35.48377736833887        14.818608539150983
22.98204320140261         35.15016866360893        14.538014272955493
23.260543108128257        34.9847968660031         14.599074896419053
23.539043014853902        34.81942506839727        14.644926095783447
23.539059109815774        35.153095708185404       14.921893874431866
23.26029236570843         35.98417987364661        15.45710708770938
23.53914698110787         35.81887001109897        15.496599534339353
23.539218757438086        36.15097367422441        15.795286898601674
24.3650978306426          36.01027024310971        16.140213127140488
24.089828731684506        36.167872607856424       16.140044315032583
23.814559632726404        36.32547497260314        16.12739716841223
24.089756955354286        35.83576894473099        15.838469232894788
23.814487856396184        35.993371309477695       15.823117233004513
23.814416080065968        35.66126764635226        15.527134722012091
23.815223486277986        35.32742146859316        15.237415446183185
24.091371767778323        35.168076589212774       15.257227868205872
24.36752004927866         35.00873170983239        15.26564686056056
24.0905643615663          35.50192276697187        15.544071962887166
24.36671264306664         35.34257788759149        15.549615774094235
24.36590523685462         35.6764240653506         15.84113786295422
23.81519129635424         34.660080189016895       14.680537470780145
24.090534610365587        34.50219413133241        14.705860485009255
24.36587792437694         34.34430807364792        14.720711940949768
24.091355672816448        34.834405949424635       14.977317671451281
24.3666989868278          34.676519891740156       14.989677424908688
23.815207391316115        34.99375082880502        14.955302487775645
22.13823622319974         25.327283038676175       8.43628892991418
22.41044704261506         25.154566077352357       8.526848697195955
22.682657862030382        24.98184911602854        8.604786785341867
22.414818747362162        25.487861858977038       8.662203175376103
22.687029566777483        25.315144897653216       8.74152630001749
22.691401271524583        25.648440679277897       8.879346883550816
23.51324972764649         25.462979229887214       9.203069442918414
23.24075747718822         25.635898306892337       9.149478132689737
22.96826522672995         25.808817383897455       9.087871163697594
23.23638577244112         25.302602525267655       9.008637019777783
22.963893521982854        25.475521602272778       8.947999781046061
22.95952181723575         25.142225820648093       8.809209467252257
24.3520208700357          25.007650340648695       9.364264073477274
24.356035472993753        25.341805072419106       9.50747878334019
24.360050075951804        25.675959804189514       9.652790259077689
24.364064678909855        26.010114535959925       9.800198500689836
24.0724304892393          25.159426637061536       9.316243763016857
24.076445092197346        25.493581368831943       9.459457293438694
24.080459695155398        25.82773610060235        9.604767589735175
23.792840108442896        25.311202933474373       9.262512219497237
23.796854711400943        25.64535766524478        9.405724570478082
22.96322779040081         24.80274551064992        8.673896061986156
23.24379771877124         24.6236419052713         8.735281710084045
23.524367647141666        24.444538299892685       8.788943729635507
23.24009174560618         24.96312221526948        8.871333657970302
23.520661673976605        24.784018609890857       8.92573422014203
23.516955700811547        25.123498919889034       9.063776124569692
24.076136462404357        24.81994632706336        9.175798908691274
23.796546081607953        24.971722623476197       9.122643133160084
23.80025205477301         24.63224231347802        8.984025460744018
23.248592890294276        25.971961711892934       9.294543385895151
23.52108514075254         25.799042634887808       9.348478384220353
23.528920553858594        26.135106039888406       9.496134128511041
23.812525537613052        26.31748447524598        9.703507460738733
23.804690124506998        25.981421070245382       9.55349261411399
24.088295108261452        26.163799505602952       9.754894735705195
22.41044704261506         24.821232744019024       8.396478138183273
22.138236223199737        24.993949705342843       8.308309237349473
21.866025403784416        25.166666666666657       8.207518657379755
22.13823622319974         24.660616372009507       8.177678322354158
21.866025403784416        24.833333333333325       8.079278608832418
21.866025403784416        24.499999999999996       7.9483873378546965
21                        25.999999999999993       7.568838826502685
21.288675134594808        26.16666666666666        8.038930444801125
21.577350269189612        26.33333333333332        8.424331141948251
21                        26.33333333333333        7.699168840664427
21.288675134594804        26.499999999999993       8.179583975866162
21                        26.666666666666664       7.8317796298835205
21.577350269189612        25.66666666666666        8.159532962577167
21.577350269189612        25.999999999999993       8.290379657336784
21.288675134594804        25.83333333333333        7.904776743579243
21                        24.999999999999996       7.2742694725547175
21.288675134594808        25.166666666666664       7.6898457292344915
21.577350269189612        25.33333333333333        8.042791732881739
21                        25.333333333333332       7.375537493155622
21.288675134594804        25.499999999999993       7.798850354382658
21                        25.666666666666664       7.473727277804945
21.577350269189612        24.666666666666664       7.807227536319511
21.577350269189612        24.999999999999996       7.926335245815843
21.288675134594804        24.83333333333333        7.582521581219519
21.000000000000004        24.000000000000004       6.940831940652277
21.288675134594808        24.166666666666668       7.3698760225876185
21.577350269189612        24.33333333333333        7.705727821654999
21.000000000000004        24.333333333333336       7.037851310397345
21.288675134594808        24.499999999999996       7.469135564792284
21                        24.666666666666664       7.148997154364844
21.275764861627508        23.822981266070254       7.201437332512448
21.55152972325501         23.645962532140505       7.3975677701778775
21.827294584882512        23.468943798210756       7.529223253648646
21.564439996222312        23.98964793273692        7.553823204626657
21.840204857849812        23.812629198807166       7.67329543247112
21.853115130817116        24.15631459940358        7.813016793873155
23.815989921274824        26.65037025827538        9.852771510637316
24.091759491923224        26.496685288632357       9.903976891468696
24.367529062571624        26.343000318989326       9.949098762318284
24.095223875584995        26.829571071661753       10.055807181596592
24.370993446233395        26.675886102018726       10.100747158311098
24.37445782989517         27.00877188504813        10.25514368866819
23.81422509060432         27.33122472385469        10.163121253329763
24.094341460249744        27.16999830445141        10.212524745675701
24.091516721414294        27.504033485125092       10.368314130635587
24.371633091059717        27.342807065721807       10.41063524391226
24.368808352224267        27.676842246395488       10.56952564289095
23.815107505939572        26.990797491065035       10.00644745584651
25.186425384900303        25.515500364687608       9.889235545166201
24.912305149570155        25.680371755111715       9.864120824196377
24.638184914240004        25.845243145535818       9.834441809370903
24.908290546612104        25.346217023341303       9.717499914296171
24.634170311281952        25.511088413765407       9.687427233614782
24.6301557083239          25.176933681995          9.542509423733195
24.63612665110899         26.17917404948575        9.98141700763755
24.91024688643914         26.01430265906164        10.01061196161929
25.184367121769288        25.849431268637534       10.035242621745397
24.908188623308128        26.34823356301157        10.159640361643268
25.182308858638272        26.183362172587465       10.18378696092564
25.180250595507264        26.517293076537392       10.334868562706982
24.9116530069699          26.681119346040973       10.312979208884093
24.64305541843253         26.844945615544553       10.28640425087117
24.639591034770763        26.51205983251515        10.132536562072165
23.81063656298972         30.66358639249899        11.90494753281591
24.088643453687343        30.503224973955277       11.948508602401114
24.366650344384965        30.34286355541157        11.984022861367496
24.087767700003695        30.83744713110874        12.146739766809915
24.36577459070132         30.677085712565027       12.181276109671035
24.364898837017673        31.011307869718486       12.383437143723405
22.98107362800234         31.14822905743744        11.722095761330255
23.258295601169255        30.9851371899446         11.793653411517912
23.535517574336172        30.82204532245176        11.853392762599178
23.26030774952969         31.31745685850713        11.994551550672687
23.537529722696608        31.154364991014287       12.05383606754096
23.539541871057043        31.486684659576817       12.259390356566678
24.08977984836413         31.169766799671265       12.350448086477499
23.814660859710585        31.328225729624037       12.309099157425191
23.81264871135015         30.995906061061515       12.104467853078638
22.70236197888401         31.98086240563291        12.047140455705508
22.42358312051748         32.15390827042195        11.95303118109512
22.14480426215095         32.326954135211          11.835560716295685
22.42358312051748         31.820574937088622       11.748673066018096
22.14480426215095         31.99362080187766        11.633680544897361
22.14480426215095         31.66028746854433        11.433437839224322
22.423283718444075        32.487410237521956       12.1638668039063
22.702062576810604        32.31436437273291        12.25817053007702
22.701763174737202        32.64786633983292        12.475666368687463
22.144630104681273        31.32633375212261        11.235702481533725
22.423234805578126        31.15266750424518        11.349231885938769
22.423408963047805        31.486621220666898       11.546067158777522
22.70201366394466         31.31295497278947        11.637958176526148
22.702187821414334        31.646908689211187       11.839663998914872
23.260481906999367        31.651410574928846       12.20125334306589
22.981421942941687        31.816136490280876       12.13050337611216
22.981247785472014        31.482182773859158       11.92341425152024
23.538500923572737        32.4875873761578         12.908840147729697
23.259488539936427        32.652181019749506       12.852523424728606
22.980476156300114        32.81677466334122        12.782786032664337
23.25978794200983         32.3186790526495         12.629539096030442
22.980775558373516        32.483272696241215       12.559313066890512
22.981074960446918        32.1497707291412         12.34230586535573
23.260134924504598        31.985044813789173       12.412501405367733
23.539194888562275        31.82031889843714        12.470083991926817
23.538847906067506        32.153953137297464       12.686567255647851
23.26005812833398         32.98583490367733        13.082026155363335
23.539070511970294        32.821241260085614       13.137350488886252
23.53964010036785         33.15489514401344        13.372309130142078
24.09167108892255         32.8356762258054         13.450628509359369
23.8156555946452          32.99528568490942        13.416455544705704
23.815086006247643        32.661631800981596       13.18298147583393
21.866025403784416        28.83333333333335        9.724931299338945
21.866025403784416        29.166666666666682       9.878850708967379
21.866025403784416        29.500000000000014       10.040822669360281
21.577350269189612        29.000000000000007       9.515017982197984
21.57735026918961         29.333333333333343       9.668954574954984
21.288675134594804        29.16666666666667        9.219205592858913
22.423085923952137        29.15322898447443        10.279707934338415
22.144555663868275        29.32661449223722        10.16920377817981
22.144555663868275        28.99328115890389        10.007319804242899
22.14324357257594         29.659128185349736       10.334951007089781
22.421773832659795        29.48574267758694        10.445667635319733
22.42046174136746         29.818256370699455       10.615579045552913
21                        29.333333333333336       8.860397016164313
21.288675134594804        29.500000000000007       9.389194450085293
21.57735026918961         29.66666666666667        9.840110996315444
21                        29.666666666666664       9.046958079988727
21.288675134594804        29.833333333333336       9.576923078043922
21                        29.999999999999996       9.25125891454561
21.288675134594808        30.166666666666657       9.746622188683169
21.577350269189612        30.333333333333314       10.177803332046285
21.866025403784416        30.499999999999975       10.544802344634958
21.000000000000004        30.333333333333332       9.330592120287198
21.288675134594808        30.49999999999999        9.88757230404405
21.577350269189612        30.666666666666647       10.380370357026406
21.000000000000004        30.666666666666664       9.443035448226308
21.288675134594808        30.83333333333332        10.0616325416024
21.866025403784416        30.83333333333333        10.727821487547107
21.866025403784416        31.166666666666686       10.913365631110036
21.577350269189612        31.000000000000004       10.533400283208966
21.866025403784416        29.833333333333336       10.206465729473411
21.866025403784416        30.166666666666654       10.37445895456495
21.577350269189612        29.999999999999993       10.00778208169159
22.42323480557813         30.819334170911826       11.160212320171599
22.144630104681273        30.993000418789254       11.047158126543147
22.144630104681273        30.6596670854559         10.861138772203486
22.42046174136746         30.151589704032776       10.793241795580709
22.14324357257594         30.325794852016372       10.680606982209149
22.143243572575937        29.99246151868305        10.506603912160275
22.421848273472794        30.485461937472298       10.974310704153767
24.63908353417416         60.17581071607574        20.243478946600586
24.909883326570785        60.01232867032043        20.537490172309283
25.18068311896741         59.84884662456512        20.81350814774496
24.911460053128522        60.344215545642484       20.151772830633355
25.18225984552515         60.18073349988718        20.42768329744645
25.183836572082893        60.512620375209245       20.048351730734097
24.91041554819785         60.67928575791616        19.767794541570247
24.636994524312804        60.845951140623086       19.47146391240492
24.63803902924348         60.51088092834941        19.853447673009295
25.45273759493978         58.67797316616205        22.274184380374567
25.72636879746989         58.50565324974768        22.51858960352678
26                        58.33333333333333        22.741317997985178
25.72636879746989         58.83898658308101        22.11970079388189
25.999999999999996        58.66666666666666        22.347583455744015
25.999999999999993        58.999999999999986       21.955756569067926
25.72636879746989         59.17231991641435        21.724732262935447
25.452737594939776        59.344639832828705       21.474755500456
25.45273759493978         59.01130649949537        21.872199005399988
25.452737594939784        59.67797316616205        21.082003590986368
25.72636879746989         59.50565324974768        21.33487047367789
25.999999999999993        59.33333333333332        21.568784900022454
25.72636879746989         59.838986583081024       20.949526921213483
25.999999999999996        59.66666666666666        21.18633146777018
26                        60                       20.808396272311043
25.727945524027632        60.170873458403086       20.57124194899336
25.45589104805526         60.34174691680616        20.31789376846765
25.45431432149752         60.0098600414841         20.69670203793396
25.45273759493976         62.34463983282877        18.166267661954365
25.726368797469874        62.17231991641438        18.41998443420067
25.999999999999996        61.99999999999999        18.661816108094907
25.726368797469874        62.50565324974771        18.085958153096815
25.999999999999993        62.33333333333333        18.32674230109694
25.999999999999996        62.66666666666666        17.99852113242597
25.455891048055264        60.675080250139494       19.942616040025452
25.727945524027632        60.50420679173641        20.197129226155575
26                        60.33333333333333        20.435448555077798
25.727945524027632        60.83754012506974        19.829138201949988
26                        60.66666666666666        20.06862253647671
26                        60.99999999999999        19.7079182165077
25.17910639240964         61.51695974924309        18.938278442735598
25.452737594939762        61.344639832828726       19.208611423621505
25.72636879746988         61.17231991641435        19.46515801487888
25.45273759493976         61.67797316616206        18.853602251173257
25.726368797469878        61.50565324974769        19.10998789017376
25.999999999999996        61.33333333333332        19.352587139545726
25.726368797469874        61.838986583081024       18.76144813962628
25.999999999999993        61.66666666666666        19.00388643674141
25.45431432149751         61.0098600414841         19.571982142582314
25.180683118967387        61.18217995789847        19.30103969358612
25.182259845525138        60.847400166553854       19.671064122918875
25.452737594939755        62.01130649949541        18.506334554577666
25.179106392409636        62.18362641590979        18.239335871176927
25.179106392409636        61.85029308257644        18.585206754970205
24.635417797755057        61.1807309319677         19.096353175741722
24.908838821640096        61.01406554926078        19.391595369330982
24.907262095082345        61.34884534060539        19.022659375574264
24.63733060061363         61.84560687944708        18.376719743623738
24.908218496511633        61.68128331434508        18.664169034069573
24.908218496511633        62.01461664767844        18.31283377720251
24.636374199184342        61.51316890570739        18.732516346371458
23.53994061180419         48.48881366201459        29.603877888822552
23.260756681200274        48.65306242924049        29.527636750211133
22.981572750596353        48.81731119646639        29.38974181759758
23.260752160356585        48.31942345503599        29.353540021704667
22.981568229752664        48.48367222226189        29.23196733672797
22.981563708908975        48.15003324805737        29.038857413296952
23.25979910755837         47.98544444355596        29.146627392801445
23.53803450620776         47.82085563905456        29.195440693347066
23.538987559005975        48.15483465053457        29.416005578879137
23.538607478071786        49.48958904275369        29.952862679998557
23.25942165750103         49.65370804218048        29.824642371236926
22.98023583693027         49.81782704160727        29.63178639321889
23.25986792537867         49.32024601639989        29.76319911575098
22.98068210480791         49.48436501582668        29.59030118950013
22.981128372685554        49.15090299004609        29.508975919412173
23.26031230328947         48.98665422282019        29.664166752511086
23.539496233893388        48.822405455594286       29.757703791607703
23.539051855982585        49.155997249173986       29.87403205533313
23.259449240891982        49.98464545573502        29.846314019511457
23.538635061462738        49.82052645630823        29.993463749163695
23.53866264485369         50.151463869862766       29.99597737380104
24.37099111916158         49.00970372821833        30.03105968404471
24.093529905464983        49.169665499730115       30.05380597946091
23.816068691768386        49.329627271241904       30.027740311445545
24.093974283375786        48.836073706150415       29.940989738814046
23.816513069679186        48.9960354776622         29.93191687878943
23.81695744758999         48.662443684082504       29.79859580707331
23.814182971457697        49.663488199259334       30.08389098245634
24.091644185154294        49.50352642774753        30.12761604266149
24.36910539885089         49.34356465623574        30.122529139435017
24.089758464843612        49.83738735576496        30.16392729363953
24.36721967854021         49.67742558425317        30.1764997826029
24.365333958229524        50.0112865122706         30.192971613548305
23.81423813823961         50.32536302636841        30.087264955463134
24.089786048234565        50.168324769319504       30.16478764200898
24.08966493498681         50.501248658852724       30.127269897744537
24.36521284498177         50.34421040180382        30.17436138840828
24.36509173173401         50.67713429133704        30.11908332342373
23.814210554848653        49.99442561281386        30.104621691223606
25.17910639240964         50.51695974924316        30.0314058529838
24.90772780110185         50.68132589311887        30.070698066463414
24.636349209794055        50.84569203699456        30.069275255000292
24.9078489143496          50.34840200358565        30.123923183459333
24.636470323041806        50.512768147461344       30.141860765912806
24.636591436289564        50.179844257928124       30.177778436980788
25.17910639240964         46.516959749243206       28.32523947592617
24.90774955718932         46.68116863112154        28.50912220260448
24.636392721969003        46.84537751299985        28.664812907083174
24.907595573171562        46.34782241390843        28.192016786794245
24.636238737951242        46.51203129578675        28.35306312852274
24.63608475393348         46.17868507857364        28.019751172081733
25.456766317146233        57.342276807251665       23.913066474312004
25.728383158573116        57.17113840362583        24.13252360353731
26                        56.99999999999999        24.32779419616182
25.72838315857312         57.50447173695916        23.7284725009515
26                        57.33333333333333        23.930841924711952
26                        57.66666666666666        23.53389725792171
25.72636879746988         56.83898658308105        24.534355823795988
25.454751956042998        57.010124986706884       24.32173673460627
25.45273759493976         56.67797316616211        24.729641230344093
25.452737594939762        56.34463983282879        25.13752571058056
25.72636879746988         56.172319916414395       25.333836018535706
26.000000000000004        56.00000000000001        25.502581339671632
25.72636879746988         56.50565324974772        24.935925377422258
26                        56.33333333333333        25.114644537681084
26                        56.66666666666666        24.723048823177777
25.728225718621964        55.839010085713          25.72557080578811
25.454594516091838        56.01133000212738        25.539608586617597
25.456451437243913        55.67802017142598        25.935615353897504
25.456451437243913        55.34468683809264        26.324699870581384
25.728225718621957        55.17234341904632        26.486565333675763
26                        55                       26.61831137328292
25.72822571862196         55.50567675237966        26.110456791181566
26                        55.33333333333333        26.255178804978257
26                        55.66666666666667        25.883268793774516
25.727442810879268        54.83847990599381        26.85459692532062
25.455668529501224        55.01082332504012        26.705861528711406
25.454885621758535        54.676959811987615       27.075258646020636
24.636349209794055        51.17902537032788        29.960256922113338
24.907727801101846        51.01465922645218        29.980752169097638
25.179106392409636        50.85029308257647        29.96053239113934
24.907727801101846        51.34799255978548        29.85801032297875
25.179106392409636        51.18362641590978        29.856862980541564
25.17910639240964         51.51695974924309        29.720397621190575
24.636992379643115        51.845776555855835       29.640105152964395
24.908049386026377        51.68136815254947        29.700746407707637
24.908049386026377        52.01470148588281        29.51388364811814
25.179106392409636        51.85029308257643        29.55358228657125
25.179106392409636        52.18362641590977        29.357097901927908
24.636670794718583        51.51240096309186        29.817162107217975
25.454885621758535        54.343626478654286       27.430774987013468
25.727442810879268        54.17181323932714        27.54829163970703
26                        54                       27.632846493463735
25.727442810879268        54.50514657266048        27.20822135806111
26                        54.33333333333333        27.30822227116493
26                        54.666666666666664       26.97004389777135
25.727674656926943        53.83739782519068        27.8735759092179
25.45511746780621         54.009211064517814       27.77187224375073
25.45534931385388         53.67479565038134        28.095926314448594
25.45534931385388         53.34146231704801        28.39917706660669
25.72767465692694         53.170731158524006       28.46409909163865
26                        53                       28.49466378425164
25.727674656926936        53.504064491857335       28.178656799028243
26                        53.33333333333333        28.227029951188964
26                        53.666666666666664       27.93975752092637
25.72636879746988         52.83898658308104        28.72808737869409
25.454043454396817        53.009717741605044       28.681296026459194
25.45273759493976         52.677973166162076       28.940180939697022
25.452737594939762        52.34463983282875        29.173112314662795
25.72636879746988         52.172319916414374       29.180828048598777
26                        52                       29.15409166906844
25.72636879746988         52.5056532497477         28.96681892269876
26                        52.33333333333333        28.95900479223437
26                        52.66666666666666        28.739195497295494
25.72636879746988         51.83898658308104        29.36858592783906
25.45273759493976         52.011306499495404       29.380067971616576
25.45273759493976         51.67797316616206        29.557354578546423
23.81492832082232         36.65834095381376        16.440280211885963
24.090197419780417        36.50073858906704        16.44946983118883
24.365466518738515        36.343136224320325       16.446181115979158
24.090566107876334        36.833604570277664       16.766922402073323
24.365835206834433        36.67600220553095        16.76017615954622
24.36620389493035         37.00886818674157        17.082198257841473
23.81336611661167         37.32542969214116        17.090029719347726
24.08978500577101         37.16714893944136        17.093072827784653
24.089673861723583        37.501117257515745       17.428076388508337
24.36609275088292         37.34283650481595        17.4132939979781
24.365981606835494        37.676804822890325       17.75254021884949
23.814147218716997        36.99188532297745        16.760965763713173
25.179106392084332        34.51695974946183        15.217233240084667
24.90857761114911         34.68088373625202        15.24134871458942
24.638048830213883        34.8448077230422         15.257486588081406
24.90775654869825         34.348671918159795       14.971696116367124
24.637227767763022        34.512595904949976       14.984675571144349
24.63640670531216         34.18038408685774        14.718868505900156
23.814765769080672        29.331444619320795       11.159712884436809
24.091410788021946        29.170763238249087       11.205516259992738
24.368055806963227        29.010081857177386       11.243692498008826
24.09123421839041         29.50361641860933        11.384469905638191
24.367879237331685        29.342935037537625       11.421821234398145
24.36770266770015         29.675788217897868       11.604482867999417
23.815714887685484        28.66485812350565        10.81272568804259
24.091194616132885        28.50440184697211        10.859201883788943
24.366674344580286        28.343945570438574       10.898686218139801
24.091885347324354        28.837469990341518       11.030364904797494
24.367365075771755        28.67701371380798        11.069312088941306
23.815240328383076        28.99815137141322        10.984185254905224
24.644226232561802        27.17793639100775        10.442619508903974
24.912823821099167        27.01411012150417        10.468387659584165
25.181421409636528        26.85028385200059        10.489470206074264
24.913994635228434        27.34710089696737        10.626898817722708
25.182592223765795        27.18327462746379        10.647174556880035
25.183763037895062        27.51626540292699        10.807981615124364
24.911169896392984        27.68113607764105        10.787794713675769
24.6385767548909          27.84600675235511        10.762405803835792
24.641401493726352        27.51197157168143        10.600813234502512
25.184217637565332        29.51902021207086        11.85010904844517
24.911987124399765        29.68222727413328        11.836525236900215
24.63975661123419         29.845434336195694       11.817048020356133
24.9121636940313          29.349374093773037       11.651822429259834
24.639933180865725        29.512581155835452       11.631099351129212
24.64010975049726         29.17972797547521        11.449683579114382
24.63885936826752         28.18013071932473        10.928762610123616
24.911452509769603        28.01526004461067        10.953162752098304
25.18404565127168         27.850389369896604       10.972360885681613
24.911735123146222        28.349384011580288       11.122214806481026
25.1843282646483          28.184513336866225       11.140424172199033
25.18461087802492         28.518637303835845       11.312171474676608
24.64024083065046         28.84626700606354        11.272025866490683
24.91242585433769         28.682452154949694       11.294852192046644
24.912294774184495        29.01591312436136        11.471247733867235
25.184479797871724        28.852098273247513       11.48730484569423
25.184348717718528        29.18555924265919        11.666617370283749
24.63955009945899         28.513198862694132       11.098516969174197
23.81507796523865         31.661347371094976       12.518938652353375
24.090196953892193        31.5028884411422         12.559028722609357
24.365315942545735        31.34442951118942        12.590758921059049
24.090614059420254        31.836010082613136       12.772843541544333
24.3657330480738          31.677551152660357       12.803314881197783
24.36615015360186         32.010672794131295       13.021105024139557
23.814384000249113        32.32861584881563        12.955445826816858
24.090267076925485        32.16964432147346        12.992867452286811
24.09096908292402         32.50266027363943        13.218722181504653
24.36685215960039         32.34368874629726        13.245278833558132
24.36755416559892         32.676704698463226       13.475504241613617
23.814730982743882        31.9949816099553         12.73429742540467
25.181894575454272        31.516760725651224       13.04659083118885
24.90997976817014         31.68139808181125        13.044623759224752
24.638064960886           31.84603543797127        13.03612849020834
24.909562662642074        31.348276440340314       12.830300028708399
24.63764785535794         31.512913796500335       12.820071553479236
24.637230749829875        31.1797921550294         12.609248799553253
24.638926093872698        33.845605412288265       14.45917230623664
24.91279532581931         33.679114569020825       14.45203929543303
25.186664557765923        33.51262372575339        14.437351376272991
24.910275937258778        34.01389324359031        14.708568764217814
25.18414516920539         33.84740240032287        14.690714114179013
25.181625780644858        34.182181074892355       14.950674735449564
24.913861762376435        33.34498936737866        14.20177928570922
24.63999253042982         33.5114802106461         14.206211914697066
24.641058966986943        33.17735500900393        13.95992257638691
24.6376790684809          32.180023023011124       13.258571517662244
24.90959387576504         32.015385666851095       13.264807080944061
25.181508683049174        31.850748310691074       13.26451444717348
24.909207983359934        32.349373251890945       13.490520158461177
25.18112279064407         32.184735895730924       13.487967818956005
25.180736898238973        32.518723480770774       13.716950946536413
24.63908308047796         32.84605492734306        13.720289744713176
24.909909989358468        32.68238920405692        13.722012977456599
24.911885875867448        33.01368928571779        13.958818080806251
25.182712784747956        32.850023562431645       13.950928321561982
25.184688671256936        33.181323644092515       14.19106179814087
24.63838107447943         32.51303897517709        13.486404831869216
24.639679875992506        30.177395985795243       12.007060420665473
24.911910389158077        30.014188923732824       12.024980363219631
25.184140902323648        29.850981861670405       12.037006900774644
24.911833653916393        30.346150573332373       12.218044249718337
25.184064167081964        30.182943511269954       12.22851351328337
25.18398743184028         30.514905160869503       12.424628885971332
24.63792836862521         30.84584030010216        12.403432618323333
24.910957900232745        30.68037273048583        12.417163199072643
24.91026028143741         31.01432458541307        12.621167766699358
25.183289813044944        30.84885701579674        12.626821839994788
25.182592194249608        31.18280887072398        12.834142488400623
24.638804122308855        30.511618142948702       12.202792626620017
26                        31                       13.005426946879375
25.727298191818093        31.172253575217077       13.024068303015248
25.454596383636183        31.344507150434147       13.037789597785071
25.72799581061343         30.838301720289834       12.81640691067508
25.45529400243152         31.010555295506908       12.827734730220904
25.455991621226854        30.67660344057967        12.62280755703905
22.979396559105247        41.150419440668536       20.842007068984334
23.25690622803518         40.987267839025996       20.86724108332265
23.534415896965115        40.82411623738346        20.865626796004186
23.25892050004733         41.32166186516692        21.29416170479447
23.53643016897727         41.15851026352438        21.28920829006254
23.53844444098942         41.4929042896653         21.719551472957747
22.7015599321032          41.97817147716769        21.64024338594381
22.42304842266361         42.152114318111785       21.562660256664245
22.144536913224012        42.32605715905587        21.435046908726868
22.42304842266361         41.81878098477847        21.12821718919601
22.144536913224012        41.99272382572256        21.001399971690553
22.144536913224012        41.659390492389235       20.572695987469828
22.422723371817927        42.485449918547715       21.99873827985384
22.70123488125752         42.31150707760362        22.078386509049082
22.700909830411838        42.64484267803955        22.519060234603046
22.422485984683593        41.485782831112616       20.703355311598614
22.70043505614317         41.312175169835996       20.785990605823223
22.700997494123186        41.645173323501844       21.211709212628694
23.259482938027347        41.654660018832764       21.723788407190646
22.980521435065274        41.816415748000225       21.69735237818598
22.97995899708526         41.483417594334384       21.268271940330365
23.5366017569868          42.48639303096885        23.0151452865461
23.25792943117992         42.6503214468044         23.03187700881015
22.97925710537304         42.81424986263994        23.014250100829955
23.258254482025603        42.31698584636847        22.588866198950807
22.979582156218722        42.48091426220401        22.571142531899103
22.9799072070644          42.14757866176808        22.130565565416596
23.258119993307908        42.98346835332311        23.476512143767053
23.536792319114788        42.81953993748756        23.45717805478297
23.536982881242775        43.15268684400628        23.900646890357837
23.258868710026473        41.98582293260061        22.15461409483968
23.537830212988545        41.824067203433145       22.147989661025196
23.537215984987675        42.15523011720099        22.579854265554687
24.36487837074632         42.00886935709905        22.831183091687688
24.088786166159817        42.16804391505565        22.915790524400848
23.81269396157331         42.32721847301225        22.977111256020393
24.08940039416069         41.8368810012878         22.486037835487153
23.813308189574183        41.9960555592444         22.544589401067746
23.813922417575057        41.66489264547655        22.115493962577183
23.811761714322397        38.66097176278326        18.494048955252826
24.088723640124535        38.50252919790607        18.481694494300395
24.365685565926675        38.34408663302888        18.454444254781286
24.088538743263143        38.83584268997025        18.84851313903681
24.365500669065284        38.67740012509306        18.816969276979393
24.365315772203893        39.010713617157236       19.187511987050097
24.09022147875228         39.17043200187591        19.226575867043046
23.815127185300664        39.33015038659458        19.24940668388129
23.81344444981153         38.99556107468892        18.867693966053576
23.814405642678572        41.33240392715648        21.68826342465396
24.09036684436772         41.17190356464765        21.637138364517817
24.36632804605687         41.01140320213882        21.5661762925491
24.089883619264203        41.50439228296772        22.05954973664869
24.365844820953352        41.343891920458894       21.983768498887834
24.365361595849837        41.67638063877897        22.405437431934004
24.088352572355568        40.83750953850673        21.215893907768823
23.81239137066642         40.99800990101555        21.262469604831885
23.810377098654264        40.66361587487464        20.84343747384667
23.816172602490226        39.6625312464391         19.636670017201176
24.09126689594184         39.50281286172043        19.608988637590098
24.36636118939345         39.343094477001756       19.56507419482437
24.0923123131314          39.83519372156495        19.99897562428226
24.367406606583014        39.675475336846276       19.950210618743757
24.368452023772576        40.0078561966908         20.342921258808193
23.81108509122617         40.329100206391956       20.432021511919544
24.089768557499372        40.168478201541376       20.39672626792811
24.089060564927472        40.502993870024056       20.803178018074945
24.367744031200672        40.342371865173476       20.744408797174913
24.36703603862877         40.67688753365614        21.152160475088525
23.813628846858197        39.99581572641553        20.030391373477833
25.185339675071955        39.51936621438255        20.086107811844304
24.913043791305498        39.6821962084853         20.183411758032705
24.640747907539037        39.84502620258805        20.26901624035402
24.911998374115935        39.34981534864078        19.802594245619066
24.639702490349475        39.512645342743525       19.88225216411501
24.638657073159912        39.180264482899005       19.503062304020993
24.638353026044864        47.17912810506294        28.952917297667174
24.90970986126518         47.014919223184606       28.80308971793291
25.181066696485498        46.85071034130628        28.625070115998952
24.911670165341043        47.34866981524769        29.072975056261427
25.18302700056136         47.184460933369365       28.900818579071903
25.184987304637225        47.51821152543244        29.15248486514489
24.91207821034129         47.682336251280006       29.315513041623834
24.639169116045352        47.84646097712756        29.44783024928816
24.366260021749415        48.01058570297513        29.54943648813807
24.63876107104511         47.512794541095246       29.21461711369232
24.36585197674917         47.676919266942804       29.325548202308706
24.365443931748924        47.34325283091049        29.073173236050074
23.815380415119265        48.32940434233477        29.630192728057438
24.090820218434338        48.169995022654945       29.61204559449589
24.09239725090506         48.50303436440268        29.79358828420936
24.367837054220132        48.343625044722856       29.744118788548974
24.369414086690856        48.67666438647059        29.90465985385115
23.81347430952284         47.66144631937473        29.197236067008912
24.08945912063588         47.50234957514262        29.154993573830513
24.089867165636125        47.836016011174934       29.399653818979374
23.81442736232105         47.99542533085475        29.43006068532742
24.639062683022843        48.18003168145843        29.65335223078327
24.911971777318776        48.01590695561087        29.530525917267088
25.18488087161471         47.8517822297633         29.376988634936573
24.911865344296267        48.34947765994173        29.716503821881076
25.1847744385922          48.18535293409417        29.572457433698844
25.18466800556969         48.518923638425036       29.738891261431828
24.913442376766987        48.68251700168947        29.870791587822136
24.642216747964284        48.846110364953894       29.968181062026503
24.640639715493563        48.513071023206166       29.827837263959196
24.642618712192764        49.178361506951646       30.072341528021248
24.913844340995468        49.01476814368721        29.988667606306084
25.185069969798167        48.85117478042278        29.870482832404925
24.914246305223944        49.347019285684965       30.07382544313856
25.185471934026644        49.183425922420525       29.969356221726486
25.185873898255124        49.515677064418284       30.035511429396582
24.638847271571393        49.8460833629865         30.17943974108398
24.91236058491326         49.68088021370239        30.12695301303338
24.91010474963143         50.014641108644014       30.14280947654906
25.183618062973295        49.8494379593599         30.06888566053091
25.181362227691466        50.18319885430153        30.067517135060008
24.640732991882075        49.51222243496907        30.144640040663827
25.452737594939762        51.34463983282873        29.705851619304177
25.72636879746988         51.17231991641437        29.657305802783103
26                        51.00000000000001        29.574760171627492
25.72636879746988         51.505653249747695       29.527750377298826
26                        51.33333333333333        29.464146361416717
26                        51.666666666666664       29.323923527230352
25.72636879746988         50.83898658308106        29.755504508635518
25.45273759493976         51.01130649949542        29.82318365190591
25.45273759493976         50.677973166162104       29.90771973575431
25.452737594939762        50.344639832828776       29.95750511408989
25.72636879746988         50.17231991641438        29.852361402989374
26                        50                       29.71597471968202
25.72636879746988         50.50565324974772        29.819738728297114
26                        50.33333333333333        29.700514748633083
26                        50.666666666666664       29.65344323261493
25.72862463275171         49.83855902147276        29.853472444066796
25.454993430221588        50.01087893788715        29.97611627566671
25.457249265503417        49.67711804294552        29.95998468063825
25.457249265503417        49.343784709612194       29.91090526843376
25.728624632751703        49.17189235480609        29.756589356543024
25.999999999999996        49                       29.572563693724245
25.728624632751703        49.505225688139426       29.820540028422393
25.999999999999993        49.33333333333333        29.651385625278564
25.999999999999996        49.66666666666666        29.6991893005979
25.72822266852323         48.839641212808345       29.66040247434796
25.456847301274934        49.011533567614435       29.829734223501198
25.45644533704646         48.67928242561669        29.71584499691713
23.81320533291964         43.326831373166954       24.29835064724233
24.089237222468512        43.167828995808904       24.22625125870498
24.365269112017383        43.00882661845086        24.129253627658446
24.08936591378564         43.501172835354566       24.66314400953402
24.365397803334513        43.34217045799652        24.562568658852015
24.365526494651643        43.67551429754218        24.99329566188682
23.812824208663663        42.66053756012953        23.416710440806405
24.088916413250168        42.50136300217292        23.35140489304823
24.365008617836676        42.34218844421632        23.2628126441963
24.08904666034052         42.83468208929019        23.78807988784387
24.36513886492703         42.67550753133359        23.695502822853257
23.81301477079165         42.99368446664823        23.856812510355418
25.179106392409672        43.51695974924312        24.9544384878624
24.907955990262707        43.6809258785247         25.127316960899094
24.63680558811574         43.844892007806266       25.2829823438659
24.907827298945577        43.34758203897904        24.707493664413274
24.63667689679861         43.5115481682606         24.859001208184942
24.636548205481482        43.17820432871495        24.432432044345227
24.63680558811574         44.178225341139594       25.703626219727326
24.907955990262703        44.014259211858025       25.54329183833349
25.17910639240967         43.85029308257645        25.365744366869805
24.907955990262707        44.347592545191354       25.954525838292057
25.17910639240967         44.183626415909785       25.772309368401373
25.179106392409672        44.516959749243114       26.174133492457376
24.908146051357196        44.681203861638856       26.35830062043518
24.63718571030472         44.84544797403459        26.52270560972989
24.63699564921023         44.5118366575871         26.116992280609118
24.63718571030471         45.17878130736794        26.91776211820884
24.908146051357186        45.014537194972206       26.751214764820723
25.179106392409658        44.85029308257647        26.5649052727494
24.90814605135717         45.34787052830556        27.13298090881014
25.179106392409647        45.18362641590982        26.944529052645493
25.17910639240964         45.51695974924318        27.313004832145577
24.636084753933485        45.84535174524031        27.66769251231106
24.907595573171562        45.68115574724174        27.502546579096677
24.907595573171562        46.01448908057508        27.855986105952336
25.179106392409636        45.85029308257651        27.667825226086137
25.179106392409636        46.183626415909856       28.005236774012975
24.636635232119097        45.512066526304125       27.299962777433613
25.45644533704646         48.34594909228336        29.56933028568894
25.72822266852323         48.17297454614168        29.374903467077488
26                        48                       29.155610805597444
25.72822266852323         48.50630787947502        29.53199741902855
25.999999999999996        48.33333333333333        29.32328399827129
25.999999999999993        48.666666666666664       29.46226829431358
25.728329101545743        47.839403841810814       29.18818479454308
25.456551770068973        48.01237838795249        29.39275403555519
25.456658203091482        47.67880768362163        29.187142814392228
25.456658203091486        47.3454743502883         28.954747388094624
25.72832910154574         47.17273717514415        28.735333565255353
26                        47.00000000000001        28.494243396627073
25.72832910154574         47.506070508477485       28.97441353161353
26                        47.333333333333336       28.74000790304584
26                        47.66666666666667        28.960463706036023
25.72636879746988         46.83898658308108        28.471622761869313
25.45469789901562         47.011723758225216       28.697058843365042
25.45273759493976         46.67797316616214        28.415288121635687
25.452737594939762        46.34463983282881        28.113300656851187
25.72636879746988         46.17231991641441        27.88298117860048
26.000000000000004        46.000000000000014       27.634281041174077
25.72636879746988         46.50565324974774        28.18694914376905
26                        46.33333333333334        27.94022950672679
26                        46.66666666666667        28.22688362521118
25.726368797469885        45.838986583081066       27.55976587342791
25.452737594939762        46.01130649949546        27.79169165330832
25.452737594939762        45.67797316616212        27.45267380375175
24.63764298525366         38.84573596476181        19.127846723550324
24.90997019830342         38.68075831236638        19.05741793312466
25.182297411353186        38.51578065997095        18.97622561577307
24.910984286209676        39.015286830503584       19.426528602366453
25.18331149925944         38.85030917810815        19.339231373786014
25.184325587165695        39.184837696245346       19.70919210580975
24.910155095164814        38.3474448203022         18.69758045351353
24.637827882115047        38.51242247269764        18.762656628709415
24.63801277897644         38.17910898063346        18.40548422174112
26                        39                       19.70893369918477
25.72844655835732         39.17312207146085        19.842179102808604
25.456893116714635        39.3462441429217         19.96790380702843
25.727432470451063        38.838593553323655       19.47850850522412
25.45587902880838         39.0117156247845         19.59761065521902
25.454864940902123        38.6771871066473         19.234272477420216
25.181914483101824        36.518972551355674       16.967052967814684
24.910010953711335        36.68227109648431        17.01473912573124
24.638107424320843        36.84556964161294        17.053120889073554
24.909642265615418        36.34940511527368        16.701078001599804
24.637738736224925        36.51270366040232        16.735279277860172
24.637370048129007        36.17983767919169        16.425464721375114
24.639101643088644        37.17791674611488        17.378840303207987
24.91100517247913         37.01461820098625        17.335594326168714
25.18290870186962         36.851319655857615       17.28304395455515
24.91199939124693         37.34696530548819        17.66386576244024
25.183902920637422        37.18366676035956        17.606451177129724
25.184897139405223        37.5160138648615         17.93727463553847
24.63887935499379         37.84585338226364        18.055763589140184
24.911888247199506        37.68093362356257        18.00154282750102
24.91102167118216         38.014189221932384       18.34583805147073
25.184030563387875        37.849269463231316       18.276144450876757
25.183163987370527        38.18252506160113        18.622461444288316
24.638990499041213        37.51188506418926        17.713226705806548
24.639840322289736        35.17804239843909        15.538827329369028
24.910369103224955        35.0141184116489         15.519057255957875
25.180897884160178        34.850194424858714       15.491309581533923
24.912160595300804        35.34735308704578        15.803621862426676
25.182689376236027        35.183429100255594       15.772241988083586
25.18448086831188         35.516663775652475       16.06003045973362
24.638225509865695        35.8457347539573         16.122142052003984
24.911353189088786        35.68119926480489        16.09541449620165
24.9104977273521          36.015302190039286       16.39457461113975
25.183625406575192        35.85076670088687        16.355028020238578
25.18276994483851         36.18486962612127        16.6573688562656
24.639032916077714        35.51188857619819        15.826708103023336
25.999999999999996        35                       15.893559412065988
25.72816028943729         35.17222125855083        15.955185411848442
25.456320578874582        35.344442517101655       16.010675761071006
25.72636879736144         34.83898658315395        15.67605288240575
25.454529086798736        35.011207841704774       15.727215260524636
25.452737594722883        34.67797316630789        15.450610825078723
25.45632057887459         35.67777585043499        16.30094468490821
25.728160289437294        35.50555459188416        16.240759565448755
25.999999999999996        35.333333333333336       16.174438795429346
25.728160289437298        35.8388879252175         16.532817290274647
26                        35.66666666666667        16.461801750018278
26.000000000000004        36.000000000000014       16.755648275832772
25.727304827700614        36.1729908504519         16.83234765693973
25.45460965540122         36.345981700903785       16.902815887600347
25.4554651171379          36.01187877566939        16.59820864849329
25.454609655401217        36.67931503423711        17.21456819874309
25.727304827700607        36.506324183785225       17.138566618827102
26                        36.333333333333336       17.056333888464877
25.727304827700607        36.83965751711855        17.45176219176581
25.999999999999996        36.666666666666664       17.36399611214822
25.999999999999996        36.99999999999999        17.678634946882973
25.728299046468408        37.172004621620495       17.77155142546391
25.456598092936815        37.344009243241          17.857764655015767
25.455603874169014        37.011662138739055       17.53245830896231
25.45659809293682         37.67734257657433        18.191343978252746
25.728299046468408        37.50533795495383        18.099107336853727
25.999999999999996        37.33333333333333        18.00016744642563
25.72829904646841         37.83867128828717        18.433412654380703
26                        37.666666666666664       18.32844935210542
26.000000000000007        38.00000000000001        18.663480663922392
25.454864940902127        38.34385377331397        18.879172572257442
25.727432470451063        38.17192688665699        18.774924254973847
25.727432470451063        38.50526021999032        19.123433855349592
26                        38.333333333333336       19.005399959511053
26                        38.66666666666667        19.35388430459851
25.45573151691947         38.01059817494415        18.531534686218453
22.69273476547116         23.97321843421281        8.211553897750207
22.417164978242248        24.148812289475206       8.136475119451491
22.14159519101333         24.3244061447376         8.048752932819644
22.404254705274948        23.805126888878792       7.998256908102398
22.12868491804603         23.980720744141188       7.911958555154327
22.11577464507873         23.637035343544774       7.770813360068516
22.41380601042865         24.485022516747115       8.265965107247693
22.68937579765757         24.309428661484716       8.341608483807988
22.68601682984397         24.645638888756626       8.472686113005254
23.24715668658483         24.287431677999393       8.601278557337055
22.966586758214405        24.46653528337801        8.540844149444341
22.969945726027994        24.130325056106102       8.408815280041983
24.34876207698486         24.035394293661113       8.959513270810133
24.34984834133514         24.35947964265698        9.093190514648263
24.350934605685417        24.683564991652837       9.228107448870606
24.073963933703794        24.17177562907164        8.907687643381237
24.075050198054075        24.495860978067498       9.041123430844122
23.79916579042273         24.30815696448216        8.850831129656383
22.978398126794445        23.784863915656892       8.274303695167132
23.26406148811773         23.596509397100974       8.330340375161374
23.549724849441013        23.40815487854505        8.3796639377331
23.25560908735128         23.941970537550183       8.465717458451076
23.54127244867456         23.75361601899426        8.515906519437685
23.532820047908114        24.09907715944347        8.65233311673849
24.082416334470246        23.82631448862243        8.769649212804103
23.807618191189178        23.962695824032952       8.713506607919236
23.81607059195563         23.61723468358374        8.57636610177839
25.999999999999996        24.999999999999996       9.929422237875174
25.728808461633434        25.171833454895868       9.919696099059488
25.45761692326687         25.343666909791736       9.906300534823178
25.72346827564674         24.846611446029172       9.778363288037554
25.452276737280176        25.01844490092504        9.764329850168757
25.18108519891361         25.190278355820908       9.746626986879306
25.446936551293483        24.693222892058344       9.624156914087928
25.175745012926917        24.865056346954212       9.605816177166009
25.17040482694023         24.539834338087516       9.4668031160263
24.89761017463872         24.69577300560791        9.4370344637104
24.90295036062541         25.020995014474607       9.576368314716495
24.624815522337208        24.8517116731283         9.402854782860752
24.89652391028844         24.37168765661205        9.300967626706157
24.62372925798693         24.52762632413244        9.266743052055277
24.622642993636646        24.203540975136583       9.13187101163411
24.442301424593115        23.242875908213932       8.669956728666252
24.41112164205703         23.507048703362994       8.766536325446255
24.37994185952094         23.771221498512055       8.863055172827588
24.144775899542417        23.297968898324307       8.578497536039023
24.113596117006324        23.562141693473365       8.67410374912093
23.847250374491715        23.35306188843468        8.481733272394584
24.619815291880784        23.872811043708325       8.994514801378926
24.890868506776712        23.71022779375553        9.025324085853104
25.161921721672638        23.547644543802736       9.051941124232735
24.893696208532575        24.040957725183787       9.162736175183403
25.1647494234285          23.878374475230995       9.189409092638162
25.167577125184366        24.209104406659254       9.327696423236016
24.682174856952955        23.3444654534102         8.800158993865828
24.922048289312798        23.44605499860647        8.92748712572135
24.65099507441687         23.60863824855926        8.897367272321796
25.44693655129349         24.359889558725012       9.483785967854594
25.723468275646745        24.179944779362508       9.497042272438916
26                        24                       9.506572029779253
25.72346827564674         24.51327811269584        9.636964086315155
25.999999999999996        24.333333333333332       9.646044711298341
25.999999999999993        24.666666666666664       9.786994780663687
25.720640573890883        23.849214847934245       9.35856538865035
25.44410884953762         24.02915962729675        9.344994179565173
25.44128114778176         23.69842969586849        9.207021753468158
21.791799972347157        23.15229823736849        7.3867909832896075
21.756305359811794        22.83565267652623        7.238286807396876
21.720810747276435        22.519007115683966       7.083710725970316
22.085709235861415        23.30303531401343        7.6222247679037505
22.050214623326056        22.986389753171167       7.476042995130659
22.014720010790697        22.669744192328903       7.32378931682393
22.34412388684032         23.137126829816108       7.700659859278943
22.30862927430496         22.820481268973843       7.550728584091911
22.60253853781922         22.971218345618784       7.764528527774448
22.37418929605763         23.47112685934745        7.85008658133779
22.632603947036536        23.305218375150126       7.914793379727262
22.662669356253847        23.63921840468147        8.063801836385895
22.94833271757713         23.45086388612555        8.126378553197132
22.918267308359816        23.116863856594208       7.977197015932812
23.233996078900415        23.262509367569628       8.182242152585712
24.31341300875438         23.006727994641288       8.524040943318212
24.01588748370368         23.061820984751662       8.430845416491046
23.718361958652977        23.116913974862037       8.33234481864675
24.184524592915643        22.770580081068644       8.376547325569524
23.88699906786494         22.82567307117902        8.2816154645425
24.055636177076906        22.534432167496004       8.227475875420355
23.29314703654944         22.512689505262312       7.8988014940863405
23.547310083391928        22.519937059340208       8.012515271313692
23.801473130234417        22.527184613418108       8.122073398424993
23.378672974179963        22.811177963023226       8.061362078776797
23.632836021022452        22.818425517101122       8.173566596717661
23.464198911810488        23.109666420784137       8.2216495599924
23.06294420363937         22.665532452047803       7.8587393927962195
23.14847014126989         22.964020909808717       8.021627324428502
22.832741370729295        22.818375398833293       7.81398173735892
21.551529723255012        23.312629198807173       7.295516744555618
21.275764861627508        23.48964793273692        7.085200612586827
21.000000000000004        23.666666666666664       6.810409526423264
21.275764861627508        23.156314599403586       6.964421743898642
21.000000000000004        23.333333333333332       6.6754449634318025
21.000000000000004        23                       6.535938251677554
21.24027024909215         22.839669038561325       6.774872743549926
21.48054049818429         22.679338077122644       6.9574635683141715
21.51603511071965         22.99598363796491        7.129526109201906
21.48054049818429         22.346004743789308       6.8485799620041785
21.240270249092145        22.506335705227986       6.673668028173684
21                        22.66666666666666        6.442412427235172
21.24027024909214         22.173002371894647       6.534903111706057
20.999999999999996        22.333333333333325       6.311326401701294
20.999999999999996        21.99999999999999        6.142680175075699
26.000000000000004        27                       10.831824720676169
25.727921012631693        27.172088467642332       10.827897929830385
25.45584202526338         27.344176935284658       10.819950227979813
25.726750198502426        26.839097692179134       10.669258920404193
25.454671211134112        27.011186159821463       10.660227194144552
25.453500397004845        26.67819538435826        10.50360686774782
25.45761692326687         25.67700024312507        10.05213803575148
25.72880846163343         25.5051667882292         10.06474842270598
25.999999999999993        25.33333333333333        10.07368938423987
25.72880846163343         25.838500121562532       10.212038978697151
25.999999999999993        25.66666666666666        10.220194762949218
25.999999999999996        25.999999999999996       10.368938374003296
25.45350039700484         26.34486205102493        10.350105345156887
25.726750198502415        26.17243102551246        10.361461948922297
25.72675019850242         26.505764358845795       10.513937513848678
25.999999999999996        26.33333333333333        10.52038798126508
26                        26.666666666666664       10.674683430156026
25.45555866013585         26.010931147075          10.199853059153625
25.45273759472289         34.344639832974565       15.181017363005747
25.726368797361445        34.17231991648728        15.138940552903808
26                        34.00000000000001        15.09100280977883
25.72636879736144         34.50565324982061        15.404220535055515
25.999999999999996        34.333333333333336       15.351969312009325
25.999999999999993        34.66666666666667        15.619488179438408
25.728888185921974        33.837541241917805       14.879703009036165
25.45525698328342         34.00986115840507        14.918119338754368
25.45777637184395         33.675082483835595       14.661819197867516
25.455842025263376        27.677510268617993       10.982746958788312
25.72792101263169         27.505421800975665       10.98935064175904
26                        27.333333333333332       10.991933413724892
25.727921012631683        27.838755134308997       11.15413294710984
25.999999999999996        27.666666666666664       11.155371700195824
25.999999999999996        28                       11.322139580088928
25.728203626008305        28.172879101278617       11.323115600318822
25.45640725201661         28.345758202557228       11.31979289851471
25.45612463863999         28.01163423558761        11.149427920671412
25.455991621226858        30.343270107246337       12.422768389275156
25.72799581061343         30.17163505362317        12.416229175997456
26                        30                       12.405011246138121
25.72799581061343         30.504968386956502       12.613975061980781
26                        30.333333333333332       12.600463850340915
26                        30.666666666666664       12.80060241725465
25.728072545855113        29.83967340402362        12.224054832346203
25.45606835646854         30.01130845764679        12.228623531105583
25.456145091710223        29.679346808047242       12.039087433115206
25.456407252016618        28.679091535890564       11.493524696255434
25.728203626008302        28.506212434611946       11.49527265596105
25.999999999999993        28.33333333333333        11.492721893632616
25.72820362600831         28.839545767945282       11.671250033231576
25.999999999999996        28.666666666666664       11.667124528804662
26                        29                       11.845347485605059
25.456145091710226        29.346013474713907       11.85292164631872
25.728072545855113        29.173006737356953       11.85133445870534
25.728072545855113        29.506340070690285       12.035555537537087
26                        29.333333333333332       12.027623856471997
26                        29.666666666666664       12.214178443316364
25.45627617186342         29.01255250530223        11.671133594501088
25.454596383636186        31.677840483767483       13.252975551614098
25.727298191818093        31.505586908550406       13.23658493924467
26                        31.33333333333333        13.215274265509269
25.727298191818093        31.83892024188374        13.454144026022831
26                        31.666666666666664       13.43016403468781
26                        32                       13.65009625441499
25.726912299412994        32.17290782692359        13.677823274390873
25.45382459882598         32.34581565384718        13.700108171764718
25.45421049123108         32.01182806880733        13.473776983790493
25.45382459882598         32.67914898718052        13.932008146908025
25.726912299412987        32.50624116025693        13.906729608589318
26                        32.33333333333333        13.876008947668526
25.72691229941299         32.83957449359026        14.141151215148108
26                        32.666666666666664       14.107436913282417
26                        33                       14.344380151256763
25.45777637184395         33.34174915050227        14.411818632538354
25.728888185921974        33.17087457525113        14.380828224199607
25.728888185921974        33.50420790858447        14.627224203498356
26                        33.333333333333336       14.587171544525111
26                        33.66666666666667        14.836045764032441
25.45580048533497         33.01044906884139        14.168835338946504
24.63654820548147         42.84487099538162        24.003433834688988
24.907827298945556        42.68091537231237        23.862056650954525
25.17910639240964         42.51695974924312        23.705122076455066
24.907827298945566        43.0142487056457         24.285354899460277
25.179106392409647        42.85029308257646        24.12272036381046
25.179106392409658        43.183626415909785       24.539159167612944
24.9076970518552          42.3475962851951         23.438241106267874
24.636417958391117        42.511551908264344       23.574650659942986
24.63628771130076         42.17823282114708        23.146928111345435
24.63695705296528         41.84489701538057        22.722025064574222
24.909035735184233        41.68092467366208        22.59850046112259
25.181114417403183        41.5169523319436         22.46060928133279
24.908366393519714        42.01426047942859        23.017353955737168
25.180445075738668        41.85028813771011        22.873413223790656
25.179775734074152        42.18362394347661        23.288250822164777
24.90951896028775         41.34843595534201        22.183937886438564
24.63744027806879         41.51240829706049        22.30187094735538
24.63792350317231         41.17991957874041        21.885793556843993
24.640676202259034        40.177205791381276       20.66273476612644
24.91297208602549         40.014375797278525       20.570564863390544
25.185267969791948        39.85154580317577        20.46669549678753
24.912900380745487        40.34655538607174        20.964200324577256
25.185196264511944        40.18372539196899        20.85376553755963
25.185124559231944        40.515904980762215       21.247317934160574
24.63926021711523         40.84623712834662        21.47258052829742
24.912192388173587        40.68107105455442        21.36629440883459
24.910855674230664        41.01475350494821        21.772829676251057
25.18378784528902         40.84958743115601        21.64717544044699
25.182451131346102        41.183269881549805       22.051605889504366
24.639968209687126        40.51172145986395        21.06452557743846
26                        42                       23.137095497006342
25.72636879746988         42.17231991641438        23.336550993190688
25.45273759493976         42.34463983282875        23.525893186340262
25.727038139134397        41.83898411064787        22.932792748074547
25.453406936604274        42.01130402706224        23.115578436637037
25.45407627826879         41.677968221295735       22.70729734285003
25.456893116714635        39.679577476255034       20.34316757816201
25.728446558357316        39.50645540479418        20.210262521566015
25.999999999999996        39.33333333333333        20.06983676556604
25.728446558357312        39.83978873812752        20.584205616250358
25.999999999999993        39.666666666666664       20.43659950787424
25.999999999999996        40                       20.809221926109426
25.728374853077312        40.17196832692074        20.963499647755338
25.456749706154625        40.34393665384148        21.10953165043909
25.456821411434632        40.01175706504826        20.72310843638614
25.456749706154632        40.67726998717481        21.502546539349563
25.728374853077312        40.50530166025407        21.3489653334848
25.999999999999993        40.33333333333333        21.187138408657816
25.728374853077312        40.838634993587405       21.73938936793323
25.999999999999996        40.666666666666664       21.57001323992524
26                        41                       21.95784641991152
25.454076278268793        41.3446348879624         22.301592343651897
25.727038139134393        41.1723174439812         22.134004723178187
25.727038139134393        41.505650777314536       22.53211711632226
26                        41.33333333333333        22.348366207001565
26                        41.666666666666664       22.741449232699882
25.45541299221171         41.010952437568605       21.899782970115208
25.452737594939762        42.67797316616209        23.93672677279261
25.72636879746988         42.50565324974771        23.74043807380908
26                        42.333333333333336       23.53403607179072
25.72636879746988         42.838986583081045       24.14412722548738
26                        42.66666666666667        23.930778717635068
26                        43.00000000000001        24.32732343453949
25.726368797469892        43.17231991641438        24.54767550865024
25.45273759493978         43.34463983282875        24.756713859757923
25.45273759493977         43.01130649949542        24.347300058051783
25.452737594939784        43.67797316616209        25.163557554969685
25.72636879746989         43.50565324974771        24.948554914402227
26                        43.33333333333334        24.722238550831584
25.72636879746989         43.838986583081045       25.34533263379344
26                        43.66666666666667        25.113051980763032
26                        44.00000000000001        25.499763724333537
25.726368797469892        44.17231991641438        25.737628531913785
25.45273759493978         44.34463983282875        25.962418454621705
25.45273759493978         44.01130649949542        25.565358443533505
25.452737594939784        44.67797316616208        26.351410189679328
25.726368797469892        44.50565324974771        26.12226960656111
26                        44.33333333333334        25.880054138570532
25.726368797469895        44.838986583081045       26.498885515824988
26                        44.66666666666667        26.252319387424198
26.000000000000004        45.000000000000014       26.616559470894526
25.452737594939762        45.34463983282879        27.09645960850372
25.72636879746988         45.1723199164144         26.86431115475334
25.726368797469885        45.50565324974774        27.21896465889967
26.000000000000004        45.33333333333334        26.96965228393914
26.000000000000004        45.66666666666668        27.308892807365684
25.452737594939773        45.01130649949543        26.72950889928953
21.638757998018335        21.714724500673356       6.632086648235488
21.666108914437704        21.98281870567689        6.795510633917845
21.69345983085707         22.250912910680427       6.946051993162825
21.42583866534556         21.809816333782233       6.536285824920841
21.453189581764924        22.07791053878577        6.6988742066812135
21.212919332672776        21.90490816689111        6.373150333867614
21.9322020528191          21.77626513922104        6.857711858983659
22.225646107619866        21.837805777768722       7.065700686959134
22.519090162420632        21.89934641631641        7.256053132161802
21.959552969238466        22.044359344224574       7.012298268431332
22.25299702403923         22.105899982772257       7.211449520172066
21.98690388565783         22.31245354922811        7.1540020514415446
22.280813149172097        22.463190625873054       7.384909299342237
22.546906287553494        22.256637059417198       7.4331854251198095
22.574722412686356        22.61392770251799        7.602677223657321
23.035128078506503        22.30824180894701        7.6928495614091
22.80492524559643         22.4610847557325         7.650111169606826
22.777109120463567        22.10379411263171        7.478600107434346
23.37687640636681         22.264307876055035       7.82941612240302
23.118857448323872        22.05986017973973        7.622628103803198
22.860838490280937        21.85541248342443        7.4075425639057215
23.46060577618418         22.015926246847755       7.75621579376392
23.202586818141242        21.81147855053245        7.548591689241404
23.54433514600155         21.767544617640475       7.679200508169097
23.631039453209297        22.271555430132928       7.942145657426649
23.714768823026667        22.023173800925647       7.867961086583882
23.885202500051786        22.278802984210827       8.050719542334283
24.670153882715773        22.997176878031052       8.652783972062299
24.89800634083843         22.75147784784817        8.631592868290003
25.125858798961087        22.50577881766529        8.606383417349532
24.910027315075617        23.09876642322732        8.780144482869558
25.13787977319827         22.85306739304444        8.756111624705092
25.149900747435453        23.200355968423587       8.904630860332826
24.541265466877036        22.761028964458408       8.507567799393144
24.4123770510383          22.524881050885764       8.360773794323396
24.76911792499969         22.515329934275528       8.487076308299791
24.45969062758135         21.731719779511224       8.021236084351315
24.32500581074654         21.99929057550615        8.096828700348592
24.19032099391172         22.266861371501076       8.16557529737166
24.15457213372142         21.743661392220975       7.914871769239003
24.019887316886603        22.0112321882159         7.986218665273773
23.849453639861487        21.755603004930723       7.800859910511587
24.68174668470793         21.989739458895915       8.223766841622101
24.90380274183451         22.247759138280603       8.418815952621506
24.54706186787311         22.25731025489084        8.295693327459922
26                        23.666666666666664       9.36829739661417
25.720640573890876        23.515881514600913       9.220470717592779
25.441281147781755        23.365096362535155       9.069107044518141
25.999999999999996        23.333333333333332       9.22956895862546
25.720640573890876        23.182548181267578       9.08192224171161
25.999999999999996        23                       9.090386715813155
25.708619599653694        22.83525960588843        8.933562852203321
25.429260173544574        23.01780778715601        8.921272217814035
25.41723919930739         22.670519211776863       8.77222841938213
21.75917199867889         21.476483000448905       6.584863592312833
21.879585999339447        21.238241500224454       6.477402185347282
22                        21                       6.309702427338725
22.052616053479653        21.538023638996588       6.811212557981676
22.17303005414021         21.299782138772137       6.7044749059367685
22.34606010828042         21.59956427754427        7.0199251408778505
21.42583866534556         21.476483000448905       6.282059050654416
21.212919332672776        21.571574833557783       6.154384352596883
20.999999999999996        21.666666666666657       5.959374986801047
21.21291933267278         21.238241500224454       5.802958293878542
21                        21.33333333333333        5.643409721078457
21                        21                       5.194784377907978
21.54625266600611         21.238241500224454       6.212719385752981
21.333333333333332        21                       5.711502019998492
21.666666666666664        21                       6.083141369808816
23                        20.999999999999996       6.878064642509865
22.839696720806877        21.299782138772137       7.049734813782953
22.679393441613755        21.59956427754427        7.175730977000247
22.666666666666668        21                       6.717202737515099
22.506363387473545        21.299782138772137       6.891400943224302
22.333333333333336        21                       6.527748665791422
23.181445048667186        21.255848205880156       7.204892638586454
23.36289009733437         21.511696411760315       7.471937927139512
23.021141769474063        21.555630344652293       7.329054605273915
23.6962234306677          21.51169641176032        7.599507497758575
23.514778382000518        21.255848205880156       7.3471734976554135
23.333333333333332        20.999999999999996       7.035056790028749
23.84811171533385         21.25584820588016        7.48198862215569
23.666666666666664        21                       7.184583202979007
24.000000000000004        21                       7.326643881360468
24.153230209193786        21.243906593170408       7.6137778073430855
24.306460418387566        21.487813186340816       7.845308541673358
24.001341924527637        21.499754799050564       7.726231791523505
25.29771314672674         21.644516522324757       8.264489887965244
25.24042836413819         21.931603954104936       8.38641204030342
25.183143581549636        22.218691385885116       8.500376550098164
25.01837230701161         21.67358427472025        8.18696026576327
24.96108752442306         21.960671706500424       8.306866930464091
24.739031467296478        21.702652027115736       8.105875664558665
26                        22.666666666666668       8.951341321061305
25.708619599653698        22.501926272555096       8.792935873429398
25.417239199307392        22.337185878443528       8.630019856586014
26                        22.333333333333336       8.808946731282019
25.708619599653698        22.168592939221764       8.64895969962792
26.000000000000004        22                       8.663202946475247
25.531808764484495        21.763011014883173       8.402090108098134
25.765904382242248        21.881505507441588       8.534994460934785
25.474523981895945        22.05009844666335        8.520033803613769
24.6397937517209          21.487813186340816       7.95217792815414
24.486563542527122        21.243906593170408       7.722336572809758
24.333333333333336        21                       7.436892025813169
24.81989687586045         21.243906593170404       7.83279455937752
24.666666666666668        20.999999999999996       7.549039391366851
25.000000000000004        20.999999999999996       7.663085978021457
25.19847543115116         21.42967768154984        8.09395525050086
24.919134591436034        21.458745433945325       8.024844078828831
25.099237715575583        21.214838840774917       7.893487280519662
25.531808764484495        21.42967768154984        8.218579535563219
25.432571048908915        21.214838840774917       8.015283335641712
25.333333333333336        20.999999999999996       7.782053803203306
25.765904382242248        21.21483884077492        8.12404953231774
25.66666666666667         21                       7.887991769939137
26.000000000000007        21                       7.980899878228865
25.76590438224225         21.548172174108252       8.358996542501878
26.000000000000004        21.333333333333332       8.26728332606225
26.000000000000004        21.666666666666664       8.494717682144378
