# Supplementary material for: Development of three-dimensional forward modeling and observation device for leakage electric field in the process of foundation pit pumping test
Source: PLoS One. 2025 Aug 20;20(8):e0328727. doi: 10.1371/journal.pone.0328727 (PMC12367133; doi:10.1371/journal.pone.0328727)
Supplement: S6 File — This is the data used in Section 4.3.1 “Effect of burial depth of the leakage pathway” of the paper. (ZIP) [file pone.0328727.s006.zip]

Archive with 5 entries (4 files):
- 4.3.1/4.3.1_h=-14m.dat
- 4.3.1/4.3.1_h=-18m.dat
- 4.3.1/4.3.1_h=-22m.dat
- 4.3.1/4.3.1_h=-27m.dat
- 4.3.1/
