# Supplementary material for: Development of three-dimensional forward modeling and observation device for leakage electric field in the process of foundation pit pumping test
Source: PLoS One. 2025 Aug 20;20(8):e0328727. doi: 10.1371/journal.pone.0328727 (PMC12367133; doi:10.1371/journal.pone.0328727)
Supplement: S6 File — This is the data used in Section 4.3.1 “Effect of burial depth of the leakage pathway” of the paper. (ZIP) [file pone.0328727.s006.zip › 4.3.1/4.3.1_h=-14m.dat]

X                         Y                        V
25.283133411514093        77.45001778593526        4.38756907642627
25.5220889410094          77.30001185729017        4.467850583955225
25.7610444705047          77.15000592864509        4.546855234233523
26.000000000000004        77                       4.624583027261108
25.5220889410094          77.63334519062352        4.390803485618183
25.7610444705047          77.48333926197841        4.46965469199685
26                        77.33333333333333        4.547229041124805
25.7610444705047          77.81667259531176        4.3920414003011325
26                        77.66666666666666        4.4694623055294285
26                        78                       4.391282820475092
25.36411741585843         78.28058746153465        4.205296450077094
25.337122747743653        78.00373090300153        4.26782680924666
25.310128079628875        77.72687434446838        4.328584351363052
25.576078277238956        78.18705830768977        4.26952065196538
25.549083609124175        77.91020174915664        4.331048477318313
25.788039138619474        78.09352915384488        4.331516108764639
25.197272930424763        76.51523382822911        4.587425872210242
25.464848620283178        76.34348921881941        4.680212963255037
25.73242431014159         76.1717446094097         4.771914195056846
26                        76                       4.862529567615642
25.464848620283178        76.67682255215274        4.601466611915848
25.73242431014159         76.50507794274304        4.692235301330215
26                        76.33333333333333        4.78191813150157
25.73242431014159         76.83841127607637        4.6138523302661465
26                        76.66666666666666        4.702602618050058
25.49346878064629         76.98841720472146        4.534393140316394
25.254513251150982        77.13842313336653        4.453657093116094
25.22589309078787         76.82682848079781        4.520276025044149
24.93550416573938         76.68393554470268        4.4952182154598015
24.964124326102493        76.99553019727139        4.4288508907757205
24.992744486465604        77.30712484984011        4.363014481329842
24.673735401054003        76.85263726117626        4.4017332327252
24.70235556141711         77.16423191374497        4.336148430523213
24.41196663636862         77.02133897764982        4.306970924006411
25.058101554990827        78.21906712882434        4.160877427478139
24.752085694123224        78.157546796114          4.113880804414105
24.446069833255624        78.09602646340369        4.0643065808848275
25.03110688687605         77.9422105702912         4.222711547744613
24.725091026008446        77.88069023758086        4.1750186857773475
25.00411221876127         77.66535401175807        4.282772850957802
24.713723293712782        77.52246107566292        4.256468376402283
24.434702100959953        77.73779730148573        4.14696433176271
24.423334368664285        77.37956813956777        4.227852446136563
25.167709246175185        72.51868897117787        5.673016780595298
25.445139497450125        72.3457926474519         5.788701976393403
25.722569748725057        72.17289632372595        5.9031368043511545
25.999999999999996        71.99999999999999        6.016321264468696
25.445139497450125        72.67912598078524        5.6801215293997736
25.722569748725057        72.50622965705928        5.792355329068507
25.999999999999993        72.33333333333331        5.903338760896916
25.722569748725057        72.83956299039262        5.685088895385197
25.999999999999993        72.66666666666666        5.793871298924531
25.999999999999996        73                       5.687918878551648
25.172080239968363        73.50887263234137        5.36805438191714
25.44805349331224         73.33924842156091        5.475849387472425
25.724026746656115        73.16962421078046        5.582470886350604
25.448053493312244        73.67258175489425        5.377056828181496
25.724026746656115        73.5029575441138         5.481760233608482
25.999999999999993        73.33333333333333        5.585290132358415
25.724026746656122        73.83629087744711        5.384091526854206
25.999999999999996        73.66666666666666        5.485703332152892
26                        74                       5.389158477935131
25.44659649538118         73.00918720117308        5.576395677204721
25.1706232420373          73.17881141195353        5.466528952347113
25.169166244106243        72.8487501915657         5.568183085239841
25.13647007220585         75.49591717544416        4.822114295437204
25.424313381470565        75.33061145029612        4.921242823756282
25.712156690735277        75.16530572514806        5.019031334452502
25.999999999999996        75                       5.115479827525782
25.42431338147057         75.66394478362945        4.837490533744657
25.712156690735277        75.49863905848139        4.9339740779236525
25.999999999999993        75.33333333333333        5.0291176044797625
25.712156690735284        75.83197239181472        4.85096229113746
25.999999999999996        75.66666666666666        4.944800851176402
25.44458100087687         76.00371700122443        4.758014990484297
25.177005311018455        76.17546161063413        4.663981830588149
25.15673769161215         75.83568939303913        4.742211304997072
25.170821131796224        74.49090681883146        5.090506115241016
25.447214087864154        74.32727121255431        5.191213486583741
25.723607043932077        74.16363560627715        5.290764274148483
25.44721408786415         74.66060454588765        5.100626222699174
25.723607043932073        74.49696893961048        5.198584397618281
25.999999999999996        74.33333333333333        5.295385988759323
25.72360704393207         74.83030227294383        5.108950793460808
25.999999999999993        74.66666666666666        5.2041597719561885
25.447633790588196        73.99992648372427        5.282810937588979
25.17124083452027         74.16356209000142        5.180373764545799
25.171660537244314        73.83621736117139        5.272889853437858
25.435763734667354        74.99560799809188        5.009784310203611
25.14792042540264         75.16091372323993        4.909277809323639
25.15937077859943         74.8259102710357         4.998741749258224
24.323600802227798        75.00036347012976        4.772476133312768
24.60600757875061         74.83054458636366        4.879630830112161
24.88841435527342         74.66072570259756        4.985640824088151
24.594557225553817        75.16554803856789        4.791022139928431
24.876964002076626        74.99572915480178        4.895454296004917
24.865513648879833        75.33073260700603        4.807568193969892
24.858830825971417        75.66715828845918        4.722322991848147
24.879098445377714        76.00693050605415        4.643802592478188
24.89936606478402         76.34670272364914        4.566955709139189
24.58119157973698         75.83839940147419        4.621310662142186
24.60145919914328         76.17817161906916        4.544172853842234
24.303552333502545        76.0096405144892         4.519077306319432
24.587874402645397        75.50197372002103        4.705229036873364
24.31023515641096         75.67321483303604        4.601668853660043
24.316917979319378        75.3367891515829         4.686135129324543
24.375828535413262        76.68410615659629        4.376712322411921
24.339690434457903        76.34687333554274        4.447414449849511
24.63759730009864         76.51540444012272        4.472472678767677
24.3503922254267          73.99220178003047        5.046502744879575
24.624288230273923        73.83109206413411        5.154807491560552
24.898184235121143        73.66998234823774        5.261991370573009
24.623868527549877        74.15843679296414        5.063346984290315
24.897764532397098        73.99732707706777        5.168678852698236
24.897344829673052        74.3246718058978         5.0780147744107405
24.614938053150244        74.49449068966389        4.970244608414377
24.33253127662743         74.66430957342999        4.861329739594666
24.341461751027065        74.32825567673024        4.952671943450287
25.172210112981773        71.51495981455214        6.016134866548987
25.44814007532118         71.34330654303477        6.138642639450009
25.72407003766059         71.17165327151739        6.259680306709984
25.999999999999996        71                       6.379247868328939
25.44814007532118         71.67663987636809        6.018462104191363
25.72407003766059         71.5049866048507         6.137023483607391
25.999999999999993        71.33333333333331        6.254114757382285
25.72407003766059         71.83831993818404        6.0185242368312935
25.999999999999993        71.66666666666666        6.133139222762131
25.44663978638565         72.01121626191           5.901627104706811
25.169209535110713        72.18411258563596        5.783479604742059
25.17070982404624         71.84953620009405        5.897852300059991
24.3417852563451          72.99987653587668        5.331748754836796
24.617093252955133        72.83948068097708        5.446805225508088
24.89240124956516         72.67908482607747        5.560561234094237
24.61855025088619         73.16954190136491        5.346330049576339
24.89385824749622         73.0091460464653         5.4579067984507175
24.895315245427277        73.33920726685314        5.358431925269814
24.621419240580057        73.50031698274951        5.249148173920835
24.347523235732833        73.66142669864587        5.13874355490339
24.344654246038967        73.33065161726128        5.23382555822251
24.340514889934347        71.99902560714567        5.650163252260556
24.61774663095016         71.83767034294783        5.77362317948028
24.894978371965962        71.67631507874998        5.895613717576368
24.61624634201463         72.17224672848974        5.66045560196907
24.893478083030438        72.01089146429189        5.779888645576308
24.891977794094906        72.3454678498338         5.668073444747309
24.61666979748488         72.5058637047334         5.551872684083245
24.34136180087485         72.666259559633          5.434371461334093
24.3409383454046          72.33264258338933        5.540509627142004
25.576078277238956        78.52039164102311        4.171787366707842
25.788039138619474        78.42686248717821        4.239643716287649
26                        78.33333333333333        4.305271320778483
25.788039138619474        78.76019582051156        4.120233110587389
26                        78.66666666666666        4.1917216078586605
26                        79                       4.050633681715792
25.167016301596927        70.51598174042903        6.3930232773445885
25.44467753439795         70.34398782695268        6.524609638378349
25.72233876719897         70.17199391347634        6.654471791819799
25.999999999999993        69.99999999999999        6.78260973766902
25.44467753439795         70.67732116028603        6.390914417731991
25.72233876719897         70.50532724680967        6.518000935130869
25.999999999999993        70.33333333333331        6.643363244937326
25.72233876719897         70.838660580143          6.386322614726794
25.999999999999993        70.66666666666666        6.508909288490652
25.446408804859566        71.01031385166038        6.262533341738923
25.170478842520154        71.18196712317777        6.137273963109976
25.16874757205854         70.8489744318034         6.262903433375148
25.999999999999996        23                       4.625196661102897
25.71933615013275         23.183518168236          4.6171618833537735
25.4386723002655          23.367036336471998       4.607365995465207
25.158008450398256        23.550554504707993       4.59580899743692
25.709017836049163        22.836187382593955       4.53442847960822
25.42835398618191         23.019705550829954       4.524373399643649
25.147690136314665        23.20322371906595        4.512557209539468
25.418035672098327        22.67237476518791        4.442024268114711
25.137371822231078        22.855892933423906       4.429948885934553
25.12705350814749         22.508562147781866       4.347984026622371
26                        24                       4.862929882140983
25.719336150132754        23.850184834902663       4.775287733590259
25.438672300265505        23.700369669805326       4.686247438688942
26                        23.666666666666664       4.782461107370413
25.71933615013275         23.516851501569327       4.695612624593148
25.999999999999996        23.333333333333332       4.703216700357717
26                        22.666666666666668       4.547980011623892
25.709017836049163        22.502854049260623       4.457447469702308
25.418035672098327        22.339041431854575       4.365278897781837
26                        22.333333333333336       4.470132183093114
25.709017836049163        22.169520715927288       4.379835280744569
26.000000000000004        22                       4.391653175510509
25.29902120008955         21.64461726910936        4.1715652067900075
25.5326808000597          21.763078179406243       4.2474967990596015
25.766340400029854        21.88153908970312        4.320859455299824
25.241698636108865        21.93259889533353        4.2341833697938425
25.47535823607901         22.05105980563041        4.308293793283919
25.184376072128174        22.220580521557697       4.2929896430713335
25.5326808000597          21.429744846072907       4.154891318485045
25.766340400029854        21.214872423036454       4.115246517741477
26.000000000000007        21                       4.052630804559472
25.76634040002985         21.548205756369786       4.231673105040774
26.000000000000004        21.333333333333332       4.192878498583286
26.000000000000004        21.666666666666664       4.305885955566965
25.199347466726365        21.429744846072907       4.083417039459942
25.099673733363183        21.21487242303645        3.9815858418841823
25.000000000000004        20.999999999999996       3.866071614062674
25.43300706669652         21.214872423036454       4.051627123078598
25.333333333333336        20.999999999999996       3.9346798974265114
25.66666666666667         21                       3.9968662942588153
25.02006786263396         21.67419048109828        4.125293526921094
24.741114525178375        21.703763693087197       4.077576775986059
24.46216118772279         21.733336905076115       4.0284149539850675
24.920394129270782        21.459318058061825       4.041153739210116
24.641440791815192        21.488891270050743       3.9974453678941657
24.820720395907596        21.244445635025368       3.943330921253331
24.962745298653275        21.96217210732245        4.186520374367237
24.905422734672587        22.250153733546615       4.243935332087036
24.683791961197684        21.991745319311363       4.137412307874593
24.441503853235474        23.242411284327087       4.374937437762518
24.670020404872815        22.99779490547868        4.367474273640642
24.89853695651015         22.753178526630272       4.358489803260593
24.680338718956403        23.345125691120725       4.449749639577902
24.90885527059374         23.100509312272315       4.440609915885328
24.91917358467733         23.44784009791436        4.523373492802795
24.40953489722231         23.507265466803325       4.429393786469738
24.64836976294324         23.609979873596956       4.504915891158168
24.887204628664165        23.712694280390593       4.579249647255829
24.37756594120915         23.772119649279556       4.484525649974939
24.616400806930073        23.87483405607319        4.560757657536248
24.345596985195986        24.036973831755795       4.54033302827812
24.33261708085128         22.001357482500765       4.065138855823755
24.554247854326178        22.259765896736017       4.173727335024588
24.775878627801077        22.518174310971265       4.279841484548228
24.203072973979765        22.269378059925415       4.099934785603653
24.424703747454664        22.527786474160663       4.208114390115655
24.073528867108255        22.537398637350066       4.13280274332465
24.318845524526402        23.00740706866808        4.294307384458697
24.19618719581733         22.772402853009073       4.213595819646129
24.547362076163736        22.762790689819674       4.287835087632577
24.30810745848186         21.488891270050743       3.9290174119264707
24.15405372924093         21.24444563502537        3.813290001132934
24.000000000000004        21                       3.6812327216042937
24.487387062574264        21.24444563502537        3.875758738312411
24.333333333333336        21                       3.737742239995579
24.666666666666668        20.999999999999996       3.799355204148391
25.159422890556563        23.872844888557168       4.67264472931518
25.44008674042381         24.022660053654505       4.76407834591938
25.720750590291054        24.17247521875184        4.8541138161729585
25.160837330714863        24.19513527240634        4.75107568848812
25.441501180582108        24.344950437503677       4.843504480444499
25.16225177087317         24.517425656255515       4.831101874955685
24.61781524708838         24.19712443992237        4.638489898962373
24.888619068822468        24.03498466423977        4.656533633908105
24.89003350898077         24.357275048088944       4.735412847854893
25.44150118058211         24.678283770837012       4.927254373787242
25.720750590291054        24.505808552085174       4.937110299683028
25.999999999999996        24.333333333333332       4.945172955818463
25.720750590291054        24.839141885418506       5.02215235753104
25.999999999999993        24.666666666666664       5.029461603833885
25.999999999999996        24.999999999999996       5.115795826187138
25.719524672023756        25.167644092729265       5.107952346095031
25.43904934404751         25.33528818545853        5.098222048085732
25.158574016071274        25.502932278187792       5.086604932159077
25.44027526231481         25.00678597814777        5.011634375178828
25.15979993433857         25.174430070877033       4.9992295749094255
25.161025852605867        24.845927863566274       4.914061889174925
25.439049344047515        25.668621518791863       5.188731194879145
25.719524672023752        25.500977426062597       5.1975272849705805
25.999999999999993        25.33333333333333        5.204436557144659
25.719524672023752        25.834310759395926       5.289642184986409
25.999999999999993        25.66666666666666        5.295617249242568
25.999999999999996        25.999999999999996       5.389337902480758
25.24274494390562         78.52039164102311        4.108269860207049
25.454705805286142        78.76019582051156        4.062896011552096
25.666666666666664        79                       3.9994769901460536
25.12137247195281         78.76019582051156        3.9996696417429427
25.33333333333333         79                       3.942431027802346
25                        79                       3.8794957946847783
24.936729083038017        78.45887130831278        4.067750797905414
24.815356611085207        78.69867548780122        3.963050539738517
24.630713222170414        78.39735097560245        4.024654135138506
24                        79                       3.6672686132906
24.148689944418543        78.69867548780124        3.828537807025278
24.29737988883708         78.39735097560245        3.960883796223372
24.333333333333332        79                       3.7394979890342896
24.482023277751875        78.69867548780122        3.896537664354759
24.666666666666664        79                       3.8102403828323674
23.497337851173114        74.519119978198          4.694808353543554
23.781689309257644        74.34348057880882        4.813332023939487
24.066040767342173        74.16784117941965        4.930563487718169
23.77275883485801         74.67953447550859        4.723401050312512
24.05711029294254         74.50389507611942        4.838682600189914
24.048179818542906        74.83994897281917        4.749290310235603
23.811746591609285        78.73187753230863        3.731611695501191
23.62349318321857         78.46375506461726        3.7787370658231008
23.43523977482786         78.19563259692588        3.8086447242563852
23.960436536027828        78.43055302010985        3.8721900956234774
23.772183127637113        78.16243055241847        3.898624672332938
24.109126480446367        78.12922850791108        3.9838452912092057
23.704676885158868        77.47033339679645        4.044655416397351
23.951807867857788        77.6788977523322         4.054114335518471
24.198938850556704        77.88746210786795        4.060664723680907
23.614864515048534        77.7120997968396         3.967460194764497
23.86199549774745         77.92066415237534        3.9771070084660964
23.525052144938197        77.95386619688273        3.8887899640507495
23.94044013556212         77.32066859041424        4.13353303236881
24.17620338596537         77.17100378403202        4.220971534905181
24.18757111826104         77.52923294594999        4.141702947545116
23.49117972378874         75.5386916698332         4.439959555067818
23.76865341660176         75.35924893659872        4.55192719545965
24.04612710941478         75.17980620336424        4.662766054874588
23.76197059369334         75.69567461805187        4.468673844345526
24.03944428650636         75.51623188481739        4.577968877323538
24.032761463597943        75.85265756627054        4.495046428096046
23.770706125729884        75.01939170605365        4.63670317612229
23.493232432916862        75.19883443928813        4.522987261032222
23.495285142044988        74.85897720874306        4.607936860524042
24.020302579575436        76.19212409586738        4.411710771818219
24.05644068053079         76.52935691692092        4.341247812518895
24.092578781486154        76.86658973797445        4.271745582251733
23.737052825648327        76.37460767724555        4.302739414958768
23.773190926603682        76.7118404982991         4.233476352829845
23.453803071721218        76.55709125862373        4.192163235740856
23.621052280679653        77.16591935073887        4.093878300205698
23.537427676200434        76.8615053046813         4.143047573320291
23.8568155310829          77.01625454435667        4.183531497946301
23.749511709670834        76.03514114764872        4.385079676189149
23.466261955743725        76.21762472902688        4.273508101924097
23.478720839766233        75.87815819943003        4.356106875033056
25.17661113657647         68.52121094346978        7.289580531662644
25.451074091050984        68.34747396231319        7.441245443143151
25.725537045525492        68.1737369811566         7.590503655904989
26                        68                       7.737355169948379
25.45107409105098         68.68080729564653        7.273238548598851
25.72553704552549         68.50707031448992        7.419092451247797
25.999999999999996        68.33333333333333        7.56253965517824
25.725537045525485        68.84040364782327        7.254266908147781
25.999999999999993        68.66666666666666        7.394309801965223
25.999999999999996        69                       7.23266561030938
23.515339381844747        73.48916559321087        4.976474790087381
23.790821340011533        73.32606924076615        5.0963023098498885
24.06630329817832         73.1629728883214         5.2147269647663235
23.7936903297054          73.65684432215073        5.0029141114642375
24.069172287872185        73.493747969706          5.119071267266382
24.07204127756605         73.82452305109061        5.026256763061719
23.78768981948152         74.00016245047979        4.906793087299726
23.50333836139699         74.17580184986895        4.786037204920538
23.50933887162087         73.83248372153992        4.87992601710174
25.167695968600288        69.5186698929555         6.814525073254829
25.445130645733524        69.345779928637          6.956032655030652
25.722565322866757        69.1728899643185         7.095412834048827
25.445130645733524        69.67911326197034        6.806504607253217
25.722565322866757        69.50622329765183        6.942826144783206
25.999999999999993        69.33333333333333        7.077020279555492
25.722565322866757        69.83955663098516        6.795866162057957
25.999999999999993        69.66666666666666        6.927001655342001
25.44810236839225         69.01329361214175        7.111531510865621
25.170667691259013        69.18618357646025        6.966668710825923
25.17363941391774         68.85369725996502        7.125020530295194
25.444904090065734        70.0115505444615         6.662924292392089
25.16724285726471         70.18354445793784        6.528258215133963
25.167469412932498        69.85110717544667        6.668758813770701
24.34693031560592         70.00400735753048        6.396412451826307
24.620518866604044        69.84222820267216        6.537677470433186
24.894107417602164        69.68044904781382        6.677048344242749
24.620292310936257        70.17466548516333        6.398318126356402
24.893880861934377        70.01288633030501        6.534485542462295
24.89365430626659         70.34532361279618        6.397188401529145
24.340822365069645        70.99422818888947        6.004901364822678
24.616220343912072        70.83481270606933        6.135995589487246
24.891618322754496        70.67539722324918        6.26536956032778
24.617951614373688        71.1678053974437         6.011524197462585
24.89334959321611         71.00838991462355        6.138073942330827
24.895080863677727        71.34138260599792        6.01526869803803
24.618256327424163        70.50473909561633        6.264747850351951
24.342858348581736        70.66415457843647        6.130587045350724
24.344894332093826        70.33408096798348        6.2610907410184335
24.617849122661923        71.50273787019576        5.890477148423983
24.340617381646112        71.6640931343936         5.764216209686272
24.340719873357877        71.32916066164154        5.882462247206915
23.511983698856255        72.4860157168263         5.271009869584987
23.788160762548955        72.3236856802661         5.398807295049803
24.06433782624165         72.16135564370587        5.525191755941695
23.788584218019206        72.65730265650977        5.294601372600791
24.064761281711903        72.49497261994955        5.418261982157775
24.065184737182154        72.82858959619323        5.314847667684663
23.78970277901537         72.99168594863795        5.193914979850741
23.514220820848582        73.15478230108268        5.071579427170665
23.513102259852417        72.8203990089545         5.169757787003199
23.50418312509782         71.47908915009954        5.596605707808833
23.783062871755096        71.3174688296962         5.734338708865922
24.061942618412367        71.15584850929282        5.870437261203925
23.78296038004333         71.65240130244825        5.618150322304075
24.061840126700602        71.4907809820449         5.751123509115121
24.061737634988837        71.82571345479695        5.636002837121408
23.78556057129614         71.98804349135717        5.506574506151485
23.50938350760344         72.15037352791738        5.375733210608583
23.50678331635063         71.81473133900846        5.484265156683198
24.352890111957684        69.00843622717106        6.83774380750483
24.627463786830614        68.84602779927064        6.99063554167371
24.902037461703543        68.68361937137021        7.14124778305961
24.624492064171886        69.17851411576588        6.833237253249003
24.899065739044815        69.01610568786545        6.980268638163546
24.896094016386087        69.34859200436068        6.825497675165688
24.622505465387963        69.51037115921902        6.682587208660362
24.34891691438984         69.67215031407734        6.537782597357662
24.350903513173762        69.3402932706242         6.68489304925054
24.325590274006114        25.002462765180393       4.773913660717526
24.604477439628468        24.840783728872104       4.795130556381324
24.88336460525082         24.67910469256381        4.814193294460756
24.60325152136117         25.169285936182863       4.879264338457899
24.882138686983517        25.007606899874567       4.89774019260858
24.88091276871622         25.33610910718533        4.983494762271777
24.33892808146603         24.358803476230662       4.616493676388262
24.611146343358424        24.518954084397233       4.715960446320403
24.33225917773607         24.68063312070553        4.694353887201269
23.849241921674405        21.26008528069062        3.7477197534121585
24.003295650915334        21.50453091571599        3.8656185134317886
24.157349380156262        21.74897655074136        3.9671874047163964
23.69848384334881         21.52017056138124        3.7986613431269807
23.852537572589736        21.764616196406607       3.9024015836376003
23.547725765023213        21.780255842071856       3.834057490748816
24.027805273284756        22.01699712816601        4.002288756481925
23.898261166413242        22.28501770559066        4.0354621361886345
23.722993465718226        22.032636773831257       3.935880385330024
23.300499643400904        22.514538868868176       3.9452670631517472
23.38290835060834         22.26977785993607        3.909434411424078
23.465317057815774        22.02501685100396        3.8723645539563782
23.558176051303356        22.522158791695475       4.009775477337369
23.64058475851079         22.277397782763366       3.9734465342036693
23.815852459205807        22.52977871452277        4.072287370728337
23.388220098856024        22.810202207957488       4.033711869418532
23.645896506758476        22.817822130784783       4.0976487004546875
23.903572914660923        22.82544205361208        4.159589010696107
23.475940554311144        23.105865547046793       4.122182986151484
23.733616962213592        23.11348546987409        4.185548234038091
23.56366100976626         23.401528886136102       4.210680413350546
24.14888957207907         23.295450484930093       4.3226862281917775
24.116920616065908        23.560304667406328       4.376705164540887
24.08495166005274         23.825158849882563       4.431399615687864
23.856275290922667        23.348489685533096       4.267933886721139
23.8243063349095          23.61334386800933        4.321515410712081
24.026231243369995        23.060446269271086       4.24117837519844
24.05803593234251         24.173921330708083       4.507943055043771
24.051367028612553        24.495750975182947       4.584178043806534
24.044698124882594        24.817580619657814       4.662112595272493
23.77047487948903         24.31086882966037        4.472850009512606
23.763805975759073        24.632698474135236       4.549159338928156
23.482913826635553        24.44781632861266        4.435053891684848
23.79739060719927         23.96210634883485        4.3965899582678
23.50982955434579         24.09905384778714        4.359077228550919
23.536745282056025        23.75029136696162        4.2842860691061615
23.365150510015475        21.520170561381235       3.7238874045606885
23.182575255007738        21.260085280690618       3.5859538114187233
23                        20.999999999999996       3.420256711323033
23.51590858834107         21.260085280690618       3.6668830921684226
23.333333333333332        20.999999999999996       3.507341334256249
23.666666666666664        21                       3.594333337683281
25.167696211273324        26.507066219780036       5.37194054459068
25.44513080751555         26.338044146520023       5.379719578320486
25.72256540375777         26.16902207326001        5.385518697617188
25.445130807515554        26.67137747985336        5.478638978973475
25.722565403757773        26.502355406593345       5.483256941907781
25.999999999999996        26.33333333333333        5.485894990408926
25.722565403757777        26.83568873992668        5.584052111989182
26                        26.666666666666664       5.585509004127903
26.000000000000004        27                       5.6881799436375795
25.44209007578153         26.003332832655943       5.2828194323692355
25.164655479539306        26.172354905915952       5.274016765318957
25.161614747805288        25.837643592051872       5.178904894508479
24.32121525759713         26.004367813895875       5.038873114249522
24.60033484375518         25.837222635326516       5.057110219507306
24.879454429913224        25.670077456757156       5.073020825477169
24.6033755754892          26.171933949190596       5.151098070124963
24.882495161647242        26.004788770621236       5.166164731960766
24.88553589338126         26.339500084485316       5.262120546905358
24.601793182558172        25.50325428575469        4.966976053285272
24.322673596400126        25.670399464324046       4.948130845010759
24.32413193520312         25.33643111475222        4.859811027166714
24.88960135152075         26.671567957249756       5.360473044625328
24.611506491768168        26.836069694719477       5.346487346804116
24.33341163201559         27.000571432189194       5.329983451127016
24.60744103362868         26.504001821955033       5.247311652129668
24.329346173876104        26.668503559424753       5.229984559498227
24.325280715736618        26.336435686660312       5.132947780539016
23.50907201650154         25.474473367309628       4.696175960600233
23.781244769003067        25.31713649993322        4.724810834112354
24.053417521504592        25.159799632556805       4.750723400818108
23.779786430200073        25.651104849505046       4.811383612310191
24.051959182701594        25.493767982128634       4.8369584731416495
24.050500843898604        25.827736331700457       4.925615996859936
23.77252537238107         24.97491748703423        4.6359372734899305
23.500352619879543        25.132254354410637       4.607039644901057
23.491633223257548        24.790035341511647       4.519998955262558
25.16264288815239         27.485695585327306       5.67347455035349
25.441761925434932        27.323797056884874       5.680545368980609
25.720880962717466        27.161898528442435       5.685447166742074
25.44176192543493         27.657130390218207       5.789160333145988
25.720880962717466        27.495231861775768       5.792684056328326
26                        27.333333333333332       5.7940387586449
25.72088096271746         27.8285651951091         5.903488972051252
25.999999999999996        27.666666666666664       5.903465599788728
25.999999999999996        28                       6.016460467069172
25.443446366475243        26.997587268369113       5.578032279566972
25.1643273291927          27.15948579681155        5.569843426279078
25.166011770233013        26.83327600829579        5.469332091024808
24.60982205072786         27.162279483235235       5.445719618489441
24.887916910480435        26.99777774576551        5.458784953685042
24.886232469440124        27.323987534281272       5.560216651564897
25.158864163206268        28.484804288642202       6.013130157241334
25.439242775470845        28.323202859094803       6.016641699960256
25.71962138773542         28.1616014295474         6.0177518032362105
25.439242775470845        28.656536192428135       6.136811038038363
25.719621387735423        28.49493476288073        6.136267518968051
25.999999999999993        28.33333333333333        6.133322560454716
25.719621387735423        28.828268096214067       6.2589158890836245
25.999999999999996        28.666666666666664       6.254317308224104
26                        29                       6.379444710377172
25.440502350452885        27.990166624656503       5.900996170151216
25.160123738188307        28.151768054203902       5.896101928808183
25.161383313170347        27.818731819765603       5.782883393178874
25.16033268446842         29.483521321765362       6.391472077540098
25.440221789645612        29.322347547843577       6.389983570741811
25.720110894822806        29.16117377392179        6.385974448354169
25.440221789645612        29.65568088117691        6.523674830354658
25.720110894822803        29.49450710725512        6.51759355463908
26                        29.333333333333332       6.508991663334176
25.720110894822806        29.827840440588453       6.654071932955798
26                        29.666666666666664       6.643397888322961
26                        30                       6.782663385343413
25.439732282558225        28.989441870135856       6.261117690030282
25.159843177381035        29.150615644057638       6.260798875387502
25.159353670293648        28.81770996634992        6.134684901954544
25.1654122162268          30.484345843010875       6.815508633890018
25.443608144151206        30.32289722867392        6.80713758565707
25.7218040720756          30.161448614336962       6.796189169474805
25.443608144151206        30.656230562007252       6.9567460695165675
25.7218040720756          30.494781947670294       6.94319134847423
26                        30.333333333333332       6.927059259482764
25.7218040720756          30.828115281003626       7.095801116858895
26                        30.666666666666664       7.077062723007276
26                        31                       7.232673775917054
25.44191496689841         29.989289054925415       6.66276334349389
25.16371903897401         30.15073766926237        6.668877386082994
25.16202586172121         29.817129495513864       6.527531867299613
25.719827210471955        31.161770127919603       7.254181624124838
25.439654420943906        31.323540255839205       7.27287431697996
25.159481631415858        31.48531038375881        7.288751854482311
25.441631282547554        30.98988540892323        7.111675937307232
25.161458493019506        31.15165553684283        7.124735602402879
25.163435354623154        30.818000689926855       6.966987862205484
25.43965442094391         31.65687358917254        7.44096177745951
25.719827210471955        31.49510346125294        7.4190644458780355
26                        31.33333333333333        7.3943519589439
25.719827210471955        31.82843679458627        7.590489225497382
26                        31.666666666666664       7.56257209983695
26                        32                       7.737334198596149
25.722084420399405        32.16250629441953        7.770007396425053
25.444168840798802        32.32501258883906        7.799863839388742
25.166253261198204        32.48751888325859        7.826903527487466
25.441911630871353        31.990943089005803       7.616761994169122
25.163996051270754        32.153449383425325       7.640218007975784
25.161738841343308        31.81937988359207        7.460834116973974
23.29015984988524         78.46375506461726        3.7039005221129826
23.478413258275953        78.73187753230863        3.6514440188094497
23.666666666666664        79                       3.5817698036174024
23.145079924942618        78.73187753230863        3.564373443902976
23.33333333333333         79                       3.489368095729306
22.999999999999996        79                       3.390063489626309
22.833069225380317        78.75595614385621        3.462472299348534
22.666138450760638        78.51191228771242        3.513890935687898
22.49920767614096         78.26786843156863        3.5443193986444554
22.97814915032294         78.48783367616484        3.610861683709951
22.81121837570326         78.24378982002105        3.636359750134175
23.12322907526556         78.21971120847346        3.724468192004818
23.271404113390787        77.9383736336633         3.830157660562014
22.959393413828487        77.9624522452109         3.744471699034208
22.647382714266186        77.98653085675846        3.6548538278872704
23.10756845195371         77.68111467040073        3.849314152283711
22.79555775239141         77.70519328194831        3.76211876147961
22.943732790516638        77.42385570713816        3.8661141994212542
23.45102885361146         77.45484083357702        3.987230305665515
23.361216483501124        77.69660723362017        3.909431487654212
23.197380822064048        77.43934827035758        3.9277165666735194
23.367404249132242        77.15042678751945        4.035791761893925
23.11375621758483         77.13493422430001        3.975616595321884
23.283779644653023        76.84601274146186        4.0842996074284175
22.65135791476121         75.94187676923053        4.124001763883805
22.931298517770387        75.80748173609808        4.2312832288100894
23.211239120779563        75.67308670296563        4.336602492538074
22.91883963374788         76.14694826569493        4.149663013043922
23.198780236757056        76.01255323256248        4.253866044637542
23.18632135273455         76.35201976215933        4.172383503662976
22.566300485911714        76.73613080254056        3.9203211156426576
22.59465296219488         76.47137945810388        3.987973529877354
22.623005438478046        76.20662811366721        4.05586707929107
22.86213468118155         76.67645095456828        4.0139377980593025
22.89048715746471         76.4116996101316         4.08167983796213
23.157968876451385        76.616771106596          4.104551838092016
22.692111254113357        76.96537243740643        3.903098757009125
22.98794544938319         76.90569258943415        3.9952005034107088
22.817922022314995        77.19461407227229        3.8850297849353606
22.65775455041023         75.62564644229008        4.198389463325777
22.664151186059243        75.30941611534962        4.27396282637338
22.670547821708258        74.99318578840918        4.350721853026507
22.937695153419405        75.49125140915763        4.307020013772857
22.944091789068416        75.17502108221717        4.383942462341146
23.217635756428578        75.35685637602518        4.41368836302164
22.946144498196546        74.83516385167212        4.467158865046892
23.22174117468483         74.67714191493506        4.581854365219204
23.219688465556704        75.01699914548013        4.496810417356603
23.22075933220113         74.34008561383126        4.667544761997394
22.945162655712842        74.4981075505683         4.5507903797208105
22.669565979224558        74.65612948730538        4.432294485596374
22.944180813229146        74.16105124946452        4.636364805137274
22.668584136740858        74.31907318620156        4.515810028908621
22.667602294257158        73.98201688509778        4.6012684829631345
22.950181323453023        73.81773312113548        4.728126792404822
23.232760352648885        73.65344935717317        4.853195561446201
23.226759842425007        73.9967674855022         4.759040181319606
22.332805117427306        78.51191228771242        3.4311501883655957
22.499735892046985        78.75595614385621        3.3823914584061883
22.666666666666664        79                       3.3126425550641962
22.166402558713653        78.75595614385621        3.28354032915743
22.333333333333332        79                       3.216451332195284
22                        79                       3.101489821019904
25.177509926822644        65.52211246423983        9.12175297081776
25.451673284548434        65.3480749761599         9.31269260347231
25.725836642274217        65.17403748807993        9.498895330110635
26                        65                       9.680361150732846
25.451673284548434        65.68140830949322        9.066998106524544
25.725836642274217        65.50737082141328        9.24888910781591
26                        65.33333333333333        9.426043203091268
25.725836642274217        65.84070415474662        9.009508445536433
26                        65.66666666666666        9.182350815464611
26                        66                       8.949283987853372
25.176102907256432        64.52236231277048        9.913362242793868
25.450735271504293        64.34824154184699        10.11998416221205
25.725367635752143        64.1741207709235         10.320521339984627
26                        64                       10.51497377611154
25.450735271504293        64.68157487518033        9.838231831518339
25.725367635752143        64.50745410425682        10.034266105583862
26                        64.33333333333333        10.224215638003724
25.725367635752143        64.84078743759017        9.760564800831315
26                        64.66666666666666        9.946011429544013
25.45120427802636         65.0148249256701         9.569387229725077
25.177040920300573        65.18886241375004        9.373472752602783
25.176571913778503        64.85561236326026        9.637342509928189
25.173742267296557        63.521022744337905       10.826590330406981
25.449161511531038        63.347348496225266       11.049504962286845
25.72458075576552         63.17367424811263        11.264511871031383
26                        62.99999999999999        11.471611056640931
25.449161511531038        63.68068182955861        10.724831980801099
25.724580755765516        63.50700758144596        10.935386793751462
26                        63.33333333333333        11.138033883566557
25.72458075576552         63.840340914779304       10.620959796035933
26                        63.66666666666666        10.819154790056798
25.449948391517665        64.0144616857028         10.415111385063199
25.175316027269808        64.18858245662628        10.203178232445133
25.17452914728318         63.85480260048209        10.507587594982985
25.17508491611649         62.520731028681936       11.883407612218505
25.450056610744326        62.34715401912129        12.123546488169204
25.72502830537216         62.173577009560645       12.353080556558194
25.999999999999996        61.99999999999999        12.5720098173857
25.450056610744326        62.68048735245462        11.747446344345885
25.725028305372163        62.506910342893974       11.972972582220503
25.999999999999993        62.33333333333333        12.187894012533524
25.725028305372163        62.8402436762273         11.610180825819953
25.999999999999996        62.66666666666666        11.82109442561849
25.44960906113768         63.01391792433994        11.38980032007508
25.1741898169032          63.187592172452575       11.161512091195103
25.17463736650984         62.85416160056725        11.51378451846552
25.17847635591265         67.52121969576623        7.824866185351417
25.452317570608436        67.3474797971775         7.988171829252282
25.726158785304214        67.17373989858875        8.148465494379703
26                        67                       8.305747180733844
25.452317570608436        67.68081313051083        7.798303226302108
25.726158785304214        67.50707323192208        7.954989166869045
26                        67.33333333333333        8.108663128662618
25.726158785304214        67.8404065652554         7.769132887834337
26                        67.66666666666666        7.919199125067373
25.451695830829706        68.014143546412          7.616118321218538
25.177232876355195        68.1878805275686         7.460697055884291
25.17785461613392         67.85455011166741        7.6391256071139
25.173602911437765        66.52139655758725        8.430091310312784
25.44906860762518         66.34759770505818        8.606888765601076
25.72453430381259         66.17379885252909        8.779952991447864
25.44906860762518         66.6809310383915         8.39141743191178
25.72453430381259         66.50713218586242        8.560447664124617
26                        66.33333333333333        8.725744666895782
25.72453430381259         66.84046551919575        8.349969388718826
26                        66.66666666666666        8.51123239785607
25.450370946086803        66.01450300727569        8.83178600165352
25.17490524989939         66.18830185980477        8.65033032832916
25.176207588361017        65.8552071620223         8.880884215164059
25.450693089116804        67.0142054177845         8.185493427953608
25.17685187442102         67.18794531637323        8.018005488415362
25.17522739292939         66.85467093698024        8.219747196735819
24.350044095003664        68.01178624502371        7.333613441839148
24.626188181973326        67.8482640619379         7.500118604243496
24.902332268942985        67.68474187885207        7.66386951874764
24.6255664421946          68.18159447783907        7.3223765297690715
24.901710529164262        68.01807229475324        7.482128192391615
24.901088789385533        68.35140271065443        7.3076988930435505
24.626515114512607        68.51381113855484        7.153123009327809
24.351941439639674        68.67621956645527        6.996267632829198
24.350992767321667        68.34400290573949        7.161557510940565
24.350390881982836        67.00851938038201        7.901407049683347
24.624794891801148        66.84614510611709        8.081049022443484
24.899198901619457        66.68377083185217        8.257277109319944
24.626419373292777        67.1794194855101         7.879572185792577
24.900823383111085        67.01704521124516        8.051366634206035
24.902447864602713        67.35031959063816        7.854058564348527
24.62630377763305         67.51384177372398        7.6857558509749175
24.350159690663386        67.67736395680981        7.514698889701107
24.35027528632311         67.3429416685959         7.703963425649246
23.241975507227544        73.32213070610129        4.947811215956745
22.959396478031678        73.48641447006358        4.820061673182935
22.676817448835816        73.65069823402588        4.690522590009149
22.96861163261034         73.1550958189917         4.914719413881281
22.686032603414475        73.31937958295399        4.782499556974955
22.695247757993133        72.9880609318821         4.877199383860993
22.967493071614175        72.8207125268635         5.010140824646127
23.239738385235214        72.6533641218449         5.141410986554182
23.24085694623138         72.9877474139731         5.043074239880671
23.521841211260515        70.4808847028123         5.964036383434823
23.796870912708982        70.32192558771837        6.109977918277382
24.07190061415745         70.16296647262442        6.254103274407748
23.79483492919689         70.65199919817135        5.981513518933912
24.06986463064536         70.49304008307742        6.122210219332104
24.06782864713327         70.82311369353042        5.995135179396513
23.788948900475994        70.98473401393377        5.855634353329312
23.51006915381872         71.14635433433713        5.714499078542859
23.515955182539617        70.81361951857471        5.836975970418208
23.532827313743724        69.49822308026158        6.366447334622435
23.806181579815046        69.33496079589808        6.525642133548558
24.07953584588636         69.17169851153457        6.682740957842746
23.804194981031124        69.66681783935122        6.380599546561509
24.07754924710244         69.50355555498771        6.5337942852220205
24.07556264831852         69.83541259844085        6.390587918962707
23.800532946870053        69.99437171353479        6.242673447282081
23.525503245421582        70.15333082862873        6.092942796889316
23.529165279582653        69.82577695444516        6.227079780618594
23.23594105459847         72.32001689004964        5.242034848247
22.96369574097743         72.48736529506823        5.107503664670295
22.691450427356386        72.65471370008683        4.971301202216289
22.959898410340685        72.15401806327297        5.2081135473277325
22.687653096719643        72.32136646829157        5.06865006320502
22.683855766082896        71.98801923649631        5.16924596682702
22.95729821908787         71.81837587436405        5.313511306912553
23.230740672092846        71.6487325122318         5.455964553906491
23.23334086334566         71.98437470114072        5.34709539855129
23.234936168369895        71.31687426907318        5.5698023637416965
22.96149371536492         71.48651763120543        5.4235767007075815
22.688051262359945        71.65616099333768        5.2755389445818714
22.96568921164197         71.15465938804681        5.53770807028784
22.692246758636994        71.32430275017906        5.385897898121897
22.696442254914043        70.99244450702044        5.500322827447263
22.971575240362867        70.82192457228439        5.65701930842183
23.24670822581169         70.65140463754835        5.811590493751035
23.240822197090793        70.98413945331076        5.688404668175677
23.532827314083768        68.49803521073828        6.824905091042081
23.805232907723735        68.33595222216675        6.99692824307737
24.077638501363698        68.17386923359524        7.166497693343115
23.80618158004174         68.66816888288254        6.833763761987221
24.078587173681704        68.50608589431101        6.998887487348776
24.07953584599971         68.8383025550268         6.838043334141545
23.806181579928392        69.00156483939031        6.6765422857261845
23.53282731385707         69.16482712375381        6.512945262678722
23.53282731397042         68.83143116724605        6.665764514818585
25.444168840798802        32.658345922172394       7.989793704708688
25.722084420399398        32.495839627752865       7.955908620481639
26                        32.33333333333333        7.9192067813894855
25.7220844203994          32.8291729610862         8.14946091462496
26                        32.666666666666664       8.1087304342695
26                        33                       8.30590515723614
23.238036115146638        25.639636468269277       4.666814573205685
22.967000213791735        25.80479956922892        4.633595810977534
22.69596431243683         25.96996267018857        4.596519673915445
23.228931267270188        25.305851596389868       4.57950671069187
22.957895365915284        25.47101469734951        4.546219615828677
22.686859464560378        25.636177798309156       4.509075146131769
22.948790518038834        25.1372298254701         4.460975423127188
22.677754616683927        25.302392926429746       4.423762620795349
22.668649768807477        24.96860805455034        4.340582097906297
22.940071121416835        24.795010812571114       4.375638450699261
23.211492474026194        24.621413570591884       4.407129048625446
23.22021187064819         24.963632583490877       4.492270066628207
22.840970800983783        21.29777662670962        3.498894052599548
23.023546055991517        21.557861907400238       3.6431187865308887
23.20612131099925         21.817947188090855       3.7595800135082813
22.68194160196756         21.595553253419236       3.5578920419411615
22.864516856975293        21.855638534109854       3.6806444097079303
22.522912402951338        21.893329880128857       3.5972506793477623
23.04130389658438         22.307469205955073       3.832855267247149
22.782108149767858        22.100399543041963       3.7168498059791544
23.123712603791816        22.062708197022964       3.7968362432475917
23.070466238639135        22.666825410171274       3.921866496680244
22.840432833877365        22.81911195147437        3.8965478254111154
22.610399429115596        22.971398492777464       3.8693110493442515
22.81127049182261         22.459755747258164       3.807559491784885
22.581237087060842        22.612042288561263       3.78034561152483
22.552074745006088        22.252686084345058       3.689658821526074
23.158186694094255        22.96248874926058        4.010878253570833
23.24590714954937         23.25815208834989        4.099916320927477
22.928153289332485        23.114775290563678       3.9861265329253412
23.213915448379193        24.288969312318383       4.328813785457749
22.94249409576983         24.46256655429761        4.297758927189794
22.671072743160472        24.636163796276833       4.263138314055057
22.94491707012283         24.130122296024105       4.220916565401818
22.67349571751347         24.303719538003328       4.186731691925253
22.67591869186647         23.971275279729827       4.111362231517055
22.63223918336589         23.30469075509492        3.9495310632398795
22.949993043582776        23.44806755288113        4.06688198913892
23.26774690379966         23.59144435066734        4.181207219458951
22.654078937616177        23.637983017412374       4.030214790630813
22.971832797833066        23.781359815198584       4.14810115884786
23.24083117608943         23.940206831492866       4.25441775061375
22.666666666666668        21                       3.3314997321114004
22.507637467650447        21.29777662670962        3.411417933648325
22.348608268634223        21.595553253419236       3.4716967832501253
22.333333333333336        21                       3.2293613805866204
22.17430413431711         21.29777662670962        3.3105604423837316
22                        21                       3.1138416567488036
21.641659829595312        21.715755179895677       3.2695227797303077
21.76110655306354         21.477170119930452       3.2442487007852114
21.88055327653177         21.238585059965224       3.1923549931246735
21.935410687380653        21.77494674664007        3.3878327877841863
22.054857410848882        21.536361686674844       3.3625064294416807
22.229161545165994        21.834138313384464       3.49707542098993
25.164360261030367        33.48339845711076        8.4308780535167
25.442906840686916        33.322265638073844       8.392097252212528
25.721453420343458        33.16113281903692        8.350439620119015
25.442906840686916        33.65559897140717        8.607700530708348
25.721453420343458        33.49446615237026        8.560921100068548
26                        33.333333333333336       8.511264838639214
25.721453420343458        33.82779948570359        8.780484860323924
26                        33.66666666666667        8.725706800348384
26                        34.00000000000001        8.949231042363484
25.443537840742856        32.990305780123116       8.186661092825862
25.164991261086314        33.15143859916003        8.22098444023759
25.165622261142257        32.81947874120931        8.019659598227861
24.325078975991712        31.990888239104365       7.327533272594984
24.60321319446643         31.822362287322512       7.318357081554737
24.881347412941146        31.65383633554066        7.3054299421838085
24.605470404393877        32.156431787155775       7.496923276354756
24.883604622868596        31.987905835373923       7.480754170829623
24.88586183279604         32.32197533520718        7.663380027985584
23.515105907891677        26.47453826936075        4.966237191258614
23.78380902446016         26.317814784205794       4.993324100554494
24.052512141028647        26.16109129905083        5.017536074884796
23.787874482599648        26.649882656970235       5.088626506950952
24.056577599168133        26.493159171815275       5.112224611227717
24.06064305730762         26.825227044579712       5.209875260240299
22.96901151092178         26.138154536579297       4.721467430386135
23.24004741227668         25.972991435619647       4.754502447143576
23.511083313631588        25.80782833466           4.783680089067301
23.242058709406727        26.30634640297002        4.844706602833785
23.51309461076163         26.141183302010376       4.873700499286797
23.78179772733012         25.98445981685542        4.9010957155562105
24.322500418119635        27.99195756009903        5.642496590959728
24.602547908130557        27.823203568508458       5.65566653327684
24.882595398141476        27.654449576917884       5.665992519741417
24.601288333148517        28.156239802946757       5.76749025956931
24.881335823159432        27.98748581135618        5.776608804300303
24.88007624817739         28.320522045794476       5.891034781663197
24.60618497942921         27.492741525871846       5.548988587512515
24.326137489418286        27.661495517462416       5.534916567607544
24.32977456071694         27.331033474825805       5.430745520996612
24.327801535712307        28.992083753183103       5.996360117160143
24.60482241154363         28.82299059833614        6.004937890918214
24.88184328737495         28.65389744348917        6.010527904278593
24.60531191863101         29.15589627604386        6.1296827477523355
24.88233279446233         28.98680312119689        6.1336777050522455
24.882822301549716        29.319708798904607       6.2613867345456455
24.60305537234607         28.489615200641445       5.884110982984594
24.326034496514747        28.65870835548841        5.8741994239086575
24.32426745731719         28.32533295779372        5.756244915175121
23.514972230435767        27.47990450727184        5.261585780613351
23.787785364295708        27.320126815577627       5.287614106938744
24.06059849815565         27.16034912388341        5.310413330443252
23.78414829299706         27.65058885821424        5.389712349263251
24.056961426856997        27.49081116652002        5.41184348654047
24.053324355558345        27.821273209156633       5.516682619378747
23.78782992344768         26.98500473627393        5.186568680281312
23.515016789587737        27.144782427968142       5.160032997501384
23.515061348739707        26.809660348664444       5.061583467716435
23.510887759675164        28.48015108139952        5.584382851217632
23.78142531248999         28.31741990763269        5.607374527410898
24.051962865304812        28.15468873386586        5.626745773991597
23.783192351687546        28.65079530532738        5.723077146090674
24.05372990450237         28.48806413156055        5.741471245439182
24.055496943699925        28.821439529255244       5.860402901404825
23.782786802743523        27.98400438292346        5.496647963036233
23.512249249928697        28.146735556690288       5.472992877081152
23.51361074018223         27.813320031981064       5.36539385354641
23.23812205656597         26.644160912120327       4.936903738905432
22.96113820524026         26.813783554879898       4.9033714624165174
22.684154353914554        26.983406197639468       4.865640361791818
22.96507485808102         26.475969045729595       4.811079377559494
22.68809100675531         26.645591688489166       4.7732533281494725
22.69202765959607         26.307777179338864       4.683546432190738
22.961093646088294        27.148905634183592       4.999360796433825
23.238077497414           26.97928299142402        5.032571544143024
23.23803293826203         27.314405070727716       5.131342602707743
24.32801277940895         29.98722214732225        6.387737269595555
24.605452747762108        29.819321872136623       6.39210179839654
24.882892716115265        29.65142159695099        6.3933467343780634
24.607145925014905        30.152930045885128       6.532225899953522
24.884585893368058        29.985029770699494       6.531438680036243
24.88627907062085         30.318637944448          6.67481635471837
24.60538233319656         29.487609074090237       6.258460377610285
24.327942364843402        29.655509349275867       6.252414427855351
24.327871950277853        29.323796551229485       6.121955377043565
24.32759082727384         30.992146984134013       6.830919803562705
24.6068646235915          30.82287993709297        6.829286074764606
24.88613841990915         30.653612890051924       6.824149018206988
24.60488776198785         31.156534784008947       6.985846051981629
24.8841615583055          30.9872677369679         6.978168620973303
24.882184696701856        31.320922583883878       7.138456735621516
24.607005274303198        30.487904991489046       6.677822396282307
24.327731477985544        30.657172038530092       6.677325110086528
24.327872128697248        30.32219709292617        6.529597598764202
24.60405047822714         31.48944853566573        7.148719934733437
24.32591625975242         31.65797448744758        7.155232185514842
24.32675354351313         31.325060735790796       6.989694362504082
23.51520831695888         29.483876557244773       5.948324185806389
23.786072723210022        29.31994562255755        5.968098894718912
24.05693712946116         29.156014687870325       5.984110871836792
23.78614313777557         29.651658420603933       6.096292647142659
24.05700754402671         29.487727485916707       6.111005377990516
24.05707795859226         29.81944028396309        6.242763675072325
23.784632537448786        28.985370463942463       5.8433591630097235
23.51376813119764         29.149301398629685       5.82255269282009
23.5123279454364          28.8147262400146         5.701238914623763
24.33535276441824         32.99265851777484        7.8975380055220485
24.612319596678226        32.82427863960276        7.877787135547435
24.889286428938213        32.65589876143067        7.854242309535943
24.611688596622283        33.15623849755348        8.07872273844314
24.88865542888227         32.9878586193814         8.051088146354079
24.888024428826327        33.31981847733212        8.256502754441378
24.60889500053605         32.49035521337926        7.683238125889572
24.33192816827606         32.65873509155135        7.699302267756573
24.328503572133886        32.32481166532786        7.509300690114255
21.749921525802673        78.34361895489647        3.2939214090018574
21.999683575915437        78.31836878045387        3.3828344692505823
22.249445626028198        78.29311860601125        3.466300465798041
21.833281017201784        78.56241263659766        3.2538811204592957
22.083043067314545        78.53716246215504        3.3452391862629955
21.916640508600892        78.78120631829883        3.1897372577986443
21.803347281705403        78.05048089113863        3.3911090320638393
21.85677303760813         77.75734282738078        3.4806572854908233
21.910198793510858        77.46420476362293        3.5625661692824764
22.053109331818163        78.02523071669602        3.475686247215437
22.10653508772089         77.73209265293816        3.5608986555451265
22.302871381930924        77.9999805422534         3.554816398665824
22.45104642005615         77.71864296744324        3.6646508995862876
22.254710125846117        77.450755078128          3.6700332281431836
22.599221458181376        77.43730539263308        3.7712159048561653
22.347599921778098        76.97882212290135        3.8044868451149303
22.473410689979737        77.20806375776722        3.788274681705636
22.128899357644478        77.22151344326214        3.6852351963282404
22.325351192276127        76.63467692775161        3.8739300476366596
22.106650628142507        76.8773682481124         3.7550674225345926
21.887950064008887        77.1200595684732         3.632787419173452
22.084401898640536        76.53322305296267        3.8234705447421846
21.865701334506916        76.77591437332346        3.701579565065778
21.84345260500495         76.43176917817372        3.7689426069593437
22.35370366855929         76.36992558331494        3.9417501573777365
22.112754374923703        76.268471708526          3.8914583499897537
22.382056144842455        76.10517423887826        4.009811402297944
22.378322035759723        75.78662566061554        4.080847159268224
22.109020265840968        75.94992313026327        3.961293120433203
21.839718495922213        76.113220599911          3.8375763908759057
22.10528615675823         75.63137455200055        4.032379071499373
21.835984386839474        75.79467202164828        3.9074613554151894
21.83225027775674         75.47612344338556        3.978597500577251
22.384718671408734        75.4703953336751         4.154746424327023
22.111682792407244        75.3151442250601         4.105789902174941
22.391115307057753        75.15416500673463        4.229831352991286
21.866110820529222        73.49845008803803        4.454244300233751
22.14248979968386         73.32832036931939        4.598782312624451
22.418868778838497        73.15819065060074        4.7397673405002365
22.133274645105203        73.65963902039128        4.509898736050296
22.40965362425984         73.48950930167263        4.647975638770112
22.40043846968118         73.82082795274452        4.558906796960109
22.390371663733152        74.82350326073038        4.307648667248786
22.110939149082647        74.98448247905583        4.180873385665711
21.831506634432138        75.1454616973813         4.050947153301401
22.110195505758043        74.65382073305156        4.2584601488969085
21.830762991107534        74.81479995137703        4.125800085765921
21.830019347782937        74.48413820537276        4.203156297970981
22.388407978765752        74.14939065852278        4.471657744131109
22.109213663274343        74.31676443194776        4.33895368246693
22.121244154189775        73.98820172616952        4.422726835273707
21.842049838698365        74.1555754995945         4.283453550755537
21.854080329613794        73.82701279381627        4.367149551509794
22.389389821249452        74.48644695962656        4.388681750318815
21.49994768386845         78.56241263659766        3.1129271722341953
21.583307175267556        78.78120631829883        3.061684726239028
21.666666666666664        79                       2.9863387061257716
21.249973841934224        78.78120631829883        2.8696407886711617
21.333333333333332        79                       2.807196185223389
21                        79                       2.564062258312756
24.351681752030633        66.00912949170402        8.547712067231002
24.626957810294638        65.8467904825493         8.743326714490205
24.90223386855864         65.68445147339456        8.93467368235244
24.62565547183301         66.17988518033177        8.512258542737403
24.90093153009701         66.01754617117703        8.698705218649161
24.899629191635384        66.3506408689595         8.473051623764626
24.62522518181708         66.51301514322442        8.291806163525711
24.350821171998767        66.67538941748934        8.107146817403065
24.351251462014698        66.34225945459667        8.322581823252246
24.350559002685262        65.0071944443023         9.29139196079106
24.62574030420899         64.8455837337917         9.50412969459209
24.900921605732712        64.68397302328108        9.711453121926322
24.62620931073106         65.17883378428148        9.238653867534314
24.90139061225478         65.01722307377086        9.440705341964678
24.901859618776854        65.35047312426065        9.182107537543198
24.626583560512845        65.51281213341538        8.98516448606148
24.35130750224884         65.67515114257012        8.78395375518274
24.35093325246705         65.3411727934362         9.031847053036149
25.16797757626018         61.51504129440531        13.119482459432632
25.445318384173454        61.34336086293687        13.374055563786879
25.722659192086727        61.17168043146843        13.614708906078725
26                        60.99999999999999        13.841442486307955
25.445318384173454        61.676694196270205       12.937029756344272
25.722659192086724        61.50501376480177        13.174461990774661
25.999999999999996        61.33333333333332        13.397974463142322
25.722659192086724        61.8383470981351         12.754538875661925
25.999999999999993        61.66666666666666        12.97483024016824
25.447687497458887        62.01192410769574        12.519632373072685
25.17271580283105         62.185501117256386       12.274121062921793
25.170346689545617        61.85027120583084        12.686146011993078
24.34979878676482         63.009585436243206       11.14488904582898
24.62489416321538         62.84663396705612        11.399990473859402
24.89998953966593         62.68368249786903        11.64616332932265
24.624446613608733        63.180064538941444       11.04219745099747
24.89954199005929         63.017113069754345       11.282455271015193
24.899094440452643        63.350543641639675       10.93609787919025
24.350438492811207        64.00856067137468        10.148629530741132
24.624873084306323        63.84604802902909        10.381328008558562
24.899307675801438        63.683535386683495       10.607314941780604
24.62565996429295         64.17982788517328        10.073875495755154
24.900094555788066        64.01731524282769        10.294087317666818
24.900881435774693        64.35109509897188        9.995453066439287
24.624659848957528        63.513056283985264       10.70319866861595
24.35022525746241         63.675568926330854       10.463587913446046
24.350012022113614        63.34257718128703        10.795674418475311
24.625700134250966        64.51270580948248        9.782004165746228
24.350518832727243        64.67431651999308        9.56314095858615
24.350478662769223        64.34143859568388        9.848886815236249
24.34296112172956         62.01783488101948        12.299878637764339
24.6179666065731          61.85023701881476        12.584622355828873
24.892972091416638        61.68263915661003        12.857823629718304
24.620335719858538        62.1854669302403         12.164490278048678
24.895341204702078        62.01786906803557        12.431089367108402
24.89771031798751         62.353098979461116       12.02566660286677
24.622614941536956        62.5160504486482         11.772026439940381
24.347519565086397        62.67900191783529        11.509457704446596
24.345240343407976        62.34841839942739        11.894454235091754
25.165868411694408        60.51128907257649        14.562961428498658
25.44391227446294         60.340859381717664       14.830282987773932
25.72195613723147         60.17042969085883        15.07913357216164
26                        60                       15.309513181661664
25.44391227446294         60.67419271505099        14.320645932702641
25.721956137231466        60.50376302419216        14.567697901878358
26                        60.33333333333333        14.796278896166394
25.72195613723147         60.83709635752549        14.080139618639164
26                        60.66666666666666        14.306921997715161
25.444615329318196        61.00877678899393        13.83468770572329
25.16727452140492         61.18045722046236        13.575316030745187
25.166571466549662        60.84587314651942        14.056475687100566
23.53282731544447         67.49784733699452        7.345356472832411
23.805348504290595        67.33473801812369        7.533596900354125
24.077869693136716        67.17162869925285        7.718947092637808
23.80523290863087         67.66916030633759        7.34639474371999
24.07775409747699         67.50605098746675        7.526624202303744
24.077638501817265        67.84047327568065        7.342480400055475
23.805232908177302        68.00255626425218        7.167837489297203
23.532827314537336        68.16463925282369        6.990740876769274
23.532827314990904        67.8312432949091         7.164224670699421
23.53282732089085         66.49765944636636        7.939728905127205
23.805778797937442        66.33481612814558        8.14604122924447
24.078730274984036        66.1719728099248         8.348702283278994
23.805348507921515        66.66794609103825        7.932242092586643
24.078299984968105        66.50510277281745        8.129237592960813
24.077869694952174        66.83823273571012        7.9194681407719845
23.805348506106053        67.00134205458096        7.728405101296167
23.53282731725993         67.1644513734518         7.534451826582262
23.532827319075388        66.83105540990908        7.7325759706804895
23.53282734271061         65.49747148817836        8.623912227834422
23.805404562702165        65.33404580688634        8.850759851875763
24.077981782693712        65.17062012559433        9.073253096194643
23.80577881248395         65.66802415602025        8.604323687287197
24.0783560324755          65.50459847472823        8.820262560022929
24.07873028225729         65.83857682386213        8.578923633752723
23.8057788052107          66.0014201420829         8.369678976910006
23.532827328164103        66.16426346030369        8.156783049984604
23.532827335437357        65.83086747424102        8.384844157553603
22.418868778838508        72.8247633832091         4.832171595763263
22.142489799683872        72.99489310192774        4.688209906427498
21.866110820529233        73.16502282064639        4.540695232576813
22.142489799683883        72.66146583453609        4.780026186368049
21.866110820529244        72.83159555325473        4.629534851057439
21.866110820529258        72.49816828586309        4.720763155675514
22.13869246904714         72.32811860274083        4.873432521546338
22.411274117565018        72.15806891961857        5.022926791930228
22.415071448201765        72.49141615141383        4.925925672530112
22.732221641058487        68.99718197825096        6.294196587693803
22.999090198733583        68.8307997224134         6.473428395433068
23.265958756408672        68.66441746657584        6.6503312298822905
22.999090198620234        69.16419567892117        6.324298033321099
23.265958756295326        68.99781342308361        6.49619576071467
23.26595875618198         69.33120937959137        6.348381615630569
23.25863468785984         70.31974439535017        5.941168152660289
22.983501702411015        70.4902643300862         5.782738607746111
22.70836871696219         70.66078426482224        5.622183767186405
22.995428164459163        70.15860408788802        5.913100145335193
22.72029517901034         70.32912402262406        5.7486869451904585
22.732221641058487        69.99746378042587        5.879832361459536
23.26595875618198         69.66463664698301        6.206342097765285
22.999090198620234        69.83105021370444        6.04413710671091
22.999090198620234        69.4976229463128         6.181464653661093
22.732221641058487        69.66403651303423        6.012447937494338
22.732221641058487        69.33060924564259        6.150569346239242
23.26229672202091         69.99219052116658        6.071139840075395
22.411274117565007        71.82464165222694        5.124778570822995
22.138692469047125        71.9946913353492         4.969814721846302
21.866110820529244        72.16474101847146        4.8116757773827885
22.138692469047115        71.66126406795759        5.071423530009526
21.866110820529233        71.83131375107985        4.907815006953212
21.866110820529222        71.49788648368822        5.009180844386616
22.142887965324164        71.32940582479897        5.178404313784693
22.419665110119105        71.1609251659097         5.342118308138243
22.415469613842053        71.49278340906832        5.2314154515879485
22.419665110119105        70.82749789851806        5.455165762335978
22.142887965324164        70.99597855740733        5.286748504540247
21.866110820529222        71.16445921629659        5.112821771700098
22.142887965324164        70.6625512900157         5.400532861997109
21.866110820529222        70.83103194890495        5.221902865714778
21.866110820529222        70.49760468151332        5.336424126430436
22.43159157216725         70.49583765631988        5.577162950697623
22.154814427372308        70.3308910478175         5.522666298981257
22.443518034215398        70.1641774141217         5.70380237732418
23.53282743029618         64.4972832595468         9.415161323863302
23.805364451134523        64.3343757301561         9.665104247960219
24.077901471972865        64.17146820076539        9.909593650252774
23.805404621092542        64.6672536544653         9.379988600375711
24.077941641930884        64.50434612507459        9.617164468708022
24.077981811888904        64.83722404938379        9.33873214601828
23.805404591897354        65.00064973067582        9.108978484837241
23.5328273719058          65.16407541196784        8.87487044393363
23.532827401100988        64.83067933575732        9.138620142609998
23.532827783397515        63.497093947308336       10.337759453566411
23.805151451186617        63.33459111028663        10.614073242716483
24.07747511897572         63.17208827326492        10.883116440137396
23.805364686535412        63.66758285533045        10.281494413244662
24.077688354324515        63.505080018308746       10.542219711724595
24.07790158967331         63.838071763352566       10.2184511056362
23.805364568834968        64.00097929274328        9.965221455289532
23.532827547996625        64.16388682213397        9.706538283138723
23.53282766569707         63.83049038472116        10.014070993039741
23.53282922063481         62.49690028414463        11.421052139815876
23.802873187666393        62.33721181643625        11.723280027711581
24.072917154697976        62.17752334872786        12.016222193694476
23.805152409344814        62.66779533484416        11.335888855503303
24.075196376376397        62.50810686713577        11.61981440625399
24.077475598054818        62.838690385543686       11.243834490840987
23.805151930265716        63.00119322256539        10.964997267265254
23.532828262476613        63.163696059587096       10.678889451960139
23.53282874155571         62.83029817186586        11.03998701404331
23.265958756408676        68.33099019918419        6.811409477393641
22.99909019873358         68.49737245502175        6.62910788721566
22.732221641058487        68.66375471085931        6.444477323747971
22.999090198733583        68.16394518763009        6.791652536470777
22.732221641058487        68.33032744346765        6.601623217274495
22.732221641058487        67.996900176076          6.765634268273323
22.99909019918715         67.8305492297155         6.961284272790806
23.265958757315808        67.664198283355          7.154525007643761
23.26595875686224         67.9975942412696         6.979143238417308
25.168717452839015        34.48132292423485        9.121970541572537
25.445811635226015        34.3208819494899         9.067179438260977
25.722905817613004        34.16044097474496        9.009599605191237
25.44581163522601         34.65421528282324        9.313025662593853
25.722905817613004        34.49377430807829        9.249034494284752
25.999999999999996        34.333333333333336       9.1822545962178
25.722905817613004        34.827107641411615       9.499109575449333
25.999999999999993        34.66666666666667        9.42591834214302
25.999999999999996        35                       9.680222280138862
25.444359237956462        33.98824046044854        8.832399239549984
25.167265055569466        34.14868143519348        8.881524889017918
25.165812658299917        33.81603994615212        8.651160726332547
25.16633218104502         35.47884720479305        9.911914090676746
25.444221454030014        35.31923146986203        9.837318124065039
25.722110727015004        35.159615734931016       9.760087520552432
25.444221454030018        35.652564803195375       10.119103338172781
25.722110727015007        35.49294906826435        10.033904131460321
25.999999999999996        35.333333333333336       9.946070287846899
25.72211072701501         35.826282401597695       10.320086875874368
26                        35.66666666666667        10.224284429061093
26.000000000000004        36.000000000000014       10.514864703781667
25.44501654462801         34.98672337634264        9.56908358986106
25.167127271643018        35.14633911127365        9.636422967371605
25.167922362241015        34.81383101775425        9.373108451003628
21.866110820529222        25.50126810978702        4.204505324591115
22.133623803288643        25.32371475804146        4.258103293367978
22.40113678604806         25.1461614062959         4.303462217806224
22.142728651165093        25.65749962992087        4.339870219117426
22.41024163392451         25.47994627817531        4.385935942125501
22.41934648180096         25.813731150054718       4.470541668892202
22.41934648180096         26.147158417446377       4.55619106900313
22.14272865116509         26.324354164704182       4.507518081839397
21.866110820529222        26.501549911961988       4.45050071242424
22.142728651165093        25.990926897312526       4.42297618206225
21.866110820529222        26.16812264457033        4.367066312980987
21.866110820529222        25.834695377178676       4.285067850369892
22.138791998324336        26.66216867385448        4.5937194046976035
22.4154098289602          26.484972926596676       4.642805109569936
22.411473176119443        26.822787435746974       4.7320992878201285
22.40113678604806         24.81273413890429        4.22492531743301
22.133623803288643        24.990287490649848       4.181840981613639
21.866110820529222        25.167840842395407       4.130517601455927
22.13362380328864         24.656860223258235       4.10657119798436
21.866110820529222        24.834413575003794       4.057522406445523
21.866110820529222        24.500986307612184       3.9855197395603468
22.13604677764164         24.324415964984734       4.032752827823932
22.405982734754055        24.14784562235728        4.07470032514278
22.40355976040106         24.480289880630785       4.149294240427205
21.669958621328757        21.982742675319745       3.353176110429127
21.963709479114097        22.041934242064137       3.466131172206595
22.257460336899438        22.10112580880853        3.5700188591361504
21.6982574130622          22.249730170743813       3.43052396828659
21.992008270847542        22.308921737488205       3.538124083787869
21.726556204795642        22.51671766616788        3.5015663533030286
22.021170612902296        22.66827794170441        3.629226814895752
22.286622678954192        22.460482013024734       3.6617742957791646
22.315785021008946        22.819838217240935       3.751808380242845
22.391511211773388        23.804245425934987       3.9937402558948305
22.121575254660968        23.980815768562444       3.951382860579864
21.85163929754855         24.157386111189894       3.9037398743203804
22.1071037316803          23.63721557214015        3.871158895566289
21.83716777456788         23.8137859147676         3.823106011310686
21.822696251587214        23.47018571834531        3.743618150531319
21.790649569323357        23.152363034286168       3.665010556678401
21.7586028870595          22.834540350227023       3.58432662426897
22.08526397743001         23.303923309822697       3.790678561943863
22.05321729516615         22.98610062576355        3.710990857698036
22.347831703272803        23.13766090130008        3.832576194881359
22.369671457523093        23.470953163617533       3.912926368640442
21.42777321973021         21.477170119930452       3.091830792966928
21.213886609865106        21.238585059965224       2.850360500856087
21                        21                       2.545111903398119
21.54721994319844         21.238585059965224       3.0564094869995677
21.333333333333332        21                       2.8047919678667963
21.666666666666664        21                       2.9943685523169874
21.42777321973021         21.810597387322087       3.2175660579985164
21.213886609865106        21.905439594748493       3.133092603787989
21                        22.000281802174904       3.016102417099058
21.213886609865106        21.57201232735686        3.024461532599861
21                        21.66685453478327        2.92457553975428
21                        21.333427267391635       2.7675787018539673
21.456072011463654        22.077584882746155       3.3011787117387748
21.484370803197095        22.34457237817022        3.378485892637787
21.242185401598547        22.17242709017256        3.216664580569741
23.24166153160982         27.65046365878137        5.234488856567967
22.968350832783873        27.821022810290895       5.202651579742739
22.695040133957928        27.991581961800424       5.166073950137778
22.964722239436085        27.484964222237245       5.099439572625139
22.691411540610133        27.655523373746767       5.062796189762745
22.687782947262342        27.319464785693118       4.962651660314053
22.96698934253034         28.154438335000123       5.30761612310922
23.240300041356285        27.983879183490593       5.3388751647177095
23.238938551102752        28.317294708199817       5.447052423469245
24.329682239951754        33.991643982823184       8.541320946593267
24.60790824697796         33.82222880758571        8.508468532078798
24.886134254004162        33.652813632348234       8.471654234386554
24.60936064424751         34.154870296627074       8.739398128974194
24.88758665127371         33.98545512138959        8.697260369242342
24.88903904854326         34.31809661043096        8.932947993967264
24.609798421800118        33.489233652569595       8.288726063807275
24.331572414773913        33.65864882780707        8.316987489995729
24.333462589596074        33.32565367279095        8.102393176305306
23.505162969900304        30.477775638985367       6.347301707217664
23.779446239736522        30.314257808430998       6.3650451586862875
24.053729509572737        30.150739977876626       6.378523679478899
23.77930558902482         30.64923275403492        6.510253339770774
24.053588858861033        30.485714923480547       6.522057934605411
24.05344820814933         30.820689869084468       6.671459371885824
23.782794688756045        29.982958114517466       6.228098585708268
23.508511418919827        30.146475945071835       6.209168565668089
23.511859867939354        29.815176251158302       6.0761760585310345
23.50500853678594         31.483164025944877       6.805936156087818
23.779202633615242        31.31949167867459        6.81889041511922
24.05339673044454         31.155819331404302       6.827218297610848
23.778365349854532        31.652405430331374       6.982033154062517
24.05255944668383         31.488733083061085       6.988176946553241
24.05172216292312         31.821646834717868       7.155898859564849
23.77925411132003         30.984362216354754       6.661393618943664
23.505060014490727        31.14803456362504        6.646701489461785
23.505111492195514        30.812905101305205       6.4938233398384195
23.50748039177691         32.48062241526496        7.323768159033592
23.780013253181846        32.3173776898781         7.330173651745371
24.05254611458678         32.154132964491225       7.331428689599203
23.78343784932402         32.65130111610159        7.51784772093274
24.055970710728953        32.48805639071472        7.516149432952469
24.059395306871128        32.82197981693821        7.709104336428836
23.779189301518187        31.984891560104735       7.15243033883834
23.50665644011325         32.148136285491596       7.143811363253667
23.505832488449595        31.815650155718238       6.971200695605056
23.236599314562937        28.65138153786605        5.5590413429945125
22.962310869450704        28.822611994332583       5.528424625896847
22.688022424338474        28.993842450799118       5.492532699924467
22.964650105990522        28.488525164666353       5.416228506772566
22.69036166087829         28.659755621132884       5.380129381201506
22.692700897418106        28.325668791466654       5.271309797939202
22.963751055211944        29.15718715294767        5.646587018271511
23.238039500324174        28.985956696481136       5.676550570884856
23.23947968608541         29.32053185509622        5.798517513565448
22.411473176119443        27.1562147031386         4.823558577743762
22.138791998324333        27.329023208637725       4.775014752191577
21.866110820529222        27.501831714136856       4.720008885135428
22.138791998324333        26.9955959412461         4.6826184046587835
21.866110820529222        27.168404446745228       4.62667547999353
21.866110820529222        26.834977179353608       4.536839422423189
22.142420591672128        27.66508179669138        4.873203577083754
22.415101769467235        27.492273291192248       4.921158639450915
22.418730362815026        27.8283318792459         5.02189193208452
21                        27.00169081304942        4.060757484392567
21.288703606843075        26.834977179353615       4.249468601865024
21.577407213686147        26.6682635456578         4.379383011208989
21.288703606843075        27.168404446745235       4.318973188127381
21.57740721368615         27.00169081304942        4.45730465933967
21.577407213686147        27.335118080441042       4.538723655041631
23.24182074049262         29.653308607242064       5.924790247384966
22.968433164026365        29.82274065723935        5.895619859565617
22.695045587560106        29.992172707236644       5.860813022348119
22.966092109619154        29.48996390509351        5.76887473017589
22.69270453315289         29.6593959550908         5.733595497388183
22.69036347874568         29.326619202944958       5.61083538991365
22.96508471500684         30.154040351152887       6.025273557840627
23.238472291473094        29.984608301155593       6.0535430328848765
23.23512384245357         30.315907995069125       6.187436452797142
23.506525564871012        33.48081160910786        7.915923813727545
23.78280129805342         33.318093911996854       7.915571051279837
24.05907703123583         33.15537621488585        7.909442448544597
23.78091112323126         33.65108906701297        8.12762559691836
24.057186856413665        33.488371369901955       8.1178973067556
24.055296681591507        33.821366524918076       8.336091307873602
23.783119573688722        32.984697514049216       7.712252476465404
23.50684384050631         33.14741521116022        7.709624776214497
23.507162116141608        32.81401881321259        7.512239557983106
21.499947683868452        78.22898536920601        3.2213424348955217
21.249973841934224        78.44777905090719        3.0317255150289975
21                        78.66657273260836        2.779816448367102
21.249973841934228        78.11435178351554        3.12230634384288
21                        78.33314546521672        2.9240667408774943
21.000000000000004        77.99971819782509        2.9968131358438215
21.55337343977118         77.93584730544816        3.3260604042664546
21.303399597836954        77.8212137197577         3.2345546595227637
21.606799195673904        77.64270924169031        3.4231390040022784
21                        76.99943639565019        3.2565178625152646
21.303399597836954        77.15435918497444        3.388484333037465
21.606799195673904        77.30928197429868        3.4905004352933133
21.000000000000004        77.33286366304182        3.1776310306204305
21.303399597836954        77.48778645236607        3.3153602014446415
21.000000000000004        77.66629093043346        3.091062788396764
21.281150868334983        76.8102139898247         3.44685882036032
21.562301736669966        76.62099158399921        3.617667068508272
21.584550466171933        76.96513677914895        3.5547983039001174
21                        75.99915459347528        3.4592851811355163
21.281150868334983        76.14335945504143        3.5848682890435737
21.562301736669966        76.28756431660757        3.6880874309848313
21                        76.33258186086692        3.388093220621733
21.281150868334983        76.47678672243306        3.5140621275483745
21                        76.66600912825855        3.320504114415093
21.55856762758723         75.96901573834485        3.757336413360378
21.277416759252247        75.8248108767787         3.65473246987805
21.55483351850449         75.65046716008213        3.827836576358536
21.554833518504495        75.3170398926905         3.901750612680941
21.277416759252247        75.49138360938707        3.712551781804093
21                        75.66572732608364        3.5010097686655293
21.277416759252247        75.15795634199543        3.7847301028775484
21                        75.332300058692          3.557093365342679
21                        74.99887279130037        3.6275359711670734
21.276673115927647        74.82729459599118        3.8535164788914225
21.55334623185529         74.65571640068197        4.0453899211593365
21.55408987517989         74.98637814668623        3.972318627049814
21.553346231855294        74.32228913329033        4.120353116369946
21.276673115927647        74.49386732859953        3.9250227620051352
21                        74.66544552390873        3.6955853421840006
21.276673115927647        74.1604400612079         3.9993181709461263
21                        74.3320182565171         3.7664238390282616
21                        73.99859098912546        3.8400514616997428
21.565376722770722        73.99372642751209        4.202824752999576
21.28870360684307         73.83187735542964        4.083964191420996
21.577407213686147        73.66516372173383        4.288695137599128
21.57740721368615         73.33173645434222        4.3777822938557955
21.288703606843075        73.49845008803803        4.164525620727617
21                        73.66516372173383        3.912087164056206
21.28870360684308         73.1650228206464         4.248377078482548
21                        73.3317364543422         3.9874128948609786
21.000000000000004        72.99830918695058        4.066028654113952
21.28870360684309         72.83159555325474        4.323480864163879
21.577407213686172        72.66488191955892        4.541725698017696
21.57740721368616         72.99830918695056        4.458559652868021
25.152062577262765        55.50078565699501        26.380760230597648
25.434708384841848        55.33385710466335        26.484984426993496
25.71735419242092         55.16692855233167        26.517369048413567
26                        55                       26.477914094857756
25.434708384841848        55.66719043799668        25.4487966300127
25.717354192420924        55.50026188566501        25.527459044932385
26                        55.33333333333333        25.534281884876066
25.717354192420927        55.83359521899834        24.560299813547033
26                        55.66666666666667        24.613400446990326
26.000000000000004        56.00000000000001        23.715269781200636
25.175110984742123        56.50434858594975        23.25240840098098
25.450073989828084        56.33623239063317        23.461012356005867
25.725036994914042        56.168116195316586       23.615299482745698
25.450073989828084        56.6695657239665         22.539023087868394
25.725036994914042        56.501449528649914       22.719292659530826
26                        56.33333333333333        22.84524540290859
25.725036994914042        56.83478286198324        21.8536796524033
26                        56.66666666666666        22.00561484070372
26                        56.99999999999999        21.196378094585473
25.442391187334966        56.001711414314926       24.431816212355617
25.167428182249           56.169827609631504       24.249015782879255
25.159745379755883        55.83530663331326        25.29179972608481
25.162927770960824        59.50716330889215        16.257306014499914
25.441951847307216        59.33810887259477        16.531432362130893
25.720975923653604        59.16905443629737        16.781145189237698
25.999999999999993        58.999999999999986       17.00644449582016
25.441951847307216        59.67144220592811        15.93600790159551
25.720975923653604        59.502387769630715       16.187239484008757
25.999999999999993        59.33333333333332        16.414057545897727
25.720975923653608        59.83572110296406        15.62007695731622
25.999999999999996        59.66666666666666        15.848413774511634
25.442932060885077        60.00615079382288        15.368072574986288
25.164888198116543        60.17658048468171        15.097597217768788
25.16390798453868         59.84187189678693        15.662378746435836
26                        44.00000000000001        23.716727176422655
26.000000000000004        44.33333333333334        24.615925542582755
26.000000000000004        44.66666666666668        25.537681840203884
26.000000000000004        45.000000000000014       26.481996069286392
25.713703201679685        44.1602478460539         24.54894461197606
25.713703201679685        44.493581179387235       25.516435985472782
25.713703201679685        44.82691451272056        26.506485290430494
25.427406403359363        44.320495692107784       25.423078297880487
25.427406403359363        44.65382902544111        26.458862678713675
25.141109605039045        44.48074353816167        26.33912823413583
26.000000000000007        45.33333333333335        27.444727020558865
26.000000000000007        45.666666666666686       28.413585095291918
26.000000000000004        46.000000000000014       29.38857029348544
25.705796633615055        45.155853550859305       27.525403092056663
25.70579663361505         45.489186884192634       28.565936889180335
25.70579663361505         45.82252021752596        29.612597809764644
25.411593267230103        45.31170710171858        28.627882636936498
25.4115932672301          45.64504043505191        29.746219279911486
25.11738990084515         45.467560652577866       29.789434703925952
25.12529646890978         45.13862161443914        28.60305842972976
25.133203036974415        44.8096825763004         27.452956273133164
25.419499835294733        44.982768063579854       27.525235599025457
26                        47.00000000000001        32.23526220244004
26                        47.33333333333334        33.12093891625395
26                        47.66666666666667        33.94440203060657
26                        48                       34.705651545497446
25.69307359613507         47.13754290006589        33.71727278614885
25.69307359613507         47.47087623339922        34.668907554889195
25.693073596135065        47.804209566732546       35.55832872416802
25.386147192270133        47.27508580013176        35.291020250180054
25.38614719227013         47.60841913346509        36.30861307384667
25.0792207884052          47.412628700197644       36.956504594533776
26                        48.33333333333333        35.37868314275668
25.999999999999996        48.666666666666664       35.946096087233954
25.999999999999996        49                       36.40789037892918
25.714263935376778        48.14973193199523        36.29292507675688
25.714263935376774        48.483065265328555       36.987808376284924
25.71426393537677         48.81639859866189        37.57707302303085
25.428527870753552        48.299463863990454       37.969993389511814
25.42852787075355         48.63279719732378        38.686728391308606
25.14279180613033         48.44919579598568        39.73685648376216
25.12160146688862         48.103673430723006       38.93649178667824
25.100411127646908        47.758151065460325       38.009707823602014
25.407337531511843        47.95394149872778        37.20251286467545
25.17252828976879         49.46400404837024        41.30060692947881
25.448352193179193        49.30933603224683        39.6092708488394
25.724176096589595        49.15466801612341        37.97836533198938
25.448352193179197        49.64266936558016        39.883536956639865
25.724176096589595        49.488001349456745       38.28525566145709
25.999999999999993        49.33333333333333        36.74740493006414
25.724176096589595        49.82133468279008        38.45911746545937
25.999999999999996        49.66666666666666        36.95389095573367
26                        50                       37.02734845593743
25.16261612855597         49.125734630908724       40.94777198062254
25.15270396734315         48.787465213447206       40.42652183205038
25.438440031966373        48.9710666147853         39.232207219931894
25.14546024121233         52.49209934933277        37.00097124074227
25.430306827474887        52.32806623288852        36.31142471094012
25.715153413737443        52.16403311644426        35.546781154424785
26                        52                       34.707040571195805
25.430306827474887        52.661399566221846       35.31810289783203
25.71515341373744         52.49736644977759        34.67070503140497
26                        52.33333333333333        33.948210138264336
25.715153413737443        52.830699783110916       33.72887306210407
26                        52.66666666666666        33.123623859051825
26                        53                       32.233281733558066
25.179246252920393        58.50409422541222        18.240585441946397
25.452830835280267        58.33606281694148        18.512013066138284
25.726415417640133        58.16803140847074        18.752203579009333
26.000000000000004        58                       18.961156980559267
25.452830835280263        58.66939615027481        17.818182711986616
25.726415417640133        58.50136474180407        18.064592479738717
26                        58.33333333333333        18.279765136169814
25.726415417640126        58.834698075137396       17.406802396611205
25.999999999999996        58.66666666666666        17.62819430792352
25.447391341293738        59.00375251143478        17.157595028949384
25.168367264947346        59.17280694773217        16.883974140763222
25.17380675893387         58.83845058657219        17.545067283245437
25.170115630780913        57.506497861488796       20.556122240635492
25.446743753853944        57.337665240992536       20.811729029558364
25.72337187692697         57.16883262049626        21.025147647541672
25.446743753853944        57.670998574325864       20.00678384973255
25.723371876926972        57.50216595382959        20.234242712463033
26                        57.33333333333333        20.419513404254012
25.723371876926976        57.83549928716293        19.475128763040583
26                        57.66666666666666        19.674439699578688
25.44840887184101         57.00361548247951        21.653689469804636
25.17178074876798         57.17244810297578        21.41151111626658
25.17344586675505         56.83839834446276        22.310273169715096
25.449787294567106        58.00353069563367        19.239219711118473
25.176202712207232        58.17156210410441        18.972073547875524
25.17315917149407         57.8390299827966         19.743919147438596
24.33521849614514         60.02224934142612        15.287823854728527
24.611121587750368        59.850553997248134       15.632246056962666
24.887024679355598        59.678858653070144       15.955406776886353
24.61210180132823         60.18526258514291        15.047792268642771
24.88800489293346         60.01356724096492        15.36571624869442
24.88898510651132         60.3482758288597         14.80617145989952
24.33996091228854         61.02412689592724        13.662389571337593
24.6152634120905          60.85318095481033        13.978086626177685
24.890565911892452        60.6822350136934         14.278277245231338
24.615966466945757        61.18776502875326        13.4838888527193
24.89126896674771         61.01681908763634        13.777935487803099
24.891972021602967        61.351403161579285       13.302919815417571
24.61368260670936         60.51922176997661        14.49733693974767
24.338380106907405        60.69016771109352        14.172995983809212
24.33679930152627         60.35620852625982        14.714807411606227
24.616966536759428        61.51900102378401        13.021864888014122
24.34196105191588         61.68659888598873        12.729267516435458
24.34096098210221         61.35536289095798        13.183437827626616
23.52637804632556         61.51377164494326        12.675636608141248
23.79757233497989         61.35055672860459        13.016759276565566
24.06876662363421         61.18734181226591        13.345676930964384
23.79857240479356         61.68179272363534        12.556997770942779
24.069766693447885        61.51857780729665        12.876320306297668
24.07076676326156         61.849813802327404       12.431745114150438
23.800722796229977        62.00950227003579        12.128389164240295
23.530678829198393        62.16919073774417        11.815747492417227
23.528528437761977        61.84148119134371        12.233942315192408
23.504089612004893        60.499319324326414       14.210637291394141
23.781132573384976        60.34029599669299        14.588290459418392
24.058175534765056        60.18127266905955        14.947352647196448
23.78271337876611         60.67425518152669        14.034866665922967
24.05975634014619         60.515231853893255       14.384132528887587
24.061337145527325        60.84919103872696        13.852117425904229
23.790142856872997        61.01240595506563        13.510402569784599
23.518948568218672        61.175620871404305       13.156482699639579
23.511519090111783        60.837470097865356       13.66814959405736
23.26595875731581         67.33077101596339        7.3381777879173935
22.999090199187147        67.49712196232387        7.1385356194888665
22.732221641058487        67.66347290868435        6.936484181395921
22.99909019918715         67.16369469493225        7.323917178605862
22.732221641058487        67.33004564129273        7.115464306937399
22.732221641058487        66.9966183739011         7.302574644897871
22.99909020100261         66.83029873138952        7.518110784029874
23.26595876094673         66.66397908887794        7.730495537439689
23.26595875913127         66.99737505242067        7.529822267504354
22.732221641058487        64.9960547695513         8.634772446177683
22.99909023747105         64.8297975995498         8.899602196813479
23.265958833883616        64.6635404295483         9.159731822708777
22.999090208275863        65.16319367576033        8.639589322041761
23.265958804688427        64.99693650575882        8.891454794696239
23.26595877549324         65.33033258196934        8.635969249260581
23.26595876094673         66.33055182148632        7.941206174169669
22.99909020100261         66.4968714639979         7.721525190671261
22.732221641058487        66.66319110650949        7.498692821450442
22.99909020100261         66.16344419660629        7.934306242252912
22.732221641058487        66.32976383911787        7.704177642943391
22.732221641058487        65.99633657172626        7.919029109377049
23.26595877549324         65.663759849361          8.392963901677605
22.999090208275863        65.83004821054362        8.15800286219174
22.999090208275863        65.49662094315198        8.39286749224847
22.732221641058487        65.6629093043346         8.145753021907364
22.732221641058487        65.32948203694295        8.384334134174185
23.26595876821998         65.99715583542365        8.161581556567644
21.866110820529222        67.49675927498858        6.587961240021271
22.15481442737231         67.33004564129276        6.834482611622474
22.4435180342154          67.16333200759692        7.072687079914637
22.15481442737231         67.66347290868438        6.660850284641983
22.443518034215398        67.49675927498856        6.892315747444101
22.4435180342154          67.83018654238019        6.720074627392668
21.577407213686175        72.33145465216728        4.623482994303617
21.28870360684309         72.4981682858631         4.397156211543206
21.000000000000004        72.66488191955894        4.1316220525865175
21.28870360684309         72.16474101847147        4.476968398375566
21.000000000000004        72.3314546521673         4.203352290512116
21.000000000000004        71.99802738477567        4.281219367891304
21.28870360684308         71.83131375107985        4.561799664899776
21.57740721368615         71.66460011738404        4.8044534903981955
21.57740721368616         71.99802738477567        4.711354938419388
22.443518034215412        68.16361380977183        6.554941891434689
22.154814427372337        68.33032744346767        6.337693913315244
21.866110820529258        68.49704107716349        6.113890333915092
22.154814427372322        67.99690017607602        6.495818670225832
21.866110820529244        68.16361380977185        6.265007111778348
21.866110820529233        67.8301865423802         6.423030747147111
22.154814427372337        68.66375471085932        6.187096019901993
22.443518034215412        68.49704107716349        6.397637419228542
22.443518034215412        68.83046834455514        6.247198104494972
22.4435180342154          69.83075014673005        5.831964050832044
22.154814427372308        69.99746378042587        5.6450106475663775
21.866110820529222        70.16417741412168        5.452951150093035
22.154814427372308        69.66403651303423        5.773032050240404
21.866110820529222        69.83075014673005        5.575155227844318
21.866110820529222        69.49732287933841        5.703036359684172
22.4435180342154          69.16389561194678        6.102324102685126
22.154814427372308        69.33060924564259        5.905270693348692
22.154814427372322        68.99718197825095        6.042550255930266
21.866110820529233        69.16389561194677        5.832721483037805
21.866110820529244        68.83046834455513        5.969672807781425
22.443518034215398        69.49732287933841        5.964391160403784
21.57740721368615         71.3311728499924         4.90446937356613
21.28870360684307         71.4978864836882         4.660375966173661
21                        71.66460011738403        4.378356087271085
21.28870360684307         71.16445921629656        4.759119497551713
20.999999999999996        71.33117284999238        4.4756600367549195
20.999999999999996        70.99774558260074        4.573131216343254
21.28870360684307         70.83103194890494        4.862582864554611
21.577407213686147        70.66431831520913        5.117013834583764
21.577407213686147        70.99774558260076        5.008021520724403
21.57740721368615         70.3308910478175         5.232213439711993
21.28870360684307         70.49760468151331        4.970014035894313
20.999999999999996        70.6643183152091         4.6727939538942085
21.288703606843075        70.16417741412168        5.090382054402895
21                        70.33089104781749        4.785393538614265
21                        69.99746378042586        4.910929970503088
21.288703606843075        69.83075014673005        5.208037192750408
21.577407213686147        69.66403651303423        5.472072655810788
21.57740721368615         69.99746378042587        5.349304520717077
23.265958833883616        64.33011316215666        9.442896827582304
22.99909023747105         64.49637033215816        9.173134282924323
22.732221641058487        64.66262750215967        8.898671613525902
22.99909023747105         64.16294306476652        9.460940870421036
22.732221641058487        64.32920023476802        9.176845282259876
22.732221641058487        63.99577296737639        9.469293452379496
22.999090355171496        63.82954662735371        9.764371796461289
23.265959069284506        63.66332028733102        10.05386046352352
23.26595895158406         63.99671672474385        9.740300770240086
23.246095880003164        61.67458243156682        12.321299366436063
23.24824627143958         62.00229197796726        11.892496626799021
23.250396662875996        62.33000152436772        11.487193357335528
22.965813713680767        61.83539321819036        11.955419989306264
22.967964105117183        62.16310276459082        11.539508802980741
22.68553154735837         61.99620400481392        11.577998476751409
23.265959069284506        63.32989301993939        10.385601762758096
22.999090355171496        63.49611935996207        10.084274681000144
22.732221641058487        63.662345699984755       9.777357922222908
22.999090355171496        63.16269209257044        10.422407125258815
22.732221641058487        63.32891843259312        10.1036519517858
22.732221641058487        62.99549116520149        10.448175541068174
23.265960027442702        62.66309724449692        11.10413116101018
22.999090834250595        62.829294204849205       10.779838961427725
22.98352746968389         62.49619848472001        11.148394110957858
22.71665827649178         62.66239544507229        10.80222364380326
22.701094911925075        62.329299724943105       11.178831289030986
23.265959548363604        62.99649513221816        10.734882680039721
25.165070148820686        39.48543532326946        14.557503598863349
25.44338009921379         39.323623548846314       14.317207713190378
25.721690049606895        39.16181177442316        14.078673120822735
26                        39                       13.841899821760192
25.44338009921379         39.65695688217964        14.826810805250592
25.72169004960689         39.495145107756485       14.566020930875112
25.999999999999996        39.33333333333333        14.30699234980501
25.72169004960689         39.82847844108982        15.077492699159878
25.999999999999993        39.666666666666664       14.796208836081993
25.999999999999996        40                       15.309549280591257
25.1499287031103          43.485883744921544       23.248798231666825
25.433285802073534        43.32392249661437        22.537253359287224
25.716642901036767        43.161961248307186       21.85329606586093
26                        43.00000000000001        21.196926351388207
25.433285802073534        43.6572558299477         23.461448603636622
25.716642901036764        43.49529458164052        22.719974310060184
26                        43.33333333333334        22.006087595437045
25.716642901036767        43.82862791497385        23.61742491855514
26                        43.66666666666667        22.846021203781863
25.43034610271645         43.98887576102774        24.4204320960986
25.144049304396127        44.14912360708163        25.265355523993083
25.146989003753212        43.817503676001586       24.235245523170136
25.18008066498587         42.507189029495976       20.584745738382733
25.45338710999058         42.33812601966399        20.02490088488667
25.72669355499529         42.169063009831994       19.48372566651466
26                        42                       18.961220083266518
25.45338710999058         42.671459352997324       20.830280448804444
25.726693554995286        42.50239634316533        20.242992145734593
26                        42.333333333333336       19.67437347778845
25.72669355499529         42.835729676498666       21.03434065313964
26                        42.66666666666667        20.419608900495607
25.443336456032057        42.99769092480584        21.661730585423435
25.15997935706882         43.15965217311302        22.31670809666064
25.170030011027343        42.833420601304496       21.428690598899145
25.16910780645918         38.489573869471656       13.125229448904273
25.44607187097279         38.32638257964777        12.940902351572714
25.723035935486397        38.163191289823885       12.756307616379207
26.000000000000007        38.00000000000001        12.571445243323751
25.446071870972787        38.659715912981106       13.378102095540235
25.723035935486394        38.49652462315722        13.17643100373183
26                        38.333333333333336       12.974492274061364
25.723035935486394        38.82985795649056        13.616992219825487
26                        38.66666666666667        13.397977133540177
25.444725985093285        38.991669730913706       13.835153945712502
25.166416034700184        39.153481505336856       14.055076964904954
25.16776192057968         38.821527687404256       13.577652248251947
24.33561853828468         34.991259772107725       9.285175648969487
24.613318176469463        34.82128082281677        9.234914541447917
24.89101781465424         34.65130187352581        9.180512838982137
24.612523085871466        35.15378891633617        9.499587350930234
24.890222724056237        34.983809967045204       9.438418198438926
24.88942763345824         35.316318060564605       9.708500164832598
24.611339410358482        34.48807555972192        8.981274717996051
24.333639772173704        34.65805450901287        9.025460847080737
24.331661006062728        34.32484924591803        8.777509279622052
23.506975412089247        34.479195671658786       8.59576024438708
23.78121102137675         34.31667844204692        8.583802379115799
24.05544663066425         34.15416121243505        8.565655946517936
23.78318978748773         34.64988370514177        8.829746863454998
24.057425396775226        34.487366475529896       8.806722355201845
24.059404162886203        34.82057173862474        9.059551998315818
23.781061072304006        33.98388375452994        8.350228625016278
23.5068254630165          34.146400984141806       8.358177374832312
23.506675513943755        33.81360629662483        8.131565231279154
25.163817335139694        37.48232415565011        11.884642092887889
25.442544890093128        37.321549437100074       11.74829622885584
25.72127244504656         37.16077471855003        11.610540465059564
25.999999999999996        36.99999999999999        11.471374801498897
25.44254489009313         37.65488277043341        12.124448698610202
25.721272445046562        37.49410805188337        11.973284120958779
25.999999999999996        37.33333333333333        11.820709643543125
25.721272445046566        37.82744138521671        12.35338308208886
26                        37.666666666666664       12.187399790818224
25.44430838053296         37.99063267504059        12.522002114096853
25.16734431601935         38.15382396486447        12.690353508242953
25.165580825579518        37.81807406025729        12.27682438957073
25.169530968592642        36.4819228447672         10.828043273962406
25.446353979061765        36.32128189651147        10.725960916323967
25.723176989530884        36.16064094825574        10.621568059597017
25.44635397906176         36.6546152298448         11.050588904847377
25.72317698953088         36.49397428158907        10.93597007149726
26                        36.333333333333336       10.819040739058742
25.723176989530877        36.8273076149224         11.265032747359486
25.999999999999996        36.666666666666664       11.137877438297858
25.44528771654589         35.98692334985342        10.415152854948703
25.16846470607677         36.147564298109145       10.507908334934637
25.16739844356089         35.81320575145109        10.202531940506047
25.444449434577443        36.988082333472434       11.39068499128604
25.16572187962401         37.14885705202247        11.514927335448313
25.167626424108324        36.81538994839484        11.16272772913987
24.33506302249359         35.99219502866481        10.14378761699682
24.612152742010736        35.82107908737422        10.070454691427969
24.88924246152788         35.649963146083635       9.99316351598798
24.613219004526606        36.155437634032275       10.37893650399871
24.89030872404375         35.98432169274169        10.292713347188004
24.891374986559626        36.31868023939974        10.607021722987314
24.612337913941097        35.48743400185519        9.777911052932664
24.33524819442395         35.65854994314578        9.843363691161535
24.335433366354316        35.32490485762675        9.557159701819183
24.33674282642328         36.98740311703624        11.137085949653873
24.614338873813068        36.81890969294656        11.038155684766517
24.891934921202854        36.65041626885688        10.935141459536101
24.612434329328753        37.152376796574195       11.39518961150658
24.89003037671854         36.98388337248451        11.281000650494814
24.888125832234223        37.31735047611215        11.64437499258455
24.613778939169837        36.487173663489415       10.700020699585405
24.336182891780048        36.65566708757909        10.788935715840324
24.335622957136817        36.32393105812195        10.457836271621307
21                        25.001127208699614       3.635163906635583
21.288703606843075        24.834413575003808       3.7858280720882274
21.577407213686147        24.667699941307994       3.9026133497298154
21.288703606843075        25.16784084239542        3.8589345361178764
21.57740721368615         25.001127208699607       3.9751679151872557
21.577407213686147        25.33455447609122        4.048715008769702
21.57740721368615         26.334836278266167       4.275141032948234
21.288703606843075        26.50154991196198        4.1525326352045715
21                        26.668263545657787       3.9711275293323625
21.288703606843075        26.168122644570346       4.05616108883223
21                        26.334836278266156       3.8820619945601575
21                        26.001409010874525       3.793560880075951
21.57740721368615         25.667981743482855       4.134586856932547
21.288703606843075        25.83469537717869        3.9976053754275287
21.288703606843075        25.501268109787055       3.9290689856550394
21                        25.667981743482887       3.7423599486938715
21                        25.33455447609125        3.6895609575471195
21.57740721368615         26.00140901087451        4.2041459765243125
21.57740721368615         24.33427267391636        3.833461208585515
21.28870360684307         24.500986307612173       3.7193908386767065
21                        24.66769994130798        3.57144158095673
21.28870360684307         24.16755904022053        3.654935496721851
20.999999999999996        24.33427267391634        3.5097011467346544
20.999999999999996        24.000845406524707       3.4499426039694665
21.274232083862405        23.823958843798245       3.5786902389365762
21.54846416772481         23.647072281071775       3.6765820877905457
21.56293569070548         23.990672477494066       3.754448647072894
21.54846416772481         23.31364501368014        3.614979204184416
21.274232083862405        23.490531576406607       3.5105999780705983
20.999999999999996        23.66741813913307        3.3753649658436955
21.274232083862405        23.15710430901497        3.447327091191165
21                        23.333990871741435       3.3056047017043584
21                        23.0005636043498         3.240661811551456
21.484370803197095        22.677999645561854       3.439111147342924
21.242185401598547        22.839281624955827       3.3521429667591587
21.242185401598547        22.505854357564196       3.290710266224244
21                        22.667136336958166       3.1784216651868173
21                        22.333709069566535       3.103568533702648
21.516417485460952        22.995822329621          3.528083345041926
22.418730362815026        28.161759146637525       5.123490628755059
22.142420591672124        28.331936331474623       5.072017187774488
21.866110820529222        28.502113516311727       5.011653627196009
22.142420591672124        27.998509064083          4.969671207804181
21.866110820529222        28.1686862489201         4.90856036392588
21.866110820529222        27.835258981528476       4.811345449905687
22.14008135513231         28.666023161140856       5.175437667304454
22.416391126275208        28.495845976303755       5.227818792420699
22.41405188973539         28.82993280596999        5.335730691547274
23.232822615489603        30.64995563196389        6.328541552401543
22.9604822610789          30.822135624942412       6.303562227666137
22.6881419066682          30.99431561792093        6.27236373301139
22.96278348804287         30.488087988047646       6.161604608727981
22.690443133632165        30.660267981026166       6.12955359473948
22.692744360596137        30.326220344131404       5.9923700245184275
22.960430783374115        31.157265087262246       6.452915814871158
23.232771137784816        30.985085094283725       6.476479162314514
23.23271966008003         31.32021455660356        6.630773289230042
22.688469914393583        32.9947921088808         7.276529486393074
22.961473406854694        32.823402211008855       7.300064087634157
23.2344768993158          32.65201231313691        7.31581031184768
22.961155131219392        33.15679860895649        7.493269103408812
23.2341586236805          32.985408711084546       7.50664851920982
23.233840348045202        33.31880510903217        7.706400545853727
23.236671937181           32.31802367379554        7.133469748789324
22.96366844471989         32.489413571667484       7.116228240346328
22.690664952258782        32.66080346953943        7.091198354875998
22.965863482585092        32.15542493232611        6.940140592926607
22.69285999012398         32.32681483019805        6.913615423226806
22.69505502798918         31.992826190856686       6.743780691445608
23.235024033853687        31.653051414248814       6.791635813416757
22.965039530921434        31.82293880255275        6.770917325202705
22.962735157147776        31.490101944907497       6.608622447276425
22.69275065421552         31.65998933321143        6.580053459779984
22.690446280441858        31.32715247556618        6.422914473635152
23.235847985517346        31.985537544022172       6.958879717037327
22.41405188973539         29.163360073361634       5.449186883749698
22.140081355132306        29.332877695924147       5.39754571848978
21.866110820529222        29.50239531848666        5.337609204145102
22.140081355132306        28.9994504285325         5.283085689772314
21.866110820529222        29.168968051095014       5.222145338912649
21.866110820529222        28.83554078370337        5.113493479929637
22.14242240953952         29.66565444806999        5.516565192603137
22.4163929441426          29.496136825507474       5.567847965800941
22.41873399854981         29.828913577653317       5.6909664653374765
21.57740721368615         27.66854534783268        4.6216015854910495
21.288703606843075        27.835258981528504       4.485700006379581
21                        28.00197261522433        4.312304147801187
21.288703606843075        27.50183171413687        4.40044149062212
21                        27.66854534783269        4.224665046735462
21                        27.335118080441056       4.140816158932625
21.288703606843075        28.168686248920128       4.579874620721748
21.57740721368615         28.001972615224304       4.714357175047207
21.577407213686147        28.335399882615924       4.812991113853355
22.41873399854981         30.162340845044973       5.818864809160445
22.142422409539517        30.332508982853298       5.766691329264781
21.866110820529222        30.50267712066163        5.70429258266129
22.142422409539517        29.999081715461646       5.6386825904277424
21.866110820529222        30.16924985326997        5.576173448809794
21.866110820529222        29.835822585878315       5.453945655971064
22.140121182575548        30.666556619748064       5.898619084558082
22.416432771585843        30.496388481939736       5.950607187892167
22.414131544621874        30.8304361188345         6.08797613467469
21                        30.002536219574143       4.898031909283109
21.288703606843075        29.83582258587832        5.087425619731755
21.577407213686147        29.66910895218249        5.233951384685735
21.288703606843075        30.169249853269974       5.203296505318672
21.57740721368615         30.002536219574143       5.350055053392314
21.577407213686147        30.335963486965802       5.472050063111437
23.236062849148354        33.65177526084309        7.917081251188108
22.965600133425696        33.822738912578316       7.909700061236993
22.69513741770304         33.993702564313544       7.893780243874308
22.963377632322544        33.4897687607674         7.696769290895217
22.692914916599886        33.660732412502625       7.678599408525026
22.690692415496734        33.32776226069171        7.472849156031337
22.965750082498445        34.155533600095296       8.132301238319826
23.2362127982211          33.98456994836006        8.136202548505274
23.236362747293846        34.31736463587704        8.366294571824103
25.143433631279           53.4946262515935         33.510785221328554
25.428955754186           53.32975083439567        33.17152694406539
25.714477877093           53.164875417197834       32.74569244814187
25.428955754186           53.663084167729004       32.051879773339145
25.714477877092996        53.49820875053116        31.72246531255922
26                        53.33333333333333        31.306474633119002
25.714477877093           53.831542083864505       30.678619620573425
26                        53.666666666666664       30.359048976276853
26                        54                       29.391004763031287
25.429631290830443        52.99557520030875        34.264341042295335
25.14410916792344         53.160450617506584       34.713232803826415
25.144784704567883        52.82627498341967        35.87662814363096
24.870726205785488        52.63290816777791        37.64391966342085
24.870050669141044        52.967083801864824       36.39576404028661
24.8693751324966          53.30125943595173        35.10855617445917
24.595992170358645        52.77371698622305        38.17337243438253
24.595316633714198        53.10789262030996        36.801404285225345
24.321258134931803        52.9145258046682         38.5893295536273
26                        54.33333333333334        28.410037125133606
26                        54.66666666666667        27.43900690240906
25.711324865405185        54.16666666666669        29.632597915650837
25.711324865405185        54.50000000000002        28.584384580882084
25.71132486540518         54.83333333333335        27.54610866128651
25.422649730810367        54.33333333333337        29.79048557189891
25.422649730810363        54.6666666666667         28.675026540259076
25.133974596215552        54.50000000000006        29.864667731775167
25.425802742498185        53.998208750531184       30.91730682607954
25.137127607903366        54.16487541719787        31.072288535213893
25.14028061959118         53.82975083439568        32.28766103173171
25.428679057826105        55.000261885665026       27.56212047447286
25.146033250247026        55.167190437996695       27.506292712683315
25.140003923231287        54.833595218998376       28.6675952130759
24.85504111622687         54.65547585456221        29.86735249968237
24.861070443242603        54.98907107356053        28.615804343338596
24.867099770258342        55.32266629255884        27.40002620530162
24.576107636238184        54.81095170912435        29.77188118951706
24.582136963253923        55.14454692812267        28.46585739552856
24.297174156249504        54.96642756368651        29.57825380127858
24.872819198319867        55.660911576624706       26.220408570945008
24.880502000812985        55.995432552942944       25.103771592015253
24.8881848033061          56.32995352926119        24.033311174392946
24.593575819376966        55.82103749625439        25.985779853313673
24.60125862187008         56.15555847257263        24.841466399967057
24.31433244043406         55.98116341588407        25.67687407770376
24.58785639131544         55.482792212188535       27.19476271615811
24.30861301237254         55.64291813181821        26.91522216903563
24.302893584311022        55.30467284775236        28.21568207689385
24.340710507613885        57.00483535181626        22.315231042343047
24.618843999989966        56.83800642986076        22.682802203993553
24.89697749236604         56.671177507905256       22.995194656872975
24.617178882002897        57.17205618837377        21.71462201917091
24.89531237437897         57.005227266418274       22.04003694882855
24.8936472563919          57.339277024931285       21.12825241860182
24.61005131093002         56.496782451216696       23.730061639037515
24.331917818553944        56.663611373172195       23.371633394910884
24.323125129494002        56.322387394528135       24.492181073364474
24.34281534912993         59.0166340480847         17.232198137097498
24.62162565039342         58.845787440527204       17.597075307349858
24.900435951656906        58.67494083296971        17.933204408966155
24.616186156406897        59.18014380168719        16.90539766723269
24.89499645767038         59.009297194129694       17.239606509557344
24.88955696368386         59.34365355528967        16.580433626366833
24.61365387207863         59.515348899467654       16.25011004075714
24.3377507804734          59.687044243645644       15.898524972836718
24.340283064801664        59.35183914586517        16.54664973362626
26.000000000000007        46.33333333333334        30.359020922446334
26                        46.66666666666667        31.30791822543113
25.684217858554277        46.16372617159607        30.751496943993143
25.68421785855427         46.497059504929396       31.805341933809594
25.68421785855427         46.830392838262725       32.83763359764993
25.36843571710854         46.32745234319212        32.20235234246073
25.36843571710854         46.66078567652545        33.33959169313266
25.05265357566281         46.49117851478818        33.74113648888822
25.095811125784373        45.80876660664798        31.082193420873917
25.39001449216932         45.986246389122016       30.962048205499524
25.07423235072359         46.149972560718076       32.39942734919465
25.070365050824407        47.10547863839449        35.919900999591235
25.061509313243604        46.79832857659133        34.84811163104264
25.377291454689335        46.967935738328606       34.332898858459444
24.316107977810216        47.94417903451178        42.222391511303606
24.570478914675213        47.766995589740404       40.395007883130006
24.824849851540208        47.589812144969024       38.63971224420687
24.591669253916923        48.112517955003085       41.51900606182534
24.846040190781913        47.9353345102317         39.728312948088636
24.867230530023626        48.28085687549438        40.690494385977935
24.30527825028408         43.98094205990908        25.553390488195593
24.586828401226157        43.81592262157991        24.760949204110975
24.868378552168227        43.650903183250726       23.992751785268
24.58388870186907         44.14754255265995        25.889286052966316
24.865438852811145        43.98252311433077        25.05014385544735
24.862499153454056        44.31414304541081        26.151198634946283
24.8343701157671          45.301841197353674       29.74772707103078
24.551350330689054        45.136121742129475       29.607204039123275
24.268330545611004        44.970402286905276       29.367865608203207
24.842276683831734        44.97290215921494        28.510514297960103
24.55925689875368         44.80718270399074        28.319154767177878
24.85018325189636         44.643963121076204       27.309575642488955
24.29296234872639         44.310762135574485       26.7607170114104
24.57157280031138         44.477362628325345       27.072137818344665
24.280646447168696        44.64058221123988        28.032208718079346
24.238340700487804        45.96338858302618        33.70834847976888
24.53135710060692         45.79811260621008        32.34492293218722
24.824373500726033        45.63283662939397        31.03861834023938
24.509778325546144        46.13931856028019        33.84497094977246
24.80279472566525         45.974042583464076       32.43502170750599
24.781215950604476        46.31524853753418        33.855900286145534
24.25833393056994         45.30139771894558        30.762332334539522
24.541353715647986        45.46711717416977        30.949883036895933
24.24833731552887         45.63239315098588        32.209159958394864
24.74747573867456         47.2805906329303         37.80702012265849
24.415730688943917        47.14855256566295        38.51131147546883
24.08398563921327         47.01651449839561        39.0693786529655
24.738620001093757        46.97344057112714        36.634648032148846
24.406874951363115        46.8414025038598         37.20317088939251
24.729764263512962        46.666290509323986       35.427090168033416
24.186889013396296        46.31443055481599        35.44914695689573
24.45832663845463         46.49036053206999        35.50096512927978
24.135437326304782        46.6654725266058         37.23615701462802
24.23873386494457         47.63495752247306        41.29806530367717
24.161359752078923        47.32573601043433        40.24706101756443
24.49310480180956         47.45777407770168        39.51649871854257
23.584371255938883        47.72159517140523        44.3334469702898
23.750909383697014        47.486568280402025       42.52596661753436
23.917447511455144        47.25154138939882        40.77127717842596
23.828283496562662        47.79578979244074        43.730041780943615
23.994821624320792        47.56076290143754        41.962155942430385
24.07219573718644         47.86998441347626        43.02635662794829
26                        51.00000000000001        36.41373992907059
26                        51.33333333333334        35.949040112577926
26                        51.66666666666667        35.380140326619596
25.711278845892004        51.16491044678226        37.622652908736086
25.711278845892004        51.49824378011559        37.04060042539738
25.711278845892004        51.831577113448915       36.35434797259311
25.422557691784007        51.3298208935645         38.79300625643407
25.422557691784007        51.66315422689783        38.09360110624931
25.13383653767601         51.494731340346746       39.92479997216447
25.14158567336689         52.15964334633743        38.08366173729739
25.13771110552145         51.82718734334209        39.0582713144382
25.426432259629443        51.995610229893174       37.25655336830213
26                        50.333333333333336       36.95407432280748
26                        50.66666666666667        36.74953814718528
25.711324865405185        50.16666666666667        38.52477276564377
25.711324865405185        50.50000000000001        38.360347369556855
25.71132486540518         50.833333333333336       38.06465993097723
25.422649730810367        50.33333333333334        40.03147123165826
25.422649730810363        50.66666666666667        39.77589457261392
25.133974596215552        50.50000000000001        41.54744385398067
25.43550096199478         49.988001349456745       40.060047765452076
25.14682582739996         50.154668016123416       41.67025222175276
25.159677058584375        49.809336032246826       41.58797324691882
25.133882557189192        51.16315422689784        40.632642538081825
25.13392857670237         50.83157711344892        41.173523832020486
25.422603711297185        50.99824378011559        39.36793105051334
24.327722838319314        48.917525129134866       45.29557179303689
24.59941249425632         48.76141535141848        43.38814965866777
24.871102150193323        48.60530557370208        41.53524455557599
24.60932465546914         49.099684768879996       44.05536977729131
24.881014311406144        48.943574991163594       42.21368728903218
24.890926472618965        49.28184440862512        42.72371482277197
24.59554087408662         48.436966653210774       42.53399748332431
24.323851218149613        48.59307643092717        44.432017611948424
24.319979597979916        48.26862773271947        43.407624184704105
23.624387769864562        48.45466368657921        47.51987877673104
23.854961172513114        48.28450213589007        45.73014734237458
24.085534575161667        48.11434058520092        43.96431825389881
23.85883279268281         48.60895083409777        46.93380429523125
24.089406195331364        48.43878928340862        45.15876306702728
24.09327781550106         48.763237981616314       46.192368633999784
23.59771009391411         47.96595134312989        45.484508004248084
23.841622334537888        48.040145964165404       44.77455311089846
23.611048931889336        48.21030751485455        46.54665193972865
24.3110871173905          49.9319425215419         46.708473733258636
24.59823417484993         49.77596303048468        44.89970009741546
24.88538123230936         49.61998353942746        43.09707782948891
24.58538294366552         50.12129501436127        45.019533853573364
24.872530001124947        49.96531552330405        43.300677866287984
24.859678769940533        50.31064750718064        43.29919056048086
24.603779415159536        49.437823899682336       44.60199835229238
24.3166323577001          49.59380339073955        46.48643324972931
24.32217759800971         49.255664259937205       46.01546593632221
24.32299844708392         51.92927273408768        42.66312647090649
24.593277810614616        51.78442560284071        41.84989405799371
24.863557174145313        51.63957847159372        40.93711855841313
24.59715237846006         52.11688160583605        40.70451231347579
24.867431741990757        51.972034474589066       39.931163357290956
24.871306309836193        52.30449047758441        38.81712723675429
24.321838238982508        52.5861081144747         40.034519203665084
24.322418343033213        52.25769042428119        41.392451509424625
24.596572274409354        52.445299296029546       39.48257104606822
23.58321022766867         52.41767312611701        43.61284563730186
23.829806300807086        52.25487299544057        43.46780698554816
24.076402373945502        52.09207286476413        43.15123393008288
23.82922619675638         52.583290685634076       41.88988349982547
24.075822269894797        52.42049055495763        41.72693470648066
24.07524216584409         52.748908245151135       40.21537813860077
21.866110820529222        64.49591386846387        8.485265970489076
22.15481442737231         64.32920023476805        8.826945651624811
22.4435180342154          64.16248660107222        9.154954812255045
22.15481442737231         64.6626275021597         8.554174162983019
22.443518034215398        64.49591386846386        8.872344982874338
22.4435180342154          64.82934113585549        8.604009654879277
24.34696737936083         58.00052017797716        19.576110068295893
24.62135012983419         57.83584607248105        19.941392298472323
24.89573288030755         57.671171966984915       20.268063022585523
24.624393670547352        58.168378193788854       19.123393184644236
24.898776421020713        58.00370408829272        19.452961919073026
24.90181996173387         58.33623620960053        18.67821830919442
24.619264505918544        57.50395113042741        20.80173205242128
24.34488175544518         57.66862523592353        20.43660018017756
24.342796131529532        57.33673029386989        21.34964050485991
24.623009660470384        58.50708281715803        18.337184549143778
24.344199359206893        58.677929424715515       17.967402720456906
24.345583369283858        58.33922480134633        18.74870669752297
23.50748042458154         59.507942621912754       16.025228415994775
23.785925399431004        59.34417309730341        16.451606896132333
24.064370374280465        59.18040357269405        16.853930136499983
23.78339311510274         59.679378195083885       15.78549456875536
24.061838089952204        59.51560867047452        16.178099771075935
24.05930580562394         59.850813768254994       15.539693048333351
23.78226284424386         60.00983709588843        15.168426377783774
23.505219882863777        60.168860423521856       14.778568726987885
23.506350153722657        59.838401522717305       15.383432435188004
23.245730330791204        61.34090147268046        12.786043735048043
22.965448164468807        61.501712259304014       12.404769304179755
22.68516599814641         61.66252304592756        12.01195273788641
22.965082615256847        61.16803130041765        12.881739314927934
22.684800448934446        61.32884208704121        12.473527694896209
22.684434899722486        60.995161128154855       12.962723347780697
22.957653137149958        60.82988052687871        13.393070765643063
23.230871374577426        60.66459992560256        13.809042080180728
23.238300852684315        61.00275069914151        13.282132506154856
23.231449601364492        60.33073452988896        14.368139064236528
22.958231363937024        60.4960151311651         13.933939507224311
22.685013126509553        60.661295732441246       13.485363846887395
22.958809590724087        60.16214973545149        14.510277887583682
22.68559135329662         60.327430336727645       14.043473984772493
22.686169580083686        59.99356494101404        14.637053761435824
22.959939861582974        59.83169083464695        15.118752935175099
23.233710143082256        59.669816728279855       15.581477820028233
23.232579872223372        60.0002756290844         14.956342305828748
21.866110820529222        61.495068461939205       11.571397761018765
22.138885513593646        61.32843268401109        12.053315766829648
22.411660206658066        61.16179690608297        12.517090962416976
22.139251062805606        61.66211364289745        11.599033807104519
22.412025755870026        61.49547786496933        12.045352156111976
22.41239130508199         61.82915882385568        11.601234045682048
22.4435180342154          66.82990474020531        7.260051250930118
22.154814427372308        66.99661837390113        7.015188484323375
21.866110820529222        67.16333200759695        6.762008814407645
22.154814427372308        66.6631911065095         7.2034016419149225
21.866110820529222        66.82990474020532        6.943563673684502
21.866110820529222        66.49647747281371        7.132625817852062
22.15481442737231         66.3297638391179         7.401549198293681
22.4435180342154          66.16305020542208        7.663683628801991
22.443518034215398        66.4964774728137         7.4571841173957285
22.443518034215412        65.82962293803044        7.882020715896535
22.154814427372322        65.99633657172626        7.6090528611210315
21.866110820529233        66.16305020542205        7.329296056412609
22.154814427372337        65.6629093043346         7.8302552756316715
21.866110820529244        65.82962293803041        7.539665046656058
21.866110820529258        65.49619567063878        7.763732788582463
22.443518034215412        65.16276840324713        8.35098820149723
22.154814427372337        65.32948203694295        8.060641648965545
22.154814427372322        64.99605476955132        8.30156775041353
21.866110820529244        65.16276840324714        7.9925635380962765
21.866110820529233        64.82934113585551        8.233074598731758
22.443518034215412        65.49619567063878        8.110575858828739
21                        67.99690017607602        5.5765093713272345
21.288703606843075        67.83018654238022        5.959259512108682
21.577407213686147        67.6634729086844         6.296410135006823
21.288703606843086        68.16361380977185        5.831798492580953
21.57740721368616         67.99690017607602        6.150214378805797
21.577407213686172        68.33032744346767        6.010925480110275
21.57740721368615         67.33004564129277        6.4701798992357045
21.288703606843075        67.49675927498858        6.124987236645365
21                        67.66347290868438        5.7341950561715525
21.288703606843075        67.16333200759695        6.299825934665187
21                        67.33004564129276        5.900991714499067
21                        66.99661837390113        6.076899346309887
21.288703606843075        66.82990474020532        6.47885288724552
21.577407213686147        66.66319110650952        6.830761711092839
21.57740721368615         66.99661837390113        6.646717162719058
21.57740721368615         69.33060924564259        5.593084583931103
21.288703606843075        69.49732287933841        5.302331176979539
21                        69.6640365130342         4.9785060108412
21.28870360684308         69.16389561194676        5.418772197096819
21                        69.33060924564256        5.068229087067239
21.000000000000004        68.99718197825094        5.180099199181427
21.577407213686175        68.66375471085931        5.850007865200887
21.28870360684309         68.83046834455511        5.5387441536229804
21.288703606843086        68.49704107716349        5.688082410802679
21                        68.6637547108593         5.317858098631436
21                        68.33032744346767        5.4499948226798525
21.57740721368616         68.99718197825095        5.717913123870916
22.4435180342154          63.82905933368059        9.451076272918378
22.154814427372308        63.99577296737642        9.111890648944225
21.866110820529222        64.16248660107223        8.759034504464514
22.154814427372308        63.66234569998478        9.412133916023562
21.866110820529222        63.829059333680604       9.048101308199987
21.866110820529222        63.49563206628898        9.35246638169505
22.15481442737231         63.32891843259315        9.72842757853348
22.4435180342154          63.16220479889732        10.093663964991242
22.443518034215398        63.495632066288955       9.76325533909493
22.4435180342154          62.82877753150569        10.440804844822676
22.154814427372308        62.99549116520153        10.056512927558332
21.866110820529222        63.16220479889735        9.661496199913044
22.154814427372308        62.6620638978099         10.405973467243427
21.866110820529222        62.82877753150572        9.99190120879156
21.866110820529222        62.4953502641141         10.343681408330761
22.41239130508199         62.16258609124732        11.184965563591456
22.139251062805606        62.32896817768071        10.773526540784427
22.139251062805606        61.99554091028907        11.176311867238304
21.866110820529222        62.16192299672247        10.732983579147483
21.866110820529222        61.82849572933084        11.142222363376764
22.427954669648692        62.4956818113765         10.801605432960441
25.173775220511597        40.49239480365371        16.255079966542752
25.449183480341066        40.32826320243581        15.934103420817545
25.72459174017053         40.1641316012179         15.618926525500214
25.44918348034107         40.66159653576914        16.529679748859767
25.72459174017053         40.49746493455124        16.18604201868618
25.999999999999993        40.33333333333333        15.848203938920964
25.72459174017053         40.830798267884575       16.779996697461705
25.999999999999996        40.666666666666664       16.41369778284012
26                        41                       17.006030812348943
25.44628178977743         39.992610042307724       15.365464591284434
25.17087352994796         40.15674164352562        15.65923613381725
25.16797183938432         39.821088483397546       15.093377344590747
25.16462854896997         41.491991770231834       18.236175860277644
25.443085699313315        41.327994513487894       17.815781213334795
25.721542849656657        41.16399725674395        17.40573286402521
25.443085699313315        41.66132784682122        18.50985161991735
25.721542849656657        41.49733059007728        18.063675257549473
26                        41.33333333333333        17.627845192814917
25.721542849656657        41.83066392341061        18.75153302758023
26                        41.666666666666664       18.279574949787555
25.44613458982719         40.994795524628515       17.15516849307294
25.167677439483843        41.158792781372455       17.540686586317378
25.17072632999772         40.82559379251308        16.880321288405746
25.448236404651944        41.999726933242606       19.247498846633682
25.174929959647233        42.16878994307459        19.762134300811063
25.1697792543086          41.83039085665321        18.979277674776114
24.338551658390845        38.991900943989464       13.685100779984316
24.615403707746957        38.82445858581686        13.500919750272647
24.89225575710307         38.657016227644256       13.314295973245983
24.614057821867462        39.156412403749464       13.991489264372245
24.89090987122357         38.98897004557686        13.785792129969536
24.889563985344072        39.320923863509464       14.282290203998533
24.333738484951656        39.98629308428185        15.302209169746689
24.610849039574667        39.81934049727772        15.054805497139759
24.887959594197675        39.65238791027359        14.80657030684533
24.613750730138307        40.154993657405804       15.64139017198412
24.890861284761314        39.98804107040168        15.367799517131184
24.893762975324954        40.32369423052975        15.959013770916197
24.61245343072106         39.487876450513596       14.507880400749514
24.335342876098053        39.654829037517715       14.732639079813165
24.336947267244447        39.32336499075359        14.193602949892394
24.34437310328988         43.0056562362997         22.34842257024455
24.622942290521877        42.83950050069846        21.746300595191173
24.90151147775387         42.67334476509721        21.158408317903728
24.612891636563354        43.165732072506984       22.69943119270152
24.89146082379535         42.99957633690574        22.056946046917222
24.881410169836826        43.32580790871427        22.999556413175682
24.33134148562128         43.330751510836166       23.357412199341198
24.599860018894752        43.49082734704344        23.700523693295803
24.318309867952678        43.65584678537262        24.42573483865834
24.322838263250485        41.99990037105722        19.579780611144447
24.60343502515698         41.83059750411543        19.12466519481277
24.88403178706347         41.66129463717363        18.676796944523833
24.608585730495612        42.16899659053681        19.95763743450997
24.889182492402107        41.999693723595016       19.464833971621502
24.894333197740742        42.33809281001639        20.29262581025599
24.615764010508745        42.50424854561763        20.826052529257517
24.337194823276747        42.67040428121887        21.373708946024813
24.330016543263614        42.335152326138044       20.450828292991517
23.23417476863198         34.651455333986654       8.607702236762625
22.961374125174707        34.823714996314514       8.610485431962685
22.688573481717437        34.995974658642375       8.604109829987094
22.963562103836573        34.4896242982049         8.3655291822251
22.690761460379306        34.66188396053276        8.355604995450445
22.692949439041172        34.32779326242315        8.118828466746109
24.33068431751019         37.988283139013255       12.303530945345733
24.60839532338669         37.81963014455887        12.167476012577467
24.886106329263193        37.650977150104495       12.027846395091466
24.610158813826523        38.155380049166055       12.589403903268948
24.88786981970302         37.98672705471167        12.4349014887786
24.889633310142848        38.322476959318855       12.86330340445511
24.610414826357722        37.48600347056653        11.770991537717018
24.332703820481218        37.65465646502091        11.89403339813169
24.33472332345225         37.32102979102857        11.505218399567664
24.612781260786736        38.489919317491456       13.032516344320122
24.335929211430624        38.657361675664056       13.19928653687008
24.333306764470407        38.322822407338656       12.738763258657205
23.505421324706138        35.48460586024415        9.387728955475877
23.78215372923232         35.320157164198676       9.360293627611801
24.0588861337585          35.1557084681532         9.32610919210969
23.781968557301955        35.65380224971771        9.645227495669939
24.058700961828137        35.489353553672224       9.604568152563468
24.05851578989777         35.822998639191255       9.897247049510234
22.960856096047007        35.158851725842965       8.870600355491352
23.233656739504273        34.986592063515104       8.86318969526159
23.506457382961543        34.814332401187244       8.846620237856563
23.233138710376572        35.32172879304356        9.131806730654226
23.50593935383384         35.149469130715694       9.110609808219497
23.782671758360024        34.98502043467022        9.088455457086592
23.511921900714114        36.48081639245478        10.305711352206714
23.786302274640605        36.31794260452479        10.258877226567968
24.060682648567095        36.1550688165948         10.204902648164596
23.78686220928384         36.649678633981935       10.589941593377851
24.061242583210326        36.48680484605194        10.527459158881891
24.061802517853558        36.818540875509086       10.867066459193552
23.78413541597128         35.98587242712125        9.944084219525122
23.509755042044787        36.14874621505123        9.983780936775325
23.50758818337546         35.81667603764769        9.677786804531713
23.235341825931915        35.654652611427714       9.4145902522054
22.96526232715769         35.82469936261127        9.431671304066514
22.695182828383466        35.99474611379483        9.438972111059497
22.96305921160235         35.49177554422712        9.143608304219
22.692979712828123        35.66182229541068        9.145629632915643
22.69077659727278         35.32889847702653        8.867342205891546
22.967429185827015        36.156769540014814       9.734420194839167
23.237508684601238        35.98672278883125        9.710993622119616
23.239675543270565        36.318792966234795       10.023333275221612
23.508317528377912        38.4809757338397         12.659002673066942
23.782439791422007        38.31674486889755        12.54839121233587
24.056562054466095        38.1525140039554         12.4299006364288
23.785062238382224        38.65128413722296        13.013377669825985
24.059184501426316        38.487053272280804       12.880010021829483
24.061806948386533        38.821592540606204       13.355410372131907
23.507316930585663        37.48149094845582        11.3830896525099
23.783792229198205        37.31679500464929        11.308592907249658
24.06026752781074         37.152099060842765       11.226591672964297
23.781772726227175        37.650421678641635       11.699061244274173
24.05824802483971         37.4857257348351         11.605892066433311
24.05622852186868         37.81935240882744        12.005875008552785
23.78532721924102         36.98323681931561        10.939550049524241
23.50885192062848         37.147932763122135       11.00452915082998
23.510386910671297        36.814374577788456       10.645403050728973
23.78210625882459         37.9835832737696         12.111480592551265
23.507983995780496        38.14781413871174        12.209207061373473
23.50765046318308         37.814652543583776       11.783902721187847
21.57740721368615         29.335681684790856       5.1174864822891415
21.288703606843075        29.502395318486677       4.9653029683937415
21                        29.669108952182505       4.770251509003671
21.288703606843075        29.168968051095042       4.847402797824008
21                        29.33568168479087        4.646693589492518
21                        29.002254417399236       4.527358150749646
21.57740721368615         28.668827150007566       4.912755857137009
21.288703606843075        28.8355407837034         4.751324031654889
21.288703606843075        28.502113516311763       4.663110990579976
21                        28.668827150007598       4.450696811883475
21                        28.33539988261596        4.3790121442339895
21.57740721368615         29.002254417399207       5.011715166588328
21.866110820529258        33.503522527186306       7.134856484863357
22.140230518484035        33.333945721084476       7.194908252983838
22.41435021643881         33.16436891498264        7.242132586827245
22.142453019587187        33.66691587289539        7.39458910477609
22.41657271754196         33.49733906679355        7.440132847542391
22.418795218645112        33.83030921860446        7.647563691113074
22.414131544621874        31.16386338622611        6.231380624897639
22.140121182575548        31.33341115453129        6.17900201537086
21.866110820529222        31.502958922836466       6.115227904430939
22.140121182575548        30.999983887139674       6.03533395760086
21.866110820529222        31.169531655444853       5.971296279114
21.866110820529222        30.83610438805324        5.834317838524172
22.14242555634921         31.666248012176542       6.330875971938483
22.416435918395536        31.49670024387136        6.382592973493388
22.418740292169197        31.829537101516614       6.540393567610039
22.414350216438798        32.83094164759101        7.052693556635452
22.14023051848402         33.00051845369285        7.004273988735065
21.866110820529244        33.17009525979468        6.94302698655749
22.14023051848401         32.66709118630122        6.823127149834104
21.866110820529233        32.83666799240305        6.7606849135994365
21.866110820529222        32.50324072501143        6.587830265989196
22.418740292169197        32.16296436890827        6.703817725642976
22.14242555634921         32.33310254695985        6.651834250490818
22.14242555634921         31.999675279568194       6.486752397369575
21.866110820529222        32.169813457619775       6.421090717779531
21.866110820529222        31.83638619022812        6.2635565972600755
22.416545254303994        32.49695300824964        6.87438154120516
21.57740721368615         30.669390754357437       5.591323026239735
21.288703606843075        30.836104388053243       5.4270851449531
21                        31.00281802174905        5.211578938801329
21.288703606843075        30.502677120661605       5.308845052144295
21                        30.669390754357412       5.094371716311904
21                        30.335963486965777       4.98985603980572
21.288703606843075        31.169531655444857       5.559473625078156
21.57740721368615         31.002818021749047       5.722529894233594
21.577407213686147        31.336245289140663       5.860689946954675
22.4187952186451          34.16373648599611        7.864732239163593
22.142453019587162        34.33377040767867        7.818728519202032
21.866110820529222        34.50380432936124        7.755769083989179
22.142453019587172        34.00034314028703        7.6006456550801875
21.866110820529233        34.17037706196959        7.536771903796399
21.866110820529244        33.83694979457795        7.329801037421143
22.140265040925296        34.66786110578828        8.046505114057384
22.416607239983236        34.49782718410572        8.091144648027365
22.414419261321367        34.83191788221533        8.329285362723503
22.414419261321367        35.16534514960694        8.583574415708323
22.140265040925293        35.3347156405715         8.545576839337807
21.866110820529222        35.50408613153607        8.490117100875706
22.140265040925293        35.0012883731799         8.290059984286682
21.866110820529222        35.17065886414446        8.233372443758391
21.866110820529222        34.837231596752844       7.988589771462845
22.14246815648064         35.66763945895566        8.81636875078914
22.41662237687671         35.498268967991095       8.850586559386162
22.418825492432052        35.83119278637525        9.132653754183812
23.50986912935771         43.50657543066756        24.20569530619915
23.788037120668434        43.33960236587828        23.58286663991501
24.06620511197916         43.17262930108899        22.963775727930383
23.775005502999832        43.66469764041474        24.718878822605852
24.053173494310556        43.49772457562545        24.03627663382396
24.040141876641954        43.822819850161906       25.168110549937925
24.857121439807614        53.64488716806541        33.796310632647874
24.853968428119796        53.9800117508676         32.48324969734803
24.850815416431978        54.31513633366978        31.177940455127057
24.570809248336225        53.79514808453732        33.966170777715995
24.567656236648407        54.1302726673395         32.56317309671306
24.28449705686484         53.945409001009224       34.02036565653281
24.58306294102521         53.451520352423636       35.389961688763
24.296750749553823        53.60178126889554        35.55570193681564
24.309004442242813        53.25815353678187        37.07868990251403
24.571881936443297        54.47061218823193        31.142210922486413
24.292948456454614        54.62608804279407        31.00832531177293
24.288722756659723        54.285748521901645       32.48902926352434
23.990264994538382        53.76406617058689        35.548573082934084
23.696032932211924        53.582723340164534       37.12175022946497
23.401800869885466        53.4013805097422         38.739897096125226
24.002518687227372        53.420438438473205       37.20286710667047
23.70828662490091         53.23909560805086        38.89500199665501
24.014772379916355        53.076810706359524       38.8448128158224
23.522740441740936        52.745575587325405       42.06781533255382
23.768756410828647        52.911193146842464       40.43208568606255
23.4622706558132          53.0734780485338         40.443499152161834
23.463019285846872        54.42842192504111        33.125189948562884
23.73684520951953         54.26741761703048        33.56202327630013
24.010671133192183        54.10641330901985        33.86041517895692
23.741070909314416        54.60775713792291        31.91163167055649
24.01489683298707         54.44675282991228        32.269551179581086
24.01912253278196         54.787092350804706       30.72931962146176
23.44261314719307         54.08607478660814        34.9231126201318
23.422207008539267        53.74372764817517        36.79468166931936
23.716439070865725        53.92507047859751        35.305063564073336
23.4757651213152          55.442006588798805       28.35619879786867
23.74956813295997         55.28348024709471        28.86193933527497
24.023371144604734        55.124953905390605       29.2692910030782
23.75528756102149         55.621725531160564       27.445692597922257
24.029090572666256        55.46319918945646        27.879881772209757
24.034810000727774        55.80144447352232        26.552584357867325
23.74531952113719         54.9456186925088         30.346268637631116
23.471516509492425        55.104145034212905       29.8648287841974
23.467267897669647        54.766283479627006       31.454492501095476
23.466666700506217        56.47673759636909        24.26294426993346
23.749221947148833        56.31154620287409        24.806785712150564
24.03177719379145         56.146354809379076       25.278095648074014
23.758014636208774        56.65277018151815        23.611577118603442
24.040569882851386        56.48757878802314        24.08814484913067
24.04936257191133         56.82880276666721        22.962339376073082
23.75225475408516         55.96663586701732        26.084289010115786
23.46969950744254         56.131827260512324       25.54346215607054
23.47273231437887         55.786916924655564       26.90788033204909
23.53220448296739         57.494637923113046       20.946710783125805
23.80170649118289         57.33137039934745        21.450367039347345
24.071208499398388        57.16810287558185        21.90654045908613
23.80379211509854         57.663265341401086       20.49111251998599
24.073294123314035        57.49999781763549        20.94411793066419
24.075379747229682        57.831892759689126       20.03424561504265
23.510358555480334        57.1553378141984         21.97685246783171
23.488512627993273        56.81603770528375        23.082263630100744
23.77986056369583         56.99207029043281        22.493337340193886
23.509258915383523        58.50185415297848        18.245120935144204
23.788495070042625        58.33474282797805        18.72287206301881
24.067731224701724        58.1676315029776         19.1665351074027
23.78711105996566         58.67344745134723        17.911722534747028
24.06634721462476         58.50633612634678        18.34725865788035
24.064963204547794        58.84504074971596        17.574081602064698
23.78651822969833         59.00881027432531        17.158199136941455
23.508073254848867        59.17257979893466        16.718261432048408
23.508666085116197        58.83721697595657        17.458225605098278
23.79614359257058         57.99900408468957        19.578158419643763
23.516907437911478        58.16611540969           19.087983140754446
23.524555960439432        57.83037666640152        19.98851309008151
22.86628817932222         52.67678996439992        44.14829409400643
23.105262195437703        52.590417684972294       44.13430939077485
23.344236211553184        52.504045405544645       43.95582657187318
23.04479240950997         52.91832014618069        42.299466666838285
23.28376642562545         52.83194786675304        42.26589005753093
23.22329663969772         53.159850327961436       40.49666766754463
23.45338803061268         44.47937598639744        28.03390139300104
23.737351437169814        44.31323134423466        27.196441939936854
24.021314843726945        44.14708670207187        26.36960497166844
23.725035535612122        44.64305141990006        28.572903018327974
24.008998942169256        44.47690677773727        27.661498772471294
23.99668304061156         44.806726853402665       29.01755775672862
23.4910420964427          43.83084228257752        25.399819743007107
23.756178470084823        43.9889644923247         25.91668825187498
23.472215063527692        44.15510913448748        26.6758884386077
23.35255787113187         46.33002758761871        37.32964754071066
23.647818814250517        46.20781458608786        36.12669783430613
23.943079757369162        46.085601584557025       34.91959814732561
23.596367127159006        46.558856557877675       38.10005565994364
23.891628070277648        46.43664355634683        36.77667629870735
23.84017638318614         46.78768552813664        38.679966030695184
23.41862119325694         45.434939783786426       32.49490862850812
23.70185764404163         45.28009395149272        31.43870440001312
23.985094094826316        45.12524811919899        30.396356726578258
23.691861029000563        45.61108938353301        33.040286266372675
23.975097479785248        45.4562435512393         31.89438102292625
23.965100864744183        45.78723898327959        33.44476621679304
23.441799084827434        44.79789725219378        29.44165334694293
23.713446589826873        44.96157268569638        29.966178480223626
23.430210139042185        45.1164185179901         30.928655758778437
23.374578978506896        46.03166498634128        35.653333172627136
23.396600085881914        45.73330238506385        34.04175353522614
23.669839921625538        45.90945198481044        34.551124684997916
23.43452103981681         47.527569963807736       43.838876737784446
23.28467082369474         47.33354475621023        43.21239960010903
23.134820607572664        47.13951954861273        42.45401555726334
23.601059167574938        47.29254307280452        42.03422059572356
23.451208951452866        47.09851786520702        41.410567668743255
23.76759729533307         47.05751618180132        40.282355367310615
23.207399695425735        46.86968889494806        40.69642056853964
23.279978783278803        46.599858241283385       38.988297896355334
23.523788039305934        46.82868721154235        39.73057550607347
23.389288877827603        47.7956360847759         45.43005444764509
23.40262771580283         48.039992256500554       46.631438536409576
23.415966553778055        48.284348428225215       47.74390552669577
23.194206499716323        47.869676998146566       46.50337370398332
23.207545337691545        48.11403316987122        47.75508084755367
22.99912412160504         47.94371791151723        47.553404739304284
23.239438661705528        47.6016108771784         44.86146519555493
23.044356283594247        47.67565179054907        45.86076543230858
23.089588445583455        47.4075856695809         44.16096903829493
24.027485312107913        49.06743079161717        47.35590172351601
24.021940071798305        49.40556992241952        48.02181132947122
24.016394831488697        49.74370905322185        48.438794105548205
23.727247785896505        49.21733645409947        49.38318406487195
23.7217025455869          49.555475584901814       49.99510913349703
23.4270102596851          49.36724211658177        51.377418817104896
23.558595266471407        48.758856496580066       48.98607071024939
23.793040289289657        48.913143644098625       48.248666806748375
23.492802763078252        49.06304930658092        50.271917390373986
22.952771226666602        48.595890970970906       51.02667326269669
23.17664340773259         48.54881520950701        49.92392399201007
23.400515588798577        48.50173944804311        48.75499249668825
23.110850904339436        48.85300801950787        51.47712387453661
23.33472308540542         48.80593225804397        50.26468840471048
23.268930582012267        49.110125068044816       51.594039059339266
22.968222191646085        48.37849995115302        49.93940068499235
22.98367315662556         48.16110893133512        48.78164451052822
23.192094372712067        48.331424189689116       48.87474421816171
23.52973208058911         50.40411233490863        51.16485863146443
23.495491473621108        50.058488928799676       51.61374384378588
23.461250866653103        49.71286552269072        51.6845972389994
23.790183759522908        50.246722397119726       49.78791784211067
23.755943152554906        49.90109899101077        50.08052939635776
24.050635438456702        50.089332459330805       48.302456209375485
24.85859515610687         50.637773213121356       43.01181398084054
24.858549136593687        50.969350326570265       42.50240754649847
24.858503117080506        51.30092744001917        41.826039840178034
24.583215715998186        50.7755464262427         44.43810711590028
24.583169696485           51.1071235396916         43.79321426917643
24.3078362758895          50.91331963936403        45.82632325915998
24.30891988972317         50.58619393342333        46.375371936007056
24.310003503556835        50.259068227482615       46.66942209403994
24.58429932983185         50.44842072030198        44.856319744143974
24.588223753549812        51.445774571266156       42.9112838704948
24.31794439001911         51.59062170251313        43.896984814143586
24.312890332954304        51.25197067093858        44.95138374356146
23.78910014568924         50.573848103060435       49.43994394706581
24.049551824623038        50.41645816527152        48.1089434422437
24.04846821078937         50.74358387121224        47.6604321562975
22.808868134925593        49.895587815966174       55.11555956630351
23.01491550984543         49.71947258283804        54.06380866186893
23.220962884765264        49.54335734970991        52.81776174546918
23.049156116813435        50.06509598894699        54.028209619578135
23.25520349173327         49.88898075581886        52.95355143527125
23.28944409870127         50.234604161927805       52.71130930796507
24.007490784317792        51.063403357558194       47.16905264685987
24.012544841382596        51.40205438913274        46.102840356736394
24.0175988984474          51.740705420707286       44.85716865279392
23.70714529274608         51.21348707575234        48.31278218079731
23.712199349810884        51.55213810732689        47.055297116149134
23.40679980117437         51.363570793946494       49.25751186097232
23.488754654117532        50.72393182125459        50.822863921008725
23.74812271921766         50.89366758940639        49.02325683711891
23.44777722764595         51.043751307600544       50.18708166417799
23.52440675217057         52.066305682060175       45.62748106156171
23.465603276672468        51.714938238003334       47.509036469451864
23.771002825308983        51.90350555138373        45.328092059033324
22.86158837993994         50.62573858077419        54.1499003402255
23.084302946822998        50.55186316548567        53.294892309014955
23.307017513706054        50.477987750197144       52.29987840609431
23.043325520351416        50.87168265183163        52.67994303729771
23.266040087234472        50.79780723654311        51.82140641500794
23.225062660762894        51.11762672288906        51.04914687754643
22.84401496493516         50.38235499250485        54.699074265912365
22.826441549930376        50.138971404235505       55.020960674604886
23.066729531818215        50.308479577216325       53.77519472279372
22.846257408333678        52.43804891916375        45.64525053290569
22.826226637345137        52.19930787392755        47.12450717713262
22.806195866356596        51.96056682869137        48.586064026687446
23.085231424449162        52.3516766397361         45.556096108287385
23.06520065346062         52.112935594499916       46.9601830311278
23.324205440564644        52.26530436030846        45.30244356799919
23.006397177962523        51.76156815044308        49.07184983986113
23.206598489568446        51.56256947219479        49.29566578462269
23.265401965066545        51.91393691625163        47.36559468449573
21                        63.995772967376425       7.90004185131841
21.288703606843075        63.82905933368061        8.440517955695892
21.577407213686147        63.66234569998479        8.924659465821403
21.288703606843075        64.16248660107225        8.165562565413918
21.57740721368615         63.995772967376425       8.634999233932746
21.577407213686147        64.32920023476805        8.360637271804121
21.57740721368615         64.6626275021597         8.089109886441054
21.288703606843075        64.8293411358555         7.631141205291634
21                        64.99605476955132        7.111359927040643
21.288703606843075        64.49591386846387        7.888515256680758
21                        64.66262750215968        7.354580644455881
21                        64.32920023476805        7.617474619214989
21.288703606843086        65.16276840324714        7.430594415170061
21.57740721368616         64.99605476955134        7.86274080550161
21.577407213686172        65.32948203694296        7.6480520356840564
23.233529538483253        59.33473883168061        16.257455086368275
22.959759256983965        59.496612938047704       15.77369308428836
22.68598897548468         59.6584870444148         15.270956793322082
22.959578652384963        59.16153504144846        16.47360141021811
22.685808370885674        59.32340914781555        15.949828002024878
22.68562776628667         58.988331251216316       16.67366738754433
22.96017148265229         58.826172218470376       17.225892221032282
23.234715199017906        58.66401318572443        17.749710070232094
23.23412236875058         58.99937600870252        16.980116999802068
22.411660206658077        60.82836963869132        13.020489994817797
22.138885513593657        60.995005416619435       12.53691833760735
21.866110820529233        61.16164119454755        12.035203870173511
22.138885513593667        60.66157814922778        13.047544691091328
21.866110820529244        60.82821392715589        12.526033762034483
21.866110820529258        60.49478665976424        13.043887436601905
22.139463740380734        60.32771275351418        13.593187723661398
22.41281666023221         60.16063884726411        14.124243165272523
22.412238433445143        60.49450424297771        13.55463176065596
22.4128166602322          59.82721157987248        14.734415342003297
22.13946374038072         59.99428548612254        14.174721494378584
21.866110820529244        60.16135939237261        13.596782801306052
22.13946374038071         59.66085821873092        14.800088060284068
21.866110820529233        59.82793212498098        14.193510961197944
21.866110820529222        59.49450485758936        14.834071916277692
22.139283135781707        59.32578032213168        15.473819735734107
22.41245545103419         59.15705578667399        16.08701822615636
22.412636055633193        59.49213368327324        15.388232695671446
21                        61.995209363026596       9.571877303678702
21.288703606843075        61.828495729330804       10.35346644425918
21.577407213686147        61.661782095635004       11.019973263372423
21.288703606843075        62.16192299672244        10.007487106870986
21.57740721368615         61.99520936302663        10.632395895857492
21.577407213686147        62.328636630418266       10.264755141755007
21.57740721368615         61.32835482824338        11.47998009335057
21.288703606843075        61.49506846193917        10.788186837059765
21                        61.66178209563496        9.98131125930184
21.288703606843075        61.16164119454754        11.239190327594663
21                        61.328354828243334       10.407028312659511
21                        60.9949275608517         10.849028463751717
21.288703606843086        60.828213927155886       11.6662183360624
21.577407213686172        60.661500293460065       12.397837993679275
21.577407213686158        60.994927560851714       11.925397152161642
21.57740721368615         66.32976383911789        7.012627324762741
21.288703606843075        66.49647747281368        6.626936715649664
21                        66.66319110650949        6.191201389448214
21.288703606843075        66.16305020542205        6.800167346524708
21                        66.32976383911786        6.330650235057666
21                        65.99633657172623        6.495245883137908
21.577407213686172        65.6629093043346         7.409674753608118
21.288703606843086        65.82962293803041        6.986845785126526
21.288703606843086        65.49619567063877        7.211820182225066
21                        65.66290930433459        6.706817395259104
21                        65.32948203694295        6.912188743226757
21.577407213686158        65.99633657172623        7.204301663343979
21.57740721368615         63.328918432593156       9.227482135673071
21.288703606843075        63.49563206628897        8.68642232234201
21                        63.66234569998478        8.089027914759361
21.288703606843075        63.162204798897335       8.94976717211512
21                        63.32891843259314        8.295454461326976
21                        62.995491165201514       8.519321491021254
21.57740721368615         62.66206389780991        9.907528669452944
21.288703606843075        62.82877753150571        9.299408697016645
21.288703606843075        62.495350264114066       9.649514894590203
21                        62.66206389780987        8.86230741386625
21                        62.32863663041823        9.213159351418806
21.57740721368615         62.99549116520153        9.55681780723297
22.731516173676795        52.875042572740696       43.10066756311714
22.910020403864543        53.11657275452145        41.309985438332426
23.08852463405229         53.3581029363022         39.56533174142209
22.59674416803137         53.07329518108146        41.96199603463035
22.77524839821912         53.31482536286221        40.22945921222875
22.461972162385948        53.27154778942223        40.73227950854541
24.344067032378316        40.992482174177134       17.250569021018674
24.620636428422745        40.82578638400266        16.916509020492203
24.89720582446717         40.65909059382818        16.584679335666983
24.617587537908868        41.158985372862034       17.607372381664256
24.894156933953294        40.99228958268756        17.242731677184484
24.891108043439417        41.325488571546934       17.93590799475067
24.617193579280524        40.49039002070423        16.2599367968705
24.340624183236095        40.657085810878705       16.563090138525844
24.337181334093877        40.321689447580276       15.913636854768557
24.610511281532922        41.49479143848873        18.342630242903713
24.329914519626428        41.664094305430524       18.756599657099503
24.33699077600237         41.328288239803825       17.98019579372421
23.514819393568178        39.47638381146159        14.173517560212412
23.789396815175735        39.31488952230421        14.018410596502893
24.063974236783288        39.15339523314684        13.855605003093565
23.78779242402934         39.64635356906834        14.566032641758916
24.062369845636894        39.484859279910964       14.383667110675534
24.060765454490497        39.816323326675096       14.942263178270307
23.78722952677898         38.98308682976358        13.500691899317488
23.512652105171423        39.144581118920954       13.638274796803147
23.510484816774667        38.812778426380326       13.13343650108801
23.514763047173993        40.48521986640259        16.012080982706127
23.78775485976655         40.31891093902901        15.782530011291385
24.0607466723591          40.15260201165543        15.54590607363822
23.79119770890877         40.65430730232744        16.449031400774956
24.06418952150132         40.48799837495386        16.18487061089102
24.06763237064354         40.82339473825229        16.86186074687908
23.787773641897942        39.982632254048674       15.15518512705339
23.514781829305388        40.14894118142225        15.361034109598055
23.514800611436783        39.81266249644192        14.748179635433557
23.513280077006463        42.48434198853011        20.882256651901645
23.78313280575447         42.32286144937248        20.449773732998693
24.052985534502476        42.16138091021485        20.015615052746274
23.790311085767605        42.65811340445331        21.420318842688683
24.060163814515608        42.49663286529568        20.936411448514637
24.06734209452874         42.8318848203765         21.90904081546967
23.78917410321802         42.99885788516579        22.46472847293711
23.511006111907292        43.16583094995508        23.02415388470401
23.512143094456878        42.82508646924259        21.916340999938065
23.51100247318155         41.49074013007364        18.226996801204564
23.788690659580475        41.32465414477481        17.907488935780133
24.066378845979393        41.15856815947597        17.582013009051487
23.78161440320453         41.6604602104015         18.710215927656247
24.059302589603448        41.49437422510266        18.34818989134245
24.052226333227505        41.83018029072936        19.16114386430306
23.789944184244618        40.98948072355112        17.154534744588428
23.512255997845696        41.15556670884995        17.441240680993552
23.513509522509842        40.820393287626274       16.702935408160947
23.7823736044795          41.991660829886996       19.551940608277356
23.51252087573149         42.15314136904462        19.941061590902184
23.51176167445652         41.82194074955913        19.055974974003007
23.239610538429226        36.65224073959049        10.353502362506642
22.96729917614433         36.8236650867262         10.38963118207219
22.694987813859438        36.995089433861914       10.414097810903472
22.967364180985673        36.49021731337051        10.053450843547651
22.69505281870078         36.66164166050622        10.071906221139644
22.695117823542123        36.328193887150526       9.746864321191596
22.965764186101516        37.15722327205988        10.745272000685244
23.238075548386405        36.98579892492417        10.70116862107416
23.236540558343588        37.319357110257855       11.068269281220756
22.418825492432052        36.1646200537669         9.426142309311793
22.142468156480636        36.334493993738974       9.394430805032714
21.866110820529222        36.504367933711045       9.343837598222152
22.14246815648064         36.00106672634732        9.099528183217691
21.866110820529222        36.17094066631938        9.047520909720308
21.866110820529222        35.837513398927726       8.762947410604884
22.142403151639297        36.66794176709467        9.711457275707987
22.41876048759071         36.4980678271226         9.738601649715534
22.418695482749367        36.83151560047829        10.068210679935113
22.699462873975538        38.99885283234473        12.961214393362239
22.969081092109665        38.82622713284306        12.873604593989054
23.23869931024379         38.65360143334138        12.772867353890698
22.97124838050642         39.158029825383686       13.380335210827571
23.240866598640544        38.985404125882006       13.263449576320268
23.2430338870373          39.31720681842263        13.784436266444294
23.232933601392148        38.319145665907605       12.304567090200273
22.963315383258024        38.491771365409285       12.391797423048079
22.693697165123897        38.66439706491096        12.465900315170426
22.957549674406383        38.15731559797551        11.939265015730225
22.68793145627226         38.32994129747719        11.999861000601967
22.68216574742062         37.99548553004342        11.563096449656689
23.232266536197315        37.65282247565169        11.456335602577948
22.957216141808967        37.82415400284755        11.51633786829347
22.96149016395524         37.490688637453715       11.119455589210306
22.686439769566892        37.66202016464958        11.157398212847387
22.690713791713165        37.32855479925575        10.774398666596296
23.23260006879473         37.985984070779644       11.868205710635133
21                        36.00422703262357        7.866963460881441
21.288703606843075        35.83751339892774        8.161527427104133
21.577407213686147        35.670799765231905       8.369245307102203
21.288703606843075        36.170940666319396       8.424168715942262
21.57740721368615         36.00422703262356        8.636981106386049
21.577407213686147        36.33765430001522        8.916460095055868
21.000000000000004        34.003663428273754       6.534743556521559
21.28870360684309         33.83694979457794        6.804429417231921
21.577407213686172        33.670236160882126       7.004467060012409
21.28870360684308         34.17037706196958        7.008426760357885
21.57740721368616         34.00366342827377        7.203938007854396
21.57740721368615         34.33709069566541        7.41543526951374
21.577407213686172        33.33680889349049        6.8256613182013
21.288703606843086        33.503522527186306       6.6325710696019335
21                        33.67023616088212        6.36983260307275
21.288703606843086        33.17009525979467        6.471750830697249
21                        33.336808893490485       6.215959758349353
21                        33.00338162609885        6.073125022351259
21.288703606843075        32.836667992403044       6.299268843696491
21.577407213686147        32.66995435870724        6.470837258242488
21.57740721368616         33.003381626098864       6.643505575547989
21.57740721368615         32.3365270913156         6.298380325141624
21.288703606843075        32.50324072501141        6.120617506901197
21                        32.669954358707216       5.888279281861754
21.288703606843075        32.16981345761978        5.956408707422143
21                        32.33652709131558        5.7178760786881595
21                        32.003099823923954       5.561915412830584
21.57740721368615         31.669672556532298       5.997115183594643
21.288703606843075        31.836386190228126       5.81267768639456
21.288703606843075        31.502958922836488       5.679156825264995
21                        31.669672556532316       5.431298927211754
21                        31.33624528914068        5.314520102535484
21.57740721368615         32.00309982392395        6.14314504052325
21.57740721368615         35.33737249784027        8.106171560579993
21.28870360684307         35.5040861315361         7.892901111179986
21                        35.670799765231926       7.592784575555525
21.28870360684307         35.170658864144464       7.628484743903057
20.999999999999996        35.33737249784029        7.32281563887688
20.999999999999996        35.00394523044866        7.057056650844618
21.57740721368615         34.670517963057044       7.6236593084810265
21.28870360684307         34.83723159675285        7.390755164099747
21.288703606843075        34.503804329361216       7.197573495028529
20.999999999999996        34.67051796305702        6.878917351669745
21                        34.33709069566539        6.7048129868955035
21.577407213686147        35.00394523044866        7.8589344421195975
22.679334050241152        42.99818196314659        22.173534076978168
22.957316059162924        42.82690197160777        21.762591683018908
23.235298068084695        42.655621980068936       21.3321658746601
22.95617907661334         43.167646452320255       22.909427749587792
23.23416108553511         42.996366460781424       22.42262608196259
23.233024102985524        43.337110941493904       23.586814825994935
23.23011244917829         43.66861663969243        24.79839091615908
22.950355768998868        43.8306578487173         25.36958725403753
22.670599088819447        43.99269905774217        25.919284319834507
22.953267422806103        43.499152150518775       24.09636066794598
22.673510742626682        43.661193359543645       24.584407237815554
22.676422396433917        43.32968766134512        23.33582382353018
22.93152873608386         44.15492470062726        26.70183492068448
23.21128541626328         43.99288349160239        26.06157696788664
23.192458383348267        44.31715034351235        27.406707278406287
22.525723035395394        53.5378365961017         38.98933929102423
22.838999271228566        53.581114169541685       38.526490132896406
23.152275507061738        53.62439174298167        37.90233380027848
22.58947390840484         53.80412540278117        37.3067091959968
22.902750144238013        53.84740297622115        36.883831176057924
22.653224781414288        54.07041420946063        35.68438922346356
22.923156282891817        54.18975011465413        34.87960825928847
23.172681645715542        53.96673888141464        35.927614628490815
23.193087784369343        54.30908601984761        34.02654183432157
22.660133806092517        54.38371918761287        33.87336966921121
22.930065307570043        54.50305509280635        33.15084996875117
23.19999680904757         54.622390997999844       32.380044807499544
22.66704283077074         54.697024165765086       32.15278674420039
22.93697433224827         54.81636007095858        31.51252830745574
22.673951855448966        55.01032914391732        30.522640448430682
22.941222944071043        55.15422162554448        29.82675923033794
23.204245420870347        54.96025255258574        30.701811545207278
23.20849403269312         55.29811410717164        29.104612013483788
22.662886906056272        55.339453770783116       28.897884769134155
22.930157994678346        55.48334625241028        28.282150704414835
23.197429083300424        55.627238734037434       27.640150640934326
22.651821956663575        55.66857839764891        27.371198536579556
22.91909304528565         55.81247087927606        26.83561162523366
22.640757007270878        55.9977030245147         25.942581750766777
22.916060238349324        56.15738121513284        25.4068089069418
23.1943962763641          55.9721490698942         26.201590048878778
23.19136346942777         56.31705940575097        24.846929746663918
23.200303768627812        56.64512725897832        23.641473945396832
22.9339408367494          56.813516921587535       22.966462047098577
22.667577904870996        56.98190658419675        22.237908575038578
22.925000537549362        56.48544906836018        24.143094147110034
22.658637605670954        56.6538387309694         23.385716973794626
22.649697306470916        56.325770877742045       24.620608032370765
22.955786764236464        57.152817030502185       21.82988288151349
23.22214969611487         56.98442736789296        22.482844042688043
23.243995623601926        57.32372747680761        21.399483617542494
23.234943473329352        58.32824157849225        18.575521265591703
22.960399756963735        58.49040061123819        18.028775602190237
22.685856040598118        58.652559643984134       17.453622954500844
22.960628031275178        58.15462900400601        18.888399272138116
22.68608431490956         58.316788036751944       18.290318810247626
22.686312589221007        57.98101642951977        19.18375495478377
22.68006769443767         57.647979814412096       20.128914854738788
22.67382279965433         57.31494319930442        21.14696606149039
22.968276553803136        57.81889026071753        19.813686470510223
22.9620316590198          57.48585364560986        20.78533902261351
23.25024051838526         57.656764091915285       20.40133841329083
23.242591995857307        57.992502835203766       19.459595967582572
22.66213042540565         52.617160668140514       44.877456222149455
22.527358419760226        52.81541327648128        43.728183194293884
22.392586414114803        53.013665884822046       42.48786516884027
22.457972671489077        52.5575313718811         45.507783001987605
22.323200665843654        52.755783980221864       44.25686347716532
22.25381491757251         52.49790207562169        46.03927443352089
22.64209965441711         52.37841962290433        46.4198353657133
22.437941900500537        52.318790326644915       47.09558485021593
22.622068883428568        52.139678577668136       47.944514714604814
22.6477430189509          44.31921134331849        27.316900584117796
22.90867266621531         44.481436986203576       28.12454847801653
23.16960231347972         44.64366262908867        28.854518128787326
22.624886949082352        44.64572362889481        28.816544406816263
22.885816596346764        44.8079492717799         29.649289593763648
22.602030879213807        44.97223591447113        30.418215787929682
23.14642442190923         45.28070516068133        31.927173165724668
22.87422765056152         45.126470537576225       31.23494221886504
23.158013367694476        44.962183894885          30.35122041830913
22.91877544157026         46.97411205036801        41.86750830956838
22.702730275567852        46.80870455212328        41.10906386935222
22.486685109565446        46.643297053878555       40.17868223661575
22.991354529423326        46.70428139670333        40.098259391269316
22.77530936342092         46.538873898458604       39.32816102147845
23.063933617276398        46.43445074303865        38.3784827895102
22.511096594584117        46.3771798756778         38.45962562391976
22.53550807960278         46.111062697477024       36.7974409145486
22.55991956462145         45.84494551927626        35.19212810850206
22.799720848439588        46.27275672025784        37.674485919917
22.824132333458255        46.00663954205707        36.07768272168037
23.088345102295065        46.168333564837894       36.79018919908316
22.58799377434969         45.26313911607284        31.926575839855204
22.8601905456974          45.41737373917794        32.749132298276336
23.132387317045108        45.57160836228304        33.44719327262129
22.57395666948557         45.55404231767455        33.51787994671281
22.846153440833277        45.70827694077965        34.34626643261916
23.110366209670087        45.86997096356046        35.08632387051085
22.887381249302212        47.26146898280598        43.72961283185059
22.639941891031757        47.38341841699922        44.90638071429342
22.392502532761306        47.50536785119247        45.98431920459205
22.671336083299806        47.096061484561254       42.999222912102574
22.42389672502935         47.218010918754494       44.03210812249236
22.455290917297397        46.93065398631653        42.09689579983337
22.796916925323796        47.79760122474231        47.22450236007831
22.59470972904255         47.65148453796739        46.70147384850749
22.842149087313004        47.529535103774144       45.48063613947348
22.77032720151282         48.06496912828764        48.88096652301202
22.5415302814206          48.18622034505805        50.087145016853455
22.312733361328377        48.307471561828464       51.17194022082882
22.568120005231574        47.918852441512726       48.42832061511279
22.339323085139352        48.04010365828313        49.51075558028098
22.365912808950327        47.772735754737795       47.78154857486861
22.739425271553863        48.49975116792343        51.308237290992295
22.52607931644112         48.40361136487594        51.3566596103696
22.75487623653334         48.28236014810553        50.12984370538183
22.78362274811352         48.78291952072497        52.47409553728872
22.614474269560432        48.96994807047902        53.77750966591074
22.445325791007345        49.15697662023308        54.93691564856165
22.570276793000776        48.68677971767748        52.70428147658165
22.40112831444769         48.873808267431535       53.956317516200784
22.356930837888033        48.590639914629996       52.70132570695628
22.94170242578635         49.04003656926192        52.85994264121507
23.09978210345918         49.29715361779887        52.912254318104374
22.772553947233263        49.227065119015975       54.09875326192353
22.687687353619513        49.64938408405514        55.377024219439576
22.56650657231343         49.403180352144105       55.31747624685918
22.893734728539346        49.47326885092701        54.241787274754564
22.140107216292478        49.797144962586444       57.035792730913286
22.241846741197435        49.58375551513532        56.56870926298075
22.343586266102392        49.3703660676842         55.86908356886369
22.36302752250352         49.829959247046354       56.60996535007394
22.464767047408472        49.616569799595226       56.07999191155904
22.585947828714556        49.862773531506264       55.96988762853727
22.168684900297674        49.989436334615036       57.07910224481867
22.39160520650871         50.02225061907494        56.59284980034855
22.614525512719748        50.05506490353484        55.892347015181784
22.197262584302866        50.18172770664361        56.93986180410431
22.420182890513903        50.21454199110352        56.39318429600397
22.22584026830806         50.374019078672205       56.61807140877044
22.649672342729314        50.54183208007353        55.16776015519326
22.437756305518686        50.45792557937287        55.99048384470809
22.63209892772453         50.29844849180419        55.643697343684465
22.723266023788106        50.81691886494936        54.196199410815616
22.584943667636274        51.00809914912452        53.997848894171746
22.44662131148444         51.19927943329968        53.55484879029388
22.51134998657748         50.733012364248694       55.13849443090197
22.373027630425646        50.924192648423855       54.8645791193768
22.29943394936685         50.64910586354803        55.88565332553573
22.90500316419958         51.06286293600678        52.64526674434219
23.08674030461106         51.30880700706422        50.933495221045376
22.76668080804775         51.25404322018195        52.36594086415268
22.686337681399213        51.706804363560806       50.360623019035195
22.566479496441826        51.45304189843024        52.01688460690393
22.886538993005136        51.50780568531252        50.77804405424635
22.139743151112423        51.876535905691426       50.20228807840536
22.361894056193815        51.904546213358074       49.835122587195656
22.584044961275204        51.93255652102472        49.29638123662265
22.177767073265784        52.083657962334854       48.85161488738959
22.399917978347176        52.1116682700015         48.48385273067841
22.215790995419148        52.29078001897827        47.4639436724278
22.24203587123643         51.65078374822751        51.5099947960098
22.344328591360433        51.425031590763595       52.62751503330575
22.46418677631782         51.67879405589416        51.021096837203864
22.41245545103419         58.823628519282344       16.833567463997564
22.139283135781703        58.99235305474002        16.18360593140247
21.866110820529222        59.1610775901977         15.50709506977299
22.139283135781703        58.658925787348366       16.948166690499644
21.866110820529222        58.82765032280604        16.234892786697543
21.866110820529222        58.494223055414395       17.017465067050683
22.139511410093153        58.32315418011619        17.77146582582415
22.41291199965708         58.15208530481797        18.493562455068403
22.412683725345634        58.48785691205016        17.635194815138075
21.577407213686175        60.32807302606843        12.922073490680596
21.288703606843086        60.494786659764245       12.127375748962535
21                        60.661500293460065       11.24710779255078
21.28870360684309         60.16135939237262        12.628227080682596
21.000000000000004        60.32807302606843        11.684881040169545
21.000000000000007        59.9946457586768         12.16234820660801
21.28870360684308         59.82793212498099        13.194016162962434
21.57740721368615         59.66121849128517        14.08459073285244
21.577407213686165        59.9946457586768         13.48141571417248
21.57740721368615         59.327791223893534       14.72526270972498
21.288703606843075        59.49450485758935        13.803855698376843
21                        59.661218491285155       12.741355300564063
21.28870360684307         59.161077590197706       14.46267887976942
21                        59.32779122389351        13.369346040498511
20.999999999999996        58.99436395650188        14.046320426410906
21.28870360684307         58.82765032280605        15.161587304089796
21.577407213686147        58.660936689110216       16.151968850969798
21.577407213686147        58.99436395650188        15.411228498632871
22.24391650425082         53.42711989973571        39.70993801952902
22.307667377260262        53.69340870641517        37.99884005386877
22.37141825026971         53.95969751309464        36.348052210702036
22.025860846115684        53.582692010049186       38.538215857688854
22.08961171912513         53.84898081672865        36.85896014388918
21.807805187980552        53.738264120362665       37.21711302302555
21.776312425467378        53.46550675665736        38.97327126031641
21.7448196629542          53.19274939295205        40.77410958155809
21.71332690044102         52.91999202924676        42.619627986750366
21.99436808360251         53.30993464634388        40.332876918542205
21.962875321089328        53.037177282638574       42.17221806334616
22.212423741737638        53.1543625360304         41.543101903944546
22.073652245195348        52.63859872683005        45.0701684826163
22.143037993466493        52.89648063143022        43.29992886926549
21.893489572818183        52.7792953780384         43.93028633369243
23.240854757897182        39.65283718382693        14.342985607386762
22.966890122226182        39.82929055619227        14.497235117170266
22.692925486555183        40.005743928557614       14.636266089562762
22.9690692513663          39.49366019078798        13.921381025249442
22.6951046156953          39.67011356315332        14.04310724666363
22.697283744835417        39.33448319774902        13.484756681263512
22.966871340094787        40.165569241172605       15.115346916790026
23.240835975765783        39.98911586880726        14.939372544807076
23.240817193634392        40.325394553787596       15.57395188117102
23.238563395958625        40.65908207215754        16.245788550750255
22.962363744743254        40.83294427791249        16.463066790932125
22.686164093527886        41.00680648366744        16.6639157032518
22.96461754241902         40.49925675954255        15.76650115858548
22.68841789120365         40.6731189652975         15.942621108137969
22.690671688879416        40.339431446927556       15.266737903574882
22.961110220079107        41.168117699136175       17.212637691309787
23.237309871294478        40.994255493381225       16.966001213666768
23.236056346630328        41.329428914604904       17.733664723960747
23.24035122223384         42.32445522444222        20.344018320947786
22.96236921331207         42.49573521598104        20.72989630930788
22.684387204390298        42.66701520751987        21.09629088326821
22.967422367461214        42.16456846035432        19.765281697535514
22.689440358539443        42.33584845189314        20.08712845149691
22.694493512688588        42.00468169626642        19.146046781664385
23.238832819683896        41.66205398547123        18.55101833590335
22.966663166186244        41.833367840868824       18.857368329390027
22.96388669313267         41.500742770002496       18.006038407653996
22.69171703963502         41.67205662540009        18.260740550134916
22.68894056658145         41.33943155453376        17.433363523997276
23.239592020958867        41.99325460495672        19.419464106375145
22.418695482749367        37.164942867869904       10.420948746636364
22.142403151639293        37.33479630187789        10.404217263690553
21.866110820529222        37.50464973588588        10.36390336206592
22.142403151639293        37.00136903448628        10.049252933937288
21.866110820529222        37.171222468494264       10.006712769260366
21.866110820529222        36.83779520110265        9.666690847979165
22.138129129493024        37.66826166727173        10.776551716017341
22.414421460603094        37.49840823326374        10.7872664006462
22.41014743845682         37.83187359865757        11.176282745214243
21.57740721368615         36.67108156740686        9.209539755434786
21.288703606843075        36.837795201102665       8.976272158689197
21                        37.00450883479848        8.6440348079851
21.288703606843075        36.50436793371103        8.685370182323679
21                        36.671081567406844       8.355310515633093
21                        36.3376543000152         8.096286733265577
21.288703606843075        37.17122246849428        9.30431514385009
21.57740721368615         37.00450883479847        9.534987872893685
21.577407213686147        37.33793610219008        9.877604661876884
21.866110820529222        39.505213340235784       13.031860326982295
22.143894838344664        39.3364265042721         13.038473329511678
22.4216788561601          39.16763966830842        13.014924684971696
22.141715709204544        39.672056869676396       13.587169417320224
22.419499727019982        39.50327003371271        13.55104387282655
22.417320597879865        39.838900399117          14.121971338180195
22.4216788561601          38.83421240091676        12.51638803831417
22.14389483834466         39.00299923688044        12.533297609191244
21.866110820529222        39.17178607284412        12.520045532998784
22.14389483834466         38.669571969488786       12.052437055669117
21.866110820529222        38.838358805452465       12.032545905813858
21.866110820529222        38.50493153806081        11.569361445427411
22.41014743845682         38.165300866049215       11.590347050399084
22.13812912949302         38.33511620205501        11.592435382322769
22.138129129493024        38.00168893466337        11.17348586672119
21.866110820529222        38.17150427066916        11.145526719409649
21.866110820529222        37.83807700327752        10.743707358289061
22.41591314730846         38.49975663348299        12.038730162545063
22.33698251866906         44.80519557438481        29.418906433718423
22.07193415812431         44.638155234298495       28.326195788725343
21.80688579757956         44.47111489421218        27.140083852950557
22.359838588537606        44.4786832888085         27.861369261949655
22.094790227992856        44.311642948722174       26.812792826301447
22.38269465840615         44.15217100323217        26.40585964859595
21.86610845459017         42.50605484397309        19.740653454879624
22.142236807289642        42.3389304614042         19.586239538662216
22.418365159989115        42.17180607883531        19.38803731425699
22.137183653140497        42.67009721703093        20.595110897680804
22.41331200583997         42.502972834462035       20.363013828682657
22.408258851690825        42.83413959008876        21.406071105046873
21.834472370006413        43.492642186815196       23.050381148573738
22.113181276277427        43.659327810457526       24.078331486197957
22.391890182548437        43.82601343409985        25.034632543284808
21.82527684586413         43.81879975594752        24.305504551859368
22.10398575213514         43.985485379589846       25.391506740496123
21.816081321721846        44.14495732507985        25.668738786651605
22.397713490162907        43.163002037702796       22.525395386435747
22.116092930084662        43.32782211225899        22.81767774363427
22.12663829161258         42.99895966464496        21.66164926029876
21.84501773153433         43.16377973920116        21.857648463291483
21.85556309306225         42.83491729158712        20.754405898726667
22.394801836355672        43.49450773590132        23.73686713099354
21.821966814391963        54.01873117300467        35.43453349723574
22.10377334553654         54.129447869370665       35.120318959652636
22.38557987668112         54.24016456573665        34.65334936801831
21.83612844080337         54.29919822564668        33.74465443371091
22.11793497194795         54.40991492201266        33.474378237680845
21.850290067214782        54.57966527828868        32.14747583245195
22.399397926037572        54.86677452204111        31.157694764301567
22.124843996626176        54.72321990016489        31.69930655897503
22.392488901359346        54.55346954388887        32.86030375153901
21.84630888897584         54.89419595322931        30.386051081844716
22.12086281838723         55.03775057510551        30.002417423807184
22.395416747798627        55.181305196981725       29.52534124457233
21.842327710736892        55.20872662816993        28.740906046959452
22.116881640148286        55.35228125004613        28.42180800436064
21.838346532497948        55.523257303110555       27.212040727796165
22.105816690755592        55.68140587691194        26.860703617857542
22.38435179840593         55.510429823847524       27.93241121167235
22.373286849013233        55.83955445071332        26.43755062551441
22.369247538773752        56.16595800817786        25.04916413677053
22.097738070276627        56.334212991841014       24.077881483676727
21.826228601779498        56.50246797550416        23.028733791485266
22.101777380516108        56.007809434376476       25.420204846400715
21.830267912018982        56.17606441803962        24.324994028189465
21.834307222258463        55.849660860575085       25.719429673626394
22.106678369476665        56.662280845068366       22.832157172600994
22.37818783797379         56.494025861405206       23.7653151220346
22.38712813717383         56.82209371463256        22.568548767118656
22.41291121101074         57.81865933835544        19.41153465708071
22.13951062144681         57.98972821365364        18.6462320251134
21.86611003188288         58.160797088951846       17.849025263616983
22.13950983280047         57.6563022471911         19.589264258624127
21.86610924323654         57.8273711224893         18.748851494404654
21.8661084545902          57.49394515602676        19.716943759413912
22.400421421444065        57.15258610814009        21.448143559310964
22.133264938017135        57.32326563208343        20.60782195410278
22.119971653746898        56.99277323857589        21.679978502891586
21.852815170319964        57.16345276251923        20.74085164918428
21.83952188604973         56.832960369011694       21.84478165987469
22.4066663162274          57.48562272324776        20.39339345479782
22.052640609673386        52.37996957083508        46.84018919237877
21.87247793729622         52.52066622204343        45.72501225383014
21.69231526491906         52.66136287325178        44.43905911726266
21.85146630177426         52.262037066048464       47.47526053019332
21.671303629397098        52.402733717256815       46.21401260400086
21.650291993875136        52.14410456126185        47.94448844696431
21.97659276536666         51.96572545754824        49.6148475291631
22.01461668752002         52.17284751419165        48.246017372743665
21.8134423796209          52.05491500940504        48.86224765201608
21.774020295399104        45.39740365611063        31.855327256369886
21.78497546279259         45.08864073547782        30.179806793502195
21.795930630186078        44.779877814844994       28.608058992362345
22.05002382333734         45.255681075564134       31.486038836543425
22.060978990730824        44.94691815493131        29.854230981770517
22.326027351275574        45.11395849501763        31.00700168039654
22.297953141547335        45.69576489822106        34.22867480331367
22.035986718473218        45.54658427716584        33.11640785260306
22.311990246411455        45.404861696619335       32.57636621438912
22.168578146155102        47.36205020354924        45.09404144978704
21.944653759548896        47.218732555906          43.9817485983296
21.72072937294269         47.075414908262765       42.647440650219515
22.199972338423148        47.074693271111265       43.12007930480878
21.97604795181694         46.93137562346803        41.98603539047233
22.231366530691194        46.78733633867329        41.163115919271
21.765473784787957        46.2187939431731         36.83117042081073
22.005877559713788        46.36029498007492        38.128992085547125
22.24628133463962         46.50179601697674        39.24482935748195
21.750558980839536        46.504334264869655       38.70981316289919
21.990962755765366        46.64583530177147        40.027456737485714
21.735644176891114        46.789874586566214       40.648569906035334
21.768322621658342        45.944997180818945       35.09514197928085
21.77117145852872         45.67120041846479        33.43652759113412
22.030289044732456        46.09417780187415        36.4351637532188
22.033137881602837        45.82038103952           34.737078776219526
22.295104304676954        45.96956166057521        35.888816315782805
22.270692819658287        46.23567883877597        37.538386884970016
21.7071385344468          47.33979048559981        44.48398107957682
21.931062921053           47.48310813324305        45.81676344798111
22.154987307659205        47.62642578088628        46.92753071973286
21.6935476959509          47.604166062936855       46.32697151263817
21.917472082557104        47.747483710580084       47.65822830133678
21.679956857455007        47.868541640273904       48.17641194940392
21.890882358746133        48.014851614125426       49.459258613410256
22.12839758384823         47.893793684431614       48.72666056090788
22.101807860037255        48.16116158797694        50.45776803721848
22.12358478530771         48.419670503813435       52.019403534445395
21.934436209287043        48.53186944579841        52.69544377435565
21.745287633266376        48.64406838778338        53.20006094055916
21.912659284016588        48.273360529961906       51.1285865047915
21.72351070799592         48.38555947194688        51.62798189865776
21.701733782725462        48.12705055611039        49.953432234939385
22.167782261867366        48.70283885661497        53.54460653086965
22.211979738427022        48.986007209416506       54.79541585041062
21.9786336858467          48.81503779859994        54.21646428107638
21.639999952412023        49.32359105964665        55.954681871474016
21.675095846030143        49.0970835023589         55.20854180013089
21.71019173964826         48.87057594507114        54.290334823159256
21.908441898610466        49.26805291317547        56.03784951449188
21.943537792228582        49.0415453558877         55.213190350598374
22.176883844808906        49.212514766704274       55.6985941068545
21.973404794998995        49.639293661606516       56.96901478887438
21.80670237370551         49.48144236062659        56.60864450239492
22.07514431990395         49.42590421415539        56.45007556095664
21.97062296896146         49.88586821283852        57.25494209044129
21.801138721630444        49.97459146309059        57.242062664025774
21.631654474299424        50.06331471334267        56.997154451667846
21.803920547667975        49.72801691185859        57.060975034232676
21.634436300336958        49.81674016211066        56.92090649364745
21.63721812637449         49.57016561087866        56.57341563358318
21.999200652966653        50.07815958486711        57.2501933855911
22.027778336971846        50.27045095689569        57.062894726121286
21.829716405635637        50.16688283511918        57.18925574042014
21.638507754431505        50.28775926102924        56.820444017710486
21.836569685767717        50.39132738280574        56.89298634150865
22.034631617103926        50.49489550458225        56.6470663622557
21.645361034563585        50.512203808715796       56.414457736466126
21.843422965899798        50.6157719304923         56.36744109531074
21.652214314695666        50.736648356402355       55.77919560793567
22.108225298162722        50.769982289458085       55.826908073195696
22.181818979221514        51.0450690743339         54.71809366121148
21.91701664695859         50.890858715368125       55.45954260042556
21.961798590389577        51.72291454221835        51.167179128727355
21.798648204643815        51.81210409407515        50.454575937895
21.635497818898052        51.90129364593196        49.57681341915777
21.78385402966673         51.56929317874527        51.93356522595119
21.62070364392097         51.658482730602074       51.095799393528736
21.605909468943885        51.41567181527219        52.50144637007685
21.621344417527812        51.189330662315584       53.77869945263925
21.63677936611174         50.96298950935897        54.871282531925345
21.886146749790736        51.343541021281354       53.325842349468644
21.901581698374663        51.11719986832475        54.48502747658493
22.166384030637587        51.27141022729052        53.676976489540664
22.064091310513582        51.49716238475443        52.517171049288415
21.45330457163667         47.740213776476274       46.531839192689155
21.226652285818336        47.611885912678645       44.27955629672763
21                        47.48355804888101        41.419563261519116
21.466895410132565        47.475838199139226       44.71169093752339
21.24024312431423         47.347510335341596       42.488700223161956
21.48048624862846         47.21146262180218        42.89799268606201
21.57740721368615         58.327509421718595       16.92943742998415
21.28870360684307         58.49422305541442        15.862263759339225
20.999999999999996        58.660936689110244       14.670204757895302
21.288703606843075        58.160795788022796       16.65953923760089
21                        58.32750942171862        15.39068811239193
21                        57.99408215432699        16.207770489901232
21.288702818196736        57.827369821560254       17.521398521538636
21.57740563639347         57.660657488793504       18.691122944709456
21.577406425039808        57.99408345525605        17.776147170236005
21.538536791987035        53.87615596763138        35.64207202668158
21.552698418398446        54.15662302027337        33.93219473980113
21.566860044809854        54.43709007291538        32.315017915186004
21.269268395993517        54.01404781490008        33.604596509178634
21.28343002240493         54.29451486754208        31.967421461207554
21                        54.151939662168786       31.10468647051682
21                        53.87175583978668        32.73540962395838
21                        53.591572017404566       34.41377599177271
21                        53.31138819502246        36.13978557395888
21.269268395993517        53.73386399251797        35.34137337084555
21.269268395993517        53.453680170135854       37.1257934468841
21.538536791987035        53.595972145249256       37.484902596572844
21.475551266960682        53.05045741783866        41.06265449317738
21.50704402947386         53.32321478154396        39.25143850289992
21.23777563348034         53.18092280643056        38.90270702224707
21                        53.04233111737695        37.87632194426255
21                        52.77327403973145        39.64163092916322
21                        52.504216962085934       41.43571252866069
21.23777563348034         52.91186572878505        40.73620413221525
21.23777563348034         52.64280865113954        42.59847385677989
21.47555126696068         52.781400340193144       42.993112342809525
21.43352799591676         52.26414202820322        46.35289222759184
21.45453963143872         52.52277118419818        44.69524110708817
21.21676399795838         52.38417949514458        44.183300254824125
21.516013530266072        45.25131725008963        30.373651407723777
21.258006765133036        45.10523084406862        28.60398451094498
21                        44.959144438047616       26.546326566033603
21.526968697659555        44.94255432945681        28.771063391351973
21.26896193252652         44.7964679234358         27.074328941069282
21.53792386505304         44.63379140882399        27.27224803670812
22.417320597879865        40.17232766650863        14.732664799221396
22.14171570920454         40.33891140445964        14.792439480731511
21.866110820529222        40.50549514241065        14.81559013409232
22.14171570920454         40.00548413706802        14.17188573947641
21.866110820529222        40.172067875019025       14.185176112624102
21.866110820529222        39.838640607627404       13.59059951025413
22.139461911528777        40.672598922829586       15.456284916696706
22.415066800204094        40.50601518487857        15.379823424210166
22.41281300252833         40.83970270324851        16.07239343974957
22.41836594863547         41.838380112372775       18.468835487079645
22.142237595935995        42.00550449494166        18.63708843961842
21.86610924323652         42.17262887751055        18.761553083970153
22.142238384582342        41.672078528479126       17.760575357499413
21.86611003188287         41.83920291104802        17.85509072998481
21.866110820529222        41.505776944585485       17.021266392923806
22.41281300252833         41.17312997064012        16.820935720555724
22.139461911528777        41.339453457612805       16.940052617113246
22.139461911528777        41.00602619022119        16.169050176278585
21.866110820529222        41.17234967719387        16.227803792060982
21.866110820529222        40.838922409802265       15.492578372450598
22.4155894755819          41.50575504150645        17.61592100112166
21.57740721368615         37.67136336958171        10.229139706854138
21.28870360684308         37.83807700327755        9.95515943516563
21.000000000000004        38.00479063697338        9.541962547000068
21.288703606843075        37.50464973588591        9.630301108859204
21                        37.67136336958175        9.243780939364909
21                        37.33793610219011        8.944471693026292
21.28870360684308         38.171504270669196       10.332067834855263
21.57740721368615         38.004790636973354       10.607495904810634
21.57740721368615         38.338217904365          11.007867467664525
21                        40.0053542413232         12.184342626215704
21.288703606843075        39.8386406076274         12.671324469474172
21.577407213686147        39.67192697393159        12.95383036972974
21.288703606843075        40.17206787501902        13.184495418227872
21.57740721368615         40.00535424132321        13.489785435742398
21.577407213686147        40.33878150871483        14.061577920853637
21.57740721368615         39.33849970653995        12.4011767096342
21.288703606843075        39.505213340235755       12.148474372392132
21                        39.67192697393156        11.691296092146606
21.288703606843075        39.17178607284412        11.652726877098209
21                        39.33849970653992        11.225352159866517
21                        39.005072439148286       10.786510829374544
21.57740721368615         38.67164517175664        11.473401666136546
21.288703606843075        38.83835880545246        11.212451460785593
21.288703606843075        38.50493153806083        10.7585396546853
21                        38.67164517175665        10.344221415646535
21                        38.33821790436502        9.929371988188452
21.57740721368615         39.00507243914829        11.925131604486024
21.537923865053042        44.315464237287294       25.803725886511522
21.268961932526523        44.478140751899105       25.571843107110535
21                        44.640817266510915       25.009877048312703
21.268961932526523        44.1598135803624         24.198656802017386
21                        44.32249009497421        23.6027270594574
21                        44.00416292343751        22.324876599468137
21.278157456668808        43.833656011230076       22.876769066588732
21.55631491333761         43.66314909902263        23.11860391629086
21.547119389195323        43.98930666815497        24.407109485647833
21                        42.005917845673          16.024523801775292
21.288703606843075        41.83920421197716        16.606190459601585
21.577407213686147        41.67249057828132        16.9384379899845
21.288702818196725        42.1726301784397         17.487845397576486
21.577406425039797        42.005916544743855       17.79617762750251
21.577405636393447        42.33934251120639        18.726555281944414
21.55631491333761         43.33049207196787        21.87113374590986
21.278157456668804        43.5009989841753         21.609587363380157
21                        43.67150589638274        21.03798336343221
21.278157456668804        43.168341957120525       20.452334983667324
21                        43.33884886932796        19.861019450891696
21                        43.00619184227319        18.793984861846365
21.577405636393447        42.6727671767398         19.719150843601255
21.288702818196725        42.83947950950649        19.403594645923427
21.288702818196725        42.50605484397309        18.44629122107692
21                        42.67276717673979        17.871973573809957
21                        42.3393425112064         16.94881988711975
21.566860274865526        43.001629624353825       20.75039723439667
21                        54.448244962096645       29.441668030376505
21.28343002240493         54.590820167469936       30.278302813798806
21.566860044809854        54.73339537284323        30.59979906050872
21                        54.7445502620245         27.947507856759145
21.28343002240493         54.887125467397794       28.758042432913243
21                        55.040855561952355       26.62220594966497
21.558897688331967        55.36245672272449        27.347097717028777
21.279448844165984        55.20165614233842        27.15048612431856
21.562878866570912        55.04792604778386        28.915308530908035
20.999999999999996        55.995837076562445       22.405684144319398
21                        55.67750990502575        23.680828682326435
21                        55.35918273348905        25.086335950775105
21.279448844165984        55.83831048541182        24.260153975134674
21.279448844165984        55.519983313875116       25.640138684505857
21.558897688331964        55.68078389426118        25.862272836293446
21.2754095339265          56.164714042876355       22.888493710705635
21.554858378092483        56.00718745172572        24.430137176993824
21.550819067853           56.33359100919026        23.09617692642748
21.57740563639347         57.32723282326003        19.751601556725667
21.288702818196736        57.49394515602678        18.431328119754475
21                        57.66065748879352        16.96715107431703
21.288702818196736        57.1605204904933         19.40599545987744
21                        57.32723282326004        17.791269400639397
21.000000000000004        56.99380815772657        18.680125468869008
21.550819067853002        56.666248036244966       21.813337037661203
21.275409533926503        56.83002809698577        20.363800930122675
21.2754095339265          56.49737106993106        21.571658547416295
21                        56.661151130671854       19.813000814690195
20.999999999999996        56.328494103617146       21.054853706506773
21.564112352123235        56.996740429752506       20.74245823673358
21                        52.25105999366167        43.132959981436706
21                        51.99790302523739        44.69916747323951
21                        51.74474605681312        46.13433500406867
21.216763997958378        52.13102252672031        45.91730401109339
21.216763997958378        51.87786555829603        47.52026780638945
21.433527995916755        52.01098505977894        48.1236522873547
21.40393964596259         51.52536322911917        51.139531426593564
21.418733820939675        51.768174144449056       49.68826135588555
21.201969822981297        51.635054642966146       49.017160971257574
21                        45.25544944819211        27.957819255684782
21.258006765133032        45.40153585421311        30.126066284975796
21.516013530266065        45.54762226023412        32.00632226613412
20.999999999999996        45.551754458336596       29.54119656887972
21.258006765133032        45.6978408643576         31.820032682550263
20.999999999999996        45.84805946848109        31.29645850561842
21.510315856525303        46.095215784942425       35.37757069480562
21.255157928262648        45.971637626711754       33.5326667230747
21.513164693395687        45.82141902258827        33.653239453778404
20.999999999999993        46.68834364565065        36.04085331691272
21.240243124314226        46.81736739985469        38.79924203454536
21.48048624862846         46.94639115405873        41.001437812314435
20.999999999999996        46.9534151133941         37.812922327899244
21.240243124314226        47.08243886759814        40.633553976912516
21                        47.218486581137554       39.60582564276827
20.999999999999996        46.12815419420428        32.727028951439536
21.255157928262648        46.25173235243494        35.19732917383686
21.510315856525303        46.375310510665614       37.27632515050881
20.999999999999993        46.40824891992746        34.30849388853719
21.255157928262648        46.53182707815813        37.012886115876
21.49540105257688         46.66085083236217        39.108824480887336
21                        48.22665606701805        46.278620749754005
21                        47.97895672763904        44.654969535350276
21                        47.73125738826002        43.03528370593887
21.22665228581834         48.10728459143667        47.614482044348634
21.226652285818336        47.859585252057656       45.94503647804197
21.45330457163667         47.987913115855285       48.24707911089864
21.47508149690713         48.24642203169178        50.04125893698807
21.49685842217758         48.504930947528266       51.73296814126041
21.24842921108879         48.36579350727315        49.4258214109918
20.999999999999996        48.92926987609636        49.78987842990819
21                        48.695065273070256       48.79306839597659
21                        48.460860670044156       47.622649169258665
21.24842921108879         48.83420271332537        51.88864437637536
21.24842921108879         48.59999811029926        50.7440374900769
21.49685842217758         48.739135550554366       53.025371879925714
21.42666663494135         49.192150665129894       54.72166890151357
21.21333331747067         49.06071027061313        52.66673442099169
21.461762528559465        48.96564310784213        53.95955384353388
21.000000000000004        49.616961453718915       52.086845043621246
21                        49.387730927844736       51.43985765949988
21                        49.15850040197054        50.6742021215959
21.213333317470678        49.5191713223615         54.147458202404685
21.213333317470674        49.28994079648731        53.46643038858994
21.42666663494135         49.42138119100407        55.43673714502247
21.423884808903818        49.66795574223608        55.96173902335458
21.421102982866284        49.91453029346808        56.21549799964225
21.210551491433144        49.7657458735935         54.578728196960306
21                        50.311111707619276       52.29455073500355
21.000000000000004        50.07972828965249        52.364473333377056
21.000000000000004        49.848344871685704       52.295238102916294
21.210551491433144        50.22851270952708        54.541583392119044
21.210551491433144        49.997129291560285       54.62973470895698
21.421102982866284        50.14591371143487        56.109117964340214
21.427956262998364        50.37035825912143        55.88174649038157
21.43480954313044         50.59480280680799        55.42509916913595
21.21740477156522         50.45295725721363        54.263550878158675
21.40393964596259         51.28414399924997        52.501208454572215
21.201969822981297        51.393835413096944       50.39857146409146
21                        51.50352682694392        47.53547896175746
21.201969822981297        51.15261618322774        51.663863484206054
21                        51.26230759707472        48.820504446727405
21.000000000000004        51.02108836720552        49.98941145897893
21.000000000000004        50.78442948067678        50.84242397021365
21                        50.54777059414802        51.61080372888852
21.217404771565224        50.926275030271135       52.64532023020358
21.217404771565224        50.689616143742384       53.496751930461215
21.434809543130445        50.83146169333675        54.57524827985583
21.419374594546518        51.057802846293356       53.63056336885218
21.57740721368615         41.33906331088969        16.125776880343437
21.288703606843075        41.50577694458553        15.8337128320803
21                        41.67249057828136        15.292229656373665
21.288703606843075        41.17234967719389        15.08939769131467
21                        41.33906331088973        14.588097997727807
21                        41.0056360434981         13.912128825838161
21.57740721368615         40.67220877610647        14.703427401796215
21.288703606843075        40.83892240980229        14.402273632378161
21.288703606843075        40.50549514241065        13.780599957741096
21                        40.672208776106466       13.310630957506723
21                        40.33878150871483        12.734702224299236
21.57740721368615         41.00563604349808        15.385483550443608
