# Supplementary material for: Development of three-dimensional forward modeling and observation device for leakage electric field in the process of foundation pit pumping test
Source: PLoS One. 2025 Aug 20;20(8):e0328727. doi: 10.1371/journal.pone.0328727 (PMC12367133; doi:10.1371/journal.pone.0328727)
Supplement: S6 File — This is the data used in Section 4.3.1 “Effect of burial depth of the leakage pathway” of the paper. (ZIP) [file pone.0328727.s006.zip › 4.3.1/4.3.1_h=-18m.dat]

X                         Y                        V
21                        77                       4.651982291105094
21.302704656454768        77.15438483324532        4.865197170105492
21.605409312909533        77.30876966649063        5.024987023154629
21.908113969364297        77.46315449973595        5.131351850252618
21                        77.33333333333334        4.568689028971871
21.302704656454765        77.48771816657865        4.77666810859138
21.60540931290953         77.64210299982396        4.93122216225952
21                        77.66666666666667        4.466448304195903
21.302704656454765        77.82105149991199        4.66919158443458
21                        78                       4.345260116777857
22.574628893016158        76.72942862922116        5.634649024211187
22.69795731056492         76.95884405986027        5.610683362431395
22.82128572811368         77.18825949049939        5.585424862823019
22.94461414566244         77.4176749211385         5.558873525386173
22.35245725179887         76.97400391939276        5.470418021698082
22.475785669347633        77.20341935003188        5.447587951812246
22.599114086896392        77.43283478067099        5.423465044097719
22.130285610581584        77.21857920956435        5.302652297045225
22.253614028130343        77.44799464020346        5.280957819053127
21.27788154846963         76.80404407719328        4.956366269624391
21.555763096939256        76.60808815438655        5.212811625193799
21.833644645408885        76.41213223157983        5.42131835781337
21.580586204924394        76.95842891043858        5.119130243682846
21.85846775339402         76.76247298763187        5.325124694310254
21.88329086137916         77.1128137436839         5.228469191789984
22.327634143813732        76.62366316334072        5.569148894831588
22.105462502596446        76.8682384535123         5.400576404380606
22.08063939461131         76.51789769746027        5.498038672699057
21                        76                       4.997041952189415
21.27788154846963         76.13737741052661        5.1673691296455555
21.555763096939256        76.27475482105322        5.308794598186857
21                        76.33333333333334        4.870084308528424
21.27788154846963         76.47071074385994        5.055898821318532
21                        76.66666666666666        4.755064421500317
21.82159608490633         75.47075040211159        5.692315436242523
21.547730723270888        75.64716693474107        5.487036098056369
21.273865361635444        75.82358346737053        5.25527827003863
21.547730723270888        75.31383360140774        5.592171647286148
21.273865361635444        75.4902501340372         5.3371304059022675
21                        75.66666666666666        5.055610674686912
21.273865361635444        75.15691680070387        5.424509221241104
21                        75.33333333333333        5.119706076659609
21                        75                       5.1893281581073945
21.829628458574703        76.09833828842375        5.511236713829517
21.551746910105074        75.96096087789715        5.397708346391494
21.825612271740514        75.78454434526768        5.6015690733057895
20.999999999999996        71                       6.413486411220777
21.288675134594804        71.16666666666664        6.695049732718077
21.57735026918961         71.33333333333329        6.909852418803139
21.866025403784416        71.49999999999993        7.057894469476241
21                        71.33333333333333        6.305230107282501
21.288675134594804        71.49999999999997        6.581957622867506
21.57735026918961         71.6666666666666         6.791924503040441
20.999999999999996        71.66666666666666        6.183670259540789
21.2886751345948          71.83333333333329        6.455561969213555
20.999999999999996        71.99999999999999        6.0488068679950855
21.866025403784416        70.49999999999997        7.471202621102884
21.866025403784416        70.83333333333329        7.326287753956986
21.866025403784416        71.1666666666666         7.188518370081438
21.57735026918961         70.66666666666666        7.1833244381961165
21.57735026918961         70.99999999999997        7.043015686864508
21.288675134594804        70.83333333333331        6.830752368235451
20.999999999999993        69.99999999999999        6.8627192105139585
21.2886751345948          70.16666666666666        7.126574576848716
21.57735026918961         70.33333333333331        7.329402380378321
20.999999999999993        70.33333333333333        6.694509991789506
21.288675134594804        70.49999999999999        6.969430996395415
20.999999999999993        70.66666666666666        6.544765725358556
21.866025403784416        69.5                     7.921189609978751
21.866025403784416        69.83333333333333        7.76455738364171
21.866025403784416        70.16666666666664        7.614561720683108
21.57735026918961         69.66666666666666        7.612507602319601
21.57735026918961         69.99999999999999        7.4676367096596605
21.2886751345948          69.83333333333333        7.259684135831227
20.999999999999996        69                       7.219108156014616
21.288675134594804        69.16666666666667        7.525023745692356
21.57735026918961         69.33333333333333        7.759050897013697
20.999999999999996        69.33333333333334        7.083915187370027
21.2886751345948          69.5                     7.384155614023042
20.999999999999993        69.66666666666666        6.965118872203105
21.827294584882512        23.468943798210756       5.382247477258054
21.551529723255012        23.645962532140505       5.284663700783716
21.275764861627508        23.82298126607025        5.142683995027742
21.000000000000004        24.000000000000004       4.956308359990076
21.551529723255012        23.312629198807173       5.190057249354122
21.275764861627508        23.48964793273692        5.044658902731905
21.000000000000004        23.666666666666664       4.854864626828161
21.275764861627508        23.156314599403586       4.956785424736092
21.000000000000004        23.333333333333332       4.763572507966162
21.000000000000004        23                       4.682432003403964
21.24027024909215         22.839669038561325       4.837554594085941
21.48054049818429         22.679338077122644       4.957307104830987
21.720810747276435        22.519007115683966       5.041689535638991
21.51603511071965         22.99598363796491        5.0744961500802495
21.756305359811794        22.835652676526227       5.156836795487644
21.791799972347153        23.15229823736849        5.270356109360627
21.747046337251547        78.34751834004086        4.737452090178694
21.49803089150103         78.23167889336058        4.6577210704560725
21.249015445750516        78.1158394466803         4.526990412655682
21.8007355479558          78.05273039327255        4.880256249402663
21.55172010220528         77.93689094659227        4.800223735957312
21.85442475866005         77.75794244650425        5.011556169427267
21.49803089150103         78.56501222669391        4.481239649154247
21.249015445750516        78.78250611334695        4.132189481335406
21                        79                       3.690301586721949
21.249015445750516        78.44917278001363        4.3814916182493535
21                        78.66666666666666        4.012424439248129
21                        78.33333333333333        4.2307439492666905
22.00325869923335         78.32204066307534        4.870588042399957
22.0569479099376          78.02725271630703        5.005240520408597
22.110637120641847        77.73246476953872        5.12838875921787
22.25947106121515         78.29656298610982        4.993581168513469
22.3131602719194          78.00177503934151        5.120081965306557
22.515683423196954        78.2710853091443         5.10643146851901
22.65866033068545         77.98661517980904        5.262130127053432
22.456137179407897        77.71730491000625        5.274215824491479
22.801637238173946        77.70214505047377        5.412944146009172
23.435786827898742        78.19016989736276        5.479008964306282
23.129085692998146        78.21714170128995        5.359987598816637
22.82238455809755         78.24411350521711        5.235795100220825
23.27206260048664         77.93267157195467        5.509050354702472
22.965361465586046        77.95964337588185        5.388175807430954
23.10833837307454         77.67517324654659        5.535671875062509
21.831364224834367        78.56501222669391        4.688320162224529
21.915682112417183        78.78250611334695        4.600202894271984
22                        79                       4.473100286321059
21.58234877908385         78.78250611334695        4.41696519545268
21.666666666666664        79                       4.313705401752844
21.333333333333332        79                       4.0527725018864365
22.087576586816166        78.53953454972839        4.82140207624201
22.343788948797968        78.51405687276286        4.944341164151686
22.171894474398982        78.75702843638143        4.733230770085738
23.623857885265828        78.46011326490851        5.435223631220357
23.811928942632914        78.73005663245425        5.366192721137693
24                        79                       5.271916234058325
23.290524551932496        78.46011326490851        5.329167098204204
23.47859560929958         78.73005663245425        5.2525227577072044
23.666666666666664        79                       5.150632840213386
23.145262275966246        78.73005663245425        5.128910034803768
23.33333333333333         79                       5.01940668689564
22.999999999999996        79                       4.878237774104866
22.677122282131304        78.51405687276286        5.060582106580574
22.83856114106565         78.75702843638143        4.984517541775896
22.505227807732318        78.75702843638143        4.871955689552003
22.666666666666664        79                       4.769355012085746
22.333333333333332        79                       4.634309182824588
22.9838234170319          78.48708506883568        5.197460168945335
23.29314703654944         22.512689505262312       5.663952392420188
23.035128078506503        22.30824180894701        5.506698943425403
22.777109120463567        22.10379411263171        5.343800535466906
22.519090162420632        21.89934641631641        5.175257168544479
23.37687640636681         22.264307876055035       5.613435762127239
23.118857448323872        22.05986017973973        5.455050924452833
22.860838490280937        21.85541248342443        5.291021127814717
23.46060577618418         22.015926246847755       5.560400739175981
23.202586818141242        21.81147855053245        5.400884512821955
23.54433514600155         21.767544617640475       5.504847323566248
21.638757998018335        21.714724500673356       4.7084220471827205
21.9322020528191          21.77626513922104        4.878865577467798
22.225646107619866        21.837805777768722       5.034477284588495
21.666108914437704        21.98281870567689        4.829360423895108
21.959552969238466        22.044359344224574       4.990311802069141
22.25299702403923         22.105899982772257       5.136431357078628
21.69345983085707         22.250912910680427       4.940449586713864
21.98690388565783         22.31245354922811        5.091908812776743
21.48054049818429         22.346004743789308       4.863013715877245
21.240270249092145        22.506335705227986       4.74073056415793
21                        22.66666666666666        4.583077332501906
21.24027024909214         22.173002371894647       4.632127796373175
20.999999999999996        22.333333333333325       4.471943923742938
20.999999999999996        21.99999999999999        4.349031777127059
21.42583866534556         21.809816333782233       4.634411986212644
21.453189581764924        22.07791053878577        4.75363745799176
21.212919332672776        21.90490816689111        4.5146152295273865
23.36289009733437         21.51169641176032        5.350049900465667
23.181445048667182        21.255848205880156       5.155425550204552
23                        20.999999999999996       4.920974272783098
23.6962234306677          21.51169641176032        5.456682845028997
23.514778382000518        21.255848205880156       5.270315477657366
23.333333333333332        20.999999999999996       5.044121183125229
23.84811171533385         21.25584820588016        5.383752832835797
23.666666666666664        21                       5.165815521193117
24.000000000000004        21                       5.286057286986704
22.839696720806877        21.299782138772137       5.034970981207858
23.021141769474063        21.555630344652293       5.237841210595118
22.679393441613755        21.59956427754427        5.119731946461651
21.000000000000004        31                       7.245580738280242
21.288675134594808        31.16666666666668        7.693293472359926
21.577350269189612        31.333333333333357       8.081504249797103
21.866025403784416        31.50000000000004        8.410213070591661
21.000000000000004        31.333333333333336       7.3603925082883315
21.288675134594808        31.500000000000014       7.84887233031558
21.57735026918961         31.666666666666693       8.277850195700488
21                        31.666666666666664       7.498608845175707
21.288675134594804        31.833333333333343       8.02785575515074
21                        32                       7.660229748942481
21.288675134594808        24.166666666666668       5.249637782116978
21.577350269189612        24.33333333333333        5.500037293720728
21.866025403784416        24.499999999999996       5.707506894801099
21.000000000000004        24.333333333333336       5.040089035346457
21.288675134594808        24.499999999999996       5.335225595775627
21.57735026918961         24.66666666666666        5.5874322456814784
21                        24.666666666666664       5.118588902014054
21.288675134594804        24.83333333333333        5.4155326007452125
21                        24.999999999999996       5.191807959992418
21.564439996222312        23.98964793273692        5.39180768315204
21.840204857849812        23.812629198807166       5.4895816549052965
21.853115130817116        24.15631459940358        5.598001460753071
21.866025403784416        30.499999999999975       7.915460507353465
21.866025403784416        30.83333333333333        8.074348998359572
21.866025403784416        31.166666666666686       8.239266519439024
21.577350269189612        30.66666666666665        7.753260786585602
21.577350269189612        31.000000000000004       7.9143680031547055
21.288675134594808        30.83333333333332        7.5299675302277675
21                        29.999999999999996       6.880831711695297
21.288675134594808        30.166666666666657       7.262525144595652
21.577350269189612        30.333333333333314       7.607401409815022
21.000000000000004        30.333333333333332       6.974601220909699
21.288675134594808        30.49999999999999        7.382339587587949
21.000000000000004        30.666666666666664       7.096184229771125
21                        29                       6.331413450441972
21.288675134594808        29.16666666666667        6.795512569170635
21.577350269189612        29.333333333333343       7.173098399203293
21.866025403784416        29.500000000000014       7.464170940540003
21                        29.333333333333336       6.5158054246241806
21.288675134594804        29.500000000000007       6.958331325939775
21.57735026918961         29.66666666666667        7.314343938559254
21                        29.666666666666664       6.698944845041844
21.288675134594804        29.833333333333336       7.119897528944427
21.866025403784416        29.833333333333336       7.6075200161839955
21.866025403784416        30.166666666666654       7.757949871788427
21.577350269189612        29.999999999999993       7.457332284206891
22.698245249342285        29.978914519283823       8.159110604214048
22.42083863415633         30.15260967952254        8.093646271700814
22.143432018970373        30.326304839761256       8.012429572747305
22.42083863415633         29.81927634618922        7.935929105747475
22.143432018970373        29.992971506427935       7.85481567198806
22.143432018970373        29.659638173094617       7.704282551189534
21                        28.000000000000004       6.10791907288674
21.288675134594808        28.16666666666668        6.470859128978726
21.577350269189612        28.333333333333346       6.787053841972369
21.866025403784416        28.500000000000018       7.056503211867452
21                        28.333333333333336       6.191609921438309
21.288675134594804        28.500000000000007       6.580468714575116
21.57735026918961         28.66666666666668        6.922582164613583
21                        28.666666666666668       6.266108047290016
21.288675134594804        28.833333333333336       6.680885577471756
21.866025403784416        28.83333333333335        7.181260654739039
21.866025403784416        29.166666666666682       7.31714989762987
21.577350269189612        29.000000000000007       7.042274381898871
21                        25.999999999999993       5.443969711500745
21.288675134594808        26.16666666666666        5.794030186698752
21.577350269189612        26.33333333333332        6.091291483745648
21.866025403784416        26.49999999999999        6.335753602641932
21                        26.33333333333333        5.567360311766549
21.288675134594804        26.499999999999993       5.91348955066696
21.57735026918961         26.666666666666657       6.2068196114164795
21                        26.666666666666664       5.694429191793388
21.288675134594804        26.833333333333325       6.036627194396256
21                        26.999999999999996       5.825176351581258
21.288675134594808        25.166666666666664       5.532830869132809
21.577350269189612        25.33333333333333        5.804407052757606
21.866025403784416        25.499999999999993       6.006536510866808
21                        25.333333333333332       5.279592274126574
21.288675134594804        25.499999999999993       5.618345115210501
21.57735026918961         25.666666666666657       5.887651230778667
21                        25.666666666666664       5.363646191296127
21.288675134594804        25.833333333333325       5.700128964323368
21.866025403784416        25.833333333333325       6.113754916526807
21.866025403784416        26.166666666666657       6.223493947118459
21.577350269189612        25.999999999999993       5.988211044796165
21.866025403784416        24.83333333333333        5.806409173105475
21.866025403784416        25.166666666666657       5.906085711794008
21.577350269189612        24.999999999999996       5.695532519027352
22.682657862030382        24.98184911602854        6.214674606575596
22.41044704261506         25.154566077352357       6.1548653542069065
22.13823622319974         25.32728303867617        6.085485988970643
22.41044704261506         24.821232744019024       6.05025353911385
22.138236223199737        24.993949705342843       5.9829546818876596
22.13823622319974         24.660616372009507       5.8811976351889435
22.695772556715852        25.981736007327893       6.550415856628227
22.419190172405376        26.154490671551926       6.487717720202861
22.142607788094896        26.327245335775956       6.416163635540707
22.419190172405376        25.821157338218594       6.37515734620629
22.142607788094896        25.993912002442624       6.303753620780631
22.142607788094896        25.66057866910929        6.193864230952429
22.414818607510217        25.487861707785477       6.263800147766375
22.687029426925537        25.315144746461655       6.324165951712912
22.691400991820693        25.648440376894772       6.436079701730455
21.288675134594808        27.16666666666665        6.147122044838795
21.577350269189612        27.3333333333333         6.432928179732556
21.866025403784416        27.499999999999954       6.682594756262264
21                        27.333333333333336       5.902514526157915
21.288675134594804        27.499999999999986       6.241626813457288
21.57735026918961         27.666666666666636       6.544599542392777
21                        27.666666666666668       5.996762099926297
21.288675134594804        27.833333333333318       6.353040981267564
21.866025403784416        27.833333333333307       6.8007041864846185
21.866025403784416        28.166666666666664       6.9253403383531635
21.577350269189612        27.999999999999993       6.662563331359534
21.866025403784416        26.83333333333331        6.447399165830506
21.866025403784416        27.16666666666663        6.563012883703932
21.577350269189612        26.99999999999998        6.317889818232064
22.69367011071034         26.991543808811794       6.907046597213857
22.41778854173503         27.161029205874517       6.842183449388689
22.141906972759724        27.330514602937235       6.767366169071491
22.41778854173503         26.827695872541195       6.721947655950888
22.141906972759724        26.997181269603914       6.64745733607348
22.141906972759724        26.663847936270592       6.531516657760209
22.418489357070204        26.49109327204656        6.603376268629171
22.69507174138068         26.318338607822525       6.6663799312615115
22.694370926045508        26.65494120831716        6.785256844789981
23.536755966573864        26.471169395787935       7.06044247051193
23.25572734795269         26.644627533462558       7.015455459220767
22.974698729331514        26.818085671137176       6.964323501454707
23.25642816328786         26.308024932967925       6.892952487188072
22.975399544666686        26.48148307064254        6.842177139226448
22.97610036000186         26.144880470147907       6.722943615893597
22.702869013641926        28.98056420295728        7.7043315365262055
22.423921143689423        29.15370946863819        7.635762610110964
22.14497327373692         29.326854734319102       7.555709078115564
22.423921143689423        28.820376135304862       7.494017905516046
22.14497327373692         28.99352140098577        7.411326204363038
22.14497327373692         28.660188067652438       7.278075130629814
22.422379888922876        29.486492907413705       7.78353840624771
22.70132775887538         29.31334764173279        7.8513096557257285
22.699786504108832        29.646131080508304       8.002902678288326
22.700575456584257        27.98741209078079        7.289980878403298
22.422392105650978        28.158274727187198       7.223793290227276
22.144208754717695        28.32913736359361        7.145967401381993
22.422392105650978        27.824941393853845       7.0930820244860975
22.144208754717695        27.995804030260253       7.0150303317541765
22.144208754717695        27.662470696926896       6.8906199837723285
22.4231566246702          28.48932543124603        7.356778548387316
22.701339975603478        28.31846279483962        7.423843665475671
22.702104494622702        28.649513498898447       7.561960551516621
22.420090323693003        27.49298529986418        6.9660673340992
22.69597189266831         27.32349990280146        7.031560551934044
22.698273674626282        27.655455996791122       7.15920531233056
21.000000000000004        45.000000000000014       21.958281232456063
21.288675134594808        45.166666666666664       23.64106729609494
21.577350269189612        45.333333333333314       24.98522113753886
21.866025403784416        45.49999999999996        25.990742756788503
21.000000000000004        45.33333333333335        22.569372700360326
21.288675134594808        45.49999999999999        24.293628852832718
21.57735026918961         45.66666666666664        25.679252783110492
21                        45.666666666666686       23.107435149256784
21.288675134594804        45.83333333333333        24.873161390562696
21                        46.000000000000014       23.572468579144772
21                        40                       14.139202143957808
21.288675134594808        40.16666666666667        15.143324356742282
21.577350269189612        40.33333333333334        16.0027140729807
21.866025403784416        40.50000000000001        16.717371292673167
21                        40.333333333333336       14.509590276609503
21.288675134594804        40.5                     15.559277109275717
21.57735026918961         40.66666666666667        16.46423144539621
21                        40.66666666666667        14.927113172360304
21.288675134594804        40.833333333333336       16.02236462490859
21                        41                       15.391770831209769
21                        48                       26.942458833801556
21.288675134594808        48.16666666666666        28.687799479730216
21.577350269189612        48.333333333333314       30.04586320302286
21.866025403784416        48.49999999999998        31.016650003679384
21                        48.33333333333333        27.26850375402249
21.288675134594804        48.499999999999986       29.008862048241024
21.57735026918961         48.66666666666664        30.36194341982399
21                        48.666666666666664       27.6334471899117
21.288675134594804        48.83333333333332        29.36882313242078
21                        49                       28.037289141469856
21.288675134594808        49.16666666666665        29.616621890996406
21.577350269189612        49.33333333333329        30.84162171100834
21.866025403784416        49.49999999999994        31.71228860150532
21                        49.333333333333336       28.218190658254155
21.288675134594804        49.49999999999998        29.7621441944814
21.57735026918961         49.66666666666662        30.951764801193804
21                        49.666666666666664       28.32200527096955
21.288675134594804        49.83333333333331        29.8305795938976
21                        50                       28.34873297961604
21.866025403784416        48.8333333333333         31.317110964340248
21.866025403784416        49.166666666666615       31.548990496948967
21.577350269189612        48.99999999999997        30.636073279442183
21.288675134594808        50.16666666666667        29.93021607960122
21.577350269189612        50.33333333333334        31.05194851471537
21.866025403784416        50.50000000000001        31.71393028495884
21                        50.333333333333336       28.303539652146796
21.288675134594804        50.5                     29.81744541805799
21.57735026918961         50.66666666666667        30.871600519098266
21                        50.66666666666667        28.18239921595599
21.288675134594804        50.833333333333336       29.628727647793085
21                        51.00000000000001        27.98531167104295
21.866025403784416        49.8333333333333         31.8061948470189
21.866025403784416        50.16666666666666        31.80674207483651
21.577350269189612        49.99999999999998        31.0485361668024
21.288675134594804        72.16666666666664        6.367898626466314
21.57735026918961         72.3333333333333         6.576777859330903
21.866025403784416        72.49999999999996        6.675444566589076
21                        72.33333333333333        5.95742799296991
21.288675134594804        72.49999999999997        6.254275117904504
21.57735026918961         72.66666666666663        6.4409097172325716
21                        72.66666666666666        5.8808435217238
21.288675134594804        72.83333333333331        6.155446013121872
21                        73                       5.819053454256756
21.866025403784416        71.83333333333327        6.925738642328311
21.866025403784416        72.16666666666661        6.79825534136596
21.57735026918961         71.99999999999994        6.682014918092911
22.705455585874553        71.99138745574531        7.302508283955542
22.425645525177842        72.16092497049686        7.100901784481888
22.14583546448113         72.3304624852484         6.891880545359694
22.425645525177842        71.82759163716352        7.231897252468866
22.145835464481127        71.99712915191506        7.018783666741681
22.14583546448113         71.66379581858172        7.150359314309081
22.108394262112423        76.25879642822575        5.58918391662916
22.104378075278238        75.94500248506966        5.6819581585406205
22.10036188844405         75.63120854191358        5.77514640391254
22.383143878815957        76.10546062487167        5.751734768773257
22.379127691981772        75.79166668171558        5.8473648965803084
22.657893495519495        75.95212482151759        5.908970914245713
22.60238376051727         76.47032735998664        5.726302827622706
22.355389011314845        76.36456189410619        5.660548418502399
22.630138628018383        76.2112260907521         5.817743457634214
21.288675134594808        73.16666666666669        6.033782297190648
21.577350269189612        73.33333333333334        6.205887591938842
21.866025403784416        73.50000000000003        6.335369338501114
21                        73.33333333333334        5.68159492980557
21.288675134594804        73.5                     5.9067746528625085
21.57735026918961         73.66666666666669        6.089330827733581
21                        73.66666666666666        5.548405001353449
21.288675134594804        73.83333333333334        5.7840356045334325
21                        74                       5.419483668900614
21.866025403784416        72.83333333333331        6.56151495104721
21.866025403784416        73.16666666666667        6.448156541684592
21.577350269189612        72.99999999999999        6.323113051496026
22.6611143568661          75.62904229732526        6.011310958065216
22.382348553328377        75.46858415752325        5.948391687907858
22.103582749790654        75.30812601772125        5.874859942748305
22.664335218212706        75.30595977313293        6.114831012203519
22.385569414674983        75.14550163333092        6.050598489554487
22.667556079559315        74.9828772489406         6.219531076661068
21.835510176579433        74.48442410979325        5.990747849014969
21.55700678438629         74.65628273986218        5.773673063936538
21.278503392193144        74.82814136993109        5.506533166967291
21.55700678438629         74.32294940652883        5.8998138793712105
21.278503392193144        74.49480803659776        5.612335660796883
21                        74.66666666666666        5.274792330331795
21.278503392193144        74.16147470326442        5.709392485999611
21                        74.33333333333333        5.351510833929388
21.55236875382859         74.98505817063494        5.683856346892109
21.830872146021733        74.81319954056602        5.893138360652186
21.82623411546403         75.14197497133881        5.793660889728036
21.845681918981096        74.15628273986218        6.104678123908208
21.56717852678795         73.99480803659776        5.994100576084546
21.855853661382756        73.8281413699311         6.2195519537369215
22.39020744523269         74.81672620255816        6.1558807896725956
22.10822078034836         74.97935058694847        5.978173819550228
22.11285881090606         74.6505751561757         6.079619713790619
22.866467467179106        76.67071987236304        5.764452531128282
22.89422233468022         76.41161860312852        5.855995310266685
22.92197720218133         76.152517333894          5.947324916005077
23.15830604134205         76.61201111550493        5.890133843387977
23.186060908843164        76.35290984627039        5.9815655982533755
23.450144615505           76.5533023586468         6.011692960990607
22.98979588472787         76.90013530300216        5.738465072864082
23.281634458890814        76.84142654614404        5.862124588639481
23.113124302276628        77.12955073364127        5.71118477677141
24.14908946605849         78.69854702660041        5.5025604200073985
23.961018408691405        78.42860365905466        5.566255186636055
23.77294735132432         78.15866029150891        5.604704376267893
24.298178932116983        78.39709405320082        5.69180990418623
24.110107874749897        78.12715068565507        5.724922950364118
24.447268398175478        78.09564107980124        5.83966468659493
23.704885397132042        77.46892782211329        5.809121583642014
23.952346397479854        77.6778322413426         5.823087299578919
24.199807397827662        77.88673666057193        5.8332683338966325
23.615185874054276        77.70934184719644        5.701638706610224
23.862646874402085        77.91824626642577        5.715173169296837
23.525486350976507        77.94975587227961        5.591601166831572
23.451461646642176        77.45184352178836        5.728569362056851
23.36176212356441         77.69225754687152        5.620087189752954
23.198037896152307        77.43475922146342        5.645153342638182
23.619971803256362        77.16371933429113        5.877259864577134
23.366548052766497        77.14663503396619        5.795654219591026
23.53505820938068         76.85851084646896        5.944783657026646
23.93931623422299         77.32007873838921        5.933878994803005
24.173747071313933        77.17122965466513        6.056436177328418
24.408177908404884        77.02238057094104        6.176793131218251
24.186777234570798        77.52898315761851        5.945939822558365
24.421208071661745        77.38013407389442        6.066592116902284
24.43423823491861         77.73788757684784        5.954215968694474
23.85440264034731         77.01487025056704        6.002764112937349
23.769489046471627        76.70966176274487        6.071034742585917
24.088833477438254        76.86602116684296        6.1260681326618736
22.9337178854744          75.81234667354892        6.059039547187228
22.936938746821006        75.48926414935659        6.163033509991292
22.940159608167612        75.16618162516426        6.268207483114491
23.209542275429307        75.67256852558025        6.206342701916143
23.212763136775912        75.34948600138792        6.311990583704937
23.48536666538421         75.53279037761158        6.350880378432514
23.197801592136237        76.01273918592533        6.09336518674191
23.47362598209114         75.87296103795666        6.236639979266144
23.46188529879807         76.21313169830172        6.123577506785443
22.695311265473368        72.9999637860138         6.911483481391191
22.418882644910386        73.1666425240092         6.725178416799798
22.1424540243474          73.33332126200462        6.53314036916979
22.418882644910386        72.83330919067585        6.844431708646354
22.1424540243474          72.99998792867126        6.649160616684753
22.1424540243474          72.6666545953379         6.765752070378965
22.422264085044112        72.49711708058635        6.97076259105122
22.702074145740823        72.32757956583481        7.1683583720750494
22.698692705607094        72.6637716759243         7.0380167712202475
22.679159476378608        73.98340817988182        6.555945613836475
22.397943043112218        74.1504134898523         6.378197393044412
22.116726609845827        74.31741879982278        6.1897981381039475
22.408114785513877        73.82227211992122        6.492544298281178
22.126898352247487        73.9892774298917         6.303936728168949
22.137070094649147        73.66113605996063        6.419018873169428
22.394075244172452        74.48356984620521        6.265807110957507
22.675291677438842        74.31656453623474        6.441343473976049
22.671423878499077        74.64972089258767        6.3292052949175055
22.413498715212132        73.4944573219652         6.607431680906151
22.689927335775113        73.3277785839698         6.790111505604206
22.684543406076862        73.6555933819258         6.671598883085894
23.52314253092774         73.5054896970827         7.064532531588548
23.24181484607803         73.66479585801574        6.897897353500712
22.96048716122832         73.82410201894878        6.728368380916669
23.247198775776283        73.33698106005973        7.019440385401777
22.965871090926573        73.49628722099277        6.846966531491883
22.971255020624824        73.16847242303676        6.96842403533599
23.51215707387164         74.51960215863122        6.699134151864818
23.230623409100865        74.67402718873434        6.542039798340307
22.949089744330088        74.82845221883747        6.382172106605576
23.23449120804063         74.34087083238143        6.657037546853799
22.952957543269854        74.49529586248454        6.494508089990763
22.95682534220962         74.16213950613161        6.6093080341776655
23.22169327293839         75.01175659506113        6.42594903589529
23.503226937709165        74.857331564958          6.580917250466121
23.494296801546685        75.19506097128479        6.464832659322002
23.23815302705933         74.00283334519857        6.776054967524374
23.51948071190904         73.84352718426553        6.939908106375042
23.51581889289034         74.18156467144837        6.818108646467188
24.344380507393094        75.0078771993898         6.816507751475327
24.0580425600568          75.18284825879707        6.663327849596607
23.771704612720505        75.35781931820432        6.5081187252489565
24.066972696219278        74.84511885247028        6.781253763664872
23.78063474888298         75.02008991187753        6.624057822727944
23.789564885045458        74.68236050555075        6.742129230461314
23.792529145305476        74.34633052117756        6.860143956556388
24.07290121673931         74.17305888372391        7.019314392923398
24.353273288173142        73.99978724627024        7.176645460965932
24.069936956479292        74.50908886809708        6.89897917521562
24.350309027913127        74.33581723064343        7.053989751645366
24.34734476765311         74.67184721501661        6.933943848481885
24.07656303575801         73.83502139654107        7.143547040530239
23.796190964324175        74.00829303399472        6.981747527660923
23.799852783342875        73.67025554681187        7.106176064071194
23.751233145198405        75.69885345016145        6.388918111542271
24.0375710925347          75.52388239075418        6.542518163219176
24.323909039870994        75.34891133134693        6.694088992427259
24.0170996250126          75.86491652271133        6.423773593981074
24.303437572348898        75.68994546330406        6.573735350518607
24.282966104826798        76.03097959526119        6.455446825749116
24.324703372686162        76.36144658715448        6.361777589572556
24.36644064054552         76.69191357904775        6.2688930247288965
24.005358941719535        76.2050871830564         6.309812099409985
24.047096209578893        76.53555417494968        6.217547780369465
23.727751778612266        76.3791947708516         6.161894144490481
23.739492461905336        76.03902411050652        6.274817164673486
24.333333333333332        79                       5.373826407969515
24.482422799391824        78.69854702660041        5.598935909247778
24.631512265450315        78.39709405320082        5.7826507087557975
24.666666666666664        79                       5.476640709563219
24.815756132725156        78.69854702660041        5.69621552617067
25                        79                       5.5803591388394365
25.36281497285614         78.27691583426476        6.039574055127381
25.24187664857076         78.51794388950984        5.902708156624544
25.120938324285376        78.75897194475492        5.749636517861914
25.05763278129592         78.21649091611025        5.97693145036023
24.93669445701054         78.45751897135534        5.8446763583953745
24.752450589735695        78.15606599795575        5.910294994182673
25.333379822708714        78.01194554300659        6.123418379350119
25.02819763114849         77.95152062485208        6.0592787727378346
24.72301543958827         77.89109570669757        5.991145314715281
25.303944672561286        77.74697525174842        6.2043233524343036
24.998762481001066        77.68655033359391        6.138686743976967
25.274509522413865        77.48200496049026        6.282288974380045
24.985732317744205        77.32879683064053        6.250497623410239
24.70998527633141         77.53334220374418        6.104326395481702
24.696955113074544        77.17558870079077        6.215332342356364
25.16223255284367         76.51866452899942        6.560442706949705
25.19965820936707         76.83977800616304        6.467602927746797
25.237083865890465        77.16089148332665        6.374885016890216
24.91088100469741         76.6865698763133         6.4342501945147035
24.948306661220805        77.0076833534769         6.342312974789225
24.659529456551144        76.85447522362716        6.306367002604219
24.61779218869178         76.52400823173389        6.399627423291136
24.57605492083242         76.1935412398406         6.493672515311037
24.869143736838044        76.35610288442001        6.5286711423779185
22.698090360940913        69.98857808261015        8.175052250294138
22.420735375222083        70.15905205507343        7.946478981851319
22.14338038950325         70.3295260275367         7.711862438787643
22.420735375222083        69.8257187217401         8.103169028902487
22.14338038950325         69.99619269420337        7.861887012103337
22.14338038950325         69.66285936087004        8.0185481487973
22.142702272914377        69.32897760560516        8.179926007495546
22.419379142044335        69.15795521121031        8.432920333096376
22.696056011174296        68.98693281681545        8.680172586781351
22.420057258633207        69.4918369664752         8.26523996549643
22.69673412776317         69.32081457208035        8.506189710279646
22.69741224435204         69.65469632734525        8.337816264783891
22.699516125441445        70.98542658394797        7.718947328967787
22.421685884889104        71.1569510559653         7.504317610788084
22.14385564433676         71.3284755279826         7.2839666576242355
22.421685884889104        70.82361772263198        7.647899227875383
22.14385564433676         70.99514219464929        7.4210694164704005
22.14385564433676         70.66180886131598        7.565317658587138
22.42366570503347         71.49227134656441        7.366150728566668
22.701495945585812        71.32074687454708        7.576220907840166
22.703475765730182        71.6560671651462         7.437407892836157
22.42121063005559         70.49133488885269        7.7948107595452525
22.698565615774424        70.32086091638942        8.018260585882286
22.699040870607934        70.6531437501687         7.866225612106854
23.54015491681373         69.5042437544582         8.828245921692796
23.259466731522792        69.66568853050885        8.614481552039436
22.97877854623185         69.8271333065595         8.396750328239957
23.25878861493392         69.33180677524396        8.7878667006481
22.97810042964298         69.4932515512946         8.564824909789138
22.977422313054106        69.15936979602971        8.73850892234421
23.5375780812374          72.49618405728907        7.457462448230863
23.256822475982723        72.66411063353064        7.278332967350361
22.976066870728047        72.83203720977221        7.096339978403879
23.260203916116453        72.32791852344116        7.4123120216825455
22.979448310861773        72.49584509968273        7.226596150484472
22.9828297509955          72.15965298959324        7.360660633590754
23.252010625879503        73.00054584679518        7.147121612496851
23.53276623113418         72.83261927055361        7.322955681591729
23.52795438103096         73.16905448381814        7.191979042711032
23.533016203175894        71.49443189649432        7.873254896996399
23.257162664075448        71.66008374957798        7.685692893059768
22.981309124975           71.82573560266165        7.4954440220462235
23.25518284393108         71.32476345897888        7.829169242119329
22.97932930483063         71.49041531206254        7.6346320010162
22.97734948468626         71.15509502146342        7.777733386109793
23.25868329009595         71.99400113650957        7.546995710643713
23.534536829196394        71.8283492834259         7.730643920619369
23.5360574552169          72.16226667035748        7.59204643769745
23.529577368227876        70.49714060741358        8.326460114646578
23.252890287299067        70.65990259959172        8.12747980743817
22.976203206370258        70.82266459176984        7.924975545545243
23.252415032465557        70.32761976581244        8.283746166972398
22.975727951536747        70.49038175799058        8.076747866881835
22.975252696703237        70.15809892421129        8.233276878855012
23.255940881994174        69.99665414816064        8.446504209343987
23.536629067285112        69.83520937210999        8.65576468568679
23.533103217756494        70.16617498976179        8.488502750004752
23.254036565615074        70.99233302928529        7.976023288229793
23.530723646543883        70.82957103710716        8.170789235665602
23.531869924859887        71.16200146680073        8.019720829782209
23.81626226471215         69.33926777473678        9.03866178799656
24.092369612610568        69.17429179501536        9.246208772186508
24.368476960508993        69.00931581529395        9.45088687426275
23.814952759113694        69.67257781869205        8.860984034362122
24.09106010701211         69.50760183897063        9.064127926247767
24.367167454910533        69.34262585924921        9.264402936019652
24.089750601413655        69.8409118829259         8.887880725873092
24.365857949312076        69.67593590320448        9.08375264334062
24.364548443713623        70.00924594715974        8.908935996225878
24.08622475188504         70.1718775005777         8.717449393649773
23.80790106005646         70.33450905399563        8.523290766456654
23.811426909585077        70.00354343634385        8.689527750247375
21                        68                       7.60639969614309
21.288675134594808        68.16666666666667        7.968914135098874
21.577350269189612        68.33333333333334        8.238024640756787
21.866025403784416        68.50000000000001        8.413731213116941
21                        68.33333333333334        7.498293875425708
21.288675134594804        68.5                     7.837455746297319
21.57735026918961         68.66666666666667        8.083213683871172
20.999999999999996        68.66666666666667        7.369196695382846
21.2886751345948          68.83333333333334        7.685005998170341
21.866025403784416        68.83333333333334        8.242263594782584
21.866025403784416        69.16666666666667        8.078083060403092
21.57735026918961         69                       7.917488748464834
22.41937914204434         68.82462187787698        8.605450051626617
22.142702272914377        68.99564427227182        8.34463759197281
22.142702272914377        68.66231093893849        8.516636260405223
21.866025403784416        67.50000000000001        8.963429551471906
21.866025403784416        67.83333333333334        8.774178161202956
21.866025403784416        68.16666666666669        8.590945381751357
21.577350269189612        67.66666666666669        8.637851125287991
21.577350269189612        68                       8.434928577613825
21.288675134594804        67.83333333333334        8.185507840178532
22.69981948606465         67.98580695465171        9.241867128220273
22.421888125304573        68.15720463643447        8.972726562825958
22.143956764544495        68.32860231821724        8.696681257791589
22.421888125304573        67.82387130310114        9.16581121677154
22.143956764544495        67.99526898488391        8.88183066908156
22.143956764544495        67.66193565155058        9.072998691188827
22.420633633674456        68.49091325715573        8.785793327257073
22.698564994434534        68.31951557537295        9.048045654468643
22.697310502804413        68.6532241960942         8.860814140655558
22.145954634996887        67.32915943723839        9.274501859325113
22.425883866209357        67.15831887447675        9.575521257433058
22.705813097421828        66.98747831171511        9.86648774579608
22.423885995756965        67.49109508878894        9.366842736963918
22.703815226969436        67.3202545260273         9.650633872994026
22.701817356517044        67.6530307403395         9.442427000468683
21                        67                       8.224825078536227
21.288675134594808        67.16666666666667        8.560004682925843
21.577350269189612        67.33333333333334        8.806206173904423
21                        67.33333333333334        7.998556654831119
21.288675134594804        67.5                     8.362692946765241
21                        67.66666666666666        7.792414860700183
21                        64                       10.134409039785943
21.288675134594808        64.16666666666669        10.558697995276882
21.577350269189612        64.33333333333334        10.868054236840724
21.866025403784416        64.50000000000003        11.062477764477192
21                        64.33333333333334        9.848350650146918
21.288675134594804        64.5                     10.280567630539
21.57735026918961         64.66666666666669        10.597851897004261
21                        64.66666666666666        9.591050787648658
21.288675134594804        64.83333333333334        10.031195792942437
21                        65                       9.362509452291944
21                        61.99999999999999        11.795127292069134
21.288675134594808        62.166666666666686       12.32821502855284
21.577350269189612        62.33333333333337        12.708213707220235
21.866025403784416        62.500000000000064       12.935123328070874
21                        62.33333333333333        11.539640652660275
21.288675134594804        62.500000000000014       12.038155055567614
21.57735026918961         62.6666666666667         12.383580400658198
21                        62.66666666666666        11.29104528542777
21.288675134594804        62.83333333333334        11.754986354758525
21                        62.99999999999999        11.049341190371626
22.085709235861415        23.30303531401343        5.446246370606348
22.050214623326056        22.986389753171167       5.333664051390705
22.014720010790697        22.669744192328903       5.219453786199393
22.34412388684032         23.137126829816108       5.5033873300450304
22.30862927430496         22.820481268973843       5.3901140595110615
22.60253853781922         22.971218345618784       5.553670355573993
22.280813149172097        22.463190625873054       5.265001858120714
22.546906287553494        22.256637059417198       5.304853197206111
22.574722412686356        22.61392770251799        5.430990926216003
23.06294420363937         22.665532452047803       5.630206118898488
22.832741370729295        22.818375398833293       5.5934454399498295
22.80492524559643         22.4610847557325         5.4703521375342365
22.69273476547116         23.97321843421281        5.899680841647698
22.417164978242248        24.148812289475206       5.843968252778829
22.14159519101333         24.3244061447376         5.779910270496666
22.404254705274948        23.805126888878792       5.733478980283573
22.12868491804603         23.980720744141188       5.669912917225024
22.11577464507873         23.637035343544774       5.561001192153691
22.41380601042865         24.485022516747115       5.946688624321991
22.68937579765757         24.309428661484716       6.003834220041579
22.68601682984397         24.645638888756626       6.108832141684156
22.37418929605763         23.47112685934745        5.618486751855644
22.632603947036536        23.305218375150126       5.669114377648041
22.662669356253847        23.63921840468147        5.78445120633924
23.51324972764649         25.462979229887214       6.693407447878216
23.240757337336277        25.635898155700772       6.651185548977844
22.968264947026064        25.808817081514334       6.603521685227939
23.23638577244112         25.302602525267655       6.5361829687340744
22.963893382130905        25.475521451081214       6.488852317657031
22.95952181723575         25.142225820648093       6.376605354966571
23.248592750312067        25.97196154433435        6.770610077711965
23.52108514062228         25.799042618520787       6.81283457468069
23.52892055359807         26.13510600715436        6.935179582225317
22.978398126794445        23.784863915656892       5.949586148210084
22.94833271757713         23.45086388612555        5.834041845275034
22.918267308359816        23.116863856594208       5.718390348957186
23.26406148811773         23.596509397100974       5.994666884145685
23.233996078900415        23.262509367569628       5.8788079135840405
23.549724849441013        23.40815487854505        6.034923049454724
23.378672974179963        22.811177963023226       5.787801967438183
23.464198911810488        23.109666420784137       5.911458853116324
23.14847014126989         22.964020909808717       5.754603360911247
24.153230209193786        21.243906593170408       5.478165982519886
24.306460418387566        21.487813186340816       5.644925852608013
24.45969062758135         21.731719779511224       5.786336897251057
24.001341924527637        21.499754799050564       5.553196242546215
24.154572133721416        21.74366139222097        5.697290826811686
23.849453639861483        21.755603004930723       5.603460968916787
24.32500581074654         21.99929057550615        5.836097074190644
24.19032099391172         22.266861371501076       5.882557192031077
24.055636177076906        22.534432167496004       5.9257172507724105
24.019887316886603        22.0112321882159         5.745026075397228
23.885202500051786        22.278802984210827       5.78946126488367
23.714768823026667        22.023173800925647       5.649171289148283
23.547310083391928        22.519937059340208       5.753889083502149
23.631039453209297        22.271555430132928       5.702789382654287
23.801473130234417        22.527184613418108       5.841144036286224
23.632836021022452        22.818425517101122       5.877056054652149
23.88699906786494         22.82567307117902        5.963628403567981
23.718361958652977        23.116913974862037       6.000030336462075
24.442301424593115        23.242875908213932       6.272107106653603
24.144775899542417        23.297968898324307       6.196633425190173
23.847250374491715        23.35306188843468        6.117572072790491
24.31341300875438         23.006727994641288       6.157058715438925
24.01588748370368         23.061820984751662       6.080338361418515
24.184524592915643        22.770580081068644       6.0415954301451755
23.53812075416615         29.492126000747906       8.324319941568078
23.258162252558197        29.654388840259877       8.277125850849206
22.978203750950243        29.81665167977185        8.222056071731178
23.259703507324744        29.321605401484362       8.120812296271719
22.979745005716786        29.483868240996337       8.0657953314796
22.981286260483337        29.151084802220822       7.9141494945910935
23.534108699022287        27.492451123256256       7.450457729576427
23.25626428487628         27.6574381124311         7.4038415067806325
22.978419870730267        27.822425101605944       7.350349223056256
23.253962502918306        27.325482018441438       7.272068390054313
22.976118088772296        27.49046900761628        7.219074881656616
22.97381630681432         27.158512913626616       7.090931345933365
23.2548449254355          26.985054775951994       7.1420474601524555
23.53587354405667         26.811596638277372       7.187018627896592
23.534991121539477        27.152023880766812       7.317023714251425
24.37445782989517         27.00877188504813        7.56732631253051
24.09434145293754         27.169998297784176       7.533193356699767
23.814225075979913        27.331224710520214       7.494237162381738
24.095223875454735        26.829571055294736       7.400059892469913
23.815107498497106        26.990797468030777       7.36095342260438
23.8159899210143          26.650370225541334       7.231098611797025
23.539544441427417        28.492246248752757       7.869336591543598
23.260652632165588        28.655018900154268       7.821786179951483
22.98176082290376         28.81779155155577        7.766784494945649
23.259888113146367        28.323968196095436       7.679168271714401
22.98099630388453         28.48674084749694        7.624290048322343
22.98023178486531         28.15569014343811        7.486049700667671
23.260178069745166        28.98831215081931        7.968964663855303
23.539069879006995        28.825539499417804       8.016328559705626
23.538595316586573        29.15883275008285        8.167989676380468
23.25807619901132         27.990703154263265       7.539497989620721
23.53592061315733         27.825716165088423       7.586070217645133
23.53773252729237         28.158981206920586       7.725696504967543
23.811400337144466        27.665259891193898       7.628176090309771
24.09151671410209         27.504033478457856       7.666684135242392
24.371633091059717        27.342807065721807       7.7003689416876995
24.08869197526664         27.838068659131533       7.803898249316985
24.368808352224267        27.676842246395488       7.837134906376775
24.36598361338882         28.010877427069172       7.977624206597819
24.09050388940169         28.1713337009637         7.946616935846383
23.81502416541455         28.33178997485823        7.910521064161716
23.81321225127951         27.99852493302606        7.7673416776088935
21.288675134594808        32.16666666666668        8.161973784768275
21.577350269189612        32.33333333333336        8.597722644441308
21.866025403784416        32.500000000000036       8.967476327961975
21                        32.33333333333333        7.852907317320676
21.288675134594804        32.500000000000014       8.36842661113123
21.57735026918961         32.666666666666686       8.817950728789247
20.999999999999996        32.66666666666666        8.047700323732254
21.2886751345948          32.833333333333336       8.576994875527678
20.999999999999996        32.99999999999999        8.244608768177544
21.866025403784416        31.83333333333337        8.592713372516494
21.866025403784416        32.1666666666667         8.778467791639727
21.577350269189612        32.00000000000002        8.436159361471475
21.288675134594804        33.166666666666664       8.744934544181984
21.57735026918961         33.33333333333333        9.192076814002496
21.866025403784416        33.5                     9.586035577638969
21                        33.33333333333333        8.389990294849829
21.288675134594804        33.49999999999999        8.91733168663586
21.57735026918961         33.666666666666664       9.391489572237742
20.999999999999996        33.66666666666666        8.54845852508028
21.2886751345948          33.83333333333333        9.102815532647739
20.999999999999996        33.99999999999999        8.72001345886868
21.866025403784416        32.83333333333336        9.168378714202849
21.866025403784416        33.16666666666668        9.374565130761845
21.57735026918961         33.000000000000014       9.002371756236892
22.700896124065817        32.98102952492129        9.844806375787847
22.422605883972018        33.154019683280865       9.77939703009344
22.144315643878215        33.32700984164043        9.693140097377055
22.422605883972018        32.82068634994754        9.563151883084972
22.144315643878215        32.99367650830711        9.479282300434482
22.144315643878215        32.66034317497379        9.270708533809534
22.145421389355235        33.66093840354469        9.9166989600376
22.42371162944903         33.487948245185116       10.002879554834857
22.702001869542833        33.31495808682554        10.068212562609917
22.42481737492605         33.82187680708937        10.234753442148193
22.703107615019846        33.6488866487298         10.300010112004127
22.704213360496865        33.98281521063406        10.54019902397048
22.70334526955273         31.981268943171763       9.224689427979449
22.42423864762996         32.154179295447854       9.158644012718916
22.145132025707188        32.327089647723945       9.072906312713073
22.42423864762996         31.820845962114525       8.963470184964407
22.145132025707188        31.993756314390616       8.880815130674723
22.145132025707188        31.66042298105728        8.691978065835219
22.423422265800987        32.4874328226977         9.357344491551938
22.70252888772376         32.31452247042161        9.424288164548974
22.701712505894786        32.647775997671445       9.630993813818515
23.812525537352528        26.317484442511933       7.105678389951197
24.08829510813119         26.163799489235927       7.146705625937288
24.364064678909855        26.010114535959925       7.18352417846998
24.091759491792963        26.49668527226533        7.2717514711298605
24.367529062571624        26.343000318989326       7.308195647009297
24.370993446233395        26.675886102018726       7.4361296916961495
23.804690124376734        25.981421053878357       6.980616405975762
23.796854711400943        25.64535766524478        6.858472302742285
24.080459695155398        25.82773610060235        7.021844546272808
23.524367647141666        24.444538299892685       6.357171708768341
23.24379771877124         24.623641905271302       6.314734735812658
22.963227790400808        24.80274551064992        6.26723570174841
23.24715668658483         24.287431677999393       6.207446793356816
22.966586758214405        24.46653528337801        6.160670498074825
22.969945726027994        24.130325056106102       6.054949837649824
23.24009174560618         24.96312221526948        6.424464373473734
23.520661673976605        24.784018609890857       6.467261330872329
23.516955700811547        25.123498919889034       6.5793399105755555
23.25560908735128         23.941970537550183       6.100523066419804
23.54127244867456         23.75361601899426        6.141271724563055
23.532820047908114        24.09907715944347        6.248687944334195
24.41112164205703         23.507048703362994       6.346832353176831
24.37994185952094         23.771221498512055       6.422182034081978
24.34876207698486         24.035394293661113       6.498156149369158
24.113596117006324        23.562141693473365       6.270694557352045
24.08241633447024         23.826314488622426       6.345380123895726
23.816070591955626        23.61723468358374        6.1909690905909525
24.073963933703794        24.17177562907164        6.45456252442435
23.79916579042273         24.30815696448216        6.407567710890689
23.807618191189178        23.962695824032952       6.2987346284094015
24.3520208700357          25.007650340648695       6.824109536452458
24.356035472993753        25.341805072419106       6.9412804534701795
24.360050075951804        25.675959804189514       7.061085334142648
24.0724304892393          25.159426637061536       6.784489030259429
24.076445092197346        25.493581368831943       6.901849806438716
23.792840108442896        25.311202933474373       6.740921667401349
24.34984834133514         24.35947964265698        6.605026410473856
24.350934605685417        24.683564991652837       6.713677539501642
24.075050198054075        24.495860978067498       6.561453263160181
24.076136462404353        24.819946327063356       6.670124869819098
23.80025205477301         24.632242313478017       6.514478927257763
23.796546081607953        24.971722623476197       6.626705818529811
25.29771314672674         21.644516522324757       5.991523554392255
25.24042836413819         21.931603954104936       6.078104793081655
25.183143581549636        22.218691385885116       6.15991542179647
25.125858798961087        22.50577881766529        6.236955440537089
25.01837230701161         21.67358427472025        5.925298267465535
24.96108752442306         21.960671706500424       6.010112412439678
24.903802741834507        22.2477591382806         6.090155947439377
24.739031467296478        21.702652027115736       5.856902715085154
24.681746684707928        21.98973945889591        5.939949766344098
24.54706186787311         22.25731025489084        5.9889405056178875
24.76911792499969         22.515329934275528       6.138377249047425
24.4123770510383          22.524881050885764       6.03463118579255
24.670153882715773        22.997176878031052       6.262737570520531
24.541265466877036        22.761028964458408       6.1488918251960625
24.89800634083843         22.75147784784817        6.251020348481655
25.531808764484495        21.763011014883173       6.099247141034668
25.765904382242248        21.881505507441588       6.202793826287807
26.000000000000004        22                       6.302163610151563
25.474523981895945        22.05009844666335        6.18330716068945
25.708619599653698        22.168592939221764       6.2843326269079185
25.417239199307392        22.337185878443528       6.262596570369731
24.682174856952955        23.3444654534102         6.377153365764671
24.910027315075617        23.09876642322732        6.365590291306819
25.13787977319827         22.85306739304444        6.3516795309432466
24.922048289312798        23.44605499860647        6.480499671466344
25.149900747435453        23.200355968423587       6.466743058683766
25.161921721672638        23.547644543802736       6.582146023758567
24.65099507441687         23.60863824855926        6.452710998689507
24.89086850677671         23.71022779375553        6.556889690792787
24.619815291880784        23.87281104370832        6.528893065996318
25.180250595507264        26.517293076537392       7.6326717326616915
24.9116530069699          26.681119346040973       7.614237280755713
24.64305541843253         26.844945615544553       7.592455474045357
24.908188623308128        26.348233563011572       7.484508463403145
24.639591034770763        26.51205983251515        7.461992754951866
24.636126651108988        26.179174049485745       7.334792612005935
24.6397937517209          21.487813186340816       5.741561922473367
24.486563542527122        21.243906593170408       5.567788792355888
24.333333333333336        21                       5.368666836793408
24.81989687586045         21.243906593170404       5.663485771408532
24.666666666666668        20.999999999999996       5.457350555816701
25.000000000000004        20.999999999999996       5.552108444056414
25.19847543115116         21.42967768154984        5.864655855134436
24.919134591436034        21.458745433945325       5.8041940215307735
25.099237715575583        21.214838840774917       5.718184151689193
22.666666666666668        21                       4.795037521422357
22.506363387473545        21.299782138772137       4.910890325060771
22.34606010828042         21.59956427754427        4.997507385528053
22.333333333333336        21                       4.650227605543948
22.17303005414021         21.299782138772137       4.76793650439585
22                        21                       4.486544525147873
21.75917199867889         21.476483000448905       4.672759772930389
21.879585999339447        21.238241500224454       4.598800598918774
22.052616053479653        21.538023638996588       4.8425494908114395
21.42583866534556         21.476483000448905       4.455045775597874
21.212919332672776        21.571574833557783       4.359807099309488
20.999999999999996        21.666666666666657       4.21878172730603
21.21291933267278         21.238241500224454       4.111155548991913
21                        21.33333333333333        3.9946882573853273
21                        21                       3.676751367364727
21.54625266600611         21.238241500224454       4.405030466353529
21.333333333333332        21                       4.046787204755221
21.666666666666664        21                       4.316718257349678
25.531808764484495        21.42967768154984        5.958138567055837
25.432571048908915        21.214838840774917       5.812345843827412
25.333333333333336        20.999999999999996       5.6469491164115055
25.765904382242248        21.21483884077492        5.902911699468114
25.66666666666667         21                       5.738193952269083
26.000000000000007        21                       5.82584295162881
25.76590438224225         21.548172174108252       6.073004020394828
26.000000000000004        21.333333333333332       6.0249190195035185
26.000000000000004        21.666666666666664       6.183692572344492
22.976665308698102        30.149184897856752       8.383534330805304
23.256623810306056        29.986922058344778       8.438083162312441
23.53658231191401         29.824659218832803       8.484756305420643
23.25508536805392         30.31945527642968        8.604465190242868
23.535043869661873        30.157192436917704       8.65061738574007
23.533505427409736        30.489725655002605       8.821903182526576
22.700079807760833        30.979926339463336       8.663774920082744
22.42206167310203         31.153284226308905       8.597689904303714
22.14404353844322         31.32664211315447        8.513169287806761
22.42206167310203         30.81995089297555        8.422820557109892
22.14404353844322         30.993308779821117       8.340261338633503
22.14404353844322         30.659975446487763       8.173382419533429
22.423150160365992        31.487065094211715       8.77732482229274
22.701168295024797        31.313707207366143       8.844235978032282
22.702256782288764        31.647488075268953       9.031207480664516
22.42145015362918         30.486280286249045       8.255749363381222
22.698856768815133        30.312585126010326       8.32236394078863
22.69946828828798         30.646255732736833       8.49058537941153
23.255696887526767        30.653125883156186       8.777711857891603
22.9778883476438          30.816526111309763       8.725002437076938
22.97727682817095         30.482855504583256       8.551784332917101
24.644226232561802        27.17793639100775        7.725693426583604
24.912823821099167        27.01411012150417        7.746555409046696
25.181421409636528        26.85028385200059        7.764070036705271
24.913994635228434        27.34710089696737        7.882444468267838
25.182592223765795        27.18327462746379        7.899039271679094
25.183763037895062        27.51626540292699        8.037579437583132
24.911169896392984        27.68113607764105        8.021349608669475
24.6385767548909          27.84600675235511        8.001364531674428
24.641401493726352        27.51197157168143        7.861667311363114
24.63885936826752         28.18013071932473        8.14634485343094
24.911452509769603        28.01526004461067        8.165196476003315
25.18404565127168         27.850389369896604       8.180292850494268
24.911735123146222        28.349384011580288       8.31324467169771
25.1843282646483          28.184513336866225       8.327207591765992
25.18461087802492         28.518637303835845       8.478323661398273
24.91242585433769         28.682452154949694       8.465349208700497
24.640240830650455        28.846267006063538       8.44834882005184
24.368055806963227        29.010081857177386       8.427322495452275
24.63955009945899         28.513198862694132       8.295137626085712
24.367365075771755        28.67701371380798        8.273004644522945
24.366674344580286        28.343945570438574       8.1231052149048
23.81571489660602         28.664858118227635       8.057502717713799
24.091194620593154        28.504401844333103       8.092848266776027
24.091885351784622        28.83746998770251        8.243498019016691
24.091410789364204        29.17076323836756        8.398624504901075
23.814765771765174        29.33144461955773        8.364290320273026
23.815240334185596        28.998151368892678       8.208561944737086
20.999999999999996        35.99999999999999        10.14724500532959
21.288675134594804        36.16666666666666        10.839810936555974
21.57735026918961         36.33333333333332        11.439460432307637
21.866025403784416        36.499999999999986       11.946193492584909
21                        36.33333333333333        10.392762180811477
21.288675134594804        36.499999999999986       11.114125164899606
21.57735026918961         36.66666666666665        11.742571713513177
20.999999999999996        36.66666666666666        10.690852579011931
21.2886751345948          36.83333333333332        11.44101261596175
20.999999999999996        36.99999999999999        11.041516199930731
21.000000000000004        35.00000000000001        9.354716665418442
21.288675134594808        35.16666666666668        10.017810582976978
21.577350269189612        35.33333333333335        10.587690635446712
21.866025403784416        35.50000000000002        11.06435682282782
21                        35.333333333333336       9.629291544727952
21.288675134594804        35.5                     10.296840839298156
21.57735026918961         35.66666666666667        10.871176268779616
21                        35.666666666666664       9.893467658031595
21.2886751345948          35.83333333333333        10.565472329613524
21.866025403784416        35.83333333333334        11.344762390785101
21.866025403784416        36.166666666666664       11.638707947370612
21.57735026918961         36                       11.14854835622943
22.702494719471165        35.98265979606031        12.18697069012111
22.42367161424225         36.155106530706874       12.129924083263639
22.144848509013332        36.32755326535343        12.04966501741811
22.42367161424225         35.821773197373545       11.825210140141465
22.144848509013332        35.9942199320201         11.743565273249985
22.144848509013332        35.66088659868679        11.45100551771031
21.288675134594804        34.16666666666666        9.369117058061551
21.57735026918961         34.33333333333333        9.884610580182155
21.866025403784416        34.49999999999999        10.266494025230822
21                        34.33333333333333        8.935349047251806
21.288675134594804        34.5                     9.596970124927461
21.577350269189612        34.66666666666666        10.12498112553112
21                        34.66666666666667        9.146916782768468
21.288675134594808        34.83333333333333        9.8210553389269
21.866025403784416        34.833333333333336       10.524640852331391
21.866025403784416        35.16666666666668        10.790595118197075
21.577350269189612        35                       10.352432161106359
21.866025403784416        33.83333333333333        9.80723476399447
21.866025403784416        34.16666666666666        10.034054246525068
21.57735026918961         33.99999999999999        9.635239928122454
22.42481737492605         34.1552101404227         10.472062958374014
22.145421389355235        34.32760507021135        10.380827958794129
22.14542138935523         33.99427173687801        10.14595331132837
22.7035082927645          34.9818329629785         11.315283860303046
22.42434732977114         35.15455530865234        11.251837813148278
22.14518636677778         35.32727765432618        11.168195467323205
22.42434732977114         34.821221975319          10.980249412826094
22.14518636677778         34.99394432099284        10.895520414846906
22.14518636677778         34.660610987659496       10.630652801135279
22.424009472006695        35.48816425301294        11.532879298719918
22.703170435000054        35.3154419073391         11.59455678105888
22.70283257723561         35.649050851699705       11.885119057664959
22.424582352348594        34.488216057870844       10.720947573740652
22.70397833791941         34.315821128082206       10.788143412362881
22.703743315341953        34.64882704553035        11.046505024473756
23.53907519884778         35.48676637044645        12.277207875739036
23.260215039055577        35.65206417898441        12.260871402159626
22.98135487926337         35.81736198752236        12.23079234028706
23.260552896820023        35.318455234623805       11.96355981608167
22.981692737027814        35.483753043161755       11.931210731019922
22.98203059479226         35.15014409880115        11.642918477603025
23.539026931167058        34.48575446651374        11.42694879455622
23.26052071836621         34.65111396533533        11.402221120534382
22.982014505565353        34.816473464156914       11.36499947578327
23.26075574094366         34.31810804788718        11.13735812956304
22.98224952814281         34.483467546708766       11.098178562383064
22.98248455072026         34.15046162926062        10.841774872701107
23.260536807593112        34.98478459997956        11.677578708574002
23.539043020393965        34.819425101157975       11.69974496881559
23.539059109620872        35.15309573580221        11.983164662543121
21                        43.00000000000001        18.67395897419839
21.288675134594808        43.166666666666686       19.919147657213692
21.577350269189612        43.33333333333336        21.01445247435995
21.866025403784416        43.50000000000003        21.959873425637056
21                        43.33333333333334        19.104320182929424
21.288675134594804        43.500000000000014       20.45596352823959
21.57735026918961         43.666666666666686       21.657723007680378
21                        43.66666666666667        19.626126334453097
21.288675134594804        43.83333333333334        21.084224342057794
21                        44.00000000000001        20.23937742876964
21                        42                       16.918460111822746
21.288675134594808        42.16666666666666        18.120800957419515
21.577350269189612        42.33333333333331        19.166942658825473
21.866025403784416        42.499999999999964       20.05688521604051
21                        42.33333333333334        17.403874483855105
21.288675134594804        42.49999999999999        18.667548090621114
21.57735026918961         42.66666666666664        19.775022553196536
21                        42.66666666666667        17.98904077131336
21.288675134594804        42.83333333333333        19.314047139248828
21.866025403784416        42.83333333333332        20.665719628435347
21.866025403784416        43.16666666666667        21.30004903163423
21.577350269189612        43                       20.38199001837622
22.700598352799652        42.978178436541455       22.049225080418974
22.422407369794573        43.15211895769431        22.07943637278961
22.144216386789495        43.32605947884717        22.04965248786223
22.422407369794573        42.818785624360956       21.428865538872856
22.144216386789495        42.992726145513814       21.394454873902333
22.144216386789495        42.65939281218046        20.764752250746703
21.000000000000004        47.00000000000001        25.500199822387245
21.288675134594808        47.16666666666667        27.284281951717357
21.577350269189612        47.33333333333333        28.69266050958897
21.866025403784416        47.499999999999986       29.72533549600242
21.000000000000004        47.33333333333334        26.045306194636957
21.288675134594808        47.5                     27.809104939634985
21.57735026918961         47.66666666666666        29.197200113174954
21                        47.66666666666667        26.52605919844195
21.288675134594804        47.83333333333333        28.26957455910811
21.866025403784416        47.833333333333314       30.203827913016482
21.866025403784416        48.16666666666664        30.634266082242284
21.577350269189612        47.999999999999986       29.645558781993042
22.702328628492847        47.98054848987674        31.651613738431994
22.423560886923372        48.153698993251155       31.561059283838645
22.144793145353894        48.32684949662556        31.349404705587773
22.423560886923372        47.820365659917826       31.11901880927728
22.144793145353894        47.993516163292234       30.9371925075886
22.144793145353894        47.660182829958906       30.476926061800604
21                        38.00000000000001        11.849441295054513
21.288675134594808        38.166666666666686       12.704259567800895
21.577350269189612        38.33333333333337        13.434892457625129
21.866025403784416        38.50000000000005        14.04133996452689
21                        38.33333333333334        12.203291048004928
21.288675134594804        38.50000000000002        13.091930753412898
21.57735026918961         38.6666666666667         13.856385075898167
21                        38.66666666666667        12.549755405886144
21.288675134594804        38.83333333333335        13.472216543955037
21                        39                       12.888834368697497
21.288675134594808        39.166666666666664       13.817052736372482
21.577350269189612        39.33333333333332        14.623196145936019
21.866025403784416        39.49999999999998        15.307264597387887
21                        39.333333333333336       13.27164904504818
21.288675134594804        39.49999999999999        14.239607036468428
21.57735026918961         39.66666666666665        15.085490069777231
21                        39.666666666666664       13.688438303468283
21.288675134594804        39.83333333333332        14.696135918633907
21.866025403784416        39.83333333333332        15.760269837372741
21.866025403784416        40.166666666666664       16.23030540246795
21.577350269189612        40                       15.535586908824014
21.866025403784416        38.833333333333364       14.44830686398927
21.866025403784416        39.16666666666667        14.870281741609565
21.577350269189612        39.000000000000014       14.232286621837913
22.700122360470512        38.98237578816212        15.505264120124904
22.42209004157515         39.15491719210808        15.472598946214099
22.144057722679783        39.32745859605403        15.406599105301723
22.42209004157515         38.82158385877477        15.03922298135895
22.144057722679783        38.994125262720715       14.97141969498499
22.144057722679783        38.66079192938741        14.551248262826281
21.288675134594804        37.16666666666669        11.747463704817147
21.57735026918961         37.333333333333385       12.37716147194524
21.866025403784416        37.500000000000085       12.93060950131479
21                        37.33333333333333        11.263881101660468
21.288675134594804        37.50000000000003        12.027054589170895
21.57735026918961         37.66666666666673        12.713978338922665
21                        37.66666666666667        11.533189466701877
21.288675134594804        37.833333333333364       12.35358893683576
21.866025403784416        37.833333333333414       13.285726000877386
21.866025403784416        38.16666666666673        13.655969488614659
21.577350269189612        38.00000000000004        13.066871904186533
21.866025403784416        36.83333333333336        12.259093383920433
21.866025403784416        37.16666666666672        12.587232053497097
21.57735026918961         37.00000000000002        12.052247203608779
22.701094316108463        37.98213769530031        14.263377796435007
22.422738012000448        38.154758463533554       14.223545201481146
22.144381707892432        38.327379231766805       14.14953259084496
22.422738012000448        37.82142513020024        13.836496353975075
22.144381707892432        37.994045898433484       13.76332292913603
22.144381707892432        37.66071256510016        13.392240255601612
22.4224140267878          38.48817116115416        14.623074105184875
22.700770330895814        38.31555039292091        14.660719931861362
22.70044634568316         38.648963090541514       15.074682039757901
21.288675134594808        41.16666666666667        16.517641859960108
21.577350269189612        41.33333333333334        17.48889018129173
21.866025403784416        41.50000000000001        18.30551579520529
21                        41.333333333333336       15.887514249526339
21.288675134594804        41.5                     17.04060812728493
21.57735026918961         41.66666666666667        18.03907929762491
21                        41.66666666666667        16.396410676397405
21.288675134594804        41.833333333333336       17.576727403164135
21.866025403784416        41.83333333333333        18.863791322037528
21.866025403784416        42.16666666666664        19.447581128982485
21.577350269189612        41.99999999999999        18.590253838168493
21.866025403784416        40.83333333333334        17.222821441951112
21.866025403784416        41.16666666666667        17.75220294279523
21.577350269189612        41.00000000000001        16.964595137560664
22.69972131035428         40.979177278982405       18.445531198725234
22.421822674830995        41.152784852654946       18.439733132338194
22.143924039307706        41.32639242632747        18.39306133116488
22.421822674830995        40.81945151932161        17.900270320996114
22.143924039307706        40.99305909299414        17.846673499288865
22.143924039307706        40.65972575966081        17.324217018978793
22.70155064030049         41.97817142530971        20.167272534593618
22.423042228128466        42.1521142835398         20.181591603268185
22.144533815956443        42.32605714176988        20.14479583041711
22.423042228128466        41.81878095020648        19.582129421176667
22.14453381595644         41.992723808436565       19.5404126958424
22.144533815956443        41.659390475103244       18.96154384138052
22.422724798961518        42.48544995395038        20.796691589143315
22.70123321113354         42.31150709572029        20.77751608601428
22.700915781966597        42.64484276613087        21.40483360128936
22.42243245147973         41.48578290143071        19.00182170591942
22.700331087003015        41.31217532775817        19.00122583567193
22.700940863651752        41.64517337653394        19.57513961429476
21.288675134594808        46.166666666666686       25.437923020167467
21.577350269189612        46.33333333333336        26.90797962704123
21.866025403784416        46.50000000000002        27.982638399766632
21.000000000000004        46.33333333333334        24.306898450371246
21.288675134594808        46.500000000000014       26.125874013070273
21.577350269189612        46.666666666666686       27.549451741620267
21.000000000000004        46.66666666666667        24.949475531451846
21.288675134594808        46.83333333333334        26.7219722158271
21.866025403784416        46.83333333333334        28.59039362319629
21.866025403784416        47.166666666666664       29.17129265527496
21.577350269189612        47                       28.13448422128023
21.866025403784416        45.833333333333314       26.672400302648942
21.866025403784416        46.16666666666667        27.336365516974908
21.577350269189612        46                       26.302462370843152
22.70129689798819         45.98054626392457        28.20219285457613
22.422873066586934        46.15369750928306        28.220682489376475
22.144449235185675        46.32684875464154        28.14749767110664
22.422873066586934        45.820364175949706       27.55155198994903
22.144449235185675        45.99351542130818        27.489795979997282
22.144449235185675        45.66018208797483        26.81440195735323
21.288675134594808        44.16666666666666        21.729734274847218
21.577350269189612        44.33333333333331        22.97341247352148
21.866025403784416        44.49999999999996        23.97041202479232
21.000000000000004        44.33333333333334        20.85031962227519
21.288675134594808        44.49999999999999        22.36549429918601
21.577350269189612        44.66666666666664        23.63399032869352
21.000000000000004        44.66666666666668        21.423287556837106
21.288675134594808        44.83333333333333        22.96328006458129
21.866025403784416        44.83333333333329        24.644340805708595
21.866025403784416        45.16666666666663        25.31778438304017
21.577350269189612        44.99999999999997        24.30984833490815
21.866025403784416        43.83333333333334        22.612762663922638
21.866025403784416        44.16666666666664        23.282942196974542
21.577350269189612        44                       22.306922593217827
22.70007514903214         44.97911582492293        26.137465000679175
22.4220585672829          45.15274388328194        26.17540832112494
22.144041985533658        45.32637194164095        26.1265009064945
22.4220585672829          44.81941054994861        25.476978192202438
22.144041985533658        44.993038608307614       25.440806655159026
22.144041985533658        44.65970527497428        24.754627200240083
22.422465816934917        45.48655402961582        26.866451939434675
22.70048239868416         45.31292597125681        26.831651186439792
22.700889648336172        45.64673611759069        27.51989380440537
23.534789591089343        45.48775883221672        27.79367505873252
23.25695869338896         45.65202130945268        27.987630646428308
22.979127795688576        45.81628378668862        28.123803245042737
23.256551443736942        45.31821116311879        27.306053423895015
22.97872054603656         45.48247364035474        27.441865108690656
22.978313296384542        45.14866349402086        26.753983404543753
22.701846248671046        43.97885821020154        24.05849285451355
22.423239300375503        44.152572140134346       24.09630053898947
22.14463235207996         44.32628607006715        24.06694026241606
22.423239300375503        43.81923880680104        23.409414524158954
22.14463235207996         43.99295273673384        23.379762341091585
22.14463235207996         43.659619403400534       22.70987471453342
22.4226489338292          44.48599134504148        24.785764652822348
22.701255882124745        44.31227741510867        24.749734144355052
22.700665515578443        44.6456966200158         25.442724859743777
22.422823335085038        43.485678882247676       22.739054229720786
22.701014318090117        43.31173836109481        22.70823856761013
22.70143028338058         43.645298285648174       23.377994492308176
22.70023327383272         39.98385879921922        16.897310903094123
22.42216398381662         40.15590586614615        16.878652733935407
22.14409469380052         40.32795293307308        16.81867286379498
22.42216398381662         39.822572532812806       16.390737214558527
22.14409469380052         39.994619599739735       16.331182159003983
22.14409469380052         39.66128626640639        15.860721779323002
22.421993329323804        40.48767869273388        17.380110851261374
22.700062619339906        40.315631625806944       17.39468298256279
22.699891964847094        40.647404452394674       17.910756414439906
22.42212701269588         39.48874486246044        15.923133930857432
22.700159331591248        39.31620345851449        15.952211415389899
22.700196302711984        39.65003112886686        16.416227009713047
23.532391170696755        40.48978846041691        18.32277144792752
23.2548345505826          40.65291806660541        18.38934530090752
22.97727793046844         40.81604767279391        18.43026521784002
23.255005205075413        40.321145240017685       17.867471381414468
22.97744858496125         40.484274846206176       17.90194086595088
22.977619239454064        40.15250201961845        17.392317866469853
23.537105815814886        44.485929940800965       25.748125458384976
23.25809559355397         44.65032523550829        25.927212114460836
22.979085371293056        44.81472053021561        26.05699196189227
23.258685960100273        44.31690603060116        25.23616174112066
22.979675737839358        44.48130132530848        25.364096704754708
22.98026610438566         44.14788212040135        24.672950873163593
23.257323518645457        44.98426819931354        26.6188572590681
23.53633374090637         44.819872904606214       26.434424304946802
23.535561665997857        45.15381586841147        27.11627417172928
21.288675134594808        51.16666666666667        29.38976023462956
21.577350269189612        51.33333333333333        30.40157376506893
21.866025403784416        51.5                     31.020752262361068
21                        51.33333333333334        27.608581179854102
21.288675134594804        51.5                     29.022074419653702
21.57735026918961         51.66666666666666        30.042932626305507
21                        51.66666666666667        27.23782446949879
21.288675134594804        51.83333333333333        28.66036238551105
21                        52                       26.873041539977454
21.866025403784416        50.83333333333334        31.55634912232918
21.866025403784416        51.16666666666667        31.325289781463475
21.577350269189612        51                       30.673326231201955
21                        55                       21.96518669312444
21.288675134594808        55.166666666666686       22.919935815507937
21.577350269189612        55.33333333333337        23.582593029516374
21.866025403784416        55.50000000000006        23.953158335149876
21.000000000000004        55.33333333333334        21.395114454664334
21.288675134594808        55.50000000000003        22.30831315777279
21.577350269189612        55.6666666666667         22.92941995250641
21.000000000000004        55.66666666666667        20.814431938295748
21.288675134594808        55.83333333333336        21.686080222129164
21.000000000000004        56.00000000000001        20.223139144017573
21.000000000000004        54                       23.986653162800096
21.288675134594808        54.16666666666669        24.923305189877283
21.577350269189612        54.33333333333337        25.592050144756282
21.866025403784416        54.50000000000006        25.992888027437427
21.000000000000004        54.33333333333334        23.291795128372428
21.288675134594808        54.500000000000014       24.242869399779078
21.57735026918961         54.6666666666667         24.926036598987867
21                        54.66666666666667        22.6179729718141
21.288675134594804        54.83333333333335        23.58346948755043
21.866025403784416        54.8333333333334         25.307263696711722
21.866025403784416        55.16666666666673        24.6273537992825
21.577350269189612        55.00000000000004        24.251457597603824
21                        53                       25.43055301927137
21.288675134594808        53.16666666666666        26.67039822642775
21.577350269189612        53.333333333333314       27.51634944272563
21.866025403784416        53.499999999999964       27.968406668165557
21.000000000000004        53.333333333333336       24.980548073642883
21.288675134594808        53.499999999999986       26.130254049065822
21.577350269189612        53.66666666666664        26.886066033630257
21.000000000000004        53.66666666666667        24.499248121485564
21.288675134594808        53.83333333333332        25.558814865175176
21.866025403784416        53.833333333333336       27.319095062118294
21.866025403784416        54.1666666666667         26.660588848542318
21.577350269189612        54.000000000000014       26.243655392957788
22.6978767765663          53.9877461662313         28.26214861359057
22.420592985639008        54.15849744415422        27.591671762328794
22.143309194711712        54.32924872207714        26.835251566944525
22.420592985639008        53.82516411082086        28.262621970335815
22.143309194711712        53.995915388743775       27.504577081500543
22.143309194711712        53.66258205541041        28.164707988527184
21.866025403784416        55.83333333333339        23.267679534495038
21.866025403784416        56.16666666666672        22.596911755811078
21.866025403784416        56.50000000000005        21.94085499909821
21.577350269189612        56.00000000000004        22.267128821480075
21.577350269189612        56.33333333333337        21.619548712424834
21.288675134594808        56.166666666666686       21.046976760731326
21                        56.33333333333334        19.683748369019288
21.288675134594804        56.500000000000014       20.470987805235048
21.57735026918961         56.6666666666667         21.006961576430566
21                        56.666666666666664       19.19926005325532
21.2886751345948          56.83333333333334        19.949901308972983
20.999999999999996        56.99999999999999        18.769674196725447
21.288675134594804        57.166666666666686       19.332601659882627
21.57735026918961         57.333333333333364       19.758890093749372
21.866025403784416        57.50000000000005        20.048539498325127
21                        57.33333333333333        18.045685895124628
21.288675134594804        57.500000000000014       18.668993244610622
21.577350269189612        57.6666666666667         19.155661564805854
21                        57.666666666666664       17.40175350095102
21.288675134594808        57.83333333333334        18.085440736765833
21.000000000000004        58                       16.837877014204853
21.866025403784416        56.833333333333385       21.287978750481024
21.866025403784416        57.166666666666714       20.65720691689029
21.57735026918961         57.00000000000003        20.37187362757691
22.699793345687883        56.98833269736967        22.113486171497097
22.42187069838673         57.15888846491313        21.469936337516167
22.143948051085573        57.329444232456595       20.781620779792142
22.42187069838673         56.825555131579804       22.117626783000865
22.143948051085573        56.99611089912326        21.40979971181713
22.143948051085573        56.66277756578992        22.060083058867907
22.70097563141942         48.98061020132001        32.690568775174285
22.42265888887442         49.15374013421332        32.49570717130903
22.144342146329418        49.326870067106626       32.16961378008597
22.42265888887442         48.82040680088           32.25615572664487
22.144342146329418        48.99353673377331        31.968189005475768
22.144342146329418        48.66020340043998        31.698182802813307
22.423109887898896        48.487052897065574       31.94147444952932
22.70187762946837         48.31390239369116        32.0636659725877
22.701426630443898        48.64725629750558        32.4099843181685
22.702654947314173        49.98230926919037        33.058008902067336
22.423778432804255        50.15487284612692        32.75002241421029
22.144901918294337        50.32743642306346        32.30199620850739
22.423778432804255        49.821539512793564       32.747661717732974
22.144901918294334        49.99410308973011        32.347221755207904
22.144901918294337        49.660769756396746       32.29908828421246
22.42321866083934         49.48763982350344        32.66154091321773
22.701535403384337        49.314509890610125       32.89276175486508
22.702095175349253        49.648409579900246       33.015241797162645
22.70328652988029         50.982787353208174       32.70915895417318
22.424199487848334        51.15519156880545        32.27182279862538
22.145112445816373        51.32759578440272        31.709020568021373
22.424199487848334        50.82185823547212        32.50992465428263
22.145112445816373        50.994262451069396       31.980340255400925
22.145112445816373        50.66092911773606        32.17818176454443
22.42398896032629         50.48836554079952        32.67030848503607
22.70286547483621         50.31580196386297        33.02239548768172
22.70307600235825         50.64929465853557        32.906112171717126
23.538663125737152        50.48240084854479        33.35904753064617
23.26020426045153         50.64919635009925        33.24603156867228
22.98174539516591         50.815991851653706       33.02940204318125
23.259993732929495        50.31570365542665        33.36059029291383
22.981534867643873        50.482499156981106       33.18515801407382
22.98132434012183         50.149006462308506       33.260244083387505
23.8025921607199          73.33662008199366        7.23173183779503
24.082041790512058        73.16775046690461        7.397033612430828
24.361491420304223        72.99888085181556        7.560437855495917
24.079302413135032        73.50138593172284        7.268658750046471
24.358752042927193        73.33251631663379        7.429243904451011
24.356012665550168        73.66615178145202        7.301313106274312
24.08685364061528         72.83131525364007        7.5307252030267104
23.80740401082312         73.00018486872911        7.362300888654254
23.81221586092634         72.66374965546457        7.496400067271608
25.16093630903086         76.17635469304945        6.671532369994278
24.867847493025234        76.01379304847003        6.640090028382443
24.57475867701961         75.85123140389061        6.605420624275429
25.159640065218046        75.83404485709946        6.784413236457809
24.86655124921242         75.67148321252004        6.7533001178057575
25.158343821405236        75.49173502114948        6.899085306340102
24.61570161206381         75.16916313997636        6.846933054708717
24.88702271673452         75.33044908056291        6.874458906330363
24.59523014454171         75.51019727193349        6.725144280922505
24.6197413596106          74.83560336979791        6.963456949518037
24.895102211828107        74.663329540206          7.108802073163378
25.170463064045613        74.4910557106141         7.252543122411486
24.891062464281312        74.99688931038446        6.990402111052859
25.16642331649882         74.82461548079256        7.1322670929997125
25.162383568952023        75.15817525097101        7.014447820975964
24.898066472088125        74.32729955583282        7.2303953832445576
24.622705619870615        74.49957338542472        7.082971653061839
24.625669880130634        74.16354340105153        7.205096162762698
24.62699445284829         73.83363484745178        7.3274443999763985
24.90071561752343         73.66748244863331        7.476622215906486
25.17443678219858         73.50133004981484        7.624178908756281
24.899391044805775        73.99739100223306        7.3520145113585045
25.17311220948092         73.83123860341459        7.497311736873933
25.171787636763266        74.16114715701434        7.373433141425649
24.90345499490046         73.33384698381508        7.606288328875683
24.629733830225312        73.49999938263355        7.454611279115241
24.632473207602338        73.16636391781532        7.585041311122265
24.634968043570353        72.8388996220242         7.716387875752073
24.90844466683648         72.67891839223284        7.870502194028328
25.181921290102608        72.51893716244149        8.022780810324681
24.90594983086847         73.00638268802396        7.7366526100124196
25.179426454134596        72.8464014582326         7.886428206922755
25.176931618166584        73.17386575402372        7.7535609063999456
23.807977402650607        70.66789056964978        8.362362884587514
24.086301094479186        70.50525901623183        8.552590043556862
24.364624786307765        70.34262746281388        8.740145177909305
24.08637743707333         70.83864053188599        8.392791359203077
24.364701128901913        70.67600897846803        8.576415025331748
24.364777471496062        71.00939049412219        8.417745538493206
24.08752371538934         71.17107096157957        8.238642006293997
23.810269959282618        71.33275142903693        8.057145125795095
23.80912368096661         71.00032099934336        8.207452768642543
24.90964390522436         72.3487796905127         8.008701573533166
24.63616728195823         72.50876092030404        7.851810491403568
24.3626906586921          72.6687421500954         7.69308370729429
24.63736652034611         72.1786222185839         7.990952687958462
24.36388989707998         72.33860344837524        7.829449139995758
24.365089135467862        72.0084647466551         7.969534153600375
23.81037384727322         71.66577617988125        7.910490040466449
24.08762760337994         71.50409571242386        8.08843890763921
24.36488135948666         71.34241524496649        8.263994426512228
24.087731491370537        71.83712046326816        7.942583126001184
24.364985247477257        71.67543999581079        8.114590631547923
23.81341509931422         72.33361095374441        7.6302949789735575
24.08925211739104         72.17103785019975        7.800985547430155
24.088052879003158        72.50117655191991        7.6639955847768295
23.81189447329372         71.99969356681282        7.768385762992421
21.288675134594808        58.16666666666667        17.56989518111513
21.577350269189612        58.33333333333334        18.056597742221776
21.866025403784416        58.500000000000014       18.297984697524356
21                        58.33333333333333        16.298064228745112
21.288675134594804        58.5                     17.027453255212677
21.57735026918961         58.66666666666667        17.5115266758764
21                        58.66666666666666        15.790082440041823
21.2886751345948          58.83333333333333        16.51684232606613
20.999999999999996        58.999999999999986       15.313931648093877
21.866025403784416        57.83333333333337        19.44801436550557
21.866025403784416        58.16666666666669        18.86449609857187
21.577350269189612        58.000000000000014       18.597626220570664
22.69760121971062         57.987154203563456       20.223231228617806
22.420409281068554        58.15810280237565        19.616078444634848
22.143217342426485        58.329051401187826       18.974329600937033
22.420409281068554        57.82476946904232        20.22082544587328
22.143217342426485        57.99571806785451        19.559958802080114
22.143217342426485        57.66238473452118        20.162594869109057
22.421139989727642        57.49182896697773        20.8374656772991
22.699062637028796        57.321273199434266       21.467570761746163
22.698331928369708        57.65421370149886        20.837485780786473
22.14480145380646         58.66276706057815        18.410134079173474
22.421993392448528        58.49181846176596        19.03760016343825
22.699185331090597        58.32086986295377        19.630470187988166
22.423577503828504        58.825534121156274       18.477432479818276
22.70076944247057         58.654585522344085       19.056019744935156
22.702353553850546        58.9883011817344         18.49987989945843
23.53498955589356         58.488043510724644       20.012821001402568
23.257444221879226        58.6547960677279         19.534167652746653
22.979898887864884        58.82154862473115        19.02985395209864
23.25586011049925         58.321080408337586       20.11240805873639
22.978314776484908        58.487832965340836       19.597044077831708
22.976730665104935        58.15411730595052        20.182544801141503
23.530205195400143        68.4913477078138         9.38423851997567
23.25215546732486         68.65654274414769        9.153558144343396
22.97410573924958         68.82173778048157        8.91886949994527
23.25340995895498         68.32283412342645        9.346037323751204
22.975360230879698        68.48802915976032        9.105429866586224
22.976614722509815        68.15432053903908        9.298580193166053
23.25547204112939         68.99417475969582        8.967478365155033
23.533521769204672        68.82897972336193        9.192439539200173
23.5368383430092          69.16661173891006        9.007108673105936
24.089053038806043        68.83665977946723        9.435132601727629
23.812945690907622        69.00163575918864        9.22255507847372
23.809629117103093        68.66400374364052        9.412916483631863
23.530260798888584        67.49544563701755        9.9942450144016
23.253447027947274        67.65889940956228        9.747814772307986
22.976633257005965        67.822353182107          9.497022143580843
23.255444898399666        67.32612319525008        9.961944774360116
22.978631127458353        67.48957696779479        9.704367080731
22.98062899791075         67.15680075348259        9.919359018158314
23.253428493451125        67.99086676649435        9.543314030078704
23.530242264392434        67.82741299394964        9.783685480357931
23.53022372989629         68.15938035088172        9.580349982215882
25.575209981904095        78.51794388950984        5.999578453943994
25.787604990952048        78.75897194475492        5.919596203853487
26                        79                       5.799627304855697
25.454271657618712        78.75897194475492        5.840892301892567
25.666666666666664        79                       5.739089798253361
25.33333333333333         79                       5.666000409581349
25.575209981904095        78.18461055617651        6.129442013399787
25.787604990952048        78.09230527808825        6.2174179608514955
26                        78                       6.303501897482288
25.787604990952048        78.42563861142159        6.090562272881014
26                        78.33333333333333        6.179654080997172
26                        78.66666666666666        6.011695883455068
25.545774831756667        77.91964026491834        6.212236175651262
25.51633968160924         77.65466997366016        6.292090986764322
25.75816984080462         77.82733498683008        6.299161961131819
25.516339681609246        77.32133664032685        6.399804422655784
25.758169840804626        77.16066832016341        6.515518738394897
26.000000000000004        77                       6.629431921597302
25.75816984080462         77.49400165349675        6.40792897390588
26                        77.33333333333333        6.521965828510727
26                        77.66666666666666        6.413322487139167
25.72074418428123         76.8395548429998         6.60914923169908
25.478914025085842        77.00022316316323        6.492917690562961
25.441488368562446        76.67910968599962        6.586152826816548
25.441488368562446        76.34577635266629        6.694455473161376
25.720744184281223        76.17288817633315        6.8265825155006885
26                        76                       6.956823833967587
25.720744184281227        76.50622150966647        6.717267524761268
26                        76.33333333333333        6.846496498833685
26                        76.66666666666666        6.737365861376906
25.719447940468413        75.83057834038317        6.940180910091792
25.440192124749636        76.0034665167163         6.806799501979228
25.438895880936823        75.66115668076631        6.920934734215954
25.438895880936823        75.327823347433          7.03444543054765
25.719447940468406        75.1639116737165         7.167981009286879
25.999999999999996        75                       7.2996920425577345
25.719447940468406        75.49724500704983        7.052964672233616
25.999999999999993        75.33333333333333        7.1831700647829315
25.999999999999996        75.66666666666666        7.068880661919625
25.723487688015204        74.83035190353804        7.286615017266856
25.44293562848361         74.99426357725453        7.1514436918555555
25.44697537603041         74.66070380707608        7.270898710551431
23.808901313859614        68.33105557315159        9.608308542672427
24.087597432319086        68.17076343848937        9.828839801643923
24.366293550778554        68.01047130382716        10.045832296889992
24.088325235562564        68.5037116089783         9.628665678206316
24.367021354022032        68.34341947431608        9.840876109055454
24.36774915726551         68.67636764480501        9.64256096817978
24.087615966815235        67.83879608155729        10.035890286289698
23.808919848355764        67.9990882162195         9.80988951611553
23.808938382851906        67.66712085928742        10.018694525460141
22.98273424949392         66.82535155826582        10.141554712418028
23.259655401566008        66.66322480481652        10.411176024005623
23.5365765536381          66.50109805136724        10.675351680559038
23.257550149982837        66.9946740000333         10.182469449685994
23.534471302054925        66.832547246584          10.440134226179437
23.532366050471754        67.16399644180078        10.213098670793585
25.184673536430765        68.52041052591063        10.03827878001077
24.91260801112351         68.68337895570508        9.845403894945477
24.640542485816248        68.84634738549951        9.649606593029526
24.91188020788003         68.35043078521615        10.045798661726751
24.639814682572773        68.51339921501058        9.845641023378622
24.63908687932929         68.18045104452165        10.04831650068653
24.638941145688246        67.84696304597402        10.25864232441527
24.911588740597935        67.68345478812087        10.467876906355357
25.18423633550762         67.51994653026773        10.673536042710197
24.911734474238983        68.01694278666851        10.253318743155393
25.18438206914867         67.85343452881536        10.454745540039179
25.184527802789717        68.186922527363          10.242993119139312
25.182129626372753        70.51689015763584        8.939686034875935
24.909678908080522        70.68105693646463        8.767851597547326
24.637228189788292        70.8452237152934         8.593871432086415
24.909602565486377        70.34767542081048        8.933779898367668
24.637151847194144        70.51184219963926        8.756170325915912
24.6370755046             70.17846068398511        8.923529885484285
24.64038073160784         69.17883746730777        9.45971551679817
24.912446256915096        69.01586903751333        9.651591748241612
25.18451178222235         68.85290060771888        9.840545562834453
24.912284502706683        69.34835911932159        9.463931405952025
25.18435002801394         69.18539068952714        9.648964150072246
25.184188273805532        69.5178807713354         9.46353454172415
24.63776172041093         69.8454575552183         9.096366255424883
24.910974997108227        69.68166916327685        9.281232437257628
24.910288781297304        70.01467229204366        9.104783755493672
25.183502057994602        69.85088390010222        9.283473548136858
25.18281584218368         70.18388702886902        9.108857379187464
24.63907122600938         69.51214751126304        9.275124063329383
24.637474575141283        71.17892528246108        8.436248370429146
24.90992529343351         71.0147585036323         8.606924031097293
25.18237601172574         70.85059172480351        8.775453963633113
24.9101716787865          71.34846007079997        8.450816070156932
25.18262239707873         71.18429329197119        8.616041497900017
25.182868782431722        71.51799485913885        8.461448637676623
24.637682351122482        71.84497478414968        8.135505834146883
24.910275566777102        71.68148482164426        8.299477328839004
24.90995973600073         72.01513225607849        8.152010556045774
25.182552951655346        71.85164229357306        8.311068238278615
25.182237120878977        72.18528972800728        8.164845629161228
24.63757846313188         71.51195003330538        8.283703443779705
23.25785665602925         66.32971681406778        10.647796664585924
22.98093550395716         66.49184356751707        10.371124938291684
22.704014351885068        66.65397032096635        10.089007556963317
22.9791367584204          66.15833557676831        10.609111546167995
22.702215606348307        66.3204623302176         10.319943750133096
22.70041686081155         65.98695433946885        10.55929632530547
21                        66                       8.81530192106154
21.288675134594808        66.16666666666669        9.142163024250417
21.577350269189612        66.33333333333334        9.399270566519839
21.866025403784416        66.50000000000001        9.586624547869585
21                        66.33333333333334        8.579743822723728
21.288675134594804        66.5                     8.925712426648744
21.57735026918961         66.66666666666667        9.201927469653967
21                        66.66666666666667        8.382918208548663
21.288675134594804        66.83333333333334        8.747994313209478
21.866025403784416        66.83333333333336        9.375021776890147
21.866025403784416        67.16666666666669        9.167290111424236
21.577350269189612        67.00000000000001        9.002131269022433
22.425883866209357        66.8249855411434         9.79134312294983
22.145954634996887        66.99582610390505        9.484343072059469
22.145954634996887        66.66249277057172        9.698055390307571
22.14415588946013         66.32898477982297        9.919946207689895
22.42228637513584         66.1579695596459         10.24417013350182
22.424085120672597        66.49147755039465        10.013548437224554
21.288675134594808        65.16666666666666        9.76718925556445
21.577350269189612        65.33333333333333        10.07261941230924
21.866025403784416        65.49999999999999        10.278799922525922
21                        65.33333333333334        9.177524017928505
21.288675134594804        65.5                     9.561378389936175
21.57735026918961         65.66666666666666        9.845983115415958
21                        65.66666666666667        8.995121507518407
21.288675134594804        65.83333333333333        9.358150448261185
21.866025403784416        65.83333333333334        10.035547208565092
21.866025403784416        66.16666666666667        9.804822083679683
21.577350269189612        66                       9.616363046430411
21.866025403784416        64.83333333333334        10.788251920396736
21.866025403784416        65.16666666666667        10.527025973079592
21.577350269189612        65                       10.32873570627504
22.42228637513584         65.82463622631258        10.485673511419275
22.144155889460126        65.99565144648962        10.149796664553588
22.14415588946013         65.66231811315627        10.392174710492759
22.70094177936584         64.98420081693001        11.339624129697528
22.422636320838702        65.15613387795335        10.999193329278409
22.14433086231156         65.32806693897666        10.64558526022119
22.422636320838702        64.82280054462002        11.2693080918933
22.14433086231156         64.99473360564335        10.90475566680544
22.14433086231156         64.66140027231002        11.176925970153167
22.42246134798727         65.49038505213295        10.737556325045558
22.70076680651441         65.31845199110963        11.069760670960257
22.70059183366298         65.65270316528924        10.809651402829552
23.535971496581485        65.49530138516666        11.439765209894148
23.257453284658176        65.65918570326738        11.15239357061919
22.978935072734863        65.82307002136812        10.85890394242289
23.257628257509605        65.32493452908778        11.419220816042607
22.979110045586292        65.48881884718851        11.117495103896639
22.97928501843772         65.1545676730089         11.385840455977068
23.25765497034371         65.99445125866758        10.895513262601245
23.53617318226702         65.83056694056684        11.175796990113264
23.53637486795256         66.16583249596704        10.920992480334839
22.978781291031474        64.82047842851026        11.664487568193843
23.256620802697103        64.65675604009049        11.981926961459239
23.534460314362732        64.49303365167073        12.291942309494045
23.257124530103354        64.99084528458914        11.69519278091419
23.534964041768983        64.82712289616936        11.997121060620618
23.535467769175234        65.161212140668          11.713062027420762
21.866025403784416        58.83333333333335        17.753479047453784
21.866025403784416        59.16666666666668        17.229463617319325
21.866025403784416        59.50000000000001        16.725938407121102
21.57735026918961         59                       16.984658552999175
21.57735026918961         59.33333333333333        16.47828065005818
21.2886751345948          59.16666666666666        16.00761173038248
22.423577503828504        59.15886745448961        17.937484869817535
22.14480145380646         59.329433727244805       17.346171039038275
22.14480145380646         58.996100393911476       17.867907449138148
21                        59.33333333333333        14.915223551597093
21.288675134594804        59.5                     15.569534115517005
21.57735026918961         59.66666666666667        16.000833516824574
21                        59.666666666666664       14.562791808663262
21.288675134594804        59.833333333333336       15.177732854215039
21                        60                       14.25663641929283
21.288675134594808        60.166666666666664       14.727482188749992
21.577350269189612        60.333333333333314       15.077927498735109
21.866025403784416        60.49999999999997        15.307972349247846
21                        60.333333333333336       13.725684628234202
21.288675134594804        60.499999999999986       14.245322016177454
21.57735026918961         60.66666666666664        14.644558944648104
21                        60.66666666666666        13.280019616186815
21.288675134594804        60.833333333333314       13.848448622615713
21                        60.99999999999999        12.919641383150454
21.866025403784416        59.833333333333336       16.232269368534027
21.866025403784416        60.16666666666666        15.759614015909829
21.577350269189612        60                       15.528873664798624
21.288675134594808        61.16666666666665        13.440643610914833
21.577350269189612        61.3333333333333         13.818504992557264
21.866025403784416        61.499999999999964       14.053225528077748
21                        61.33333333333333        12.532105060534459
21.288675134594804        61.49999999999998        13.05717884029554
21.57735026918961         61.666666666666636       13.439111773934671
21                        61.66666666666666        12.157267030173946
21.288675134594804        61.833333333333314       12.686412361931726
21.866025403784416        61.83333333333333        13.658733978182093
21.866025403784416        62.1666666666667         13.286033244846433
21.577350269189612        62.00000000000001        13.062767332297152
21.866025403784416        60.83333333333331        14.869387393898396
21.866025403784416        61.16666666666663        14.451138453508547
21.577350269189612        60.99999999999997        14.221363961122995
21.288675134594808        63.16666666666667        11.440623650738722
21.577350269189612        63.33333333333335        11.739125515283494
21.866025403784416        63.50000000000003        11.944846784005783
21                        63.33333333333333        10.700340471928913
21.288675134594804        63.5                     11.111462728798525
21.57735026918961         63.666666666666686       11.429804389845541
21                        63.666666666666664       10.395363088400499
21.288675134594804        63.83333333333334        10.826325141772354
21.866025403784416        63.833333333333364       11.635766320081565
21.866025403784416        64.16666666666669        11.341643313572106
21.577350269189612        64.00000000000001        11.141450584635836
21.866025403784416        62.833333333333385       12.588765977206183
21.866025403784416        63.16666666666671        12.258673795851227
21.577350269189612        63.00000000000003        12.053220373216257
22.700590911672503        62.98801796320889        13.193464678650829
22.42240240904314         63.15867864213928        12.790701506357458
22.14421390641378         63.329339321069654       12.374495541475738
22.42240240904314         62.82534530880595        13.134316183435406
22.14421390641378         62.996005987736325       12.703216385937408
22.14421390641378         62.66267265440301        13.048202399908698
22.69778403107587         63.9840157827167         12.211177636711161
22.42053115531205         64.15601052181114        11.841225524835055
22.143278279548234        64.32800526090558        11.458325567423804
22.42053115531205         63.82267718847781        12.145030911985353
22.143278279548234        63.994671927572256       11.749811035546303
22.143278279548234        63.66133859423892        12.05625396108356
22.421583738075377        64.48940553321557        11.54932659948219
22.69883661383919         64.31741079412114        11.908779383276013
22.699889196602516        64.65080580552558        11.618261547604895
22.421466782177596        63.49067791530854        12.461637835549835
22.69965528480696         63.32001723637816        12.853578917427598
22.698719657941414        63.65201650954743        12.52614990344767
23.255568219933778        64.32336102868605        12.279467213221789
22.97772870826815         64.48708341710582        11.952576403028775
22.976676125504824        64.15368840570137        12.252545655627621
23.529477522447095        63.49240085122643        13.243272499832118
23.252246358656688        63.65627249505653        12.908168775048189
22.97501519486628         63.82014413888661        12.564137154007835
23.253181985522232        63.32427322188725        13.241958900701983
22.97595082173182         63.488144865717345       12.888518350202931
22.97688644859737         63.15614559254807        13.22535629364172
23.25390728929523         63.98981676187129        12.587699664355508
23.53113845308564         63.82594511804119        12.913925776827188
23.532799383724186        64.15948938485596        12.596815713381108
22.70165297770396         59.988053340228895       16.940239532398724
22.423110453064115        60.15870222681926        16.42052514388681
22.144567928424266        60.329351113409615       15.876436082836626
22.423110453064115        59.82536889348594        16.91087335424586
22.144567928424266        59.99601778007629        16.347431021346974
22.144567928424266        59.66268444674297        16.839439645819986
22.423343978446308        59.49211817398778        17.414482517390557
22.70212002846835         59.32155190123257        17.960606587822433
22.701886503086158        59.65480262073073        17.44072646546905
22.69830513564714         60.985313809905996       15.545313046091218
22.420878558359565        61.15687587327066        15.065602828243732
22.14345198107199         61.32843793663531        14.568240322239205
22.420878558359565        60.82354253993733        15.49971989191582
22.14345198107199         60.99510460330198        14.984255316790623
22.14345198107199         60.66177126996865        15.420606326301531
22.42199450571184         60.49112238337829        15.951543392019339
22.700537030351686        60.320473496787926       16.45810578519922
22.699421082999415        60.652893653346965       15.993130289763382
22.703887265488916        61.98936787809027        14.298101841910546
22.424599978254083        62.15957858539353        13.858503243030626
22.14531269101925         62.3297892926968         13.404177071750734
22.424599978254083        61.82624525206017        14.24524055585415
22.14531269101925         61.99645595936343        13.773000686550194
22.14531269101925         61.66312262603006        14.163615117909922
22.42350119364861         62.49246194709974        13.489233467218433
22.702788480883445        62.32225123979647        13.915536962128527
22.701689696277974        62.65513460150268        13.547324574375345
22.422739268306824        61.49156056266541        14.647040478018395
22.700165845594398        61.31999849930075        15.112813549970163
22.702026555541657        61.65468318869551        14.697076481909917
23.539832838196542        62.492540890617754       14.31823595071639
23.260085529355198        62.657699914814806       13.954046216377792
22.98033822051385         62.82285893901185        13.579122459022622
23.26118431396067         62.3248165531086         14.330472386330147
22.98143700511932         62.48997557730564        13.944265491861144
22.982535789724793        62.157092215599434       14.323761016728271
23.256633757438713        62.99098656835103        13.591100521064707
23.536381066280057        62.82582754415398        13.946110725471181
23.532929294363576        63.1591141976902         13.587789575176444
23.537265865664363        61.49353399013931        15.514324578087015
23.259472998939216        61.658811952789634       15.12233884793875
22.981680132214066        61.82408991543995        14.716931269213239
23.257612288991957        61.32412726339488        15.544212077200282
22.979819422266807        61.48940522604519        15.127355203843889
22.97795871231955         61.15472053665044        15.554541566535015
23.260328656449943        61.99181425294911        14.718916041463615
23.53812152317509         61.82653629029879        15.100649217621715
23.538977180685816        62.15953859045827        14.70195300849808
23.52958511538863         60.49167197719343        16.85347708121114
23.252491788808136        60.65621925476429        16.4337954729683
22.975398462227638        60.82076653233514        15.997740794594879
23.25360773616041         60.32379909820526        16.904966186075214
22.976514409579913        60.4883463757761         16.457234772984478
22.977630356932185        60.15592621921707        16.933887003137745
23.255052038900047        60.99017325907958        15.980553628511155
23.53214536548054         60.82562598150872        16.390192620357045
23.534705615572452        61.15957998582401        15.94380845264895
24.36357350020753         61.012616523479615       16.585239377019963
24.088137622026476        61.17292234569952        16.241948299715645
23.81270174384542         61.333228167919415       15.88497670007131
24.085577371934566        60.838968341384216       16.688735106420893
23.81014149375351         60.99927416360411        16.323112040704956
23.8075812436616          60.665320159288825       16.778147674484657
24.638184914240007        25.845243145535818       7.212000484111108
24.91230514957015         25.680371755111715       7.237266875136715
25.186425384900303        25.515500364687608       7.259323351546747
24.91024688643914         26.01430265906164        7.359356318884611
25.184367121769288        25.849431268637534       7.380710111147877
25.182308858638272        26.183362172587465       7.505159571519534
24.908290546612104        25.346217023341303       7.115938299162076
24.634170311281952        25.511088413765407       7.090116773960069
24.6301557083239          25.176933681995          6.970867027464026
24.62264299363665         24.203540975136583       6.6382453923431886
24.893696208532575        24.040957725183787       6.66588712007642
25.1647494234285          23.878374475230995       6.69078855597907
24.896523910288437        24.371687656612046       6.776572326312143
25.167577125184366        24.209104406659254       6.8011188651514995
25.17040482694023         24.539834338087516       6.913136951275852
25.175745012926924        24.865056346954212       7.026140497548111
25.181085198913614        25.190278355820908       7.141535964305103
24.89761017463872         24.69577300560791        6.886439594416144
24.90295036062541         25.020995014474607       6.999992986546812
24.624815522337208        24.8517116731283         6.856763789475086
24.62372925798693         24.52762632413244        6.7466141569476505
23.81458920213364         29.664297799917975       8.52497566244724
24.091234219732662        29.5036164187278         8.558332210080676
24.367879237331685        29.342935037537625       8.586052563637267
24.091057650101128        29.83646959908804        8.723111247434158
24.36770266770015         29.675788217897868       8.74985396399608
24.367526098068616        30.008641398258113       8.918726696528937
24.08951920784899         30.169002817172945       8.8925122487332
23.811512317629365        30.329364236087777       8.86023774406571
23.8130507598815          29.996831018002872       8.689894345022964
24.640109750497263        29.17972797547521        8.606247518669047
24.912294774184495        29.01591312436136        8.621842997123778
25.184479797871724        28.852098273247513       8.633412539627491
24.9121636940313          29.349374093773037       8.783099885439501
25.184348717718528        29.18555924265919        8.793264517749233
25.184217637565332        29.51902021207086        8.957879595763558
24.911987124399765        29.68222727413328        8.949185662542337
24.63975661123419         29.845434336195694       8.936134696130864
24.639933180865725        29.512581155835452       8.768655441312838
23.54020968857623         33.488549027657854       10.671019689410814
23.26154424588311         33.65330442198326        10.639005253645248
22.982878803189987        33.818059816308654       10.595398365165119
23.260438500406096        33.319375860079006       10.40063958668995
22.98177305771297         33.4841312544044         10.356121075704293
22.980667312235955        33.150202692500145       10.125235148815664
23.261149993413383        33.98570623493522        10.883424074883157
23.539815436106505        33.82095084060981        10.913480824350865
23.539421183636783        34.153352653561775       11.165457192732667
24.639679875992506        30.177395985795243       9.108743483630224
24.911910389158077        30.014188923732824       9.120020473011133
25.184140902323648        29.850981861670405       9.126940429201898
24.911833653916393        30.346150573332373       9.296306918092835
25.184064167081964        30.182943511269954       9.301452897253032
25.18398743184028         30.514905160869503       9.481416999917018
24.910957900232745        30.680372730485832       9.47936053168338
24.63792836862521         30.84584030010216        9.472496827558283
24.364898837017673        31.011307869718486       9.460825887541729
24.638804122308855        30.511618142948702       9.287652983918338
24.36577459070132         30.677085712565027       9.27419181385241
24.366650344384965        30.34286355541157        9.093492083514812
23.810636563945714        30.663586393241236       9.037641795327307
24.088643454165343        30.5032249743264         9.068596967856854
24.08776770048169         30.837447131479863       9.250616030332283
23.539541871628792        31.486684659583904       9.376052767786723
23.260809670936773        31.651546087446526       9.335279852266641
22.982077470244754        31.816407515309145       9.284825405664309
23.25972118367281         31.317765219543716       9.142460635170453
22.980988982980783        31.482626647406335       9.09167482345864
22.97990049571682         31.148845779503525       8.90503468593583
23.257709035599788        30.985445551349947       8.956962254899338
23.535517575482753        30.82204532319637        9.000371727683042
23.53752972355577         31.154364991390135       9.185088256103054
24.089779848554713        31.169766799673628       9.438897566679842
23.814660860091752        31.328225729628763       9.410639860094877
23.812648712018735        30.995906061434997       9.221016836079237
23.538500923339644        32.48758737591007        9.98787478218948
23.2592993235817          32.65206809224715        9.950707859095747
22.98009772382376         32.816548808584216       9.903018390295184
23.260115705410673        32.318814564997304       9.738285326121751
22.98091410565273         32.48329528133437        9.689900842823436
22.981730487481702        32.15004175408453        9.483890208051703
23.26046268817372         31.98518032622191        9.533116195292786
23.53919488886574         31.82031889835929        9.572660651451839
23.538847906102692        32.15395313713468        9.776601322919444
23.259868911993898        32.98572197616307        10.171533741354782
23.539070511751838        32.821241259825996       10.207309788187068
23.539640100164032        33.154895143741925       10.435024757260791
23.815077965619817        31.6613473710997         9.606775195616065
24.090196954082778        31.50288844114456        9.633412882624397
24.365315942545735        31.34442951118942        9.653721183909703
24.09061405961084         31.836010082615495       9.834451153268562
24.3657330480738          31.677551152660357       9.853139434977235
24.36615015360186         32.010672794131295       10.059080640744044
24.09026707684779         32.16964432139089        10.04253445794222
23.814384000093717        32.32861584865048        10.018799171757385
23.814730982856766        31.99498160987509        9.809120789785537
23.815086006092248        32.66163180081645        10.236279265517359
24.09096908284632         32.502660273556856       10.257923328230365
24.36685215960039         32.34368874629726        10.272378287560356
24.091671088844848        32.83567622572282        10.480893919893036
24.36755416559892         32.676704698463226       10.493257655751252
24.36825617159745         33.0097206506292         10.72171874531679
24.092240677257045        33.16933010963875        10.712592976457705
23.81622518291664         33.3289395686483         10.695693291155694
23.81565559450444         32.99528568473237        10.461846296798322
25.999999999999996        23                       6.630071940201194
25.708619599653694        22.83525960588843        6.501423513862278
25.41723919930739         22.670519211776863       6.370384680640909
26                        22.666666666666668       6.522471083231878
25.708619599653698        22.501926272555096       6.393729030242072
26                        22.333333333333336       6.413168306548723
25.720640573890876        23.18254818126758        6.616622360154212
25.44128114778176         23.36509636253516        6.60064705467342
25.429260173544574        23.01780778715601        6.485346148989997
25.999999999999996        24.999999999999996       7.2995853020812165
25.728808461633434        25.171833454895868       7.288659240740652
25.45761692326687         25.343666909791736       7.275238590562468
25.72346827564674         24.846611446029172       7.172613588787687
25.452276737280176        25.01844490092504        7.158322070965247
25.446936551293483        24.693222892058344       7.043797471852622
26                        24                       6.956741777390694
25.720640573890883        23.849214847934245       6.83389303565124
25.44128114778176         23.69842969586849        6.709027784440531
26                        23.666666666666664       6.8464324437654875
25.720640573890876        23.515881514600913       6.724548003955122
25.999999999999996        23.333333333333332       6.737542498035653
25.44693655129349         24.359889558725012       6.930148423221753
25.723468275646745        24.179944779362508       6.944683365260062
25.72346827564674         24.51327811269584        7.0575458442701064
25.999999999999996        24.333333333333332       7.068817686779888
25.999999999999993        24.666666666666664       7.183098861676729
25.44410884953762         24.02915962729675        6.818744215355165
25.999999999999996        28                       8.484104386079999
25.728203626008305        28.172879101278617       8.485226777699353
25.45640725201661         28.345758202557228       8.48329986947212
25.727921012631686        27.838755134308997       8.337235540994941
25.45612463863999         28.01163423558761        8.333746216303842
25.455842025263372        27.677510268617993       8.188393891496013
25.45761692326687         25.67700024312507        7.396194211858916
25.72880846163343         25.5051667882292         7.4086170581202975
25.999999999999993        25.33333333333333        7.418545315544224
25.72880846163343         25.838500121562532       7.531404804101815
25.999999999999993        25.66666666666666        7.540335257608938
25.999999999999996        25.999999999999996       7.664955128275527
25.72675019850242         26.172431025512463       7.656917891064284
25.453500397004838        26.344862051024926       7.646156759193071
25.45555866013585         26.010931147075          7.51964413514073
25.453500397004845        26.678195384358265       7.776324227918197
25.72675019850242         26.505764358845795       7.785889971395537
25.999999999999996        26.33333333333333        7.792731820212714
25.726750198502423        26.83909769217913        7.918210505229744
26                        26.666666666666664       7.92385696565302
26.000000000000004        27                       8.058330564596165
25.45584202526338         27.34417693528466        8.0473715887442
25.72792101263169         27.172088467642332       8.054288631081954
25.72792101263169         27.505421800975665       8.193807176345567
26                        27.333333333333332       8.196345352371665
25.999999999999996        27.666666666666664       8.33826995953298
25.454671211134112        27.011186159821463       7.910062442866147
25.456407252016618        28.679091535890564       8.636840236884275
25.728203626008302        28.506212434611946       8.636977590011488
25.999999999999993        28.33333333333333        8.634065643292116
25.72820362600831         28.839545767945282       8.793195425872284
25.999999999999996        28.666666666666664       8.78849392405295
26                        29                       8.947389228362223
25.728072545855113        29.173006737356957       8.954182842669585
25.456145091710223        29.346013474713907       8.957679631803371
25.45627617186342         29.01255250530223        8.79487838439759
22.700958429052637        36.98156819197591        13.161827160985013
22.422647420629897        37.15437879465064        13.111839869467698
22.144336412207156        37.32718939732536        13.034767316244213
22.422647420629897        36.82104546131727        12.772324504671085
22.144336412207156        36.993856063992          12.693320909937231
22.144336412207156        36.66052273065863        12.367113281870994
22.422692716315172        37.48790196242544        13.467208991440591
22.701003724737912        37.31509135975071        13.515092465573401
22.701049020423188        37.64861452752551        13.882276010723437
22.423159517436073        36.48807599601207        12.444677075809276
22.70198262266499         36.31562926136551        12.499028410759552
22.701470525858813        36.648598726670706       12.823980567714166
23.536942901070873        37.48370607400341        14.291483537755111
23.258326706083405        37.64984994776904        14.299979118358424
22.979710511095934        37.815993821534676       14.290610537918317
23.25828141039813         37.31632677999424        13.925112343316586
22.97966521541066         37.482470653759876       13.912626257541614
22.979619919725383        37.148947485985076       13.548560217726555
23.53929052238055         36.48307489354471        13.22514206993664
23.259846491271247        36.649239326355115       13.219508372400472
22.98040246016194         36.815403759165505       13.19840340274995
23.260358588077423        36.31626986104991        12.887545035797618
22.980914556968116        36.48243429386031        12.863498437813044
22.981426653774292        36.14946482855511        12.541487909192476
23.259063950834687        36.98278305317467        13.56540228162268
23.53850798194399         36.816618620364274       13.566773073404446
23.537725441507433        37.15016234718384        13.922220229343953
23.2602868135665          35.98416702001716        12.568283604373795
23.539146973358704        35.8188692114792         12.581336711261784
23.539218747869626        36.15097205251196        12.897314775994303
24.3650978306426          36.01027024310971        13.189594373032003
24.089828727888587        36.16787179325471        13.211663552432618
23.814559625134567        36.32547334339971        13.22351278473435
24.089756953377663        35.835768952221954       12.891975724471001
23.814487850623642        35.99337050236696        12.899755223782318
23.81441607611272         35.66126766133421        12.587846892040048
23.814928313230485        36.65833932461033        13.56113695252128
24.0901974159845          36.50073777446533        13.543959689506258
24.365466518738515        36.343136224320325       13.516562479392125
24.090566104080416        36.83360375567595        13.888873282505958
24.365835206834433        36.67600220553095        13.856148041678477
24.36620389493035         37.00886818674157        14.208351059890392
24.08978356364386         37.16714748249552        14.247492348484624
23.813363232357368        37.325426778249465       14.275203174439511
23.814145772793925        36.991883051429895       13.911261987244574
23.813252088309937        37.65939509632384        14.653668794363288
24.08967241959643         37.50111580056989        14.619728312278498
24.36609275088292         37.34283650481595        14.574357367554644
24.089561275549002        37.835084118644275       15.006032436778845
24.365981606835494        37.676804822890325       14.954431835925089
24.36587046278807         38.01077314096471        15.348574465001947
25.180736898238973        32.518723480770774       10.69821969540173
24.909909989358468        32.68238920405692        10.711514121735682
24.63908308047796         32.84605492734306        10.71934713837409
24.909207983359938        32.34937325189095        10.488562742553825
24.63838107447943         32.51303897517709        10.493640904000339
24.6376790684809          32.18002302301112        10.275516391001226
24.641058966986947        33.17735500900393        10.952330465264254
24.911885875867448        33.01368928571779        10.941253847408605
25.182712784747956        32.850023562431645       10.9247158198573
24.913861762376435        33.34498936737866        11.178890345226788
25.184688671256936        33.181323644092515       11.159108716458132
25.186664557765923        33.51262372575339        11.401398385204226
24.91279532581931         33.679114569020825       11.426116226678287
24.638926093872694        33.845605412288265       11.444837689845235
24.365056861926078        34.0120962555557         11.457562774705236
24.63999253042982         33.5114802106461         11.194203446406268
24.366123298483203        33.67797105391353        11.203520169278686
24.367189735040327        33.343845852271365       10.958238826149206
23.815158746359515        33.663064770290475       10.937635176434876
24.09117424069992         33.503455311280916       10.951823959513558
24.090107804142797        33.83758051292308        11.19981620486637
24.089713551673075        34.16998232587505        11.456183978041917
23.814370241420065        34.32786839619439        11.445979317992283
23.81476449388979         33.99546658324243        11.187049630492677
24.636406705312165        34.18038408685774        11.704541988822395
24.910275937258778        34.01389324359031        11.681785426473652
25.18414516920539         33.84740240032287        11.653032485817793
24.907756548698245        34.34867191815979        11.946574281954256
25.181625780644858        34.182181074892355       11.913786242116654
25.179106392084332        34.51695974946183        12.183659654100866
24.36752004927866         35.00873170983239        12.275062157661802
24.638048830213886        34.84480772304221        12.250966976204158
24.908577611149106        34.68088373625202        12.220499475017142
24.639840322289736        35.17804239843909        12.540549680229555
24.910369103224955        35.0141184116489         12.50513086342358
25.180897884160178        34.850194424858714       12.4633397268884
24.912160595300804        35.34735308704578        12.799863890221875
25.182689376236027        35.183429100255594       12.753121438067737
25.18448086831188         35.516663775652475       13.053004787638768
24.637227767763022        34.512595904949976       11.972878554154446
24.3666989868278          34.676519891740156       11.992810506625382
24.36587792437694         34.34430807364792        11.720310712306507
24.911353189088786        35.68119926480489        13.105316142614853
24.63822550986569         35.845734753957295       13.15084600441256
24.639032916077714        35.51188857619819        12.840057370313621
24.36590523685462         35.6764240653506         12.873469357226991
24.36671264306664         35.34257788759149        12.568625285437072
23.81522348232474         35.3274214835751         12.285952380879447
24.0913717658017          35.16807659670374        12.285237141520426
24.090564359589678        35.501922774462855       12.58296596098836
23.815191303870925        34.66008021428662        11.715274637897684
24.090534614123932        34.50219414396727        11.722205606795367
24.091355676574793        34.834405962059506       11.997979092266249
23.815207393097836        34.99375084893086        11.99530174965443
23.536611075140137        42.486417450979          21.77636292989793
23.25794016769331         42.65033777949982        21.90073015489376
22.979269260246483        42.81425810802064        21.991684205067294
23.258257596860254        42.31700210908924        21.27145503473283
22.979586689413424        42.480922437610054       21.354850905422246
22.97990411858037         42.14758676719947        20.735091569631283
23.53717039495439         43.48583927773638        23.714638802593644
23.258729012859945        43.65017892189144        23.87058519028231
22.980287630765496        43.81451856604649        23.98520320758887
23.25831304756948         43.316618997338075       23.2009934690641
22.97987166547503         43.480958641493125       23.310158165877247
22.979455700184566        43.14739871693976        22.64585556167262
23.81320330064206         43.32683505797455        23.537578085450967
24.08923620632972         43.1678308382127         23.33599035120714
24.365269112017383        43.00882661845086        23.109875599862065
23.81333199195919         43.660178897520204       24.19728611199982
24.08936489764685         43.50117467775836        23.982501921909684
24.365397803334513        43.34217045799652        23.743190714718736
24.08949358896398         43.83451851730402        24.636583169000442
24.365526494651643        43.67551429754218        24.38407550596341
24.365655185968773        44.008858137087834       25.032529973595853
23.258126607631393        42.983478388418945       22.544228493810653
23.53679751507822         42.81955805989813        22.409188251126384
23.536983955016304        43.15269866881725        23.055280208691514
24.08904976639164         42.83469022929358        22.699826112578172
23.81301686070397         42.99369444905541        22.889816669185606
23.812830420765884        42.66055384013629        22.25532188925687
23.25870748648011         43.9835424762463         24.55060588116451
23.537148868574555        43.819202832091236       24.386932518783333
23.537127342194722        44.1525663864461         25.064761404047182
24.089472062584147        44.16788207165888        25.299853333755706
23.813288939199516        44.32690600622992        25.53838516201866
23.813310465579352        43.99354245187506        24.86506805247221
22.699724251512112        46.978426221515846       30.085679966333135
22.42182463560288         47.15228414767723        30.070734430540238
22.143925019693647        47.32614207383861        29.95061960709674
22.42182463560288         46.81895081434391        29.48078097595201
22.143925019693647        46.99280874050528        29.378621459438953
22.143925019693647        46.65947540717197        28.779767120429725
22.422692761263125        47.486324903797524       30.620140213278876
22.700592377172356        47.31246697763614        30.65818507710633
22.701460502832603        47.64650773375644        31.180163001139398
22.422348851094906        46.48632416181348        28.86495786470324
22.700772682496165        46.313172916454995       28.85847415590613
22.700248467004137        46.645799568985424       29.486303193158463
23.536694878007996        46.48615207817157        29.73303717391752
23.257704669176036        46.65024345928633        29.919076674493056
22.978714460344072        46.81433484040109        30.03662427196489
23.258228884668064        46.31761680675591        29.300486404682914
22.9792386758361          46.481708187870666       29.427640750472538
22.979762891328125        46.149081535340244       28.7902049649023
23.257593789028512        45.984819058104286       28.652938271091596
23.535424686728895        45.820556580868335       28.457888588199637
23.536059782368444        46.153354329519956       29.104342626594672
23.537083120528365        47.486877518809656       31.41147488346319
23.258831623183195        47.651434509165355       31.57125980673619
22.98058012583802         47.81599149952105        31.651306091725868
23.25796349752295         47.31739375304505        31.06156634844292
22.979712000177777        47.481950743400745       31.160733993932933
22.97884387451753         47.14790998728045        30.61963470939953
23.257834083349493        46.98381860616569        30.50959963389856
23.53682429218145         46.81972722505093        30.33107265529356
23.536953706354907        47.153302371930295       30.890551891808784
23.53994005925549         48.4888134101756         32.66569306763433
23.2602852499768          48.65274567389041        32.76720833903799
22.98063044069811         48.816677937605206       32.77550024155135
23.260736249001276        48.31939177007598        32.431088712877624
22.981081439722587        48.48332403379078        32.4671481999681
22.98153243874706         48.14997012997636        32.093062269810176
23.259783936092234        47.98541313962066        32.02925873763827
23.538035433437404        47.82085614926497        31.885716567182836
23.538987746346447        48.15483477972028        32.303789295239845
23.535263277982132        38.486686826003364       15.488680852238462
23.25688297214493         38.651916480056286       15.513635370801294
22.97850266630772         38.81714613410921        15.519163126763534
23.257206957357578        38.318503782435684       15.092931929065582
22.978826651520368        38.4837334364886         15.093520365711871
22.97915063673302         38.15032073886799        14.684497577131172
23.257766831720488        37.984176865102356       14.688697358301722
23.53638302670796         37.81803299133672        14.675032978428849
23.535823152345046        38.15235990867004        15.074098749923266
24.089001401186092        38.169411035977596       15.407864552445865
23.81213233958411         38.32804893099048        15.454566681524664
23.812692213947024        37.99372201365716        15.046359572533502
23.539696211867156        39.48997308930514        16.833970862454677
23.259875232522347        39.6546016592765         16.877668846471703
22.98005425317753         39.81923022924786        16.89878219335163
23.25983826140161         39.32077398892413        16.40638978446923
22.980017282056796        39.485402558895494       16.422600715659964
22.97998031093606         39.15157488854313        15.963487537026008
23.258360616773267        38.98634523449021        15.951517659380299
23.536740922610473        38.82111558043729        15.920121019134111
23.538218567238815        39.15554433487121        16.36855102253946
23.257440218798877        39.98787344964709        17.36348506352874
23.53726119814369         39.82324487967573        17.312067623450467
23.534826184420222        40.156516670046315       17.80833448527484
23.81194744272272         38.661362423054655       15.877981188321659
24.088816504324697        38.50272452804177        15.823584578547496
24.365685565926675        38.34408663302888        15.75660001040816
24.088631607463306        38.836038020105946       16.254147037927932
24.365500669065284        38.67740012509306        16.179467989093233
24.365315772203893        39.010713617157236       16.617178401057284
24.09010925209165         39.170466774539875       16.703694761751088
23.8149027319794          39.3302199319225         16.775958915550277
23.813425087351064        38.99579117748858        16.318475133681087
23.53840279154017         41.492892361401786       19.980956737102833
23.259452074460278        41.654652049371094       20.0737555182426
22.980501357380383        41.8164117373404         20.135860784072896
23.258842297811544        41.32165400059533        19.49467948167916
22.979891580731646        41.48341368856464        19.55025630564175
22.979281804082913        41.15041563978887        18.98287096888674
23.25683842419707         40.98728603360037        18.93297082529803
23.534395044311225        40.824156427411864       18.85741674566171
23.5363989179257          41.158524394406825       19.410145175386845
23.258854835660266        41.98582707923016        20.66451400184384
23.53780555274016         41.824067391260854       20.563242918747143
23.53720831394015         42.15524242111992        21.16171164967894
23.812700173675534        42.32723475301902        21.63201148208112
24.088789272210928        42.168052055059036       21.466377747222978
24.36487837074632         42.00886935709905        21.27946172532341
24.08891951930128         42.5013711421763         22.076457707877527
24.365008617836676        42.34218844421632        21.876311239456975
24.36513886492703         42.67550753133359        22.48644919763658
24.089386511010943        41.83687702519997        20.87412261197862
23.813297412475542        41.996059723159945       21.02855827434933
23.813894651275554        41.66488469330088        20.441287615905072
25.182297411353186        38.51578065997095        16.274528672591973
24.909970198303423        38.68075831236638        16.397244331352624
24.637642985253656        38.84573596476181        16.511460907507743
24.910155095164814        38.3474448203022         15.977633819513073
24.637827882115047        38.51242247269764        16.082800445605834
24.63801277897644         38.17910898063346        15.66898241698312
24.365035886748682        47.00958639487818        30.60174602757135
24.08905163134191         47.16868343618867        30.92408315649752
23.813067375935137        47.32778047749916        31.193992775128095
24.088922217168456        46.83510828930931        30.385905001119635
23.812937961761683        46.9942053306198         30.664442201612175
23.812808547588226        46.66063018374044        30.096335383234766
23.813479000294006        44.66051732267742        26.216020745727004
24.089662123678636        44.501493388106375       25.96629640654728
24.365845247063262        44.34246945353533        25.68778053547064
24.08985218477312         44.83510470455387        26.63160021577486
24.366035308157752        44.67608076998283        26.341891833781446
24.366225369252245        45.00969208643033        26.994863868528324
24.08908010986461         45.16904766835913        27.29631671421401
23.811934850476977        45.32840325028792        27.562587110948854
23.81270692538549         44.99446028648267        26.891528418227548
23.811384372291364        45.6616884692241         28.223700222150878
24.088529631678995        45.5023328872953         27.949398459090997
24.36567489106663         45.3429773053665         27.63991424708011
24.087979153493386        45.83561810623148        28.589658625796165
24.365124412881016        45.67626252430268        28.272143047460187
24.364573934695404        46.00954774323886        28.891550269668382
23.81265456357047         46.32728396652733        29.49696228906953
24.088614249132934        46.168415854883094       29.21646665431967
24.088768233150695        46.5017620720962         29.8159921157929
24.364727918713164        46.34289396045196        29.49122809844971
24.36488190273092         46.676240177665065       30.061293351084217
23.812019467930917        45.99448621787572        28.869211001146134
23.815948149168964        39.66260079176703        17.24736245158796
24.09115466928121         39.502847634384395       17.16587714455229
24.36636118939345         39.343094477001756       17.07013963062206
24.09220008647077         39.835228494228915       17.643926003821562
24.367406606583014        39.675475336846276       17.538967336654846
24.368452023772576        40.0078561966908         18.02366151915543
24.089765072747305        40.16850028459951        18.1393179046668
23.81107812172203         40.32914437250821        18.239021214257573
23.813513135445497        39.99587258213762        17.73410678250861
23.81037012915013         40.663660040990884       18.764355140329805
24.0890570801754          40.50301595308218        18.65381644330968
24.367744031200672        40.342371865173476       18.52732467036884
24.088349087603497        40.83753162156485        19.18459822927361
24.36703603862877         40.67688753365614        19.047271068903424
24.36632804605687         41.01140320213882        19.58350071475944
23.814377876379073        41.3323959749808         19.866358006024846
24.09035296121797         41.17189958855981        19.73387266524368
24.089869736114455        41.50438830687989        20.296699214494335
24.365844820953352        41.343891920458894       20.13422420338025
24.365361595849837        41.67638063877897        20.699544540234907
23.8123740027646          40.99802800798584        19.306315007181766
25.17910639240964         45.51695974924318        27.7355719798058
24.907595573171562        45.681155747241746       28.143451073737303
24.63608475393348         45.8453517452403         28.528777170358232
24.908146051357175        45.34787052830556        27.539239046722106
24.636635232119097        45.512066526304125       27.916967545746317
24.637185710304706        45.17878130736794        27.29233634296296
25.185124559231944        40.515904980762215       19.035328647251898
24.912192388173587        40.68107105455442        19.22791250196211
24.63926021711523         40.846237128346615       19.41063652446459
24.91290038074549         40.34655538607174        18.716844893824167
24.639968209687126        40.51172145986395        18.886987897467687
24.64067620225903         40.17720579138127        18.379622517792008
24.63792350317231         41.17991957874042        19.94943975864171
24.910855674230664        41.01475350494821        19.75250611713168
25.18378784528902         40.84958743115601        19.545712643414028
24.90951896028775         41.34843595534201        20.291884007245997
25.182451131346102        41.183269881549805       20.0708809145208
25.181114417403183        41.5169523319436         20.610833460572255
24.909035735184233        41.68092467366208        20.844816656906364
24.63695705296528         41.84489701538057        21.067692745156673
24.63744027806879         41.51240829706049        20.501267827782353
24.63718571030472         44.84544797403459        26.65764038008301
24.908146051357193        44.68120386163885        26.301630541032424
25.179106392409672        44.516959749243114       25.926834351376556
24.908146051357186        45.014537194972206       26.92441509538237
25.179106392409658        44.85029308257647        26.53770749719611
25.179106392409647        45.18362641590982        27.140620040005786
24.907955990262707        44.34759254519136        25.672337709401784
24.63699564921023         44.5118366575871         26.016507946894087
24.63680558811574         44.178225341139594       25.374236250141458
24.636287711300763        42.17823282114708        21.650712765939204
24.908366393519714        42.01426047942859        21.412791597278826
25.180445075738668        41.85028813771011        21.163763320534926
24.9076970518552          42.347596285195095       21.993057466472113
25.179775734074152        42.18362394347661        21.728984109318084
25.17910639240964         42.51695974924312        22.306495826921857
24.907827298945556        42.68091537231237        22.586871858741567
24.636548205481468        42.84487099538161        22.854665116388325
24.636417958391117        42.511551908264344       22.246044719140773
24.636548205481482        43.178204328714955       23.473910435757716
24.907827298945566        43.0142487056457         23.190351455250838
25.179106392409647        42.85029308257646        22.894209700570773
24.907827298945577        43.347582038979034       23.802586884922913
25.179106392409658        43.183626415909785       23.49067940738272
25.179106392409672        43.51695974924312        24.095904947357756
24.63680558811574         43.844892007806266       24.734963623784765
24.907955990262707        43.68092587852469        24.4227552817054
24.907955990262703        44.014259211858025       25.046672631613756
25.17910639240967         43.85029308257645        24.704467020817503
25.17910639240967         44.183626415909785       25.314776822157143
24.63667689679861         43.5115481682606         24.100652191577467
21.288675134594808        52.16666666666666        28.234604222279867
21.577350269189612        52.33333333333331        29.17855002718209
21.866025403784416        52.499999999999964       29.7048789546848
21                        52.333333333333336       26.43708891370904
21.288675134594804        52.499999999999986       27.75265432623146
21.57735026918961         52.666666666666636       28.65060286135448
21                        52.666666666666664       25.95625940680723
21.288675134594804        52.833333333333314       27.225827549550218
21.866025403784416        52.8333333333333         29.157111928209147
21.866025403784416        53.16666666666663        28.578287832702546
21.577350269189612        52.99999999999998        28.099004686555137
21.866025403784416        51.83333333333332        30.631578464338883
21.866025403784416        52.16666666666664        30.192954028446422
21.577350269189612        51.999999999999986       29.635466645678882
22.70719606325051         51.982667367916505       31.70443501831318
22.42680584342848         52.15511157861099        31.15431281726292
22.146415623606448        52.32755578930548        30.487794129386685
22.42680584342848         51.82177824527767        31.59193823753554
22.146415623606448        51.99422245597216        30.950644376403805
22.146415623606448        51.660889122638835       31.36404398555165
22.425502665638405        51.48848490704156        31.966672945332565
22.70458970767036         51.31608069144428        32.4438358300574
22.705892885460436        51.64937402968039        32.1089278514374
23.539263621352152        51.48239089494692        32.6978127596176
23.261907768651607        51.64914971927011        32.46242571447382
22.98455191595106         51.81590854359331        32.13129980070571
23.260604590861533        51.315856381034          32.794875252502564
22.983248738160984        51.48261520535719        32.499770986282144
22.98194556037091         51.14932186712109        32.79865731735447
23.26040442565653         50.98252636556662        33.05760386736583
23.538863290942153        50.81573086401216        33.212936853860384
23.53906345614715         51.149060879479535       32.99252526351744
22.705383626464528        55.98717592670994        24.13526122321085
22.425597552237825        56.15811728447331        23.45954223968169
22.14581147801112         56.32905864223668        22.728073498310806
22.425597552237825        55.82478395113998        24.145639573089536
22.14581147801112         55.995725308903346       23.399150543370943
22.14581147801112         55.66239197557002        24.084938610402503
22.423734125312276        56.491836208026555       22.781731902953208
22.70352019953898         56.32089485026318        23.44763098919668
22.701656772613433        56.65461377381642        22.77370597195865
22.699622503113776        54.98123186711505        26.217829041235564
22.421756803337324        55.15415457807673        25.531107235647227
22.14389110356087         55.327077289038385       24.776217000285364
22.421756803337324        54.82082124474339        26.225667354586477
22.14389110356087         54.99374395570506        25.460594791821084
22.14389110356087         54.66041062237173        26.150687016653727
22.423677177787575        55.489469264608346       24.83653643667414
22.701542877564023        55.316546553646674       25.519965833172034
22.703463252014274        55.651861240178306       24.825776560497317
22.421174894488164        54.4896593444488         26.915064509678793
22.69845868541546         54.31890806652588        27.59349865858147
22.699040594264616        54.65006996682047        26.912058801129838
23.54060136053907         55.488928314608806       25.801641056932095
23.262195449180894        55.65501085197586        25.296994049117494
22.98378953782271         55.82109338934289        24.741534104543675
23.260275074730643        55.31969616544423        25.98943749869346
22.98186916337246         55.48577870281127        25.433013497974834
22.979948788922208        55.15046401627964        26.128166826794576
23.529767417865774        54.48479199619372        27.84665783708053
23.253052446281778        54.650271953167504       27.36744506888168
22.976337474697775        54.81575191014127        26.82450213693354
23.252470537432618        54.319110052872915       28.0448061136064
22.975755565848615        54.4845900098467         27.51029753924265
22.97517365699946         54.15342810955211        28.183303039109674
23.256663760506207        54.984984059305866       26.680238401552977
23.533378732090206        54.81950410233208        27.168579812561646
23.536990046314635        55.154216208470444       26.486907552512278
22.985338880172034        52.149320295937045       31.705779935280066
23.262694732872582        51.982561471613835       32.07245337628451
23.540050585573127        51.81580264729064        32.34338794866429
23.263481697093553        52.31597322395757        31.624901814337893
23.5408375497941          52.149214399634374       31.931383913954008
23.541624514015076        52.48262615197811        31.461800655486545
24.367318102797544        53.007358348626006       30.57925298073398
24.0890553194292          53.1666836648513         30.38472230582004
23.810792536060845        53.32600898107658        30.118596756328408
23.532529752692497        53.48533429730187        29.780876332259087
24.092086906536725        52.83244761641005        30.924137403617607
23.813824123168374        52.99177293263533        30.687739861303985
23.535561339800022        53.151098248860606       30.37974744441245
23.816855710275902        52.65753688419407        31.218319961868467
23.538592926907548        52.81686220041936        30.940055552154934
22.976094435275034        53.82027554325482        28.84539643353051
23.254312093983764        53.65280492027834        29.35163900642005
23.253391315708193        53.98595748657563        28.707737533614004
23.53160897441692         53.81848686359915        29.155166781067937
23.530688196141348        54.151639429896434       28.510427282675124
22.69989068366747         52.987891562297804       30.144246586934884
22.42193559037312         53.158594374865196       29.525551327621514
22.14398049707877         53.32929718743258        28.80027135469848
22.42193559037312         52.82526104153186        30.105069690103573
22.14398049707877         52.995963854099244       29.394971118208176
22.14398049707877         52.66263052076591        29.958613812686917
22.421264288006064        53.49187924284303        28.90802226755906
22.699219381300413        53.32117643027563        29.544751832980815
22.698548078933356        53.654461298253466       28.917385841866082
22.4243707169008          52.49018631007142        30.655051404453943
22.704760936722828        52.31774209937693        31.235092509394875
22.70232581019515         52.65281683083737        30.715029698935297
23.254983396350823        53.31952005230052        29.97307065127417
22.97676573764209         53.486990675276985       29.483730870095382
22.977437040009146        53.15370580729916        30.094194069499252
23.261046570565874        52.65104795541801        31.11319897290656
22.98046862711667         52.819469758857906       30.674014283389152
22.98290375364435         52.484395027397476       31.215257260105137
23.258014983458345        52.98528400385926        30.562416314295806
24.366692051301786        55.010143864951544       26.95423337389501
24.091328487714215        55.16973868150397        26.62133192337687
23.815964924126643        55.329333498056386       26.237134484389383
24.087717173489786        54.83502657536561        27.286854537015472
23.81235360990221         54.99462139191803        26.91252903899872
23.808742295677778        54.65990928577966        27.58432935807724
23.538203888599423        56.487456719424856       23.77007426462697
23.258733707628913        56.6544153787398         23.257637973275497
22.979263526658396        56.821374038054735       22.705441942232092
23.26059713455446         56.32069645518655        23.930933362997536
22.981126953583946        56.48765511450149        23.37219953732389
22.98299038050949         56.153936190948244       24.052662349192165
23.261396291867676        55.9878536535812         24.610527633324406
23.539802203225854        55.82177111621415        25.117579980697307
23.539003045912636        56.1546139178195         24.440391049928863
23.530750866368294        57.48909285272423        21.81879671837103
23.253034317482403        57.65511330300397        21.31946312304568
22.97531776859651         57.82113375328372        20.787607959794382
23.253765026141494        57.32217280093938        21.95099108992852
22.9760484772556          57.488193251219116       21.410499219320304
22.976779185914687        57.15525274915453        22.049220907636915
23.2562493668852          56.988294089839584       22.597602154614655
23.535719547855713        56.82133543052464        23.1062236619008
23.533235207112003        57.15521414162443        22.455797813148894
23.254447213990822        57.988096855670776       20.707991672099745
23.532163762876714        57.82207640539103        21.20091697513271
23.533576659385137        58.155059958057834       20.59892506947652
24.364642540467415        58.01192521829416        21.243229977373414
24.088091545609466        58.17063131577099        20.86057824036765
23.81154055075151         58.32933741324781        20.45044191504413
24.086678649101042        57.83764776310419        21.455635559327128
23.81012765424309         57.99635386058101        21.0410226085609
23.80871475773467         57.66337030791421        21.64749113965969
23.81210196855967         58.66201150209388        19.875930897654207
24.08865296341762         58.50330540461705        20.2832033605165
24.36520395827557         58.34459930714022        20.662991235060915
24.089214381225776        58.835979493463114       19.72169840261348
24.365765376083726        58.67727339598628        20.098622414696607
24.366326793891886        59.009947484832345       19.55012351628071
23.80862574869075         60.3302499469839         17.25390637964823
24.08766638199287         60.16882791677436        17.63637634381922
24.366707015294995        60.00740588656483        18.000886973724267
24.08662187696372         60.50389812907929        17.154414244399852
24.365662510265835        60.34247609886975        17.512721480048995
24.364618005236682        60.67754631117468        17.04083894781419
24.636084753933485        46.17868507857365        29.123927669214417
24.907595573171562        46.01448908057508        28.731891567738714
25.179106392409636        45.85029308257651        28.317302468952057
24.907595573171562        46.347822413908425       29.297782896782117
25.179106392409636        46.183626415909856       28.876483793140743
25.17910639240964         46.516959749243206       29.413115952371697
24.90774955718932         46.68116863112154        29.839476351904487
24.636392721969003        46.84537751299985        30.235686376970968
24.636238737951242        46.51203129578675        29.69461331116621
23.538607785125887        49.48958905285819        33.34722360688937
23.25995683918865         49.65382912496892        33.35169828681627
22.98130589325141         49.818069197079645       33.255293385208915
23.259397067223734        49.3199294356788         33.23290162677241
22.980746121286494        49.484169507789524       33.174511502734596
22.980186349321578        49.1502698184994         33.01401668286738
23.259841158600267        48.9863375547846         33.036014166620554
23.539495967878956        48.8224052910698         32.964788281483095
23.53905187650242         49.15599717196399        33.19196512790137
24.37099111916158         49.00970372821833        32.88556701866138
24.09353000781635         49.16966550309829        33.11130296920855
23.81606889647112         49.32962727797823        33.2651884986178
24.093974099192884        48.83607362220408        32.89513529478974
23.816512987847652        48.99603539708404        33.0794754219144
23.81695707922419         48.66244351618984        32.82184397778073
23.25997528605907         49.984766390197784       33.393390544045374
23.538626231996307        49.820526318087055       33.425657423168545
23.53864467886673         50.151463583315916       33.42959873108763
23.815380046753464        48.32940417444212        32.50224189862111
24.090820034251436        48.16999493870862        32.27596747368368
24.366260021749415        48.01058570297513        31.98686979282181
24.09239706672216         48.503034280456355       32.6155479511779
24.367837054220132        48.343625044722856       32.34642866865076
24.369414086690856        48.67666438647059        32.64599441059709
23.813475420935383        47.66144691353148        31.68580409988679
24.089459676342152        47.50234987222099        31.423100808138955
24.365443931748924        47.34325283091049        31.107970006095854
24.089867721342397        47.836016308253306       31.87760240300637
24.36585197674917         47.676919266942804       31.569677927846115
23.814427733844425        47.9954255439868         32.122107477085436
24.638353026044864        47.17912810506294        30.74539706977974
24.90970986126518         47.014919223184606       30.348843209951717
25.181066696485498        46.85071034130628        29.922138975657262
24.911670165341043        47.34866981524769        30.822695324755717
25.18302700056136         47.184460933369365       30.39564725569971
25.184987304637225        47.51821152543244        30.833640792499043
24.91207821034129         47.682336251280006       31.2556359063002
24.639169116045352        47.84646097712756        31.6400455730746
24.63876107104511         47.512794541095246       31.21497934981407
24.639062683022843        48.18003168145843        32.014685040825896
24.911971777318776        48.01590695561087        31.642073733899963
25.18488087161471         47.8517822297633         31.231876979946893
24.911865344296267        48.34947765994173        31.978478404883234
25.1847744385922          48.18535293409417        31.58008001077852
25.18466800556969         48.518923638425036       31.878249884993775
24.913442376766987        48.68251700168947        32.25586940248562
24.642216747964284        48.846110364953894       32.59164178037473
24.640639715493563        48.513071023206166       32.33315997754145
23.814183176160434        49.66348820599566        33.37640947686735
24.091644287505666        49.5035264311157         33.25246870225757
24.36910539885089         49.34356465623574        33.05667750651043
24.089758567194977        49.83738735913313        33.32455490892112
24.36721967854021         49.67742558425317        33.158708467973455
24.365333958229524        50.0112865122706         33.19165990305069
24.0897770140654          50.168324624362          33.32396597473108
23.814220069901275        50.32536273645339        33.3797618505964
23.814201623030854        49.99442547122453        33.41533191791198
23.816394800430004        52.32514575437281        31.705496231740057
24.091165086844924        52.16766535676751        31.87292033449831
24.365935373259852        52.01018495916221        31.964072963761193
24.091625996690823        52.500056486588775       31.42073352321837
24.366396283105747        52.34257608898347        31.546875611073347
24.366857192951645        52.67496721880474        31.085268950064126
24.090378122623953        51.83425360442378        32.27224313411234
23.815607836209026        51.99173400202908        32.13994926078086
23.814820871988054        51.65832224968534        32.51682306606436
23.814098956653524        50.65828662598662        33.26928472377558
24.089655900817647        50.50124851389522        33.24923815698311
24.36521284498177         50.34421040180382        33.1526813943761
24.08953478756989         50.83417240342844        33.10464829413837
24.36509173173401         50.67713429133704        33.04384084060399
24.36497061848626         51.01005818087027        32.86513824173468
23.814499287063523        51.32494665692137        32.83292061654045
24.08973495277489         51.16750241889582        32.88869577724607
24.09005653769942         51.50087801165979        32.61071628455894
24.36529220341079         51.343433773634246       32.62527680683628
24.365613788335317        51.676809366398224       32.324921714178416
23.81429912185852         50.99161664145399        33.08825312693653
23.8093905709202          53.660287649121415       29.51735526522033
24.08765335428855         53.50096233289613        29.81114626061587
24.365916137656896        53.34163701667084        30.03334238143372
24.0862513891479          53.835241000940954       29.208754780161133
24.364514172516248        53.67591568471567        29.458616346882884
24.363112207375604        54.0101943527605         28.855074877081588
23.80754901436905         54.32659278171599        28.24587970653663
24.085330610872326        54.16839356723824        28.58201871987046
24.086523892181056        54.50171007130193        27.941062529942446
24.36430548868433         54.34351085682418        28.234712845685394
24.365498769993057        54.67682736088786        27.601099011289904
23.808469792644622        53.9934402154187         28.89113245947926
25.183023970780653        53.512193475571756       29.36611675315152
24.90972004964564         53.67819376796801        29.25472622780761
24.636416128510618        53.84419406036426        29.0843789357843
24.911122014786287        53.34391509992318        29.799890342244467
24.637818093651266        53.50991539231942        29.658731727903263
24.639220058791913        53.1756367242746         30.20426908477199
25.17910639240964         51.51695974924309        31.855327256054604
24.908049386026377        51.68136815254947        31.95558811639713
24.63699237964311         51.845776555855835       31.991836685632364
24.90772780110185         51.34799255978549        32.242054399106564
24.636670794718583        51.51240096309186        32.31549420219597
24.636349209794055        51.17902537032788        32.57865806099989
24.636992379643115        52.17910988918918        31.611140738027785
24.908049386026377        52.01470148588281        31.61361202666386
25.179106392409636        51.85029308257643        31.552071024193197
24.908049386026377        52.34803481921615        31.222169209280374
25.179106392409636        52.18362641590977        31.199348064681242
25.17910639240964         52.51695974924312        30.79715837751897
24.63791419933491         52.84389214883171        30.71402844825546
24.908510295872276        52.680425949037414       30.786663580517047
24.90981615532928         53.0121705244803         30.31038766489796
25.180412251866642        52.848704324686          30.35436590976382
25.181718111323647        53.18044890012888        29.877352034974713
24.637453289489013        52.511501019010446       31.184789247302085
25.999999999999996        69                       10.00800588504164
25.728062757935177        69.17262692377847        9.82922922383634
25.456125515870355        69.34525384755693        9.647738776063878
25.728224512143587        68.84013684197022        10.021987798105965
25.456287270078764        69.01276376574867        9.836832867372767
25.456449024287174        68.68027368394043        10.032078763095683
25.999999999999996        71.99999999999999        8.48455076786378
25.72730709670087         72.17297905414716        8.332376724569084
25.45461419340174         72.34595810829433        8.178453405389384
25.72762292747724         71.83933161971294        8.480040669974269
25.454930024178108        72.01231067386011        8.32331778751029
25.455245854954477        71.6786632394259         8.472339959911928
25.45524585495448         71.34532990609257        8.625556827749264
25.727622927477235        71.17266495304628        8.787709495499929
25.999999999999996        71                       8.947906640928615
25.727622927477235        71.50599828637962        8.631670262720233
25.999999999999993        71.33333333333331        8.78904504320664
25.999999999999993        71.66666666666666        8.634593085518345
25.727376542124247        70.83896338587861        8.948567364307712
25.45499946960149         71.01162833892491        8.783282192264839
25.4547530842485          70.67792677175723        8.945827162290199
25.456125515870355        69.67858718089028        9.463939889158183
25.728062757935174        69.5059602571118         9.642108733010597
25.999999999999993        69.33333333333333        9.817563790295795
25.728062757935174        69.83929359044512        9.46068672684347
25.999999999999993        69.66666666666666        9.632820180208594
25.999999999999993        69.99999999999999        9.453775054780033
25.4547530842485          70.34459343842389        9.113330557971626
25.727376542124247        70.17229671921194        9.284693564606307
25.727376542124247        70.50563005254529        9.114099974205583
25.999999999999993        70.33333333333331        9.28009126966004
25.999999999999993        70.66666666666666        9.111468465042845
25.455439300059425        70.01159030965708        9.285912811246
25.44697537603041         74.32737047374275        7.391869340170352
25.723487688015204        74.16368523687137        7.529458386810609
26                        74                       7.665310262332203
25.723487688015204        74.4970185702047         7.406631481807795
25.999999999999996        74.33333333333333        7.540627081945522
25.999999999999993        74.66666666666666        7.418754342020718
25.72481226073286         73.83377668327162        7.6543933663585975
25.448299948748065        73.99746192014298        7.514781839451413
25.44962452146572         73.66755336654323        7.640682915166595
25.45461419340174         72.67929144162767        8.037748111710997
25.727307096700866        72.50631238748049        8.189107404198467
25.999999999999993        72.33333333333331        8.33871742080082
25.727307096700866        72.83964572081383        8.04971717267297
25.999999999999993        72.66666666666666        8.196763162583094
25.999999999999996        73                       8.058687993210485
25.44962452146572         73.3342200332099         7.770742216815776
25.724812260732854        73.16711001660495        7.915578578300528
25.724812260732854        73.50044334993828        7.783317306710333
25.999999999999993        73.33333333333333        7.924224751679328
25.999999999999996        73.66666666666666        7.793098841386549
25.452119357433723        73.00675573741879        7.902502512823885
23.53975623301811         59.48971021818024        18.357877972181566
23.26038848124673         59.65582459219647        17.90523543676705
22.981020729475347        59.82193896621268        17.43268929017281
23.26062200662892         59.3225738726983         18.431313820580357
22.98125425485754         59.48868824671452        17.945971948614734
22.981487780239732        59.15543752721635        18.47864779633933
23.81527975330937         59.32978930706428        18.777100880512364
24.090803273600628        59.16986839594831        19.174516061878727
23.815406493777072        59.66227544097511        18.254094649373005
24.090930014068327        59.50235452985914        18.64657650288593
24.366453534359586        59.34243361874317        19.017250629434315
24.091056754536034        59.83484066376997        18.13509764988739
24.36658027482729         59.674919752654          18.500838448582165
23.259033114254073        58.9886849702131         18.97374397536543
23.536578448268408        58.82193241320984        19.443179802399097
23.53816734064326         59.155821315695036       18.891532125991944
23.81369086093452         58.995900404579075       19.3175191277849
23.25699810870357         59.98981184520086        17.39646974072299
23.53636586047495         59.82369747118463        17.839148867128337
23.53297548793179         60.157684724189025       17.337681903471733
23.812016121233913        59.9962626939795         17.74536944381256
24.36686219731622         63.00762060879512        14.190336400407796
24.08773397235985         63.16921402293889        13.883827926950216
23.80860574740347         63.330807437082655       13.568139960091639
24.09118574427633         62.83592736940267        14.244060252123482
23.812057519319954        62.997520783546435       13.920514660350433
23.815509291236438        62.664234130010215       14.286693435559478
24.36644270500882         62.00993044465464        15.323503980988699
24.637330600809094        61.84560687951746        15.638475336420113
24.908218496609365        61.68128331438027        15.941542421821895
25.17910639240964         61.51695974924309        16.23270523719405
24.637330600809094        62.17894021285082        15.239242170300766
24.908218496609365        62.01461664771362        15.537891287022827
25.179106392409636        61.85029308257644        15.824636133715087
24.908218496609365        62.34794998104698        15.147594748267105
25.179106392409636        62.18362641590979        15.429921626279642
25.17910639240964         62.51695974924315        15.048561714887489
24.90726209500894         61.34884534065527        16.358540222230626
24.63637419920866         61.51316890579245        16.049789476807423
24.36548630340839         61.67749247092963        15.72913446135458
24.635417797608234        61.18073093206743        16.476051602172745
24.364529901807956        61.345054497204615       16.149712926698484
24.9083583273785          62.68051336909381        14.771984858211859
24.63761026234736         62.84406698894446        14.485909753385291
24.63747043157823         62.51150360089764        14.85575894768945
24.366722366547087        62.675057220748286       14.554424898960864
24.36658253577795         62.342493832701464       14.93214742582109
23.815369460467302        62.33167074196339        14.66428201517262
24.09090608273806         62.17080059330901        14.999371358596797
24.091045913507195        62.50336398135584        14.614898791206421
23.81365814544585         61.66566614164442        15.463178467174554
24.089094023626906        61.505360319424526       15.813285958106524
24.090050425227332        61.83779829314953        15.399571601475095
23.814513802956576        61.9986684418039         15.056240665502614
25.45644902428718         68.3469403506071         10.234279693235031
25.72822451214359         68.17347017530355        10.427127276182073
26                        68                       10.6168215288519
25.728224512143587        68.50680350863688        10.221329934298678
25.999999999999996        68.33333333333333        10.407427775224452
25.999999999999993        68.66666666666666        10.204489227287718
25.728078778502542        67.83998217675591        10.639865350634672
25.45630329064613         68.01345235205946        10.443005900025588
25.45615755700508         67.67996435351182        10.658770188587436
23.807287147035954        63.66595756449567        13.22740171465586
24.086415371992327        63.504364150351904       13.536202768660084
24.3655435969487          63.342770736208124       13.83582432926353
24.08509677162481         63.83951427776491        13.201424241106832
24.364224996581182        63.67792086362114        13.49415888885576
24.362906396213663        64.01307099103416        13.165340079184647
24.086757702263355        64.17305854457967        12.881584414648138
23.810609008313044        64.33304609812521        12.590451824751085
23.8089480776745          63.99950183131044        12.90280843992399
24.911013587004355        67.34991827868254        10.689887274651603
24.638365992094663        67.51342653653568        10.47584472234368
24.36571839718497         67.67693479438881        10.258226724450456
24.637790838501083        67.17989002709733        10.700769836411054
24.36514324359139         67.34339828495047        10.478343868149993
24.36456808999781         67.00986177551212        10.706183727988437
23.808363229258326        67.33358434984908        10.23577861239481
24.086465659628068        67.1717230626806         10.473091516923791
24.08704081322165         67.50525957211894        10.250629543537235
24.088570911211242        66.84027386746384        10.703686885806526
23.8104684808415          67.0021351546323         10.46050312503217
23.81257373242467         66.67068595941554        10.693409536663394
23.813508369840164        66.3369829339735         10.935881400788759
24.090440186042226        66.17286781657977        11.191543024252633
24.36737200224429         66.00875269918603        11.442336550950657
24.089505548626732        66.5065708420218         10.94321934513438
24.366437364828798        66.34245572462805        11.188161056839405
24.3655027274133          66.67615875007009        10.94277678251872
24.09023850035669         65.83760226117957        11.449901552940341
23.813306684154625        66.00171737857332        11.187881065020571
23.813104998469086        65.6664518231731         11.449044439254893
24.63699452410462         60.845951140680754       16.92195019395045
24.910415548001705        60.6792857578819         17.24346481395249
25.183836571898794        60.51262037508304        17.54978323702619
24.90883882150532         61.01406554926858        16.793830336939877
25.182259845402406        60.84740016646972        17.096412874778505
25.18068311890602         61.182179957856405       16.6573868748344
24.91146005303086         60.34421554557697        17.70901260522388
24.638039029133772        60.510880928375826       17.382523874983317
24.63908353416293         60.1758107160709         17.85938051745659
24.637506807666554        59.84392384079091        18.347178012525546
24.90830660003811         59.68044179501699        18.674680936853342
25.179106392409672        59.516959749243064       18.983395746707803
24.909883326534487        60.01232867029698        18.184578534788116
25.180683118906042        59.84884662452305        18.490988437646152
25.182259845402417        60.18073349980304        18.013117601085536
24.90817985957041         59.34795566110616        19.181726137965086
24.63738006719885         59.51143770688008        18.850676350510454
24.637253326731148        59.178951572969254       19.370635394489327
24.638144852218204        57.84575521582265        21.609609517805882
24.911647163968986        57.67958521335113        21.94649298947114
25.185149475719776        57.51341521087961        22.253880392369016
24.636130491114834        58.1802700619438         21.024382728793128
24.90963280286562         58.01410005947228        21.364405205381097
25.183135114616405        57.84793005700076        21.674931613201736
24.907618441762253        58.348614905593436       20.795051637320515
25.181120753513035        58.18244490312191        21.108717050063813
25.179106392409672        58.51695974924307        20.555236702955465
24.637253326731148        58.845618239635925       19.908271414577957
24.90817985957041         58.6812889944395         20.243309143469652
24.908179859570406        59.01462232777283        19.705563889232632
25.17910639240967         58.8502930825764         20.017382214570326
25.17910639240967         59.18362641590973        19.493435229154436
24.636691908922987        58.512944150789856       20.458392110711422
26.000000000000004        58                       21.383032829036107
25.726368797469895        58.17231991641436        21.13285931173973
25.452737594939784        58.34463983282871        20.85692726971292
25.728383158573266        57.83780507029321        21.679228520826456
25.454751956043147        58.01012498670756        21.406852047810403
25.456766317146517        57.67561014058641        21.969511041937512
24.637377138862362        66.84574765767414        10.9342128414985
24.910186187726914        66.68163353983613        11.157978616725007
25.182995236591466        66.51751942199813        11.377481053668014
24.910599887365635        67.01577590925933        10.919973414023692
25.183408936230183        66.85166179142132        11.134913653352552
25.1838226358689          67.18580416084453        10.90026531636665
24.91112082514241         66.34793051439411        11.404922442227328
24.63831177627786         66.51204463223209        11.175981281514831
24.63924641369335         66.17834160679007        11.426540941321617
25.456157557005085        67.34663102017849        10.881934402655755
25.728078778502542        67.17331551008924        11.08648630524965
26                        67                       11.287191750491965
25.728078778502542        67.50664884342257        10.859571410953345
26                        67.33333333333333        11.056526175967756
26                        67.66666666666666        10.833069435421013
25.727665078863822        66.83917314066605        11.321641655468792
25.455743857366365        67.01248865075529        11.112876714593483
25.455330157727644        66.6783462813321         11.351738089860826
23.812211502747278        64.66574400937887        12.289921700361262
24.088360196697586        64.50575645583334        12.574521569226723
24.364508890647897        64.3457689022878         12.851744512731749
24.089962691131824        64.838454367087          12.278518120809697
24.36611138508213         64.67846681354146        12.549208343283075
24.36771387951637         65.01116472479512        12.257731570839013
23.81321895755978         65.33392249837615        11.718615809157157
24.09046641853807         65.17254361158564        11.991271262805448
24.09035245944738         65.5050729363826         11.71572593853678
24.367599920425675        65.34369404959209        11.976212292203886
24.36748596133498         65.67622337438905        11.7044139522411
23.81271523015353         64.99983325387751        11.998887646922618
24.639035492896998        63.17582776002519        14.130025808600298
24.909783557928137        63.01227414017453        14.410924026745274
25.180531622959272        62.84872052032387        14.68232399673943
24.911208788477772        63.344034911255264       14.062319699895207
25.181956853508908        63.180481291404604       14.328542783207887
25.183382084058543        63.51224206248533        13.98721807429308
24.909890188110253        63.67918503866828        13.721012162351078
24.636398292161957        63.84612801485122        13.447052830648396
24.63771689252948         63.5109778874382         13.782116004255988
26                        62.99999999999999        14.745460624333063
25.727794028019517        63.170747354161776       14.50150926994484
25.45558805603903         63.34149470832355        14.248761753264846
25.72636879746988         62.83898658308105        14.85190791421622
25.454162825489394        63.00973393724283        14.594623429857801
25.45273759493976         62.6779731661621         14.95294161106777
24.63737004812901         36.1798376791917         13.473298501278673
24.9104977273521          36.015302190039286       13.421790026126713
25.183625406575192        35.85076670088687        13.36350005779671
24.909642265615418        36.34940511527368        13.749652908387787
25.18276994483851         36.18486962612127        13.685384326703531
25.181914483101824        36.518972551355674       14.018657594359182
24.910010953711335        36.68227109648431        14.08917411127424
24.638107424320843        36.84556964161294        14.152405266451364
24.637738736224925        36.51270366040232        13.806543155902208
24.639101643088644        37.17791674611488        14.51080341744978
24.91100517247913         37.01461820098625        14.440261306522531
25.18290870186962         36.851319655857615       14.362433833857128
24.91199939124693         37.34696530548819        14.80385222838845
25.183902920637422        37.18366676035956        14.718713799973035
25.184897139405223        37.5160138648615         15.087497492707014
24.63887935499379         37.84585338226364        15.269424278981973
24.911888247199506        37.68093362356257        15.182398621550199
24.91102167118216         38.014189221932384       15.573196066433258
25.184030563387875        37.849269463231316       15.469534244471873
25.183163987370527        38.18252506160113        15.865211304433545
24.638990499041213        37.51188506418926        14.883079767862531
24.638657073159916        39.180264482899005       16.958100603490614
24.910984286209676        39.015286830503584       16.833231638173267
25.18331149925944         38.85030917810815        16.699863590250175
24.91199837411593         39.349815348640774       17.283818201332465
25.184325587165695        39.184837696245346       17.13979776424703
25.185339675071955        39.51936621438255        17.59433119458227
24.640747907539037        39.84502620258806        17.889762907129338
24.913043791305494        39.6821962084853         17.7466527989384
24.91297208602549         40.014375797278525       18.22424603243153
25.185267969791948        39.85154580317577        18.059658050905917
25.185196264511944        40.18372539196899        18.53999053512918
24.639702490349475        39.512645342743525       17.415998517076083
25.456145091710226        29.679346808047242       9.125580569724544
25.728072545855113        29.506340070690285       9.119949416702447
26                        29.333333333333332       9.111021438506802
25.728072545855113        29.83967340402362        9.290733168227648
26                        29.666666666666664       9.279670826143693
26                        30                       9.453337391272841
25.72799581061343         30.17163505362317        9.46616714818724
25.455991621226854        30.343270107246333       9.475527017735272
25.45606835646854         30.01130845764679        9.297827976423484
25.455991621226858        30.67660344057967        9.659680000518094
25.72799581061343         30.504968386956502       9.647789110883004
26                        30.333333333333332       9.632428333881624
25.72799581061343         30.838301720289834       9.835119490099528
26                        30.666666666666664       9.817227693011283
26                        31                       10.007735468661375
25.727298191818093        31.172253575217077       10.028699646156383
25.454596383636183        31.344507150434147       10.045976001879662
25.181894575454272        31.516760725651224       10.059564535831521
25.45529400243152         31.010555295506908       9.849701178783437
25.182592194249608        31.18280887072398        9.860595045695781
25.183289813044944        30.84885701579674        9.667879200390958
24.637230749829875        31.179792155029403       9.663319788551192
24.91026028143741         31.01432458541307        9.668003112416763
24.909562662642074        31.348276440340314       9.862899337981087
24.638064960886002        31.846035437971274       10.06436457747342
24.90997976817014         31.681398081811246       10.064525875835894
24.90959387576504         32.015385666851095       10.27298800338237
25.181508683049174        31.850748310691074       10.265336977396446
25.18112279064407         32.184735895730924       10.478222030586572
24.63764785535794         31.512913796500335       9.860580705662722
25.454596383636186        31.677840483767483       10.24878972549369
25.727298191818093        31.505586908550406       10.228380139262274
26                        31.33333333333333        10.204282731259212
25.727298191818093        31.83892024188374        10.434482363889959
26                        31.666666666666664       10.407251725378877
26                        32                       10.616642451020365
25.726912299412994        32.17290782692359        10.64778029476594
25.45382459882598         32.34581565384718        10.674972709559821
25.45421049123108         32.01182806880733        10.45832491171428
26.000000000000004        36.000000000000014       13.747076224495812
25.727304827700614        36.1729908504519         13.842067180338073
25.45460965540122         36.345981700903785       13.932594303625974
25.728160289437298        35.838887925217506       13.523060323977267
25.4554651171379          36.01187877566939        13.606454241617662
25.45632057887459         35.67777585043499        13.291703178358345
25.45382459882598         32.67914898718052        10.898793528550115
25.726912299412987        32.50624116025693        10.867797305922725
26                        32.33333333333333        10.832855654343419
25.72691229941299         32.83957449359026        11.095080957376059
26                        32.666666666666664       11.056335497963161
26                        33                       11.287081981879476
25.728888185921974        33.17087457525113        11.329282559414121
25.45777637184395         33.34174915050226        11.367388027189008
25.45580048533497         33.01044906884139        11.12914239179693
25.45777637184395         33.675082483835595       11.61479802587074
25.728888185921974        33.50420790858447        11.572252398876566
26                        33.333333333333336       11.525611662122804
25.728888185921974        33.837541241917805       11.823285623871499
26                        33.66666666666667        11.772204727898481
26                        34.00000000000001        12.026861179206614
25.726368797361445        34.17231991648728        12.08343339750691
25.452737594722887        34.34463983297456        12.135699555804958
25.45525698328342         34.00986115840507        11.870688962995146
25.452737594722887        34.67797316630789        12.409844845839617
25.72636879736144         34.50565324982061        12.352198909033268
25.999999999999996        34.333333333333336       12.290246912224614
25.726368797361438        34.83898658315395        12.629951050414338
25.999999999999993        34.66666666666667        12.562619275097381
25.999999999999996        35                       12.843978267825028
25.456320578874585        35.344442517101655       12.987712981357259
25.72816028943729         35.17222125855083        12.918037474752754
25.728160289437294        35.50555459188416        13.215506271974972
25.999999999999996        35.333333333333336       13.134925665268657
26                        35.66666666666667        13.43595831749214
25.454529086798736        35.011207841704774       12.693728094402674
24.636349209794055        50.84569203699457        32.77883429459812
24.907727801101846        50.68132589311887        32.63044749211274
25.17910639240964         50.51695974924316        32.41997783427821
24.907727801101846        51.01465922645218        32.46578146178924
25.179106392409636        50.85029308257647        32.29082200722955
25.179106392409636        51.18362641590978        32.10260514782178
24.9078489143496          50.34840200358565        32.732501203379115
24.636470323041806        50.512768147461344       32.91921244966604
24.636591436289564        50.179844257928124       32.98972855963645
24.642618712192764        49.178361506951646       32.790627767282935
24.913844340995468        49.01476814368721        32.474794206360436
25.185069969798167        48.85117478042278        32.11711350583492
24.914246305223944        49.347019285684965       32.635338267245956
25.185471934026644        49.183425922420525       32.29759638368711
25.185873898255124        49.515677064418284       32.41969851855043
24.638847271571393        49.8460833629865         32.989968596434025
24.91236058491326         49.68088021370239        32.73264813493395
24.91010474963143         50.014641108644014       32.76448284706006
25.183618062973295        49.8494379593599         32.483607979600116
25.181362227691466        50.18319885430153        32.483701084842906
24.640732991882075        49.51222243496907        32.92483794505143
26.000000000000007        38.00000000000001        15.847049868901463
25.727432470451067        38.17192688665699        15.994215936183005
25.454864940902127        38.34385377331397        16.13670887074653
25.728299046468415        37.83867128828717        15.604996900636625
25.45573151691947         38.01059817494415        15.737440668894122
25.456598092936815        37.67734257657433        15.35181277523842
25.454864940902127        38.6771871066473         16.550089659164158
25.727432470451063        38.50526021999032        16.39679743613861
26                        38.333333333333336       16.238832080395095
25.727432470451063        38.83859355332365        16.811975222152704
26                        38.66666666666667        16.643210577947105
26                        39                       17.060185361557494
25.72844655835732         39.17312207146085        17.242856272693665
25.456893116714635        39.3462441429217         17.420904883702036
25.45587902880838         39.0117156247845         16.978197643263826
25.999999999999996        49                       31.244533615583673
25.728624632751707        49.1718923548061         31.67169871209137
25.457249265503414        49.34378470961219        32.063420346413594
25.72822266852323         48.839641212808345       31.502895581042154
25.456847301274934        49.011533567614435       31.917967713457376
25.45644533704646         48.67928242561669        31.714134337512128
26.000000000000004        46.000000000000014       27.987750796321222
25.726368797469885        46.17231991641441        28.476973420786663
25.452737594939762        46.344639832828804       28.952095139470085
25.726368797469885        45.838986583081066       27.95023354528395
25.452737594939762        46.01130649949546        28.420409122103194
25.452737594939762        45.67797316616212        27.86617393977879
25.456893116714635        39.679577476255034       17.875740809301877
25.728446558357316        39.50645540479418        17.685148751471683
25.999999999999996        39.33333333333333        17.48993439351351
25.728446558357312        39.83978873812752        18.140563099563416
25.999999999999993        39.666666666666664       17.93280529478342
25.999999999999996        40                       18.38879806536732
25.728374853077312        40.17196832692074        18.608775686418067
25.456749706154625        40.34393665384148        18.824285880379573
25.456821411434632        40.01175706504826        18.342510530890863
25.452737594939762        45.34463983282879        27.296189503142937
25.72636879746988         45.1723199164144         26.846940133547033
26.000000000000004        45.000000000000014       26.387823871017996
25.726368797469885        45.50565324974774        27.406144586455454
26.000000000000004        45.33333333333334        26.936248340199086
26.000000000000004        45.66666666666668        27.469557315300314
25.726368797469895        44.83898658308105        26.276318145100948
25.452737594939773        45.01130649949543        26.71340253901966
25.452737594939784        44.67797316616208        26.122654971887172
25.456749706154632        40.67726998717481        19.320813231967804
25.728374853077312        40.50530166025407        19.091311956889303
25.999999999999993        40.33333333333333        18.857343254721844
25.728374853077312        40.838634993587405       19.586406352315656
25.999999999999996        40.666666666666664       19.338446569031035
26                        41                       19.832108008295343
25.727038139134397        41.1723174439812         20.096446354055395
25.45407627826879         41.3446348879624         20.356021504814365
25.45541299221171         41.010952437568605       19.83102523091877
25.454076278268793        41.677968221295735       20.89288991576515
25.727038139134393        41.505650777314536       20.61764424358749
26                        41.33333333333333        20.337635376408574
25.727038139134393        41.83898411064787        21.15001057316526
26                        41.666666666666664       20.854331184567773
26                        42                       21.382195432772704
25.72636879746988         42.17231991641438        21.694763454806896
25.45273759493976         42.34463983282875        22.00286358618995
25.453406936604274        42.01130402706224        21.441731286567247
25.452737594939784        44.34463983282875        25.527459404014834
25.72636879746989         44.172319916414374       25.121612994729503
26                        44.00000000000001        24.70929512352052
25.726368797469892        44.50565324974771        25.701172804683033
26                        44.33333333333334        25.27321917555529
26                        44.66666666666667        25.832728758054564
25.726368797469892        43.83898658308105        24.540043158915083
25.45273759493978         44.01130649949542        24.93064572149808
25.45273759493978         43.67797316616208        24.33557976686077
25.452737594939762        42.67797316616209        22.574304200604622
25.72636879746988         42.50565324974771        22.24878755184407
26                        42.333333333333336       21.918803012432654
25.72636879746988         42.838986583081045       22.811718170662736
26                        42.66666666666667        22.464317113873822
26                        43.00000000000001        23.01873773709654
25.452737594939784        43.344639832828754       23.741380523132904
25.72636879746989         43.17231991641438        23.38232478637918
25.72636879746989         43.50565324974771        23.95947601210154
26                        43.33333333333334        23.578840944813383
26                        43.66666666666667        24.14236007362153
25.45273759493977         43.01130649949542        23.153464445287163
24.911670990428608        57.34499784032039        22.54061886103232
24.63816867867782         57.511167842791906       22.205730886276225
24.36466636692703         57.67733784526342        21.841346842753026
24.638192505137436        57.17658046976116        22.814807645716925
24.364690193386647        57.34275047223268        22.45241909910294
24.364714019846268        57.008163099201944       23.076446746423162
23.808738584194288        57.32878293488346        22.272409608226326
24.086726302020274        57.1684730170427         22.691626284243572
24.086702475560656        57.50306039007344        22.067153226300256
24.089210642763987        56.834594305942915       23.331289295037486
23.811222924937994        56.99490422378368        22.910741661011933
23.813707265681707        56.661025512683885       23.56249846777209
23.816616250502772        55.66229398652138        25.561915491167404
24.091979814090344        55.502699169968956       25.958136670137158
24.367343377677912        55.34310435341653        26.30306186063755
24.09263114046647         55.83565965843394        25.29475251424443
24.36799470405404         55.67606484188151        25.651701444727088
24.368646030430167        56.009025330346496       25.000152126163275
23.81501793587634         56.327979589732074       24.222351703240506
24.091831983153252        56.168502460039285       24.63237765708587
24.090521312958618        56.5015483829911         23.97793886865588
24.367335360235533        56.342071253298315       24.35112778477127
24.3660246900409          56.675117176250126       23.709892658191308
23.815817093189555        55.99513678812672        24.888697524470626
25.184677155866297        55.517030257113674       25.86632394558472
24.912666780720922        55.68102861485795        25.621170470782197
24.640656405575545        55.84502697260223        25.332446530975158
24.912015454344797        55.34806812639297        26.245642777886992
24.64000507919942         55.512066484137236       25.970457343809183
24.63935375282329         55.17910599567226        26.608279253990425
24.636184282465027        54.17860947450289        28.48553474280397
24.90948820360004         54.01260918210664        28.684513949133553
25.18279212473506         53.84660888971039        28.824536388783798
24.909256357554447        54.34702459624528        28.09264575185916
25.182560278689465        54.18102430384902        28.261300105815508
25.18232843264387         54.515439717987654       27.676407904246876
24.638570845082484        54.845242482630255       27.24651256575809
24.910449638863177        54.68034110030895        27.487237409208717
24.911232546603983        55.01420461335096        26.87040372875919
25.183111340384677        54.84930323102966        27.080973855115772
25.183894248125487        55.18316674407166        26.47761253556166
24.637377563773754        54.51192597856657        27.872649555780622
24.638799484423327        56.178336803312064       24.691965898831725
24.9108098595687          56.01433844556777        24.994716877017645
25.182820234714075        55.8503400878235         25.25389739019894
24.908952938416483        56.34764827627761        24.36958278268307
25.180963313561854        56.183649918533334       24.64279033424308
25.17910639240964         56.51695974924317        24.03300277771731
24.63617814403406         56.844428649215686       23.431020847087538
24.90764226822185         56.68069419922943        23.74987285751879
24.909656629325227        57.012846019774905       23.14116399198895
25.181120753513014        56.84911156978865        23.431798248027963
25.183135114616395        57.181263390334124       22.838757452911995
24.637488814228693        56.51138272626387        24.057598765553525
25.456766317146517        57.34227680725307        22.54029313525434
25.72838315857326         57.17113840362653        22.795851868908706
26                        56.99999999999999        23.020556593332326
25.728383158573262        57.50447173695987        22.23329916226222
26                        57.33333333333333        22.46623327335607
26                        57.66666666666666        21.920392018590707
25.72636879746988         56.83898658308105        23.36434593532664
25.45475195604314         57.010124986707595       23.116978698734773
25.45273759493976         56.67797316616211        23.70182799678824
25.452737594939762        56.34463983282879        24.29519482116302
25.72636879746988         56.172319916414395       24.520599410799925
26.000000000000004        56.00000000000001        24.709216546627903
25.72636879746988         56.50565324974772        23.941081727464773
26                        56.33333333333333        24.143548004332494
26                        56.66666666666666        23.580661353233932
25.728225718622106        55.839010085704565       25.102748614301973
25.45459451609198         56.011330002118946       24.891163201177072
25.456451437244198        55.678020171409116       25.488451080620933
25.452737594939762        46.67797316616215        29.45992576439506
25.72636879746988         46.50565324974774        28.97960291401813
26                        46.33333333333334        28.48517915785929
25.72636879746988         46.83898658308107        29.45666014807138
26                        46.66666666666667        28.957035260219087
26                        47.00000000000001        29.403319103400936
25.728329101545743        47.17273717514416        29.899110100355117
25.456658203091482        47.3454743502883         30.375883996721186
25.45469789901562         47.011723758225216       29.93566225217971
25.456658203091486        47.67880768362163        30.779371913417684
25.72832910154574         47.506070508477485       30.30722919946731
26                        47.333333333333336       29.816069384929058
25.72832910154574         47.839403841810814       30.67532154640201
26                        47.66666666666667        30.18879291427935
26                        48                       30.521489691452143
25.45644533704646         48.34594909228336        31.451908725733016
25.72822266852323         48.17297454614168        30.999655327885822
25.72822266852323         48.50630787947502        31.27559972443348
25.999999999999996        48.33333333333333        30.8111528727685
25.999999999999993        48.666666666666664       31.052167514145715
25.456551770068973        48.01237838795249        31.140656897883456
25.45724926550342         49.67711804294552        32.15140754561206
25.728624632751703        49.505225688139426       31.78460498945218
25.999999999999993        49.33333333333333        31.382358971106473
25.72862463275171         49.83855902147276        31.842431776198836
25.999999999999996        49.66666666666666        31.46510483601552
26                        50                       31.492771210310362
25.72636879746988         50.17231991641439        31.84623424814729
25.45273759493976         50.344639832828776       32.15530312280326
25.454993430221588        50.01087893788715        32.185263512111156
25.452737594939762        50.67797316616211        32.063965525075375
25.72636879746988         50.50565324974772        31.786661343030307
26                        50.33333333333333        31.464962997804115
25.72636879746988         50.83898658308105        31.673324849497078
26                        50.666666666666664       31.383391196881895
26                        51.00000000000001        31.248055807543484
25.72636879746988         51.17231991641437        31.50004946206652
25.45273759493976         51.34463983282873        31.702473278236873
25.45273759493976         51.01130649949542        31.912749917835825
25.456451437244198        55.34468683807579        26.084870013730388
25.7282257186221          55.17234341903789        26.25940105536547
26                        55                       26.38991707048992
25.728225718622102        55.50567675237123        25.682844733882096
26                        55.33333333333333        25.833223360632676
26                        55.66666666666667        25.272989852678634
25.727442810881293        54.83847990599589        26.830108125209172
25.45566852950339         55.010823325033776       26.675867843640706
25.454885621762582        54.67695981199177        27.258938403128194
25.454885621762585        54.34362647865844        27.829345264702155
25.727442810881293        54.171813239329225       27.933520652484297
26                        54                       27.98893406759326
25.727442810881293        54.505146572662554       27.38918640168065
26                        54.33333333333333        27.470672427560082
26                        54.666666666666664       26.93766676185908
25.727674656926887        53.83739782519059        28.461654342416814
25.455117467808176        54.00921106451981        28.38585821045281
25.45534931385377         53.67479565038117        28.92071523760285
25.455349313853773        53.34146231704784        29.430338125194652
25.727674656926887        53.17073115852392        29.443137155191177
26                        53                       29.404513843141086
25.727674656926887        53.50406449185725        28.965162192732873
26                        53.33333333333333        28.958186805816453
26                        53.666666666666664       28.486326880633957
25.72636879746988         52.83898658308104        29.888638606817118
25.454043454396764        53.00971774160496        29.908706491919276
25.45273759493976         52.677973166162076       30.352853451609818
25.452737594939762        51.67797316616206        31.437926534070556
25.72636879746988         51.505653249747695       31.271082469794447
26                        51.33333333333333        31.054668567165542
25.72636879746988         51.83898658308103        30.993011975464988
26                        51.666666666666664       30.81217782473033
26                        52                       30.52058358023795
25.452737594939762        52.34463983282875        30.75767144389495
25.72636879746988         52.172319916414374       30.66547984480117
25.72636879746988         52.5056532497477         30.296441495245926
26                        52.33333333333333        30.18732487341276
26                        52.66666666666666        29.815301627713843
25.45273759493976         52.011306499495404       31.122532352807887
26                        60.99999999999999        17.060166991000518
25.72636879746988         61.17231991641436        16.797872159435407
25.45273759493976         61.34463983282872        16.522051574833245
25.727945523966266        60.83754012502767        17.228830304591416
25.454314321436144        61.00986004144204        16.949871466231485
25.45589104793253         60.67508025005536        17.392035719933308
25.45273759493976         61.67797316616206        16.109831571238757
25.726368797469878        61.50565324974769        16.383386048618785
25.999999999999996        61.33333333333332        16.643414772961663
25.726368797469874        61.838986583081024       15.981409943052322
25.999999999999993        61.66666666666666        16.239172560173074
25.999999999999996        61.99999999999999        15.847440352634415
25.45273759493976         62.34463983282877        15.325752003197234
25.726368797469874        62.17231991641438        15.592044882446135
25.726368797469874        62.50565324974771        15.215972810213605
25.999999999999993        62.33333333333333        15.468106600298654
25.999999999999996        62.66666666666666        15.100780024198203
25.452737594939755        62.01130649949541        15.71111448919646
24.63590336791281         64.18142906397827        13.123705939587943
24.9093952638611          64.01448608779532        13.392445400284798
25.18288715980939         63.847543111612374       13.653431441220695
24.908900339611947        64.34978713692237        13.07530017846139
25.18239223556024         64.18284416073942        13.331066348391404
25.18189731131109         64.51814520986647        13.020122795804985
24.910502834046184        64.68248504817603        12.772318423318495
24.639108356781275        64.84682488648558        12.51818801499654
24.63750586234704         64.51412697523192        12.81541727878988
24.640032392946775        65.17996980601613        12.230364363105595
24.91142687021168         65.01562996770657        12.479546554021784
25.182821347476587        64.85129012939701        12.722402709102347
24.912350906377178        65.34877488723713        12.196712971135526
25.183745383642083        65.18443504892757        12.434620908810434
25.184669419807587        65.51757996845812        12.156777394928922
24.63980447476539         65.84502845561006        11.68564252971175
24.912236947286488        65.68130421203409        11.923789477704522
24.911678886214446        66.0146173632141         11.659957114337304
25.184111358735542        65.85089311963813        11.888214256584616
25.183553297663504        66.18420627081812        11.628448809497723
24.63991843385608         65.5124991308131         11.9531429770725
25.455588056039034        63.674828041656895       13.912264575041666
25.727794028019517        63.504080687495104       14.16135524747392
26                        63.33333333333333        14.401649757614459
25.727794028019517        63.83741402082845        13.83231089548702
26                        63.66666666666666        14.068948561379765
26                        64                       13.747357035629086
25.727299103770363        64.1727150699555         13.511934418639148
25.454598207540727        64.34543013991097        13.269523005364448
25.45509313178988         64.01012909078393        13.585183020081455
25.454598207540727        64.67876347324432        12.966224912765806
25.727299103770363        64.50604840328882        13.204663953634174
26                        64.33333333333333        13.436114198217833
25.727299103770363        64.83938173662216        12.907527117287877
26                        64.66666666666666        13.135004989465429
26                        65                       12.844029409371089
25.728223139935864        65.17252665615271        12.620654446162373
25.456446279871724        65.34505331230541        12.391570441348335
25.455522243706227        65.01190839277487        12.673928533851928
25.456446279871727        65.67838664563875        12.117965241446695
25.728223139935864        65.50585998948604        12.343086761021546
26                        65.33333333333333        12.562499238991018
25.728223139935864        65.83919332281937        12.074635874539922
26                        65.66666666666666        12.290085867270152
26                        66                       12.02678929420877
25.455330157727644        66.34501294799875        11.598591135148157
25.727665078863822        66.17250647399938        11.815027215328447
25.727665078863822        66.5058398073327         11.564237980931049
26                        66.33333333333333        11.772063870701528
26                        66.66666666666666        11.525531356129315
25.455888218799686        66.01169979681875        11.853879342668723
25.455891047932532        60.34174691672203        17.84609546733557
25.727945523966262        60.170873458361015       18.125807810807096
26                        60                       18.38892026744083
25.727945523966262        60.504206791694344       17.67077203931879
26                        60.33333333333333        17.932908471866426
26                        60.66666666666666        17.489990713053064
25.726368797469892        59.838986583081024       18.59290119820117
25.454314321436154        60.00986004144204        18.311309343062224
25.45273759493978         59.67797316616205        18.79105969129025
25.45273759493978         58.67797316616205        20.320093950696624
25.72636879746989         58.50565324974768        20.60042278063355
26                        58.33333333333333        20.854993085840217
25.72636879746989         58.83898658308101        20.07917537752243
25.999999999999996        58.66666666666666        20.338142470639053
25.999999999999993        58.999999999999986       19.83248098343316
25.45273759493978         59.344639832828705       19.287243307839205
25.72636879746989         59.172319916414345       19.5702717200809
25.72636879746989         59.50565324974768        19.075382033394877
25.999999999999993        59.33333333333332        19.338885226609904
25.999999999999996        59.66666666666666        18.85769832127902
25.45273759493978         59.01130649949537        19.796714877783206
25.454609655401217        36.67931503423711        14.269904032329357
25.727304827700607        36.506324183785225       14.171617652262173
26                        36.333333333333336       14.068867439640515
25.727304827700607        36.83965751711855        14.512110815348343
25.999999999999996        36.666666666666664       14.401601345947347
25.999999999999996        36.99999999999999        14.745277943416086
25.456598092936815        37.344009243241          14.977935316071788
25.728299046468404        37.172004621620495       14.863862132974923
25.728299046468408        37.50533795495383        15.228464875625935
25.999999999999996        37.33333333333333        15.100605969551477
26                        37.666666666666664       15.467863278046828
25.455603874169014        37.011662138739055       14.61766781089151
