# Supplementary material for: Development of three-dimensional forward modeling and observation device for leakage electric field in the process of foundation pit pumping test
Source: PLoS One. 2025 Aug 20;20(8):e0328727. doi: 10.1371/journal.pone.0328727 (PMC12367133; doi:10.1371/journal.pone.0328727)
Supplement: S6 File — This is the data used in Section 4.3.1 “Effect of burial depth of the leakage pathway” of the paper. (ZIP) [file pone.0328727.s006.zip › 4.3.1/4.3.1_h=-22m.dat]

X                         Y                        V
21.720810747276435        22.519007115683966       5.1817986461078815
21.480540498184293        22.679338077122644       5.0922673025081036
21.24027024909215         22.839669038561322       4.961031282563529
21.000000000000004        23                       4.788090586273936
21.48054049818429         22.346004743789308       5.002599866097143
21.240270249092145        22.506335705227986       4.876262019683897
21                        22.66666666666666        4.708219496925799
21.24027024909214         22.173002371894647       4.768735255197045
20.999999999999996        22.333333333333325       4.605590905970275
20.999999999999996        21.99999999999999        4.480204813407588
21.638757998018335        21.714724500673356       4.8505234161162845
21.666108914437704        21.98281870567689        4.968902511986008
21.69345983085707         22.250912910680427       5.079327588649837
21.42583866534556         21.809816333782233       4.770542598365033
21.453189581764924        22.07791053878577        4.890548241833925
21.212919332672776        21.90490816689111        4.647103064128874
21.9322020528191          21.77626513922104        5.0186454647372
22.225646107619866        21.837805777768722       5.174966154685192
22.519090162420632        21.89934641631641        5.319485485960038
21.959552969238466        22.044359344224574       5.130251316502302
22.25299702403923         22.105899982772257       5.2797987623453375
21.98690388565783         22.31245354922811        5.233903149061231
21.827294584882512        23.468943798210756       5.522023936926231
21.551529723255012        23.645962532140505       5.421105135420804
21.275764861627508        23.82298126607025        5.28443453577438
21.000000000000004        24.000000000000004       5.112012137987122
21.551529723255012        23.312629198807173       5.3271436300723956
21.275764861627508        23.48964793273692        5.176079928794085
21.000000000000004        23.666666666666664       4.989264429374831
21.275764861627508        23.156314599403586       5.082499179855019
21.000000000000004        23.333333333333332       4.881290578803769
21.51603511071965         22.99598363796491        5.210372791155948
21.756305359811794        22.835652676526227       5.29654172611208
21.791799972347153        23.15229823736849        5.409950156384882
21.288675134594808        24.166666666666668       5.39207848104546
21.564439996222312        23.98964793273692        5.5277396857423176
21.840204857849812        23.812629198807166       5.627649092298286
21.577350269189612        24.33333333333333        5.634215285416686
21.853115130817116        24.15631459940358        5.733115297022975
21.866025403784416        24.499999999999996       5.838422551100577
21.000000000000004        24.333333333333336       5.163232827157886
21.288675134594808        24.499999999999996       5.462485609167018
21.57735026918961         24.66666666666666        5.7238088524890385
21                        24.666666666666664       5.243389175047323
21.288675134594804        24.83333333333333        5.56182839600725
21                        24.999999999999996       5.352481181655212
21.288675134594808        25.166666666666664       5.645052434803996
21.577350269189612        25.33333333333333        5.901680212197036
21.866025403784416        25.499999999999993       6.1223645138345
21                        25.333333333333332       5.416971272634071
21.288675134594804        25.499999999999993       5.717863498631655
21.57735026918961         25.666666666666657       5.982812248873719
21                        25.666666666666664       5.479659506803574
21.288675134594804        25.833333333333325       5.788872705650237
21                        25.999999999999993       5.54054588416439
21.866025403784416        24.83333333333333        5.932432866043983
21.866025403784416        25.166666666666657       6.02708018695529
21.577350269189612        24.999999999999996       5.8124260293590035
21.288675134594808        26.16666666666666        5.907130873582087
21.577350269189612        26.33333333333332        6.201278670526114
21.866025403784416        26.49999999999999        6.422989274996197
21                        26.33333333333333        5.661782438990271
21.288675134594804        26.499999999999993       6.013153262550469
21.57735026918961         26.666666666666657       6.292086893636777
21                        26.666666666666664       5.785956792284095
21.288675134594804        26.833333333333325       6.122113449986852
21                        26.999999999999996       5.913068944046086
21.866025403784416        25.833333333333325       6.221425940038827
21.866025403784416        26.166666666666657       6.321634193759484
21.577350269189612        25.999999999999993       6.091472045941862
21.000000000000004        31                       7.089258819101315
21.288675134594808        31.16666666666668        7.532457541180804
21.577350269189612        31.333333333333357       7.906706506524859
21.866025403784416        31.50000000000004        8.2120057151337
21.000000000000004        31.333333333333336       7.218633036227313
21.288675134594808        31.500000000000014       7.671994172319408
21.57735026918961         31.666666666666693       8.05640555167629
21                        31.666666666666664       7.345346258892413
21.288675134594804        31.833333333333343       7.808869808997336
21                        32                       7.469398487096616
21                        28.000000000000004       6.1320716557458725
21.288675134594808        28.16666666666668        6.507276676644013
21.577350269189612        28.333333333333346       6.819149699509268
21.866025403784416        28.500000000000018       7.067690724341639
21                        28.333333333333336       6.228327806643502
21.288675134594804        28.500000000000007       6.60860658852707
21.57735026918961         28.66666666666668        6.9255533723779745
21                        28.666666666666668       6.314470708444071
21.288675134594804        28.833333333333336       6.699823251313234
21                        29                       6.390500361147915
22.085709235861415        23.30303531401343        5.586961636676879
22.050214623326056        22.986389753171167       5.475333592096851
22.014720010790697        22.669744192328903       5.362370897785481
22.34412388684032         23.137126829816108       5.64566816359351
22.30862927430496         22.820481268973843       5.534485854974914
22.60253853781922         22.971218345618784       5.698143517676236
22.280813149172097        22.463190625873054       5.409456064806261
22.546906287553494        22.256637059417198       5.450332342157745
22.574722412686356        22.61392770251799        5.5765516860630715
24.45969062758135         21.731719779511224       5.937568838021867
24.32500581074654         21.99929057550615        5.988300129577762
24.19032099391172         22.266861371501076       6.0351604329400566
24.055636177076906        22.534432167496004       6.078149748108864
24.15457213372142         21.743661392220975       5.84791753950586
24.019887316886603        22.0112321882159         5.896233385277451
23.885202500051786        22.278802984210827       5.940678242855638
23.849453639861487        21.755603004930723       5.753593004022369
23.714768823026667        22.023173800925647       5.799493404009878
23.54433514600155         21.767544617640475       5.654595231571474
23.29314703654944         22.512689505262312       5.812715975686666
23.035128078506503        22.30824180894701        5.654920992000268
22.777109120463567        22.10379411263171        5.49051082875804
23.37687640636681         22.264307876055035       5.762906866118261
23.118857448323872        22.05986017973973        5.604244496783095
22.860838490280937        21.85541248342443        5.438966947892043
23.46060577618418         22.015926246847755       5.710199951413179
23.202586818141242        21.81147855053245        5.550670196429188
23.06294420363937         22.665532452047803       5.77778096945474
22.832741370729295        22.818375398833293       5.73959015011806
22.80492524559643         22.4610847557325         5.617364245584103
23.547310083391928        22.519937059340208       5.903826686348199
23.631039453209297        22.271555430132928       5.8531089477474465
23.801473130234417        22.527184613418108       5.992304610489042
22.69273476547116         23.97321843421281        6.038002717889772
22.417164978242248        24.148812289475206       5.980359094567792
22.14159519101333         24.3244061447376         5.913832372304728
22.404254705274948        23.805126888878792       5.872389376504973
22.12868491804603         23.980720744141188       5.807193886234518
22.11577464507873         23.637035343544774       5.7003964495171635
22.37418929605763         23.47112685934745        5.759496022739231
22.632603947036536        23.305218375150126       5.812364423127506
22.662669356253847        23.63921840468147        5.925650823198739
22.978398126794445        23.784863915656892       6.090172241163632
22.94833271757713         23.45086388612555        5.977560263378087
22.918267308359816        23.116863856594208       5.864013780212451
23.26406148811773         23.596509397100974       6.137664260014995
23.233996078900415        23.262509367569628       6.024792199134938
23.549724849441013        23.40815487854505        6.180478774443751
23.378672974179963        22.811177963023226       5.9365903686208945
23.632836021022452        22.818425517101122       6.0267152681762415
23.88699906786494         22.82567307117902        6.114207381210678
23.464198911810488        23.109666420784137       6.0591779682065905
23.718361958652977        23.116913974862037       6.148317056655696
23.14847014126989         22.964020909808717       5.901929980969161
22.682657862030382        24.98184911602854        6.3388350212952895
22.41044704261506         25.154566077352357       6.277641617506516
22.13823622319974         25.32728303867617        6.205484781686291
22.41044704261506         24.821232744019024       6.177239682562298
22.138236223199737        24.993949705342843       6.107641650774605
22.13823622319974         24.660616372009507       6.010435525830765
22.41380601042865         24.485022516747115       6.078649189580952
22.68937579765757         24.309428661484716       6.137979754389999
22.68601682984397         24.645638888756626       6.2382571888584675
22.695772976271684        25.981736460902578       6.653760413186666
22.419190452109262        26.15449097393505        6.587907264896229
22.14260792794684         26.32724548696752        6.510983552166072
22.419190452109262        25.82115764060172        6.483170307411645
22.142607927946838        25.993912153634188       6.407937532805398
22.14260792794684         25.660578820300856       6.306038340960885
22.414818747362162        25.487861858977038       6.379866392591346
22.687029566777483        25.315144897653216       6.442731012190242
22.691401271524583        25.648440679277897       6.547706142820775
21.288675134594808        27.16666666666665        6.225980380768501
21.577350269189612        27.3333333333333         6.501214860177998
21.866025403784416        27.499999999999954       6.738772382274802
21                        27.333333333333336       5.964947502130979
21.288675134594804        27.499999999999986       6.301908620419971
21.57735026918961         27.666666666666636       6.601192781396046
21                        27.666666666666668       6.0379484060307975
21.288675134594804        27.833333333333318       6.398959205886255
21.866025403784416        27.833333333333307       6.847989490937522
21.866025403784416        28.166666666666664       6.957628938293151
21.577350269189612        27.999999999999993       6.7099600711062575
21.866025403784416        26.83333333333331        6.526559464291418
21.866025403784416        27.16666666666663        6.63182050005099
21.577350269189612        26.99999999999998        6.395805453675186
22.693669425986005        26.99154377968428        6.979940904682921
22.417788085252145        27.161029186456172       6.909832940575422
22.14190674451828         27.33051459322806        6.82944343310616
22.417788085252145        26.82769585312285        6.800534892633646
22.14190674451828         26.997181259894738       6.721318468023172
22.14190674451828         26.663847926561417       6.614884349404701
22.418489268680702        26.49109341352895        6.693313233258575
22.695071792843123        26.318338900496478       6.760671552672562
22.694370609414563        26.654941340090378       6.869398383171241
23.536755966964648        26.471169444889004       7.149015936188465
23.25572711997177         26.644627556487432       7.0987359742430485
22.974698272978888        26.818085668085857       7.042377630407924
23.256428303400327        26.308025116893532       6.986964611118689
22.975399456407445        26.481483228491957       6.9312206880899305
22.976100639836005        26.144880788898057       6.821879436784775
21.288675134594808        29.16666666666667        6.796557190447533
21.577350269189612        29.333333333333343       7.1385774793950185
21.866025403784416        29.500000000000014       7.416561227989985
21                        29.333333333333336       6.525669511888122
21.288675134594804        29.500000000000007       6.927876008477001
21.57735026918961         29.66666666666667        7.266045964713582
21                        29.666666666666664       6.667814516630031
21.288675134594804        29.833333333333336       7.066170680508119
21                        29.999999999999996       6.81693537537376
21.866025403784416        28.83333333333335        7.18276825630776
21.866025403784416        29.166666666666682       7.299058424190617
21.577350269189612        29.000000000000007       7.0314591079282405
21.288675134594808        30.166666666666657       7.192240793312224
21.577350269189612        30.333333333333314       7.522362385928107
21.866025403784416        30.499999999999975       7.807300153221246
21.000000000000004        30.333333333333332       6.882799291240528
21.288675134594808        30.49999999999999        7.290454234078857
21.577350269189612        30.666666666666647       7.6529253515941615
21.000000000000004        30.666666666666664       6.973573772483196
21.288675134594808        30.83333333333332        7.413578240221
21.866025403784416        30.83333333333333        7.936010180402301
21.866025403784416        31.166666666666686       8.070912034373137
21.577350269189612        31.000000000000004       7.776720015664703
21.866025403784416        29.833333333333336       7.543855564099476
21.866025403784416        30.166666666666654       7.674101872509839
21.577350269189612        29.999999999999993       7.392728189170325
24.442301424593115        23.242875908213932       6.421515598728787
24.144775899542417        23.297968898324307       6.34474707281946
23.847250374491715        23.35306188843468        6.2644014647244655
24.31341300875438         23.006727994641288       6.3077556952575735
24.01588748370368         23.061820984751662       6.229824917049579
24.184524592915643        22.770580081068644       6.193300411717562
24.41112164205703         23.507048703362994       6.494170424998846
24.37994185952094         23.771221498512055       6.566966147799721
24.34876207698486         24.035394293661113       6.639902767131247
24.113596117006324        23.562141693473365       6.416685807789635
24.08241633447024         23.826314488622426       6.488765439290628
23.816070591955626        23.61723468358374        6.335624108394759
20.999999999999996        36.99999999999999        9.776132960410932
21.288675134594804        37.16666666666669        10.410728966790483
21.57735026918961         37.333333333333385       10.953316136126558
21.866025403784416        37.500000000000085       11.403894468418933
21                        37.33333333333333        9.952197043824514
21.288675134594804        37.50000000000003        10.627164755056615
21.57735026918961         37.66666666666673        11.210123629245132
21                        37.66666666666667        10.126610153494083
21.288675134594804        37.833333333333364       10.841949569578738
21                        38.00000000000001        10.299372289420086
21.288675134594808        38.166666666666686       11.038049719652765
21.577350269189612        38.33333333333337        11.635435608644467
21.866025403784416        38.50000000000005        12.09152995639475
21                        38.33333333333334        10.536523852529848
21.288675134594804        38.50000000000002        11.267070670232902
21.57735026918961         38.6666666666667         11.856325946694978
21                        38.66666666666667        10.794243999751194
21.288675134594804        38.83333333333335        11.516660204924625
21                        39                       11.072532731084129
21.866025403784416        37.833333333333414       11.62728929955533
21.866025403784416        38.16666666666673        11.856501128880748
21.577350269189612        38.00000000000004        11.419871119850509
21                        53                       16.11680321146974
21.288675134594808        53.16666666666666        16.938530226187886
21.577350269189612        53.333333333333314       17.56218598604041
21.866025403784416        53.499999999999964       17.987770491028204
21.000000000000004        53.333333333333336       15.958088183056358
21.288675134594808        53.499999999999986       16.767180248976018
21.577350269189612        53.66666666666664        17.378201060030836
21.000000000000004        53.66666666666667        15.785582395834549
21.288675134594808        53.83333333333332        16.582039512956175
21.000000000000004        54                       15.599285849803882
21.83552360057588         74.48442410484778        6.113952635407519
21.557015733717254        74.65628273656519        5.8931345095450105
21.278507866858625        74.82814136828259        5.6254484927521915
21                        75                       5.310894585029399
21.557015733717254        74.32294940323186        5.983516664966673
21.278507866858625        74.49480803494926        5.712539819982694
21                        74.66666666666666        5.394695084068571
21.278507866858625        74.16147470161593        5.79319028302923
21                        74.33333333333333        5.472054718923837
21                        74                       5.542973489594639
21                        73                       5.885847476791098
21.288675134594808        73.16666666666669        6.112602338434829
21.577350269189612        73.33333333333334        6.292175351198692
21.866025403784416        73.50000000000003        6.424566515082631
21                        73.33333333333334        5.769489667922525
21.288675134594804        73.5                     6.000849375708094
21.57735026918961         73.66666666666669        6.18502723461374
21                        73.66666666666666        5.655198338857298
21.288675134594804        73.83333333333334        5.891162892784482
21.845690868312058        74.1562827365652         6.211819454732632
21.567183001453433        73.99480803494927        6.081436379507021
21.855858136048237        73.82814136828262        6.315357414624335
21.42583866534556         21.476483000448905       4.598044111777843
21.212919332672776        21.571574833557783       4.492595616884484
20.999999999999996        21.666666666666657       4.343688405506107
21.21291933267278         21.238241500224454       4.2483822985302275
21                        21.33333333333333        4.117466126494539
21                        21                       3.8015379763731056
21.75917199867889         21.476483000448905       4.809626173040241
21.54625266600611         21.238241500224454       4.538278292619128
21.333333333333332        21                       4.169747903288621
21.879585999339447        21.238241500224454       4.731877325207151
21.666666666666664        21                       4.441660868703368
22                        21                       4.617276872617127
22.052616053479653        21.538023638996588       4.981229701575503
22.17303005414021         21.299782138772137       4.906962333656816
22.34606010828042         21.59956427754427        5.141031871437898
23                        20.999999999999996       5.0582244574225985
22.839696720806877        21.299782138772137       5.175880486499334
22.679393441613755        21.59956427754427        5.262967496011888
22.666666666666668        21                       4.931755898453572
22.506363387473545        21.299782138772137       5.051678394727799
22.333333333333336        21                       4.784773370184934
23.181445048667186        21.255848205880156       5.298353633644138
23.36289009733437         21.511696411760315       5.49714389169381
23.021141769474063        21.555630344652293       5.38394480055021
23.6962234306677          21.51169641176032        5.602184994488491
23.514778382000518        21.255848205880156       5.41319118195847
23.333333333333332        20.999999999999996       5.182858451256637
23.84811171533385         21.25584820588016        5.523067520023945
23.666666666666664        21                       5.302531234841763
24.000000000000004        21                       5.417242808177755
24.153230209193786        21.243906593170408       5.629046931811136
24.306460418387566        21.487813186340816       5.802488941759172
24.001341924527637        21.499754799050564       5.704673586607561
24.6397937517209          21.487813186340816       5.892251846518764
24.486563542527122        21.243906593170408       5.719798360377128
24.333333333333336        21                       5.508982760550094
24.81989687586045         21.243906593170404       5.812235737355444
24.666666666666668        20.999999999999996       5.60240866133484
25.000000000000004        20.999999999999996       5.697520510531604
20.999999999999996        35.99999999999999        9.342534744719789
21.288675134594804        36.16666666666666        9.895366349638063
21.57735026918961         36.33333333333332        10.37146104335179
21.866025403784416        36.499999999999986       10.770818825860362
21                        36.33333333333333        9.447807229453982
21.288675134594804        36.499999999999986       10.058785765910569
21.57735026918961         36.66666666666665        10.593027391162607
20.999999999999996        36.66666666666666        9.592339968017622
21.2886751345948          36.83333333333332        10.261465436012909
21.866025403784416        36.83333333333336        10.979276500827224
21.866025403784416        37.16666666666672        11.19030171501332
21.57735026918961         37.00000000000002        10.771887994034879
22.701854764121705        36.981134047467734       11.756311490329026
22.42324497734261         37.15408936497852        11.664462700658882
22.144635190563513        37.3270446824893         11.54699036002211
22.42324497734261         36.82075603164515        11.442993263738444
22.144635190563513        36.99371134915593        11.329459264859114
22.144635190563513        36.660378015822566       11.114495708915577
21.000000000000004        35.00000000000001        8.744067904256138
21.288675134594808        35.16666666666668        9.327629035193869
21.577350269189612        35.33333333333335        9.807111409281793
21.866025403784416        35.50000000000002        10.182515026519626
21                        35.333333333333336       8.943290938301272
21.288675134594804        35.5                     9.514281606453665
21.57735026918961         35.66666666666667        9.981193517756026
21                        35.666666666666664       9.142779885122673
21.2886751345948          35.83333333333333        9.70120009048945
21.866025403784416        35.83333333333334        10.376893793854695
21.866025403784416        36.166666666666664       10.572995060301622
21.57735026918961         36                       10.17546603099795
20.999999999999996        33.99999999999999        8.30607915271925
21.288675134594804        34.16666666666666        8.81654700579673
21.57735026918961         34.33333333333333        9.257053560851375
21.866025403784416        34.49999999999999        9.627598817883294
21                        34.33333333333333        8.448254538337942
21.288675134594804        34.5                     8.966579249302738
21.577350269189612        34.66666666666666        9.414942662244695
21                        34.66666666666667        8.594250788850424
21.288675134594808        34.83333333333333        9.12043235770242
21.866025403784416        34.833333333333336       9.809025146861753
21.866025403784416        35.16666666666668        9.99399721640729
21.577350269189612        35                       9.60925416547979
22.702511358579336        35.982695935616455       11.110970925155558
22.42368270698103         36.1551306237443         11.020525306388826
22.144854055382723        36.32756531187214        10.907141273290375
22.42368270698103         35.82179729041098        10.81529775138481
22.144854055382723        35.99423197853882        10.705615613009023
22.144854055382723        35.6608986452055         10.505812451839482
22.42346384216182         36.48794332769472        11.22918425330533
22.702292493760126        36.31550863956688        11.320934383363362
22.702073628940916        36.64832134351731        11.536047905087834
22.70352719971509         34.98186982142663        10.509156098434646
22.424359934404865        35.15457988095109        10.42210932145124
22.14519266909464         35.32728994047555        10.313228964146159
22.424359934404865        34.82124654761775        10.228037076007265
22.14519266909464         34.99395660714221        10.12193393636792
22.14519266909464         34.660623273808866       9.934184649156757
22.424021320692948        35.48818858568103        10.616420901722904
22.703188586003172        35.31547852615657        10.705195771284762
22.702849972291254        35.64908723088651        10.90580071352501
22.145397695523208        34.32760500057392        9.755591310219025
22.424769987262003        34.155210001147836       9.86237767987657
22.704142279000795        33.98281500172176        9.94795792685599
22.424564960833433        34.48822827438279        10.043015471768644
22.703937252572224        34.31583327495672        10.130640171702566
22.703732226143657        34.64885154819167        10.317706228895528
21.288675134594808        32.16666666666668        7.922858904479346
21.577350269189612        32.33333333333336        8.315107809718572
21.866025403784416        32.500000000000036       8.646145202814017
21                        32.33333333333333        7.606668928607426
21.288675134594804        32.500000000000014       8.06958220063184
21.57735026918961         32.666666666666686       8.471283960512414
20.999999999999996        32.66666666666666        7.748377180271811
21.2886751345948          32.833333333333336       8.220743306937631
20.999999999999996        32.99999999999999        7.894523242090217
21.866025403784416        31.83333333333337        8.35528326384932
21.866025403784416        32.1666666666667         8.499996426409478
21.577350269189612        32.00000000000002        8.185038873775243
21.288675134594804        33.166666666666664       8.399206916368705
21.57735026918961         33.33333333333333        8.805980895321037
21.866025403784416        33.5                     9.114845178946934
21                        33.33333333333333        7.997657038798683
21.288675134594804        33.49999999999999        8.516577858998948
21.57735026918961         33.666666666666664       8.937588983872999
20.999999999999996        33.66666666666666        8.134842342341694
21.2886751345948          33.83333333333333        8.6680003084639
21.866025403784416        33.83333333333333        9.285173626145664
21.866025403784416        34.16666666666666        9.456091505791097
21.57735026918961         33.99999999999999        9.097026556138918
21.866025403784416        32.83333333333336        8.802496568486916
21.866025403784416        33.16666666666668        8.958729893864573
21.57735026918961         33.000000000000014       8.638691448064263
22.424769987262003        33.82187666781451        9.683174723152476
22.145397695523208        33.99427166724058        9.580236175810962
22.145397695523208        33.660938333907254       9.405470473849494
22.7014637726638          32.98136830693293        9.425126338245128
22.422984316370673        33.15424553795529        9.340587232040994
22.144504860077546        33.327122768977645       9.237160178941595
22.422984316370673        32.82091220462197        9.178160956912356
22.144504860077543        32.993789435644324       9.07788939883604
22.144504860077546        32.660456102311          8.918500578435244
22.423877151816335        33.4880611028849         9.509729885206001
22.70235660810946         33.31518387186254        9.595101349667189
22.70324944355513         33.64899943679215        9.769378545870826
22.701616184035995        28.979843476711633       7.6840471207663965
22.423085923952137        29.15322898447443        7.6082754337922935
22.144555663868275        29.32661449223722        7.519113469533508
22.423085923952137        28.819895651141096       7.4863179858000795
22.144555663868275        28.99328115890389        7.399383343637718
22.144555663868275        28.659947825570555       7.280865853658494
22.701096452779854        27.987413958873248       7.32260802519373
22.422739436448044        28.158275972582175       7.250183539276348
22.14438242011623         28.329137986291094       7.165211105658965
22.422739436448044        27.824942639248817       7.133861423420868
22.14438242011623         27.995804652957737       7.052019154706899
22.14438242011623         27.662471319624384       6.939249542447909
22.42291268020009         28.48908581186163        7.366644656140909
22.701269696531902        28.318223798152708       7.439875510923544
22.701442940283947        28.64903363743217        7.5603552094477475
22.42026376085009         27.49298591285249        7.020822451873822
22.696145101583955        27.3235005060806         7.092113817938081
22.698620777181905        27.655457232476923       7.206336191441721
22.70236197888401         31.98086240563291        8.941524592447188
22.42358312051748         32.15390827042195        8.86030106605498
22.14480426215095         32.326954135211          8.761841269510702
22.42358312051748         31.820574937088622       8.708667718052615
22.14480426215095         31.99362080187766        8.612950207307083
22.14480426215095         31.66028746854433        8.465494758948173
22.423283718444075        32.487410237521956       9.017244110396517
22.702062576810604        32.31436437273291        9.09875137220555
22.701763174737202        32.64786633983292        9.259951954138215
23.538500923572737        32.4875873761578         9.623174133430659
23.259488539936427        32.652181019749506       9.566974197246386
22.980476156300114        32.81677466334122        9.50095826551795
23.25978794200983         32.3186790526495         9.400703604724654
22.980775558373516        32.483272696241215       9.335235777203655
22.981074960446918        32.1497707291412         9.173487091063496
22.701839506474982        30.979001256367752       8.490546718847668
22.42323480557813         31.15266750424518        8.411868505525279
22.144630104681273        31.326333752122608       8.31902150428727
22.42323480557813         30.819334170911826       8.269730302939951
22.144630104681273        30.993000418789254       8.177405562614382
22.144630104681273        30.6596670854559         8.041981447731107
22.423408963047805        31.486621220666898       8.558445851492468
22.70201366394466         31.31295497278947        8.63722815612103
22.702187821414334        31.646908689211187       8.787554113987518
23.539541871057043        31.486684659576817       9.137149450197784
23.260481906999367        31.651410574928846       9.080757245268998
22.981421942941687        31.816136490280876       9.015548959352095
23.26030774952969         31.31745685850713        8.92583177569822
22.981247785472014        31.482182773859158       8.861100985336982
22.981073628002335        31.14822905743744        8.71029753191472
23.260134924504598        31.985044813789173       9.238665445188788
23.539194888562275        31.82031889843714        9.2950277183258
23.538847906067506        32.153953137297464       9.45703594607011
24.68174668470793         21.989739458895915       6.093115181976586
24.90380274183451         22.247759138280603       6.24489517612419
25.125858798961087        22.50577881766529        6.392908820464707
24.54706186787311         22.25731025489084        6.142228857869246
24.76911792499969         22.515329934275528       6.292391236353698
24.4123770510383          22.524881050885764       6.187471545568388
24.670153882715773        22.997176878031052       6.4143154487055885
24.541265466877036        22.761028964458408       6.301241187171318
24.89800634083843         22.75147784784817        6.404779855950969
25.29771314672674         21.644516522324757       6.143212635119056
25.01837230701161         21.67358427472025        6.077035370442858
24.739031467296478        21.702652027115736       6.008487438077222
25.19847543115116         21.42967768154984        6.015446679671336
24.919134591436034        21.458745433945325       5.955034596939867
25.099237715575583        21.214838840774917       5.86688263814224
25.24042836413819         21.931603954104936       6.231369232228199
25.183143581549636        22.218691385885116       6.314601294010139
24.96108752442306         21.960671706500424       6.1634275409472234
23.524367647141666        24.444538299892685       6.491474885685297
23.24379771877124         24.623641905271302       6.445722846093597
22.963227790400808        24.80274551064992        6.39484289129702
23.24715668658483         24.287431677999393       6.3434455913123005
22.966586758214405        24.46653528337801        6.293415347687934
22.969945726027994        24.130325056106102       6.192288202047202
23.25560908735128         23.941970537550183       6.240394569872245
23.54127244867456         23.75361601899426        6.283823433274681
23.532820047908114        24.09907715944347        6.3874888036885284
24.073963933703794        24.17177562907164        6.593860018480974
23.79916579042273         24.30815696448216        6.544384057999064
23.807618191189178        23.962695824032952       6.439843727405397
23.51324972764649         25.462979229887214       6.808848163207508
23.24075747718822         25.635898306892337       6.762503875351278
22.96826522672995         25.808817383897455       6.710807958677719
23.23638577244112         25.302602525267655       6.655051065773019
22.963893521982854        25.475521602272778       6.6040544187056165
22.95952181723575         25.142225820648093       6.498380018468984
23.24009174560618         24.96312221526948        6.549799609449317
23.520661673976605        24.784018609890857       6.596091285224745
23.516955700811547        25.123498919889034       6.701882377732121
23.248592890294276        25.971961711892934       6.873769267329349
23.52108514075254         25.799042634887808       6.920307469056595
23.528920553858594        26.135106039888406       7.033696726716951
24.34984834133514         24.35947964265698        6.7423243707666005
24.350934605685417        24.683564991652837       6.8457992276168
24.3520208700357          25.007650340648695       6.950327337682041
24.075050198054075        24.495860978067498       6.696071220368849
24.076136462404353        24.819946327063356       6.799335675471573
23.80025205477301         24.632242313478017       6.646384858139379
24.0724304892393          25.159426637061536       6.9071801343560395
23.792840108442896        25.311202933474373       6.860020409531195
23.796546081607953        24.971722623476197       6.752615287351213
24.356035472993753        25.341805072419106       7.060495385491116
24.360050075951804        25.675959804189514       7.172380895493548
24.364064678909855        26.010114535959925       7.2859838676891755
24.076445092197346        25.493581368831943       7.017199775778552
24.080459695155398        25.82773610060235        7.128936879394537
23.796854711400943        25.64535766524478        6.96989164456726
23.812525537613052        26.31748447524598        7.198903272689479
23.804690124506998        25.981421070245382       7.083432482722678
24.088295108261452        26.163799505602952       7.244559249856398
23.534108720958894        27.492451143257966       7.501605158502549
23.256437964899217        27.657438748463065       7.448542295411357
22.978767208839535        27.822426353668156       7.388876584308381
23.253962289301267        27.32548202206674        7.330553805496263
22.976291533241586        27.490469627271832       7.271746422474773
22.973815857643636        27.158512900875508       7.156665720889702
23.25484470463652         26.985054789277086       7.213504964995146
23.535873551629393        26.811596677678658       7.264265827210657
23.534991136294146        27.152023910468312       7.381795567981982
23.815989921274824        26.65037025827538        7.313769179488736
24.091759491923224        26.496685288632357       7.3594142875210675
24.367529062571624        26.343000318989326       7.400828036219226
24.095223875584995        26.829571071661753       7.476430467990437
24.370993446233395        26.675886102018726       7.51783334755395
24.37445782989517         27.00877188504813        7.636999801693405
24.094341460249744        27.16999830445141        7.5966924749882505
23.814225090604317        27.33122472385469        7.551560927257901
23.815107505939572        26.990797491065035       7.431525128498891
23.81140035176887         27.66525990452837        7.67115462705849
24.091516721414294        27.504033485125092       7.716362899312113
24.371633091059717        27.342807065721807       7.756746950540791
24.088691982578844        27.838068665798772       7.838534839272972
24.368808352224267        27.676842246395488       7.878995615024978
24.36598361338882         28.010877427069172       8.003745795146138
23.53954442804661         28.492246256669777       7.871892625651463
23.26023501337641         28.6547786633504         7.81634007639679
22.9809255987062          28.817311070031018       7.753724908101711
23.26006176962436         28.32396882407094        7.692017340237946
22.980752354954156        28.48650123075155        7.629717584363049
22.980579111202108        28.15569139147209        7.508922473418664
23.25824986726179         27.990703786266998       7.5690183203284676
23.535920623321466        27.825716181061903       7.622511319226485
23.537732525684035        28.15898121886584        7.745940474942845
24.09050388494142         28.17133370360271        7.964828125072528
23.81502415649401         28.331789980136243       7.920877068574266
23.813212254131443        27.998524942332306       7.794754350320222
23.815714887685484        28.66485812350565        8.04939816793442
24.091194616132885        28.50440184697211        8.093194306300772
24.366674344580286        28.343945570438574       8.13195705824289
24.091885347324354        28.837469990341518       8.224465937356825
24.367365075771755        28.67701371380798        8.263073771167171
24.368055806963227        29.010081857177386       8.397095933918846
22.980451039403796        29.15060431793859        7.881173141493494
23.259760454073998        28.98807191125797        7.9440369237446555
23.539069868744203        28.82553950457735        7.9998380869552985
23.259285894771594        29.321365159165545       8.074730154105884
23.538595309441796        29.158832752484923       8.130779931272667
23.53812075013939         29.492126000392496       8.26471815860368
24.09141078802195         29.17076323824909        8.35829565648526
23.814765769080672        29.33144461932079        8.314169731380225
23.815240328383076        28.99815137141322        8.180285758150502
22.697679910158982        29.977384556049174       8.070898781706289
22.42046174136746         30.151589704032776       7.994787584959205
22.14324357257594         30.325794852016372       7.906921375464082
22.42046174136746         29.81825637069946        7.861989574057877
22.143243572575937        29.99246151868305        7.773923229657771
22.14324357257594         29.659128185349736       7.643877056152444
22.421848273472794        30.485461937472298       8.130621784232645
22.699066442264314        30.3112567894887         8.207507107986137
22.700452974369647        30.645129022928224       8.347389753699856
22.421773832659795        29.48574267758694        7.733757521957058
22.700304092743657        29.312357169824146       7.810247710476932
22.698992001451316        29.64487086293666        7.939198264123469
23.257973803479256        29.65387885227806        8.207460552612975
22.977826856819117        29.815631704163614       8.142854093647124
22.979138948111455        29.4831180110511         8.010638635602252
23.53350542597574         30.489725653889234       8.683054579016805
23.256283452808823        30.652817521382076       8.62690969462599
22.979061479641903        30.815909388874914       8.562740407902908
23.254896920703487        30.31894528794255        8.482502705156097
22.97767494753657         30.482037155435386       8.418958430594083
22.976288415431235        30.148164921995864       8.278450772719294
23.258295601169255        30.9851371899446         8.77456171045111
23.535517574336172        30.82204532245176        8.830801486655233
23.537529722696608        31.154364991014287       8.982166443715595
23.256435362091374        29.9864120701103         8.343407046835015
23.536582308751505        29.824659218224742       8.401014467975639
23.535043867363623        30.157192436056988       8.540459941446755
24.682174856952955        23.3444654534102         6.526592743963917
24.910027315075617        23.09876642322732        6.517510012183124
25.13787977319827         22.85306739304444        6.506091837670773
24.922048289312798        23.44605499860647        6.629888703084422
25.149900747435453        23.200355968423587       6.618923389545925
25.161921721672638        23.547644543802736       6.731403476090361
24.65099507441687         23.60863824855926        6.599836008785247
24.89086850677671         23.71022779375553        6.703720406456997
24.619815291880784        23.87281104370832        6.673220170137312
24.62264299363665         24.203540975136583       6.778452513744936
24.893696208532575        24.040957725183787       6.8089111286727
25.1647494234285          23.878374475230995       6.8365525769141975
24.896523910288437        24.371687656612046       6.915072667024664
25.167577125184366        24.209104406659254       6.942672493874268
25.17040482694023         24.539834338087516       7.049763226970682
24.89761017463872         24.69577300560791        7.01963154841956
24.624815522337208        24.8517116731283         6.986486251989976
24.62372925798693         24.52762632413244        6.881942756259935
25.531808764484495        21.42967768154984        6.1191332693284775
25.432571048908915        21.214838840774917       5.968316437837795
25.333333333333336        20.999999999999996       5.796701520265627
25.765904382242248        21.21483884077492        6.060288897148029
25.66666666666667         21                       5.886421189614218
26.000000000000007        21                       5.966679518577428
25.531808764484495        21.763011014883173       6.252121994949273
25.76590438224225         21.548172174108252       6.23009449681749
26.000000000000004        21.333333333333332       6.1733019922956665
25.765904382242248        21.881505507441588       6.357847078500291
26.000000000000004        21.666666666666664       6.337871448027244
26.000000000000004        22                       6.460387885772106
25.474523981895945        22.05009844666335        6.338271468794371
25.708619599653698        22.168592939221764       6.441989429081453
25.417239199307392        22.337185878443528       6.419496407312292
25.999999999999996        23                       6.786094641948204
25.708619599653694        22.83525960588843        6.657683941483978
25.41723919930739         22.670519211776863       6.526622000989534
26                        22.666666666666668       6.679504828342082
25.708619599653698        22.501926272555096       6.550826237842282
26                        22.333333333333336       6.570935909616771
25.720640573890876        23.18254818126758        6.770680221730698
25.44128114778176         23.36509636253516        6.7524498331114335
25.429260173544574        23.01780778715601        6.639711649715857
23.814589199449134        29.664297799681037       8.451269627382793
24.09123421839041         29.50361641860933        8.49519671511713
24.367879237331685        29.342935037537625       8.533798155179959
24.091057648758873        29.836469598969572       8.635204110024837
24.36770266770015         29.675788217897868       8.673606712716852
24.367526098068616        30.008641398258113       8.816521606529806
24.08951920737099         30.16900281680182        8.777964980602762
23.811512316673365        30.32936423534553        8.733475971431837
23.81305075806125         29.99683101751328        8.590798217357765
23.81063656298972         30.66358639249899        8.880718651470714
24.088643453687343        30.503224973955277       8.92489102799344
24.366650344384965        30.34286355541157        8.963131021272225
24.087767700003695        30.83744713110874        9.075389905864853
24.36577459070132         30.677085712565027       9.113313266495439
24.364898837017673        31.011307869718486       9.267068342199382
24.08977984836413         31.169766799671265       9.23000922227701
23.814660859710585        31.328225729624037       9.18670292494318
23.81264871135015         30.995906061061515       9.031901763495924
25.18398743184028         30.514905160869503       9.33558052535628
24.910957900232745        30.680372730485832       9.317582673321352
24.63792836862521         30.84584030010216        9.294745278935759
24.911833653916396        30.346150573332373       9.165100317199464
24.638804122308855        30.511618142948702       9.141626563022745
24.639679875992506        30.177395985795243       8.992080677590522
21.288675134594808        39.166666666666664       11.730776398464982
21.577350269189612        39.33333333333332        12.306277721050652
21.866025403784416        39.49999999999998        12.799036698841467
21                        39.333333333333336       11.223858216824452
21.288675134594804        39.49999999999999        11.919477307677456
21.57735026918961         39.66666666666665        12.532354053735165
21                        39.666666666666664       11.397564049227034
21.288675134594804        39.83333333333332        12.130558563551858
21                        40                       11.593650228291656
21.866025403784416        38.833333333333364       12.319993770918211
21.866025403784416        39.16666666666667        12.55582935173397
21.577350269189612        39.000000000000014       12.077615950726667
22.700606160526874        37.98152653270164        12.444305210332757
22.422412574946055        38.15435102180112        12.348148075889831
22.144218989365235        38.32717551090058        12.230556324577071
22.422412574946055        37.82101768846779        12.114998535624231
22.144218989365235        37.99384217756726        11.996467140687546
22.144218989365235        37.66050884423394        11.768194954986269
22.422828776144332        37.487553526723154       11.887296925531507
22.70143856292343         37.31459820921237        11.980775345110557
22.70102236172515         37.64806237095701        12.210106585111744
23.539290533768305        36.483077337349854       11.957450371626317
23.26014527721944         36.649096240722486       11.904078192587455
22.98100002067057         36.81511514409511        11.83703189882171
23.26036414203865         36.316283536772055       11.683371257833393
22.98121888548978         36.48230244014468        11.616546638824056
22.98143775030899         36.149489736194255       11.401211442343232
22.700886606211846        38.98359395310865        13.178968045641154
22.422599538736037        39.15572930207243        13.077848785674314
22.14431247126023         39.3278646510362         12.951205003407772
22.422599538736037        38.822395968739116       12.832375542562412
22.144312471260225        38.994531317702894       12.70686470829796
22.14431247126023         38.661197984369586       12.469896179480276
22.422506056841044        38.48837349527011        12.58811515515565
22.700699642421863        38.31554900617064        12.684899513961131
22.700793124316853        38.64957147963965        12.929787125730616
21                        43.00000000000001        13.623051474487104
21.288675134594808        43.166666666666686       14.547537956547053
21.577350269189612        43.33333333333336        15.304565733762882
21.866025403784416        43.50000000000003        15.894134806135488
21                        43.33333333333334        13.87203956006006
21.288675134594804        43.500000000000014       14.789338799830212
21.57735026918961         43.666666666666686       15.539179334757469
21                        43.66666666666667        14.128198134384846
21.288675134594804        43.83333333333334        15.038310131866089
21                        44.00000000000001        14.391527197460796
21                        49                       16.737284150188575
21.288675134594808        49.16666666666665        17.681075794247633
21.577350269189612        49.33333333333329        18.43996252474028
21.866025403784416        49.49999999999994        19.013944341666527
21                        49.333333333333336       16.73667022807402
21.288675134594804        49.49999999999998        17.695074652585593
21.57735026918961         49.66666666666662        18.468574163530867
21                        49.666666666666664       16.772301809876023
21.288675134594804        49.83333333333331        17.74531901484022
21                        50                       16.844178895594585
21.866025403784416        48.49999999999998        18.835237003538534
21.866025403784416        48.8333333333333         18.90707364606468
21.866025403784416        49.166666666666615       18.966642758773826
21.577350269189612        48.66666666666666        18.3279448575139
21.577350269189612        48.99999999999997        18.390087456035257
21.288675134594804        48.83333333333333        17.628627239730285
21                        48                       16.634012197383264
21.288675134594808        48.16666666666666        17.520545864403104
21.577350269189612        48.333333333333314       18.254287466455192
21                        48.33333333333333        16.612554662586927
21.288675134594804        48.499999999999986       17.54664579253451
21                        48.666666666666664       16.646978646855292
21.000000000000004        47.00000000000001        15.99502696508967
21.288675134594808        47.16666666666667        17.04438876617123
21.577350269189612        47.33333333333333        17.872913495814444
21.866025403784416        47.499999999999986       18.48060115401897
21.000000000000004        47.33333333333334        16.209430363250544
21.288675134594808        47.5                     17.226867428665617
21.57735026918961         47.66666666666666        18.02346742264167
21                        47.66666666666667        16.422425440681522
21.288675134594804        47.83333333333333        17.407937770429545
21.866025403784416        47.833333333333314       18.612019009153705
21.866025403784416        48.16666666666664        18.73023095899378
21.577350269189612        47.999999999999986       18.145480397195982
21.288675134594808        44.16666666666666        15.284042258699674
21.577350269189612        44.33333333333331        16.035835611720827
21.866025403784416        44.49999999999996        16.646907256523477
21.000000000000004        44.33333333333334        14.612486348953905
21.288675134594808        44.49999999999999        15.518097960045292
21.577350269189612        44.66666666666664        16.282987862918283
21.000000000000004        44.66666666666668        14.84540272348794
21.288675134594808        44.83333333333333        15.764110884431387
21.000000000000004        45.000000000000014       15.090276321062012
21.866025403784416        43.83333333333334        16.144417417785462
21.866025403784416        44.16666666666664        16.395341567915015
21.577350269189612        44                       15.787186703999357
21.288675134594808        45.166666666666664       15.98605523692461
21.577350269189612        45.333333333333314       16.740358081652634
21.866025403784416        45.49999999999996        17.35318485524608
21.000000000000004        45.33333333333335        15.21865566904685
21.288675134594808        45.49999999999999        16.15063660912424
21.57735026918961         45.66666666666664        16.941141478067166
21                        45.666666666666686       15.373591522946516
21.288675134594804        45.83333333333333        16.341774487238805
21                        46.000000000000014       15.555083882761219
21.866025403784416        44.83333333333329        16.888679723645602
21.866025403784416        45.16666666666663        17.124105589886284
21.577350269189612        44.99999999999997        16.51484627272612
21.288675134594808        46.166666666666686       16.57937550352572
21.577350269189612        46.33333333333336        17.382923819464096
21.866025403784416        46.50000000000002        17.96572883057601
21.000000000000004        46.33333333333334        15.733604983981998
21.288675134594808        46.500000000000014       16.761617261229784
21.577350269189612        46.666666666666686       17.56888623365089
21.000000000000004        46.66666666666667        15.880252678091553
21.288675134594808        46.83333333333334        16.91198561182207
21.866025403784416        46.83333333333334        18.153630252536328
21.866025403784416        47.166666666666664       18.325254360350723
21.577350269189612        47                       17.72903852180574
21.866025403784416        45.833333333333314       17.572889817829974
21.866025403784416        46.16666666666667        17.77707114294021
21.577350269189612        46                       17.16979446750246
22.699751578885756        46.978436995561395       19.248878950857115
22.421842853851977        47.15229133037426        19.03733251970565
22.143934128818195        47.32614566518713        18.781239920759454
22.421842853851977        46.81895799704094        18.86565025381988
22.143934128818195        46.9928123318538         18.6177253909825
22.143934128818195        46.659478998520484       18.437933547059508
23.534984685381648        38.486100835596275       13.381335750974449
23.25695199232505         38.65193187476707        13.329508891263227
22.978919299268448        38.817762913937855       13.262052989485518
23.256858510430057        38.31790940129807        13.079454957698688
22.978825817373455        38.48374044046886        13.012435562747758
22.978732335478465        38.14971796699986        12.767111444151606
23.53694722745233         37.483710444840945       12.648226270946788
23.258166871810513        37.64964914079451        12.595152911733969
22.979386516168695        37.81558783674808        12.527179224862717
23.25858307300879         37.31618497904988        12.359798164546202
22.97980271736697         37.48212367500344        12.292402538658132
22.98021891856525         37.148659513258806       12.062493237673706
23.259364175114115        36.982640609886175       12.129439596370213
23.53850943166298         36.816621706513544       12.182711840340225
23.537728329557652        37.15016607567725        12.41297047344703
23.257512691120283        37.98377927104629        12.835021866150086
23.5362930467621          37.81784057509272        12.888031960489911
23.535638866071874        38.151970705344496       13.1324017871658
24.36620389493035         37.00886818674157        12.748228119157288
24.089785005771013        37.16714893944136        12.72523519343333
23.813366116611668        37.32542969214116        12.691901244029813
24.090566107876334        36.83360457027767        12.49165988520976
23.814147218716997        36.99188532297745        12.457485691168038
23.814928320822318        36.65834095381376        12.228067302699493
24.637230749829875        31.179792155029403       9.451536757967876
24.91026028143741         31.01432458541307        9.473491779575907
25.183289813044944        30.84885701579674        9.490607258833325
24.909562662642074        31.348276440340314       9.633115119723637
25.182592194249608        31.18280887072398        9.649348226203488
25.181894575454272        31.516760725651224       9.811803427466716
22.144095350736052        39.661403166896044       13.199398885477827
22.42238241821186         39.489267817932266       13.32805105490494
22.70066948568767         39.31713246896849        13.43117870203229
22.422165297687684        39.8228063337921         13.58200902307852
22.700452365163493        39.650670984828324       13.687145057366326
22.700235244639316        39.984209500688166       13.946867111643213
21.288675134594808        40.16666666666667        12.361486319541712
21.577350269189612        40.33333333333334        13.010670004173516
21.866025403784416        40.50000000000001        13.541201282187513
21                        40.333333333333336       11.821000987320016
21.288675134594804        40.5                     12.595186977658479
21.57735026918961         40.66666666666667        13.250720561379024
21                        40.66666666666667        12.074447815240614
21.288675134594804        40.833333333333336       12.854983704667372
21                        41                       12.353990712052562
21.866025403784416        39.83333333333332        13.039998506584901
21.866025403784416        40.166666666666664       13.287386701033729
21.577350269189612        40                       12.768298835601808
22.422165297687684        40.15613966712545        13.841061808454736
22.144095350736052        40.32806983356273        13.70583986530276
22.14409535073605         39.994736500229386       13.449406182037986
21.288675134594808        41.16666666666667        13.109276189273114
21.577350269189612        41.33333333333334        13.763092793143917
21.866025403784416        41.50000000000001        14.31544052366508
21                        41.333333333333336       12.553528927692675
21.288675134594804        41.5                     13.345094332519013
21.57735026918961         41.66666666666667        14.035190863995822
21                        41.66666666666667        12.798002354937289
21.288675134594804        41.833333333333336       13.625847687369745
21                        42                       13.087410993787072
21.866025403784416        40.83333333333334        13.79191022402781
21.866025403784416        41.16666666666667        14.049989971187182
21.577350269189612        41.00000000000001        13.503221274601986
22.69987261816316         40.97917701617015        14.744597299359041
22.421923546703578        41.152784677446775       14.633528451669227
22.143974475243997        41.32639233872339        14.490476193104648
22.421923546703578        40.81945134411344        14.366855406713793
22.143974475243997        40.99305900539005        14.224414394387924
22.143974475243997        40.65972567205672        13.965723400989837
22.42204442219563         40.487795505619445       14.102559607682537
22.70011436914726         40.31586533918216        14.209979174411629
22.69999349365521         40.647521177676154       14.475889236983608
21.288675134594808        42.16666666666666        13.874849219192345
21.577350269189612        42.33333333333331        14.550744319811125
21.866025403784416        42.499999999999964       15.115096295643747
21                        42.33333333333334        13.236080099917741
21.288675134594804        42.49999999999999        14.075487300792208
21.57735026918961         42.66666666666664        14.80335137688018
21                        42.66666666666667        13.414626926817753
21.288675134594804        42.83333333333333        14.30600310316141
21.866025403784416        42.83333333333332        15.370276443935673
21.866025403784416        43.16666666666667        15.629955947432734
21.577350269189612        43                       15.051708877718854
21.866025403784416        41.83333333333333        14.580591421336567
21.866025403784416        42.16666666666664        14.84714334532938
21.577350269189612        41.99999999999999        14.292267078742697
22.7015599321032          41.97817147716769        15.566019445759823
22.42304842266361         42.152114318111785       15.447325800695259
22.144536913224012        42.32605715905587        15.297018083990007
22.42304842266361         41.81878098477847        15.174321612544214
22.144536913224012        41.99272382572256        15.026539514757138
22.144536913224012        41.659390492389235       14.757461971846151
22.422485984683593        41.485782831112616       14.903224637838656
22.70043505614317         41.312175169835996       15.017003892955957
22.700997494123186        41.645173323501844       15.290811275089661
22.70058477956616         42.97817827847549        16.387545048300755
22.422398320972246        43.152118852317          16.259711622116292
22.14421186237833         43.326059426158515       16.09524154139457
22.422398320972246        42.818785518983645       15.989122733760873
22.14421186237833         42.992726092825166       15.827857667865208
22.14421186237833         42.65939275949181        15.564973149541867
22.422723371817927        42.485449918547715       15.718647702079119
22.70123488125752         42.31150707760362        15.840708182975574
22.700909830411838        42.64484267803955        16.114550050489218
23.540032891849048        39.48986877131325        14.160127670339724
23.26010034277914         39.65464901443822        14.107753439370635
22.980167793709228        39.81942925756319        14.036666586471835
23.260317463303316        39.321110498578385       13.84527872640026
22.980384914233404        39.48589074170336        13.775568202848316
22.98060203475758         39.152352225843515       13.518225518167586
23.25863472781418         38.986521186672725       13.585319774655032
23.53666742087078         38.820690147501935       13.636784989075927
23.538350156359915        39.15527945940759        13.896382295531001
22.701847169313325        43.978869219820936       17.201368225485783
22.423239914137024        44.152579479880615       17.056530160254436
22.14463265896072         44.32628973994028        16.871709837267183
22.423239914137024        43.8192461465473         16.797232928171177
22.14463265896072         43.99295640660697        16.616278376921546
22.14463265896072         43.659623073273664       16.361488455054147
22.422819117554635        43.48568249943215        16.52902717649556
22.701005576148546        43.31174192559064        16.659929243399603
22.701426372730936        43.64530557270579        16.931203635794574
22.700066187311876        44.97911907825956        17.96441047568327
22.422052592802725        45.15274605217303        17.805218154486866
22.14403899829357         45.32637302608649        17.601476281007876
22.422052592802725        44.81941271883969        17.560897060897585
22.14403899829357         44.99303969275316        17.364776101533113
22.14403899829357         44.65970635941982        17.1217293211778
22.42264625346987         44.48599609936015        17.311834111342662
22.701253508646175        44.31228583930047        17.46195664375173
22.700659847979026        44.645702458780015       17.716304060484262
20.999999999999996        56.99999999999999        13.67126738076909
21.288675134594804        57.166666666666686       14.304668676425518
21.57735026918961         57.333333333333364       14.783356689338497
21.866025403784416        57.50000000000005        15.10733141950758
21                        57.33333333333333        13.45563769829668
21.288675134594804        57.500000000000014       14.075379248072409
21.577350269189612        57.6666666666667         14.540407515104356
21                        57.666666666666664       13.248380161195927
21.288675134594808        57.83333333333334        13.854461965091069
21.000000000000004        58                       13.049494769467941
21.288675134594808        58.16666666666667        13.62290612970386
21.577350269189612        58.33333333333334        14.045334217571341
21.866025403784416        58.500000000000014       14.316779033070278
21                        58.33333333333333        12.734594751753239
21.288675134594804        58.5                     13.35412651346067
21.57735026918961         58.66666666666667        13.822675002799555
21                        58.66666666666666        12.467977631049857
21.2886751345948          58.83333333333333        13.133629794228803
20.999999999999996        58.999999999999986       12.249643407358022
21.866025403784416        57.83333333333337        14.844678147769866
21.866025403784416        58.16666666666669        14.58116068562417
21.577350269189612        58.000000000000014       14.293302961541782
21.000000000000004        56.00000000000001        14.330190957898969
21.288675134594808        56.16666666666669        15.063611554588746
21.577350269189612        56.33333333333337        15.583808354387862
21.866025403784416        56.50000000000005        15.890781357295763
21                        56.33333333333334        14.126099679153704
21.288675134594804        56.500000000000014       14.825521200582989
21.57735026918961         56.6666666666667         15.3117189251215
21                        56.666666666666664       13.906458486776705
21.2886751345948          56.83333333333334        14.57188093294561
21.866025403784416        56.833333333333385       15.62652824630395
21.866025403784416        57.166666666666714       15.365378267041372
21.57735026918961         57.00000000000003        15.045986241365494
22.700203299448702        56.98821341645445        16.419681569935133
22.42214400089394         57.15880894430299        16.009471774299538
22.14408470233918         57.329404472151516       15.572021724157096
22.42214400089394         56.825475610969654       16.27953694865407
22.14408470233918         56.99607113881819        15.836077735101199
22.14408470233918         56.66273780548485        16.103236877774314
21.866025403784416        55.50000000000006        16.65562935704799
21.866025403784416        55.83333333333339        16.40668159589898
21.866025403784416        56.16666666666672        16.151732262648387
21.577350269189612        55.666666666666714       16.041350008120705
21.577350269189612        56.00000000000004        15.815579967305135
21.288675134594808        55.83333333333336        15.266203875070884
21                        55                       15.099946713241083
21.288675134594808        55.166666666666686       15.7727388441974
21.577350269189612        55.33333333333337        16.29129972546626
21.000000000000004        55.33333333333334        14.814543205570667
21.288675134594808        55.50000000000003        15.505062231689305
21.000000000000004        55.66666666666667        14.557957953789813
21.288675134594808        50.16666666666667        17.749848771640767
21.577350269189612        50.33333333333334        18.469201549136283
21.866025403784416        50.50000000000001        19.00223722808113
21                        50.333333333333336       16.81504204056204
21.288675134594804        50.5                     17.720881541734872
21.57735026918961         50.66666666666667        18.44040394435715
21                        50.66666666666667        16.790150606078747
21.288675134594804        50.833333333333336       17.696159732378334
21                        51.00000000000001        16.76950459214447
21.866025403784416        49.8333333333333         19.026998264961797
21.866025403784416        50.16666666666666        19.023095893766666
21.577350269189612        49.99999999999998        18.477366003579
21.288675134594808        51.16666666666667        17.63507563952615
21.577350269189612        51.33333333333333        18.322709519521908
21.866025403784416        51.5                     18.832406232131415
21                        51.33333333333334        16.637851750265302
21.288675134594804        51.5                     17.531298532580227
21.57735026918961         51.66666666666666        18.246808147509004
21                        51.66666666666667        16.557667538330588
21.288675134594804        51.83333333333333        17.478990055578418
21                        52                       16.528951956340535
21.866025403784416        50.83333333333334        18.962043433936152
21.866025403784416        51.16666666666667        18.905433101952987
21.577350269189612        51                       18.389765000858677
22.701304140312978        50.9821922673707         19.993722349793742
22.42287789480346         51.1547948449138         19.65334517678363
22.144451649293938        51.3273974224569         19.266239804229524
22.42287789480346         50.82146151158047        19.719975431310466
22.144451649293938        50.99406408912357        19.336068366403893
22.144451649293938        50.66073075579024        19.38948039073974
21.288675134594808        54.16666666666669        16.378969838291454
21.577350269189612        54.33333333333337        16.96751900440271
21.866025403784416        54.50000000000006        17.364933348138322
21.000000000000004        54.33333333333334        15.402801032958363
21.288675134594808        54.500000000000014       16.175225398309134
21.57735026918961         54.6666666666667         16.7565149412837
21                        54.66666666666667        15.236354654104469
21.288675134594804        54.83333333333335        16.001519396317992
21.866025403784416        54.8333333333334         17.132021139305927
21.866025403784416        55.16666666666673        16.895586475609292
21.577350269189612        55.00000000000004        16.52566856080732
21.866025403784416        53.833333333333336       17.783485068763536
21.866025403784416        54.1666666666667         17.57587268780002
21.577350269189612        54.000000000000014       17.174523511566363
21.288675134594808        52.16666666666666        17.370192001498864
21.577350269189612        52.33333333333331        18.02211951522929
21.866025403784416        52.499999999999964       18.48473449753126
21                        52.333333333333336       16.392498639388748
21.288675134594804        52.499999999999986       17.23459460682214
21.57735026918961         52.666666666666636       17.887378042827404
21                        52.666666666666664       16.255115724432038
21.288675134594804        52.833333333333314       17.098067614140604
21.866025403784416        52.8333333333333         18.327308505604805
21.866025403784416        53.16666666666663        18.161653836770526
21.577350269189612        52.99999999999998        17.728896352887986
21.866025403784416        51.83333333333332        18.72890026773875
21.866025403784416        52.16666666666664        18.61300968953881
21.577350269189612        51.999999999999986       18.140656138272952
22.702238762804566        51.98275178530673        19.718850689337824
22.423500976464517        52.155167856871145       19.350231399487523
22.144763190124465        52.32758392843555        18.938859335551854
22.423500976464517        51.821834523537824       19.470984430609022
22.144763190124465        51.99425059510223        19.063373447116494
22.144763190124465        51.66091726176891        19.175502944873628
22.423189435633986        51.48831468422581        19.5722273907743
22.701615681143508        51.31571210668271        19.922223637131083
22.701927221974035        51.649231945994714       19.83059975031259
22.700820597785697        52.98651781291628        19.26947010307614
22.422555533118604        53.15767854194418        18.880186710094847
22.14429046845151         53.32883927097207        18.452953506078867
22.422555533118604        52.82434520861084        19.053282857147344
22.14429046845151         52.99550593763874        18.626443252476335
22.14429046845151         52.6621726043054         18.791704321965753
22.42302825479156         52.48975653274099        19.210476556237804
22.701766041131606        52.31734046117658        19.586496016424597
22.70129331945865         52.65192913704642        19.43670248767074
22.69708679917013         53.98427625361173        18.68429538768486
22.42006633404156         54.156184169074514       18.280137513893102
22.14304586891299         54.32809208453729        17.84035016737752
22.42006633404156         53.82285083574115        18.4949703324765
22.14304586891299         53.994758751203925       18.053236246500173
22.14304586891299         53.66142541787056        18.262795366924095
22.42131093358008         53.490264688842664       18.694376116634007
22.699575998247173        53.31910395981476        19.08800705530868
22.698331398708653        53.65169010671325        18.892948816844992
23.529827969674354        53.48814764167789        19.68638474610086
23.25224757950628         53.65352384565584        19.382988408689734
22.974667189338206        53.81890004963378        19.048958622551027
23.253492179044805        53.320937698757355       19.58133906740693
22.97591178887673         53.486313902735304       19.25246066648964
22.97715638841525         53.15372775583681        19.442367519731913
20.999999999999993        69.99999999999999        6.77823797320464
21.2886751345948          70.16666666666666        7.070665912990765
21.57735026918961         70.33333333333331        7.2855033003994984
21.866025403784416        70.49999999999997        7.422750135430564
20.999999999999993        70.33333333333333        6.66180749448035
21.288675134594804        70.49999999999999        6.947182638816935
21.57735026918961         70.66666666666664        7.154967230776018
20.999999999999993        70.66666666666666        6.552166570821719
21.2886751345948          70.83333333333331        6.830488919708876
20.999999999999996        71                       6.449315202229305
21.288675134594804        71.16666666666664        6.7066442621351
21.57735026918961         71.33333333333329        6.912740284579987
21.866025403784416        71.49999999999993        7.067603269563967
21                        71.33333333333333        6.340871161240499
21.288675134594804        71.49999999999997        6.599584258979949
21.57735026918961         71.6666666666666         6.807064319258378
20.999999999999996        71.66666666666666        6.242673645593149
21.2886751345948          71.83333333333329        6.5027707811661415
20.999999999999996        71.99999999999999        6.154722655287588
21.866025403784416        70.83333333333329        7.298618180493662
21.866025403784416        71.1666666666666         7.180235891871518
21.57735026918961         70.99999999999997        7.03097892452065
21.288675134594804        72.16666666666664        6.407311338378295
21.57735026918961         72.3333333333333         6.602431119524454
21.866025403784416        72.49999999999996        6.740081998726288
21                        72.33333333333333        6.040129268037589
21.288675134594804        72.49999999999997        6.300762809407809
21.57735026918961         72.66666666666663        6.503927448833593
21                        72.66666666666666        5.950504208538647
21.288675134594804        72.83333333333331        6.2191826081884924
21.866025403784416        72.83333333333331        6.631932764545228
21.866025403784416        73.16666666666667        6.526760936664045
21.577350269189612        72.99999999999999        6.396562696866259
21.866025403784416        71.83333333333327        6.954834462427648
21.866025403784416        72.16666666666661        6.8456607054817376
21.57735026918961         71.99999999999994        6.70295019429613
21                        77                       4.826964445382571
21.302704656454768        77.15438483324532        5.007919131004391
21.605409312909533        77.30876966649063        5.155822843841698
21.908113969364297        77.46315449973595        5.2706755838947155
21                        77.33333333333334        4.720280054512645
21.302704656454765        77.48771816657865        4.909134401627808
21.60540931290953         77.64210299982396        5.064937775958571
21                        77.66666666666667        4.605338802401492
21.302704656454765        77.82105149991199        4.802092811010054
21                        78                       4.482140689049221
21.747046337251547        78.34751834004086        4.874065228983306
21.49803089150103         78.23167889336058        4.789981877482343
21.249015445750516        78.1158394466803         4.659340364170981
21.8007355479558          78.05273039327255        5.0177047977940195
21.55172010220528         77.93689094659227        4.933177885307209
21.85442475866005         77.75794244650425        5.14990824943112
22.00325869923335         78.32204066307534        5.00994093609442
22.0569479099376          78.02725271630703        5.1459660876193585
22.110637120641847        77.73246476953872        5.270555121970684
22.25947106121515         78.29656298610982        5.136401423883049
22.3131602719194          78.00177503934151        5.264812158122381
22.515683423196954        78.2710853091443         5.25344669234975
23.435786827898742        78.19016989736276        5.6292024622376795
23.129085692998146        78.21714170128995        5.507517332266593
22.82238455809755         78.24411350521711        5.3822654089705235
23.27206260048664         77.93267157195467        5.657404422578871
22.965361465586046        77.95964337588185        5.535031474151786
22.65866033068545         77.98661517980904        5.4090917323997765
23.10833837307454         77.67517324654659        5.682594818920691
22.801637238173946        77.70214505047376        5.559534052037499
22.94461414566244         77.4176749211385         5.704773651263031
23.704885397132042        77.46892782211329        5.957736196096013
23.615185874054276        77.70934184719644        5.850414162136335
23.525486350976507        77.94975587227961        5.740902917516872
23.451461646642176        77.45184352178836        5.876470509962414
23.36176212356441         77.69225754687152        5.768032071600591
23.198037896152307        77.43475922146342        5.792149661684662
22.456137179407897        77.71730491000625        5.418726789873743
22.253614028130343        77.44799464020346        5.4227393454234925
22.599114086896392        77.43283478067099        5.56743870121297
22.574628893016158        76.72942862922116        5.777545102220294
22.69795731056492         76.95884405986027        5.755173368376196
22.82128572811368         77.18825949049939        5.730916218057072
22.35245725179887         76.97400391939276        5.613239746803733
22.475785669347633        77.20341935003188        5.5912819322458915
22.130285610581584        77.21857920956435        5.444283240695022
21                        76                       5.128311146431415
21.27788154846963         76.13737741052661        5.296511298523196
21.555763096939256        76.27475482105322        5.4377865169343576
21.833644645408885        76.41213223157983        5.55213680166501
21                        76.33333333333334        5.020186048259073
21.27788154846963         76.47071074385994        5.192569315481787
21.555763096939256        76.60808815438655        5.3380276490242125
21                        76.66666666666666        4.919737147909459
21.27788154846963         76.80404407719327        5.0963035302633255
21.580586204924394        76.95842891043858        5.247449927837528
21.85846775339402         76.76247298763187        5.459365758550687
21.88329086137916         77.1128137436839         5.365545352627219
22.327634143813732        76.62366316334072        5.708289033424421
22.105462502596446        76.8682384535123         5.539242768371756
22.08063939461131         76.51789769746027        5.6331529332393995
21.82159608490633         75.47075040211159        5.8239947841540305
21.547730723270888        75.64716693474107        5.619283476818086
21.273865361635444        75.82358346737053        5.387388930910564
21.547730723270888        75.31383360140774        5.710128697453323
21.273865361635444        75.4902501340372         5.454643854955847
21                        75.66666666666666        5.171975773886464
21.273865361635444        75.15691680070387        5.539095297745131
21                        75.33333333333333        5.232836920085792
21.829628458574703        76.09833828842375        5.643328782867912
21.551746910105074        75.96096087789715        5.528821323729632
21.825612271740514        75.78454434526768        5.733948110364215
21.55237322849407         74.98505816898646        5.800348330711317
21.830881095352694        74.81319953726904        6.014733472747413
21.82623859012951         75.14197496969031        5.9180808556628435
23.619971803256362        77.16371933429113        6.024864384130727
23.366548052766497        77.14663503396619        5.9424886612360925
23.113124302276628        77.12955073364127        5.857057776197529
23.53505820938068         76.85851084646896        6.090772644791171
23.281634458890814        76.84142654614404        6.007286885135698
23.450144615505           76.5533023586468         6.155460978077458
22.866467467179106        76.67071987236304        5.907659259131146
23.15830604134205         76.61201111550493        6.0336312177501625
22.98979588472787         76.90013530300216        5.883301225901739
22.108394262112423        76.25879642822575        5.723041695815896
22.104378075278238        75.94500248506966        5.814967246033807
22.10036188844405         75.63120854191358        5.90632014254512
22.383143878815957        76.10546062487167        5.887323957818008
22.379127691981772        75.79166668171558        5.979983077050926
22.657893495519495        75.95212482151759        6.044983587671342
22.60238376051727         76.47032735998664        5.8670127633921165
22.355389011314845        76.36456189410619        5.797967245298636
22.630138628018383        76.2112260907521         5.956158925209206
22.89422233468022         76.41161860312852        5.997067479277449
22.92197720218133         76.152517333894          6.086154200068855
23.186060908843164        76.35290984627039        6.122979996870949
22.667556079559315        74.9828772489406         6.340744597910152
22.38556941467499         75.14550163333092        6.174245596481386
22.103582749790657        75.30812601772126        6.00199565856266
22.39021191989817         74.81672620090966        6.274470717753081
22.108225255013842        74.97935058529998        6.099151254952916
22.112867760237023        74.65057515287872        6.19887339691887
22.6611143568661          75.62904229732526        6.1433257522145
22.382348553328377        75.46858415752325        6.076991917331109
22.664335218212706        75.30595977313293        6.241912755627363
22.69898562607454         73.00065310278907        6.982351648477462
22.421332218644498        73.16710206852606        6.801789361546321
22.143678811214457        73.33355103426304        6.615860983748008
22.421332218644498        72.8337687351927         6.9115064180882815
22.143678811214457        73.00021770092968        6.721816722809695
22.143678811214457        72.66688436759632        6.83074986817115
22.67914738041006         73.98340941295626        6.65456343034949
22.397939453798667        74.15041431025344        6.4805442194341705
22.116731527187273        74.3174192075506         6.3003406211202915
22.408106721534846        73.82227294197085        6.587218816378871
22.126898794923452        73.98927783926803        6.402611329255171
22.13706606265963         73.66113647098544        6.510553177956641
22.394075686848417        74.48357025558154        6.376899920120495
22.67528361345981         74.31656535828436        6.548742055923171
22.67141984650956         74.64972130361248        6.444135778443391
22.414719470089672        73.49468750524846        6.693684130126791
22.692372877519713        73.32823853951146        6.8714489914298795
22.685760128964887        73.65582397623386        6.762186252053906
23.51936228264098         73.50503653306095        7.148521776134905
23.23929064856401         73.66449415969272        6.98727849426132
22.959219014487033        73.82395178632449        6.8226257123327905
23.245903397118834        73.33690872297032        7.099116026610124
22.96583176304186         73.4963663496021         6.932355889359542
22.972444511596684        73.1687809128797         7.043725984057625
23.51215707387164         74.51960215863122        6.812081649275217
23.230623409100865        74.67402718873434        6.657955801882927
22.949089744330088        74.82845221883747        6.5008434514280165
23.234487176051115        74.34087124340624        6.76538210327462
22.952953511280338        74.49529627350935        6.606252192390343
22.956817278230588        74.16214032818124        6.712876030299377
23.23688891230756         74.00268270154947        6.875414760737348
23.51696054638453         73.8432250749177         7.034543991120044
23.514558810128086        74.18141361677445        6.922397282166704
22.707184831797672        71.99040268548428        7.332847290976878
22.426798355793256        72.16026845698951        7.141021772813286
22.146411879788836        72.33013422849473        6.943433342063071
22.426798355793256        71.82693512365617        7.255954522014619
22.146411879788836        71.99680089516139        7.053689070041352
22.146411879788836        71.66346756182804        7.167539848210371
22.424065287218877        72.49701859609111        7.025105381626224
22.704451763223293        72.32715282458588        7.213697982494564
22.701718694648918        72.66390296368748        7.096866101661481
23.93931623422299         77.32007873838921        6.0827737312269745
23.85440264034731         77.01487025056704        6.150345373424295
23.769489046471627        76.70966176274487        6.216697088247512
24.173747071313933        77.17122965466513        6.205650075845065
24.088833477438254        76.86602116684296        6.273665172205213
24.408177908404884        77.02238057094104        6.326365229950452
24.282966104826798        76.03097959526119        6.5961721414608485
24.324703372686162        76.36144658715448        6.506156993161642
24.36644064054552         76.69191357904775        6.4162213559915084
24.005358941719535        76.2050871830564         6.451729536997207
24.047096209578893        76.53555417494968        6.36265759903659
23.727751778612266        76.3791947708516         6.304825815869485
21                        61.99999999999999        10.387064164738259
21.288675134594808        62.166666666666686       10.83773485822411
21.577350269189612        62.33333333333337        11.179940642400801
21.866025403784416        62.500000000000064       11.413681517267902
21                        62.33333333333333        10.202752776653734
21.288675134594804        62.500000000000014       10.638191768449738
21.57735026918961         62.6666666666667         10.965165850936366
21                        62.66666666666666        9.995330015607665
21.288675134594804        62.83333333333334        10.415537305713602
21                        62.99999999999999        9.764795881600055
21.866025403784416        62.833333333333385       11.192879915616968
21.866025403784416        63.16666666666671        10.981640380540963
21.866025403784416        63.50000000000003        10.779962912039835
21.577350269189612        63.00000000000003        10.759684271429613
21.57735026918961         63.33333333333334        10.563764758497566
21.288675134594804        63.16666666666667        10.225375748350864
21                        60.99999999999999        11.035256772362375
21.288675134594808        61.16666666666665        11.495387940323662
21.577350269189612        61.3333333333333         11.846458722799383
21.866025403784416        61.499999999999964       12.088469119789211
21                        61.33333333333333        10.78974729142843
21.288675134594804        61.49999999999998        11.25721077811485
21.57735026918961         61.666666666666636       11.615613879315152
21                        61.66666666666666        10.573683088887355
21.288675134594804        61.833333333333314       11.048478894298132
21.866025403784416        61.83333333333333        11.854405916810506
21.866025403784416        62.1666666666667         11.629476715970014
21.577350269189612        62.00000000000001        11.393210259788761
21.288675134594804        59.166666666666664       12.834362891484316
21.57735026918961         59.333333333333336       13.265489305513693
21.866025403784416        59.50000000000001        13.543022649446373
21                        59.33333333333333        12.057187767271817
21.288675134594804        59.5                     12.615397570931282
21.57735026918961         59.66666666666667        13.020014304493829
21                        59.666666666666664       11.834129750344514
21.288675134594804        59.833333333333336       12.365829873537038
21                        60                       11.580469356576335
21.866025403784416        58.83333333333335        14.060894976342857
21.866025403784416        59.16666666666668        13.802976181801593
21.57735026918961         59                       13.545099523063767
21.288675134594808        60.166666666666664       12.184694722185279
21.577350269189612        60.333333333333314       12.587725838500461
21.866025403784416        60.49999999999997        12.789562705521552
21                        60.333333333333336       11.359824591017798
21.288675134594804        60.499999999999986       11.940493041816447
21.57735026918961         60.66666666666664        12.319967243321557
21                        60.66666666666666        11.178087062946256
21.288675134594804        60.833333333333314       11.735198598934947
21.866025403784416        60.83333333333331        12.55348362484831
21.866025403784416        61.16666666666663        12.319785762937528
21.577350269189612        60.99999999999997        12.082022373679242
21.866025403784416        59.833333333333336       13.291604973313047
21.866025403784416        60.16666666666666        13.04045165867155
21.577350269189612        60                       12.803737890751341
22.701736976101266        59.98830883385888        13.971328126508952
22.42316645199565         60.158872555905916       13.598645849670259
22.144595927890034        60.329436277952944       13.204724042674421
22.42316645199565         59.825539222572594       13.86006651437415
22.144595927890034        59.99610294461962        13.460878851601311
22.144595927890034        59.6627696112863         13.717298022019808
23.792477970459736        74.3462781704808         6.969281920110305
24.072798867047823        74.17295418233039        7.124366613639785
24.353119763635917        73.99963019417996        7.277335729863965
23.78956381597159         74.68236119154633        6.859094736347831
24.06988471255968         74.5090372033959         7.012361115185177
24.35020560914777         74.33571321524548        7.163511916717
24.06697055807154         74.84512022446143        6.902078824920778
24.347291454659626        74.67179623631101        7.051411311760384
24.344377300171487        75.00787925737654        6.941033914994031
24.075200603304275        73.83476564047362        7.238733680851858
23.79487970671618         74.00808962862405        7.0816232701619874
23.797281442972626        73.66990108676728        7.195795696275468
21.49803089150103         78.56501222669391        4.6133975746023435
21.249015445750516        78.78250611334695        4.2607757302374685
21                        79                       3.8161996958887934
21.249015445750516        78.44917278001363        4.511429749168496
21                        78.66666666666666        4.140923430870848
21                        78.33333333333333        4.36290376192425
23.952346397479854        77.6778322413426         5.973170195696078
24.199807397827662        77.88673666057193        5.985474489847077
24.447268398175478        78.09564107980124        5.994649078549009
23.862646874402085        77.91824626642577        5.865266090846011
24.110107874749897        78.12715068565507        5.87698831410687
23.77294735132432         78.15866029150891        5.755172775336437
24.186777234570798        77.52898315761851        6.0967607195568485
24.421208071661745        77.38013407389442        6.218190052904749
24.43423823491861         77.73788757684784        6.107618002437601
25.36281497285614         78.27691583426476        6.192528880502176
25.24187664857076         78.51794388950984        6.053399727685749
25.120938324285376        78.75897194475492        5.898115997107352
25                        79                       5.726677688767045
25.05763278129592         78.21649091611025        6.129330388986097
24.93669445701054         78.45751897135534        5.994934890443853
24.815756132725156        78.69854702660041        5.844384814139723
24.752450589735695        78.15606599795575        6.063370455001764
24.631512265450315        78.39709405320082        5.933708610733758
24                        79                       5.421656762298092
24.14908946605849         78.69854702660041        5.644251221305485
24.298178932116983        78.39709405320082        5.835248660055809
24.333333333333332        79                       5.517098760106854
24.482422799391824        78.69854702660041        5.741202195548896
24.666666666666664        79                       5.618772402263172
23.811928942632914        78.73005663245425        5.51537204714896
23.623857885265828        78.4601132649085         5.584553947128823
23.961018408691405        78.42860365905466        5.711978690756464
21.831364224834367        78.56501222669391        4.824402905077363
21.915682112417183        78.78250611334695        4.7337847825089145
22                        79                       4.602210861278074
21.58234877908385         78.78250611334695        4.547837247106437
21.666666666666664        79                       4.441321120948247
21.333333333333332        79                       4.17931739915182
22.087576586816166        78.53953454972839        4.9594725984744725
22.343788948797968        78.51405687276286        5.085127072549543
22.171894474398982        78.75702843638143        4.8680484621924105
23.290524551932496        78.46011326490851        5.465476873200282
23.47859560929958         78.73005663245425        5.390431891778763
23.666666666666664        79                       5.290853525486015
23.145262275966246        78.73005663245425        5.2632974142473845
23.33333333333333         79                       5.157855966512925
22.999999999999996        79                       5.022664085379044
22.677122282131304        78.51405687276286        5.208738901744457
22.83856114106565         78.75702843638143        5.1318113660875735
22.505227807732318        78.75702843638143        5.0114896656207115
22.666666666666664        79                       4.905632513640177
22.333333333333332        79                       4.765481438940039
22.9838234170319          78.48708506883568        5.338891284134776
23.53907520477765         35.486766347973536       11.31249334132235
23.260220589378214        35.65207621052117        11.258043469875943
22.981365973978775        35.81738607306882        11.190869331153753
23.260559203090132        35.31846750579123        11.051646553183119
22.981704587690693        35.48377736833887        10.985085766992123
22.98204320140261         35.15016866360893        10.783867472220626
23.26029236570843         35.98417987364661        11.468374359070403
23.53914698110787         35.81887001109897        11.522813008521728
23.539218757438086        36.15097367422441        11.737798685289643
23.539026919892027        34.48575442860914        10.707837141873798
23.26052701316638         34.65112622621497        10.653150641070685
22.982027106440736        34.8164980238208         10.586923626591133
23.26073203959495         34.318107952980014       10.460752477771715
22.982232132869306        34.48347975058584        10.394999610171867
22.982437159297874        34.15046147735089        10.207459406099149
23.260543108128257        34.9847968660031         10.850036350186864
23.539043014853902        34.81942506839727        10.904664714476556
23.539059109815774        35.153095708185404       11.106216780959443
24.36752004927866         35.00873170983239        11.42584542120148
24.091371767778327        35.168076589212774       11.39693226997558
23.815223486277986        35.32742146859315        11.359148243349162
24.09135567281645         34.83440594942464        11.19151945100111
23.815207391316115        34.99375082880502        11.153303553680589
23.81519129635424         34.66008018901689        10.952183357891865
23.540209688765408        33.488549027941254       10.147218549845862
23.261520552177203        33.65330435253476        10.091383024861473
22.982831415588997        33.81805967712826        10.024962817198238
23.26062771673154         33.31948878760515        9.911654397698296
22.981938580143336        33.48424411219865        9.845808813123957
22.981045744697667        33.15042854726904        9.670956993831366
23.26005812833398         32.98583490367733        9.73715375161077
23.539070511970294        32.821241260085614       9.793534513845561
23.53964010036785         33.15489514401344        9.968215985983944
24.36825617159745         33.0097206506292         10.270590721307427
24.092240677320106        33.169330109733224       10.237054694560772
23.816225183042757        33.328939568837235       10.195930637406825
24.09167108892255         32.8356762258054         10.058537462535623
23.8156555946452          32.99528568490942        10.017170739463403
23.815086006247643        32.661631800981596       9.84273193324335
23.261126295886076        33.98570615275739        10.27379682005311
23.53981543247428         33.82095082816388        10.329549551328004
23.539421176183154        34.153352628386514       10.516422415337335
24.36615015360186         32.010672794131295       9.750999803703634
24.638064960886002        31.846035437971274       9.776354420726443
24.90997976817014         31.681398081811246       9.796622295314139
24.6376790684809          32.180023023011124       9.944845219607181
24.90959387576504         32.015385666851095       9.96404343233593
25.181508683049174        31.850748310691074       9.97815490262951
24.909207983359934        32.349373251890945       10.135378045499742
25.18112279064407         32.184735895730924       10.148419853934266
25.180736898238973        32.518723480770774       10.322598281381204
24.63764785535794         31.512913796500335       9.612023669493944
24.3657330480738          31.677551152660357       9.585845476829022
24.365315942545735        31.34442951118942        9.424534989660955
24.909909989358468        32.68238920405692        10.310797249521471
24.63908308047796         32.84605492734306        10.293461396163492
24.63838107447943         32.51303897517709        10.11707488843113
24.36755416559892         32.676704698463226       10.09323690986444
24.36685215960039         32.34368874629726        9.920039937329804
23.81507796523865         31.661347371094976       9.344970517257693
24.090196953892193        31.5028884411422         9.387876342164969
24.090614059420254        31.836010082613136       9.549587301759697
23.814384000249113        32.32861584881563        9.672692641491913
24.090267076925485        32.16964432147346        9.715301198249609
24.09096908292402         32.50266027363943        9.884840910938495
23.814730982743882        31.9949816099553         9.506766599566657
23.815158746485633        33.66306477047941        10.378674839201281
24.09117424076298         33.50345531137538        10.419184272203882
24.367189735040327        33.343845852271365       10.452105674799583
24.090107804205857        33.83758051301755        10.605675081631956
24.366123298483203        33.67797105391353        10.637981860076422
24.365056861926078        34.0120962555557         10.828219277137949
23.81437023390338         34.32786837092466        10.756071864642172
24.089713547914727        34.16998231324018        10.796199243063628
24.090534610365587        34.50219413133241        10.991548670852222
24.36587792437694         34.34430807364792        11.022806639465609
24.3666989868278          34.676519891740156       11.222015354153564
23.814764490194506        33.995466570702035       10.565102420658354
24.641058966986947        33.17735500900393        10.473834777018098
24.911885875867448        33.01368928571779        10.489836399178428
25.182712784747956        32.850023562431645       10.50030319984084
24.913861762376435        33.34498936737866        10.673114901440101
25.184688671256936        33.181323644092515       10.682247470904858
25.186664557765923        33.51262372575339        10.86843109457338
24.91279532581931         33.679114569020825       10.86104423714814
24.638926093872694        33.845605412288265       10.847640298003036
24.63999253042982         33.5114802106461         10.658556921618198
25.175745012926924        24.865056346954212       7.1570995949360885
25.181085198913614        25.190278355820908       7.2659754242462
25.186425384900303        25.515500364687608       7.376390714900933
24.90295036062541         25.020995014474607       7.127156194607601
24.9082905466121          25.346217023341303       7.236220302140208
24.630155708323898        25.176933681994996       7.094199176400541
24.912305149570155        25.680371755111715       7.349533379564014
24.638184914240004        25.845243145535818       7.3193977638268075
24.634170311281952        25.511088413765407       7.2059397390170785
24.63612665110899         26.17917404948575        7.432759553152456
24.91024688643914         26.01430265906164        7.462647197881851
25.184367121769288        25.849431268637534       7.4892565622109295
24.908188623308128        26.34823356301157        7.577783197208346
25.182308858638272        26.183362172587465       7.604144590529613
25.180250595507264        26.517293076537392       7.721054799856872
24.9116530069699          26.681119346040973       7.69646199232826
24.64305541843253         26.844945615544553       7.668443659607151
24.639591034770763        26.51205983251515        7.549521034977369
24.63975661123419         29.845434336195694       8.846551754198973
24.91198712439976         29.682227274133275       8.87210721682484
25.184217637565332        29.51902021207086        8.893187994407407
24.911910389158077        30.014188923732824       9.016936933145447
25.184140902323648        29.850981861670405       9.037318503656905
25.184064167081964        30.182943511269954       9.184782680639872
24.9121636940313          29.349374093773037       8.730074700422968
24.639933180865725        29.512581155835452       8.704078049091656
24.64010975049726         29.17972797547521        8.564710680260177
24.644226232561802        27.17793639100775        7.78900416001059
24.912823821099167        27.01411012150417        7.816624657253857
25.181421409636528        26.85028385200059        7.840819629304598
24.913994635228434        27.34710089696737        7.939186466149485
25.182592223765795        27.18327462746379        7.962983602722412
25.183763037895062        27.51626540292699        8.087546720110337
24.911169896392984        27.68113607764105        8.063467150694857
24.6385767548909          27.84600675235511        8.035533509040123
24.641401493726352        27.51197157168143        7.911018076706817
24.63885936826752         28.18013071932473        8.16383648663416
24.911452509769603        28.01526004461067        8.191306738415351
25.18404565127168         27.850389369896604       8.214922917957203
24.911735123146222        28.349384011580288       8.321884713250634
25.1843282646483          28.184513336866225       8.345037502918943
25.18461087802492         28.518637303835845       8.477890474995474
24.64024083065046         28.84626700606354        8.428114665753512
24.91242585433769         28.682452154949694       8.45504617944573
24.912294774184495        29.01591312436136        8.591019260134734
25.184479797871724        28.852098273247513       8.613240621866902
25.184348717718528        29.18555924265919        8.751673128337528
24.63955009945899         28.513198862694132       8.29452285128011
26                        30                       9.355926463172366
25.72799581061343         30.17163505362317        9.35293987063757
25.455991621226854        30.343270107246333       9.346157891365596
25.728072545855113        29.83967340402362        9.204224263228312
25.45606835646854         30.01130845764679        9.196401165302806
25.456145091710223        29.679346808047242       9.049978106973374
26                        24                       7.103741765915307
25.720640573890883        23.849214847934245       6.9817616721148195
25.44128114778176         23.69842969586849        6.8576489088397805
26                        23.666666666666664       6.997263382098808
25.720640573890876        23.515881514600913       6.875922942342341
25.999999999999996        23.333333333333332       6.891381007443088
25.723468275646745        24.179944779362504       7.088448875618868
25.446936551293486        24.35988955872501        7.070456029303957
25.44410884953762         24.02915962729675        6.963567061003739
25.446936551293486        24.693222892058344       7.178577018335098
25.72346827564674         24.51327811269584        7.1962413754314545
25.999999999999996        24.333333333333332       7.211205776509334
25.723468275646738        24.846611446029172       7.305420018947583
25.999999999999993        24.666666666666664       7.320055930806935
25.999999999999996        24.999999999999996       7.430292228808109
25.728808461633434        25.171833454895868       7.414985060380361
25.45761692326687         25.343666909791736       7.397017889077987
25.452276737280176        25.01844490092504        7.287027723034219
25.999999999999996        28                       8.514308150637461
25.728203626008305        28.172879101278617       8.505460224698076
25.45640725201661         28.345758202557228       8.493320999484087
25.727921012631686        27.838755134308997       8.374072011419567
25.45612463863999         28.01163423558761        8.361200406806542
25.455842025263372        27.677510268617993       8.23181820124384
25.455991621226858        30.67660344057967        9.500098708695926
25.72799581061343         30.504968386956502       9.505641022246488
26                        30.333333333333332       9.507387949059705
25.72799581061343         30.838301720289834       9.661805285045576
26                        30.666666666666664       9.662312546137274
26                        31                       9.820700254405176
25.727298191818093        31.172253575217077       9.821820462303247
25.454596383636183        31.344507150434147       9.81885485332376
25.45529400243152         31.010555295506908       9.657619664063215
22.702375257461366        47.980643041078764       19.702628075284462
22.423591972902383        48.15376202738584        19.464951004044266
22.1448086883434          48.326881013692905       19.175820646795657
22.423591972902383        47.82042869405251        19.34114491363262
22.1448086883434          47.993547680359576       19.06141457931746
22.1448086883434          47.66021434702625        18.93380260654404
22.42271741337718         47.48636001221338        19.19799236146566
22.700626138410957        47.312505677400516       19.417635948593215
22.70150069793616         47.64657435923964        19.5688856567357
23.537294923790178        51.48237590971921        20.583413315177154
23.25894287012831         51.649167868248384       20.33128296140355
22.980590816466435        51.81595982677756        20.043095419457067
23.258631329297778        51.31564802893638        20.424649467472968
22.980279275635908        51.482439987465554       20.14565320297916
22.979967734805378        51.148920148153536       20.2280858123452
22.980432836290202        50.81559527271958        20.290846902586722
23.259561532267423        50.64899827806844        20.55093250363687
23.538690228244647        50.48240128341731        20.77397915294452
23.259096430782602        50.982323153502406       20.498112703061558
23.538225126759823        50.81572615885128        20.7311006420352
23.537760025275           51.149051034285236       20.66757869611293
25.18448086831188         35.516663775652475       12.08199901843213
24.911353189088786        35.68119926480489        12.083668802278575
24.63822550986569         35.845734753957295       12.078240477819378
24.3650978306426          36.01027024310971        12.06571404505476
24.912160595300808        35.34735308704578        11.86851091255314
24.639032916077714        35.51188857619819        11.86165271926461
24.36590523685462         35.6764240653506         11.847696417670328
24.639840322289736        35.17804239843908        11.64979304680972
24.36671264306664         35.34257788759149        11.634406876385993
23.814416080065968        35.66126764635226        11.569424640651363
24.0905643615663          35.50192276697187        11.606351196218851
24.089756955354282        35.83576894473099        11.820498208562054
23.814559632726407        36.32547497260314        12.003260245128446
24.089828731684502        36.167872607856424       12.039348136271222
24.090197419780417        36.50073858906704        12.263135556285915
24.365466518738515        36.343136224320325       12.288481827512983
24.365835206834433        36.67600220553095        12.51598651888053
23.814487856396184        35.993371309477695       11.784009438105526
24.63737004812901         36.1798376791917         12.30000552666289
24.9104977273521          36.015302190039286       12.303652793329787
25.183625406575192        35.85076670088687        12.300201951691154
24.909642265615418        36.34940511527368        12.528103527232465
25.18276994483851         36.18486962612127        12.522871627801642
25.181914483101824        36.518972551355674       12.750008046763712
24.910010953711335        36.68227109648431        12.757153138510832
24.638107424320843        36.84556964161294        12.756559829308799
24.637738736224925        36.51270366040232        12.525914223531128
23.532401624952964        40.48972221124254        14.962879688138452
23.25489195602303         40.652873812885076       14.909306525121206
22.977382287093093        40.816025414527616       14.836545728861422
23.25501283151508         40.32121797439108        14.638551235951308
22.977503162585144        40.484369576033615       14.566814053088702
22.9776240380772          40.15271373753963        14.29988037711971
23.257556587147107        39.98793349441465        14.371573095089358
23.53748913621702         39.823153251289675       14.424553191128965
23.53494538058499         40.15643773126611        14.692137197061873
24.365315772203893        39.010713617157236       14.24023591409261
24.09022147875228         39.17043200187591        14.226197126578505
23.815127185300664        39.33015038659458        14.199494378660894
24.088538743263147        38.83584268997025        13.963721989012267
23.81344444981153         38.99556107468892        13.936384122473472
23.811761714322397        38.66097176278326        13.677421934639582
23.816172602490226        39.6625312464391         14.464747591904207
24.09126689594184         39.50281286172043        14.490202875436248
24.36636118939345         39.343094477001756       14.502994198564785
24.0923123131314          39.83519372156495        14.757837964087598
24.367406606583014        39.675475336846276       14.769381822830569
24.368452023772576        40.0078561966908         15.039398786889791
23.81108509122617         40.329100206391956       15.002949225089175
24.089768557499372        40.168478201541376       15.028455591339824
23.810377098654268        40.66361587487464        15.278696820115659
24.089060564927472        40.502993870024056       15.303415311416622
24.367744031200672        40.342371865173476       15.313570632017177
24.088352572355568        40.83750953850672        15.580702985985777
24.36703603862877         40.67688753365614        15.590070431636754
24.36632804605687         41.01140320213882        15.8688981857488
23.813628846858197        39.99581572641553        14.732269165924995
23.537173443370765        43.485833750524996       17.47605614206368
23.258731352018287        43.65017890695698        17.410176197318748
22.980289260665806        43.81452406338896        17.31861355845945
23.258310555435898        43.31661525984183        17.134567419489176
22.979868464083417        43.48096041627381        17.04572687469906
22.979447667501027        43.14739676915866        16.771730388234797
22.70105001635951         49.98194604103407        20.08535004046904
22.42270847883448         50.15463069402272        19.781524160119957
22.14436694130945         50.327315347011364       19.42048655599058
22.42270847883448         49.821297360689364       19.776020231382216
22.144366941309446        49.99398201367801        19.428163924464588
22.14436694130945         49.66064868034465        19.41888499844808
22.422793186818968        50.48804610280159        19.761384523703533
22.701134724343998        50.31536144981294        20.076076932887027
22.701219432328486        50.648776858591816       20.045534369328593
23.259476824282935        50.31558286928957        20.58183888485505
22.980348128305714        50.4821798639407         20.33220610296318
22.980263420321222        50.14876445516182        20.352295847363223
22.702388819992436        48.9815599636923         19.987424069568203
22.423601014589764        49.15437330912818        19.715350797404234
22.14481320918709         49.32718665456406        19.390857554770303
22.423601014589764        48.82103997579486        19.650365386556818
22.144813209187088        48.99385332123074        19.334714057900193
22.14481320918709         48.660519987897416       19.266303031213965
22.42315474671212         49.487835334908766       19.75643781253616
22.701942552114794        49.31502198947288        20.041570656154605
22.70149628423715         49.64848401525347        20.07421264645503
22.423596493746075        48.48740100159034        19.568040328154318
22.702379778305055        48.31428201528327        19.81832433908637
22.702384299148743        48.64792098948779        19.91325633718084
22.701296890313227        45.980536651234054       18.65943587442908
22.42287306147029         46.15369110082271        18.47719771150859
22.144449232627352        46.32684555041136        18.24596203022431
22.42287306147029         45.820357767489355       18.26220033338911
22.144449232627352        45.99351221707801        18.0441344973465
22.144449232627352        45.660178883744656       17.826783326994814
22.422357957661134        46.486324548931826       18.677804788456715
22.700781786504066        46.31317009934317        18.868678511490124
22.70026668269491         46.64580354745228        19.065159536966213
22.422462827136506        45.48655190983119        18.03891836684007
22.70047642164566         45.31292493591772        18.20650385440252
22.700886655979442        45.646730793575884       18.43817898731772
23.537108442496365        44.485928797437055       18.276842525886824
23.25809435743487         44.65032555771123        18.20264629722832
22.979080272373373        44.81472231798539        18.098502280493726
23.25868801810202         44.316908938231684       17.942951754384136
22.979673933040523        44.48130569850585        17.84460180147213
22.980267593707673        44.147889079026314       17.584460320917344
23.258709685060154        43.98354392259433        17.678969831065995
23.537151776412628        43.819198766162344       17.74779664710039
23.537130109454495        44.1525637817997         18.01472544170789
23.53708145340955         47.48687662757454        20.20236946308032
23.258846054760156        47.65146543207595        20.07178344255555
22.980610656110763        47.81605423657736        19.905202979957004
23.257971495234955        47.317396750236824       19.918415125609272
22.979736096585555        47.48198555473823        19.76164761220943
22.978861537060354        47.14791687289911        19.600584954868463
23.534773663388386        45.48774859460991        19.022281881637454
23.256948072363336        45.65201128015129        18.932306897753417
22.97912248133828         45.81627396569267        18.811358228683662
23.25653783802955         45.31820542249313        18.698797923514107
22.978712247004495        45.48246810803451        18.583975298008607
22.978302012670714        45.14866225037635        18.34617412152938
23.257316097732208        44.984265490102175       18.454926664671
23.536330182793705        44.819868729828          18.533731419736647
23.53555192309104         45.15380866221896        18.782211204987
23.536697687467658        46.48614644977282        19.674899044184084
23.257715651273692        46.65024329836901        19.565970607350078
22.978733615079722        46.81434014696521        19.423963909574496
23.25823075508285         46.3176098502599         19.36758003565935
22.979248718888883        46.48170669885609        19.23290891678363
22.979763822698036        46.14907325074698        19.029092312407684
23.25758941372309         45.98481056520559        19.156068554936866
23.535415004748142        45.82054787966421        19.252071112280774
23.536056346107898        46.15334716471851        19.4696101664628
23.25784357325432         46.983820024302915       19.750284070281097
23.536825609448286        46.81972317570672        19.866904924751374
23.536953531428917        47.15329990164063        20.042728397716935
24.364573934695404        46.00954774323886        19.83943396209001
24.088615185619492        46.16841397875018        19.810265059853883
23.812656436543577        46.3272802142615         19.755420087218685
24.087973844259736        45.83561469369588        19.593413484577198
23.812015095183817        45.9944809292072         19.544349860719482
23.811373753824057        45.66168164415289        19.321029457759753
23.813254972564245        37.65939801021553        12.93194185627777
24.089673861723583        37.501117257515745       12.964026532299082
24.36609275088292         37.34283650481595        12.985770184640717
24.089562717676156        37.83508557559012        13.207276143990812
24.365981606835494        37.676804822890325       13.227770522950298
24.36587046278807         38.01077314096471        13.474229134086189
23.81194661118379         38.327658270719084       13.424058111585119
24.088908536985926        38.16921570584189        13.45502257262233
24.088723640124535        38.50252919790607        13.70714528839072
24.365685565926675        38.34408663302888        13.725110742568564
24.365500669065284        38.67740012509306        13.980446335904091
23.81260079187402         37.993528140467305       13.175717915365203
24.639101643088644        37.17791674611488        12.992169202260675
24.91100517247913         37.01461820098625        12.990683189018053
25.18290870186962         36.851319655857615       12.981458774825782
24.91199939124693         37.34696530548819        13.228695276461256
25.183902920637422        37.18366676035956        13.217391539824222
25.184897139405223        37.5160138648615         13.457806341758866
24.911888247199506        37.68093362356257        13.471859383989308
24.638879354993787        37.84585338226364        13.47733364809836
24.638990499041213        37.51188506418926        13.232522288766528
25.185339675071955        39.51936621438255        14.991179472932112
24.913043791305498        39.6821962084853         15.017417095994151
24.640747907539037        39.84502620258805        15.033490200646805
24.911998374115935        39.34981534864078        14.750832485388235
24.639702490349475        39.512645342743525       14.765189413314014
24.638657073159912        39.180264482899005       14.500517965775103
25.454596383636186        31.677840483767483       9.983733886976456
25.727298191818093        31.505586908550406       9.985251828883559
26                        31.33333333333333        9.982683953913188
25.727298191818093        31.83892024188374        10.15241996313775
26                        31.666666666666664       10.14840442109494
26                        32                       10.317861655950427
25.726912299412994        32.17290782692359        10.323862327015839
25.45382459882598         32.34581565384718        10.32544120215941
25.45421049123108         32.01182806880733        10.15263080649687
24.636406705312165        34.18038408685774        11.041287432661212
24.910275937258778        34.01389324359031        11.053257048407337
25.18414516920539         33.84740240032287        11.059209582433429
24.907756548698245        34.34867191815979        11.249819566886458
25.181625780644858        34.182181074892355       11.254337777513566
25.179106392084332        34.51695974946183        11.453815679813685
24.638048830213886        34.84480772304221        11.441536271880835
24.908577611149106        34.68088373625202        11.45085969141818
24.910369103224955        35.0141184116489         11.65738643570867
25.180897884160178        34.850194424858714       11.658612393465553
25.182689376236027        35.183429100255594       11.868006839671573
24.637227767763022        34.512595904949976       11.239101176090875
25.45382459882598         32.67914898718052        10.50215294906575
25.726912299412987        32.50624116025693        10.498918797253618
26                        32.33333333333333        10.491262849519591
25.72691229941299         32.83957449359026        10.677936601530126
26                        32.666666666666664       10.668625377127652
26                        33                       10.849949238774443
25.728888185921974        33.17087457525113        10.860760787124931
25.45777637184395         33.34174915050226        10.866921405724547
25.45580048533497         33.01044906884139        10.682417501092846
25.999999999999996        35                       12.025770562212031
25.72816028943729         35.17222125855083        12.049908133222159
25.456320578874582        35.344442517101655       12.068650951962155
25.72636879736144         34.83898658315395        11.840196546617149
25.454529086798736        35.011207841704774       11.856799069279399
25.452737594722883        34.67797316630789        11.649544919151182
25.45777637184395         33.675082483835595       11.056068718308959
25.728888185921974        33.50420790858447        11.048026817916462
26                        33.333333333333336       11.035333987773203
25.728888185921974        33.837541241917805       11.239495595207224
26                        33.66666666666667        11.224921483271116
26                        34.00000000000001        11.418711725268068
25.45273759472289         34.344639832974565       11.44725197681952
25.726368797361445        34.17231991648728        11.435550658637482
25.72636879736144         34.50565324982061        11.635725162736625
25.999999999999996        34.333333333333336       11.616767791134693
25.999999999999993        34.66666666666667        11.819120736782756
25.45525698328342         34.00986115840507        11.249485493954083
23.5366017569868          42.48639303096885        16.638211754585225
23.25792943117992         42.6503214468044         16.578858874072104
22.97925710537304         42.81424986263994        16.495303305310653
23.258254482025603        42.31698584636847        16.299348519528582
22.979582156218722        42.48091426220401        16.219050629133122
22.9799072070644          42.14757866176808        15.941951083253487
23.258119993307908        42.98346835332311        16.85733766956058
23.536792319114788        42.81953993748756        16.918742262638354
23.536982881242775        43.15268684400628        17.19802372513129
23.53844444098942         41.4929042896653         15.802061489889482
23.259482938027347        41.654660018832764       15.744874648830795
22.980521435065274        41.816415748000225       15.666193967454127
23.258920500047335        41.32166186516692        15.465938909003505
22.97995899708526         41.483417594334384       15.389122012205487
22.979396559105247        41.15041944066853        15.1134508454933
23.25690622803518         40.987267839025996       15.18652978990757
23.534415896965115        40.82411623738346        15.240421101079075
23.53643016897727         41.15851026352438        15.520148368329494
24.090366844367722        41.17190356464765        15.86199659607168
23.814405642678572        41.33240392715648        15.83971769745187
23.81239137066642         40.99800990101555        15.558114331629008
23.258868710026473        41.98582293260061        16.021836182061993
23.537830212988545        41.824067203433145       16.08022744055269
23.537215984987675        42.15523011720099        16.358944195451286
25.181114417403183        41.5169523319436         16.62968392343168
24.909035735184233        41.68092467366208        16.66910694158669
24.63695705296528         41.84489701538057        16.695860129298
24.36487837074632         42.00886935709905        16.709943486565624
24.90951896028775         41.34843595534201        16.389769199067132
24.63744027806879         41.51240829706049        16.41547274947262
24.365361595849837        41.67638063877897        16.428506469434247
24.63792350317231         41.17991957874041        16.13617395317287
24.365844820953352        41.343891920458894       16.148158035828672
23.813922417575057        41.66489264547655        16.120281471556336
24.089883619264203        41.50439228296772        16.14190840816396
24.089400394160688        41.8368810012878         16.422908803781716
24.088786166159817        42.16804391505565        16.703024912495888
23.81269396157331         42.32721847301225        16.679114335169213
23.813308189574183        41.9960555592444         16.399422501245137
23.812824208663663        42.66053756012953        16.960945478754024
24.088916413250168        42.50136300217292        16.984796675147948
24.365008617836676        42.34218844421632        16.991655868284877
24.08904666034052         42.83468208929019        17.26549029996279
24.36513886492703         42.67550753133359        17.272290112166917
24.365269112017383        43.00882661845086        17.551846218212017
24.089237222468512        43.16782899580891        17.545025288697964
23.813205332919637        43.326831373166954       17.519761929981797
23.81301477079165         42.99368446664823        17.240978227148123
23.81333402423677         43.660175212712616       17.79559677055007
24.08936591378564         43.501172835354566       17.821879837444744
24.365397803334513        43.34217045799652        17.82972047513691
24.08949460510277         43.83451667490022        18.09470311323796
24.365526494651643        43.67551429754218        18.10356345910879
24.365655185968773        44.008858137087834       18.37337517012729
24.089472938144638        44.16788169053758        18.362262003885043
23.8132906903205          44.32690524398731        18.330084455804766
23.813312357278633        43.993540228349964       18.06524646839175
23.812810420561334        46.66062643147461        19.953272414913965
24.088769169637246        46.501760195963286       20.01384256339069
24.364727918713164        46.34289396045196        20.048736641468228
24.088923153655006        46.83510641317639        20.203098754928813
24.36488190273092         46.676240177665065       20.24371800884754
24.365035886748682        47.00958639487818        20.42437806422784
24.089051075635638        47.1686831391103         20.377641992329114
23.813066264522593        47.327779883342416       20.303639125279716
23.812938342541962        46.994203157408506       20.1365469738981
23.81347430952284         47.66144631937473        20.45478887592907
24.08945912063588         47.50234957514262        20.536068886667234
24.365443931748924        47.34325283091049        20.590082102255064
24.089867165636125        47.836016011174934       20.67676188570737
24.36585197674917         47.676919266942804       20.73805224498408
24.366260021749415        48.01058570297513        20.868288492414774
23.81423813823961         50.32536302636841        20.95878936237316
24.089786048234565        50.168324769319504       21.11340997030196
24.365333958229524        50.0112865122706         21.237840976730258
23.81411702499185         50.658286915901634       20.9269904229171
24.08966493498681         50.501248658852724       21.091794189643352
24.36521284498177         50.34421040180382        21.22640835486944
24.089543821739056        50.83417254838595        21.049146354196143
24.36509173173401         50.67713429133704        21.193943678219682
24.36497061848626         51.01005818087027        21.140446946781424
24.089078720254236        51.167497423819924       20.985311212699685
23.813186822022207        51.32493666676956        20.79963333549837
23.81365192350703         50.9916117913356         20.87363359671449
24.364642540464413        58.01192521829591        16.692107625301986
24.088024439358335        58.17050490410979        16.416019249283437
23.811406338252258        58.32908458992365        16.124098967131843
23.53478823714618         58.48766427573753        15.816346778847373
24.087454958457055        57.837731118661225       16.697833474384066
23.810836857350978        57.99631080447509        16.404857028906275
23.534218756244897        58.15489049028896        16.0960486772955
23.810267376449694        57.66353701902652        16.685974945024572
23.533649275343613        57.8221167048404         16.376110430087596
23.533079794442333        57.48934291939183        16.656532037223233
22.703508266962224        57.98803257682641        15.594105935702288
22.424347312569623        58.158688384550956       15.193869524244649
22.14518635817702         58.329344192275485       14.768093890034013
22.424347312569623        57.82535505121763        15.467923204422354
22.145186358177018        57.99601085894216        15.037311556399867
22.14518635817702         57.66267752560884        15.305665032357304
22.42324565673178         57.49208199776031        15.738850818809471
22.701304955286542        57.32148646991177        16.144796350754227
22.70240661112438         57.654759523369094       15.869604472676727
23.256555951948965        57.65557280520336        16.321706589374507
22.980032109455593        57.82180269101489        15.967564555534263
23.255454296111125        57.322299751746044       16.601269355005904
22.978930453617753        57.48852963755756        16.24509520683707
22.977828797779914        57.15525658410024        16.522319199243164
22.980601590356876        58.15457647646346        15.689942974990823
23.257125432850245        57.98834659065193        16.04268499553519
23.25769491375153         58.321120376100495       15.764023256039074
22.702450433307426        58.988294532613935       14.772147341136415
22.42364209013309         59.15886302174263        14.385835207446295
22.144833746958753        59.329431510871316       13.976126976882842
22.42364209013309         58.825529688409304       14.65449800290301
22.144833746958753        58.99609817753799        14.240435140788916
22.144833746958753        58.66276484420466        14.502708566880816
22.42340427106437         59.49220112215761        14.1218240896531
22.702212614238704        59.32163263302891        14.502954060413936
22.701974795169985        59.654970733443896       14.236014322204708
22.423994701351354        58.49210903648012        14.923321161561454
22.703155655743956        58.32145322875559        15.318394533488984
22.70280304452569         58.65487388068476        15.044408335300544
23.257342302533264        58.65454102802967        15.4846006108981
22.979896367920347        58.8214177803218         15.136534131661243
22.980248979138608        58.48799712839263        15.412375951313603
22.97627540860948         54.15270746014189        18.833676993161234
23.253855798777558        53.98733125616394        19.173931242857467
23.531436188945626        53.821955052185984       19.483552043826123
23.25546401804883         54.32113866667204        18.952226669415197
23.533044408216902        54.155762462694085       19.268071933941492
23.53465262748818         54.48956987320219        19.039944416446733
24.363112207375867        54.01019435276221        19.82737566523548
24.086959014079973        54.16998619290887        19.590049864479127
23.810805820784076        54.32977803305553        19.327572781549545
24.085350794808697        53.83617878240077        19.806880161373506
23.8091976015128          53.99597062254743        19.550051688744055
23.807589382241524        53.66216321203933        19.759883188328672
22.699795306556712        54.98399703142787        17.99462037305618
22.421872005632615        55.15599802095194        17.583652916559004
22.143948704708514        55.32799901047599        17.13732257788968
22.421872005632615        54.822664687618605       17.82592925445859
22.143948704708514        54.99466567714266        17.37843930612013
22.143948704708514        54.661332343809335       17.616033579485787
22.420969169837086        54.48942442834656        18.057944752453544
22.69798963496566         54.31751651288378        18.4642264526978
22.698892470761184        54.65075677215582        18.23433478115502
23.256366853844362        54.65437892594409        18.719760717864595
22.978081080200536        54.819187978685974       18.371319370067965
22.97717824440501         54.485947719413936       18.607409549892633
22.979777157443674        56.821664664732566       16.800123590361487
23.259351015438646        56.65511591301067        17.159286803195542
23.538924873433615        56.48856716128878        17.497171208437297
23.257402655774882        56.98870783237835        16.881329841479122
23.536976513769854        56.82215908065646        17.219061676123342
23.535028154106094        57.15575100002414        16.938848619051914
22.705372875322638        55.98406816383076        17.234313877424054
22.425590384809897        56.15604544255386        16.819506933696587
22.145807894297157        56.32802272127695        16.37166276032041
22.425590384809897        55.82271210922053        17.080278540738487
22.145807894297157        55.99468938794362        16.632524016517678
22.145807894297157        55.661356054610295       16.887383700613018
22.42386719285192         56.49076052676176        16.550181542983015
22.70364968336466         56.318783248038656       16.96408897854279
22.70192649140668         56.65349833224655        16.692544876046483
22.423731195221254        55.48935506508623        17.335285924615725
22.701654496145352        55.317354075562164       17.747825266446064
22.703513685733995        55.65071111969646        17.494389767901986
23.261074207396625        56.320400828802775       17.435396671543405
22.981500349401653        56.486949580524666       17.074610177591037
22.98322354135963         56.152234496316765       17.347777561205653
23.537502549614555        55.48989730577058        18.298321495241883
23.26012599151725         55.65462092512398        17.96848864234204
22.982749433419944        55.81934454447737        17.613819436402917
23.258266801928606        55.32126388098968        18.22642555391954
22.980890243831304        55.48598750034307        17.87282583743052
22.97903105424266         55.152630456208776       18.12519184652438
23.257316827886484        54.98782140346688        18.477082708422486
23.535602601530304        54.82301235072498        18.80071592110543
23.53655257557243         55.15645482824778        18.553508280703852
23.260600099456937        55.98751087696337        17.704545451558317
23.53797665755424         55.822787257609974       18.03647698887147
23.538450765493927        56.15567720944938        17.769426893270094
24.368646030424692        56.00902533035639        18.36109459004572
24.092072311427668        56.16887260733385        18.09365868557979
23.815498592430643        56.32871988431131        17.80568422504375
24.09159820348798         55.83598265549446        18.361550537856814
23.815024484490955        55.99582993247192        18.075757993598735
23.814550376551267        55.662939980632515       18.340626172922086
23.811999102093115        54.66309453711927        19.095068888078153
24.08815229538901         54.50330269697261        19.363282428346125
24.364305488684902        54.343510856825944       19.606344686440643
24.089345576698044        54.83661920103634        19.126248903856713
24.365498769993938        54.67682736088968        19.375047619289838
24.366692051302973        55.01014386495343        19.133484463782846
23.813899050177362        55.32997949216487        18.599937222241515
24.090295550740166        55.170061678559144       18.878324878421985
24.09094687711407         55.5030221670268         18.62321680536618
24.367343377676878        55.343104353421076       18.882579366991052
24.367994704050783        55.67606484188873        18.62511607574531
23.81294907613524         54.996537014642065       18.85149262769003
23.808991347382086        53.32788454399393        19.958452031338084
24.088154725089815        53.167621446309965       20.20237824898017
24.367318102797544        53.007358348626006       20.418163399027126
24.086752759949256        53.50190011435537        20.011507552450148
24.365916137656985        53.341637016671406       20.234990848976718
24.364514172516426        53.675915684716806       20.038061604379465
23.54098420304514         52.48468191696118        20.219524884632776
23.260929667958663        52.651960548946214       19.937230658452723
22.98087513287218         52.81923918093125        19.620545731267068
23.26140238963162         52.31737187307637        20.088379686515175
22.981347854545135        52.484650505061396       19.7797364375957
22.98182057621809         52.15006182919154        19.921488288083378
23.25721092350173         52.986449123851784       19.766969757829763
23.53726545858821         52.81917049186674        20.0571812949219
23.533546714131283        53.15365906677231        19.87946791541126
24.091873469546748        52.8331328714044         20.379837938091164
23.812710091839016        52.99339596908836        20.143723460548777
23.81642883629594         52.65890739418279        20.3136250999596
23.26017262987996         51.983269870662376       20.219293740205202
23.53852468354183         51.816477912133195       20.481042004153817
23.539754443293486        52.15057991454718        20.359745860639247
23.813508406946738        51.658312259533545       20.70644144122182
24.089400305178764        51.500873016583895       20.902088410161426
24.36529220341079         51.343433773634246       21.067193235981236
24.08972189010329         51.834248609347874       20.799249510061095
24.365613788335317        51.676809366398224       20.974323427619197
24.365935373259852        52.01018495916221        20.861837521695204
23.815967926450046        52.32651626436152        20.46272184495103
24.090951649854947        52.168350611761866       20.676826057305206
24.091412559700846        52.500741741583134       20.536822396635472
24.366396283105747        52.34257608898347        20.730926945347264
24.366857192951645        52.67496721880474        20.583035571124537
23.81473816669839         51.99241426194753        20.594044059332262
23.81029120291064         57.32894964599542        16.968836855477253
24.087502611378948        57.168556372599014       17.26278677382735
24.364714019847256        57.008163099202605       17.538381792273473
24.087478784917998        57.50314374563012        16.981043439086605
24.36469019338631         57.3427504722337         17.257757033244765
24.36466636692536         57.6773378452648         16.97566564425427
23.814187922238162        56.66176580726005        17.529792294029946
24.090761641235186        56.501918530282595       17.820402740208714
24.36733536023221         56.34207125330512        18.090474630317694
24.08945097104271         56.83496445323133        17.543529155308505
24.366024690039733        56.67511717625386        17.816237031060147
23.812239562574405        56.995357726627745       17.250366337132057
25.182328432637803        54.51543971798142        19.767600901297598
24.91044963885953         54.68034110030543        19.578336974511675
24.63857084508125         54.84524248262942        19.366964828673456
24.909256357550493        54.34702459624169        19.80706158620539
24.637377563772215        54.511925978565685       19.602108712273868
24.63618428246318         54.17860947450195        19.826986507517923
24.639353752823943        55.17910599568194        19.121355696197476
24.911232546602214        55.01420461335793        19.339512592082308
25.183111340380492        54.84930323103393        19.53556126891496
24.912015454344903        55.34806812641045        19.091959800423382
25.18389424812318         55.18316674408645        19.294793227302655
25.18467715586587         55.51703025713896        19.045296776460734
24.912666780718812        55.68102861487811        18.837240553162438
24.64065640557175         55.84502697261725        18.60917315769067
24.640005079197845        55.51206648414959        18.86854352417119
24.638799484419675        56.17833680331866        18.341898601714217
24.910809859566733        56.01433844557951        18.575075915660864
25.18282023471379         55.850340087840365       18.788242057434324
24.908952938414657        56.34764827628091        18.307504175959423
25.180963313561712        56.18364991854176        18.525780236207822
25.17910639240964         56.51695974924317        18.25791131278129
24.90764226822218         56.68069419922965        18.03584168392306
24.636178144034716        56.84442864921613        17.795998510420418
24.637488814227194        56.51138272626739        18.070757375831995
22.69924142215306         70.98757944335897        7.693703322238094
22.421502749363516        71.15838629557263        7.493408519739329
22.143764076573966        71.32919314778627        7.284708502181195
22.421502749363516        70.82505296223931        7.616512772706195
22.143764076573966        70.99585981445296        7.402576939818598
22.143764076573966        70.66252648111964        7.526195043770427
22.424150552578382        71.4926607096144         7.373593225266496
22.701889225367932        71.32185385740074        7.571241387263528
22.704537028582802        71.65612827144251        7.450956043509752
22.142707616477892        70.3291778149978         7.649467401483177
22.419389829171372        70.15835562999564        7.869415009905463
22.69607204186485         69.98753344499346        8.08259296069759
22.420446289267442        70.49170429611746        7.741455751881756
22.69712850196092         70.3208821111153         7.949946802363038
22.69818496205699         70.65423077723713        7.82031692287652
20.999999999999996        69                       7.092906373177246
21.288675134594804        69.16666666666667        7.40264588009969
21.57735026918961         69.33333333333333        7.637641630828989
21.866025403784416        69.5                     7.797893625365091
20.999999999999996        69.33333333333334        6.972209199612906
21.2886751345948          69.5                     7.284342669689779
21.57735026918961         69.66666666666666        7.521732383573505
20.999999999999993        69.66666666666666        6.867319732955372
21.2886751345948          69.83333333333331        7.181847166186614
21.866025403784416        69.83333333333333        7.672775416810932
21.866025403784416        70.16666666666664        7.547727586832775
21.57735026918961         69.99999999999999        7.403582652698502
22.419389829171372        69.82502229666231        8.001647326741974
22.142707616477892        69.99584448166448        7.778072285602482
22.142707616477892        69.66251114833115        7.906747548297788
21.866025403784416        68.50000000000001        8.209571302777016
21.866025403784416        68.83333333333334        8.066574713928778
21.866025403784416        69.16666666666667        7.929348821458209
21.57735026918961         68.66666666666669        7.892012957743093
21.57735026918961         69                       7.7619419460972345
21.288675134594804        68.83333333333334        7.519791314543227
21                        68                       7.418145464678756
21.288675134594808        68.16666666666667        7.770673503654304
21.577350269189612        68.33333333333334        8.034482116353598
21                        68.33333333333334        7.327844569709294
21.288675134594804        68.5                     7.654288476864184
20.999999999999996        68.66666666666667        7.219431539208827
21                        63.33333333333333        9.582881498015043
21.288675134594804        63.5                     10.03795276298563
21.57735026918961         63.666666666666686       10.37083317135178
21                        63.666666666666664       9.43466189963772
21.288675134594804        63.83333333333334        9.884224562827807
21                        64                       9.320137086467858
21.288675134594808        64.16666666666669        9.688810845281761
21.577350269189612        64.33333333333334        9.977180974661955
21.866025403784416        64.50000000000003        10.185247474608834
21                        64.33333333333334        9.111312566511511
21.288675134594804        64.5                     9.489092228786696
21.57735026918961         64.66666666666669        9.786568261628341
21                        64.66666666666666        8.92944336149064
21.288675134594804        64.83333333333334        9.316328927227053
21                        65                       8.774529471405245
21.866025403784416        63.833333333333364       10.574653250485007
21.866025403784416        64.16666666666669        10.376414771341395
21.577350269189612        64.00000000000001        10.17047148180137
21.288675134594808        65.16666666666666        9.14484157793947
21.577350269189612        65.33333333333333        9.430584979088614
21.866025403784416        65.49999999999999        9.63175967485263
21                        65.33333333333334        8.620181404410255
21.288675134594804        65.5                     8.981189020944253
21.57735026918961         65.66666666666666        9.257627932093284
21                        65.66666666666667        8.456195755788327
21.288675134594804        65.83333333333333        8.807898882322265
21                        66                       8.28257252553935
21.866025403784416        64.83333333333334        9.99344266546019
21.866025403784416        65.16666666666667        9.808946732208158
21.577350269189612        65                       9.604922182410144
22.700936501975804        64.98421261160071        10.525792879367524
22.422632802578676        65.15614174106713        10.238106273556287
22.144329103181548        65.32807087053357        9.940095205384674
22.422632802578676        64.82280840773382        10.4295825308977
22.144329103181544        64.99473753720025        10.1244268627332
22.144329103181548        64.66140420386692        10.316067395978173
21.288675134594808        66.16666666666669        8.651062162172728
21.577350269189612        66.33333333333334        8.932349068059327
21.866025403784416        66.50000000000001        9.12643324319904
21                        66.33333333333334        8.122066817790389
21.288675134594804        66.5                     8.496078983777652
21.57735026918961         66.66666666666667        8.782888419018306
21                        66.66666666666667        7.996544452500554
21.288675134594804        66.83333333333334        8.376079147841816
21                        67                       7.90600542966963
21.866025403784416        65.83333333333334        9.455063139962466
21.866025403784416        66.16666666666667        9.28662099607788
21.577350269189612        66                       9.090861304573435
22.700399217566876        65.98695860007854        9.960160704068413
22.422274612972725        66.15797240005236        9.691064340761994
22.14415000837857         66.3289862000262         9.41315518713889
22.422274612972725        65.82463906671902        9.867943460420584
22.14415000837857         65.99565286669285        9.581688623407494
22.14415000837857         65.66231953335951        9.758476450682064
22.4224537077757          65.49039040389309        10.050777423332043
22.700757407172826        65.31846127442665        10.332753933621923
22.70057831236985         65.65270993725258        10.144209875188885
21.288675134594808        67.16666666666667        8.23120091113064
21.577350269189612        67.33333333333334        8.477324267226077
21.866025403784416        67.50000000000001        8.644375497955666
21                        67.33333333333334        7.733823744797939
21.288675134594804        67.5                     8.07572501307394
21.57735026918961         67.66666666666667        8.338554155984147
21                        67.66666666666666        7.571203756467832
21.288675134594804        67.83333333333333        7.9298108115586015
21.866025403784416        67.83333333333334        8.49493093571711
21.866025403784416        68.16666666666669        8.349996203990798
21.577350269189612        68                       8.184263220912609
21.866025403784416        66.83333333333336        8.959585793626143
21.866025403784416        67.16666666666669        8.798899878545038
21.577350269189612        67.00000000000001        8.627025575876157
22.70583207283507         66.98650802938512        9.44062028557421
22.42589651648485         67.1576720195901         9.184924962066933
22.145960960134634        67.32883600979505        8.919510032860753
22.42589651648485         66.82433868625677        9.350915129907197
22.145960960134634        66.99550267646171        9.07976730707554
22.145960960134634        66.66216934312838        9.246186115782288
22.424085564728788        66.49115554315456        9.518881462753326
22.70221016932294         66.32014174318073        9.782764019407672
22.704021121079002        66.65332488628292        9.609583879909477
22.699957209871208        67.98461841724786        8.953064183840068
22.42197994117561         68.15641227816525        8.712173858406707
22.144002672480013        68.32820613908262        8.464342898052301
22.42197994117561         67.82307894483192        8.865256519402777
22.144002672480013        67.9948728057493         8.611096679157283
22.144002672480013        67.66153947241597        8.762360290774623
22.42393822883023         67.490375482211          9.023256469217905
22.70387378518045         67.31921149200603        9.27443304196223
22.701915497525828        67.65191495462695        9.1119143413842
23.53658777817008         66.50109418816037        10.149216045235036
23.25966920972508         66.66289880190195        9.918653737721332
22.982750641280074        66.82470341564354        9.682455151167797
23.257858257969012        66.32971565879976        10.096824544798187
22.980939689524007        66.49152027254135        9.85602235187383
22.979128737767944        66.15833712943915        10.033806097742627
23.528350290004386        70.49632004747913        8.263861401603222
23.25198066738728         70.66007317943908        8.077564520090354
22.97561104477017         70.82382631139902        7.887511826968644
23.250924207291206        70.32672451331725        8.210965574184804
22.9745545846741          70.4904776452772         8.017519154335028
22.97349812457803         70.15712897915535        8.150542760549502
23.549948660592715        72.49997223290657        7.509381370760763
23.266294315753324        72.66686585620074        7.336825489587929
22.98263997091393         72.83375947949492        7.161148915493495
23.269027384327703        72.33011571709915        7.457047432094798
22.98537303948831         72.4970093403933         7.278517113338912
22.988106108062688        72.16025920129172        7.398202738833558
23.256098856436076        73.00188728958554        7.216845561545801
23.539753201275467        72.83499366629135        7.386844446112323
23.52955774195822         73.17001509967615        7.266557914570334
23.800082983223405        73.33632406692007        7.310817065374387
24.080803683805826        73.16761160077918        7.4707962080102615
24.361524384388247        72.99889913463831        7.6284592040426125
24.078002143555047        73.50118862062641        7.353678802666878
24.358722844137468        73.33247615448552        7.509245762454624
24.355921303886692        73.66605317433275        7.392204604395085
24.09099914312307         72.8325901673944         7.59319528628791
23.81027844254065         73.00130263353527        7.431034673730954
23.820473901857895        72.66628120015048        7.553502675194026
23.807084845916137        70.33396948293124        8.447543334686303
24.08581940182789         70.17161891838334        8.628307068752704
24.36455395773964         70.00926835383545        8.806152603802316
23.80716070190652         70.66734408768625        8.310369974063821
24.08589525781827         70.50499352313835        8.488185907492474
24.36462981373002         70.34264295859046        8.66308364190456
24.085971113808647        70.83836812789335        8.351303297208267
24.3647056697204          70.67601756334545        8.523253230982657
24.364781525710782        71.00939216810046        8.386661371036611
23.821660399131037        72.33614177033098        7.673328473154371
24.093372137669355        72.1723113077554         7.835092820359689
24.365083876207677        72.0084808451798         7.994674412376875
24.092185640396213        72.50245073757489        7.712914110529236
24.36389737893453         72.3386202749993         7.8701427906764305
24.36271088166139         72.6687597048188         7.748071054564971
23.530571578016772        71.4942160107832         7.872326698706458
23.256109329277074        71.6596115690169         7.695588169327211
22.98164708053737         71.82500712725059        7.515761700084147
23.253461526062203        71.32533715497513        7.819977775725423
22.9789992773225          71.49073271320881        7.6370108795495515
22.97635147410763         71.15645829916704        7.7604366502359685
23.808641560581442        71.3326080632223         8.046383607670293
24.08671154314611         71.17100011566137        8.217828498447048
23.808742344080407        71.66563762224874        7.918190902063204
24.086812326645074        71.50402967468783        8.086984491751876
24.364882309209744        71.3424217271269         8.253166063253467
24.08691311014404         71.83705923371427        7.9589734732866955
24.36498309270871         71.67545128615336        8.122503743700175
23.262568356802387        71.99486364305803        7.575049071469633
23.537030605542085        71.82946808482433        7.7488074642416676
23.5434896330674          72.16472015886545        7.627825688259843
23.81520137160572         72.00088969628986        7.794490958367416
23.25272109672474         70.9927051672071         7.9473814649606025
23.52909071934185         70.82895203524716        8.130570468076339
23.52983114867931         71.16158402301518        8.000058900444085
23.80790113124398         70.99997607545427        8.176987107919798
23.48536666538421         75.53279037761158        6.482611815369681
23.771703543646638        75.35782000419991        6.637672641706493
24.05804042190906         75.18284963078821        6.790480008247952
23.751233145198405        75.69885345016145        6.523795434963752
24.03757002346083         75.52388307674977        6.675479079903041
24.323906901723255        75.34891270333809        6.824909265046783
24.0170996250126          75.86491652271133        6.56164887699414
24.303436503275027        75.68994614929963        6.709955340535684
22.9337178854744          75.81234667354892        6.19375781416085
22.936938746821006        75.48926414935659        6.293349825068668
22.940159608167612        75.16618162516426        6.393186674846248
23.209542275429307        75.67256852558025        6.339633890060277
23.212763136775912        75.34948600138792        6.440475747332814
23.780633679809114        75.02009059787311        6.747748103865198
23.494296801546685        75.19506097128479        6.591163923014266
23.503226937709165        74.857331564958          6.70098720098275
23.22169327293839         75.01175659506113        6.548580189445962
23.739492461905336        76.03902411050652        6.414188113403857
23.46188529879807         76.21313169830172        6.264266233149355
23.47362598209114         75.87296103795666        6.37331651224666
23.197801592136237        76.01273918592533        6.231184431452812
25.333379822708714        78.01194554300659        6.277821574578615
25.303944672561286        77.74697525174842        6.359000871514205
25.274509522413865        77.48200496049026        6.436066771309004
25.575209981904095        78.18461055617651        6.283635093383011
25.545774831756667        77.91964026491834        6.3673754742252004
25.51633968160924         77.65466997366016        6.447002457926569
25.787604990952048        78.09230527808825        6.37264312531382
25.75816984080462         77.82733498683008        6.45483119292176
26                        78                       6.459552976294494
25.02819763114849         77.95152062485208        6.212935370719146
24.72301543958827         77.89109570669757        6.145287724391395
24.998762481001066        77.68655033359391        6.29242695531143
24.985732317744205        77.32879683064053        6.40291592310986
24.70998527633141         77.53334220374418        6.25701667023492
24.696955113074544        77.17558870079077        6.366348742657001
25.16223255284367         76.51866452899942        6.708693419146662
25.19965820936707         76.83977800616304        6.618360765749943
25.237083865890465        77.16089148332665        6.527485216470649
24.91088100469741         76.6865698763133         6.58307972873427
24.948306661220805        77.0076833534769         6.49326927386327
24.659529456551144        76.85447522362716        6.455636999002173
24.61779218869178         76.52400823173389        6.546265135923909
24.57605492083242         76.1935412398406         6.636972783974691
24.869143736838044        76.35610288442001        6.674479876536684
25.160936276916875        76.17635385184482        6.816358943630056
24.86784746091125         76.0137922072654         6.782049414727749
24.574758644905625        75.851230562686          6.744446335873593
25.159640000990077        75.83404317469021        6.924951202232314
24.866551184984452        75.6714815301108         6.890545687037788
25.158343725063283        75.49173249753561        7.034470194953379
24.615699441802086        75.1691636707629         6.9751849041116
24.887021583432684        75.33044808414925        7.006330330764753
24.595229043353854        75.51019711672444        6.859230257274396
25.516339681609246        77.32133664032685        6.553864938596794
25.758169840804626        77.16066832016341        6.669747480778677
26.000000000000004        77                       6.783714397854457
25.75816984080462         77.49400165349675        6.563319604353058
26                        77.33333333333333        6.677721125673582
26                        77.66666666666666        6.569667318486946
25.72074418428123         76.8395548429998         6.761718237778073
25.478914025085842        77.00022316316323        6.6455595396773575
25.441488368562446        76.67910968599962        6.736711244875456
25.441488368562446        76.34577635266629        6.841886664753831
25.720744184281223        76.17288817633315        6.973055678376243
26                        76                       7.102200460013758
25.720744184281227        76.50622150966647        6.867205543523834
26                        76.33333333333333        6.995675610187397
26                        76.66666666666666        6.889513589467742
25.71944790835443         75.83057749917853        7.082326991873846
25.44019209263565         76.00346567551168        6.950355083744414
25.438895816708854        75.66115499835706        7.059750236853721
24.36290640036148         64.01307098821759        12.048053027181739
24.086774762850165        64.17305851116694        11.812203404217462
23.810643125338846        64.33304603411628        11.569995546570606
23.534511487827526        64.49303355706563        11.321429454241057
24.085038016391398        63.83950051458632        12.030922045495346
23.808906378880078        63.999488037535656       11.784615012980812
23.53277474136876         64.159475560485          11.531949745783807
23.80716963242131         63.66593004095503        12.004037052060516
23.53103799490999         63.825917563904376       11.747272609995946
23.529301248451223        63.49235956732375        11.967398046877472
22.698544735441587        62.9844356274688         11.775583755328883
22.421038291555863        63.15629041831255        11.456081615524315
22.14353184767014         63.32814520915629        11.12420800109465
22.421038291555863        62.82295708497922        11.6754157877862
22.14353184767014         62.99481187582296        11.33471382147613
22.14353184767014         62.66147854248965        11.554781708432593
22.69781898376428         63.98379223352055        11.12749578015944
22.420554457104327        64.15586148901372        10.82430917543104
22.14328993044437         64.32793074450687        10.510226406914189
22.420554457104327        63.82252815568039        11.031075846132833
22.14328993044437         63.99459741117353        10.709193390631395
22.14328993044437         63.6612640778402         10.915231556759593
22.4215936298415          64.48933494837377        10.624783466176963
22.69885815650145         64.3172656928806         10.922603372587133
22.699897329238627        64.65073915224065        10.72203573898981
22.420796374330095        63.48940928699646        11.2411169803698
22.698302818215815        63.31755449615272        11.554630929354909
22.698060900990047        63.650673364836635       11.338601604298539
23.256653159210288        64.65675990857733        11.063164292096419
22.978794830593046        64.82048626008901        10.797952100471944
23.25561398647311         64.32328644921728        11.269603242032264
22.97775565785587         64.48701280072896        10.999293005250982
22.976716485118693        64.15353934136891        11.204958684005003
23.252140493555576        63.656170456056024       11.695531908343717
22.974979738659925        63.81998134478829        11.41556448610443
23.252382410781344        63.323051587372106       11.917365042791593
22.975221655885697        63.48686247610437        11.63203396539789
22.975463573111465        63.15374360742045        11.853426945608787
23.253877240014344        63.98972845263665        11.480166288853132
22.697972325670364        60.98498070966481        13.199128277252703
22.420656685041717        61.156653806443195       12.844196184833987
22.143341044413066        61.32832690322158        12.473976465679451
22.420656685041717        60.82332047310987        13.090283399099118
22.143341044413066        60.99499356988825        12.712678394386288
22.143341044413066        60.66166023655492        12.953761541855254
22.42191156851868         60.49109651450789        13.342613168750853
22.7004820926243          60.32053279246085        13.710225265488972
22.69922720914733         60.652756751062824       13.452825315736892
22.979619929188573        62.82000375324669        12.082663598625864
23.26069512293555         62.65557187902456        12.380032005991659
23.541770316682538        62.49114000480245        12.667688977426211
23.256538766858448        62.989311733198335       12.146215672384077
23.53761396060543         62.82487985897622        12.429292963228242
23.533457604528326        63.15861971314998        12.195862653045364
22.703480864456132        61.98808895249204        12.468717922546134
22.424329044232227        62.158725968328056       12.13103607388516
22.14517722400832         62.32936298416406        11.779357272125655
22.424329044232227        61.825392634994685       12.364913217244933
22.14517722400832         61.99602965083069        12.004193443156906
22.14517722400832         61.66269631749732        12.23816361632592
22.422683667894045        62.49084152665364        11.900828712063154
22.70183548811795         62.320204510817625       12.232878762595297
22.70019011177977         62.652320069143215       12.001834040189511
22.422492864636972        61.491023220718944       12.602435693854527
22.69980850526562         61.31935012394055        12.951420144647594
22.701644684860874        61.65371953821629        12.707950026412181
23.262340499273737        62.32345632069898        12.616161933404355
22.98126530552675         62.4878881949211         12.313853704762442
22.982910681864936        62.155772636595515       12.549838248444402
23.81196775605799         58.66175867876639        15.843681757362823
24.088585857164063        58.50317899295251        16.135054640968068
24.36520395827014         58.34459930713864        16.410595618440496
24.089147274969793        58.83585308179524        15.855333946292953
24.36576537607587         58.677273395981366       16.130327525219084
24.366326793881598        59.0099474848241         15.851303345638145
23.539886880523884        59.4894148556681         14.984908023242122
23.26050357904968         59.655712848398366       14.66138505469679
22.98112027757547         59.822010841128616       14.323525089119048
23.260741398118398        59.32237474798338        14.934189966677554
22.981358096644193        59.48867274071364        14.59227064295728
22.981595915712912        59.15533464029866        14.863269739308928
23.25904185032583         58.98845788800652        15.208402231156073
23.536487784938746        58.82158113571438        15.53721441171541
23.538187332731315        59.155497995691235       15.260068159846956
24.090846822762362        59.1697699417721         15.575902445791215
23.815366851643123        59.329592398720095       15.287104004992631
23.813667303850558        58.99567553874324        15.564399823545807
23.815493592089187        59.66207853261506        15.012753274888382
24.090973563208422        59.50225607566706        15.299990283312312
24.36645353432766         59.342433618719056       15.57382975078481
24.091100303654486        59.83474220956202        15.026528215626161
24.366580274773725        59.67491975261402        15.298806250723892
24.36670701521979         60.007405886508984       15.026232845455509
23.52951481513566         60.4914231512476         14.168806998927408
23.252333985313896        60.655942337386676       13.858046749245272
22.97515315549213         60.820461523525736       13.53482050868704
23.253588868790864        60.323718378784704       14.120851611391629
22.976408038969097        60.488237564923764       13.793071459002283
22.977662922446065        60.15601360632179        14.055025320585477
23.25704622392027         59.98971561359153        14.389493125898253
23.536429525394475        59.823417620861264       14.709623934178506
23.532972170265065        60.15742038605443        14.437590259406974
24.08764294852508         60.16874497475519        14.752300669992747
23.80857888183037         60.330084063001394       14.466492054483435
23.812036236959777        59.996081297808225       14.737997457540065
23.537303910998062        61.493336260502154       13.39820120597325
23.259362895484088        61.658253824498786       13.09913495090679
22.98142187997011         61.82317138849541        12.789307189764454
23.25752671588883         61.323884410223044       13.348478796203299
22.979585700374855        61.48880197421967        13.033595164345734
22.977749520779597        61.15443255994393        13.282121153296432
23.26085169737891         61.99085507259888        12.855219714519183
23.538792712892885        61.82593750860225        13.149839674518253
23.54028151478771         62.15853875670235        12.906335598335705
23.254930350601363        60.98991337380486        13.60118640592926
23.532111180423126        60.825394187665786       13.907785667686209
23.534707545710596        61.15936522408397        13.65091707003484
23.807534376899696        60.66515427527507        14.198844798118735
24.086598443594404        60.50381518702886        14.482331212760576
24.365662510289113        60.342476098782655       14.753941187355645
24.08555393866373         60.83888539930254        14.216013752662755
24.364618005358437        60.677546311056325       14.485301526390353
24.363573500427766        61.01261652333           14.22031386255941
24.0881503039512          61.172856435720725       13.956254705970284
23.81272710747463         61.33309634811144        13.682217153774952
23.810130742187162        60.999125311693255       13.938454609152066
23.808488230962194        63.33077991411288        12.231225686892625
24.08767521347316         63.169200260901995       12.487530280421684
24.366862195984133        63.007620607691116       12.73631182746476
24.086356614932278        63.504350387744154       12.256765755544228
24.36554359744325         63.342770734533275       12.501971412541785
24.364224998902365        63.677920861375426       12.272551812447446
24.091831569550273        62.83546040672823        12.723832018620875
23.8126445870393          62.99704005993911        12.463608859076196
23.816800943116405        62.66330020576534        12.700957735274695
23.816661112693566        62.33073681805133        12.940053006666082
24.091551908704595        62.170333631300196       13.203841948254222
24.366442704715624        62.00993044454908        13.459055802190358
24.091691739127434        62.50289701901421        12.96150434347083
24.36658253513846         62.34249383226309        13.21347586401518
24.366722365561294        62.6750572199771         12.972561205773276
23.813683508903917        61.66553432185113        13.42998440197965
24.08910670538048         61.50529440946041        13.70114735230642
24.364529901857047        61.34505449706969        13.962331907026872
24.09006310680977         61.837732383200105       13.450269267385353
24.365486303286335        61.67749247080938        13.708579220237242
23.815172310798744        61.99813556995122        13.18258997668642
24.638192505137958        57.17658046976091        17.520001401702498
24.90965662932541         57.01284601977443        17.76300275998793
25.18112075351287         56.849111569787944       17.988230573628723
24.911670990428654        57.3449978403192         17.487484334487895
25.18313511461611         57.18126339033272        17.715870332911535
25.18514947571935         57.5134152108775         17.440830590629712
24.911647163967707        57.67958521335031        17.20695196658307
24.638144852216058        57.845755215823104       16.957377644807234
24.638168678677005        57.511167842792005       17.239422838235846
24.636130491112834        58.18027006194497        16.674183520357808
24.909632802864476        58.01410005947216        16.925553937518384
25.18313511461612         57.84793005699935        17.161228656949653
24.90761844176125         58.34861490559402        16.64360514669487
25.181120753512893        58.18244490312121        16.881075961510824
25.179106392409672        58.51695974924307        16.600372504313217
24.90817985956698         58.68128899443675        16.364274333392608
24.63725332672429         58.845618239630426       16.114584613834253
24.636691908918564        58.512944150787696       16.393762110275905
25.183382087376           63.51224206483573        12.72812575585303
24.909890191704495        63.67918503929636        12.507708838323783
24.636398296032986        63.84612801375697        12.281017928766612
24.91120879024538         63.34403491245419        12.738546446545216
24.63771689457387         63.510977886914816       12.508686125510238
24.639035493114754        63.17582776007265        12.741275137082273
25.182885722073447        71.51801156596028        8.461262263792618
24.91028510678486         71.68150132570013        8.307869243129481
24.637684491496266        71.84499108543996        8.152339959324253
24.910184323285893        71.34847176667367        8.440524909795275
24.6375837079973          71.51196152641351        8.282582458318842
24.637482924498336        71.17893196738707        8.415657945543254
24.619738711726765        74.83560462478816        7.085139782227014
24.89510012328204         74.66332999219978        7.227417999542872
25.17046153483732         74.4910553596114         7.367868566941577
24.891060853357363        74.99688903817452        7.11608828021162
25.166422264912637        74.82461440558612        7.255164006394515
25.162382994987958        75.15817345156086        7.144031215731783
24.898014277770187        74.32724697113426        7.340982088476798
24.622652866214906        74.49952160372263        7.197110525077112
24.625567020703052        74.16343858265711        7.310804476117557
24.626864021419543        73.83351349073914        7.423818587628176
24.900608279203162        73.6673967872983         7.568451917420527
25.174352536986785        73.50128008385748        7.71123571924091
24.89931127848667         73.99732187921629        7.453723188084356
25.173055536270294        73.83120517577544        7.59479237207924
25.171758535553806        74.16113026769341        7.480336654646157
24.90340981945394         73.33381976745109        7.6871260549981475
24.629665561670315        73.49993647089192        7.540590093682448
24.632467101921094        73.1663594510447         7.6595338832653646
24.637362922254255        72.17862540600747        8.024381861664775
24.909963537542843        72.01513564626762        8.177702004494797
25.182564152831432        71.85164588652778        8.328885884182586
24.909641968300832        72.34876996683514        8.05030810281562
25.18224258358942         72.18528020709527        8.199282841528257
25.181921014347406        72.51891452766279        8.072453135829603
24.63498992770797         72.83890426564648        7.778424551887671
24.908455471027686        72.67890939665463        7.926422529150003
24.905932645240817        73.00636458205287        7.805606655642388
25.179398188560533        72.84636971306102        7.949712057436765
25.176875362773657        73.17382489845924        7.8293062519072185
24.636176424981112        72.50876483582697        7.900173263981675
25.575209981904095        78.51794388950984        6.152107915369434
25.787604990952048        78.42563861142159        6.244655442096068
26                        78.33333333333333        6.335104787872677
25.787604990952048        78.75897194475492        6.070014576891444
26                        78.66666666666666        6.164003417463936
26                        79                       5.946248865068212
25.454271657618712        78.75897194475492        5.990050857916705
25.666666666666664        79                       5.885029614802416
25.33333333333333         79                       5.811839222702009
25.999999999999996        36.99999999999999        13.357135979365848
25.728299046468408        37.172004621620495       13.39694471202661
25.456598092936815        37.344009243241          13.430501499490891
25.727304827700607        36.83965751711855        13.161693475988251
25.455603874169014        37.011662138739055       13.192668480504418
25.454609655401214        36.67931503423711        12.959317498454094
25.45632057887459         35.67777585043499        12.28446306896784
25.728160289437294        35.50555459188416        12.263352530324262
25.999999999999996        35.333333333333336       12.236847239410439
25.728160289437298        35.8388879252175         12.481158334230159
26                        35.66666666666667        12.452285323412864
26.000000000000004        36.000000000000014       12.672084814219081
25.45460965540122         36.34598170090379        12.729833477572724
25.727304827700614        36.172990850451896       12.70385906672455
25.727304827700607        36.506324183785225       12.930681979717232
26                        36.333333333333336       12.89624661932302
25.999999999999996        36.666666666666664       13.12459700770535
25.4554651171379          36.01187877566939        12.504914901844549
25.45584202526338         27.34417693528466        8.105484197426103
25.72792101263169         27.172088467642332       8.12033346220188
26.000000000000004        27                       8.132094514437535
25.72792101263169         27.505421800975665       8.245888139127302
26                        27.333333333333332       8.256869864470692
25.999999999999996        27.666666666666664       8.384274409870558
25.726750198502426        26.839097692179134       7.996948645277056
25.454671211134112        27.011186159821463       7.981510230269699
25.453500397004845        26.67819538435826        7.859935407083548
25.45761692326687         25.67700024312507        7.509947392395599
25.72880846163343         25.5051667882292         7.5274188480094395
25.999999999999993        25.33333333333333        7.542230300748737
25.72880846163343         25.838500121562532       7.641753633836859
25.999999999999993        25.66666666666666        7.6560693708875975
25.999999999999996        25.999999999999996       7.771809439224799
25.45350039700484         26.34486205102493        7.740835356071906
25.726750198502415        26.17243102551246        7.757753569194511
25.72675019850242         26.505764358845795       7.876198762085278
25.999999999999996        26.33333333333333        7.889599773994633
26                        26.666666666666664       8.009694799065565
25.45555866013585         26.010931147075          7.6243802837294785
25.456407252016618        28.679091535890564       8.627988025156114
25.728203626008302        28.506212434611946       8.639176785981983
25.999999999999993        28.33333333333333        8.64707424753328
25.72820362600831         28.839545767945282       8.775805064270415
25.999999999999996        28.666666666666664       8.782752061433513
26                        29                       8.921341592338269
25.456145091710226        29.346013474713907       8.906085915068456
25.728072545855113        29.173006737356953       8.915470447712101
25.728072545855113        29.506340070690285       9.058260190858379
26                        29.333333333333332       9.063028886725844
26                        29.666666666666664       9.207890510337249
25.45627617186342         29.01255250530223        8.765495790312753
23.53994061180419         48.48881366201459        20.57642419359909
23.260756681200274        48.65306242924049        20.417410497562333
22.981572750596353        48.81731119646639        20.221077122885482
23.260752160356585        48.31942345503599        20.321523613542148
22.981568229752664        48.48367222226189        20.136049814681655
22.981563708908975        48.15003324805737        20.030258240770717
23.25979910755837         47.98544444355596        20.206205089926023
23.53803450620776         47.82085563905456        20.34615749700733
23.538987559005975        48.15483465053457        20.470842407180108
24.09082021843434         48.16999502265495        20.800491856676768
23.815380415119265        48.32940434233477        20.703203757071464
23.81442736232105         47.99542533085475        20.588547878377494
23.538607478071786        49.48958904275369        20.770318278629432
23.25942165750103         49.65370804218048        20.579030694155136
22.98023583693027         49.81782704160727        20.350707948101785
23.25986792537867         49.32024601639989        20.546708956156976
22.98068210480791         49.48436501582668        20.32897838209559
22.981128372685554        49.15090299004609        20.285744219803085
23.26031230328947         48.98665422282019        20.492406058236796
23.539496233893388        48.822405455594286       20.661748218030187
23.539051855982585        49.155997249173986       20.726379579707118
23.259449240891982        49.98464545573502        20.59106834026324
23.538635061462738        49.82052645630823        20.792805671583647
23.53866264485369         50.151463869862766       20.794025963022122
24.089758464843612        49.83738735576497        21.1132343609885
23.814210554848653        49.99442561281386        20.968724962755175
23.814182971457697        49.66348819925933        20.95739346162145
25.185873898255124        49.515677064418284       21.445551005957075
24.91236058491326         49.680880213702395       21.402525547013745
24.638847271571393        49.84608336298649        21.333288870604857
24.914246305223948        49.347019285684965       21.372704692031185
24.640732991882075        49.51222243496907        21.313878291031543
24.36721967854021         49.67742558425317        21.228840672566463
24.642618712192764        49.178361506951646       21.273504122819062
24.36910539885089         49.34356465623574        21.19887677976328
24.37099111916158         49.00970372821833        21.147949298320707
23.816068691768386        49.329627271241904       20.926570545232707
24.093529905464983        49.169665499730115       21.05244755179636
24.091644185154294        49.50352642774753        21.093322750712066
23.81695744758999         48.662443684082504       20.798634443529885
24.09239725090506         48.50303436440268        20.904575914772494
24.367837054220132        48.343625044722856       20.981025922147804
24.093974283375783        48.836073706150415       20.98914281177035
24.369414086690856        48.67666438647059        21.07424619078286
23.816513069679186        48.9960354776622         20.872948825758602
24.642216747964284        48.8461103649539         21.212610941549933
24.913442376766987        48.68251700168946        21.252784588737654
25.18466800556969         48.518923638425036       21.268470239883474
24.913844340995468        49.01476814368721        21.322490267537063
25.185069969798167        48.85117478042278        21.346988416213108
25.185471934026644        49.183425922420525       21.406015338237623
24.911865344296267        48.34947765994174        21.16146553814631
24.640639715493563        48.513071023206166       21.1300998624855
24.63906268302284         48.18003168145843        21.028071622323427
24.636416128510852        53.84419406036548        20.042109927396623
24.909720049645834        53.67819376796875        20.232464299712504
25.18302397078082         53.51219347557202        20.39843878218318
24.909488203598166        54.01260918210521        20.02570926278881
25.182792124733147        53.84660888970848        20.20005212821438
25.18256027868547         54.18102430384495        19.989772834585796
24.911122014786397        53.34391509992335        20.425942373069184
24.63781809365141         53.509915392320075       20.24419193364698
24.63922005879197         53.17563672427468        20.432517245350496
24.638012778976442        38.17910898063346        13.72615152386277
24.91102167118216         38.014189221932384       13.718653788672666
25.184030563387875        37.849269463231316       13.702577275361062
24.91015509516481         38.3474448203022         13.969424715077025
25.183163987370527        38.18252506160113        13.951324730684423
25.182297411353186        38.51578065997095        14.204048707729067
24.63764298525366         38.84573596476181        14.237390335992815
24.90997019830342         38.68075831236638        14.225327933871544
24.910984286209676        39.015286830503584       14.486158402803008
25.18331149925944         38.85030917810815        14.462582015809598
25.184325587165695        39.184837696245346       14.724958937543892
24.637827882115047        38.51242247269764        13.979543937501354
26                        39                       14.838158128747438
25.72844655835732         39.17312207146085        14.896619306789034
25.456893116714635        39.3462441429217         14.94762642151724
25.727432470451063        38.838593553323655       14.636023500878327
25.45587902880838         39.0117156247845         14.684218250867888
25.454864940902123        38.6771871066473         14.424653693872074
24.640676202259034        40.177205791381276       15.304561634138832
24.91297208602549         40.014375797278525       15.286351144159497
25.185267969791948        39.85154580317577        15.257976135770772
24.912900380745487        40.34655538607174        15.557884829961722
25.185196264511944        40.18372539196899        15.527372436246425
25.185124559231944        40.515904980762215       15.799368374358574
24.63926021711523         40.84623712834662        15.857216833398944
24.912192388173587        40.68107105455442        15.834040229602255
24.910855674230664        41.01475350494821        16.111265363254414
25.18378784528902         40.84958743115601        16.074861521888902
25.182451131346102        41.183269881549805       16.351633371579844
24.639968209687126        40.51172145986395        15.57972525652268
24.636287711300763        42.17823282114708        16.97716216021325
24.908366393519714        42.01426047942859        16.94907656229365
25.180445075738668        41.85028813771011        16.908321133929917
24.9076970518552          42.347596285195095       17.22871227117421
25.179775734074152        42.18362394347661        17.186624432602077
25.17910639240964         42.51695974924312        17.464593819448115
24.907827298945556        42.68091537231237        17.507497412049666
24.636548205481468        42.84487099538161        17.536581544970968
24.636417958391117        42.511551908264344       17.257410921510772
23.813480751414993        44.660516560434814       18.590592187691634
24.089662999239128        44.50149300698507        18.624703373873142
24.365845247063262        44.34246945353533        18.637750178217164
24.089853060333617        44.835104323432574       18.880181033054438
24.366035308157752        44.67608076998283        18.89516147549979
24.366225369252245        45.00969208643033        19.145609061975232
23.811924232009673        45.32839642521672        19.08715175754924
24.089074800630957        45.16904425582352        19.128260817661797
24.088524322445345        45.502329474759705       19.366251776065415
24.36567489106663         45.3429773053665         19.38771327857184
24.365124412881016        45.67626252430268        19.618988245276732
23.81270249171233         44.99445649282576        18.843076526920335
25.17910639240964         45.51695974924318        19.789311231029345
24.907595573171562        45.681155747241746       19.82534737019512
24.63608475393348         45.8453517452403         19.842054947215452
24.908146051357175        45.34787052830556        19.597440155574823
24.636635232119097        45.512066526304125       19.617878481498412
24.637185710304706        45.17878130736794        19.382872765890042
24.636084753933485        46.17868507857365        20.05492930425377
24.907595573171562        46.01448908057508        20.042015168736967
25.179106392409636        45.85029308257651        20.00977247107489
24.907595573171562        46.347822413908425       20.24657879924973
25.179106392409636        46.183626415909856       20.218129543091234
25.17910639240964         46.516959749243206       20.41438244707822
24.90774955718932         46.68116863112154        20.43888856648184
24.636392721969003        46.84537751299985        20.44222043886525
24.636238737951242        46.51203129578675        20.255735527558794
25.45659809293682         37.67734257657433        13.673145506292357
25.728299046468408        37.50533795495383        13.636750693496742
25.999999999999996        37.33333333333333        13.594103935504762
25.72829904646841         37.83867128828717        13.880535364311331
26                        37.666666666666664       13.835050580988073
26.000000000000007        38.00000000000001        14.079975915815671
25.454864940902127        38.34385377331397        14.169617584635787
25.727432470451063        38.17192688665699        14.128259987331393
25.727432470451063        38.50526021999032        14.38036281602081
26                        38.333333333333336       14.329145463958266
26                        38.66666666666667        14.581872868268967
25.45573151691947         38.01059817494415        13.919393284603544
26                        42                       17.248458918082058
25.72636879746988         42.17231991641438        17.33072987572357
25.45273759493976         42.34463983282875        17.40277484284572
25.727038139134397        41.83898411064787        17.056068274394995
25.453406936604274        42.01130402706224        17.126459348758303
25.45407627826879         41.677968221295735       16.84980994284487
25.454076278268793        41.3446348879624         16.573136764548522
25.727038139134393        41.1723174439812         16.50718206263474
26                        41                       16.431819817690506
25.727038139134393        41.505650777314536       16.781374573277873
26                        41.33333333333333        16.703531660680415
26                        41.666666666666664       16.975744694144158
25.728374853077316        40.838634993587405       16.233329572325097
25.45541299221171         41.010952437568605       16.297185243467865
25.45674970615463         40.67726998717481        16.022512424547884
25.456893116714635        39.679577476255034       15.212996374392645
25.728446558357316        39.50645540479418        15.158856615397356
25.999999999999996        39.33333333333333        15.097262793088786
25.728446558357312        39.83978873812752        15.424331763482293
25.999999999999993        39.666666666666664       15.359605296906473
25.999999999999996        40                       15.625185640200721
25.45674970615463         40.34393665384148        15.749545006951035
25.728374853077312        40.171968326920734       15.69148409556497
25.728374853077312        40.50530166025407        15.961508391843568
25.999999999999993        40.33333333333333        15.892266815160896
25.999999999999996        40.666666666666664       16.161144874324012
25.456821411434632        40.01175706504826        15.479970871853483
24.636591436289564        50.179844257928124       21.331696026587295
24.91010474963143         50.014641108644014       21.411279142864032
25.183618062973295        49.8494379593599         21.464651041675104
24.9078489143496          50.34840200358564        21.399413540221545
25.181362227691466        50.18319885430153        21.46313187890036
25.17910639240964         50.51695974924316        21.44099351763317
24.90772780110185         50.68132589311887        21.36724382416056
24.636349209794055        50.84569203699456        21.267061633876775
24.636470323041806        50.512768147461344       21.30989485762623
24.636349209794055        51.17902537032788        21.203968784665705
24.907727801101846        51.01465922645218        21.314833243583404
25.179106392409636        50.85029308257647        21.399265205689876
24.907727801101846        51.34799255978548        21.24261445706987
25.179106392409636        51.18362641590978        21.337728687810095
25.17910639240964         51.51695974924309        21.256383963993553
24.908049386026377        51.68136815254947        21.150849847955044
24.63699237964311         51.845776555855835       21.01933436718889
24.636670794718583        51.51240096309186        21.121459624708276
24.63718571030472         44.84544797403459        19.137697973848077
24.908146051357193        44.68120386163885        19.112373117157034
25.179106392409672        44.516959749243114       19.069634491901926
24.908146051357186        45.014537194972206       19.3590937610974
25.179106392409658        44.85029308257647        19.317900987740813
25.179106392409647        45.18362641590982        19.557793234116694
24.907955990262707        44.34759254519136        18.857449871341302
24.63699564921023         44.5118366575871         18.885012557702357
24.63680558811574         44.178225341139594       18.625363430749772
24.636548205481482        43.178204328714955       17.8139175839271
24.907827298945566        43.0142487056457         17.784222248839328
25.179106392409647        42.85029308257646        17.74070745407119
24.907827298945577        43.347582038979034       18.058073279806194
25.179106392409658        43.183626415909785       18.013947282871534
25.179106392409672        43.51695974924312        18.284313305849135
24.63680558811574         43.844892007806266       18.35940656392918
24.907955990262707        43.68092587852469        18.3297192758365
24.907955990262703        44.014259211858025       18.59639044464502
25.17910639240967         43.85029308257645        18.551698776645576
25.17910639240967         44.183626415909785       18.81347250532984
24.63667689679861         43.5115481682606         18.08867771040492
26.000000000000004        45.000000000000014       19.567711811324738
25.726368797469885        45.17231991641441        19.656033894550454
25.452737594939762        45.34463983282879        19.729900367785305
25.726368797469895        44.83898658308105        19.42121477392713
25.452737594939773        45.01130649949543        19.496731809017426
25.452737594939784        44.67797316616208        19.25518900078621
25.452737594939762        42.67797316616209        17.677900919211325
25.72636879746988         42.50565324974771        17.60376655703666
26                        42.333333333333336       17.519406204342296
25.72636879746988         42.838986583081045       17.875065643580903
26                        42.66666666666667        17.788615895833857
26                        43.00000000000001        18.05608799255684
25.726368797469892        43.17231991641438        18.143949495080353
25.45273759493978         43.34463983282875        18.22002459951112
25.45273759493977         43.01130649949542        17.950399662272705
25.452737594939784        43.67797316616209        18.486977382712865
25.72636879746989         43.50565324974771        18.41003758539566
26                        43.33333333333334        18.321311389985816
25.72636879746989         43.838986583081045       18.671596010504093
26                        43.66666666666667        18.58200512220792
26                        44.00000000000001        18.83816918922293
25.452737594939784        44.34463983282875        19.005608137431793
25.72636879746989         44.172319916414374       18.92845303653881
25.726368797469892        44.50565324974771        19.17852984240197
26                        44.33333333333334        19.08874193759483
26                        44.66666666666667        19.33192281162884
25.45273759493978         44.01130649949542        18.749098631128337
24.638353026044864        47.17912810506294        20.614221350730467
24.90970986126518         47.014919223184606       20.616344719077677
25.181066696485498        46.85071034130628        20.597293840404067
24.911670165341043        47.34866981524769        20.778213035260283
25.18302700056136         47.184460933369365       20.76461739731718
25.184987304637225        47.51821152543244        20.91635311781761
24.639169116045352        47.84646097712757        20.907488057998457
24.912078210341285        47.682336251280006       20.923509599799253
24.911971777318776        48.01590695561087        21.05149741563762
25.18488087161471         47.8517822297633         21.051745185169537
25.1847744385922          48.18535293409417        21.169117559191402
24.63876107104511         47.512794541095246       20.769721652013512
25.452737594939762        45.677973166162126       19.953849356135883
25.726368797469885        45.50565324974774        19.88182178179545
26.000000000000004        45.33333333333334        19.795338597464315
25.72636879746988         45.838986583081066       20.09717042822535
26.000000000000004        45.66666666666668        20.012526142788584
26.000000000000004        46.000000000000014       20.219274447297312
25.726368797469885        46.17231991641441        20.30083594476779
25.452737594939762        46.344639832828804       20.36587194469466
25.452737594939762        46.01130649949546        20.165912734430062
26                        48                       21.17688692215535
25.72822266852323         48.172974546141674       21.227318156957587
25.45644533704646         48.345949092283355       21.25784592953378
25.728329101545743        47.839403841810814       21.112701676053028
25.456551770068973        48.01237838795249        21.150861348735294
25.456658203091482        47.67880768362163        21.025857074607075
25.45644533704646         48.67928242561669        21.346179678343788
25.72822266852323         48.50630787947502        21.323391401727427
25.999999999999996        48.33333333333333        21.280699662885016
25.728222668523227        48.839641212808345       21.40114032074527
25.999999999999993        48.666666666666664       21.366188077862578
25.999999999999996        49                       21.433352167087815
25.728624632751707        49.1718923548061         21.45944863976145
25.457249265503414        49.34378470961219        21.463514919384373
25.456847301274934        49.011533567614435       21.414592926016667
26                        51.00000000000001        21.43385888494393
25.72636879746988         51.17231991641437        21.398684713651164
25.45273759493976         51.34463983282873        21.339526406667723
25.72636879746988         50.83898658308106        21.457696583639887
25.45273759493976         51.01130649949542        21.409704703570327
25.45273759493976         50.677973166162104       21.460074794536396
24.636992379643115        52.17910988918918        20.89756552868632
24.908049386026377        52.01470148588281        21.03968477445532
25.179106392409636        51.85029308257643        21.15582265549684
24.908049386026377        52.34803481921615        20.910255504457346
25.179106392409636        52.18362641590977        21.036997150501712
25.17910639240964         52.51695974924312        20.899907449008328
24.63791419933491         52.84389214883171        20.603981597037528
24.908510295872276        52.680425949037414       20.76456294703106
24.909816155329338        53.01217052448038        20.602971176736556
25.1804122518667          52.84870432468608        20.74818826010569
25.181718111323757        53.18044890012905        20.581032037830674
24.637453289489013        52.511501019010446       20.759263961799267
25.45724926550342         49.67711804294552        21.493095859351186
25.728624632751703        49.505225688139426       21.49810728950316
25.999999999999993        49.33333333333333        21.481088526604417
25.72862463275171         49.83855902147276        21.517868666265663
25.999999999999996        49.66666666666666        21.50992761314198
26                        50                       21.5198694267005
25.452737594939762        50.344639832828776       21.491021581407548
25.72636879746988         50.17231991641438        21.517313551096706
25.72636879746988         50.50565324974772        21.49729883538263
26                        50.33333333333333        21.510786782143654
26                        50.666666666666664       21.482116601558207
25.454993430221588        50.01087893788715        21.50236831962556
26                        54                       20.21995768449808
25.727442810879268        54.17181323932715        20.090819575425183
25.454885621758535        54.343626478654286       19.94003398102495
25.727674656926943        53.83739782519068        20.295959277062625
25.45511746780621         54.009211064517814       20.15368979848788
25.45534931385388         53.67479565038134        20.355452976291026
25.454885621758535        54.676959811987615       19.715787507377733
25.727442810879268        54.50514657266048        19.875109875561925
26                        54.33333333333333        20.01278475841872
25.727442810879268        54.83847990599381        19.649359221532727
26                        54.666666666666664       19.79557087817376
26                        55                       19.568316043762625
25.728225718621957        55.17234341904633        19.413649337562298
25.456451437243913        55.34468683809264        19.239309581795112
25.455668529501224        55.01082332504012        19.48191274920126
25.456451437243917        55.678020171425985       18.989441046365567
25.72822571862196         55.50567675237966        19.17055988332804
26                        55.33333333333333        19.33200567072371
25.72822571862196         55.83901008571299        18.9204472846027
26                        55.66666666666667        19.088672153193716
26.000000000000004        56.00000000000001        18.838315491172306
25.726368797469885        56.172319916414395       18.66295733130766
25.452737594939762        56.34463983282878        18.469489271843912
25.454594516091838        56.01133000212738        18.7321687102047
25.452737594939762        56.67797316616212        18.20271549041871
25.72636879746988         56.50565324974772        18.4014441015628
26                        56.33333333333333        18.58206281310762
25.72636879746988         56.83898658308105        18.135752566011213
26                        56.66666666666666        18.321631829236434
26                        56.99999999999999        18.057022539558965
25.728383158573116        57.17113840362583        17.86752229562324
25.456766317146233        57.342276807251665       17.662124979313376
25.454751956042998        57.010124986706884       17.933759985648358
22.695603341768617        68.98527419149258        8.500840949796912
22.41907736244055         69.15684946099506        8.276879189365106
22.142551383112483        69.32842473049752        8.04256341455448
22.41907736244055         68.82351612766172        8.416452528456027
22.142551383112483        68.9950913971642         8.178077682146474
22.142551383112483        68.66175806383086        8.319362646115913
22.419233595805963        69.49093587882868        8.137685242182263
22.695759575134026        69.3193606093262         8.358268921688085
22.695915808499436        69.65344702715983        8.218852925321588
22.42052865180808         68.48996420291348        8.56266354586089
22.698505920503678        68.3181703419961         8.799023810684933
22.697054631136147        68.65172226674434        8.648282732670582
23.540147277656228        69.50355269063358        8.687288140761362
23.25878886572577         69.66487960875355        8.489804046242615
22.977430453795307        69.8262065268735         8.288238986221414
23.25863263236036         69.33079319091992        8.63363326813554
22.977274220429898        69.49212010903987        8.428283579479764
22.97711798706449         69.15803369120624        8.571484204480724
23.254856536508488        69.99580206103539        8.348696982974358
23.536214948438946        69.83447514291542        8.542770239896427
23.532282619221668        70.16539759519728        8.401627993510418
24.089751731045173        69.84069646610149        8.772380373920207
23.81101717513342         70.00304703064938        8.588463283223737
23.8149495043507          69.67212457836754        8.732758886239818
23.81625717262532         69.33880706427757        8.880410526187449
24.09236706759441         69.17406143792155        9.070408133251531
24.368476962563502        69.00931581156553        9.25728096195378
24.09105939931979         69.50737895201152        8.919657244632837
24.36716929428888         69.3426333256555         9.103430824663688
24.365861626014258        69.67595083974547        8.95305470527994
23.530258545096874        68.49129992290949        9.140595571639663
23.252040143987458        68.6559580124372         8.931704388116922
22.973821742878037        68.82061610196489        8.718452847502725
23.253491433354988        68.32240608768896        9.08715901553094
22.975273032245568        68.48706417721664        8.869901052646489
22.976724321613098        68.1535122524684         9.024648552930929
23.25533638817391         68.99337560167855        8.78081291788796
23.533554789283325        68.82871751215086        8.985781274203688
23.536851033469777        69.16613510139221        8.83467879724409
24.089070823407962        68.83664384868018        9.225027275869545
23.81296092843887         69.0013894750362         9.031415425737734
23.809664684252418        68.66397188579484        9.186132145764894
23.535949109302567        65.49529061144665        10.715246140546155
23.257432478724006        65.65917994099061        10.469913893183444
22.97891584814544         65.82306927053457        10.218218747690823
23.25761157352698         65.32493127816467        10.663423396139732
22.979094942948414        65.48882060770862        10.40699808472918
22.97927403775139         65.15457194488269        10.600272309080152
23.25764536834651         65.99444779989517        10.281147053142782
23.53616199892507         65.8305584703512         10.522125110412972
23.536374888547577        66.1658263292558         10.333448411975915
23.25713236636863         64.990845593371          10.860922036323352
23.534990694985872        64.8271192418593         11.114624734086606
23.535469902144218        65.16120492665297        10.912563629521546
23.812245619033504        64.66574394618007        11.360472392268532
24.088377256544824        64.50575642323074        11.59909259946771
24.364508894056144        64.34576890028137        11.831354571984196
24.089979750239486        64.83845433529451        11.390630202616283
24.366111387750802        64.67846681234516        11.619304524685038
24.367713881445464        65.01116472440896        11.411902885284539
24.090458957397836        65.17254002008819        11.185266739515518
23.8132040333502          65.33391531576741        10.953047824602704
23.812724826191854        64.99982963097375        11.154388300640923
23.530287315179216        67.49540830028944        9.625144528425777
23.25351061340988         67.65847833927558        9.406035621485849
22.976733911640544        67.82154837826172        9.182008839957225
23.2554689010645          67.32577487665466        9.573191943444542
22.978692199295164        67.48884491564081        9.34501207970872
22.980650486949784        67.1561414530199         9.511683862493946
23.253501023382434        67.99044221348227        9.244633217675077
23.53027772515177         67.82737217449612        9.459700007830692
23.53026813512432         68.15933604870281        9.298183688902023
23.25756905539479         66.9943368392783         9.743814782955667
23.53448762383979         66.83253222553671        9.970309424377282
23.5323874695095          67.16397026291307        9.795618918774176
25.18467353649581         68.52041052952481        9.792914550375677
24.91260801185171         68.68337895687172        9.61735281708885
24.640542487207604        68.84634738421863        9.438808287614885
24.911880208322355        68.35043078704263        9.779955642568623
24.63981468367825         68.51339921438952        9.59842934942313
24.367749159034144        68.67636764173643        9.413920260090215
24.639086880148895        68.18045104456044        9.761884152900688
24.36702135550479         68.34341947190734        9.5743932998963
24.366293551975435        68.01047130207824        9.738700081371919
23.80893688072306         68.33102371596576        9.343725329477426
24.087615216349246        68.170747509022          9.543093499388105
24.0883430198786          68.50369567885109        9.382143516794057
24.087624806376695        67.83878363481531        9.707850462276873
23.80894647075051         67.99905984175905        9.504897869552908
23.808956060777955        67.66709596755237        9.669998611294917
23.808380906629537        67.33355945859788        9.839927834432993
24.086474498079852        67.17171061690631        10.050462707918237
24.364568089530174        67.00986177521474        10.25674914888173
24.087049652228274        67.5052471258608         9.877129108452502
24.36514324367859         67.34339828416924        10.080011173088394
24.36571839782701         67.67693479312373        9.907328150585048
24.088574652410145        66.84027257952995        10.228402481342854
23.810481060959823        67.00212142122152        10.014134916319502
23.812581215290113        66.67068338384516        10.19255811346055
23.813515852827702        66.3369803585056         10.37621958857315
24.09044392748532         66.17286652885082        10.598387140847402
24.367372002142943        66.00875269919605        10.815718702057572
24.089509289947735        66.50656955419038        10.411176977038762
24.366437364605353        66.34245572453561        10.624959849552944
24.365502727067764        66.67615874987517        10.438636665160999
23.813090073582693        65.66644464069645        10.756855061213965
24.090344997630325        65.50506934501722        10.985550275759556
24.367599921677957        65.34369404933798        11.208662721161408
24.090231037862818        65.83759866994625        10.790345915051104
24.367485961910447        65.67622337426701        11.00993466008579
23.813302963205196        66.00171249960101        10.564315159045469
24.63590337068499         64.1814290629221         12.058257095071387
24.90939526635649         64.01448608846148        12.282188950225166
25.182887162027995        63.84754311400086        12.499846813351075
24.90890034100849         64.3497871376266         12.061306038820636
25.182392236679995        64.18284416316598        12.276204847543154
25.181897311331994        64.51814521233112        12.05719985842932
24.910502834703152        64.6824850496904         11.847382151192633
24.63910835807431         64.84682488704968        11.632283160144391
24.637505864379648        64.51412697498588        11.842945923658558
24.640032394233245        65.17996980577104        11.425723577529174
24.911426870862087        65.01562996841174        11.637887393576005
25.18282134749093         64.85129013105247        11.844769925811224
24.912350907021025        65.34877488713309        11.433008504075385
25.183745383649867        65.18443504977381        11.636955861309136
25.184669419808806        65.51757996849516        11.433757664923109
24.91223694725352         65.68130421206213        11.23228714278322
24.63980447469823         65.84502845562909        11.02627415516128
24.63991843446574         65.51249913070006        11.223742814821584
24.637230705351435        70.84522481674678        8.55201689777417
24.909679884992087        70.68105746539308        8.71506482675135
25.182129064632736        70.5168901140394         8.875805157968044
24.90993210413899         71.01476461603337        8.57627870811086
25.18238128377964         70.85059726467969        8.734591872917921
25.182633502926542        71.18430441531999        8.59641090819276
24.909604029001706        70.34768286063809        8.856984458218607
24.637154849361053        70.51185021199177        8.691272643480781
24.63707899337067         70.17847560723676        8.833766940163327
24.640382149753957        69.17883738595819        9.282659785191722
24.91244767439806         69.01586895861128        9.458519023985836
25.18451319904216         68.85290053126437        9.631395466592782
24.91228733694441         69.34835896035084        9.30328389055003
25.18435286158851         69.18539053300393        9.47347504247718
25.184192524134865        69.5178805347435         9.31915327802887
24.637766813204717        69.84547241413813        8.979824555719327
24.91097966866979         69.68167647444082        9.15082478046155
24.910291848835747        70.01467966753944        9.002213147639214
25.18350470430082         69.85088372784213        9.167987627940391
25.182816884466778        70.18388692094075        9.020204921253393
24.639074481479334        69.51215490004816        9.129505161502408
25.438895816708854        75.32782166502375        7.167909096815453
25.719447908354425        75.16391083251187        7.299399461230408
25.999999999999996        75                       7.428941288198156
25.719447908354425        75.4972441658452         7.19017409053596
25.999999999999993        75.33333333333333        7.3186494067709384
25.999999999999996        75.66666666666666        7.209735797376195
25.723487178279104        74.83035178653714        7.411368081711948
25.442935086633533        74.99426261904901        7.27867391744537
25.446974356558208        74.66070357307426        7.391010507959727
25.17910639240964         61.51695974924309        14.177294780362724
24.908218496511637        61.68128331434509        13.946342040467789
24.63733060061363         61.845606879447075       13.706929047743685
24.90726209508235         61.34884534060539        14.200804002635667
24.636374199184342        61.51316890570739        13.958921737851039
24.635417797755053        61.1807309319677         14.21514369670125
24.63725332672429         59.178951572963754       15.835587883209712
24.90817985956698         59.014622327770084       16.0858109865233
25.17910639240967         58.8502930825764         16.322442541199035
24.908179859566978        59.34795566110341        15.808789108030533
25.17910639240967         59.18362641590973        16.04595404646155
25.179106392409672        59.516959749243064       15.770907020100553
24.908306600013045        59.68044179499837        15.53410092680062
24.63750680761642         59.843923840753675       15.285876201918828
24.637380067170355        59.511437706858715       15.5595069951682
24.63908353417416         60.17581071607574        15.016050286238688
24.909883326570785        60.01232867032043        15.263347763399635
25.18068311896741         59.84884662456512        15.499226608978663
24.911460053128522        60.344215545642484       14.995472323851754
25.18225984552515         60.18073349988718        15.23042392170999
25.183836572082893        60.512620375209245       14.964498958294593
24.636994524312808        60.845951140623086       14.478477150822126
24.910415548197847        60.67928575791616        14.72653884940054
24.908838821640096        61.01406554926078        14.461812882005175
25.182259845525138        60.847400166553854       14.698380477624571
25.180683118967387        61.18217995789847        14.435979084980634
24.63803902924348         60.51088092834941        14.745437719963235
24.63733060061363         62.17894021278043        13.45777039855508
24.908218496511633        62.01461664767844        13.695193800407043
25.179106392409636        61.85029308257644        13.92415694942984
24.908218496511633        62.347949981011794       13.448244855592351
25.179106392409636        62.18362641590979        13.675218413743007
25.17910639240964         62.51695974924315        13.430479173302116
24.637610261459304        62.84406698820847        12.97507846144337
24.90835832693447         62.680513368725805       13.206467576722599
24.909783558589922        63.01227414059           12.970256000038871
25.18053162406509         62.84872052110734        13.191859344296088
25.181956855720543        63.180481292971535       12.957741538479745
24.637470431036462        62.51150360049445        13.214091790032395
25.456766317146236        57.67561014058501        17.38696153773053
25.72838315857312         57.50447173695916        17.59589596342562
26                        57.33333333333333        17.788933316746956
25.72838315857312         57.837805070292504       17.322608204107212
26                        57.66666666666666        17.51918266681394
26.000000000000004        58                       17.24777058975958
25.726368797469895        58.17231991641436        17.046180232436257
25.452737594939784        58.34463983282871        16.830380870620747
25.454751956043005        58.010124986706856       17.108946585055083
25.45273759493978         58.67797316616205        16.5536963770209
25.72636879746989         58.50565324974768        16.771764017975933
26                        58.33333333333333        16.975622654438943
25.72636879746989         58.83898658308101        16.497640290465167
25.999999999999996        58.66666666666666        16.703767206067702
25.999999999999993        58.999999999999986       16.432204244645963
25.72636879746989         59.17231991641435        16.22407105516663
25.452737594939776        59.344639832828705       16.00363864698483
25.45273759493978         59.01130649949537        16.277946777814652
25.452737594939784        59.67797316616205        15.730392377725106
25.72636879746989         59.50565324974768        15.951879592602973
25.999999999999993        59.33333333333332        16.161067588778312
25.72636879746989         59.838986583081024       15.681473987768221
25.999999999999996        59.66666666666666        15.891716790639734
26                        60                       15.624151850230126
25.727945524027632        60.170873458403086       15.41515988363647
25.45589104805526         60.34174691680616        15.19527558632468
25.45431432149752         60.0098600414841         15.461395120098201
26                        62.99999999999999        13.356224816129407
25.727794029125334        63.17074735494524        13.15347169415595
25.455588058250665        63.34149470989048        12.944105340730601
25.72636879746988         62.83898658308105        13.387506313986202
25.454162826595212        63.00973393802629        13.175930541958977
25.45273759493976         62.6779731661621         13.412257766377087
25.45273759493976         62.34463983282877        13.654650169684569
25.726368797469874        62.17231991641438        13.871027568658652
25.999999999999996        61.99999999999999        14.079611370224475
25.726368797469874        62.50565324974771        13.627250542401763
25.999999999999993        62.33333333333333        13.834449721018395
25.999999999999996        62.66666666666666        13.593320869653372
25.726368797469878        61.83898658308103        14.119332401996527
25.452737594939755        62.01130649949541        13.901172206573953
25.452737594939755        61.67797316616206        14.151893538709277
25.455891048055264        60.675080250139494       14.929724716353928
25.727945524027632        60.50420679173641        15.149822461277887
26                        60.33333333333333        15.359027875483658
25.727945524027632        60.83754012506974        14.887334686543099
26                        60.66666666666666        15.096753548361038
26                        60.99999999999999        14.837328868862153
25.452737594939762        61.344639832828726       14.406523767063364
25.72636879746988         61.17231991641435        14.626535129896471
25.726368797469878        61.50565324974769        14.371138118285321
25.999999999999996        61.33333333333332        14.581165073993722
25.999999999999993        61.66666666666666        14.328592574447866
25.45431432149751         61.0098600414841         14.666265697695579
25.45558805825067         63.674828043223826       12.715036397439643
25.727794029125334        63.50408068827858        12.922522415905776
26                        63.33333333333333        13.12339520291985
25.727794029125334        63.837414021611906       12.695953255412197
26                        63.66666666666666        12.894945707467063
26                        64                       12.6708763297707
25.727299103777334        64.17271507077704        12.472020144269372
25.454598207554664        64.34543014155409        12.267461320488838
25.455093132902665        64.01012909238895        12.488930370617195
25.454598207554668        64.67876347488742        12.051891466394476
25.727299103777334        64.50604840411037        12.254312354761558
26                        64.33333333333333        12.451030604849652
25.727299103777334        64.8393817374437         12.0410248134686
26                        64.66666666666666        12.235605128143357
26                        65                       12.024599899651472
25.72822313993627         65.17252665616505        11.832405388658902
25.456446279872537        65.34505331233011        11.635457977082801
25.455522243713602        65.01190839360876        11.841366787680718
25.999999999999993        69.99999999999999        9.354690515541755
25.727376354877578        70.1722967046798         9.19739970971093
25.454752709755155        70.34459340935959        9.03777125718636
25.72806417471162         69.83929351158116        9.346693398725472
25.4554405295892          70.01159021626097        9.184617983336253
25.45612834942324         69.67858702316232        9.334847652887845
25.45475270975516         70.67792674269293        8.894117453822833
25.727376354877578        70.50563003801312        9.051551873491205
25.999999999999993        70.33333333333331        9.206648646465855
25.727376354877578        70.83896337134647        8.908872239220845
25.999999999999993        70.66666666666666        9.06177497933924
25.999999999999996        71                       8.920069514161968
25.72762857402448         71.17267052198676        8.769232191590124
25.455257148048965        71.34534104397352        8.616296441467007
25.45500492890206         71.01163389333323        8.753690787482482
25.455257148048965        71.67867437730685        8.48187324824614
25.72762857402448         71.50600385532007        8.632697359068843
25.999999999999993        71.33333333333331        8.781423042340217
25.72762857402448         71.83933718865342        8.499104801728368
25.999999999999993        71.66666666666666        8.645718845699358
25.999999999999996        71.99999999999999        8.512956924239223
25.727307004782467        72.17297150922093        8.368021885722284
25.454614009564935        72.34594301844186        8.221187289585753
25.454935578806953        72.01230869787435        8.350143600438152
25.446974356558215        74.32737023974093        7.503922979556682
25.723487178279107        74.16368511987046        7.638097428823021
26                        74                       7.770391914740567
25.723487178279104        74.4970184532038         7.523785223108392
25.999999999999996        74.33333333333333        7.6546799749082926
25.999999999999993        74.66666666666666        7.5408630993941745
25.7247841789956          73.8337600279525         7.75360253857027
25.4482713572747          73.99744514782296        7.617909578282543
25.44956835799119         73.66752005590499        7.733883806737042
25.45461400956494         72.6792763517752         8.094992780559611
25.727307004782467        72.50630484255426        8.239910257611907
25.999999999999993        72.33333333333331        8.382928177044663
25.727307004782467        72.8396381758876         8.114419807069003
25.999999999999993        72.66666666666666        8.255520607417576
25.999999999999996        73                       8.130734215357798
25.44956835799119         73.33418672257166        7.852924194457462
25.72478417899559         73.16709336128582        7.992757026496399
25.72478417899559         73.50042669461916        7.872049164940708
25.999999999999993        73.33333333333333        8.008358879966755
25.999999999999996        73.66666666666666        7.888244779761102
25.452091183778062        73.00673153717342        7.972790851076921
25.45534931385388         53.34146231704801        20.543430630287705
25.72767465692694         53.170731158524006       20.665672705416146
26                        53                       20.76516500756855
25.727674656926936        53.504064491857335       20.487420559186496
26                        53.33333333333333        20.59663836910588
26                        53.666666666666664       20.41490259474887
25.72636879746988         52.83898658308104        20.828440767869754
25.454043454396817        53.009717741605044       20.716111289338258
25.45273759493976         52.677973166162076       20.87335491501627
25.452737594939762        51.67797316616206        21.24987973695189
25.72636879746988         51.505653249747695       21.319902901243683
26                        51.33333333333333        21.365941929844855
25.72636879746988         51.83898658308103        21.22328983530039
26                        51.666666666666664       21.280193721209802
26                        52                       21.17661425903899
25.452737594939762        52.34463983282875        21.01597520569524
25.72636879746988         52.172319916414374       21.108210809038813
25.72636879746988         52.5056532497477         20.97646560513268
26                        52.33333333333333        21.055744141905524
26                        52.66666666666666        20.918594391415382
25.45273759493976         52.011306499495404       21.14205956957272
25.452737594939762        46.67797316616215        20.553725705249466
25.72636879746988         46.50565324974774        20.49208614818112
26                        46.33333333333334        20.41392109356929
25.72636879746988         46.83898658308107        20.670212952682682
26                        46.66666666666667        20.59544434092949
26                        47.00000000000001        20.763844189377807
25.456658203091486        47.3454743502883         20.884202552726943
25.72832910154574         47.17273717514415        20.833366243247045
25.72832910154574         47.506070508477485       20.981362441229404
26                        47.333333333333336       20.91818206346261
26                        47.66666666666667        21.05586297438835
25.45469789901562         47.011723758225216       20.726758047194465
24.63894114411401         67.84696304604309        9.929871954904845
24.911588736252583        67.68345479000791        10.117681862456841
25.184236328391158        67.51994653397274        10.302129804028018
24.911734472287467        68.01694278852527        9.946815883004309
25.184382064426043        67.8534345324901         10.128385647127
25.184527800460927        68.18692253100745        9.958647229242885
24.911013582104168        67.34991828105342        10.292571567212045
24.638365989965585        67.51342653708858        10.101630841889012
24.63779083581717         67.17989002813408        10.277444682163281
26                        67                       10.848572718364304
25.72807877613039         67.17331551132425        10.669909147793856
25.456157552260773        67.3466310226485         10.487761509681778
25.72766507949971         66.83917314041994        10.853320849128789
25.455743855630097        67.01248865174419        10.668384169943264
25.18382263176048         67.18580416306844        10.47996342321586
25.45533015899942         66.67834628083989        10.853285199197696
25.183408935129805        66.85166179216412        10.662075411396872
25.18299523849913         66.51751942125982        10.848465768570888
24.639246414261674        66.17834160655065        10.832627170899563
24.91167888681696         66.01461736298367        11.035734752148285
25.184111359372245        65.85089311941671        11.234299867915126
24.9111208263804          66.34793051390523        10.843542859737388
25.183553298935685        66.18420627033827        11.039202569131126
24.637377139186494        66.84574765722977        10.458026205385469
24.91018618884281         66.6816335392448         10.655265078615187
24.910599885473488        67.0157759101491         10.471779138417059
24.63831177672408         66.5120446318902         10.643108854086178
25.456157552260777        67.67996435598184        10.311305917859379
25.72807877613039         67.50664884465758        10.491021335946195
26                        67.33333333333333        10.66725268649141
25.72807877613039         67.83998217799092        10.316116585192045
26                        67.66666666666666        10.489915715711888
26                        68                       10.316561806026014
25.728224512165273        68.17347017650827        10.145005507014165
25.456449024330542        68.34694035301654        9.970456421797444
25.456303288295658        68.01345235449918        10.13887830031989
25.456449024330542        68.68027368634988        9.805842471425784
25.72822451216527         68.5068035098416         9.97794727858776
25.999999999999996        68.33333333333333        10.14705929954472
25.72822451216527         68.84013684317495        9.814627097625115
25.999999999999993        68.66666666666666        9.981294840527246
25.999999999999996        69                       9.81926842897381
25.456128349423242        69.34525368982901        9.488508503270058
25.72806417471162         69.1726268449145         9.655213553584938
25.72806417471162         69.50596017824783        9.499206104675165
25.999999999999993        69.33333333333333        9.660914381536257
25.999999999999993        69.66666666666666        9.506055077058868
25.456288686876892        69.01276368808944        9.645376157514235
25.456446279872537        65.67838664566344        11.433384199363891
25.72822313993627         65.50585998949839        11.62799756790072
26                        65.33333333333333        11.817858035853904
25.72822313993627         65.83919332283172        11.427928638039987
26                        65.66666666666666        11.615455062953957
26                        66                       11.417390980951572
25.455330158999423        66.34501294750655        11.04234249535901
25.727665079499708        66.17250647375327        11.231984232819276
25.727665079499708        66.5058398070866         11.040528464698006
26                        66.33333333333333        11.223536740870511
26                        66.66666666666666        11.033930653341422
25.455888219435977        66.01169979658499        11.235683098249625
