# Supplementary material for: Development of three-dimensional forward modeling and observation device for leakage electric field in the process of foundation pit pumping test
Source: PLoS One. 2025 Aug 20;20(8):e0328727. doi: 10.1371/journal.pone.0328727 (PMC12367133; doi:10.1371/journal.pone.0328727)
Supplement: S6 File — This is the data used in Section 4.3.1 “Effect of burial depth of the leakage pathway” of the paper. (ZIP) [file pone.0328727.s006.zip › 4.3.1/4.3.1_h=-27m.dat]

X                         Y                        V
21.720810747276435        22.519007115683966       4.1410338586985
21.480540498184293        22.679338077122644       4.067401474308398
21.24027024909215         22.839669038561322       3.961557477174459
21.000000000000004        23                       3.8235018672964074
21.48054049818429         22.346004743789308       4.002780984421241
21.240270249092145        22.506335705227986       3.9016377027120823
21                        22.66666666666666        3.7682828082589763
21.24027024909214         22.173002371894647       3.819540921013571
20.999999999999996        22.333333333333325       3.6908867419852998
20.999999999999996        21.99999999999999        3.5913136684754883
21.638757998018335        21.714724500673356       3.885379460739757
21.666108914437704        21.98281870567689        3.978441420530312
21.69345983085707         22.250912910680427       4.063659553183263
21.42583866534556         21.809816333782233       3.8209088060524117
21.453189581764924        22.07791053878577        3.9157668088055453
21.212919332672776        21.90490816689111        3.722886875297692
21.9322020528191          21.77626513922104        4.017651907198117
22.225646107619866        21.837805777768722       4.140061700919943
22.519090162420632        21.89934641631641        4.252608841905122
21.959552969238466        22.044359344224574       4.104741627130835
22.25299702403923         22.105899982772257       4.221179180994657
21.98690388565783         22.31245354922811        4.183987519925729
20.999999999999996        36.99999999999999        7.026867314598785
21.288675134594804        37.16666666666669        7.447275122133366
21.57735026918961         37.333333333333385       7.807639020214985
21.866025403784416        37.500000000000085       8.107959008843364
21                        37.33333333333333        7.130954092819442
21.288675134594804        37.50000000000003        7.558569132604563
21.57735026918961         37.66666666666673        7.9261402629366655
21                        37.66666666666667        7.234043986335245
21.288675134594804        37.833333333333364       7.6688662583707945
21                        38.00000000000001        7.3361369951457505
21.42583866534556         21.476483000448905       3.6836409438320246
21.212919332672776        21.571574833557783       3.5996661714797944
20.999999999999996        21.666666666666657       3.4821401230600797
21.21291933267278         21.238241500224454       3.404667025521872
21                        21.33333333333333        3.3011881355046473
21                        21                       3.048457705809411
21.75917199867889         21.476483000448905       3.8508857872178854
21.54625266600611         21.238241500224454       3.6342702325613345
21.333333333333332        21                       3.340419276502696
21.879585999339447        21.238241500224454       3.786763521159578
21.666666666666664        21                       3.5552709287545414
22                        21                       3.6930126625648345
22.052616053479653        21.538023638996588       3.9857021647414306
22.17303005414021         21.299782138772137       3.9241238297483063
22.34606010828042         21.59956427754427        4.110655889528384
23                        20.999999999999996       4.047944650051878
22.839696720806877        21.299782138772137       4.141097300127183
22.679393441613755        21.59956427754427        4.2093186974117085
22.666666666666668        21                       3.9423377401796103
22.506363387473545        21.299782138772137       4.0389624412494145
22.333333333333336        21                       3.8240270776838914
21                        76                       4.071798455732854
21.27788154846963         76.13737741052661        4.220339016241704
21.555763096939256        76.27475482105322        4.3404568495229245
21.833644645408885        76.41213223157983        4.432151955576401
21                        76.33333333333334        3.9905834580004176
21.27788154846963         76.47071074385994        4.145316313278536
21.555763096939256        76.60808815438655        4.271626441329021
21                        76.66666666666666        3.9086981420042197
21.27788154846963         76.80404407719327        4.0696232920518245
21                        77                       3.826142507744701
21.302704656454768        77.15438483324532        4.007163314783035
21.605409312909533        77.30876966649063        4.1357314512110515
21.908113969364297        77.46315449973595        4.21184691702864
21                        77.33333333333334        3.758087458839743
21.302704656454765        77.48771816657865        3.9354927156761343
21.60540931290953         77.64210299982396        4.060445301901986
21                        77.66666666666667        3.679172154532365
21.302704656454765        77.82105149991199        3.852961861166757
21                        78                       3.5893965948225657
21.580586204924394        76.95842891043858        4.206243484956823
21.85846775339402         76.76247298763187        4.363846020100517
21.88329086137916         77.1128137436839         4.290411007251281
22.515683423196954        78.2710853091443         4.201086706163423
22.677122282131304        78.51405687276286        4.163134608845327
22.83856114106565         78.75702843638143        4.100832435933036
22.999999999999996        79                       4.014180187426604
22.34378894879797         78.51405687276286        4.067703459450353
22.505227807732318        78.75702843638143        4.00626617311127
22.666666666666664        79                       3.9204788111779356
22.171894474398986        78.75702843638143        3.8943843582041464
22.333333333333332        79                       3.809461882844076
22                        79                       3.6811294024246908
22.313160271919404        78.00177503934151        4.209597024786268
22.11063712064185         77.73246476953872        4.213183761741302
22.65866033068545         77.98661517980904        4.322096413454654
22.456137179407897        77.71730491000625        4.329426429106552
22.253614028130343        77.44799464020346        4.331832863090863
22.801637238173946        77.70214505047377        4.438591987825881
22.599114086896392        77.43283478067099        4.4447417005070555
22.94461414566244         77.4176749211385         4.5505734292772155
22.574628893016158        76.72942862922116        4.605349701597742
22.35245725179887         76.97400391939276        4.478768822410708
22.130285610581584        77.21857920956435        4.347601227554267
22.327634143813732        76.62366316334072        4.552608821255463
22.105462502596446        76.8682384535123         4.423803272088021
22.08063939461131         76.51789769746027        4.494876239248423
22.69795731056492         76.95884405986027        4.588611081298144
22.82128572811368         77.18825949049939        4.570352323858006
22.475785669347633        77.20341935003188        4.46251533002918
21.747046337251547        78.34751834004086        3.9047737915979743
21.49803089150103         78.56501222669391        3.702081614224851
21.249015445750516        78.78250611334695        3.421662265497839
21                        79                       3.0635157454168276
21.49803089150103         78.23167889336058        3.8317661321797334
21.249015445750516        78.44917278001363        3.613748920706261
21                        78.66666666666666        3.318004537878789
21.249015445750516        78.1158394466803         3.7266403999213376
21                        78.33333333333333        3.4932981543475172
21.831364224834367        78.56501222669391        3.861241325075479
21.915682112417183        78.78250611334695        3.7866931953511247
21.58234877908385         78.78250611334695        3.6430514549981314
21.666666666666664        79                       3.5530056325693318
21.333333333333332        79                       3.347134413566563
21.8007355479558          78.05273039327255        4.016499611734142
21.55172010220528         77.93689094659227        3.9507897728705546
21.85442475866005         77.75794244650425        4.11885732021103
22.00325869923335         78.32204066307534        4.009690993029284
22.25947106121515         78.29656298610982        4.108461964551136
22.087576586816166        78.53953454972839        3.9675455072176726
22.0569479099376          78.02725271630703        4.116121433214905
22.60238376051727         76.47032735998664        4.674168244631542
22.355389011314845        76.36456189410619        4.621310023198083
22.10839426211242         76.25879642822575        4.563460100099752
22.630138628018383        76.2112260907521         4.742062738823648
22.383143878815957        76.10546062487167        4.689087176298897
22.657893495519495        75.95212482151759        4.8090331841739475
21.82159608490633         75.47075040211159        4.629695639738468
21.547730723270888        75.64716693474107        4.479086973082449
21.273865361635444        75.82358346737053        4.293121245080576
21.547730723270888        75.31383360140774        4.534235377515927
21.273865361635444        75.4902501340372         4.348556775518878
21                        75.66666666666666        4.127521112175977
21.273865361635444        75.15691680070387        4.407631628277938
21                        75.33333333333333        4.186883090939914
21                        75                       4.249884392024445
21.829628458574703        76.09833828842375        4.500173225696003
21.551746910105074        75.96096087789715        4.410858599002189
21.825612271740514        75.78454434526768        4.5660211204166545
22.104378075278238        75.94500248506966        4.63129327614147
22.10036188844405         75.63120854191358        4.696953076784293
22.379127691981772        75.79166668171558        4.756732258262787
22.6611143568661          75.62904229732526        4.882721916760752
22.382348553328377        75.46858415752325        4.829658396369984
22.103582749790654        75.30812601772125        4.769116620411994
22.664335218212706        75.30595977313293        4.95604062313879
22.385569414674983        75.14550163333092        4.902214508268637
22.667556079559315        74.9828772489406         5.028989303308283
21.83552360057588         74.48442410484778        4.843244729524351
21.557015733717254        74.65628273656519        4.675921975969988
21.278507866858625        74.82814136828259        4.478135196803315
21.557015733717254        74.32294940323186        4.748337075278202
21.278507866858625        74.49480803494926        4.5347039309293224
21                        74.66666666666666        4.2906067609681315
21.278507866858625        74.16147470161593        4.587889104310362
21                        74.33333333333333        4.327945569166963
21                        74                       4.361900816620717
21.55237322849407         74.98505816898646        4.604581801394907
21.830881095352694        74.81319953726904        4.7710679488994545
21.82623859012951         75.14197496969031        4.699884918970827
22.39021191989817         74.81672620090966        4.975573154158253
22.108225255013842        74.97935058529998        4.840890582973039
22.112867760237023        74.65057515287872        4.913658296230295
21.845690868312058        74.1562827365652         4.916049333482121
21.567183001453433        73.99480803494927        4.829008960340559
21.288675134594804        73.83333333333334        4.676428270477137
21.855858136048237        73.82814136828262        4.988621721331214
21.57735026918961         73.66666666666669        4.909448629294127
21.866025403784416        73.50000000000003        5.060961893071632
21                        73                       4.623002114730631
21.288675134594808        73.16666666666669        4.835910112063644
21.577350269189612        73.33333333333334        4.981896704844015
21                        73.33333333333334        4.533661320797585
21.288675134594804        73.5                     4.755015677322151
21                        73.66666666666666        4.4466275547611325
20.999999999999996        71                       5.020614286613123
21.288675134594804        71.16666666666664        5.243630851724855
21.57735026918961         71.33333333333329        5.410787558726243
21.866025403784416        71.49999999999993        5.522084407617456
21                        71.33333333333333        4.94345780647171
21.288675134594804        71.49999999999997        5.164697677025184
21.57735026918961         71.6666666666666         5.330077689468313
20.999999999999996        71.66666666666666        4.885420853091541
21.2886751345948          71.83333333333329        5.1048840290867545
20.999999999999996        71.99999999999999        4.846503426473057
23.435786827898742        78.19016989736276        4.488399972473737
23.623857885265828        78.46011326490851        4.451443263833628
23.811928942632914        78.73005663245425        4.39251272769223
24                        79                       4.3116083640494365
23.290524551932496        78.46011326490851        4.361749041839859
23.47859560929958         78.73005663245425        4.3001959967544465
23.666666666666664        79                       4.216669124167775
23.145262275966246        78.73005663245425        4.20367578015737
23.33333333333333         79                       4.11752639862685
22.9838234170319          78.48708506883568        4.263915357435505
22.82238455809755         78.24411350521711        4.299804859119277
23.129085692998146        78.21714170128993        4.3955759478894745
23.27206260048664         77.93267157195467        4.512888660284812
22.965361465586046        77.95964337588185        4.418966068962729
23.10833837307454         77.67517324654659        4.533613145885955
22.866467467179106        76.67071987236304        4.706123572421984
22.89422233468022         76.41161860312852        4.774522620845504
22.92197720218133         76.152517333894          4.841997620427161
23.15830604134205         76.61201111550493        4.803450300153731
23.186060908843164        76.35290984627039        4.871429853966859
23.450144615505           76.5533023586468         4.897329884793094
22.98979588472787         76.90013530300216        4.6880106964260975
23.281634458890814        76.84142654614404        4.783963168461611
23.113124302276628        77.12955073364127        4.66837768328956
24.14908946605849         78.69854702660041        4.499824686177781
23.961018408691405        78.42860365905466        4.554322225026764
23.77294735132432         78.15866029150891        4.586845936374376
24.298178932116983        78.39709405320082        4.652531837029211
24.110107874749897        78.12715068565507        4.680622551084243
24.447268398175478        78.09564107980124        4.769729816603504
23.704885397132042        77.46892782211329        4.746245658555982
23.952346397479854        77.6778322413426         4.757565700676945
24.199807397827662        77.88673666057193        4.76539375335949
23.615185874054276        77.70934184719644        4.662858859130764
23.862646874402085        77.91824626642577        4.673486699826796
23.525486350976507        77.94975587227961        4.576910297103385
23.451461646642176        77.45184352178836        4.6834818022772735
23.36176212356441         77.69225754687152        4.599466112582152
23.198037896152307        77.43475922146342        4.618257725850983
23.619971803256362        77.16371933429113        4.79793576376839
23.366548052766497        77.14663503396619        4.734386833602711
23.53505820938068         76.85851084646896        4.848297172514204
22.9337178854744          75.81234667354892        4.9229653856930184
22.936938746821006        75.48926414935659        4.997159521636842
22.940159608167612        75.16618162516426        5.0709836313718455
23.209542275429307        75.67256852558025        5.0341947489448335
23.212763136775912        75.34948600138792        5.10889428824551
23.48536666538421         75.53279037761158        5.142721273929283
23.197801592136237        76.01273918592533        4.9529595461302645
23.47362598209114         75.87296103795666        5.061218633565916
23.46188529879807         76.21313169830172        4.979421503853853
22.94908974433009         74.82845221883747        5.150073781568231
23.230623409100865        74.67402718873434        5.268651215437142
23.51215707387164         74.51960215863122        5.384721604915072
23.22169327293839         75.01175659506113        5.18859767001497
23.503226937709165        74.857331564958          5.303704664266946
23.494296801546685        75.19506097128479        5.22303788727173
24.282966104826798        76.03097959526119        5.233055650903271
24.005358941719535        76.2050871830564         5.123343638937393
23.727751778612266        76.3791947708516         5.0114350502340566
24.017099625012605        75.86491652271133        5.205650351112319
23.739492461905336        76.03902411050652        5.093634215851913
23.751233145198405        75.69885345016145        5.1755388921211285
23.771703543646638        75.35782000419991        5.260127843206831
24.05804042190906         75.18284963078821        5.375454104589691
24.344377300171487        75.00787925737654        5.488700058077945
24.03757002346083         75.52388307674977        5.2903920237915365
24.323906901723255        75.34891270333809        5.403164847567421
24.303436503275027        75.68994614929963        5.317950045175863
24.06697055807154         74.84512022446144        5.457276354888156
23.780633679809114        75.02009059787311        5.341197275027302
23.78956381597159         74.68236119154632        5.4226168705004305
23.93931623422299         77.32007873838921        4.842634797820517
24.173747071313933        77.17122965466513        4.937019389291003
24.408177908404884        77.02238057094104        5.029399432967555
24.186777234570798        77.52898315761851        4.852811437670409
24.421208071661745        77.38013407389442        4.94605262686988
24.43423823491861         77.73788757684784        4.859496088081881
24.324703372686162        76.36144658715448        5.165659862364562
24.36644064054552         76.69191357904775        5.097774456385981
24.047096209578893        76.53555417494968        5.056448652293573
24.088833477438254        76.86602116684296        4.989064048209855
23.769489046471627        76.70966176274487        4.945040865485098
23.85440264034731         77.01487025056704        4.894502179886187
24.333333333333332        79                       4.390514966452616
24.482422799391824        78.69854702660041        4.574050073887298
24.631512265450315        78.39709405320082        4.722076010044981
24.666666666666664        79                       4.471687569119363
24.815756132725156        78.69854702660041        4.65054146186027
25                        79                       4.555126172049343
25.36281497285614         78.27691583426476        4.921527150064866
25.24187664857076         78.51794388950984        4.812211932998041
25.120938324285376        78.75897194475492        4.690078273659626
25.05763278129592         78.21649091611025        4.873642605071218
24.93669445701054         78.45751897135534        4.768501254601622
24.752450589735695        78.15606599795575        4.823043493917431
21                        52                       9.855661817125126
21.288675134594808        52.16666666666666        10.358245467965126
21.577350269189612        52.33333333333331        10.758260922569066
21.866025403784416        52.499999999999964       11.055708180936834
21                        52.333333333333336       9.808485824473127
21.288675134594804        52.499999999999986       10.312980833660664
21.57735026918961         52.666666666666636       10.71490764661192
21                        52.666666666666664       9.762527637528098
21.288675134594804        52.833333333333314       10.268934005063063
21                        53                       9.717787256289817
21                        51.00000000000001        9.90964208012001
21.288675134594808        51.16666666666667        10.431056220374163
21.577350269189612        51.33333333333333        10.850190340181253
21.866025403784416        51.5                     11.167044439540506
21                        51.33333333333334        9.871640479526402
21.288675134594804        51.5                     10.4008278440673
21.57735026918961         51.66666666666666        10.827735188160798
21                        51.66666666666667        9.853647058528107
21.288675134594804        51.83333333333333        10.390607647355523
21.866025403784416        51.83333333333332        11.13263662625419
21.866025403784416        52.16666666666664        11.095524540052857
21.577350269189612        51.999999999999986       10.794350191822497
21                        42                       8.611532988742752
21.288675134594808        42.16666666666666        9.082464945771594
21.577350269189612        42.33333333333331        9.485035597528825
21.866025403784416        42.499999999999964       9.819244944014327
21                        42.33333333333334        8.650279733474282
21.288675134594804        42.49999999999999        9.151583792617782
21.57735026918961         42.66666666666664        9.58452654648978
21                        42.66666666666667        8.715919945433702
21.288675134594804        42.83333333333333        9.247596106692416
21                        43.00000000000001        8.808453624621016
21                        28.000000000000004       4.825876525948196
21.288675134594808        28.16666666666668        5.1010699681073
21.577350269189612        28.333333333333346       5.333626206160524
21.866025403784416        28.500000000000018       5.523545240107758
21                        28.333333333333336       4.879125233476081
21.288675134594804        28.500000000000007       5.1634347081463225
21.57735026918961         28.66666666666668        5.405106978710518
21                        28.666666666666668       4.936282437731269
21.288675134594804        28.833333333333336       5.229707944912537
21                        29                       4.997348138713981
21.866025403784416        28.83333333333335        5.5996524418487
21.866025403784416        29.166666666666682       5.679604170153986
21.866025403784416        29.500000000000014       5.763400425023563
21.577350269189612        29.000000000000007       5.477997351672697
21.57735026918961         29.333333333333343       5.554732251199109
21.288675134594804        29.16666666666667        5.299381489095843
21                        29.333333333333336       5.0831271925826185
21.288675134594804        29.500000000000007       5.385378854551163
21.57735026918961         29.66666666666667        5.64094792824095
21                        29.666666666666664       5.168745578922829
21.288675134594804        29.833333333333336       5.471215552477838
21                        29.999999999999996       5.25420329773395
22.014720010790697        22.669744192328906       4.283878659370123
22.280813149172097        22.463190625873054       4.322029794548446
22.546906287553494        22.256637059417198       4.354418929568304
22.30862927430496         22.820481268973843       4.418954457554133
22.574722412686356        22.61392770251799        4.452303066683442
22.60253853781922         22.971218345618784       4.546261253250697
23.29314703654944         22.512689505262312       4.634683701293768
23.06294420363937         22.665532452047803       4.607701500295808
22.832741370729295        22.818375398833293       4.578227350948062
23.035128078506503        22.30824180894701        4.512171996495507
22.80492524559643         22.4610847557325         4.483483505764339
22.777109120463567        22.10379411263171        4.384813710032569
21.000000000000004        24.000000000000004       4.064763109502446
21.288675134594808        24.166666666666668       4.298741211735454
21.577350269189612        24.33333333333333        4.491532403312805
21.866025403784416        24.499999999999996       4.6431366842347215
21.000000000000004        24.333333333333336       4.123002847481327
21.288675134594808        24.499999999999996       4.356834385242206
21.57735026918961         24.66666666666666        4.549479012347319
21                        24.666666666666664       4.184968049420135
21.288675134594804        24.83333333333333        4.41865302270872
21                        24.999999999999996       4.2506587153190925
21.827294584882512        23.468943798210756       4.402007768238687
21.551529723255012        23.645962532140505       4.3203553150203895
21.275764861627508        23.82298126607025        4.20794042877492
21.551529723255012        23.312629198807173       4.26226284263544
21.275764861627508        23.48964793273692        4.13826627910833
21.000000000000004        23.666666666666664       3.9835072825541586
21.275764861627508        23.156314599403586       4.069427542321366
21.000000000000004        23.333333333333332       3.903086868485443
21.564439996222312        23.98964793273692        4.407320490781679
21.840204857849812        23.812629198807166       4.485137336800786
21.853115130817116        24.15631459940358        4.565513642132723
21.51603511071965         22.99598363796491        4.166673541945398
21.756305359811794        22.835652676526227       4.231707928825374
21.791799972347153        23.15229823736849        4.31869923200551
22.085709235861415        23.30303531401343        4.456163258481445
22.050214623326056        22.986389753171167       4.371862342399262
22.34412388684032         23.137126829816108       4.504247753485374
21                        26.999999999999996       4.648527704424538
21.288675134594808        27.16666666666665        4.896304563950958
21.577350269189612        27.3333333333333         5.111282385199228
21.866025403784416        27.499999999999954       5.293461168169515
21                        27.333333333333336       4.702534328282526
21.288675134594804        27.499999999999986       4.957677038887413
21.57735026918961         27.666666666666636       5.180020711214208
21                        27.666666666666668       4.761650602123744
21.288675134594804        27.833333333333318       5.0241591638071
21.866025403784416        27.833333333333307       5.368407942896907
21.866025403784416        28.166666666666664       5.44510263354308
21.577350269189612        27.999999999999993       5.255949500728031
21                        25.999999999999993       4.383200382887918
21.288675134594808        26.16666666666666        4.671894541360123
21.577350269189612        26.33333333333332        4.901410107851469
21.866025403784416        26.49999999999999        5.0717470823618465
21                        26.33333333333333        4.474864799294211
21.288675134594804        26.499999999999993       4.754630908948137
21.57735026918961         26.666666666666657       4.975218426621092
21                        26.666666666666664       4.563307239806566
21.288675134594804        26.833333333333325       4.834145300642099
21.866025403784416        26.83333333333331        5.146476902433038
21.866025403784416        27.16666666666663        5.2203815977022625
21.577350269189612        26.99999999999998        5.043662968311089
22.69273476547116         23.97321843421281        4.803667476033464
22.417164978242248        24.148812289475206       4.75807466305086
22.14159519101333         24.3244061447376         4.704564399117909
22.404254705274948        23.805126888878792       4.675839372997585
22.12868491804603         23.980720744141188       4.624635233040189
22.11577464507873         23.637035343544774       4.5419528037325865
22.13823622319974         24.66061637200951        4.776459304347403
22.41380601042865         24.485022516747115       4.831452860924684
22.68937579765757         24.309428661484716       4.878528966551617
22.41044704261506         24.82123274401902        4.904392985391967
22.68601682984397         24.645638888756626       4.952952383663284
22.682657862030382        24.98184911602854        5.02693772736852
22.37418929605763         23.47112685934745        4.590728738023316
22.632603947036536        23.305218375150126       4.6334336770753275
22.662669356253847        23.63921840468147        4.719235751336342
21.288675134594808        25.166666666666664       4.486226745505899
21.577350269189612        25.33333333333333        4.687808056973711
21.866025403784416        25.499999999999993       4.8554026497220795
21                        25.333333333333332       4.294062017012918
21.288675134594804        25.499999999999993       4.541323535791255
21.57735026918961         25.666666666666657       4.754598335850593
21                        25.666666666666664       4.3382425728691185
21.288675134594804        25.833333333333325       4.5971975802391505
21.866025403784416        25.833333333333325       4.927717655964566
21.866025403784416        26.166666666666657       4.9998324668444685
21.577350269189612        25.999999999999993       4.8281043195322955
21.866025403784416        24.83333333333333        4.713814698091706
21.866025403784416        25.166666666666657       4.784570019920862
21.577350269189612        24.999999999999996       4.61860488067443
22.41044704261506         25.154566077352357       4.9770823965018725
22.13823622319974         25.32728303867617        4.919904037286411
22.138236223199737        24.993949705342843       4.848143016830822
22.693669425986005        26.99154377968428        5.488016613786386
22.417788085252145        27.161029186456172       5.432156435966887
22.14190674451828         27.33051459322806        5.367304620761189
22.417788085252145        26.82769585312285        5.355022910106918
22.14190674451828         26.997181259894738       5.292198072597605
22.14190674451828         26.663847926561417       5.216266399632052
22.695772976271684        25.981736460902578       5.2561078134573895
22.419190452109262        26.15449097393505        5.202492065582263
22.14260792794684         26.32724548696752        5.141038488550415
22.419190452109262        25.82115764060172        5.127027904135369
22.142607927946838        25.993912153634188       5.067349100068447
22.14260792794684         25.660578820300856       4.993459516223672
22.418489268680702        26.49109341352895        5.2782518506517935
22.695071792843123        26.318338900496478       5.332399472514813
22.694370609414563        26.654941340090378       5.40970240595783
22.414818747362162        25.487861858977038       5.051941803010667
22.687029566777483        25.315144897653216       5.103101061448736
22.691401271524583        25.648440679277897       5.179491090144971
23.536755966964648        26.471169444889004       5.62730575225816
23.25572711997177         26.644627556487432       5.585700841507644
22.974698272978888        26.818085668085857       5.539271128683718
23.256428303400327        26.308025116893532       5.506134168714063
22.975399456407445        26.481483228491957       5.460330688372679
22.976100639836005        26.144880788898057       5.382401522447177
23.54433514600155         21.767544617640475       4.5092003924258615
23.36289009733437         21.51169641176032        4.381024220100445
23.181445048667182        21.255848205880156       4.227272305975745
23.6962234306677          21.51169641176032        4.466495430400005
23.514778382000518        21.255848205880156       4.315170790496501
23.333333333333332        20.999999999999996       4.13827040879383
23.84811171533385         21.25584820588016        4.401821812268103
23.666666666666664        21                       4.227348704786572
24.000000000000004        21                       4.3151795380299935
23.021141769474063        21.555630344652293       4.298082779497097
23.202586818141242        21.81147855053245        4.429492517067731
22.860838490280937        21.85541248342443        4.343962000227448
23.37687640636681         22.264307876055035       4.595483439752435
23.118857448323872        22.05986017973973        4.472146010822253
23.46060577618418         22.015926246847755       4.553655670129836
22.978398126794445        23.784863915656892       4.845377894010239
22.94833271757713         23.45086388612555        4.760227648864636
22.918267308359816        23.116863856594208       4.673707054155363
23.26406148811773         23.596509397100974       4.883035185996524
23.233996078900415        23.262509367569628       4.797166420402606
23.549724849441013        23.40815487854505        4.916639351992706
23.378672974179963        22.811177963023226       4.730132377049395
23.464198911810488        23.109666420784137       4.824117593949115
23.14847014126989         22.964020909808717       4.703165689777327
24.153230209193786        21.243906593170408       4.483682925705251
24.306460418387566        21.487813186340816       4.621591746465052
24.45969062758135         21.731719779511224       4.7289060003094505
24.001341924527637        21.499754799050564       4.546137339663241
24.154572133721416        21.74366139222097        4.659858300142755
23.849453639861483        21.755603004930723       4.586623097514883
24.6397937517209          21.487813186340816       4.690283233837633
24.486563542527122        21.243906593170408       4.552948753663459
24.333333333333336        21                       4.385019706573772
24.81989687586045         21.243906593170404       4.623633503530894
24.666666666666668        20.999999999999996       4.456278797026945
25.000000000000004        20.999999999999996       4.52895680938929
23.524367647141666        24.444538299892685       5.1497447308793545
23.24379771877124         24.623641905271302       5.113104083446325
22.963227790400808        24.80274551064992        5.072168415609434
23.24715668658483         24.287431677999393       5.037024719982684
22.966586758214405        24.46653528337801        4.997136062024969
22.969945726027994        24.130325056106102       4.921665635034072
23.25560908735128         23.941970537550183       4.960220520117494
23.54127244867456         23.75361601899426        4.994722279210729
23.532820047908114        24.09907715944347        5.07242407217289
23.51324972764649         25.462979229887214       5.382258333368749
23.24075747718822         25.635898306892337       5.344512341791114
22.96826522672995         25.808817383897455       5.3024621684874
23.23638577244112         25.302602525267655       5.266359004179266
22.963893521982854        25.475521602272778       5.225077138025268
22.95952181723575         25.142225820648093       5.147918802179208
23.24009174560618         24.96312221526948        5.189538359048784
23.520661673976605        24.784018609890857       5.226862895514307
23.516955700811547        25.123498919889034       5.3043674296774475
23.248592890294276        25.971961711892934       5.42495351891523
23.52108514075254         25.799042634887808       5.463201333657151
23.528920553858594        26.135106039888406       5.5448838066203265
21.288675134594808        30.166666666666657       5.564078694202646
21.577350269189612        30.333333333333314       5.816422596458622
21.866025403784416        30.499999999999975       6.011235004501934
21.000000000000004        30.333333333333332       5.317425722402399
21.288675134594808        30.49999999999999        5.625783284280052
21.577350269189612        30.666666666666647       5.876609351944818
21.000000000000004        30.666666666666664       5.38678023990922
21.288675134594808        30.83333333333332        5.693619967195498
21.000000000000004        31                       5.462266850254415
21.866025403784416        29.833333333333336       5.8457864350092015
21.866025403784416        30.166666666666654       5.928397961502066
21.577350269189612        29.999999999999993       5.7285725040962285
21.288675134594808        31.16666666666668        5.80084432250368
21.577350269189612        31.333333333333357       6.06978571931578
21.866025403784416        31.50000000000004        6.269091040690772
21.000000000000004        31.333333333333336       5.531325744207153
21.288675134594808        31.500000000000014       5.879130728949737
21.57735026918961         31.666666666666693       6.157299638255323
21                        31.666666666666664       5.60707640044375
21.288675134594804        31.833333333333343       5.964108897679765
21                        32                       5.689518818964097
21.866025403784416        30.83333333333333        6.097266581172855
21.866025403784416        31.166666666666686       6.18321859323569
21.577350269189612        31.000000000000004       5.973237317934177
22.701096452779854        27.987413958873248       5.728072469394948
22.422739436448044        28.158275972582175       5.668581211708016
22.14438242011623         28.329137986291094       5.60040546861225
22.422739436448044        27.824942639248817       5.588558697725128
22.14438242011623         27.995804652957737       5.521172908338604
22.14438242011623         27.662471319624384       5.443688263983354
22.42026376085009         27.49298591285249        5.510039240893303
22.696145101583955        27.3235005060806         5.567398580417276
22.698620777181905        27.655457232476923       5.647417198953519
23.534108720958894        27.492451143257966       5.876138985365023
23.256437964899217        27.657438748463065       5.83192705091046
22.978767208839535        27.822426353668156       5.782571545587064
23.253962289301267        27.32548202206674        5.749356102932632
22.976291533241586        27.490469627271832       5.700958436377436
22.973815857643636        27.158512900875508       5.6199819790731045
23.25484470463652         26.985054789277086       5.66699859071067
23.535873551629393        26.811596677678658       5.709190400274995
23.534991136294146        27.152023910468312       5.792134811310651
22.980579111202108        28.155691391472093       5.865532697722777
23.25824986726179         27.990703786266998       5.915347800205512
23.535920623321466        27.825716181061903       5.9600193318194155
23.260061769624357        28.323968824070935       5.999997859193758
23.537732525684035        28.15898121886584        6.045128987966946
23.53954442804661         28.492246256669777       6.131467953808005
21.288675134594808        43.166666666666686       9.340496084287425
21.577350269189612        43.33333333333336        9.780249352082087
21.866025403784416        43.50000000000003        10.127713428004895
21                        43.33333333333334        8.89748146270892
21.288675134594804        43.500000000000014       9.433984830488233
21.57735026918961         43.666666666666686       9.8781990063958
21                        43.66666666666667        8.983267854439713
21.288675134594804        43.83333333333334        9.524232130332047
21                        44.00000000000001        9.065812799814072
21.866025403784416        42.83333333333332        9.9196920069483
21.866025403784416        43.16666666666667        10.022514834945376
21.577350269189612        43                       9.681200066754547
20.999999999999996        33.99999999999999        6.1927124747262505
21.288675134594804        34.16666666666666        6.574214434590385
21.57735026918961         34.33333333333333        6.891081351096691
21.866025403784416        34.49999999999999        7.143313224245119
21                        34.33333333333333        6.270596598632645
21.288675134594804        34.5                     6.66638381187476
21.577350269189612        34.66666666666666        6.99753598175927
21                        34.66666666666667        6.359246383977094
21.288675134594808        34.83333333333333        6.769318850597633
21.000000000000004        35.00000000000001        6.458661830760261
21.288675134594808        35.16666666666668        6.856106090094105
21.577350269189612        35.33333333333335        7.189635080990282
21.866025403784416        35.50000000000002        7.459248803448738
21                        35.333333333333336       6.569670015901782
21.288675134594804        35.5                     6.964961990908913
21.57735026918961         35.66666666666667        7.296338697478211
21                        35.666666666666664       6.689820425084028
21.2886751345948          35.83333333333333        7.082960115764504
20.999999999999996        35.99999999999999        6.819113058307335
21.866025403784416        34.833333333333336       7.2448802813506425
21.866025403784416        35.16666666666668        7.3501921410851265
21.577350269189612        35                       7.091713130060186
21.288675134594804        36.16666666666666        7.186397127359503
21.57735026918961         36.33333333333332        7.5061833353290695
21.866025403784416        36.499999999999986       7.778471682215816
21                        36.33333333333333        6.87131293486663
21.288675134594804        36.499999999999986       7.271068821961074
21.57735026918961         36.66666666666665        7.623326847972863
20.999999999999996        36.66666666666666        6.940564353630521
21.2886751345948          36.83333333333332        7.372792058766965
21.866025403784416        36.83333333333336        7.890280617301293
21.866025403784416        37.16666666666672        8.000109726176957
21.57735026918961         37.00000000000002        7.716472847198609
21.866025403784416        35.83333333333334        7.563330059214178
21.866025403784416        36.166666666666664       7.669737685469926
21.57735026918961         36                       7.400097831158763
22.70058477956616         42.97817827847549        10.556619731757422
22.422398320972246        43.152118852317          10.433244379693907
22.14421186237833         43.326059426158515       10.290275611776327
22.422398320972246        42.818785518983645       10.325755838322696
22.14421186237833         42.992726092825166       10.183932044561015
22.14421186237833         42.65939275949181        10.07996424240837
21                        40                       7.907398682523119
21.288675134594808        40.16666666666667        8.407033340355621
21.577350269189612        40.33333333333334        8.819870949454742
21.866025403784416        40.50000000000001        9.14591150982004
21                        40.333333333333336       8.019599195212088
21.288675134594804        40.5                     8.519312471573981
21.57735026918961         40.66666666666667        8.93222869920249
21                        40.66666666666667        8.127074208717085
21.288675134594804        40.833333333333336       8.626866103608588
21                        41                       8.22982372303855
21                        39                       7.67164493186198
21.288675134594808        39.166666666666664       8.133087867263864
21.577350269189612        39.33333333333332        8.508073546095995
21.866025403784416        39.49999999999998        8.796601968358706
21                        39.333333333333336       7.741527896743515
21.288675134594804        39.49999999999999        8.222369425744679
21.57735026918961         39.66666666666665        8.616753698176092
21                        39.666666666666664       7.820112480296855
21.288675134594804        39.83333333333332        8.320352602897525
21.866025403784416        39.83333333333332        8.915231860642724
21.866025403784416        40.166666666666664       9.031668374463278
21.577350269189612        40                       8.719409013047315
22.701854764121705        36.981134047467734       8.419842517002065
22.42324497734261         37.15408936497852        8.333076623917131
22.144635190563513        37.3270446824893         8.229115454530879
22.42324497734261         36.82075603164515        8.219496992048914
22.144635190563513        36.99371134915593        8.118400997263567
22.144635190563513        36.660378015822566       8.005706713786887
22.144218989365235        37.660508844233945       8.34467871610831
22.422828776144332        37.487553526723154       8.44971988470448
22.70143856292343         37.31459820921237        8.537565776999664
22.422412574946055        37.82101768846779        8.567226839997947
22.70102236172515         37.64806237095701        8.656152731502992
22.700606160526874        37.98152653270164        8.775603380512164
21.288675134594808        38.166666666666686       7.780350789573016
21.577350269189612        38.33333333333337        8.152566655444783
21.866025403784416        38.50000000000005        8.452784592760942
21                        38.33333333333334        7.448088038155531
21.288675134594804        38.50000000000002        7.894020554775421
21.57735026918961         38.6666666666667         8.26795514283948
21                        38.66666666666667        7.559924017060867
21.288675134594804        38.83333333333335        8.00757525587305
21.866025403784416        38.833333333333364       8.571172469259889
21.866025403784416        39.16666666666667        8.685778261125698
21.577350269189612        39.000000000000014       8.389905386784305
21.866025403784416        37.833333333333414       8.223679520728073
21.866025403784416        38.16666666666673        8.33862138203408
21.577350269189612        38.00000000000004        8.039742784480296
22.700886606211846        38.98359395310865        9.14173363620129
22.422599538736037        39.15572930207243        9.044473826377665
22.14431247126023         39.3278646510362         8.929429937096895
22.422599538736037        38.822395968739116       8.923920767326909
22.144312471260225        38.994531317702894       8.813741553954682
22.14431247126023         38.661197984369586       8.694271086180217
22.422412574946055        38.15435102180112        8.686211265518624
22.144218989365235        38.32717551090058        8.578605002934882
22.144218989365235        37.99384217756726        8.462031184811169
22.422506056841044        38.48837349527011        8.804939669016115
22.700699642421863        38.31554900617064        8.897394104262036
22.700793124316853        38.64957147963965        9.01943752282515
21.288675134594808        41.16666666666667        8.735844871774663
21.577350269189612        41.33333333333334        9.15486753003985
21.866025403784416        41.50000000000001        9.486891697833668
21                        41.333333333333336       8.346801969822252
21.288675134594804        41.5                     8.85220204908618
21.57735026918961         41.66666666666667        9.270603637879072
21                        41.66666666666667        8.474038391723576
21.288675134594804        41.833333333333336       8.978817401515546
21.866025403784416        41.83333333333333        9.597134137785314
21.866025403784416        42.16666666666664        9.707918553179017
21.577350269189612        41.99999999999999        9.377548629982924
21.866025403784416        40.83333333333334        9.25737320651298
21.866025403784416        41.16666666666667        9.37103326918415
21.577350269189612        41.00000000000001        9.042448931632165
22.7015599321032          41.97817147716769        10.218574825537212
22.42304842266361         42.152114318111785       10.104363878431435
22.144536913224012        42.32605715905587        9.971253917923809
22.42304842266361         41.81878098477847        9.989027235216334
22.144536913224012        41.99272382572256        9.857922400898545
22.144536913224012        41.659390492389235       9.745132859315227
22.422723371817927        42.485449918547715       10.216203258918455
22.70123488125752         42.31150707760362        10.333543262026357
22.700909830411838        42.64484267803955        10.446224897433165
22.69987261816316         40.97917701617015        9.86545693311791
22.421923546703578        41.152784677446775       9.756056412236067
22.143974475243997        41.32639233872339        9.62986800047462
22.421923546703578        40.81945134411344        9.639221148563895
22.143974475243997        40.99305900539005        9.513521154313773
22.143974475243997        40.65972567205672        9.399372674131271
22.422485984683593        41.485782831112616       9.87334507320558
22.70043505614317         41.312175169835996       9.984769396216436
22.700997494123186        41.645173323501844       10.102475360356204
21                        49                       9.925335314282732
21.288675134594808        49.16666666666665        10.452962715486642
21.577350269189612        49.33333333333329        10.887241373071074
21.866025403784416        49.49999999999994        11.228171287036586
21                        49.333333333333336       9.90963468642365
21.288675134594804        49.49999999999998        10.456795187800589
21.57735026918961         49.66666666666662        10.910606945558714
21                        49.666666666666664       9.880642795097895
21.288675134594804        49.83333333333331        10.447336396648193
21                        50                       9.838359640304578
21                        48                       9.92097049087441
21.288675134594808        48.16666666666666        10.417653633436839
21.577350269189612        48.333333333333314       10.83212095202658
21.866025403784416        48.49999999999998        11.164372446644078
21                        48.33333333333333        9.886624920503083
21.288675134594804        48.499999999999986       10.410103267505182
21.57735026918961         48.66666666666664        10.851365790534818
21                        48.666666666666664       9.888079861639264
21.288675134594804        48.83333333333332        10.438353413081257
21.866025403784416        48.8333333333333         11.188049133240465
21.866025403784416        49.166666666666615       11.209315413371336
21.577350269189612        48.99999999999997        10.870508785035593
21.288675134594808        50.16666666666667        10.493247633675121
21.577350269189612        50.33333333333334        10.951149303829565
21.866025403784416        50.50000000000001        11.212064650767806
21                        50.333333333333336       9.877484643740802
21.288675134594804        50.5                     10.489575930117367
21.57735026918961         50.66666666666667        10.904680893277837
21                        50.66666666666667        9.90124545701254
21.288675134594804        50.833333333333336       10.470540036395239
21.866025403784416        50.83333333333334        11.204467727233416
21.866025403784416        51.16666666666667        11.189460990157796
21.577350269189612        51                       10.881140523499994
21.866025403784416        49.8333333333333         11.223650616103555
21.866025403784416        50.16666666666666        11.218281737347256
21.577350269189612        49.99999999999998        10.931302228605885
23.528350290004386        70.49632004747913        6.395832979266609
23.25198066738728         70.66007317943908        6.261057623801042
22.97561104477017         70.82382631139902        6.123107514671093
22.69924142215306         70.98757944335897        5.981982651876706
23.250924207291206        70.32672451331725        6.350139411887868
22.9745545846741          70.4904776452772         6.2102471984472345
22.69818496205699         70.65423077723713        6.067180231342107
22.97349812457803         70.15712897915535        6.298807912494201
22.69712850196092         70.3208821111153         6.153798841078391
22.69607204186485         69.98753344499346        6.241838481085332
20.999999999999996        69                       5.436143389253647
21.288675134594804        69.16666666666667        5.685627616800443
21.57735026918961         69.33333333333333        5.876782207267964
21.866025403784416        69.5                     6.009607160656213
20.999999999999996        69.33333333333334        5.3832983357987585
21.2886751345948          69.5                     5.620879868292454
21.57735026918961         69.66666666666666        5.800131763706764
20.999999999999993        69.66666666666666        5.338960476711797
21.2886751345948          69.83333333333331        5.564639314152169
20.999999999999993        69.99999999999999        5.303129811992872
21.2886751345948          70.16666666666666        5.487454272422946
21.57735026918961         70.33333333333331        5.640633371048507
21.866025403784416        70.49999999999997        5.762667107869223
20.999999999999993        70.33333333333333        5.193901714075281
21.288675134594804        70.49999999999999        5.3919471520293225
21.57735026918961         70.66666666666664        5.55884722817863
20.999999999999993        70.66666666666666        5.099729872281883
21.2886751345948          70.83333333333331        5.311496287759947
21.866025403784416        70.83333333333329        5.681069103788336
21.866025403784416        71.1666666666666         5.600874870371043
21.57735026918961         70.99999999999997        5.484115508120583
21.866025403784416        69.83333333333333        5.924748264978054
21.866025403784416        70.16666666666664        5.842434914048964
21.57735026918961         69.99999999999999        5.719109795003045
22.421502749363516        71.15838629557263        5.834439433212612
22.143764076573966        71.32919314778627        5.6811400184595655
22.421502749363516        70.82505296223931        5.9180265905834215
22.143764076573966        70.99585981445296        5.762328828521737
22.143764076573966        70.66252648111964        5.844921409247558
22.419389829171372        70.15835562999564        6.087903543337873
22.142707616477892        70.3291778149978         5.928179752265782
22.419389829171372        69.82502229666231        6.174415165658462
22.142707616477892        69.99584448166448        6.011319466515975
22.142707616477892        69.66251114833115        6.0970047255154025
22.420446289267442        70.49170429611746        6.002254551825235
22.146411879788836        71.66346756182804        5.602158308851823
22.424150552578382        71.4926607096144         5.753422861986168
22.701889225367932        71.32185385740074        5.89893121903156
22.426798355793252        71.82693512365617        5.673364263173102
22.704537028582802        71.65612827144251        5.8168377585997355
22.707184831797672        71.99040268548428        5.735702270581286
21.288675134594804        72.16666666666664        5.02932897225277
21.57735026918961         72.3333333333333         5.177273649510758
21.866025403784416        72.49999999999996        5.29033745824674
21                        72.33333333333333        4.767027077260656
21.288675134594804        72.49999999999997        4.956558204042806
21.57735026918961         72.66666666666663        5.11120846230334
21                        72.66666666666666        4.692526640013033
21.288675134594804        72.83333333333331        4.88876334779784
21.866025403784416        72.83333333333331        5.215452386032729
21.866025403784416        73.16666666666667        5.138993864307823
21.577350269189612        72.99999999999999        5.047339308329347
21.866025403784416        71.83333333333327        5.442689108404595
21.866025403784416        72.16666666666661        5.365440125281022
21.57735026918961         71.99999999999994        5.252602511444919
22.426798355793256        72.16026845698951        5.59304547625095
22.146411879788836        72.33013422849473        5.444590538806046
22.146411879788836        71.99680089516139        5.522301265784319
22.69898562607454         73.00065310278907        5.49165824519039
22.421332218644498        73.16710206852606        5.3553385341381015
22.143678811214457        73.33355103426304        5.211773083431885
22.421332218644498        72.8337687351927         5.4329512924617465
22.143678811214457        73.00021770092968        5.289595448211776
22.143678811214457        72.66688436759632        5.365844363480494
22.424065287218877        72.49701859609111        5.512583935043865
22.704451763223293        72.32715282458588        5.653525363492891
22.701718694648918        72.66390296368748        5.572177355029295
23.549948660592715        72.49997223290657        5.881518210246358
23.266294315753324        72.66686585620074        5.754404780201998
22.98263997091393         72.83375947949492        5.624451458516656
23.269027384327703        72.33011571709915        5.838012126119452
22.98537303948831         72.4970093403933         5.7065146863948915
22.988106108062688        72.16025920129172        5.78940681289776
22.972444511596684        73.1687809128797         5.54109302523959
23.256098856436076        73.00188728958554        5.669722963508337
23.539753201275467        72.83499366629135        5.795513010135991
23.24590339711883         73.33690872297032        5.586138568282536
23.52955774195822         73.17001509967615        5.710605231493596
23.51936228264098         73.50503653306095        5.626794874319281
22.67914738041006         73.98340941295626        5.25704087408707
22.397939453798667        74.15041431025344        5.124431471264728
22.116731527187273        74.3174192075506         4.986499423077154
22.408106721534846        73.82227294197085        5.201606816253561
22.126898794923452        73.98927783926803        5.061489397550512
22.13706606265963         73.66113647098544        5.136247155915081
22.394075686848417        74.48357025558154        5.049812145466818
22.67528361345981         74.31656535828436        5.180643349338055
22.67141984650956         74.64972130361248        5.104626159078385
22.414719470089672        73.49468750524846        5.277847972412976
22.692372877519713        73.32823853951146        5.412203049256776
22.685760128964887        73.65582397623386        5.333997258888985
23.234487176051115        74.34087124340624        5.34674872742856
22.952953511280338        74.49529627350935        5.226940965448964
22.956817278230588        74.16214032818124        5.30418848381932
23.23929064856401         73.66449415969272        5.506311853017955
22.959219014487033        73.82395178632449        5.383060519607217
22.96583176304186         73.4963663496021         5.461452069640438
23.23688891230756         74.00268270154947        5.426130938676497
23.51696054638453         73.8432250749177         5.545305081424319
23.514558810128086        74.18141361677445        5.464613991622991
21                        60                       7.936341723890553
21.288675134594808        60.166666666666664       8.317050797895899
21.577350269189612        60.333333333333314       8.606379612528933
21.866025403784416        60.49999999999997        8.804328167789327
21                        60.333333333333336       7.828719212815936
21.288675134594804        60.499999999999986       8.208557327026343
21.57735026918961         60.66666666666664        8.497015181864107
21                        60.66666666666666        7.746455385048098
21.288675134594804        60.833333333333314       8.125422539463568
21                        60.99999999999999        7.689550240587709
21.288675134594808        61.16666666666665        8.012999649160292
21.577350269189612        61.3333333333333         8.269835818919308
21.866025403784416        61.499999999999964       8.460058749864757
21                        61.33333333333333        7.546757878599184
21.288675134594804        61.49999999999998        7.886744647716697
21.57735026918961         61.666666666666636       8.160118178020314
21                        61.66666666666666        7.436407445050358
21.288675134594804        61.833333333333314       7.792931574712361
21                        61.99999999999999        7.358498939941012
21.866025403784416        60.83333333333331        8.686577357398047
21.866025403784416        61.16666666666663        8.571820884756743
21.577350269189612        60.99999999999997        8.381928331516717
23.530571578016772        71.4942160107832         6.1311753927281645
23.256109329277074        71.6596115690169         6.002115572474646
22.98164708053737         71.82500712725059        5.870291198425668
23.253461526062203        71.32533715497513        6.08692280788755
22.9789992773225          71.49073271320881        5.9532625601412335
22.97635147410763         71.15645829916704        6.037191894270342
23.262568356802387        71.99486364305803        5.9195048926833005
23.537030605542085        71.82946808482433        6.0468384186735475
23.5434896330674          72.16472015886545        5.963619357846317
23.25272109672474         70.9927051672071         6.173372523661155
23.52909071934185         70.82895203524716        6.306378399387473
23.52983114867931         71.16158402301518        6.218159203874732
23.807084845916137        70.33396948293124        6.528090246069624
24.08581940182789         70.17161891838334        6.657905475049085
24.36455395773964         70.00926835383545        6.785278666204881
23.80716070190652         70.66734408768625        6.436422162969404
24.08589525781827         70.50499352313835        6.564640705795119
24.36462981373002         70.34264295859046        6.690417210797336
24.085971113808647        70.83836812789335        6.472804894304353
24.3647056697204          70.67601756334545        6.596984713152825
24.364781525710782        71.00939216810046        6.504981173271516
24.086711543146112        71.17100011566139        6.382658769003756
23.808641560581442        71.3326080632223         6.258056842156009
23.80790113124398         70.99997607545427        6.346621810379593
25.333379822708714        78.01194554300659        4.989777248199089
25.02819763114849         77.95152062485208        4.9404238314056395
24.72301543958827         77.89109570669757        4.888355848452022
25.303944672561286        77.74697525174842        5.053613486671281
24.998762481001066        77.68655033359391        5.002791198078058
25.274509522413865        77.48200496049026        5.11303586548161
24.985732317744205        77.32879683064053        5.087956064987544
24.70998527633141         77.53334220374418        4.975821417645996
24.696955113074544        77.17558870079077        5.0600772541495065
25.16223255284367         76.51866452899942        5.320938403310723
25.19965820936707         76.83977800616304        5.252648221479115
25.237083865890465        77.16089148332665        5.183347375536086
24.91088100469741         76.6865698763133         5.225423259259501
24.948306661220805        77.0076833534769         5.157194994179247
24.659529456551144        76.85447522362716        5.128243602478409
24.61779218869178         76.52400823173389        5.196914413017029
24.57605492083242         76.1935412398406         5.2650956061156915
24.869143736838044        76.35610288442001        5.294389856918205
23.792477970459736        74.3462781704808         5.502622464416172
24.072798867047823        74.17295418233039        5.6185397324467665
24.353119763635917        73.99963019417996        5.732473409006968
24.06988471255968         74.5090372033959         5.537576690117247
24.35020560914777         74.33571321524548        5.650552918263504
24.347291454659626        74.67179623631101        5.569295134620523
24.075200603304275        73.83476564047362        5.700756119190311
23.79487970671618         74.00808962862405        5.583676851141847
23.797281442972626        73.66990108676728        5.665529940961129
23.808742344080407        71.66563762224874        6.170620651614529
24.086812326645074        71.50402967468783        6.293735709141419
24.364882309209744        71.3424217271269         6.4145712440884335
24.08691311014404         71.83705923371427        6.20610457350231
24.36498309270871         71.67545128615336        6.325453239128467
24.365083876207677        72.0084808451798         6.237627158391617
24.093372137669355        72.1723113077554         6.120865618291711
23.821660399131034        72.33614177033098        6.0021626355765045
23.81520137160572         72.00088969628986        6.085832686981853
23.820473901857895        72.66628120015048        5.918492123301897
24.092185640396213        72.50245073757489        6.035878712986264
24.36389737893453         72.3386202749993         6.151323860055245
24.09099914312307         72.83259016739439        5.95204233906227
24.36271088166139         72.6687597048188         6.0661710931005235
24.361524384388247        72.99889913463831        5.982168857527366
23.800082983223405        73.33632406692007        5.747250002385302
24.080803683805826        73.16761160077918        5.865707996787931
24.078002143555047        73.50118862062641        5.782769333009982
24.358722844137468        73.33247615448552        5.898011591395614
24.355921303886692        73.66605317433275        5.814779775222082
23.81027844254065         73.00130263353527        5.832322352109629
25.160936276916875        76.17635385184482        5.401837167279577
24.86784746091125         76.0137922072654         5.374967026256255
24.574758644905625        75.851230562686          5.345351180822938
25.159640000990077        75.83404317469021        5.482845034294369
24.866551184984452        75.6714815301108         5.455653298640244
25.158343725063283        75.49173249753561        5.563962004355186
24.615699441802086        75.1691636707629         5.516234154427787
24.887021583432684        75.33044808414925        5.541321469853533
24.595229043353854        75.51019711672444        5.4306324635659085
24.619738711726765        74.83560462478816        5.596781961934646
24.89510012328204         74.66332999219978        5.703252168011689
25.17046153483732         74.4910553596114         5.808110676309295
24.891060853357363        74.99688903817452        5.6219761420635175
25.166422264912637        74.82461440558612        5.726106431919867
25.162382994987958        75.15817345156086        5.644723541268488
24.898014277770187        74.32724697113426        5.785523637727243
24.622652866214906        74.49952160372263        5.678215235063643
24.625567020703052        74.16343858265711        5.760311215293097
25.575209981904095        78.51794388950984        4.888126597726349
25.787604990952048        78.75897194475492        4.820443290462385
26                        79                       4.718477228273197
25.454271657618712        78.75897194475492        4.759865362041762
25.666666666666664        79                       4.673236036160091
25.33333333333333         79                       4.6187856840855295
25.575209981904095        78.18461055617651        4.992120369717444
25.787604990952048        78.09230527808825        5.06101667007849
26                        78                       5.1282160511481685
25.787604990952048        78.42563861142159        4.959904502388169
26                        78.33333333333333        5.029985487758512
26                        78.66666666666666        4.893405880133447
25.545774831756667        77.91964026491834        5.0586829956014245
25.51633968160924         77.65466997366016        5.120831761823428
25.75816984080462         77.82733498683008        5.125891823712226
21.288675134594808        32.16666666666668        6.023939653049079
21.577350269189612        32.33333333333336        6.310514984954476
21.866025403784416        32.500000000000036       6.549244814680841
21                        32.33333333333333        5.78502558157779
21.288675134594804        32.500000000000014       6.122733005210108
21.57735026918961         32.666666666666686       6.41259492666312
20.999999999999996        32.66666666666666        5.884867177346523
21.2886751345948          32.833333333333336       6.22586119052618
20.999999999999996        32.99999999999999        5.9890436062699655
21.866025403784416        31.83333333333337        6.363105530500855
21.866025403784416        32.1666666666667         6.456490121830859
21.577350269189612        32.00000000000002        6.234222260844994
22.70236197888401         31.98086240563291        6.795211461673962
22.42358312051748         32.15390827042195        6.724763580084357
22.14480426215095         32.326954135211          6.642774697753279
22.42358312051748         31.820574937088622       6.629861261616188
22.14480426215095         31.99362080187766        6.548946192094316
22.14480426215095         31.66028746854433        6.454487787955161
21.288675134594804        33.166666666666664       6.315895171044382
21.57735026918961         33.33333333333333        6.600299386517017
21.866025403784416        33.5                     6.842256252687929
21                        33.33333333333333        6.039396072891661
21.288675134594804        33.49999999999999        6.385691692854599
21.57735026918961         33.666666666666664       6.689539963515921
20.999999999999996        33.66666666666666        6.107285695710458
21.2886751345948          33.83333333333333        6.473025370862084
21.866025403784416        33.83333333333333        6.9387836195965304
21.866025403784416        34.16666666666666        7.039135943448944
21.57735026918961         33.99999999999999        6.7883981788344565
21.866025403784416        32.83333333333336        6.645321991517626
21.866025403784416        33.16666666666668        6.742992470853377
21.57735026918961         33.000000000000014       6.505650505340669
22.7014637726638          32.98136830693293        7.093733733187324
22.422984316370673        33.15424553795529        7.020945238863246
22.144504860077546        33.327122768977645       6.9371194120300945
22.422984316370673        32.82091220462197        6.919958928772695
22.144504860077543        32.993789435644324       6.836994366067655
22.144504860077546        32.660456102311          6.738462622603903
22.423283718444075        32.487410237521956       6.82159904003896
22.702062576810604        32.31436437273291        6.8931944567326
22.701763174737202        32.64786633983292        6.992701880570368
20.999999999999996        56.99999999999999        8.827499532392864
21.288675134594804        57.166666666666686       9.250882287090546
21.57735026918961         57.333333333333364       9.57989899737977
21.866025403784416        57.50000000000005        9.814549663260761
21                        57.33333333333333        8.727890318961252
21.288675134594804        57.500000000000014       9.160799310945066
21.577350269189612        57.6666666666667         9.499342258520532
21                        57.666666666666664       8.639273442745807
21.288675134594808        57.83333333333334        9.081708672015864
21.000000000000004        58                       8.561648903746976
20.999999999999996        58.999999999999986       8.233495509553386
21.288675134594804        59.166666666666664       8.632842306630554
21.57735026918961         59.333333333333336       8.938489055074069
21.866025403784416        59.50000000000001        9.150435754883373
21                        59.33333333333333        8.143038314690251
21.288675134594804        59.5                     8.533847786698116
21.57735026918961         59.66666666666667        8.83095721007199
21                        59.666666666666664       8.043987052802493
21.288675134594804        59.833333333333336       8.42625919974094
21.866025403784416        59.833333333333336       9.032143418098642
21.866025403784416        60.16666666666666        8.916774222400624
21.577350269189612        60                       8.717206840756939
22.697972325670364        60.98498070966481        9.150030063645287
22.420656685041717        61.156653806443195       8.931118165561436
22.143341044413066        61.32832690322158        8.701127727634502
22.420656685041717        60.82332047310987        9.051300359854949
22.143341044413066        60.99499356988825        8.817099892227253
22.143341044413066        60.66166023655492        8.936066394569536
22.701736976101266        59.98830883385888        9.51481636683265
22.42316645199565         60.158872555905916       9.289900294181889
22.144595927890034        60.329436277952944       9.053070894500745
22.42316645199565         59.825539222572594       9.409953700924664
22.144595927890034        59.99610294461962        9.169320625177837
22.144595927890034        59.6627696112863         9.288493496941646
22.42191156851868         60.49109651450789        9.170636265545893
22.7004820926243          60.32053279246085        9.393292809492529
22.69922720914733         60.652756751062824       9.271697375096798
21                        62.99999999999999        6.998043504773501
21.288675134594808        63.16666666666667        7.343307218735671
21.577350269189612        63.33333333333335        7.602080487848239
21.866025403784416        63.50000000000003        7.774363312111379
21                        63.33333333333333        6.916863066664095
21.288675134594804        63.5                     7.267165854804981
21.57735026918961         63.666666666666686       7.530978198096322
21                        63.666666666666664       6.837097288243445
21.288675134594804        63.83333333333334        7.192439150563157
21                        64                       6.758746169511774
21                        65                       6.47955658505975
21.288675134594808        65.16666666666666        6.769180746559194
21.577350269189612        65.33333333333333        6.990236205301443
21.866025403784416        65.49999999999999        7.142722961286553
21                        65.33333333333334        6.378904806343263
21.288675134594804        65.5                     6.668496541484844
21.57735026918961         65.66666666666666        6.889519573869176
21                        65.66666666666667        6.280028088337133
21.288675134594804        65.83333333333333        6.569587397120577
21                        66                       6.18292643104114
21.288675134594808        66.16666666666669        6.463177171135788
21.577350269189612        66.33333333333334        6.681916386550775
21.866025403784416        66.50000000000001        6.839144077286156
21                        66.33333333333334        6.107035241225633
21.288675134594804        66.5                     6.381807485719473
21.57735026918961         66.66666666666667        6.59506820553376
21                        66.66666666666667        6.037524571710048
21.288675134594804        66.83333333333334        6.306818320603079
21                        67                       5.974394422494165
21.866025403784416        65.83333333333334        7.037213463261912
21.866025403784416        66.16666666666667        6.936020501928409
21.577350269189612        66                       6.783559711864434
22.97743045379531         69.8262065268735         6.3896513768369445
23.25878886572577         69.66487960875354        6.534117455432909
23.540147277656228        69.50355269063358        6.675236716873559
23.254856536508488        69.99580206103539        6.441415722441011
23.536214948438946        69.83447514291542        6.580676715232229
23.532282619221668        70.16539759519728        6.487542136029986
24.089751731045173        69.84069646610149        6.753028069935608
23.81101717513342         70.00304703064938        6.621506121894518
23.8149495043507          69.67212457836754        6.716347420158446
23.81625717262532         69.33880706427757        6.812734497030082
24.09236706759441         69.17406143792155        6.947628860040959
24.368476962563502        69.00931581156553        7.0799198059061395
24.09105939931979         69.50737895201152        6.849568228648527
24.36716929428888         69.3426333256555         6.980185619992854
24.365861626014258        69.67595083974547        6.881971906759082
22.142551383112483        69.32842473049753        6.184536532705605
22.41907736244055         69.15684946099505        6.352225540794288
22.695603341768617        68.98527419149258        6.51267418492198
22.419233595805963        69.49093587882868        6.262603622092813
22.695759575134026        69.3193606093262         6.4209621547094
22.695915808499436        69.65344702715983        6.330683586763943
23.25863263236036         69.33079319091992        6.627867553015716
22.977274220429898        69.49212010903987        6.48094897846757
22.97711798706449         69.15803369120624        6.573680042365208
22.700399217566876        65.98695860007854        7.413931589673557
22.422274612972725        66.15797240005236        7.230240134953926
22.14415000837857         66.3289862000262         7.038644297491439
22.422274612972725        65.82463906671902        7.335483126121095
22.14415000837857         65.99565286669285        7.139704005396124
22.14415000837857         65.66231953335951        7.245080249992057
22.144329103181548        65.32807087053357        7.350608719139259
22.422632802578676        65.15614174106713        7.550184358731996
22.700936501975804        64.98421261160071        7.741449880064599
22.4224537077757          65.49039040389309        7.442148861930297
22.700757407172826        65.31846127442665        7.630907355608292
22.70057831236985         65.65270993725258        7.521734592144593
22.145960960134634        66.6621693431284         6.938507946465653
22.424085564728788        66.49115554315456        7.127742995720216
22.70221016932294         66.32014174318073        7.309073662231757
22.42589651648485         66.82433868625675        7.026709197397505
22.704021121079002        66.65332488628292        7.205679075701067
22.70583207283507         66.98650802938512        7.103747830081432
21.288675134594808        67.16666666666667        6.219364204684576
21.577350269189612        67.33333333333334        6.410499816553667
21.866025403784416        67.50000000000001        6.547801258101331
21                        67.33333333333334        5.865802884796198
21.288675134594804        67.5                     6.11361353695225
21.57735026918961         67.66666666666667        6.307590018786927
21                        67.66666666666666        5.762638994991653
21.288675134594804        67.83333333333333        6.01329051711329
21                        68                       5.6649027530802
21.866025403784416        66.83333333333336        6.739762664703219
21.866025403784416        67.16666666666669        6.642648391641575
21.577350269189612        67.00000000000001        6.501650441283069
22.42589651648485         67.1576720195901         6.926545299097309
22.145960960134634        67.32883600979505        6.741229775103757
22.145960960134634        66.99550267646171        6.838735291024171
21.288675134594808        68.16666666666667        5.954262274119882
21.577350269189612        68.33333333333334        6.155618613179083
21.866025403784416        68.50000000000001        6.26897177025797
21                        68.33333333333334        5.601483835812772
21.288675134594804        68.5                     5.870415721114978
21.57735026918961         68.66666666666667        6.051344424437036
20.999999999999996        68.66666666666667        5.525230714537439
21.2886751345948          68.83333333333334        5.773734964102224
21.866025403784416        68.83333333333334        6.181914402567166
21.866025403784416        69.16666666666667        6.095459532699987
21.57735026918961         69                       5.963762066940743
21.866025403784416        67.83333333333334        6.4538665959923875
21.866025403784416        68.16666666666669        6.360923433377952
21.577350269189612        68                       6.2311085662357515
22.41907736244055         68.82351612766172        6.4435100060426675
22.142551383112483        68.9950913971642         6.27310495135174
22.142551383112483        68.66175806383086        6.362275867821219
22.699957209871208        67.98461841724786        6.801847336766497
22.42197994117561         68.15641227816525        6.632408303557013
22.144002672480013        68.32820613908262        6.454783114720819
22.42197994117561         67.82307894483192        6.729509798479911
22.144002672480013        67.9948728057493         6.549309693742258
22.144002672480013        67.66153947241597        6.64482777225804
22.42052865180808         68.48996420291348        6.536987058712813
22.698505920503678        68.3181703419961         6.703512093977752
22.697054631136147        68.65172226674434        6.607121043362895
22.42393822883023         67.490375482211          6.827309241746111
22.70387378518045         67.31921149200603        7.0016777182250305
22.701915497525828        67.65191495462695        6.901044220453293
23.530287315179216        67.49540830028944        7.27099964533983
23.25351061340988         67.65847833927558        7.1187084929886755
22.976733911640544        67.82154837826172        6.962324390130899
23.2554689010645          67.32577487665466        7.222028649329555
22.978692199295164        67.48884491564081        7.063582910144792
22.980650486949784        67.1561414530199         7.166278044243516
23.530258545096874        68.49129992290949        6.966644594121426
23.252040143987458        68.6559580124372         6.819330068614664
22.973821742878037        68.82061610196489        6.6680065988815524
23.253491433354988        68.32240608768896        6.918287978916064
22.975273032245568        68.48706417721664        6.764708983252655
22.976724321613098        68.1535122524684         6.863355559797755
23.253501023382434        67.99044221348227        7.017707089275892
23.53027772515177         67.82737217449612        7.16796566824746
23.53026813512432         68.15933604870281        7.066513984507992
23.25533638817391         68.99337560167855        6.722862988626751
23.533554789283325        68.82871751215086        6.86803699066189
23.536851033469777        69.16613510139221        6.770901031579287
24.089070823407962        68.83664384868018        7.047137453520831
23.81296092843887         69.0013894750362         6.9103209511229355
23.809664684252418        68.66397188579484        7.009379049592557
21.288675134594808        64.16666666666669        7.060482950794013
21.577350269189612        64.33333333333334        7.292278128432155
21.866025403784416        64.50000000000003        7.454131702426316
21                        64.33333333333334        6.649833739525542
21.288675134594804        64.5                     6.955769976977846
21.57735026918961         64.66666666666669        7.191764610785722
21                        64.66666666666666        6.556770544708239
21.288675134594804        64.83333333333334        6.866906238330385
21.866025403784416        64.83333333333334        7.348020557340421
21.866025403784416        65.16666666666667        7.244217643627166
21.577350269189612        65                       7.089846292357123
21.866025403784416        63.833333333333364       7.669057240714681
21.866025403784416        64.16666666666669        7.562313370819825
21.577350269189612        64.00000000000001        7.412347062513539
22.422632802578676        64.82280840773382        7.6597895645192695
22.144329103181544        64.99473753720025        7.456158663203146
22.144329103181548        64.66140420386692        7.564016838639786
23.53658777817008         66.50109418816037        7.590714028692132
23.25966920972508         66.66289880190195        7.43278069010253
22.982750641280074        66.82470341564354        7.2704586238989455
23.257858257969012        66.32971565879976        7.539500201954367
22.980939689524007        66.49152027254135        7.374784002634709
22.979128737767944        66.15833712943915        7.4805727222815275
23.25756905539479         66.9943368392783         7.32662606700216
23.53448762383979         66.83253222553671        7.482585362146987
23.5323874695095          67.16397026291307        7.376013901029498
23.535949109302567        65.49529061144665        7.925511737591534
23.257432478724006        65.65917994099061        7.760099139013857
22.97891584814544         65.82306927053457        7.589572423041235
23.25761157352698         65.32493127816467        7.872412817544216
22.979094942948414        65.48882060770862        7.699630763541934
22.97927403775139         65.15457194488269        7.811058865035294
23.25764536834651         65.99444779989517        7.649038892247763
23.53616199892507         65.8305584703512         7.812390944818941
23.536374888547577        66.1658263292558         7.70079170851916
22.978794830593046        64.82048626008901        7.924109523707992
23.256653159210288        64.65675990857733        8.100960335212312
23.534511487827526        64.49303355706563        8.272002314577726
23.25713236636863         64.990845593371          7.985960699758661
23.534990694985872        64.8271192418593         8.155053702343007
23.535469902144218        65.16120492665297        8.03955684334761
21.000000000000004        56.00000000000001        9.069094050642194
21.288675134594808        56.16666666666669        9.529681993312074
21.577350269189612        56.33333333333337        9.883547397890394
21.866025403784416        56.50000000000005        10.130690264377266
21                        56.33333333333334        8.997723882368238
21.288675134594804        56.500000000000014       9.446195450358971
21.57735026918961         56.6666666666667         9.787944480258146
21                        56.666666666666664       8.91719237628513
21.2886751345948          56.83333333333334        9.353547569596826
21.866025403784416        56.833333333333385       10.024243251344025
21.866025403784416        57.166666666666714       9.918863050971595
21.57735026918961         57.00000000000003        9.68338833248833
22.700203299448702        56.98821341645445        10.56793954588194
22.42214400089394         57.15880894430299        10.33349526853111
22.14408470233918         57.329404472151516       10.082365307657382
22.42214400089394         56.825475610969654       10.441108718057293
22.14408470233918         56.99607113881819        10.18832872627595
22.14408470233918         56.66273780548485        10.295358957555774
21                        55                       9.370082547663083
21.288675134594808        55.166666666666686       9.811973548775683
21.577350269189612        55.33333333333337        10.161369782289297
21.866025403784416        55.50000000000006        10.41827124820437
21.000000000000004        55.33333333333334        9.255381565116547
21.288675134594808        55.50000000000003        9.709002794362764
21.577350269189612        55.6666666666667         10.070129256010327
21.000000000000004        55.66666666666667        9.155052066109583
21.288675134594808        55.83333333333336        9.620403523489639
21.866025403784416        55.83333333333339        10.320847857530513
21.866025403784416        56.16666666666672        10.224987529588034
21.577350269189612        56.00000000000004        9.976056795584617
21.000000000000004        54                       9.514015510447079
21.288675134594808        54.16666666666669        10.003092368105364
21.577350269189612        54.33333333333337        10.386952583440394
21.866025403784416        54.50000000000006        10.665596156452283
21.000000000000004        54.33333333333334        9.455045004210783
21.288675134594808        54.500000000000014       9.944524453436308
21.57735026918961         54.6666666666667         10.328787260338583
21                        54.66666666666667        9.40706734994982
21.288675134594804        54.83333333333335        9.89694939074237
21.866025403784416        54.8333333333334         10.585980321327682
21.866025403784416        55.16666666666673        10.50353868524508
21.577350269189612        55.00000000000004        10.24649142179294
22.705372875322638        55.98406816383076        10.888207976798617
22.425590384809897        56.15604544255386        10.65122470091498
22.145807894297157        56.32802272127695        10.398718796774457
22.425590384809897        55.82271210922053        10.751688402441973
22.145807894297157        55.99468938794362        10.496099280143449
22.145807894297157        55.661356054610295       10.59504282624393
22.42386719285192         56.49076052676176        10.547669350445533
22.70364968336466         56.318783248038656       10.784457115078403
22.70192649140668         56.65349833224655        10.6777009714394
23.538924873433615        56.48856716128878        11.193894857876922
23.259351015438646        56.655115913010675       10.996760216335588
22.979777157443674        56.82166466473256        10.78810844567052
23.261074207396625        56.320400828802775       11.10582090544677
22.981500349401653        56.486949580524666       10.897519503005007
22.98322354135963         56.152234496316765       11.003925278420816
22.699795306556712        54.98399703142787        11.168674551999137
22.421872005632615        55.15599802095194        10.935279172405941
22.143948704708514        55.32799901047599        10.685144737807835
22.421872005632615        54.822664687618605       11.023734913795082
22.143948704708514        54.99466567714266        10.77200632702265
22.143948704708514        54.661332343809335       10.856042115279465
22.423731195221254        55.48935506508623        10.84532726497705
22.701654496145352        55.317354075562164       11.078872648704813
22.703513685733995        55.65071111969646        10.985383790304859
23.537502549614555        55.48989730577058        11.502813072787148
23.26012599151725         55.65462092512398        11.310454760326115
22.982749433419944        55.81934454447737        11.105586394996493
23.258266801928606        55.32126388098968        11.40634790922432
22.980890243831304        55.48598750034307        11.202120876198828
22.97903105424266         55.152630456208776       11.29496840229498
23.260600099456937        55.98751087696337        11.20989153088137
23.53797665755424         55.822787257609974       11.403347730473225
23.538450765493927        56.15567720944938        11.300374992169665
23.815498592430643        56.32871988431132        11.37665056622619
24.092072311427664        56.16887260733385        11.549296255963993
24.368646030424692        56.00902533035639        11.711831927090607
23.814187922238162        56.66176580726005        11.266846241483218
24.090761641235186        56.501918530282595       11.440698449827194
24.36733536023221         56.34207125330512        11.604440639559535
24.08945097104271         56.83496445323133        11.329103665171946
24.366024690039733        56.67511717625386        11.494052373510403
24.364714019847256        57.008163099202605       11.380667128943044
24.09159820348798         55.83598265549446        11.65358522821046
23.815024484490955        55.99582993247192        11.482035119495547
23.814550376551267        55.662939980632515       11.583912276775937
21.288675134594808        53.16666666666666        10.211803736869157
21.577350269189612        53.333333333333314       10.600206874689231
21.866025403784416        53.499999999999964       10.882996669749813
21.000000000000004        53.333333333333336       9.665410956713849
21.288675134594808        53.499999999999986       10.165831867003698
21.577350269189612        53.66666666666664        10.560639434533831
21.000000000000004        53.66666666666667        9.597487041432862
21.288675134594808        53.83333333333332        10.104312381432994
21.866025403784416        53.833333333333336       10.816618993249907
21.866025403784416        54.1666666666667         10.74415215548399
21.577350269189612        54.000000000000014       10.476840589620007
21.866025403784416        52.8333333333333         11.00096121211378
21.866025403784416        53.16666666666663        10.943390708384662
21.577350269189612        52.99999999999998        10.65896902810344
22.69708679917013         53.98427625361173        11.416140848459262
22.42006633404156         54.156184169074514       11.18590858225927
22.14304586891299         54.32809208453729        10.935727018257055
22.42006633404156         53.82285083574115        11.260334995191023
22.14304586891299         53.994758751203925       11.012218224238785
22.14304586891299         53.66142541787056        11.082620268954614
22.420969169837086        54.48942442834656        11.107271063682235
22.69798963496566         54.31751651288378        11.338550714282114
22.698892470761184        54.65075677215582        11.256061948795406
22.700820597785697        52.98651781291628        11.617486301667649
22.422555533118604        53.15767854194418        11.393102020347708
22.14429046845151         53.32883927097207        11.148272143041652
22.422555533118604        52.82434520861084        11.451443626172772
22.14429046845151         52.99550593763874        11.207639965271774
22.14429046845151         52.6621726043054         11.264184252595722
22.42131093358008         53.490264688842664       11.329382005050524
22.699575998247173        53.31910395981476        11.55569814516043
22.698331398708653        53.65169010671325        11.488582994090894
22.701304140312978        50.9821922673707         11.858148234886363
22.42287789480346         51.1547948449138         11.649221401223913
22.144451649293938        51.3273974224569         11.418853469442183
22.42287789480346         50.82146151158047        11.668510377879471
22.144451649293938        50.99406408912357        11.439706233078386
22.144451649293938        50.66073075579024        11.453149183173359
22.70105001635951         49.98194604103407        11.886261107004627
22.42270847883448         50.15463069402272        11.68754701115519
22.14436694130945         50.327315347011364       11.46281485907651
22.42270847883448         49.821297360689364       11.687662558555278
22.144366941309446        49.99398201367801        11.465981176066057
22.14436694130945         49.66064868034465        11.468299285232558
22.422793186818968        50.48804610280159        11.681242097779792
22.701134724343998        50.31536144981294        11.883316956156316
22.701219432328486        50.648776858591816       11.873945998783636
22.702238762804566        51.98275178530673        11.76637447731138
22.423500976464517        52.155167856871145       11.55055123507941
22.144763190124465        52.32758392843555        11.313662469620969
22.423500976464517        51.821834523537824       11.590593766685291
22.144763190124465        51.99425059510223        11.353591914982086
22.144763190124465        51.66091726176891        11.390817087428072
22.42302825479156         52.48975653274099        11.504235520658796
22.701766041131606        52.31734046117658        11.723221265496065
22.70129331945865         52.65192913704642        11.673591873614674
22.423189435633986        51.48831468422581        11.62329750640341
22.701615681143508        51.31571210668271        11.834336827259243
22.701927221974035        51.649231945994714       11.80374557473451
23.538690228244647        50.48240128341731        12.376372991538275
23.259561532267426        50.64899827806845        12.219047128973664
22.980432836290202        50.81559527271957        12.046305543423102
23.259476824282935        50.31558286928957        12.22907317998801
22.980348128305714        50.4821798639407         12.059217450878744
22.980263420321222        50.14876445516182        12.065702551810126
23.537294923790178        51.48237590971921        12.313499889434668
23.25894287012831         51.649167868248384       12.146784314431788
22.980590816466435        51.81595982677756        11.964409177057618
23.258631329297778        51.31564802893638        12.177552042316151
22.980279275635908        51.482439987465554       11.998478589710977
22.979967734805378        51.148920148153536       12.025768157466606
23.259096430782602        50.982323153502406       12.201740887406554
23.538225126759823        50.81572615885128        12.362297894360326
23.537760025275           51.149051034285236       12.341340193659198
21.288675134594808        44.16666666666666        9.616759230064018
21.577350269189612        44.33333333333331        10.063894087054763
21.866025403784416        44.49999999999996        10.407217370786201
21.000000000000004        44.33333333333334        9.174134112322857
21.288675134594808        44.49999999999999        9.727318410194798
21.577350269189612        44.66666666666664        10.17669113480765
21.000000000000004        44.66666666666668        9.26750290629333
21.288675134594808        44.83333333333333        9.82292507178749
21.000000000000004        45.000000000000014       9.345919181726602
21.866025403784416        43.83333333333334        10.222447672741403
21.866025403784416        44.16666666666664        10.315615653668395
21.577350269189612        44                       9.971829678629875
22.701847169313325        43.978869219820936       10.87381418343415
22.423239914137024        44.152579479880615       10.739883095989793
22.14463265896072         44.32628973994028        10.584350825107142
22.423239914137024        43.8192461465473         10.641617367661336
22.14463265896072         43.99295640660697        10.489417102384012
22.14463265896072         43.659623073273664       10.392917115851585
22.422819117554635        43.48568249943215        10.538555377903107
22.701005576148546        43.31174192559064        10.664600224101113
22.701426372730936        43.64530557270579        10.770331707993506
21                        46.000000000000014       9.431586194068863
21.288675134594808        46.166666666666686       10.097202977187525
21.577350269189612        46.33333333333336        10.576143956971482
21.866025403784416        46.50000000000002        10.86840913342096
21.000000000000004        46.33333333333334        9.526726395123482
21.288675134594808        46.500000000000014       10.156239413154232
21.577350269189612        46.666666666666686       10.599076627850392
21.000000000000004        46.66666666666667        9.61778186359372
21.288675134594808        46.83333333333334        10.211191116536675
21.000000000000004        47.00000000000001        9.704752599479804
21.288675134594808        45.166666666666664       9.867721112400151
21.577350269189612        45.333333333333314       10.305735442380726
21.866025403784416        45.49999999999996        10.65996217166854
21.000000000000004        45.33333333333335        9.390682148244963
21.288675134594808        45.49999999999999        9.936587978728092
21.57735026918961         45.66666666666664        10.398706208518576
21                        45.666666666666686       9.419237819025568
21.288675134594804        45.83333333333333        9.989247549318497
21.866025403784416        45.833333333333314       10.73386661573262
21.866025403784416        46.16666666666667        10.80334893631672
21.577350269189612        46                       10.489636144484958
21.866025403784416        44.83333333333329        10.4971303331201
21.866025403784416        45.16666666666663        10.581378600080953
21.577350269189612        44.99999999999997        10.244045636280653
22.700066187311876        44.97911907825956        11.159969429199293
22.422052592802725        45.15274605217303        11.015661081999667
22.14403899829357         45.32637302608649        10.848991996155974
22.422052592802725        44.81941271883969        10.928362200691263
22.14403899829357         44.99303969275316        10.766050769707975
22.14403899829357         44.65970635941982        10.677444847886823
22.42264625346987         44.48599609936015        10.836005217989904
22.701253508646175        44.31228583930047        10.972964404654801
22.700659847979026        44.645702458780015       11.0683494865767
22.701616184035995        28.979843476711633       5.973991334129895
22.423085923952137        29.15322898447443        5.912942395355253
22.144555663868275        29.32661449223722        5.842745425653216
22.423085923952137        28.819895651141096       5.829609870269941
22.144555663868275        28.99328115890389        5.759181035675633
22.144555663868275        28.659947825570555       5.6794611722626165
22.42291268020009         28.48908581186163        5.748504104485182
22.701269696531902        28.318223798152708       5.8088625512988
22.701442940283947        28.64903363743217        5.890835506210356
23.26023501337641         28.6547786633504         6.085059152475369
22.9809255987062          28.817311070031018       6.032566945916056
22.980752354954156        28.48650123075155        5.94845838531537
22.980451039403796        29.15060431793859        6.118282087937315
23.259760454073998        28.98807191125797        6.171422118803892
23.539069868744203        28.82553950457735        6.2184787444436225
23.259285894771594        29.321365159165545       6.259245424559799
23.538595309441796        29.158832752484923       6.306949874506794
23.53812075013939         29.492126000392496       6.39688134399735
22.697679910158982        29.977384556049174       6.232720326478902
22.42046174136746         30.151589704032776       6.169411815718792
22.14324357257594         30.325794852016372       6.095583375059951
22.42046174136746         29.81825637069946        6.08204352215176
22.143243572575937        29.99246151868305        6.010480706776334
22.14324357257594         29.659128185349736       5.925603554999943
22.421773832659795        29.48574267758694        5.996923943564551
22.700304092743657        29.312357169824146       6.059096301201485
22.698992001451316        29.64487086293666        6.1453392986511535
23.257973803479256        29.65387885227806        6.347907689746687
22.977826856819117        29.815631704163614       6.29318735057387
22.979138948111455        29.4831180110511         6.205165704066498
22.976288415431235        30.148164921995864       6.382656671924182
23.256435362091374        29.9864120701103         6.437840530319176
23.536582308751505        29.824659218224742       6.487277703792129
23.254896920703487        30.318945287942547       6.52920710880835
23.535043867363623        30.157192436056988       6.579107801503481
23.53350542597574         30.489725653889234       6.6723716371313495
22.701839506474982        30.979001256367752       6.5084799569913825
22.42323480557813         31.15266750424518        6.441670520622792
22.144630104681273        31.326333752122608       6.361874215189255
22.42323480557813         30.819334170911826       6.349411978878507
22.144630104681273        30.993000418789254       6.272808720589544
22.144630104681273        30.6596670854559         6.183663661382136
22.423408963047805        31.486621220666898       6.534951694050115
22.70201366394466         31.31295497278947        6.602428731080122
22.702187821414334        31.646908689211187       6.698005899307667
22.421848273472794        30.485461937472298       6.258571173055146
22.699066442264314        30.3112567894887         6.3229587548293695
22.700452974369647        30.645129022928224       6.414878631666789
23.539541871057043        31.486684659576817       6.9651005876051295
23.260481906999367        31.651410574928846       6.914901584536805
22.981421942941687        31.816136490280876       6.858271875893064
23.26030774952969         31.31745685850713        6.816454186787972
22.981247785472014        31.482182773859158       6.7604453958355
22.981073628002335        31.14822905743744        6.664247309916742
23.256283452808823        30.652817521382076       6.623710204337103
22.979061479641903        30.815909388874914       6.569079644290411
22.97767494753657         30.482037155435386       6.475027433863738
23.258295601169255        30.9851371899446         6.719251924132997
23.535517574336172        30.82204532245176        6.768287411096861
23.537529722696608        31.154364991014287       6.8658637279214
24.32500581074654         21.99929057550615        4.768854988991308
24.19032099391172         22.266861371501076       4.8053467025978645
24.055636177076906        22.534432167496004       4.838381141129289
24.019887316886603        22.0112321882159         4.6977372049196875
23.885202500051786        22.278802984210827       4.732158834621237
23.714768823026667        22.023173800925647       4.622431918386725
23.547310083391928        22.519937059340208       4.704981636139397
23.631039453209297        22.271555430132928       4.665020531303764
23.801473130234417        22.527184613418108       4.772880782751199
23.632836021022452        22.818425517101122       4.79956853227021
23.88699906786494         22.82567307117902        4.866605899257365
23.718361958652977        23.116913974862037       4.892691969545255
24.34876207698486         24.035394293661113       5.265899043958485
24.073963933703794        24.17177562907164        5.229950214843682
23.79916579042273         24.30815696448216        5.19123211048401
24.082416334470246        23.82631448862243        5.151505198229324
23.807618191189178        23.962695824032952       5.1133492728235845
23.81607059195563         23.61723468358374        5.035085300907436
24.36598361338882         28.010877427069172       6.243710523538876
24.09050388494142         28.17133370360271        6.210240170445141
23.81502415649401         28.331789980136243       6.172825980534849
24.088691982578844        27.838068665798772       6.123118857729175
23.813212254131443        27.998524942332306       6.086095841256297
23.811400351768867        27.66525990452837        6.000595011671325
23.81422509060432         27.33122472385469        5.917274747274735
24.094341460249744        27.16999830445141        5.954722389061276
24.37445782989517         27.00877188504813        5.988481910724282
24.091516721414294        27.504033485125092       6.038357400163861
24.371633091059717        27.342807065721807       6.072431668533085
24.368808352224267        27.676842246395488       6.15750787280456
24.095223875585           26.829571071661757       5.8699715317802745
23.815107505939572        26.990797491065035       5.832897231607119
23.81598992127482         26.65037025827538        5.749579478958243
23.812525537613052        26.31748447524598        5.667795998912364
24.088295108261452        26.163799505602952       5.704988871013431
24.364064678909855        26.010114535959925       5.738884368561529
24.091759491923224        26.496685288632357       5.787002848082966
24.367529062571624        26.343000318989326       5.821128842654554
24.370993446233395        26.675886102018726       5.90432802337549
23.804690124506998        25.981421070245382       5.585033271111512
23.796854711400943        25.64535766524478        5.503010015985293
24.080459695155398        25.82773610060235        5.62188536104959
25.29771314672674         21.644516522324757       4.884147348724353
25.01837230701161         21.67358427472025        4.83439261738388
24.739031467296478        21.702652027115736       4.78264550124556
25.19847543115116         21.42967768154984        4.782719445522816
24.919134591436034        21.458745433945325       4.737497532079176
25.099237715575583        21.214838840774917       4.664322599077813
24.442301424593115        23.242875908213932       5.102049016328623
24.41112164205703         23.507048703362994       5.156879942275361
24.37994185952094         23.771221498512055       5.211496618151981
24.144775899542417        23.297968898324307       5.043125673949995
24.113596117006324        23.562141693473365       5.097422561124719
23.847250374491715        23.35306188843468        4.9813224525047275
24.31341300875438         23.006727994641288       5.015123791852241
24.01588748370368         23.061820984751662       4.955347820231999
24.184524592915643        22.770580081068644       4.927234500119166
25.24042836413819         21.931603954104936       4.95362151155568
25.183143581549636        22.218691385885116       5.018609723446505
25.125858798961087        22.50577881766529        5.079111984396884
24.96108752442306         21.960671706500424       4.902422704797174
24.903802741834507        22.2477591382806         4.9659668412700215
24.681746684707928        21.98973945889591        4.849231513240849
24.54706186787311         22.25731025489084        4.887455824820227
24.76911792499969         22.515329934275528       5.002466475747033
24.4123770510383          22.524881050885764       4.922222861324556
24.670153882715773        22.997176878031052       5.096769100865003
24.541265466877036        22.761028964458408       5.009978014723154
24.89800634083843         22.75147784784817        5.089123423554405
25.531808764484495        21.42967768154984        4.862316374807147
25.432571048908915        21.214838840774917       4.742344757298872
25.333333333333336        20.999999999999996       4.6054041965471875
25.765904382242248        21.21483884077492        4.812554391512462
25.66666666666667         21                       4.674039059697451
26.000000000000007        21                       4.734861398840246
25.531808764484495        21.763011014883173       4.968659348034789
25.76590438224225         21.548172174108252       4.948714591216308
26.000000000000004        21.333333333333332       4.900838825020348
25.765904382242248        21.881505507441588       5.050767437782282
26.000000000000004        21.666666666666664       5.032708898062526
26.000000000000004        22                       5.130471617966887
25.474523981895945        22.05009844666335        5.03609257543548
25.708619599653698        22.168592939221764       5.116159729752474
25.417239199307392        22.337185878443528       5.099039851895807
24.3520208700357          25.007650340648695       5.495458529723005
24.356035472993753        25.341805072419106       5.575876311322441
24.360050075951804        25.675959804189514       5.657018257601921
24.0724304892393          25.159426637061536       5.460983647824606
24.076445092197346        25.493581368831943       5.541072422097076
23.792840108442896        25.311202933474373       5.423250249039929
24.34984834133514         24.35947964265698        5.342143310332176
24.350934605685417        24.683564991652837       5.418663138920376
24.075050198054075        24.495860978067498       5.305844933372105
24.076136462404353        24.819946327063356       5.382015214114789
23.80025205477301         24.632242313478017       5.266777281166942
23.796546081607953        24.971722623476197       5.34482058033937
24.682174856952955        23.3444654534102         5.182193891702022
24.910027315075617        23.09876642322732        5.1755664352102855
25.13787977319827         22.85306739304444        5.166573216871574
24.922048289312798        23.44605499860647        5.260796650492627
25.149900747435453        23.200355968423587       5.252821652972831
25.161921721672638        23.547644543802736       5.3378572927004955
24.65099507441687         23.60863824855926        5.237349548872086
24.89086850677671         23.71022779375553        5.316277038886017
24.619815291880784        23.87281104370832        5.292290955972033
24.62264299363665         24.203540975136583       5.370787573809025
24.893696208532575        24.040957725183787       5.395016814333093
25.1647494234285          23.878374475230995       5.416840225757708
24.896523910288437        24.371687656612046       5.473968096342585
25.167577125184366        24.209104406659254       5.496034665377339
25.17040482694023         24.539834338087516       5.575440611559192
24.89761017463872         24.69577300560791        5.551243918328264
24.624815522337208        24.8517116731283         5.524583224382903
24.62372925798693         24.52762632413244        5.447547617988654
25.180250595507264        26.517293076537392       6.061363701485572
24.9116530069699          26.681119346040973       6.0397929208767644
24.64305541843253         26.844945615544553       6.015498990623001
24.908188623308128        26.348233563011572       5.9554665054157745
24.639591034770763        26.51205983251515        5.931258839218013
24.636126651108988        26.179174049485745       5.847973394441048
23.815714887685484        28.66485812350565        6.260501256683353
24.091194616132885        28.50440184697211        6.298161161961299
24.366674344580286        28.343945570438574       6.331877230422632
24.091885347324354        28.837469990341518       6.387410600157835
24.367365075771755        28.67701371380798        6.421372383986795
24.368055806963227        29.010081857177386       6.5121959842313375
24.09141078802195         29.17076323824909        6.477792635331234
23.814765769080672        29.33144461932079        6.439354421919978
23.815240328383076        28.99815137141322        6.349197669587862
23.814589199449134        29.664297799681037       6.530902824074182
24.09123421839041         29.50361641860933        6.56953773526865
24.367879237331685        29.342935037537625       6.604137781951968
24.091057648758873        29.836469598969572       6.662685144407617
24.36770266770015         29.675788217897868       6.697481888874146
24.367526098068616        30.008641398258113       6.7922283049975976
24.08951920737099         30.16900281680182        6.7568124181225135
23.811512316673365        30.32936423534553        6.716860195500486
23.81305075806125         29.99683101751328        6.623164640829104
23.81063656298972         30.66358639249899        6.812921646357352
24.088643453687343        30.503224973955277       6.853005003676354
24.366650344384965        30.34286355541157        6.888552025248414
24.087767700003695        30.83744713110874        6.950821829393059
24.36577459070132         30.677085712565027       6.986499985662093
24.364898837017673        31.011307869718486       7.086072186238414
24.08977984836413         31.169766799671265       7.050566994190348
23.814660859710585        31.328225729624037       7.010243127979178
23.81264871135015         30.995906061061515       6.91075211573867
25.18461087802492         28.518637303835845       6.588317326095537
24.91242585433769         28.682452154949694       6.566179859211683
24.640240830650455        28.846267006063538       6.540806078590255
24.911735123146222        28.34938401158029        6.475248249635343
24.63955009945899         28.513198862694132       6.449928473679953
24.638859368267518        28.18013071932473        6.360379315449725
23.537108442496365        44.485928797437055       11.494815771846811
23.25809435743487         44.65032555771123        11.397444889463845
22.979080272373373        44.81472231798539        11.28582944191482
23.25868801810202         44.316908938231684       11.300230387477153
22.979673933040523        44.48130569850585        11.191412219610124
22.980267593707673        44.147889079026314       11.09322985800634
23.53844444098942         41.4929042896653         10.492826607354575
23.259482938027347        41.654660018832764       10.413949806595088
22.980521435065274        41.816415748000225       10.322532545989372
23.258920500047335        41.32166186516692        10.293171397464896
22.97995899708526         41.483417594334384       10.2040936088338
22.979396559105247        41.15041944066853        10.084048172719356
23.5366017569868          42.48639303096885        10.846214964731807
23.25792943117992         42.6503214468044         10.763162595316462
22.97925710537304         42.81424986263994        10.666630850991702
23.258254482025603        42.31698584636847        10.647717802415873
22.979582156218722        42.48091426220401        10.553711037379392
22.9799072070644          42.14757866176808        10.438504422684193
23.258868710026473        41.98582293260061        10.531639272931775
23.537830212988545        41.824067203433145       10.612233663333354
23.537215984987675        42.15523011720099        10.730029782459042
23.537173443370765        43.485833750524996       11.184464328143344
23.258731352018287        43.65017890695698        11.094844876820911
22.980289260665806        43.81452406338896        10.991294828584365
23.258310555435898        43.31661525984183        10.986552121114157
22.979868464083417        43.48096041627381        10.885407213010831
22.979447667501027        43.14739676915866        10.777270588985553
23.258119993307908        42.98346835332311        10.876146681406016
23.536792319114788        42.81953993748756        10.9615433989174
23.536982881242775        43.15268684400628        11.074293186721246
23.258709685060154        43.98354392259433        11.199236455606405
23.537151776412628        43.819198766162344       11.291312456292466
23.537130109454495        44.1525637817997         11.394762937526957
24.365655185968773        44.008858137087834       11.716589750847328
24.089472938144638        44.16788169053758        11.653910900826531
23.8132906903205          44.32690524398731        11.579986241159524
24.08949460510277         43.83451667490023        11.549151244514412
23.813312357278633        43.993540228349964       11.477579995843733
23.813334024236767        43.66017521271261        11.371776103613083
22.704142279000795        33.98281500172176        7.407248632925541
22.424769987262003        34.155210001147836       7.331430262202346
22.145397695523208        34.32760500057391        7.243451792642297
22.424769987262003        33.82187666781451        7.226465734857495
22.145397695523208        33.99427166724058        7.138880888571675
22.145397695523208        33.660938333907254       7.038134941444975
22.423877151816335        33.4880611028849         7.123027439680669
22.70235660810946         33.31518387186254        7.196882605407458
22.70324944355513         33.64899943679215        7.301387571986938
23.538500923572737        32.4875873761578         7.270039842011658
23.259488539936427        32.652181019749506       7.218460251270496
22.980476156300114        32.81677466334122        7.159691548329107
23.25978794200983         32.3186790526495         7.115655947433983
22.980775558373516        32.483272696241215       7.0577734701024
22.981074960446918        32.1497707291412         6.9573798206547695
23.260134924504598        31.985044813789173       7.014522216280093
23.539194888562275        31.82031889843714        7.065233906330057
23.538847906067506        32.153953137297464       7.166880324465641
23.540209688765408        33.488549027941254       7.590226484486094
23.261520552177203        33.65330435253476        7.53680451968064
22.982831415588997        33.81805967712826        7.475811902493714
23.26062771673154         33.31948878760515        7.42905545153576
22.981938580143336        33.48424411219865        7.369006837951972
22.981045744697667        33.15042854726904        7.263557867769411
23.26005812833398         32.98583490367733        7.322990596444817
23.539070511970294        32.821241260085614       7.375234212919887
23.53964010036785         33.15489514401344        7.48196309374479
22.702511358579336        35.982695935616455       8.071865571521172
22.42368270698103         36.1551306237443         7.990589960270237
22.144854055382723        36.32756531187214        7.892791997168431
22.42368270698103         35.82179729041098        7.876361236356987
22.144854055382723        35.99423197853882        7.781310636838918
22.144854055382723        35.6608986452055         7.672155646999434
22.42346384216182         36.48794332769472        8.104510006977367
22.702292493760126        36.31550863956688        8.186790948316926
22.702073628940916        36.64832134351731        8.302783263477203
22.70352719971509         34.98186982142663        7.732958439698883
22.424359934404865        35.15457988095109        7.6534007729555675
22.14519266909464         35.32728994047555        7.562164227538854
22.424359934404865        34.82124654761775        7.544831807254783
22.14519266909464         34.99395660714221        7.453351413506712
22.14519266909464         34.660623273808866       7.3482834021035845
22.424021320692948        35.48818858568103        7.764286025825157
22.703188586003172        35.31547852615657        7.844737525977369
22.702849972291254        35.64908723088651        7.957706569918151
22.424564960833433        34.48822827438279        7.437358723911684
22.703937252572224        34.31583327495672        7.514273946882929
22.703732226143657        34.64885154819167        7.622843882474023
23.539026919892027        34.48575442860914        7.921952921739824
23.26052701316638         34.65112622621497        7.867026892110208
22.982027106440736        34.8164980238208         7.804028731429838
23.26073203959495         34.318107952980014       7.7553098705854
22.982232132869306        34.48347975058584        7.693112942054866
22.982437159297874        34.15046147735089        7.583741774313935
23.261126295886076        33.98570615275739        7.6452496625378625
23.53981543247428         33.82095082816388        7.6991868983803755
23.539421176183154        34.153352628386514       7.8097623774649705
24.365056861926078        34.0120962555557         8.051844378481066
24.08971354791473         34.16998231324018        8.014316087404548
23.81437023390338         34.32786837092466        7.971018935157542
24.090107804205857        33.837580513017556       7.901567143865508
23.814764490194506        33.995466570702035       7.8585491912504555
23.815158746485633        33.6630647704794         7.747694512533961
22.700235244639316        39.984209500688166       9.504253698606353
22.422165297687684        40.15613966712545        9.402843547782181
22.144095350736052        40.32806983356273        9.283396151520222
22.422165297687684        39.82280633379211        9.282023835084145
22.14409535073605         39.994736500229386       9.165864727492993
22.144095350736052        39.661403166896044       9.046139925001633
22.42204442219563         40.487795505619445       9.521200061574346
22.70011436914726         40.31586533918216        9.62499020357875
22.69999349365521         40.647521177676154       9.74539128174908
22.42238241821186         39.489267817932266       9.163217188456075
22.70066948568767         39.31713246896849        9.262510372453374
22.700452365163493        39.650670984828324       9.383350393255117
23.532401624952964        40.48972221124254        10.118385470605702
23.25489195602303         40.652873812885076       10.045516363457082
22.977382287093093        40.816025414527616       9.961206850960854
23.25501283151508         40.32121797439108        9.922171251518822
22.977503162585144        40.484369576033615       9.839501469307534
22.9776240380772          40.15271373753963        9.717460660852375
23.25690622803518         40.987267839025996       10.16978365097019
23.534415896965115        40.82411623738346        10.244078723874026
23.53643016897727         41.15851026352438        10.368892436123724
23.540032891849048        39.48986877131325        9.745136976021234
23.26010034277914         39.65464901443822        9.676036250773297
22.980167793709228        39.81942925756319        9.59574182496841
23.260317463303316        39.321110498578385       9.551479212575996
22.980384914233404        39.48589074170336        9.473011653194062
22.98060203475758         39.152352225843515       9.350344765969425
23.257556587147107        39.98793349441465        9.799253164198735
23.53748913621702         39.823153251289675       9.869851966988037
23.53494538058499         40.15643773126611        9.994268131849543
23.534984685381648        38.486100835596275       9.364234951637192
23.25695199232505         38.65193187476707        9.300241177811419
22.978919299268448        38.817762913937855       9.226074072666137
23.256858510430057        38.31790940129807        9.175659586430374
22.978825817373455        38.48374044046886        9.102635220287516
22.978732335478465        38.14971796699986        8.979449062722033
23.25863472781418         38.986521186672725       9.425746889022088
23.53666742087078         38.820690147501935       9.490975680755355
23.538350156359915        39.15527945940759        9.617943022216702
23.53694722745233         37.483710444840945       8.990439704489459
23.258166871810513        37.64964914079451        8.92887578919851
22.979386516168695        37.81558783674808        8.857263681205989
23.25858307300879         37.31618497904988        8.806861192632866
22.97980271736697         37.48212367500344        8.73653105841869
22.98021891856525         37.148659513258806       8.616662130137012
23.257512691120283        37.98377927104629        9.05193294268463
23.5362930467621          37.81784057509272        9.114368629945764
23.535638866071874        38.151970705344496       9.238967045661528
23.539290533768305        36.483077337349854       8.624361529304267
23.26014527721944         36.649096240722486       8.56539453991749
22.98100002067057         36.81511514409511        8.497221535816738
23.26036414203865         36.316283536772055       8.446307406386158
22.98121888548978         36.48230244014468        8.379148342288698
22.98143775030899         36.149489736194255       8.26214208712507
23.259364175114115        36.982640609886175       8.685643085783814
23.53850943166298         36.816621706513544       8.745418026716584
23.537728329557652        37.15016607567725        8.867444085111686
23.53907520477765         35.486766347973536       8.26752551295908
23.260220589378214        35.65207621052117        8.211042640378599
22.981365973978775        35.81738607306882        8.145822659899315
23.260559203090132        35.31846750579123        8.094905758823217
22.981704587690693        35.48377736833887        8.030674718320197
22.98204320140261         35.15016866360893        7.916716734403153
23.260543108128257        34.9847968660031         7.9802323431146345
23.539043014853902        34.81942506839727        8.035675820775415
23.539059109815774        35.153095708185404       8.150866684515222
23.26029236570843         35.98417987364661        8.328161055616428
23.53914698110787         35.81887001109897        8.385442916208813
23.539218757438086        36.15097367422441        8.50438825499045
23.816225183042757        33.32893956883724        7.637723775116818
24.092240677320106        33.16933010973322        7.679664336688832
24.36825617159745         33.0097206506292         7.716048169202524
24.09117424076298         33.50345531137538        7.7898693537056864
24.367189735040327        33.343845852271365       7.826487465818812
24.366123298483203        33.67797105391353        7.938419535578234
24.09167108892255         32.8356762258054         7.570605448499549
23.8156555946452          32.99528568490942        7.529062635651469
23.815086006247643        32.661631800981596       7.421936006102687
23.81507796523865         31.661347371094976       7.1109260772951615
24.090196953892193        31.5028884411422         7.15143242892418
24.365315942545735        31.34442951118942        7.187120106390152
24.090614059420254        31.836010082613136       7.25390110226437
24.3657330480738          31.677551152660357       7.289771265148192
24.36615015360186         32.010672794131295       7.394025662512759
23.814384000249113        32.32861584881563        7.316492838702382
24.090267076925485        32.16964432147346        7.357821445536008
24.09096908292402         32.50266027363943        7.463445066470619
24.36685215960039         32.34368874629726        7.4998297369816225
24.36755416559892         32.676704698463226       7.607170572544915
23.814730982743882        31.9949816099553         7.212952908293583
25.180736898238973        32.518723480770774       7.79012377906349
24.909909989358468        32.68238920405692        7.769595462551004
24.63908308047796         32.84605492734306        7.74490359259724
24.909207983359938        32.34937325189095        7.660735913282597
24.63838107447943         32.51303897517709        7.636035019634453
24.6376790684809          32.18002302301112        7.528703207765593
24.641058966986947        33.17735500900393        7.8553096327386305
24.911885875867448        33.01368928571779        7.879773936616967
25.182712784747956        32.850023562431645       7.900074687054133
24.913861762376435        33.34498936737866        7.991523404450326
25.184688671256936        33.181323644092515       8.011596588812175
25.186664557765923        33.51262372575339        8.12468948433761
24.91279532581931         33.679114569020825       8.104989247377993
24.638926093872694        33.845605412288265       8.080707545425721
24.63999253042982         33.5114802106461         7.967262202510442
24.36487837074632         42.00886935709905        11.032649509659684
24.088786166159817        42.16804391505565        10.98055554456145
23.81269396157331         42.32721847301225        10.918410696252028
24.08940039416069         41.8368810012878         10.861063074092293
23.813308189574183        41.9960555592444         10.80057186988104
23.813922417575057        41.66489264547655        10.681122106657295
23.813480751414993        44.660516560434814       11.678681665241658
24.089662999239128        44.50149300698507        11.754771290174576
24.365845247063262        44.34246945353533        11.819615105461569
24.089853060333617        44.835104323432574       11.851665339132659
24.366035308157752        44.67608076998283        11.918674119685564
24.366225369252245        45.00969208643033        12.013766793519599
21.288675134594808        47.16666666666667        10.250550135453135
21.577350269189612        47.33333333333333        10.699030040754074
21.866025403784416        47.499999999999986       11.050192315382843
21.000000000000004        47.33333333333334        9.759445842244087
21.288675134594808        47.5                     10.306373599208987
21.57735026918961         47.66666666666666        10.75598372550138
21                        47.66666666666667        9.831518472708806
21.288675134594804        47.83333333333333        10.379576450665276
21.866025403784416        47.833333333333314       11.093806454679939
21.866025403784416        48.16666666666664        11.131866498433684
21.577350269189612        47.999999999999986       10.796829386535599
21.866025403784416        46.83333333333334        10.93498141331409
21.866025403784416        47.166666666666664       10.995575807301421
21.577350269189612        47                       10.652042277255132
22.702375257461366        47.980643041078764       11.76425070043223
22.423591972902383        48.15376202738584        11.588286818502745
22.1448086883434          48.326881013692905       11.388327400573324
22.423591972902383        47.82042869405251        11.54660405634584
22.1448086883434          47.993547680359576       11.351233045389565
22.1448086883434          47.66021434702625        11.308584594662562
22.699751578885756        46.978436995561395       11.609490984790389
22.421842853851977        47.15229133037426        11.444228809015076
22.143934128818195        47.32614566518713        11.25779591921234
22.421842853851977        46.81895799704094        11.38559338058251
22.143934128818195        46.9928123318538         11.20116995095579
22.143934128818195        46.659478998520484       11.138566096792662
22.42271741337718         47.48636001221338        11.498549461408851
22.700626138410957        47.312505677400516       11.667343614127713
22.70150069793616         47.64657435923964        11.718930186008475
22.701296890313227        45.980536651234054       11.407616163091022
22.42287306147029         46.15369110082271        11.253876743589931
22.144449232627352        46.32684555041136        11.074141067033093
22.42287306147029         45.820357767489355       11.178151462252059
22.144449232627352        45.99351221707801        11.00374832781226
22.144449232627352        45.660178883744656       10.928933465111232
22.422357957661134        46.486324548931826       11.322100710526545
22.700781786504066        46.31317009934317        11.479639067204683
22.70026668269491         46.64580354745228        11.546930674437693
22.422462827136506        45.48655190983119        11.099249433735789
22.70047642164566         45.31292493591772        11.247204663716388
22.700886655979442        45.646730793575884       11.32975357501352
23.534773663388386        45.48774859460991        11.77011909613431
23.256948072363336        45.65201128015129        11.664200856359969
22.97912248133828         45.81627396569267        11.54336654534565
23.25653783802955         45.31820542249313        11.579535653452169
22.978712247004495        45.48246810803451        11.462102649852831
22.978302012670714        45.14866225037635        11.376152431140385
23.811924232009673        45.32839642521672        11.86310867635252
24.089074800630957        45.16904425582352        11.944324575480987
23.81137375382406         45.66168164415289        11.94837495144196
24.088524322445345        45.502329474759705       12.03208359877514
24.36567489106663         45.3429773053665         12.104018565018519
24.087973844259732        45.835614693695874       12.114961218493935
24.365124412881016        45.67626252430268        12.189388932942194
24.364573934695404        46.00954774323886        12.269877897290465
23.257316097732208        44.984265490102175       11.490806952828326
23.536330182793705        44.819868729828          11.591216909349761
23.53555192309104         45.15380866221896        11.682984684112409
23.81270249171233         44.99445649282576        11.773211852167462
23.536697687467658        46.48614644977282        12.003105499538984
23.257715651273692        46.65024329836901        11.887710409573765
22.978733615079722        46.81434014696521        11.75650557132438
23.25823075508285         46.3176098502599         11.818976395446509
22.979248718888883        46.48170669885609        11.690858409084292
22.979763822698036        46.14907325074698        11.62047994996389
23.25758941372309         45.98481056520559        11.744165290974856
23.535415004748142        45.82054787966421        11.852934560745624
23.536056346107898        46.15334716471851        11.930596695213811
24.088615185619492        46.16841397875018        12.192912228390483
23.812656436543577        46.3272802142615         12.103988095806585
23.812015095183817        45.9944809292072         12.028758188695722
22.702388819992436        48.9815599636923         11.85471129007446
22.423601014589764        49.15437330912818        11.66838969469891
22.14481320918709         49.32718665456406        11.459543027019766
22.423601014589764        48.82103997579486        11.649477715213582
22.144813209187088        48.99385332123074        11.440659100444256
22.14481320918709         48.660519987897416       11.419364767403344
22.42315474671212         49.487835334908766       11.681574753655898
22.701942552114794        49.31502198947288        11.872325149775532
22.70149628423715         49.64848401525347        11.882841755418884
22.423596493746075        48.48740100159034        11.622013449140555
22.702379778305055        48.31428201528327        11.800666594878166
22.702384299148743        48.64792098948779        11.830820124758759
23.53994061180419         48.48881366201459        12.311898876633569
23.260756681200274        48.65306242924049        12.175948106340602
22.981572750596353        48.81731119646639        12.023552244154082
23.260752160356585        48.31942345503599        12.144562903460788
22.981568229752664        48.48367222226189        11.995914060056492
22.981563708908975        48.15003324805737        11.962013511393671
23.538607478071786        49.48958904275369        12.375349440693626
23.25942165750103         49.65370804218048        12.228660292865047
22.98023583693027         49.81782704160727        12.065630848302046
23.25986792537867         49.32024601639989        12.217880608776008
22.98068210480791         49.48436501582668        12.058531330464657
22.981128372685554        49.15090299004609        12.044334558569545
23.26031230328947         48.98665422282019        12.200487254992753
23.539496233893388        48.822405455594286       12.340194859522523
23.539051855982585        49.155997249173986       12.361345047542464
23.259449240891982        49.98464545573502        12.232403573466542
23.538635061462738        49.82052645630823        12.382764298388196
23.53866264485369         50.151463869862766       12.383105482002971
24.365333958229524        50.0112865122706         12.759671936070264
24.089786048234565        50.16832476931951        12.644805951704488
23.814238138239606        50.32536302636841        12.517039636860527
24.089758464843612        49.83738735576497        12.64481461339825
23.814210554848653        49.99442561281386        12.520410212939591
23.814182971457697        49.66348819925933        12.516707114939296
23.53708145340955         47.48687662757454        12.185402678795889
23.258846054760156        47.65146543207595        12.060285052122602
22.980610656110763        47.81605423657736        11.919901059334897
23.257971495234955        47.317396750236824       12.008325083757398
22.979736096585555        47.48198555473823        11.871260817940255
22.978861537060354        47.14791687289911        11.816354519089046
23.25784357325432         46.983820024302915       11.951160660369647
23.536825609448286        46.81972317570672        12.070157053365307
23.536953531428917        47.15329990164063        12.130922779784274
23.25979910755837         47.98544444355596        12.105525085428157
23.53803450620776         47.82085563905456        12.233770293348115
23.538987559005975        48.15483465053457        12.275935692627417
24.366260021749415        48.01058570297513        12.634324656585774
24.09082021843434         48.16999502265495        12.539655251757384
23.815380415119265        48.32940434233477        12.432179991773243
24.08986716563613         47.836016011174934       12.497564502205499
23.81442736232105         47.99542533085475        12.3931530249945
23.81347430952284         47.66144631937473        12.347923842942276
24.367372002142943        66.00875269919605        8.04406142994649
24.090443927485325        66.17286652885082        7.896624478274227
23.813515852827702        66.3369803585056         7.74550867785609
24.09023103786282         65.83759866994626        8.010535766297995
23.813302963205196        66.00171249960101        7.857503161781432
23.813090073582693        65.66644464069645        7.971019202179638
23.80893688072306         68.33102371596576        7.109656304438909
24.087615216349246        68.170747509022          7.249527602740011
24.366293551975435        68.01047130207824        7.386258489024734
24.0883430198786          68.50369567885109        7.147533814702503
24.36702135550479         68.34341947190734        7.282548167796013
24.367749159034144        68.67636764173643        7.180435273423296
24.087624806376695        67.83878363481531        7.353104971333966
23.80894647075051         67.99905984175905        7.211379683929225
23.808956060777955        67.66709596755237        7.314685356772332
25.18467353649581         68.52041052952481        7.456368835922862
24.91260801185171         68.68337895687172        7.333258808097461
24.640542487207604        68.84634738421863        7.207775798091886
24.911880208322355        68.35043078704263        7.436879329784056
24.63981468367825         68.51339921438952        7.309843792693819
24.639086880148895        68.18045104456044        7.413509214151311
23.812581215290113        66.67068338384516        7.635191895562306
24.089509289947735        66.50656955419038        7.78456815278168
24.366437364605353        66.34245572453561        7.9302655612554
24.08857465241014         66.84027257952995        7.6740419442910355
24.365502727067764        66.67615874987517        7.817999809565935
24.364568089530174        67.00986177521474        7.7072641748779285
23.808380906629537        67.33355945859788        7.419852121439601
24.086474498079852        67.17171061690631        7.565273631285653
24.087049652228274        67.5052471258608         7.458377345290452
24.36514324367859         67.34339828416924        7.598638367554797
24.36571839782701         67.67693479312373        7.49163647227038
23.810481060959823        67.00212142122152        7.526743405787238
24.63894114411401         67.84696304604309        7.519251921882696
24.911588736252583        67.68345479000791        7.649539494911021
25.184236328391158        67.51994653397274        7.777121208109654
24.911734472287467        68.01694278852527        7.542416059698697
25.184382064426043        67.8534345324901         7.668617045416389
25.184527800460927        68.18692253100745        7.561699588020756
24.911013582104168        67.34991828105342        7.758092194742399
24.638365989965585        67.51342653708858        7.626217263421069
24.63779083581717         67.17989002813408        7.734806516998601
24.640382149753957        69.17883738595819        7.107038070100588
24.91244767439806         69.01586895861128        7.231104913594751
25.18451319904216         68.85290053126437        7.352798774908936
24.91228733694441         69.34835896035084        7.130480494640151
25.18435286158851         69.18539053300393        7.250758189442982
25.184192524134865        69.5178805347435         7.150247079525081
24.91097966866979         69.68167647444082        7.030770353573808
24.637766813204713        69.84547241413813        6.909114215800416
24.639074481479334        69.51215490004816        7.007315906610718
25.182885722073447        71.51801156596028        6.577048367186355
24.91028510678486         71.68150132570013        6.465700762031769
24.637684491496266        71.84499108543996        6.3525603591002175
24.910184323285893        71.34847176667367        6.556263714916204
24.6375837079973          71.51196152641351        6.4417548759108465
24.637482924498336        71.17893196738707        6.532241316944591
24.637078993370675        70.17847560723678        6.812649287632724
24.910291848835747        70.01467966753944        6.93292461282234
25.18350470430082         69.85088372784213        7.05102052618995
24.909604029001706        70.34768286063809        6.836549793900403
25.182816884466778        70.18388692094075        6.953264894684265
25.182129064632736        70.5168901140394         6.856980185008193
24.637230705351435        70.84522481674678        6.624316119022381
24.909679884992087        70.68105746539308        6.741649122934625
24.90993210413899         71.01476461603337        6.648244610099791
25.18238128377964         70.85059726467969        6.762245961416341
25.182633502926542        71.18430441531999        6.668935355475737
24.637154849361053        70.51185021199177        6.717768224445898
25.999999999999996        69                       7.502873005006349
25.72806417471162         69.1726268449145         7.387504935299765
25.45612834942324         69.345253689829          7.2699629601393685
25.72822451216527         68.84013684317495        7.490648582236085
25.456288686876892        69.01276368808944        7.371790338566494
25.45644902433054         68.68027368634988        7.4751471925416455
23.813204033350203        65.33391531576743        8.085259042577615
24.090458957397832        65.17254002008819        8.240870676997531
24.367713881445464        65.01116472440896        8.392346640851116
24.090344997630325        65.50506934501722        8.124973643878878
24.367599921677957        65.34369404933798        8.274792415011785
24.367485961910447        65.67622337426701        8.158697344710168
24.089979750239486        64.83845433529453        8.358626522847699
23.812724826191854        64.99982963097375        8.201159518380738
23.812245619033504        64.66574394618007        8.318511747423235
24.637377139186494        66.84574765722977        7.845264919254765
24.91018618884281         66.6816335392448         7.980241800942506
25.18299523849913         66.51751942125982        8.11219481994115
24.910599885473488        67.0157759101491         7.86842834369569
25.183408935129805        66.85166179216412        7.999026307703625
25.18382263176048         67.18580416306844        7.887335103759738
24.911120826380404        66.34793051390524        8.094064485834943
24.63831177672408         66.5120446318902         7.9575440790449345
24.63924641426167         66.17834160655065        8.071353355836724
24.63980447469823         65.84502845562909        8.186453724071193
24.91223694725352         65.68130421206212        8.325433129585726
25.184669419808806        65.51757996849516        8.46099964649015
24.91167888681696         66.01461736298367        8.209027700587251
25.184111359372245        65.85089311941671        8.343289156727664
25.183553298935685        66.18420627033827        8.227020881211294
24.91235090702103         65.34877488713309        8.442910286036708
24.63991843446574         65.51249913070006        8.302510259678439
24.640032394233245        65.17996980577102        8.420025950823733
23.52951481513566         60.4914231512476         9.747151767529799
23.252333985313896        60.655942337386676       9.556132840668983
22.97515315549213         60.820461523525736       9.357092272707295
23.253588868790864        60.323718378784704       9.680980556205018
22.976408038969097        60.488237564923764       9.480349786201153
22.977662922446065        60.15601360632179        9.60353542263923
22.14517722400832         61.66269631749732        8.584495460187169
22.422492864636972        61.491023220718944       8.812391114936869
22.69980850526562         61.31935012394055        9.029208229843816
22.424329044232227        61.825392634994685       8.694080947760991
22.701644684860874        61.65371953821629        8.908803279490868
22.703480864456132        61.98808895249204        8.788815212586227
21.288675134594808        62.166666666666686       7.679403011060312
21.577350269189612        62.33333333333337        7.930225840691808
21.866025403784416        62.500000000000064       8.110967428835833
21                        62.33333333333333        7.267173295757896
21.288675134594804        62.500000000000014       7.585937230942636
21.57735026918961         62.6666666666667         7.834619924639791
21                        62.66666666666666        7.147021484035171
21.288675134594804        62.83333333333334        7.463645283285571
21.866025403784416        62.833333333333385       7.998047918639302
21.866025403784416        63.16666666666671        7.8858465463977065
21.577350269189612        63.00000000000003        7.717991137266438
21.866025403784416        61.83333333333333        8.341219487031438
21.866025403784416        62.1666666666667         8.224855713355314
21.577350269189612        62.00000000000001        8.043934264777713
22.424329044232227        62.158725968328056       8.574987844841557
22.14517722400832         62.32936298416406        8.34903858359139
22.14517722400832         61.99602965083069        8.465529277310791
22.69781898376428         63.98379223352055        8.079649668722396
22.420554457104327        64.15586148901372        7.8806865156307335
22.14328993044437         64.32793074450687        7.672180526865503
22.420554457104327        63.82252815568039        7.994313231243531
22.14328993044437         63.99459741117353        7.783084718868684
22.14328993044437         63.6612640778402         7.892551112373209
22.4215936298415          64.48933494837377        7.769669523690475
22.69885815650145         64.3172656928806         7.965779373067651
22.699897329238627        64.65073915224065        7.853046110181793
23.25561398647311         64.32328644921728        8.216550854132848
22.97775565785587         64.48701280072896        8.037702898226803
22.976716485118693        64.15353934136891        8.152433305514332
22.698544735441587        62.9844356274688         8.429428803955231
22.421038291555863        63.15629041831255        8.223476042079351
22.14353184767014         63.32814520915629        8.005120878131363
22.421038291555863        62.82295708497922        8.338806507549464
22.14353184767014         62.99481187582296        8.118527728009807
22.14353184767014         62.66147854248965        8.232652715843074
22.420796374330095        63.48940928699646        8.108375571806752
22.698302818215815        63.31755449615272        8.311797629167852
22.698060900990047        63.650673364836635       8.195204584090295
22.422683667894045        62.49084152665364        8.456480506183334
22.70183548811795         62.320204510817625       8.668186403018204
22.70019011177977         62.652320069143215       8.548390933474483
23.529301248451223        63.49235956732375        8.627863651811303
23.252140493555576        63.656170456056024       8.451154595663429
22.974979738659925        63.81998134478829        8.268416601300368
23.252382410781344        63.323051587372106       8.570889553014627
22.975221655885697        63.48686247610437        8.386061537660028
22.975463573111465        63.15374360742045        8.50474460372929
23.253877240014344        63.98972845263665        8.333299786243703
23.53103799490999         63.825917563904376       8.508137328757996
23.53277474136876         64.159475560485          8.389516883013506
23.537303910998062        61.493336260502154       9.37213984446822
23.259362895484088        61.658253824498786       9.185002328033818
22.98142187997011         61.82317138849541        8.990560784073136
23.25752671588883         61.323884410223044       9.309258673266543
22.979585700374855        61.48880197421967        9.112682990141792
22.977749520779597        61.15443255994393        9.235222079658861
23.254930350601363        60.98991337380486        9.43272427634923
23.532111180423126        60.825394187665786       9.622204831939335
23.534707545710596        61.15936522408397        9.497200857585437
23.80857888183037         60.3300840630014         9.93034780227793
24.08764294852508         60.168744974755185       10.106433643214938
24.36670701521979         60.007405886508984       10.27540929034093
23.807534376899696        60.66515427527507        9.802292556414319
24.086598443594404        60.50381518702886        9.977783919853263
24.365662510289113        60.342476098782655       10.146165089481077
24.08555393866373         60.83888539930254        9.848925041798367
24.364618005358437        60.677546311056325       10.016711733928119
24.363573500427766        61.01261652333           9.887049223681998
24.0881503039512          61.172856435720725       9.72164623490033
23.81272710747463         61.33309634811144        9.55000977516244
23.810130742187162        60.999125311693255       9.676179685170013
23.813683508903917        61.66553432185113        9.424073789451679
24.08910670538048         61.50529440946041        9.594819599648446
24.364529901857047        61.34505449706969        9.759331938888877
24.09006310680977         61.837732383200105       9.46831685450023
24.365486303286335        61.67749247080938        9.631938544199482
24.366442704715624        62.00993044454908        9.50486903961398
25.516339681609246        77.32133664032685        5.203328896044713
25.758169840804626        77.16066832016341        5.29194509770356
26.000000000000004        77                       5.378884470458124
25.75816984080462         77.49400165349675        5.2099539138877295
26                        77.33333333333333        5.297399237047719
26                        77.66666666666666        5.213843097277698
25.72074418428123         76.8395548429998         5.36175725178607
25.478914025085842        77.00022316316323        5.27339072811322
25.441488368562446        76.67910968599962        5.342441896070252
25.441488368562446        76.34577635266629        5.421947701185606
25.720744184281223        76.17288817633315        5.521187189432316
26                        76                       5.618656868050912
25.720744184281227        76.50622150966647        5.441583598748587
26                        76.33333333333333        5.538955491798777
26                        76.66666666666666        5.459031359267886
25.71944790835443         75.83057749917853        5.602661194374621
25.44019209263565         76.00346567551168        5.503134085641088
25.438895816708854        75.66115499835706        5.584429573142675
24.626864021419543        73.83351349073914        5.841407285557597
24.900608279203162        73.6673967872983         5.948708679744823
25.174352536986785        73.50128008385748        6.054377591568559
24.89931127848667         73.99732187921629        5.86666095355824
25.173055536270294        73.83120517577544        5.971378209459978
25.171758535553806        74.16113026769341        5.889289237706899
24.90340981945394         73.33381976745109        6.033089935739852
24.629665561670315        73.49993647089192        5.924751096662642
24.632467101921094        73.1663594510447         6.009020357726158
24.637362922254255        72.17862540600747        6.264318814197399
24.909963537542843        72.01513564626762        6.376188499289035
25.182564152831432        71.85164588652778        6.486265386603539
24.909641968300832        72.34876996683514        6.287984620340442
25.18224258358942         72.18528020709527        6.39679078981492
25.181921014347406        72.51891452766279        6.308624576820694
24.63498992770797         72.83890426564648        6.092764841226534
24.908455471027686        72.67890939665463        6.2015834143243005
24.905932645240817        73.00636458205287        6.116799162811713
25.179398188560533        72.84636971306102        6.222800557295838
25.176875362773657        73.17382489845924        6.1380515622117935
24.636176424981112        72.50876483582697        6.1779665620212105
25.999999999999996        71.99999999999999        6.62948135630575
25.727307004782467        72.17297150922093        6.524158573270885
25.454614009564935        72.34594301844186        6.417206313442542
25.72762857402448         71.83933718865342        6.614649635968486
25.454935578806953        72.01230869787435        6.506534951288443
25.455257148048965        71.67867437730685        6.597171972928678
25.438895816708854        75.32782166502375        5.66428883692704
25.719447908354425        75.16391083251187        5.762899925872493
25.999999999999996        75                       5.85979527119138
25.719447908354425        75.4972441658452         5.682532056296421
25.999999999999993        75.33333333333333        5.778918795823571
25.999999999999996        75.66666666666666        5.698539328110119
25.723487178279104        74.83035178653714        5.844812626120225
25.442935086633533        74.99426261904901        5.7456259555074745
25.446974356558208        74.66070357307426        5.827584427826206
25.446974356558215        74.32737023974093        5.909353304414341
25.723487178279107        74.16368511987046        6.009023506108572
26                        74                       6.107121281391987
25.723487178279104        74.4970184532038         5.926492822301926
25.999999999999996        74.33333333333333        6.0238287903668
25.999999999999993        74.66666666666666        5.941386786966617
25.7247841789956          73.8337600279525         6.0918842388352274
25.4482713572747          73.99744514782296        5.991372951476499
25.44956835799119         73.66752005590499        6.074303008894103
25.45461400956494         72.6792763517752         6.32927308420815
25.727307004782467        72.50630484255426        6.4351918444933505
25.999999999999993        72.33333333333331        6.539481127985069
25.727307004782467        72.8396381758876         6.34744216919051
25.999999999999993        72.66666666666666        6.450697953138974
25.999999999999996        73                       6.363131831767741
25.44956835799119         73.33418672257166        6.158899570171856
25.72478417899559         73.16709336128582        6.2618176502382585
25.72478417899559         73.50042669461916        6.17630778222212
25.999999999999993        73.33333333333333        6.276708657013132
25.999999999999996        73.66666666666666        6.191371806887882
25.452091183778062        73.00673153717342        6.2435488149696265
26                        66                       8.498269792941638
25.72766507949971         66.17250647375329        8.37258439070052
25.45533015899942         66.34501294750655        8.243892733033709
25.72822313993627         65.83919332283173        8.489797213129531
25.455888219435977        66.01169979658499        8.359912174883373
25.456446279872537        65.67838664566344        8.477373830979037
21.288675134594808        58.16666666666667        8.951588941031495
21.577350269189612        58.33333333333334        9.258547320948974
21.866025403784416        58.500000000000014       9.482524043499298
21                        58.33333333333333        8.441953389571447
21.288675134594804        58.5                     8.841347363354457
21.57735026918961         58.66666666666667        9.157759679770649
21                        58.66666666666666        8.332568924839952
21.2886751345948          58.83333333333333        8.7414168351219
21.866025403784416        58.83333333333335        9.37071134790345
21.866025403784416        59.16666666666668        9.260015251698213
21.57735026918961         59                       9.047566067726887
21.866025403784416        57.83333333333337        9.707428688572346
21.866025403784416        58.16666666666669        9.596753481985264
21.577350269189612        58.000000000000014       9.380721905683973
22.703508266962224        57.98803257682641        10.232697117071039
22.424347312569623        58.158688384550956       9.997984123964281
22.14518635817702         58.329344192275485       9.74792643277352
22.424347312569623        57.82535505121763        10.113200481114076
22.145186358177018        57.99601085894216        9.862649330591289
22.14518635817702         57.66267752560884        9.973817996510613
22.42324565673178         57.49208199776031        10.224476579930357
22.701304955286542        57.32148646991177        10.458449479826871
22.70240661112438         57.654759523369094       10.346702003556498
22.702450433307426        58.988294532613935       9.87771621805413
22.42364209013309         59.15886302174263        9.647695064207474
22.144833746958753        59.329431510871316       9.40526824315059
22.42364209013309         58.825529688409304       9.764644311383293
22.144833746958753        58.99609817753799        9.518532615145757
22.144833746958753        58.66276484420466        9.632913586531647
22.42340427106437         59.49220112215761        9.529322777367653
22.702212614238704        59.32163263302891        9.757746390583321
22.701974795169985        59.654970733443896       9.636779773509566
22.423994701351354        58.49210903648012        9.881961560392464
22.703155655743956        58.32145322875559        10.115664836169266
22.70280304452569         58.65487388068476        9.997337869830147
23.539886880523884        59.4894148556681         10.128988401671206
23.26050357904968         59.655712848398366       9.933128831118253
22.98112027757547         59.822010841128616       9.728404819505457
23.260741398118398        59.32237474798338        10.056943924462669
22.981358096644193        59.48867274071364        9.851294069516015
22.981595915712912        59.15533464029866        9.97318652992368
23.25704622392027         59.98971561359153        9.807178288964426
23.536429525394475        59.823417620861264       10.001956714229335
23.532972170265065        60.15742038605443        9.874677836182164
24.09110030365449         59.83474220956202        10.235452364589161
23.812036236959777        59.996081297808225       10.058620197291114
23.815493592089187        59.662078532615055       10.186645401699217
23.533079794442333        57.48934291939183        10.85300983948511
23.256555951948965        57.65557280520336        10.656249300270547
22.980032109455593        57.82180269101489        10.449478392799119
23.255454296111125        57.322299751746044       10.771260266896025
22.978930453617753        57.48852963755756        10.563986319354807
22.977828797779914        57.15525658410024        10.676236835694965
23.257402655774882        56.98870783237835        10.885335598165423
23.536976513769854        56.82215908065646        11.082917231512589
23.535028154106094        57.15575100002414        10.969288892048908
24.08750261137895         57.168556372599014       11.21418541179785
23.81029120291064         57.32894964599542        11.038299648645225
23.812239562574405        56.995357726627745       11.153898301613895
23.53478823714618         58.48766427573753        10.497724733866844
23.257342302533264        58.65454102802967        10.300464673428172
22.979896367920347        58.8214177803218         10.093795168157044
23.25769491375153         58.321120376100495       10.421669930328896
22.980248979138608        58.48799712839263        10.214208622495805
22.980601590356876        58.154576476463454       10.333327391396885
23.25904185032583         58.98845788800652        10.179261788707056
23.536487784938746        58.82158113571438        10.375927602658194
23.538187332731315        59.155497995691235       10.253015491926277
23.257125432850245        57.98834659065193        10.539805342912224
23.533649275343613        57.8221167048404         10.736272926171136
23.534218756244897        58.15489049028896        10.617844557631713
23.541770316682538        62.49114000480245        9.000953012932184
23.260695122935555        62.65557187902457        8.81726063242632
22.979619929188573        62.82000375324668        8.626752562767392
23.262340499273737        62.32345632069898        8.940087954378818
22.98126530552675         62.4878881949211         8.747647288503519
22.982910681864936        62.155772636595515       8.86937535426361
23.816661112693566        62.33073681805133        9.174503597049018
24.091551908704595        62.170333631300196       9.342475605942932
23.816800943116405        62.66330020576534        9.049828461105761
24.091691739127434        62.50289701901421        9.216663347463168
24.36658253513846         62.34249383226309        9.377919658597765
24.09183156955027         62.83546040672823        9.091511694496534
24.366722365561294        62.6750572199771         9.251630883094737
24.366862195984133        63.007620607691116       9.126002713104453
23.26085169737891         61.99085507259888        9.062318066687908
23.538792712892885        61.82593750860225        9.247956751586031
23.54028151478771         62.15853875670235        9.124227807740667
23.815172310798744        61.99813556995122        9.299061618731882
23.256538766858448        62.989311733198335       8.693556623711407
23.53761396060543         62.82487985897622        8.875552954540403
23.533457604528326        63.15861971314998        8.751189834166814
24.087675213473165        63.169200260902          8.965264163182304
23.808488230962194        63.330779914112874       8.799217809417884
23.8126445870393          62.99704005993911        8.924004666252673
23.80716963242131         63.66593004095503        8.67578240149682
24.086356614932278        63.504350387744154       8.840476422433333
24.36554359744325         63.342770734533275       8.999862639527848
24.085038016391394        63.83950051458631        8.716803074374118
24.364224998902365        63.677920861375426       8.874836958640783
24.36290640036148         64.01307098821759        8.75092567044331
23.810643125338846        64.3330460341163         8.436271107797962
24.086774762850162        64.17305851116694        8.595912226419806
24.088377256544824        64.50575642323074        8.476627190896462
24.364508894056144        64.34576890028137        8.630114959771298
24.366111387750802        64.67846681234516        8.510588616573916
23.808906378880078        63.999488037535656       8.555473815993038
24.63910835807431         64.84682488704968        8.538935606338935
24.910502834703152        64.6824850496904         8.681785088343279
25.181897311331994        64.51814521233112        8.82089508686421
24.911426870862087        65.01562996841174        8.561665934623663
25.18282134749093         64.85129013105247        8.699566434939953
25.183745383649867        65.18443504977381        8.579601288148691
24.908900341008493        64.34978713762662        8.802805877473428
24.637505864379648        64.51412697498588        8.658566988765436
24.635903370684986        64.1814290629221         8.779482738666518
24.63639829603299         63.846128013756974       8.903379434960563
24.90989019170449         63.67918503929635        9.051547551753522
25.183382087376           63.51224206483573        9.195430020822082
24.90939526635649         64.01448608846148        8.926574472532561
25.182887162027995        63.84754311400086        9.069380558674315
25.182392236679995        64.18284416316598        8.944535580688376
24.91120879024538         63.34403491245419        9.177862368512997
24.63771689457387         63.510977886914816       9.028492487439008
24.639035493114754        63.17582776007265        9.154719932607156
24.637610261459304        62.84406698820847        9.27967754015896
24.90835832693447         62.680513368725805       9.428700647891098
25.17910639240964         62.51695974924315        9.573072036300973
24.909783558589922        63.01227414059           9.302845307597096
25.18053162406509         62.84872052110734        9.446318963264552
25.181956855720543        63.180481292971535       9.320438291438363
24.908218496511637        62.347949981011794       9.556164089955852
24.637470431036462        62.51150360049445        9.406223346186591
24.63733060061363         62.17894021278043        9.533429757726854
23.810267376449694        57.66353701902653        10.920607627949
24.087478784917998        57.50314374563012        11.097225844734389
24.36469019338631         57.3427504722337         11.264440015512069
24.08745495845705         57.83773111866122        10.977934959380324
24.36466636692536         57.6773378452648         11.145881583790546
24.364642540464413        58.01192521829591        11.024991833778865
24.088024439358335        58.17050490410979        10.857653059699
23.811406338252258        58.32908458992365        10.681897359728476
23.810836857350978        57.99631080447509        10.802098221451683
23.81196775605799         58.66175867876639        10.559823072605822
24.088585857164063        58.50317899295251        10.735697786602083
24.36520395827014         58.34459930713864        10.903155574707126
24.089147274969793        58.83585308179524        10.612329370106998
24.36576537607587         58.677273395981366       10.779906172237666
24.366326793881598        59.0099474848241         10.655243626370593
23.815366851643123        59.3295923987201         10.312110516277933
24.09084682276236         59.1697699417721         10.487528924511025
24.090973563208422        59.50225607566706        10.361884544598542
24.36645353432766         59.342433618719056       10.529419981124342
24.366580274773725        59.67491975261402        10.402808535781137
23.813667303850558        58.99567553874324        10.436524284203427
25.179106392409672        58.51695974924307        11.115514957419036
24.90817985956698         58.68128899443675        10.96922020548911
24.63725332672429         58.845618239630426       10.815796428472925
24.90761844176125         58.34861490559402        11.09315715285273
24.636691908918564        58.512944150787696       10.940096175088245
24.63613049111283         58.18027006194497        11.062982778306004
24.63725332672429         59.178951572963754       10.689557343537622
24.90817985956698         59.014622327770084       10.843418153018444
25.17910639240967         58.8502930825764         10.990149937413287
24.908179859566978        59.34795566110341        10.716477851861534
25.17910639240967         59.18362641590973        10.863646668721014
25.179106392409672        59.516959749243064       10.736005151342384
24.908306600013045        59.68044179499837        10.589044381093366
24.63750680761642         59.843923840753675       10.43551242742614
24.637380067170355        59.511437706858715       10.56292878553055
23.81411702499185         50.658286915901634       12.50656508324081
24.08966493498681         50.501248658852724       12.637596378942224
24.36521284498177         50.34421040180382        12.755727344166008
24.089543821739056        50.83417254838595        12.62335175513315
24.36509173173401         50.67713429133704        12.744747701214504
24.36497061848626         51.01005818087027        12.726733007215303
24.089078720254236        51.167497423819924       12.601801774825589
23.813186822022207        51.32493666676956        12.464057402231898
23.81365192350703         50.9916117913356         12.488752544498055
23.529827969674354        53.48814764167789        12.005477268083622
23.25224757950628         53.65352384565584        11.822703196965275
22.974667189338206        53.81890004963378        11.626257723757154
23.253492179044805        53.320937698757355       11.891579752112046
22.97591178887673         53.486313902735304       11.6969170741463
22.97715638841525         53.15372775583681        11.762249429973572
23.53465262748818         54.48956987320219        11.776430981166795
23.256366853844362        54.65437892594409        11.587298077874404
22.978081080200536        54.819187978685974       11.384712601485038
23.255464018048833        54.32113866667204        11.671109413528736
22.97717824440501         54.485947719413936       11.470311967710506
22.97627540860948         54.15270746014188        11.5510127026263
23.257316827886484        54.98782140346688        11.499119205677838
23.535602601530304        54.82301235072498        11.689817435964159
23.53655257557243         55.15645482824778        11.598611466504241
23.253855798777558        53.98733125616394        11.749521592039223
23.531436188945626        53.821955052185984       11.934359079362263
23.533044408216902        54.155762462694085       11.858010317056692
23.54098420304514         52.48468191696118        12.191701686588994
23.260929667958663        52.651960548946214       12.015428810111718
22.98087513287218         52.81923918093125        11.824023681804604
23.26140238963162         52.31737187307637        12.066467323675036
22.981347854545135        52.484650505061396       11.877595724559496
22.98182057621809         52.15006182919154        11.924691587249313
23.25721092350173         52.986449123851784       11.956535285029137
23.53726545858821         52.81917049186674        12.135688888255078
23.533546714131283        53.15365906677231        12.07361408208644
23.26017262987996         51.983269870662376       12.109954920076392
23.53852468354183         51.816477912133195       12.279558690531845
23.539754443293486        52.15057991454718        12.238959289583287
23.813508406946738        51.658312259533545       12.432831731964542
24.089400305178764        51.500873016583895       12.573745085123326
24.36529220341079         51.343433773634246       12.70184529807835
24.08972189010329         51.834248609347874       12.538825044659411
24.365613788335317        51.676809366398224       12.670094238179523
24.365935373259852        52.01018495916221        12.631479827519163
24.09095164985495         52.168350611761866       12.497242179286914
23.815967926450043        52.326516264361516       12.350649465643487
23.81473816669839         51.99241426194753        12.395069699826829
25.17910639240964         51.51695974924309        12.96418267023862
24.908049386026377        51.68136815254947        12.864257175204965
24.63699237964311         51.845776555855835       12.753356227631777
24.90772780110185         51.34799255978549        12.89622859687638
24.636670794718583        51.51240096309186        12.788649143797388
24.636349209794055        51.17902537032788        12.817078709201905
24.636992379643115        52.17910988918918        12.711153214624723
24.908049386026377        52.01470148588281        12.825370846287543
25.179106392409636        51.85029308257643        12.92861302541094
24.908049386026377        52.34803481921615        12.779895605827939
25.179106392409636        52.18362641590977        12.886454469040965
25.17910639240964         52.51695974924312        12.837707001128921
23.813899050177362        55.32997949216487        11.682140316913996
24.090295550740166        55.170061678559144       11.85074805450653
24.366692051302973        55.01014386495343        12.008636285565531
24.09094687711407         55.5030221670268         11.75426101655371
24.367343377676878        55.343104353421076       11.913890249797666
24.367994704050783        55.67606484188873        11.81495546363932
24.089345576698044        54.83661920103635        11.94332337079632
23.81294907613524         54.996537014642065       11.776327171917382
23.81199910209311         54.663094537119264       11.865921602663482
24.908510295872276        52.68042594903742        12.728113859745518
24.637914199334908        52.84389214883171        12.607852637807744
24.367318102797544        53.007358348626006       12.47692333531554
24.637453289489013        52.511501019010446       12.662787585119847
24.366857192951645        52.67496721880474        12.535011483857605
24.366396283105747        52.34257608898347        12.586530314592109
23.816428836295945        52.65890739418279        12.29974216541235
24.091412559700846        52.500741741583134       12.449313772708097
24.091873469546744        52.8331328714044         12.394816048321163
24.088154725089815        53.16762144630997        12.33203158691296
23.808991347382083        53.32788454399393        12.174882897835506
23.812710091839016        52.99339596908836        12.24034353554107
23.807589382241527        53.66216321203933        12.104471634839548
24.086752759949256        53.50190011435537        12.264408111613882
24.365916137656985        53.341637016671406       12.412087647713676
24.085350794808697        53.836178782400765       12.191029284358425
24.364514172516426        53.675915684716806       12.341496608155431
24.363112207375867        54.01019435276221        12.265150216640587
23.81080582078408         54.32977803305553        11.950818419770314
24.086959014079973        54.169986192908866       12.113724831594984
24.08815229538901         54.50330269697261        12.030979064783661
24.364305488684902        54.343510856825944       12.18455550012499
24.365498769993938        54.67682736088968        12.09905085643316
23.8091976015128          53.99597062254743        12.030260314097148
25.182328432637803        54.51543971798142        12.42089969401568
24.91044963885953         54.68034110030543        12.293362511811784
24.63857084508125         54.84524248262942        12.15594137566179
24.909256357550493        54.34702459624169        12.379057300740467
24.637377563772215        54.511925978565685       12.243996055559805
24.63618428246318         54.17860947450195        12.327140808282138
25.17910639240964         56.51695974924317        11.824995738505576
24.90764226822218         56.68069419922965        11.685384244603789
24.636178144034716        56.84442864921613        11.537274708082908
24.908952938414657        56.347648276280914       11.796257325881996
24.637488814227194        56.51138272626739        11.649403871005745
24.63879948441967         56.17833680331865        11.758536055410246
24.638192505137958        57.17658046976091        11.423516545659549
24.90965662932541         57.01284601977443        11.57300397224415
25.18112075351287         56.849111569787944       11.713993356209876
24.911670990428654        57.3449978403192         11.457949323026506
25.18313511461611         57.18126339033272        11.600316597056064
25.18514947571935         57.5134152108775         11.483965461044024
24.638144852216058        57.84575521582311        11.185836931888478
24.911647163967704        57.67958521335031        11.338828140976844
24.909632802864476        58.01410005947216        11.216920486380067
25.18313511461612         57.84793005699935        11.363004305432995
25.181120753512893        58.18244490312121        11.240187470891293
24.638168678677005        57.511167842792005       11.305842397919063
24.639353752823943        55.17910599568194        12.06281581284506
24.911232546602214        55.01420461335793        12.202621986589952
25.183111340380492        54.84930323103393        12.33254420638886
24.912015454344903        55.34806812641045        12.10721686522575
25.18389424812318         55.18316674408645        12.239524122619446
25.18467715586587         55.51703025713896        12.141839442707381
24.640656405571754        55.84502697261725        11.86436855205248
24.91266678071881         55.6810286148781         12.007704390591625
24.910809859566733        56.01433844557951        11.90378646046072
25.18282023471379         55.850340087840365       12.039836079087914
25.180963313561712        56.18364991854176        11.934221511020626
24.640005079197845        55.51206648414959        11.965686557643956
25.179106392409672        44.516959749243114       12.150583058344672
24.908146051357196        44.681203861638856       12.114575741492335
24.63718571030472         44.84544797403459        12.068970319883867
24.907955990262707        44.34759254519136        12.015099284698643
24.63699564921023         44.5118366575871         11.97168575457006
24.63680558811574         44.178225341139594       11.870434848866122
23.81320533291964         43.326831373166954       11.262346177384593
24.089237222468512        43.167828995808904       11.329714840712938
24.365269112017383        43.00882661845086        11.38657031812882
24.08936591378564         43.501172835354566       11.441029006590693
24.365397803334513        43.34217045799652        11.499768723655784
24.365526494651643        43.67551429754218        11.6097752012286
23.812824208663663        42.66053756012953        11.035733247963087
24.088916413250168        42.50136300217292        11.099345251301775
24.365008617836676        42.34218844421632        11.152906371429328
24.08904666034052         42.83468208929019        11.215851699095555
24.36513886492703         42.67550753133359        11.270879974252207
23.81301477079165         42.99368446664823        11.150329035864548
24.63680558811574         43.844892007806266       11.765407675398848
24.907955990262707        43.68092587852469        11.80531862490404
25.179106392409672        43.51695974924312        11.836322599363243
24.907955990262703        44.014259211858025       11.912033724571769
25.17910639240967         43.85029308257645        11.944725625231147
25.17910639240967         44.183626415909785       12.049479111558306
24.907827298945577        43.34758203897904        11.694967748384268
24.63667689679861         43.5115481682606         11.656824962329292
24.636548205481482        43.17820432871495        11.545050321306203
24.63654820548147         42.84487099538162        11.430442395420116
24.907827298945556        42.68091537231237        11.465918590300124
25.17910639240964         42.51695974924312        11.492998902768901
24.907827298945566        43.0142487056457         11.58184321516277
25.179106392409647        42.85029308257646        11.610240226607829
25.179106392409658        43.183626415909785       11.724681458805886
24.9076970518552          42.3475962851951         11.347579256434347
24.636417958391117        42.511551908264344       11.313427556548977
24.63628771130076         42.17823282114708        11.194129458731348
23.816068691768386        49.329627271241904       12.506776678781216
24.093529905464983        49.169665499730115       12.625103407955898
24.37099111916158         49.00970372821833        12.730329628218113
24.091644185154294        49.50352642774753        12.638590320971216
24.36910539885089         49.34356465623574        12.747373018090446
24.36721967854021         49.67742558425317        12.757153787374609
23.81695744758999         48.662443684082504       12.464520460323708
24.09239725090506         48.50303436440268        12.575250453383967
24.367837054220132        48.343625044722856       12.673174591288472
24.093974283375783        48.836073706150415       12.603997377518446
24.369414086690856        48.67666438647059        12.705176248499175
23.816513069679186        48.9960354776622         12.489221466986745
24.63718571030471         45.17878130736794        12.161817051893944
24.908146051357186        45.014537194972206       12.209515515127448
25.179106392409658        44.85029308257647        12.247615873604765
24.90814605135717         45.34787052830556        12.299925329716139
25.179106392409647        45.18362641590982        12.340118729818492
25.17910639240964         45.51695974924318        12.428091626985852
24.907595573171562        45.681155747241746       12.385275144460067
24.63608475393348         45.8453517452403         12.332537234561714
24.636635232119097        45.512066526304125       12.249617845015646
24.644226232561802        27.17793639100775        6.100389882377424
24.912823821099167        27.01411012150417        6.12464301870167
25.181421409636528        26.85028385200059        6.146173005380877
24.913994635228434        27.34710089696737        6.210629222808023
25.182592223765795        27.18327462746379        6.232118415557712
25.183763037895062        27.51626540292699        6.319199932016048
24.638576754890902        27.846006752355112       6.271879244071559
24.911169896392984        27.68113607764105        6.2970423802305975
24.911452509769603        28.01526004461067        6.38549208632987
25.18404565127168         27.850389369896604       6.4075992728364835
25.1843282646483          28.184513336866225       6.49730507086298
24.641401493726352        27.51197157168143        6.185571339993071
25.175745012926924        24.865056346954212       5.654404748784928
25.181085198913614        25.190278355820908       5.733980291590976
25.186425384900303        25.515500364687608       5.814167239977393
24.90295036062541         25.020995014474607       5.630134577305617
24.9082905466121          25.346217023341303       5.709636641863366
24.630155708323898        25.176933681994996       5.603400405111874
24.638184914240007        25.845243145535818       5.7666608649865925
24.91230514957015         25.680371755111715       5.791755155458548
24.91024688643914         26.01430265906164        5.873152598635097
25.184367121769288        25.849431268637534       5.89564959687598
25.182308858638272        26.183362172587465       5.978048417378698
24.634170311281952        25.511088413765407       5.684668552709268
25.999999999999996        23                       5.379906068284787
25.708619599653694        22.83525960588843        5.282099605351655
25.41723919930739         22.670519211776863       5.181834910722334
26                        22.666666666666668       5.2989215758925035
25.708619599653698        22.501926272555096       5.200209829742207
26                        22.333333333333336       5.215776759119852
25.720640573890876        23.18254818126758        5.368276493502044
25.44128114778176         23.36509636253516        5.354260234973957
25.429260173544574        23.01780778715601        5.268653971034833
26                        24                       5.619601504404021
25.720640573890883        23.849214847934245       5.527482265782792
25.44128114778176         23.69842969586849        5.433567528548301
26                        23.666666666666664       5.5399156641476255
25.720640573890876        23.515881514600913       5.447985698867421
25.999999999999996        23.333333333333332       5.4600171854411945
25.723468275646745        24.179944779362504       5.607058837265462
25.446936551293486        24.35988955872501        5.592338539650547
25.44410884953762         24.02915962729675        5.512847280818229
25.446936551293486        24.693222892058344       5.6721826101703945
25.72346827564674         24.51327811269584        5.686925379024661
25.999999999999996        24.333333333333332       5.699490517402518
25.723468275646738        24.846611446029172       5.767280484943168
25.999999999999993        24.666666666666664       5.779868094560293
25.999999999999996        24.999999999999996       5.860734235877512
25.728808461633434        25.171833454895868       5.847400261564994
25.45761692326687         25.343666909791736       5.831877929598297
25.452276737280176        25.01844490092504        5.751724567094134
25.45761692326687         25.67700024312507        5.913690559289848
25.72880846163343         25.5051667882292         5.929112719631245
25.999999999999993        25.33333333333333        5.942346522318434
25.72880846163343         25.838500121562532       6.01166748732553
25.999999999999993        25.66666666666666        6.024801118387365
25.999999999999996        25.999999999999996       6.108098024084579
25.72675019850242         26.172431025512463       6.094866219076944
25.453500397004838        26.344862051024926       6.079288111544007
25.45555866013585         26.010931147075          5.996031103614862
25.453500397004845        26.678195384358265       6.163862569180726
25.72675019850242         26.505764358845795       6.179264435094659
25.999999999999996        26.33333333333333        6.192319998483176
25.726750198502423        26.83909769217913        6.264749592256287
26                        26.666666666666664       6.2776289140258275
26.000000000000004        27                       6.364024770712253
25.727921012631693        27.172088467642332       6.3515446860702784
25.45584202526338         27.344176935284658       6.336603073171524
25.454671211134112        27.011186159821463       6.249664768035361
25.455842025263376        27.677510268617993       6.424642778583736
25.72792101263169         27.505421800975665       6.43935312906784
26                        27.333333333333332       6.451601951295191
25.727921012631683        27.838755134308997       6.528389246335696
25.999999999999996        27.666666666666664       6.540406806148427
25.999999999999996        28                       6.630439335272013
25.728203626008305        28.172879101278617       6.6190207291486125
25.45640725201661         28.345758202557228       6.604980059423176
25.45612463863999         28.01163423558761        6.514158190400467
24.640109750497263        29.17972797547521        6.6329697625265425
24.912294774184495        29.01591312436136        6.658291084994387
25.184479797871724        28.852098273247513       6.680376093724657
24.9121636940313          29.349374093773037       6.75181355564238
25.184348717718528        29.18555924265919        6.773846106219066
25.184217637565332        29.51902021207086        6.868727363578823
24.911987124399765        29.68222727413328        6.846700579907761
24.63975661123419         29.845434336195694       6.8212008937140185
24.639933180865725        29.512581155835452       6.7263841735194925
24.639679875992506        30.177395985795243       6.917294845865927
24.911910389158077        30.014188923732824       6.9427340132301625
25.184140902323648        29.850981861670405       6.964700278071774
24.911833653916393        30.346150573332373       7.040250824003446
25.184064167081964        30.182943511269954       7.062156570015469
25.18398743184028         30.514905160869503       7.1610962394099635
24.910957900232745        30.680372730485832       7.139824391785627
24.63792836862521         30.84584030010216        7.114816374061814
24.638804122308855        30.511618142948702       7.0152434898825495
24.637230749829875        31.179792155029403       7.215913253292097
24.91026028143741         31.01432458541307        7.240800313954737
25.183289813044944        30.84885701579674        7.261951204517706
24.909562662642074        31.348276440340314       7.343358780327577
25.182592194249608        31.18280887072398        7.364388713829511
25.181894575454272        31.516760725651224       7.468408767345075
24.638064960886002        31.846035437971274       7.422768810808119
24.90997976817014         31.681398081811246       7.447563179085558
24.90959387576504         32.015385666851095       7.553347930253621
25.181508683049174        31.850748310691074       7.574043872723726
25.18112279064407         32.184735895730924       7.681282209963289
24.63764785535794         31.512913796500335       7.318539412746818
26                        30                       7.199464307957309
25.72799581061343         30.17163505362317        7.189704162279156
25.455991621226854        30.343270107246333       7.176914806096708
25.728072545855113        29.83967340402362        7.09125307941285
25.45606835646854         30.01130845764679        7.078219429966335
25.456145091710223        29.679346808047242       6.981007431286705
25.456407252016618        28.679091535890564       6.6969054349833534
25.728203626008302        28.506212434611946       6.710645583177381
25.999999999999993        28.33333333333333        6.721763667769262
25.72820362600831         28.839545767945282       6.803658414496342
25.999999999999996        28.666666666666664       6.814475977556816
26                        29                       6.90857626463445
25.456145091710226        29.346013474713907       6.884816728938231
25.728072545855113        29.173006737356953       6.898099695956755
25.728072545855113        29.506340070690285       6.9939598078618115
26                        29.333333333333332       7.00410578609606
26                        29.666666666666664       7.101068467203681
25.45627617186342         29.01255250530223        6.7901554595280915
24.368452023772576        40.0078561966908         10.282524902304504
24.089768557499376        40.16847820154138        10.236645962537722
23.81108509122617         40.329100206391956       10.181932818637993
24.0923123131314          39.835193721564956       10.110214643133908
23.813628846858197        39.99581572641553        10.056658489558007
23.816172602490226        39.6625312464391         9.931085334372781
23.810377098654268        40.66361587487464        10.307673072507733
24.089060564927472        40.502993870024056       10.363397227475074
24.367744031200672        40.342371865173476       10.410287178309355
24.088352572355568        40.83750953850672        10.489455035981862
24.36703603862877         40.67688753365614        10.537355997883697
24.36632804605687         41.01140320213882        10.663731361027644
23.814405642678572        41.33240392715648        10.559053697836394
24.09036684436772         41.17190356464765        10.616021949060656
24.089883619264203        41.50439228296772        10.739269818722123
24.365844820953352        41.343891920458894       10.788158691530008
24.365361595849837        41.67638063877897        10.911131407740687
23.81239137066642         40.99800990101555        10.433803155681293
23.81519129635424         34.660080189016895       8.08547824267315
24.090534610365587        34.50219413133241        8.128958577552114
24.36587792437694         34.34430807364792        8.166670051260535
24.091355672816448        34.834405949424635       8.245078402498304
24.3666989868278          34.676519891740156       8.282973058838628
24.36752004927866         35.00873170983239        8.400753401215342
24.091371767778327        35.168076589212774       8.36256738584044
23.815223486277986        35.32742146859315        8.318158089754982
23.815207391316115        34.99375082880502        8.201084183862015
24.636406705312165        34.18038408685774        8.195462923680203
24.910275937258778        34.01389324359031        8.21966345922415
25.18414516920539         33.84740240032287        8.23928252977572
24.907756548698245        34.34867191815979        8.335820798141675
25.181625780644858        34.182181074892355       8.355358702284972
25.179106392084332        34.51695974946183        8.472918001865649
24.90857761114911         34.68088373625202        8.453607870597304
24.638048830213883        34.8448077230422         8.42955300371398
24.637227767763022        34.512595904949976       8.311769296297864
23.814416080065968        35.66126764635226        8.43656923821023
24.0905643615663          35.50192276697187        8.48119989499594
24.36671264306664         35.34257788759149        8.519607271071205
24.089756955354282        35.83576894473099        8.60112164154846
24.36590523685462         35.6764240653506         8.639750378324031
24.3650978306426          36.01027024310971        8.761182722974043
24.089828731684506        36.167872607856424       8.722357292534252
23.814559632726404        36.32547497260314        8.676750227977713
23.814487856396184        35.993371309477695       8.556145765327939
24.639840322289736        35.17804239843909        8.549314756365503
24.910369103224955        35.0141184116489         8.573219510618038
25.180897884160178        34.850194424858714       8.59237952925543
24.912160595300804        35.34735308704578        8.694183533797311
25.182689376236027        35.183429100255594       8.71319343980386
25.18448086831188         35.516663775652475       8.835359733510936
24.911353189088786        35.68119926480489        8.815829928283739
24.63822550986569         35.845734753957295       8.791104258104703
24.639032916077714        35.51188857619819        8.669564888536538
23.81492832082232         36.65834095381376        8.79877430948005
24.090197419780417        36.50073858906704        8.844855119910166
24.365466518738515        36.343136224320325       8.884154296223702
24.090566107876334        36.833604570277664       8.968265533607816
24.365835206834433        36.67600220553095        9.008038455794928
24.36620389493035         37.00886818674157        9.132835201687671
24.089785005771013        37.16714893944136        9.09260411121365
23.813366116611668        37.32542969214116        9.04513894548093
23.814147218716997        36.99188532297745        8.92147184698918
23.815127185300664        39.33015038659458        9.8039942481102
24.090221478752277        39.17043200187591        9.854664588832108
24.365315772203893        39.010713617157236       9.897147998187235
24.09126689594184         39.50281286172043        9.982479382485705
24.36636118939345         39.343094477001756       10.025686499231565
24.367406606583014        39.675475336846276       10.154145467270784
24.088538743263147        38.83584268997025        9.72578000178645
23.81344444981153         38.99556107468892        9.675954977685079
23.811761714322397        38.66097176278326        9.548142319603027
25.185339675071955        39.51936621438255        10.365738392415098
24.913043791305498        39.6821962084853         10.344880222749858
24.640747907539037        39.84502620258805        10.317142392713048
24.911998374115935        39.34981534864078        10.215482443597265
24.639702490349475        39.512645342743525       10.18825378561981
24.638657073159912        39.180264482899005       10.059285645521346
23.813254972564245        37.65939801021553        9.170199100294472
24.089673861723583        37.501117257515745       9.218163923272584
24.36609275088292         37.34283650481595        9.25889467099178
24.089562717676156        37.83508557559012        9.344407511453914
24.365981606835494        37.676804822890325       9.38563791641856
24.36587046278807         38.01077314096471        9.513064937967675
23.81194661118379         38.327658270719084       9.421601598564104
24.088908536985926        38.16921570584189        9.471211594007674
24.088723640124535        38.50252919790607        9.598348483566113
24.365685565926675        38.34408663302888        9.64079799604558
24.365500669065284        38.67740012509306        9.768825682785376
23.81260079187402         37.993528140467305       9.29556560429945
26                        32                       7.8220617526633545
25.726912299412994        32.17290782692359        7.8148557663451115
25.45382459882598         32.34581565384718        7.804209775145109
25.727298191818093        31.83892024188374        7.706672773122676
25.45421049123108         32.01182806880733        7.69569749398382
25.454596383636183        31.677840483767483       7.588788444683223
25.45382459882598         32.67914898718052        7.914164635343887
25.726912299412987        32.50624116025693        7.924398185711085
26                        32.33333333333333        7.931191731196524
25.72691229941299         32.83957449359026        8.035457203402215
26                        32.666666666666664       8.041838308054825
26                        33                       8.154001483238199
25.728888185921974        33.17087457525113        8.147889632630367
25.45777637184395         33.34174915050226        8.138118966330135
25.45580048533497         33.01044906884139        8.025356303953313
25.45777637184395         33.675082483835595       8.25262944753948
25.728888185921974        33.50420790858447        8.261961751055638
26                        33.333333333333336       8.26763523887945
25.728888185921974        33.837541241917805       8.377523683809311
26                        33.66666666666667        8.382758808849216
26                        34.00000000000001        8.499372193147437
25.726368797361445        34.17231991648728        8.49452464076277
25.452737594722887        34.34463983297456        8.485706577002137
25.45525698328342         34.00986115840507        8.36842644873518
24.63695705296528         41.84489701538057        11.07280942083707
24.909035735184233        41.68092467366208        11.104970281363308
25.181114417403183        41.5169523319436         11.129132091238505
24.908366393519714        42.01426047942859        11.22719063237249
25.180445075738668        41.85028813771011        11.252252755362484
25.179775734074152        42.18362394347661        11.373541692539412
24.90951896028775         41.34843595534201        10.981207794043659
24.63744027806879         41.51240829706049        10.950169126217775
24.63792350317231         41.17991957874041        10.826074217306687
26                        42                       11.522360016130717
25.72636879746988         42.17231991641438        11.519706500284839
25.45273759493976         42.34463983282875        11.50991946249753
25.727038139134397        41.83898411064787        11.398422320875596
25.453406936604274        42.01130402706224        11.389548767678248
25.45407627826879         41.677968221295735       11.26734634591147
23.812810420561334        46.66062643147461        12.1738559078036
24.088769169637246        46.501760195963286       12.265541770891199
24.364727918713164        46.34289396045196        12.345269170294767
24.088923153655006        46.83510641317639        12.332474337315414
24.36488190273092         46.676240177665065       12.4149634672229
24.365035886748682        47.00958639487818        12.47896078807487
23.813066264522597        47.327779883342416       12.295881300283302
24.089051075635638        47.1686831391103         12.393734003376483
24.08945912063588         47.50234957514262        12.448911097566896
24.365443931748924        47.34325283091049        12.537272433797275
24.36585197674917         47.676919266942804       12.589060389967653
23.812938342541962        46.994203157408506       12.238011517747186
24.636084753933485        46.17868507857365        12.410710142791881
24.907595573171562        46.01448908057508        12.465851960356014
25.179106392409636        45.85029308257651        12.51107235054752
24.907595573171562        46.347822413908425       12.541005464663913
25.179106392409636        46.183626415909856       12.588629762521201
25.17910639240964         46.516959749243206       12.66076386290684
24.90774955718932         46.68116863112154        12.610756582920834
24.636392721969003        46.84537751299985        12.550155557976769
24.636238737951242        46.51203129578675        12.483281338422382
24.636349209794055        50.84569203699457        12.838711178822095
24.907727801101846        50.68132589311887        12.939384751239409
25.17910639240964         50.51695974924316        13.02875372446708
24.907727801101846        51.01465922645218        12.921279220396936
25.179106392409636        50.85029308257647        13.014175132402825
25.179106392409636        51.18362641590978        12.992651447659984
24.9078489143496          50.34840200358565        12.950414546611363
24.636470323041806        50.512768147461344       12.853233423507533
24.636591436289564        50.179844257928124       12.86072061714561
24.638847271571393        49.8460833629865         12.861628486459384
24.91236058491326         49.68088021370239        12.952261710814886
25.185873898255124        49.515677064418284       13.031571609136108
24.91010474963143         50.014641108644014       12.95489469777431
25.183618062973295        49.8494379593599         13.037745452368725
25.181362227691466        50.18319885430153        13.036806157478978
24.914246305223948        49.347019285684965       12.942542490751354
24.640732991882075        49.51222243496907        12.855509802080011
24.642618712192764        49.178361506951646       12.842128497111911
24.638353026044864        47.17912810506294        12.611927536127071
24.90970986126518         47.014919223184606       12.67541510725327
25.181066696485498        46.85071034130628        12.728308933421522
24.911670165341043        47.34866981524769        12.733856120341265
25.18302700056136         47.184460933369365       12.78963649269165
25.184987304637225        47.51821152543244        12.844746540717509
24.91207821034129         47.682336251280006       12.785346083162985
24.639169116045352        47.84646097712756        12.715205455119165
24.63876107104511         47.512794541095246       12.66682834039919
24.639062683022843        48.18003168145843        12.757085278441142
24.911971777318776        48.01590695561087        12.83031921382875
25.18488087161471         47.8517822297633         12.892812978726843
24.911865344296267        48.34947765994173        12.868635212278392
25.1847744385922          48.18535293409417        12.934222284520217
25.18466800556969         48.518923638425036       12.968974458097634
24.642216747964284        48.8461103649539         12.820911059521698
24.913442376766987        48.68251700168946        12.900459336148188
24.913844340995468        49.01476814368721        12.924965980892418
25.185069969798167        48.85117478042278        12.996770309995604
25.185471934026644        49.183425922420525       13.017636027008503
24.640639715493563        48.513071023206166       12.792422307727252
25.456449024330546        68.34694035301655        7.580249585846253
25.72822451216527         68.17347017650826        7.701793051010521
26                        68                       7.82099923141567
25.72822451216527         68.5068035098416         7.595465854962184
25.999999999999996        68.33333333333333        7.71344723262349
25.999999999999993        68.66666666666666        7.607405157153717
25.72807877613039         67.83998217799092        7.809801387807928
25.456303288295658        68.01345235449918        7.686919130294013
25.456157552260773        67.67996435598182        7.79517538003921
25.455330158999423        66.67834628083989        8.129445547839293
25.727665079499708        66.5058398070866         8.257070699721123
26                        66.33333333333333        8.381689596177091
25.727665079499708        66.83917314041994        8.143008329265491
26                        66.66666666666666        8.266560719936454
26                        67                       8.152883164219832
25.456157552260777        67.3466310226485         7.905028858737932
25.72807877613039         67.17331551132425        8.030282844108019
25.72807877613039         67.50664884465758        7.919275264856836
26                        67.33333333333333        8.040721484416132
26                        67.66666666666666        7.930093506814708
25.455743855630097        67.01248865174419        8.016498549141739
25.456128349423242        69.67858702316232        7.169398772879836
25.72806417471162         69.50596017824783        7.2857332661495455
25.999999999999993        69.33333333333333        7.399893853965335
25.72806417471162         69.83929351158116        7.185518223988968
25.999999999999993        69.66666666666666        7.298471329914045
25.999999999999993        69.99999999999999        7.1986054328525855
25.727376354877578        70.1722967046798         7.086700859466438
25.454752709755155        70.34459340935959        6.9728257768516215
25.4554405295892          70.01159021626097        7.070376813950923
25.45475270975516         70.67792674269293        6.876723413991456
25.727376354877578        70.50563003801312        6.989427123978694
25.999999999999993        70.33333333333331        7.100160324737235
25.727376354877578        70.83896337134647        6.893622986022303
25.999999999999993        70.66666666666666        7.00318481415332
25.999999999999996        71                       6.907678901100728
25.455257148048965        71.34534104397352        6.689001698725568
25.72762857402448         71.17267052198676        6.799211876697045
25.72762857402448         71.50600385532007        6.706241972484445
25.999999999999993        71.33333333333331        6.813568818472363
25.999999999999993        71.66666666666666        6.720836303540721
25.45500492890206         71.01163389333323        6.782150747532889
25.456446279872537        65.34505331233011        8.596108745535192
25.72822313993627         65.17252665616505        8.727851365663618
26                        65                       8.856227506875477
25.72822313993627         65.50585998949839        8.608134546119697
26                        65.33333333333333        8.735528782343959
26                        65.66666666666666        8.616209544365923
25.727299103777334        64.83938173744372        8.848677275506091
25.455522243713602        65.01190839360876        8.7158225212857
25.454598207554664        64.67876347488742        8.836899802168928
26                        62.99999999999999        9.604436238999863
25.727794029125334        63.17074735494524        9.472330194913317
25.455588058250665        63.34149470989048        9.335994788854093
25.72636879746988         62.83898658308105        9.598929710404114
25.454162826595212        63.00973393802629        9.461798681907691
25.45273759493976         62.6779731661621         9.588474976171078
25.45558805825067         63.674828043223826       9.209996864414416
25.727794029125334        63.50408068827858        9.345710721209276
26                        63.33333333333333        9.477195216031403
25.727794029125334        63.837414021611906       9.220057393546872
26                        63.66666666666666        9.350920339104636
26                        64                       9.22561160821945
25.454598207554668        64.34543014155409        8.959572824771314
25.727299103777334        64.17271507077704        9.094478331889764
25.727299103777334        64.50604840411037        8.970975463036865
26                        64.33333333333333        9.1012788931162
26                        64.66666666666666        8.978150859334804
25.455093132902665        64.01012909238895        9.084182602511952
24.63908353417416         60.17581071607574        10.30794524044794
24.909883326570785        60.01232867032043        10.46151174603379
25.18068311896741         59.84884662456512        10.608507068201435
24.911460053128522        60.344215545642484       10.33352763377161
25.18225984552515         60.18073349988718        10.480557507857988
25.183836572082893        60.512620375209245       10.352156470311938
24.91041554819785         60.67928575791616        10.203072964814375
24.636994524312804        60.845951140623086       10.048037215937747
24.63803902924348         60.51088092834941        10.17809580553937
24.635417797755057        61.1807309319677         9.917701762189907
24.908838821640096        61.01406554926078        10.072502983420401
25.182259845525138        60.847400166553854       10.22135196127177
24.907262095082345        61.34884534060539        9.941966222114793
25.180683118967387        61.18217995789847        10.090580672320137
25.17910639240964         61.51695974924309        9.959842603456927
24.63733060061363         61.84560687944708        9.661695095040189
24.908218496511633        61.68128331434508        9.813352949654522
24.908218496511633        62.01461664767844        9.684575137744934
25.179106392409636        61.85029308257644        9.830552316950918
25.179106392409636        62.18362641590979        9.701628794565526
24.636374199184342        61.51316890570739        9.789536483563156
26                        60.99999999999999        10.379259908112985
25.72636879746988         61.17231991641436        10.244875447665823
25.45273759493976         61.34463983282872        10.105069679447045
25.727945524027632        60.837540125069744       10.375925574256533
25.45431432149751         61.0098600414841         10.23596377717406
25.45589104805526         60.67508025013949        10.366891094989498
25.45273759493976         61.67797316616206        9.97517365274534
25.726368797469878        61.50565324974769        10.11498401293484
25.999999999999996        61.33333333333332        10.24937306535289
25.726368797469874        61.838986583081024       9.985206244970694
25.999999999999993        61.66666666666666        10.119599889359689
25.999999999999996        61.99999999999999        9.989940380133156
25.45273759493976         62.34463983282877        9.71687655245091
25.726368797469874        62.17231991641438        9.855832667061712
25.726368797469874        62.50565324974771        9.727089560945153
25.999999999999993        62.33333333333333        9.860855744179814
25.999999999999996        62.66666666666666        9.73235436380216
25.452737594939755        62.01130649949541        9.845841720537846
25.455891048055264        60.341746916806166       10.496616158032577
25.727945524027632        60.17087345840308        10.635188864725865
26                        60                       10.767874590391694
25.727945524027632        60.50420679173641        10.505678434684915
26                        60.33333333333333        10.638578793352927
26                        60.66666666666666        10.50904056592673
25.726368797469892        59.838986583081024       10.763374964903754
25.45431432149752         60.0098600414841         10.62490972689463
25.45273759493978         59.67797316616205        10.752751818553799
25.45273759493978         59.344639832828705       10.880675079308823
25.72636879746989         59.172319916414345       11.018810401426585
25.999999999999993        58.999999999999986       11.150411117695453
25.72636879746989         59.50565324974768        10.891569597351738
25.999999999999993        59.33333333333332        11.023852770300783
25.999999999999996        59.66666666666666        10.896340594532976
25.72636879746989         58.83898658308102        11.14534543154322
25.45273759493978         59.01130649949537        11.007763353056482
25.452737594939776        58.67797316616204        11.13371337811773
25.452737594939784        58.34463983282872        11.258193908344108
25.726368797469895        58.17231991641435        11.39370164496896
26.000000000000004        58                       11.522038167293482
25.72636879746989         58.50565324974768        11.27034773266103
26                        58.33333333333333        11.399810872904055
25.999999999999996        58.66666666666666        11.275935189704638
25.728383158573124        57.837805070292504       11.51618364556373
25.454751956043005        58.010124986706856       11.381771165377536
25.456766317146233        57.675610140585          11.503492743480635
25.456766317146233        57.342276807251665       11.622089035223283
25.728383158573116        57.17113840362583        11.752419717046676
26                        56.99999999999999        11.874957506514145
25.72838315857312         57.50447173695916        11.635508583556204
26                        57.33333333333333        11.759731531275852
26                        57.66666666666666        11.64209175153567
25.72636879746988         56.83898658308105        11.865725262139394
25.454751956042998        57.010124986706884       11.736917375775636
25.45273759493976         56.67797316616211        11.849071339469871
26                        51.00000000000001        13.204087514382891
25.72636879746988         51.17231991641437        13.1344879303728
25.45273759493976         51.34463983282873        13.054519648991487
25.72636879746988         50.83898658308106        13.155759692689593
25.45273759493976         51.01130649949542        13.079389918860402
25.45273759493976         50.677973166162104       13.097315096051009
24.63922005879197         53.17563672427468        12.547395860366175
24.909816155329338        53.01217052448038        12.67070027899988
25.1804122518667          52.84870432468608        12.783336617079485
24.911122014786393        53.34391509992335        12.607263928393127
25.181718111323757        53.18044890012905        12.722943463168551
25.18302397078082         53.51219347557202        12.656527539396288
24.636416128510852        53.84419406036548        12.406098357433958
24.909720049645834        53.67819376796875        12.536557465019268
24.909488203598166        54.01260918210521        12.460472390533612
25.182792124733147        53.84660888970848        12.583314939576915
25.18256027868547         54.18102430384495        12.504772324449988
24.63781809365141         53.509915392320075       12.479624784878313
25.452737594939762        56.34463983282879        11.959381894752685
25.72636879746988         56.172319916414395       12.085201483402056
26.000000000000004        56.00000000000001        12.202454504453854
25.72636879746988         56.50565324974772        11.977094866496587
26                        56.33333333333333        12.09655182592556
26                        56.66666666666666        11.987386159945771
25.728225718621964        55.839010085713          12.19032151897631
25.454594516091838        56.01133000212738        12.066554798797338
25.456451437243913        55.67802017142598        12.17011649839423
25.456451437243913        55.34468683809264        12.269382920262197
25.728225718621957        55.17234341904632        12.387959530949534
26                        55                       12.49756927476956
25.72822571862196         55.50567675237966        12.291208885881387
26                        55.33333333333333        12.403334406501234
26                        55.66666666666667        12.304962816396037
25.727442810879268        54.83847990599381        12.48053224704812
25.455668529501224        55.01082332504012        12.36451161826755
25.454885621758535        54.676959811987615       12.454975720130253
25.452737594939762        51.67797316616206        13.02270098425392
25.72636879746988         51.505653249747695       13.106355184189493
26                        51.33333333333333        13.179640686753679
25.72636879746988         51.83898658308103        13.071497905460657
26                        51.666666666666664       13.148469326578935
26                        52                       13.11057343385888
25.72636879746988         52.17231991641438        13.030013844836525
25.45273759493976         52.34463983282875        12.939058367259872
25.45273759493976         52.011306499495404       12.984174131527876
25.452737594939762        52.67797316616208        12.8873686905035
25.72636879746988         52.5056532497477         12.981923304954238
26                        52.33333333333333        13.066082030850513
25.72636879746988         52.83898658308104        12.927495555828358
26                        52.66666666666666        13.015253418598775
26                        53                       12.958087597103662
25.727674656926943        53.170731158524006       12.867500938757907
25.45534931385388         53.34146231704801        12.766980919522226
25.454043454396817        53.009717741605044       12.830186189943584
25.45534931385388         53.67479565038135        12.697207752509323
25.727674656926936        53.504064491857335       12.801136061427902
26                        53.33333333333333        12.895131009456446
25.72767465692694         53.83739782519068        12.728959662087755
26                        53.666666666666664       12.826362899799086
26                        54                       12.751783268131584
25.454885621758535        54.343626478654286       12.540746042226374
25.727442810879268        54.17181323932714        12.651040566931673
25.727442810879268        54.50514657266048        12.568184891379595
26                        54.33333333333333        12.671842239123654
26                        54.666666666666664       12.58710424133639
25.45511746780621         54.009211064517814       12.621641905021596
26.000000000000004        46.000000000000014       12.75191959792478
25.726368797469885        46.17231991641441        12.73077768738259
25.452737594939762        46.344639832828804       12.700392442376591
25.726368797469885        45.838986583081066       12.653410573981082
25.452737594939762        46.01130649949546        12.625641835482936
25.452737594939762        45.67797316616212        12.545467917001403
25.452737594939762        45.34463983282879        12.460013246209883
25.72636879746988         45.1723199164144         12.483272808902653
26.000000000000004        45.000000000000014       12.49787031506411
25.726368797469885        45.50565324974774        12.570787816604376
26.000000000000004        45.33333333333334        12.587445659676032
26.000000000000004        45.66666666666668        12.672128753963108
25.726368797469895        44.83898658308105        12.391140092040047
25.452737594939773        45.01130649949543        12.369960439194926
25.452737594939784        44.67797316616208        12.275377673133548
25.452737594939784        44.34463983282875        12.176242964853333
25.72636879746989         44.172319916414374       12.193677076213643
26                        44.00000000000001        12.202885392425655
25.726368797469892        44.50565324974771        12.29440462784207
26                        44.33333333333334        12.305205787402514
26                        44.66666666666667        12.403534094948702
25.726368797469892        43.83898658308105        12.089151579151089
25.45273759493978         44.01130649949542        12.073428242929014
25.45273759493978         43.67797316616208        11.966963981463564
25.452737594939762        42.67797316616209        11.628196055624985
25.72636879746988         42.50565324974771        11.638877896173925
26                        42.333333333333336       11.642426214781493
25.72636879746988         42.838986583081045       11.75556550994505
26                        42.66666666666667        11.76000863131436
26                        43.00000000000001        11.875107265729321
25.452737594939784        43.344639832828754       11.857038239423536
25.72636879746989         43.17231991641438        11.8699664615456
25.72636879746989         43.50565324974771        11.981203872782865
26                        43.33333333333334        11.987656346163993
26                        43.66666666666667        12.096915721729403
25.45273759493977         43.01130649949542        11.744017193344611
25.452737594939762        50.344639832828776       13.108214523312352
25.72636879746988         50.17231991641438        13.177271009507823
26                        50                       13.235923183053325
25.72636879746988         50.50565324974772        13.169952495133241
26                        50.33333333333333        13.232185581565618
26                        50.666666666666664       13.221573692008736
25.72862463275171         49.83855902147276        13.177812866854152
25.454993430221588        50.01087893788715        13.112511668491607
25.457249265503417        49.67711804294552        13.109695675548487
25.457249265503417        49.343784709612194       13.099102995646525
25.728624632751703        49.17189235480609        13.156650583990109
25.999999999999996        49                       13.204214374166687
25.728624632751703        49.505225688139426       13.170745793643555
25.999999999999993        49.33333333333333        13.221812113571893
25.999999999999996        49.66666666666666        13.232381716534144
25.72822266852323         48.839641212808345       13.135808781647519
25.456847301274934        49.011533567614435       13.081714303411596
25.45644533704646         48.67928242561669        13.057395476291262
25.45644533704646         48.34594909228336        13.026067075333113
25.72822266852323         48.17297454614168        13.073149941146486
26                        48                       13.1102230555377
25.72822266852323         48.50630787947502        13.107859464805319
25.999999999999996        48.33333333333333        13.148313701897376
25.999999999999993        48.666666666666664       13.179644141440372
25.728329101545743        47.839403841810814       13.031767188435087
25.456551770068973        48.01237838795249        12.987999612188649
25.456658203091482        47.67880768362163        12.943275016828395
25.452737594939762        46.67797316616215        12.769834701327598
25.72636879746988         46.50565324974774        12.802678955350544
26                        46.33333333333334        12.826279874909787
25.72636879746988         46.83898658308107        12.868994344961212
26                        46.66666666666667        12.895054273537292
26                        47.00000000000001        12.958242793807514
25.456658203091486        47.3454743502883         12.89215104496311
25.72832910154574         47.17273717514415        12.929983129326484
25.72832910154574         47.506070508477485       12.984116186767224
26                        47.333333333333336       13.015384936823713
26                        47.66666666666667        13.066045024067146
25.45469789901562         47.011723758225216       12.834101628767685
24.63737004812901         36.1798376791917         8.914197408228956
24.9104977273521          36.015302190039286       8.938933418459845
25.183625406575192        35.85076670088687        8.958473563738835
24.909642265615418        36.34940511527368        9.06302235536824
25.18276994483851         36.18486962612127        9.082572840699191
25.181914483101824        36.518972551355674       9.207657564392058
24.910010953711335        36.68227109648431        9.188315104041044
24.638107424320843        36.84556964161294        9.16337431647299
24.637738736224925        36.51270366040232        9.038329569190244
25.452737594722887        34.67797316630789        8.604552416698791
25.72636879736144         34.50565324982061        8.612933147999653
25.999999999999996        34.333333333333336       8.617343367924663
25.726368797361438        34.83898658315395        8.732690018807642
25.999999999999993        34.66666666666667        8.736662906272878
25.999999999999996        35                       8.85733080819225
25.72816028943729         35.17222125855083        8.85419905091365
25.456320578874582        35.344442517101655       8.846875359353174
25.454529086798736        35.011207841704774       8.725037696446547
25.455991621226858        30.67660344057967        7.27758467912988
25.72799581061343         30.504968386956502       7.290027355006033
26                        30.333333333333332       7.299440820377999
25.72799581061343         30.838301720289834       7.391852985173621
26                        30.666666666666664       7.400919770239291
26                        31                       7.503901157541296
25.454596383636186        31.34450715043415        7.483494656255479
25.727298191818093        31.172253575217074       7.495325452987524
25.727298191818093        31.505586908550406       7.600224399334754
26                        31.33333333333333        7.608405261808064
26                        31.666666666666664       7.714458793515418
25.45529400243152         31.010555295506908       7.37974839559062
24.639101643088644        37.17791674611488        9.289427262711015
24.91100517247913         37.01461820098625        9.31438426664552
25.18290870186962         36.851319655857615       9.333742943362758
24.91199939124693         37.34696530548819        9.441270979124416
25.183902920637422        37.18366676035956        9.460645872208108
25.184897139405223        37.5160138648615         9.588366350927823
24.911888247199506        37.68093362356257        9.569360315436912
24.638879354993787        37.84585338226364        9.54425984445029
24.638990499041213        37.51188506418926        9.416501665519457
24.638012778976442        38.17910898063346        9.672127018115557
24.91102167118216         38.014189221932384       9.69740626839484
25.184030563387875        37.849269463231316       9.716591083178407
24.91015509516481         38.3474448203022         9.825879543341141
25.183163987370527        38.18252506160113        9.845243137417205
25.182297411353186        38.51578065997095        9.974322513644152
24.63764298525366         38.84573596476181        9.92940222036857
24.90997019830342         38.68075831236638        9.955127058854302
24.910984286209676        39.015286830503584       10.085311363394993
25.18331149925944         38.85030917810815        10.104807697573257
25.184325587165695        39.184837696245346       10.235279657163556
24.637827882115047        38.51242247269764        9.800617304910977
24.640676202259034        40.177205791381276       10.445145474448733
24.91297208602549         40.014375797278525       10.473344211002816
25.185267969791948        39.85154580317577        10.494663287185384
24.912900380745487        40.34655538607174        10.601169256658073
25.185196264511944        40.18372539196899        10.622949239357858
25.185124559231944        40.515904980762215       10.750596248932682
24.63926021711523         40.84623712834662        10.700245139793084
24.912192388173587        40.68107105455442        10.729200102428077
24.910855674230664        41.01475350494821        10.855844719827378
25.18378784528902         40.84958743115601        10.878056406217347
25.182451131346102        41.183269881549805       11.004235020319324
24.639968209687126        40.51172145986395        10.573042035336192
25.999999999999996        36.99999999999999        9.605475818838752
25.728299046468408        37.172004621620495       9.604614708069395
25.456598092936815        37.344009243241          9.598911552099157
25.727304827700607        36.83965751711855        9.477174623211909
25.455603874169014        37.011662138739055       9.471331270310476
25.454609655401214        36.67931503423711        9.34456853839638
25.45632057887459         35.67777585043499        8.969693863869782
25.728160289437294        35.50555459188416        8.976558240204037
25.999999999999996        35.333333333333336       8.979230682256471
25.728160289437298        35.8388879252175         9.100119948675655
26                        35.66666666666667        9.102333075501928
26.000000000000004        36.000000000000014       9.226637987928504
25.45460965540122         36.34598170090379        9.218515679324973
25.727304827700614        36.172990850451896       9.224842487170548
25.727304827700607        36.506324183785225       9.350560221142509
26                        36.333333333333336       9.352020596801013
25.999999999999996        36.666666666666664       9.478299873771023
25.4554651171379          36.01187877566939        9.093612048231204
25.45659809293682         37.67734257657433        9.727363188624688
25.728299046468408        37.50533795495383        9.73277835572697
25.999999999999996        37.33333333333333        9.733351477628206
25.72829904646841         37.83867128828717        9.86159074749626
26                        37.666666666666664       9.86187588052954
26.000000000000007        38.00000000000001        9.991049027542532
25.727432470451067        38.17192688665699        9.99074247004961
25.454864940902127        38.34385377331397        9.985166965417005
25.45573151691947         38.01059817494415        9.856051416026686
25.454076278268793        41.3446348879624         11.143002777168585
25.727038139134393        41.1723174439812         11.15034629103688
26                        41                       11.151162632843395
25.727038139134393        41.505650777314536       11.275174907412708
26                        41.33333333333333        11.276476296852106
26                        41.666666666666664       11.400208757947993
25.728374853077316        40.838634993587405       11.024199972765057
25.45541299221171         41.010952437568605       11.017481082573111
25.45674970615463         40.67726998717481        10.89067784479484
25.454864940902127        38.6771871066473         10.114957090681504
25.727432470451063        38.50526021999032        10.120374742236379
26                        38.333333333333336       10.120523446651346
25.727432470451063        38.83859355332365        10.250234332328809
26                        38.66666666666667        10.250225183666041
26                        39                       10.380154238586064
25.72844655835732         39.17312207146085        10.380994923001039
25.456893116714635        39.3462441429217         10.376189640944032
25.45587902880838         39.0117156247845         10.245579977982116
25.456893116714635        39.679577476255034       10.505974541135641
25.728446558357316        39.50645540479418        10.510734744792542
25.999999999999996        39.33333333333333        10.50984898197779
25.728446558357312        39.83978873812752        10.640241963332103
25.999999999999993        39.666666666666664       10.639311122117249
25.999999999999996        40                       10.768540659004548
25.45674970615463         40.34393665384148        10.762650124728747
25.728374853077312        40.171968326920734       10.768631594752684
25.728374853077312        40.50530166025407        10.896931287579653
25.999999999999993        40.33333333333333        10.897112324592394
25.999999999999996        40.666666666666664       11.024652982538676
25.456821411434632        40.01175706504826        10.634631804230962
