# Supplementary material for: Development of three-dimensional forward modeling and observation device for leakage electric field in the process of foundation pit pumping test
Source: PLoS One. 2025 Aug 20;20(8):e0328727. doi: 10.1371/journal.pone.0328727 (PMC12367133; doi:10.1371/journal.pone.0328727)
Supplement: S7 File — This is the data used in Section 4.3.2 “Effect of horizontal position of leakage paths” of the paper. (ZIP) [file pone.0328727.s007.zip]

Archive with 5 entries (4 files):
- 4.3.2/4.3.2_y=50m.dat
- 4.3.2/4.3.2_y=58m.dat
- 4.3.2/4.3.2_y=66m.dat
- 4.3.2/4.3.2_y=72m.dat
- 4.3.2/
