# Supplementary material for: Development of three-dimensional forward modeling and observation device for leakage electric field in the process of foundation pit pumping test
Source: PLoS One. 2025 Aug 20;20(8):e0328727. doi: 10.1371/journal.pone.0328727 (PMC12367133; doi:10.1371/journal.pone.0328727)
Supplement: S7 File — This is the data used in Section 4.3.2 “Effect of horizontal position of leakage paths” of the paper. (ZIP) [file pone.0328727.s007.zip › 4.3.2/4.3.2_y=50m.dat]

X                         Y                        V
25.18461087802492         28.518637303835845       9.05108136745583
25.456407252016614        28.34575820255723        9.062295471978544
25.728203626008302        28.172879101278614       9.07008487213756
25.999999999999996        28                       9.074449567933037
25.456407252016618        28.679091535890564       9.216417544597158
25.728203626008302        28.506212434611946       9.222804382501893
25.999999999999993        28.33333333333333        9.225766516043066
25.72820362600831         28.839545767945282       9.379440453062534
25.999999999999996        28.666666666666664       9.381000024349346
26                        29                       9.540150092851986
25.183763037895062        27.51626540292699        8.606696601717738
25.45584202526338         27.34417693528466        8.62172364172021
25.72792101263169         27.172088467642332       8.63357669440154
26.000000000000004        27                       8.642255759761838
25.455842025263376        27.677510268617993       8.764724714008697
25.72792101263169         27.505421800975665       8.775385667584182
26                        27.333333333333332       8.782872633838634
25.727921012631683        27.838755134308997       8.920642369413768
25.999999999999996        27.666666666666664       8.92693723656235
25.45612463863999         28.01163423558761        8.911647825379992
25.1843282646483          28.184513336866225       8.899228576982512
25.18404565127168         27.850389369896604       8.751100321736484
24.36598361338882         28.010877427069172       8.529071840637728
24.638576754890902        27.846006752355112       8.559007984088284
24.911169896392984        27.68113607764105        8.584882904448268
24.63885936826752         28.18013071932473        8.705095368928628
24.911452509769603        28.01526004461067        8.730128456877825
24.911735123146222        28.349384011580288       8.879098544534697
25.186425384900303        25.515500364687608       7.809776606223152
25.45761692326687         25.34366690979174        7.829550399976459
25.72880846163343         25.171833454895868       7.846565826521813
25.999999999999996        24.999999999999996       7.860822885859096
25.45761692326687         25.67700024312507        7.954672979210006
25.72880846163343         25.5051667882292         7.97088818759565
25.999999999999993        25.33333333333333        7.984345028773335
25.72880846163343         25.838500121562532       8.097724342389512
25.999999999999993        25.66666666666666        8.110380965407545
25.999999999999996        25.999999999999996       8.238930695761558
25.180250595507264        26.517293076537392       8.193939434026953
25.45350039700484         26.34486205102493        8.211921391221878
25.726750198502415        26.17243102551246        8.226918478466738
25.453500397004845        26.678195384358265       8.345285928992837
25.72675019850242         26.505764358845795       8.35931643912683
25.999999999999996        26.33333333333333        8.370362079310706
25.726750198502423        26.83909769217913        8.494724704237768
26                        26.666666666666664       8.504803767310834
25.45555866013585         26.010931147075          8.081938242458458
25.182308858638272        26.183362172587465       8.063167272577422
25.184367121769288        25.849431268637534       7.935112996642803
25.454671211134112        27.011186159821463       8.48190276211647
25.182592223765795        27.18327462746379        8.465906832674085
25.181421409636528        26.85028385200059        8.32832111011048
25.17040482694023         24.539834338087516       7.45009528102466
25.44693655129349         24.359889558725012       7.470372637370496
25.723468275646745        24.179944779362508       7.487938209368073
26                        24                       7.502791997017252
25.446936551293486        24.693222892058344       7.5889978072762325
25.72346827564674         24.51327811269584        7.605952010326109
25.999999999999996        24.333333333333332       7.620194429027503
25.723468275646738        24.846611446029172       7.725907008887729
25.999999999999993        24.666666666666664       7.739538058641507
25.452276737280176        25.01844490092504        7.708220965519727
25.18108519891361         25.190278355820908       7.687776554943713
25.175745012926917        24.865056346954212       7.56788277987754
24.89761017463872         24.69577300560791        7.4195349057252
24.90295036062541         25.020995014474607       7.537705154786718
24.9082905466121          25.346217023341303       7.657981680061363
24.624815522337208        24.8517116731283         7.385742510588756
24.630155708323898        25.176933681994996       7.504295509858801
24.3520208700357          25.007650340648695       7.34871809561544
25.720640573890883        23.849214847934245       7.371777229526315
25.44128114778176         23.69842969586849        7.238474167063747
25.161921721672638        23.547644543802736       7.102882809629494
26                        23.666666666666664       7.387131272688007
25.720640573890876        23.515881514600913       7.256807317418743
25.441281147781755        23.365096362535155       7.124195067177764
25.999999999999996        23.333333333333332       7.272059236331019
25.720640573890876        23.182548181267578       7.142426093283372
25.999999999999996        23                       7.157575887946289
25.44410884953762         24.02915962729675        7.353711193990456
25.167577125184366        24.209104406659254       7.332933374106227
25.1647494234285          23.878374475230995       7.2171958836411525
25.708619599653694        22.83525960588843        7.0205825290741135
25.429260173544574        23.01780778715601        7.0023721798817835
25.149900747435453        23.200355968423587       6.981080599246709
25.41723919930739         22.670519211776863       6.8806355975861
25.13787977319827         22.85306739304444        6.859364693864247
25.125858798961087        22.50577881766529        6.737735093482251
26                        22.666666666666668       7.044061934800601
25.708619599653698        22.501926272555096       6.906515856571898
25.417239199307392        22.337185878443528       6.766016205727358
26                        22.333333333333336       6.929066440120692
25.708619599653698        22.168592939221764       6.790967642535518
26.000000000000004        22                       6.812589403906785
25.29771314672674         21.644516522324757       6.473181477048402
25.531808764484495        21.763011014883173       6.589584664182569
25.765904382242248        21.881505507441588       6.702720639801956
25.24042836413819         21.931603954104936       6.566503387444326
25.474523981895945        22.05009844666335        6.680369120747173
25.183143581549636        22.218691385885116       6.654687926255554
25.274509522413865        77.48200496049026        6.785036256533172
25.516339681609246        77.32133664032685        6.911071062616321
25.758169840804626        77.16066832016341        7.035021082595917
26.000000000000004        77                       7.156886316472101
25.516339681609246        77.65466997366018        6.796076963756081
25.75816984080462         77.49400165349675        6.920581817807769
26                        77.33333333333333        7.043001885756017
25.75816984080462         77.8273349868301         6.803540123569679
26                        77.66666666666666        6.926515025589881
26                        78                       6.8074257359739105
25.36281497285614         78.27691583426476        6.525476919568443
25.333379822708714        78.01194554300659        6.61506346806582
25.303944672561286        77.74697525174842        6.701583247054119
25.575209981904095        78.18461055617651        6.621808279292737
25.545774831756667        77.91964026491834        6.71047600627906
25.787604990952048        78.09230527808825        6.715791218094522
25.05763278129592         78.21649091611025        6.457725859915786
24.752450589735695        78.15606599795575        6.386608918343804
24.447268398175478        78.09564107980124        6.312126094852496
25.02819763114849         77.95152062485208        6.546190515640048
24.72301543958827         77.89109570669757        6.473951681294981
24.998762481001066        77.68655033359391        6.631588401855234
25.158343725063283        75.49173249753561        7.433717626732218
25.438895816708854        75.32782166502375        7.577769128838425
25.719447908354425        75.16391083251187        7.719763801181092
25.999999999999996        75                       7.859701643760104
25.438895816708857        75.66115499835708        7.459177007600059
25.719447908354425        75.4972441658452         7.599814006656826
25.999999999999993        75.33333333333333        7.7383941759500505
25.719447908354425        75.83057749917853        7.481814956993323
25.999999999999996        75.66666666666666        7.619037453000595
26                        76                       7.501631474911956
25.723487178279104        74.83035178653714        7.843038807507629
25.442935086633533        74.99426261904901        7.6995649259545935
25.162382994987958        75.15817345156086        7.5540342146380155
25.446974356558208        74.66070357307426        7.82351228735229
25.166422264912637        74.82461440558612        7.676502366825343
25.17046153483732         74.4910553596114         7.801122083294118
24.37445782989517         27.00877188504813        8.113431223088414
24.643055418432535        26.844945615544553       8.143852521960236
24.9116530069699          26.681119346040973       8.17068859227312
24.644226232561802        27.17793639100775        8.279662111742635
24.912823821099167        27.01411012150417        8.305784225206096
24.913994635228434        27.34710089696737        8.444083904619095
24.641401493726352        27.51197157168143        8.417633931828332
24.368808352224267        27.676842246395488       8.387122735946779
24.371633091059717        27.342807065721807       8.24857586343033
24.91242585433769         28.682452154949694       9.031698663515469
24.640240830650455        28.846267006063538       9.007950131415805
24.368055806963227        29.010081857177386       8.979835771156724
24.63955009945899         28.513198862694132       8.85462538006628
24.367365075771755        28.67701371380798        8.825786387438523
24.366674344580286        28.343945570438574       8.675531743932147
25.184217637565332        29.51902021207086        9.529688948260604
25.456145091710226        29.346013474713907       9.536771952555696
25.728072545855113        29.173006737356953       9.540259000752805
25.456145091710226        29.679346808047242       9.703452528980636
25.728072545855113        29.506340070690285       9.705253441303483
26                        29.333333333333332       9.70345839752835
25.728072545855113        29.83967340402362        9.874597388164316
26                        29.666666666666664       9.871116208514978
26                        30                       10.043123525811762
25.45627617186342         29.01255250530223        9.374491937390998
25.184348717718528        29.18555924265919        9.365947465621502
25.184479797871724        28.852098273247513       9.206411605353262
24.640109750497263        29.17972797547521        9.165389967528117
24.912294774184495        29.01591312436136        9.188083700520231
24.9121636940313          29.349374093773037       9.34867435989608
25.18398743184028         30.514905160869503       10.04563437275793
25.455991621226858        30.343270107246337       10.048677909899915
25.72799581061343         30.17163505362317        10.047840960917878
25.455991621226858        30.67660344057967        10.229443842470383
25.72799581061343         30.504968386956502       10.22658479162746
26                        30.333333333333332       10.219845254660372
25.72799581061343         30.838301720289834       10.410159139095803
26                        30.666666666666664       10.40139750026783
26                        31                       10.587780262634078
25.45606835646854         30.01130845764679        9.873739533721263
25.184064167081964        30.182943511269954       9.869001193154212
25.184140902323648        29.850981861670405       9.697019384988412
24.367526098068616        30.008641398258113       9.466657049603006
24.63975661123419         29.845434336195694       9.492417122430215
24.91198712439976         29.682227274133275       9.513427755316037
24.639679875992506        30.177395985795243       9.662332540880364
24.911910389158077        30.014188923732824       9.68205068290522
24.911833653916393        30.346150573332373       9.855324981932068
24.639933180865725        29.512581155835452       9.326668311889442
24.36770266770015         29.675788217897868       9.299912823941522
24.367879237331685        29.342935037537625       9.13763906445941
23.53954442804661         28.492246256669777       8.40002878881753
23.815024156494015        28.331789980136243       8.448425315446244
24.090503884941416        28.171333703602706       8.491439666052997
23.815714887685484        28.66485812350565        8.595718944120566
24.091194616132885        28.50440184697211        8.6383164320372
24.091885347324354        28.837469990341518       8.788987938233504
25.446974356558215        74.32737023974093        7.948596463756876
25.723487178279107        74.16368511987046        8.094185418241041
26                        74                       8.237888946746558
25.723487178279104        74.4970184532038         7.96733931365546
25.999999999999996        74.33333333333333        8.109280913979978
25.999999999999993        74.66666666666666        7.98321847965118
25.174352536986785        73.50128008385748        8.183425776345066
25.44956835799119         73.33418672257166        8.337911356975917
25.72478417899559         73.16709336128582        8.490480886726312
25.999999999999996        73                       8.641134365596193
25.44956835799119         73.66752005590499        8.204651938891747
25.72478417899559         73.50042669461916        8.355139999251818
25.999999999999993        73.33333333333333        8.503712008731373
25.724784178995595        73.8337600279525         8.222806329025568
25.999999999999996        73.66666666666666        8.369296869114883
25.4482713572747          73.99744514782296        8.075302860715611
25.171758535553806        74.16113026769341        7.925913966427033
25.173055536270294        73.83120517577544        8.053348530777349
23.534108720958894        27.492451143257966       7.978392329215097
23.81422509060432         27.33122472385469        8.028557473727895
24.094341460249744        27.16999830445141        8.073570438352315
23.81140035176887         27.66525990452837        8.164156319660709
24.091516721414294        27.504033485125092       8.208942181489736
24.088691982578844        27.838068665798772       8.347716156801493
23.813212254131443        27.998524942332306       8.304534181000873
23.537732525684035        28.15898121886584        8.2559700291784
23.535920623321466        27.825716181061903       8.115424542644202
24.364064678909855        26.010114535959925       7.720560315771846
24.638184914240007        25.845243145535818       7.753734475390295
24.91230514957015         25.680371755111715       7.783473238874027
24.63612665110899         26.17917404948575        7.8800463789266
24.91024688643914         26.01430265906164        7.909297385851978
24.908188623308128        26.34823356301157        8.03783941834498
24.634170311281952        25.511088413765407       7.627847274400456
24.3600500759518          25.67595980418951        7.594277472604944
24.35603547299375         25.341805072419103       7.470330065886141
24.639591034770763        26.51205983251515        8.010521317688378
24.370993446233395        26.675886102018726       7.979617988472891
24.367529062571624        26.343000318989326       7.84866101936748
23.536755966964648        26.471169444889004       7.580734333848484
23.812525537613052        26.31748447524598        7.631880740887311
24.088295108261452        26.163799505602952       7.678489401528432
23.815989921274824        26.65037025827538        7.760286494247983
24.091759491923224        26.496685288632357       7.8067426300065845
24.095223875584995        26.829571071661753       7.937852123994515
23.815107505939572        26.990797491065035       7.892897883450607
23.534991136294146        27.152023910468312       7.842791463018267
23.535873551629393        26.811596677678658       7.710238797896101
24.0724304892393          25.159426637061536       7.304178599308096
24.076445092197346        25.493581368831943       7.425836819663514
24.080459695155398        25.82773610060235        7.549830476467144
23.792840108442896        25.311202933474373       7.255458700853262
23.796854711400943        25.64535766524478        7.377163171293592
23.51324972764649         25.462979229887214       7.202558400251106
23.528920553858597        26.13510603988841        7.452255276190558
23.521085140752543        25.79904263488781        7.326196631658042
23.804690124506998        25.981421070245382       7.5033117495277315
24.076136462404357        24.81994632706336        7.1854849860674594
23.796546081607953        24.971722623476197       7.137155537336768
23.516955700811547        25.123498919889034       7.084645686458449
23.80025205477301         24.63224231347802        7.020495945620474
23.520661673976605        24.784018609890857       6.968376544466241
23.524367647141666        24.444538299892685       6.853750974274456
24.34876207698486         24.035394293661113       7.00849867794603
24.619815291880784        23.872811043708325       7.042952832101966
24.890868506776712        23.71022779375553        7.07441420932976
24.62264299363665         24.203540975136583       7.157629015312679
24.893696208532575        24.040957725183787       7.188908837940972
24.896523910288437        24.371687656612046       7.304827883005547
24.62372925798693         24.52762632413244        7.2708693713053
24.350934605685417        24.683564991652833       7.2336788397681255
24.349848341335136        24.35947964265697        7.120272367211647
24.073963933703794        24.17177562907164        6.960517491180819
24.075050198054075        24.495860978067498       7.072184846978653
23.79916579042273         24.30815696448216        6.908934923290202
24.442301424593115        23.242875908213932       6.771003409914189
24.670153882715773        22.997176878031052       6.762486971582866
24.89800634083843         22.75147784784817        6.751397532772258
24.682174856952955        23.3444654534102         6.883532580901779
24.910027315075617        23.09876642322732        6.872735137622767
24.922048289312798        23.44605499860647        6.9941590474735476
24.41112164205703         23.507048703362994       6.849741898401126
24.65099507441687         23.60863824855926        6.963029406073408
24.37994185952094         23.771221498512055       6.928906987745127
25.01837230701161         21.67358427472025        6.401881082514512
24.96108752442306         21.960671706500424       6.4937167315172895
24.903802741834507        22.2477591382806         6.580415008935368
24.739031467296478        21.702652027115736       6.328015540322718
24.681746684707928        21.98973945889591        6.4183649279323465
24.45969062758135         21.731719779511224       6.251584850473242
24.32500581074654         21.99929057550615        6.306252812384569
24.54706186787311         22.25731025489084        6.470946834615651
24.76911792499969         22.515329934275528       6.630910860390511
24.19032099391172         22.266861371501076       6.356483437083832
24.4123770510383          22.524881050885764       6.519091404086863
24.055636177076906        22.534432167496004       6.4022767245712515
24.31341300875438         23.006727994641288       6.648711512039804
24.184524592915643        22.770580081068644       6.525802616925491
24.541265466877036        22.761028964458408       6.641097686454898
24.144775899542417        23.297968898324307       6.689424120329378
24.113596117006324        23.562141693473365       6.7674292696943565
24.08241633447024         23.826314488622426       6.845861019916344
23.847250374491715        23.35306188843468        6.604116629515473
23.816070591955626        23.61723468358374        6.681388439758438
23.549724849441013        23.40815487854505        6.515080937472475
24.01588748370368         23.061820984751662       6.565931879254804
23.718361958652977        23.116913974862037       6.479424045240737
23.88699906786494         22.82567307117902        6.44182264094033
23.807618191189178        23.962695824032952       6.794725454215659
23.532820047908114        24.09907715944347        6.739988507389984
23.54127244867456         23.75361601899426        6.627098495122638
24.15457213372142         21.743661392220975       6.157527132272492
24.019887316886603        22.0112321882159         6.209101800513847
23.885202500051786        22.278802984210827       6.256239131543026
23.849453639861487        21.755603004930723       6.058008586712804
23.714768823026667        22.023173800925647       6.106489961284048
23.54433514600155         21.767544617640475       5.953029213794373
25.531808764484495        21.42967768154984        6.447276571694061
25.765904382242248        21.21483884077492        6.385626135551778
26.000000000000007        21                       6.288230168621666
25.76590438224225         21.548172174108252       6.565482953436742
26.000000000000004        21.333333333333332       6.505635711903195
26.000000000000004        21.666666666666664       6.680422123664809
25.19847543115116         21.42967768154984        6.337842211694013
25.099237715575583        21.214838840774917       6.180951278556553
25.000000000000004        20.999999999999996       6.00250867763597
25.432571048908915        21.214838840774917       6.288127218149527
25.333333333333336        20.999999999999996       6.1074261968218115
25.66666666666667         21                       6.2026666938171005
24.919134591436034        21.458745433945325       6.272788913308982
24.6397937517209          21.487813186340816       6.205170467266186
24.81989687586045         21.243906593170404       6.122145076320494
24.30646041838757         21.487813186340816       6.109094699545178
24.153230209193786        21.243906593170408       5.926315764593567
24.000000000000004        21                       5.7032480456184045
24.486563542527122        21.243906593170408       6.023423276722827
24.333333333333336        21                       5.80138730215578
24.666666666666668        20.999999999999996       5.901140846161727
23.848111715333854        21.25584820588016        5.813689877967029
24.001341924527637        21.499754799050564       6.005752897131604
23.6962234306677          21.511696411760315       5.896950267359037
24.344377300171487        75.00787925737654        7.338967291594659
24.619738711726765        74.83560462478816        7.494859348079438
24.89510012328204         74.66332999219978        7.648910945312535
24.615699441802086        75.1691636707629         7.373755552962438
24.891060853357363        74.99688903817452        7.526049189519676
24.887021583432684        75.33044808414925        7.405338998008234
25.16223255284367         76.51866452899942        7.078912967434852
25.441488368562446        76.34577635266629        7.221850611862756
25.720744184281223        76.17288817633315        7.362756781021781
25.44148836856245         76.67910968599962        7.107697560115353
25.720744184281227        76.50622150966647        7.247708774770512
26                        76.33333333333333        7.38568851415693
25.720744184281227        76.8395548429998         7.133688676461076
26                        76.66666666666666        7.2707734613436275
25.44019209263565         76.00346567551168        7.339778893096217
25.16093627691687         76.17635385184482        7.195711353930233
25.159640000990073        75.83404317469021        7.313979573695966
25.478914025085842        77.00022316316323        7.0093851969934455
25.23708386589046         77.16089148332665        6.882996931422207
25.199658209367065        76.83977800616303        6.980955835056083
24.91088100469741         76.6865698763133         6.943990400953705
24.948306661220805        77.0076833534769         6.846759578966865
24.9857323177442          77.32879683064051        6.749526985724863
24.659529456551144        76.85447522362716        6.807180914502192
24.69695511307454         77.17558870079077        6.710676402907197
24.408177908404884        77.02238057094104        6.668484508080479
24.70998527633141         77.53334220374418        6.593579035374276
24.43423823491861         77.73788757684784        6.433442219141513
24.421208071661745        77.38013407389442        6.552228356884156
23.704885397132042        77.46892782211329        6.274987051112565
23.93931623422299         77.32007873838921        6.4084590650341555
24.173747071313933        77.17122965466513        6.539624884023405
23.952346397479854        77.6778322413426         6.291520517327039
24.186777234570798        77.52898315761851        6.423027534571685
24.199807397827662        77.88673666057193        6.303900198573757
23.615185874054276        77.70934184719644        6.16045520765944
23.862646874402085        77.91824626642577        6.176077175831757
24.110107874749897        78.12715068565507        6.187545359036042
23.525486350976507        77.94975587227961        6.042754559125245
23.77294735132432         78.15866029150891        6.05746502925513
23.435786827898742        78.19016989736276        5.9218851055100385
24.869143736838048        76.35610288442001        7.043306103111185
24.576054920832423        76.1935412398406         7.004173432329839
24.282966104826798        76.03097959526119        6.961514955090675
24.86784746091125         76.0137922072654         7.160237509640958
24.574758644905625        75.851230562686          7.121237858894116
24.866551184984452        75.6714815301108         7.278638749441223
24.32390690172326         75.3489127033381         7.211581604433754
24.595229043353854        75.51019711672444        7.246712585098465
24.30343650327503         75.68994614929964        7.0857641589325
24.366440640545523        76.69191357904776        6.765711455237227
24.32470337268616         76.36144658715448        6.863388270907394
24.61779218869178         76.52400823173389        6.905452239159348
25.575209981904095        78.51794388950984        6.4826764697851
25.787604990952048        78.42563861142159        6.58055190184869
26                        78.33333333333333        6.676078912989715
25.787604990952048        78.75897194475492        6.3967155756389165
26                        78.66666666666666        6.496135080041747
26                        79                       6.267594237130114
25.24187664857076         78.51794388950984        6.378111195664405
25.454271657618712        78.75897194475492        6.311696615147786
25.666666666666664        79                       6.202121590268544
25.120938324285376        78.75897194475492        6.215844280619002
25.33333333333333         79                       6.12581556936927
25                        79                       6.038676174432457
24.93669445701054         78.45751897135534        6.313108407490324
24.815756132725156        78.69854702660041        6.15358976392358
24.631512265450315        78.39709405320082        6.244739737396973
24                        79                       5.716416306979753
24.14908946605849         78.69854702660041        5.943721420122745
24.298178932116983        78.39709405320082        6.142291349413677
24.333333333333332        79                       5.813980154840894
24.482422799391824        78.69854702660041        6.043727538044934
24.666666666666664        79                       5.921400110658406
23.811928942632914        78.73005663245425        5.807496687186764
23.623857885265828        78.4601132649085         5.875986286696756
23.961018408691405        78.42860365905466        6.011888615037336
23.48536666538421         75.53279037761158        6.8445202466244135
23.771703543646638        75.35782000419991        7.011664212410565
24.05804042190906         75.18284963078821        7.1764798940672865
23.751233145198405        75.69885345016145        6.886995688190174
24.03757002346083         75.52388307674977        7.050452788376597
24.0170996250126          75.86491652271133        6.925993924345585
24.353119763635917        73.99963019417996        7.711497811070379
24.626864021419543        73.83351349073914        7.8706889127503
24.900608279203162        73.6673967872983         8.027998234508473
24.625567020703052        74.16343858265711        7.744886795820427
24.89931127848667         73.99732187921629        7.9000585532597345
24.898014277770184        74.32724697113424        7.774761553228339
24.622652866214906        74.49952160372263        7.618716603400072
24.347291454659626        74.67179623631101        7.460831194320123
24.35020560914777         74.33571321524548        7.585008034145307
25.181921014347406        72.51891452766279        8.589933128931998
25.45461400956494         72.34594301844186        8.753058022609057
25.727307004782467        72.17297150922091        8.914203642000242
25.999999999999996        71.99999999999999        9.073369987105549
25.45461400956494         72.6792763517752         8.610287939061703
25.727307004782467        72.50630484255426        8.76903812596356
25.999999999999993        72.33333333333331        8.925809038579647
25.727307004782467        72.8396381758876         8.627355017949759
25.999999999999993        72.66666666666666        8.781730498076492
25.452091183778062        73.00673153717342        8.472549713683904
25.176875362773657        73.17382489845924        8.315828358537619
25.179398188560533        72.84636971306102        8.451330809399929
24.361524384388247        72.99889913463831        8.104521303986521
24.63498992770797         72.83890426564648        8.268374435541872
24.908455471027686        72.67890939665463        8.430178377190318
24.632467101921094        73.1663594510447         8.134512883428929
24.905932645240817        73.00636458205287        8.29394644136784
24.90340981945394         73.33381976745109        8.160814374215036
24.629665561670315        73.49993647089192        8.001159141683596
24.355921303886692        73.66605317433275        7.839622129230547
24.358722844137468        73.33247615448552        7.970629960202613
25.184192524134865        69.5178805347435         10.026618930402874
25.456128349423242        69.34525368982901        10.216054380597438
25.72806417471162         69.1726268449145         10.402626303476385
25.999999999999996        69                       10.586334699039744
25.456128349423242        69.67858702316232        10.035716959536899
25.72806417471162         69.50596017824783        10.21926525136926
25.999999999999993        69.33333333333333        10.399950015885919
25.72806417471162         69.83929351158116        10.040766012426843
25.999999999999993        69.66666666666666        10.218427145896891
25.999999999999993        69.99999999999999        10.04176608907271
25.182885722073447        71.51801156596028        9.032552902064488
25.455257148048965        71.34534104397352        9.203493440475153
25.72762857402448         71.17267052198676        9.372284412587009
25.999999999999996        71                       9.538925818400166
25.455257148048965        71.67867437730685        9.049643042738202
25.72762857402448         71.50600385532007        9.21580733505555
25.999999999999993        71.33333333333331        9.379822061074087
25.72762857402448         71.83933718865342        9.06324873775187
25.999999999999993        71.66666666666666        9.2246367839759
25.454935578806953        72.01230869787435        8.899517689838094
25.18224258358942         72.18528020709527        8.733807367638468
25.182564152831432        71.85164588652778        8.881347292015985
25.182129064632736        70.5168901140394         9.50971316193377
25.45475270975516         70.34459340935959        9.689570281367729
25.727376354877578        70.1722967046798         9.866921257080689
25.45475270975516         70.67792674269293        9.523211968556682
25.727376354877578        70.50563003801312        9.697752605787382
25.999999999999993        70.33333333333331        9.869787099297143
25.727376354877578        70.83896337134647        9.532949520712146
25.999999999999993        70.66666666666666        9.702173675739648
25.4554405295892          70.01159021626097        9.860342923889503
25.182816884466778        70.18388692094075        9.677413691631166
25.18350470430082         69.85088372784213        9.849715614454208
25.45500492890206         71.01163389333323        9.361269776539396
25.182633502926542        71.18430441531999        9.187440466067919
25.18238128377964         70.85059726467969        9.346493886024339
24.364781525710782        71.00939216810046        8.968308569985043
24.637230705351435        70.84522481674678        9.151173822377398
24.909679884992087        70.68105746539308        9.331642019693707
24.637482924498336        71.17893196738707        8.994096915309852
24.90993210413899         71.01476461603337        9.171493928205258
24.91018432328589         71.34847176667367        9.015511692669714
25.180736898238973        32.518723480770774       11.222071741934288
25.45382459882598         32.34581565384718        11.212054511043295
25.72691229941299         32.17290782692359        11.197417733178291
26                        32                       11.178161408339173
25.45382459882598         32.67914898718052        11.425551311460854
25.726912299412987        32.50624116025693        11.408214039912519
26                        32.33333333333333        11.386257221390208
25.72691229941299         32.83957449359026        11.624803727607654
26                        32.666666666666664       11.60014641540215
26                        33                       11.819828990374836
22.693669425986005        26.99154377968428        7.407721415823819
22.974698272978888        26.818085668085857       7.4721413288377025
23.255727119971766        26.64462755648743        7.5298123015126635
22.973815857643636        27.15851290087551        7.601023377520786
23.25484470463652         26.985054789277086       7.6590055578780705
23.253962289301263        27.325482022066737       7.791247015317916
25.181894575454272        31.516760725651224       10.60904242796091
25.454596383636186        31.34450715043415        10.606110706738225
25.727298191818093        31.172253575217074       10.599023318296023
25.454596383636186        31.677840483767483       10.80236845175762
25.727298191818093        31.505586908550406       10.79293243888578
26                        31.33333333333333        10.779340758794337
25.727298191818093        31.83892024188374        10.992074778550368
26                        31.666666666666664       10.97613447402937
25.45529400243152         31.010555295506908       10.41517158963877
25.182592194249608        31.18280887072398        10.416028372962053
25.183289813044944        30.84885701579674        10.228225687894401
25.45421049123108         32.01182806880733        11.00434283827913
25.18112279064407         32.184735895730924       11.011991351033695
25.181508683049174        31.850748310691074       10.807648246375974
23.53812075013939         29.492126000392496       8.853118904665578
23.814765769080672        29.331444619320795       8.901315514196465
24.091410788021946        29.170763238249087       8.943554469693513
23.814589199449134        29.664297799681037       9.060348787498118
24.09123421839041         29.50361641860933        9.101972752995739
24.091057648758873        29.836469598969572       9.264861502477277
23.815240328383076        28.99815137141322        8.746507969252086
23.538595309441796        29.158832752484923       8.69807034623694
23.539069868744203        28.82553950457735        8.547040307620996
24.36615015360186         32.010672794131295       10.573735839050682
24.638064960886002        31.846035437971274       10.590926718403598
24.90997976817014         31.681398081811246       10.602695581373691
24.6376790684809          32.180023023011124       10.793433232519005
24.90959387576504         32.015385666851095       10.80325174763893
24.909207983359934        32.349373251890945       11.009545200146821
24.364898837017673        31.011307869718486       9.996962362037392
24.63792836862521         30.84584030010216        10.018306939090206
24.910957900232745        30.68037273048583        10.0345309426637
24.637230749829875        31.179792155029403       10.203967768537389
24.91026028143741         31.01432458541307        10.218657014955568
24.909562662642074        31.348276440340314       10.40799445717856
24.638804122308855        30.511618142948702       9.837850831419988
24.36577459070132         30.677085712565027       9.815256107428558
24.366650344384965        30.34286355541157        9.638487669950376
24.63764785535794         31.512913796500335       10.394770205798848
24.3657330480738          31.677551152660357       10.376123938036315
24.365315942545735        31.34442951118942        10.183866112365237
24.909909989358468        32.68238920405692        11.221759421684407
24.63908308047796         32.84605492734306        11.215712898119406
24.36825617159745         33.0097206506292         11.2039321712394
24.63838107447943         32.51303897517709        11.001490505074953
24.36755416559892         32.676704698463226       10.987701606688134
24.36685215960039         32.34368874629726        10.777636162625264
25.728888185921974        33.17087457525113        11.847017567695508
25.45777637184395         33.34174915050226        11.869466445177244
25.186664557765923        33.51262372575339        11.887175622819706
25.45580048533497         33.01044906884139        11.644313455361738
25.184688671256936        33.181323644092515       11.659083483276575
25.182712784747956        32.850023562431645       11.437382189648234
24.641058966986947        33.17735500900393        11.435906538782769
24.911885875867448        33.01368928571779        11.439511465873034
24.913861762376435        33.34498936737866        11.663654355976167
25.45777637184395         33.675082483835595       12.101844026071081
25.728888185921974        33.50420790858447        12.076125367938564
26                        33.333333333333336       12.045667009967
25.728888185921974        33.837541241917805       12.311680371714967
26                        33.66666666666667        12.277952233092453
26                        34.00000000000001        12.51668465975125
25.179106392084332        34.51695974946183        12.614034604554318
25.45273759472289         34.344639832974565       12.586732942706568
25.726368797361445        34.17231991648728        12.554282961105638
25.452737594722887        34.67797316630789        12.8398340977024
25.72636879736144         34.50565324982061        12.803440002857595
25.999999999999996        34.333333333333336       12.76189758825933
25.726368797361438        34.83898658315395        13.05958648192793
25.999999999999993        34.66666666666667        13.014099954085902
25.999999999999996        35                       13.273291757230739
25.45525698328342         34.00986115840507        12.340813347656079
25.181625780644858        34.182181074892355       12.364798003843788
25.18414516920539         33.84740240032287        12.122511676598862
24.365056861926078        34.0120962555557         11.891952206595667
24.638926093872698        33.845605412288265       11.896819042331455
24.91279532581931         33.679114569020825       11.895226847739488
24.636406705312165        34.18038408685774        12.137706539679627
24.910275937258778        34.01389324359031        12.133338623303123
24.907756548698245        34.34867191815979        12.37840067233253
24.63999253042982         33.5114802106461         11.66292695132567
24.366123298483203        33.67797105391353        11.65574051634736
24.367189735040327        33.343845852271365       11.426400504561823
25.184897139405223        37.5160138648615         15.204359678450098
25.456598092936815        37.344009243241          15.136830073090145
25.728299046468404        37.172004621620495       15.0630763504142
25.999999999999996        36.99999999999999        14.983098510422485
25.45659809293682         37.67734257657433        15.460200784074212
25.728299046468408        37.50533795495383        15.380664449083412
25.999999999999996        37.33333333333333        15.29490399677667
25.72829904646841         37.83867128828717        15.70599781653462
26                        37.666666666666664       15.614454751913025
26.000000000000007        38.00000000000001        15.941750775831316
25.182297411353186        38.51578065997095        16.21479679375778
25.454864940902127        38.34385377331397        16.130597843914195
25.727432470451063        38.17192688665699        16.039582504605377
25.454864940902127        38.6771871066473         16.47873195106915
25.727432470451063        38.50526021999032        16.38131896412741
26                        38.333333333333336       16.277089587720535
25.727432470451063        38.83859355332365        16.730796458808847
26                        38.66666666666667        16.62016943476917
26                        39                       16.97099031697698
25.45573151691947         38.01059817494415        15.79114740434195
25.183163987370527        38.18252506160113        15.86948060268421
25.184030563387875        37.849269463231316       15.532668230914872
25.185339675071955        39.51936621438255        17.306954231669412
25.45689311671464         39.346244142921705       17.202193236829636
25.72844655835732         39.17312207146085        17.09020526526553
25.456893116714635        39.679577476255034       17.574335481585358
25.728446558357316        39.50645540479418        17.455255382990288
25.999999999999996        39.33333333333333        17.32894830767083
25.728446558357312        39.83978873812752        17.827503143502323
25.999999999999993        39.666666666666664       17.69410394115207
25.999999999999996        40                       18.066457217420247
25.45587902880838         39.0117156247845         16.836312540238183
25.184325587165695        39.184837696245346       16.934601644943466
25.18331149925944         38.85030917810815        16.570549165639605
23.53350542597574         30.489725653889234       9.34227017285267
23.811512316673365        30.32936423534553        9.390097677099732
24.08951920737099         30.16900281680182        9.43155996934988
23.81063656298972         30.66358639249899        9.563453445992153
24.088643453687343        30.503224973955277       9.604153163969638
24.087767700003695        30.83744713110874        9.781684175720429
23.81305075806125         29.99683101751328        9.222931186765242
23.535043867363623        30.157192436056988       9.174635659056237
23.536582308751505        29.824659218224742       9.011585236327225
22.697679910158982        29.977384556049174       8.659286223762251
22.97782685681912         29.815631704163618       8.732361187518453
23.257973803479256        29.653878852278055       8.796972081152877
22.976288415431235        30.148164921995864       8.890859906930421
23.256435362091374        29.9864120701103         8.955454606689711
23.254896920703487        30.318945287942547       9.118521223293858
23.259285894771594        29.321365159165545       8.642461397572454
22.979138948111455        29.4831180110511         8.578486069959109
22.698992001451316        29.64487086293666        8.506046672223764
22.980451039403793        29.150604317938587       8.428547036076234
22.700304092743657        29.312357169824146       8.356743204362024
22.701616184035995        28.979843476711633       8.211375820176924
22.9809255987062          28.817311070031018       8.281809916251564
23.260235013376406        28.6547786633504         8.344694239131732
23.259760454073998        28.98807191125797        8.49156855844591
23.26006176962436         28.32396882407094        8.202257725511327
22.980752354954156        28.48650123075155        8.139758178713146
22.701442940283947        28.64903363743217        8.069708858720542
22.980579111202108        28.15569139147209        8.001085646274694
22.701269696531902        28.318223798152708       7.93142110236424
22.701096452779854        27.987413958873248       7.796512551107685
23.256437964899217        27.657438748463065       7.924932285412112
22.978767208839535        27.822426353668156       7.864305692709733
22.976291533241586        27.490469627271832       7.73124751346363
22.698620777181905        27.655457232476923       7.664081462710063
22.696145101583955        27.3235005060806         7.534484417615477
23.25824986726179         27.990703786266998       8.061838368909061
23.51936228264098         73.50503653306095        7.581538806833252
23.800082983223405        73.33632406692007        7.758121202816014
24.080803683805826        73.16761160077918        7.932448701867169
23.797281442972626        73.66990108676728        7.629461059741232
24.078002143555047        73.50118862062641        7.801172958437796
24.07520060330427         73.83476564047362        7.6727807278203475
25.18467353649581         68.52041052952481        10.586458787522515
25.456449024330546        68.34694035301655        10.786525343375116
25.72822451216527         68.17347017650826        10.98331547155936
26                        68                       11.176829172075244
25.456449024330542        68.68027368634988        10.590689153317188
25.72822451216527         68.5068035098416         10.784256509355595
25.999999999999996        68.33333333333333        10.974547437725422
25.72822451216527         68.84013684317495        10.590647790489605
25.999999999999993        68.66666666666666        10.777715946713625
25.456288686876892        69.01276368808944        10.400790340554897
25.18435286158851         69.18539053300393        10.208069363304652
25.18451319904216         68.85290053126437        10.394682649011125
24.368476962563502        69.00931581156553        9.985222302011373
24.640542487207608        68.84634738421863        10.188740438742627
24.91260801185171         68.68337895687172        10.3891526005796
24.640382149753957        69.17883738595819        10.004080541552238
24.91244767439806         69.01586895861128        10.200934582728795
24.91228733694441         69.34835896035084        10.017879417682767
25.184236328391158        67.51994653397274        11.196805810211627
25.456157552260777        67.3466310226485         11.407778590206744
25.72807877613039         67.17331551132425        11.614913778407882
26                        67                       11.818211374815155
25.456157552260777        67.67996435598184        11.194737222098816
25.72807877613039         67.50664884465758        11.398554458177463
26                        67.33333333333333        11.598534102462382
25.72807877613039         67.83998217799092        11.188078342720047
26                        67.66666666666666        11.38474003488234
25.456303288295658        68.01345235449918        10.987754191306909
25.184527800460927        68.18692253100745        10.7841536122253
25.184382064426043        67.8534345324901         10.98760261978828
23.256428303400327        26.308025116893532       7.4046029892688985
22.975399456407445        26.481483228491957       7.3473837849002805
22.694370609414563        26.654941340090378       7.283415640192578
22.976100639836005        26.144880788898057       7.225517544505291
22.695071792843123        26.318338900496478       7.162001168103931
22.695772976271684        25.981736460902578       7.043477999557659
22.968265226729955        25.80881738389746        7.102367480965164
23.24075747718822         25.635898306892337       7.1553942811962585
23.248592890294276        25.971961711892934       7.278788428669872
23.23638577244112         25.302602525267655       7.036147564614411
22.963893521982854        25.475521602272778       6.983858817070034
22.691401271524583        25.648440679277897       6.925707388349357
22.95952181723575         25.142225820648093       6.86678794649781
22.687029566777483        25.315144897653216       6.8093745704638495
22.682657862030382        24.98184911602854        6.694479545901301
22.96322779040081         24.80274551064992        6.753105405622971
23.24379771877124         24.6236419052713         6.806195881747337
23.24009174560618         24.96312221526948        6.920349937280678
23.24715668658483         24.287431677999393       6.694315926825966
22.966586758214405        24.46653528337801        6.641886731394056
22.68601682984397         24.645638888756626       6.583922152364844
22.969945726027994        24.130325056106102       6.532031992427003
22.68937579765757         24.309428661484716       6.4747286940903015
22.69273476547116         23.97321843421281        6.366899171077729
22.978398126794445        23.784863915656892       6.420935030595728
23.26406148811773         23.596509397100974       6.470328952727403
23.25560908735128         23.941970537550183       6.581886212468052
23.36289009733437         21.51169641176032        5.786170275382439
23.181445048667182        21.255848205880156       5.576103319963041
23                        20.999999999999996       5.32282834753632
23.514778382000518        21.255848205880156       5.697561095747104
23.333333333333332        20.999999999999996       5.454963907127626
23.666666666666664        21                       5.581770473155154
23.29314703654944         22.512689505262312       6.120227093576734
23.37687640636681         22.264307876055035       6.06677067109944
23.46060577618418         22.015926246847755       6.0110380445053195
23.547310083391928        22.519937059340208       6.217113624200883
23.631039453209297        22.271555430132928       6.162939894800907
23.801473130234417        22.527184613418108       6.311130167865684
23.378672974179963        22.811177963023226       6.252794631212031
23.632836021022452        22.818425517101122       6.34874362955584
23.464198911810488        23.109666420784137       6.384412579177296
22.66266935625385         23.63921840468147        6.245084120059662
22.632603947036536        23.305218375150126       6.122985797393943
22.60253853781922         22.971218345618784       6.000604203080407
22.94833271757713         23.45086388612555        6.2991053403565935
22.918267308359816        23.116863856594208       6.176992378469807
23.233996078900415        23.262509367569628       6.348484623267089
23.06294420363937         22.665532452047803       6.083470965704679
23.14847014126989         22.964020909808717       6.216452589320872
22.832741370729295        22.818375398833293       6.043596668872551
22.839696720806877        21.299782138772137       5.44567693151367
23.021141769474063        21.555630344652293       5.664744674242466
23.202586818141242        21.81147855053245        5.840604399963965
22.679393441613755        21.59956427754427        5.536059962361924
22.860838490280937        21.85541248342443        5.720920475392794
22.519090162420632        21.89934641631641        5.59397744008097
23.035128078506503        22.30824180894701        5.950293669439058
22.777109120463567        22.10379411263171        5.774877118273934
23.118857448323872        22.05986017973973        5.896587136759897
22.80492524559643         22.4610847557325         5.91163420622786
22.574722412686356        22.61392770251799        5.8698565740565325
22.546906287553494        22.256637059417198       5.734314319723426
21.866025403784416        24.499999999999996       6.151183240939534
22.14159519101333         24.3244061447376         6.232178701103893
22.417164978242248        24.148812289475206       6.30408401115007
22.13823622319974         24.66061637200951        6.3392431549904416
22.41380601042865         24.485022516747115       6.411530999599548
22.41044704261506         24.82123274401902        6.52034192331105
22.666666666666668        21                       5.1880943252527905
22.506363387473545        21.299782138772137       5.313076436334951
22.34606010828042         21.59956427754427        5.405592994287904
22.333333333333336        21                       5.0325659563903535
22.17303005414021         21.299782138772137       5.159681594577102
22                        21                       4.856243240948675
23.51215707387164         74.51960215863122        7.207164599606505
23.792477970459736        74.3462781704808         7.377291277937271
24.072798867047823        74.17295418233039        7.54540234842524
23.78956381597159         74.68236119154633        7.2551963420686185
24.06988471255968         74.5090372033959         7.421109992028363
24.06697055807154         74.84512022446143        7.299130572731374
23.780633679809114        75.02009059787311        7.13255223316595
23.494296801546685        75.19506097128479        6.963645609471122
23.503226937709165        74.857331564958          7.084527060465144
23.79487970671618         74.00808962862405        7.502107964410808
23.514558810128086        74.18141361677445        7.329419593158606
23.51696054638453         73.8432250749177         7.454210995567485
24.005358941719535        76.2050871830564         6.806418476919046
24.047096209578893        76.53555417494968        6.709539161703311
24.088833477438254        76.86602116684296        6.6131097150010785
23.727751778612266        76.3791947708516         6.648868329309863
23.769489046471627        76.70966176274487        6.553236383062089
23.450144615505           76.5533023586468         6.488864512263403
23.619971803256362        77.16371933429113        6.347334216454494
23.53505820938068         76.85851084646896        6.418626703504811
23.85440264034731         77.01487025056704        6.48137506319397
23.739492461905336        76.03902411050652        6.767524482417352
23.46188529879807         76.21313169830172        6.606601371051676
23.47362598209114         75.87296103795666        6.725153282505392
22.657893495519495        75.95212482151759        6.375061356443832
22.9337178854744          75.81234667354892        6.534313220091027
23.209542275429307        75.67256852558025        6.690799516817961
22.92197720218133         76.152517333894          6.417278491416352
23.197801592136237        76.01273918592533        6.572598670421155
23.186060908843167        76.35290984627039        6.455212876689432
23.451461646642176        77.45184352178836        6.188097297575784
23.36176212356441         77.69225754687152        6.072212021688119
23.27206260048664         77.93267157195467        5.953157940719552
23.198037896152307        77.43475922146342        6.098135527693467
23.10833837307454         77.67517324654659        5.980896819371541
22.94461414566244         77.4176749211385         6.005101741466112
23.366548052766497        77.14663503396619        6.259285127986989
23.113124302276628        77.12955073364127        6.168164023174224
23.281634458890814        76.84142654614404        6.329418280106664
22.574628893016158        76.72942862922116        6.085237712488584
22.60238376051727         76.47032735998664        6.182172104846261
22.630138628018383        76.2112260907521         6.27877998616464
22.866467467179106        76.67071987236304        6.2239204058271955
22.89422233468022         76.41161860312852        6.320762704141368
23.15830604134205         76.61201111550493        6.358462672418765
22.69795731056492         76.95884405986027        6.060463208614362
22.98979588472787         76.90013530300216        6.197010957733936
22.82128572811368         77.18825949049939        6.033751218273685
23.129085692998146        78.21714170128995        5.794396524830455
22.82238455809755         78.24411350521711        5.661467547512046
22.515683423196954        78.2710853091443         5.523098173554982
22.965361465586046        77.95964337588185        5.824364300944876
22.65866033068545         77.98661517980904        5.6901302645315415
22.801637238173946        77.70214505047376        5.850798120501937
23.290524551932496        78.46011326490851        5.759441694243332
23.47859560929958         78.73005663245425        5.677441186515833
23.666666666666664        79                       5.572849898091483
23.145262275966246        78.73005663245425        5.543262485892733
23.33333333333333         79                       5.425160289251015
22.999999999999996        79                       5.273347480458183
22.83856114106565         78.75702843638143        5.388905362735945
22.6771222821313          78.51405687276286        5.472155593768193
22.9838234170319          78.48708506883568        5.618518842325119
22.6611143568661          75.62904229732526        6.481940723626182
22.664335218212706        75.30595977313293        6.589607836880326
22.667556079559315        74.9828772489406         6.698062696206045
22.936938746821006        75.48926414935659        6.642902685099442
22.940159608167612        75.16618162516426        6.752279896179486
23.212763136775912        75.34948600138792        6.801099079652332
22.94908974433009         74.82845221883747        6.870732473398553
23.230623409100865        74.67402718873434        7.04043310786539
23.22169327293839         75.01175659506113        6.919888049685149
24.365083876207677        72.0084808451798         8.519374597513597
24.637684491496266        71.84499108543997        8.692524715961891
24.910285106784855        71.68150132570011        8.863584150812205
24.637362922254255        72.17862540600747        8.546833275840358
24.909963537542843        72.01513564626762        8.715135625727271
24.909641968300832        72.34876996683514        8.570352786313183
24.6375837079973          71.51196152641351        8.841376040054486
24.36498309270871         71.67545128615336        8.66514970384128
24.364882309209744        71.3424217271269         8.814794361331762
24.636176424981112        72.50876483582697        8.405952300587996
24.36271088166139         72.6687597048188         8.239502624955875
24.36389737893453         72.3386202749993         8.377787056131549
23.549948660592715        72.49997223290657        7.987188735538777
23.821660399131037        72.33614177033098        8.166765269387971
24.093372137669355        72.1723113077554         8.344160556712895
23.820473901857895        72.66628120015048        8.031046029825319
24.092185640396213        72.50245073757489        8.205507166240487
24.09099914312307         72.83259016739439        8.070156885974567
23.81027844254065         73.00130263353527        7.8930396648730135
23.52955774195822         73.17001509967615        7.713667546840016
23.539753201275467        72.83499366629135        7.848884189741895
23.530571578016772        71.4942160107832         8.40160543002915
23.808641560581442        71.3326080632223         8.593097136198157
24.08671154314611         71.17100011566137        8.78199818285014
23.808742344080407        71.66563762224874        8.446261236039067
24.086812326645074        71.50402967468783        8.631823128443967
24.08691311014404         71.83705923371427        8.485517625200567
23.81520137160572         72.00088969628986        8.304788265963998
23.5434896330674          72.16472015886545        8.1218776602031
23.537030605542085        71.82946808482433        8.260016558366521
24.36455395773964         70.00926835383545        9.455167046846055
24.637766813204717        69.84547241413813        9.648335211148119
24.91097966866979         69.68167647444082        9.838819172333661
24.637078993370675        70.17847560723678        9.477991692141764
24.910291848835747        70.01467966753944        9.665195754856288
24.909604029001706        70.34768286063809        9.496173730504399
24.639074481479334        69.51215490004816        9.823737522746994
24.365861626014258        69.67595083974547        9.626911424695088
24.36716929428888         69.3426333256555         9.803596509750212
24.637154849361053        70.51185021199177        9.312399602928064
24.3647056697204          70.67601756334545        9.126228420275375
24.36462981373002         70.34264295859046        9.288514579229101
23.528350290004386        70.49632004747913        8.853063017774288
23.807084845916137        70.33396948293124        9.056718387751582
24.08581940182789         70.17161891838334        9.257419730775467
23.80716070190652         70.66734408768625        8.897405488489717
24.08589525781827         70.50499352313835        9.094437047336115
24.085971113808647        70.83836812789335        8.935820672560041
23.80790113124398         70.99997607545427        8.743348676057247
23.52983114867931         71.16158402301518        8.548286020037374
23.52909071934185         70.82895203524716        8.698771882619084
23.540147277656228        69.50355269063358        9.34721343611501
23.81625717262532         69.33880706427757        9.563140080524615
24.09236706759441         69.17406143792155        9.775809702490054
23.8149495043507          69.67212457836754        9.38951139061545
24.09105939931979         69.50737895201152        9.598182461404807
24.08975173104517         69.84069646610149        9.425495927525818
23.81101717513342         70.00304703064938        9.220835296521164
23.532282619221668        70.16539759519728        9.013220638563043
23.536214948438946        69.83447514291542        9.177937444676616
23.234487176051115        74.34087124340624        7.15958520672797
22.952953511280338        74.49529627350935        6.987496475254486
22.67141984650956         74.64972130361248        6.812438601055279
22.956817278230588        74.16214032818124        7.106017437304729
22.67528361345981         74.31656535828436        6.928571466098765
22.67914738041006         73.98340941295626        7.046461291336835
22.959219014487033        73.8239517863245         7.227932092137502
23.23929064856401         73.66449415969272        7.406291263969678
23.23688891230756         74.00268270154947        7.2816700309204085
23.245903397118834        73.33690872297032        7.531518238394773
22.96583176304186         73.4963663496021         7.35050147082282
22.685760128964887        73.65582397623386        7.166373074282432
22.972444511596684        73.1687809128797         7.47528745656202
22.692372877519713        73.32823853951146        7.288501464281797
22.69898562607454         73.00065310278907        7.412846461334875
22.98263997091393         72.83375947949492        7.607337001749213
23.26629431575332         72.66686585620074        7.798784426483957
23.256098856436076        73.00188728958554        7.663607380991781
25.728374853077312        40.17196832692074        18.206604243214244
25.456749706154625        40.34393665384148        18.338647591816443
25.185124559231944        40.515904980762215       18.462587263227295
25.456821411434632        40.01175706504826        17.952558870286634
25.185196264511944        40.18372539196899        18.06951091987954
25.185267969791948        39.85154580317577        17.684299909360377
22.41044704261506         25.154566077352357       6.629624725945437
22.13823622319974         25.32728303867617        6.555548323230758
21.866025403784416        25.499999999999993       6.472250337757262
22.138236223199737        24.993949705342843       6.4481328480424125
21.866025403784416        25.166666666666657       6.366702190015182
21.866025403784416        24.833333333333325       6.259679824409256
22.14260792794684         25.660578820300856       6.668278741930761
22.414818747362162        25.487861858977038       6.743437447576741
22.419190452109262        25.82115764060172        6.858687962531005
22.419190452109262        26.15449097393505        6.974467419268213
22.14260792794684         26.32724548696752        6.894596046404371
21.866025403784416        26.49999999999999        6.8038638809663015
22.142607927946838        25.993912153634188       6.779962563240698
21.866025403784416        26.166666666666654       6.690376371376105
21.866025403784416        25.83333333333332        6.579838523639815
22.14190674451828         26.66384792656142        7.011281397086135
22.418489268680702        26.49109341352895        7.0920716788820926
22.41778808525214         26.827695853122847       7.212567242038568
22.417788085252145        27.161029186456172       7.335574401680056
22.14190674451828         27.33051459322806        7.253617623082485
21.866025403784416        27.499999999999954       7.16185108003122
22.14190674451828         26.997181259894738       7.131588357536918
21.866025403784416        27.16666666666663        7.040799708581572
21.866025403784416        26.833333333333307       6.9214706422266
22.14438242011623         27.662471319624387       7.3800386452188125
22.42026376085009         27.49298591285249        7.462166413643853
22.42273943644804         27.824942639248817       7.591592468910967
23.538500923572737        32.4875873761578         10.465511044286558
23.814384000249113        32.32861584881563        10.50906119392174
24.090267076925485        32.16964432147346        10.545136125509762
23.815086006247643        32.661631800981596       10.715635825160966
24.09096908292402         32.50266027363943        10.750373602916667
24.091671088922546        32.8356762258054         10.961776200811855
23.540209688765408        33.488549027941254       11.107060306551139
23.816225183042757        33.32893956883724        11.147556139229335
24.092240677320106        33.16933010973322        11.17984676079207
23.815158746485633        33.66306477047941        11.373463522216046
24.09117424076298         33.50345531137538        11.404034618946776
24.090107804205857        33.83758051301755        11.635094155564257
23.8156555946452          32.99528568490942        10.928346238302542
23.53964010036785         33.15489514401344        10.886711064677653
23.539070511970294        32.821241260085614       10.672861310589553
23.539541871057043        31.486684659576817       9.879900428446762
23.814660859710585        31.32822572962404        9.92562353077356
24.08977984836413         31.169766799671265       9.964644175303787
23.81507796523865         31.661347371094976       10.114522820722655
24.090196953892193        31.5028884411422         10.152545695442289
24.090614059420254        31.836010082613136       10.345801290924019
23.81264871135015         30.995906061061515       9.741983242386963
23.537529722696608        31.154364991014287       9.695579851256873
23.535517574336172        30.82204532245176        9.51636976605877
23.814730982743882        31.9949816099553         10.308887956700516
23.538847906067506        32.153953137297464       10.264499404429909
23.539194888562275        31.82031889843714        10.069295865816626
23.256283452808823        30.652817521382076       9.288660118276255
22.979061479641903        30.815909388874914       9.225895091246842
22.701839506474982        30.979001256367752       9.153975091764272
22.97767494753657         30.482037155435386       9.056021427004776
22.700452974369647        30.645129022928224       8.984366658262532
22.699066442264314        30.3112567894887         8.819470368928563
22.98107362800234         31.14822905743744        9.40051536812877
23.258295601169255        30.9851371899446         9.463020053320323
23.26030774952969         31.31745685850713        9.64249048035634
24.08971354791473         34.16998231324018        11.872206963560494
23.81437023390338         34.32786837092466        11.843717178187077
23.539026919892027        34.48575442860914        11.806482850475303
23.814764490194506        33.995466570702035       11.605043060987981
23.539421176183154        34.153352628386514       11.566247424073515
23.53981543247428         33.82095082816388        11.333106576098718
25.18448086831188         35.516663775652475       13.40787376112179
25.456320578874585        35.344442517101655       13.368471361637894
25.72816028943729         35.17222125855083        13.323610693674194
25.45632057887459         35.67777585043499        13.643837566259462
25.728160289437294        35.50555459188416        13.594563770664047
25.999999999999996        35.333333333333336       13.539831706588934
25.728160289437298        35.8388879252175         13.872705849463355
26                        35.66666666666667        13.813560657756584
26.000000000000004        36.000000000000014       14.09447861073369
25.454529086798736        35.011207841704774       13.100448269211023
25.182689376236027        35.183429100255594       13.135851788014307
25.180897884160178        34.850194424858714       12.871238735825134
24.36752004927866         35.00873170983239        12.642465922446908
24.638048830213886        34.84480772304221        12.639906576344913
24.908577611149106        34.68088373625202        12.630429470380696
24.639840322289736        35.17804239843909        12.903590531069948
24.910369103224955        35.0141184116489         12.890873513378706
24.912160595300804        35.34735308704578        13.158726477294909
24.637227767763022        34.512595904949976       12.385121632194888
24.3666989868278          34.676519891740156       12.384924832195079
24.36587792437694         34.34430807364792        12.134753593577852
23.81519129635424         34.660080189016895       12.090708096961205
24.090534610365587        34.50219413133241        12.117103116438651
24.091355672816448        34.834405949424635       12.369369120951795
25.181914483101824        36.518972551355674       14.27079867251492
25.45460965540122         36.34598170090379        14.217691749858014
25.727304827700614        36.172990850451896       14.158918395930993
25.454609655401217        36.67931503423711        14.516604342921166
25.727304827700607        36.506324183785225       14.452611556577638
26                        36.333333333333336       14.382952338963882
25.727304827700607        36.83965751711855        14.754037622223633
25.999999999999996        36.666666666666664       14.679158972193369
25.4554651171379          36.01187877566939        13.926747952558049
25.18276994483851         36.18486962612127        13.97512362438257
25.183625406575192        35.85076670088687        13.687481987251545
25.455603874169014        37.011662138739055       14.822574425677947
25.183902920637422        37.18366676035956        14.88488711181627
25.18290870186962         36.851319655857615       14.573700109837858
24.36620389493035         37.00886818674157        14.358927765490579
24.638107424320843        36.84556964161294        14.33786990284
24.910010953711335        36.68227109648431        14.30849353851465
24.639101643088644        37.17791674611488        14.64970973924264
24.91100517247913         37.01461820098625        14.61586417537758
24.91199939124693         37.34696530548819        14.931520376895868
24.36587046278807         38.01077314096471        15.335894726040744
24.63887935499379         37.84585338226364        15.301157225582191
24.911888247199506        37.68093362356257        15.25731220971868
24.638012778976442        38.17910898063346        15.639641750595414
24.91102167118216         38.014189221932384       15.59070874845768
24.91015509516481         38.3474448203022         15.93260910650124
24.638990499041213        37.51188506418926        14.970902492529335
24.365981606835494        37.676804822890325       15.001177092757509
24.36609275088292         37.34283650481595        14.675521439240825
24.365315772203893        39.010713617157236       16.391928515060616
24.63764298525366         38.84573596476181        16.342804569758876
24.90997019830342         38.68075831236638        16.283760662657947
24.638657073159916        39.180264482899005       16.710183287324185
24.910984286209676        39.015286830503584       16.64532620738149
24.91199837411593         39.349815348640774       17.015191859527057
24.637827882115047        38.51242247269764        15.986658021864248
24.365500669065284        38.67740012509306        16.03078697542813
24.365685565926675        38.34408663302888        15.678775712421428
25.456749706154632        40.67726998717481        18.732906787620077
25.728374853077312        40.50530166025407        18.59330894355088
25.999999999999993        40.33333333333333        18.445607422290056
25.728374853077312        40.838634993587405       18.98645897578824
25.999999999999996        40.666666666666664       18.831202959060363
26                        41                       19.223243827731277
24.368452023772576        40.0078561966908         17.52662028571511
24.640747907539037        39.84502620258806        17.46441108476455
24.913043791305494        39.6821962084853         17.391189066749334
24.640676202259034        40.177205791381276       17.854357130314735
24.91297208602549         40.014375797278525       17.77483492836994
24.912900380745487        40.34655538607174        18.166346122818688
24.639702490349475        39.512645342743525       17.08282563206205
24.367406606583014        39.675475336846276       17.139446587532557
24.36636118939345         39.343094477001756       16.761215997314473
21.866025403784416        30.499999999999975       8.380723447684057
22.14324357257594         30.325794852016376       8.491341779686028
22.42046174136746         30.151589704032773       8.584196038378739
22.144630104681273        30.6596670854559         8.65034120191876
22.421848273472794        30.485461937472298       8.743787822078373
22.423234805578126        30.819334170911823       8.908091749945498
22.42046174136746         29.81825637069946        8.428222222599494
22.143243572575937        29.99246151868305        8.338389039695905
21.866025403784416        30.16666666666665        8.230791783483056
22.14324357257594         29.659128185349736       8.188081246895162
21.866025403784416        29.833333333333332       8.083505066471552
21.866025403784416        29.500000000000014       7.93886329664904
22.144555663868275        29.326614492237223       8.043242650975355
22.423085923952137        29.153228984474428       8.134080158817888
22.421773832659795        29.48574267758694        8.279183148870317
22.423085923952137        28.819895651141096       7.992885849067728
22.144555663868275        28.99328115890389        7.902113841504556
21.866025403784416        29.16666666666668        7.797799987457716
22.144555663868275        28.659947825570555       7.767987065122377
21.866025403784416        28.83333333333335        7.663738711354954
21.866025403784416        28.500000000000018       7.536679468340977
22.422739436448044        28.158275972582175       7.723268594568493
22.14438242011623         28.329137986291094       7.6366575669796095
22.14438242011623         27.995804652957737       7.505597210904906
21.866025403784416        28.16666666666666        7.406234881849093
21.866025403784416        27.833333333333307       7.2812920857458785
22.42291268020009         28.48908581186163        7.856387619268209
25.18299523849913         66.51751942125982        11.862759767019723
25.455330158999423        66.34501294750655        12.084827697013505
25.727665079499708        66.17250647375327        12.302150807699935
26                        66                       12.514729099078954
25.455330158999423        66.67834628083989        11.852893354743093
25.727665079499708        66.5058398070866         12.066849000475333
26                        66.33333333333333        12.276059826899994
25.727665079499708        66.83917314041994        11.838043890674868
26                        66.66666666666666        12.043887252145339
25.455743855630097        67.01248865174419        11.62717129247625
25.18382263176048         67.18580416306844        11.412461102483487
25.183408935129805        66.85166179216412        11.634445754752909
24.089070823407962        68.83664384868018        9.959067314889529
23.81296092843887         69.0013894750362         9.741837446072061
23.536851033469777        69.16613510139221        9.521350554810477
23.809664684252418        68.66397188579484        9.925820498833819
23.533554789283325        68.82871751215086        9.700773360720316
23.530258545096874        68.49129992290949        9.885481853844302
24.366293551975435        68.01047130207824        10.559280187597407
24.63894114411401         67.84696304604309        10.775514399245042
24.911588736252583        67.68345479000791        10.988022940116357
24.639086880148895        68.18045104456044        10.573867788285758
24.911734472287467        68.01694278852527        10.782598039425068
24.91188020832235         68.35043078704263        10.582927321594092
24.63981468367825         68.51339921438952        10.378510085151694
24.367749159034144        68.67636764173643        10.170986873815071
24.36702135550479         68.34341947190734        10.362339502343765
23.80893688072306         68.33102371596576        10.114105596168637
24.087615216349246        68.170747509022          10.338705040752933
24.0883430198786          68.50369567885109        10.146092149458758
24.364568089530174        67.00986177521474        11.187152049383116
24.637377139186494        66.84574765722977        11.416739208561008
24.91018618884281         66.6816335392448         11.641941781106524
24.63779083581717         67.17989002813408        11.19629313670621
24.910599885473488        67.0157759101491         11.417561739045663
24.911013582104164        67.3499182810534         11.199511056982251
24.638365989965585        67.51342653708858        10.982848531678957
24.36571839782701         67.67693479312373        10.762460335599345
24.36514324367859         67.34339828416924        10.971750956194564
25.72822313993627         65.83919332283173        12.544462934043924
25.455888219435977        66.01169979658499        12.32341202948641
25.183553298935685        66.18420627033827        12.097616305621484
25.456446279872537        65.67838664566344        12.568933804813605
25.184111359372245        65.85089311941671        12.33941028707754
25.184669419808806        65.51757996849516        12.588141711387946
24.367372002142943        66.00875269919605        11.875658438184656
24.63980447469823         65.84502845562909        12.11826915216207
24.91223694725352         65.68130421206212        12.355763576563241
24.639246414261674        66.17834160655065        11.877747484638444
24.91167888681696         66.01461736298367        12.111137030646086
24.9111208263804          66.34793051390523        11.873447927583447
24.63831177672408         66.5120446318902         11.64391655254154
24.365502727067764        66.67615874987517        11.410000590867485
24.366437364605353        66.34245572453561        11.639502720467888
25.456446279872537        65.34505331233011        12.821382855261403
25.72822313993627         65.17252665616505        13.04916104758336
26                        65                       13.271476288353815
25.72822313993627         65.50585998949839        12.79335180610414
26                        65.33333333333333        13.012306855843283
26                        65.66666666666666        12.760057792751589
25.183382087376           63.51224206483573        14.240821883566833
25.45558805825067         63.34149470989048        14.495706239955311
25.727794029125334        63.170747354945235       14.74243897230106
26                        62.99999999999999        14.981020080604134
25.45558805825067         63.674828043223826       14.197331259388779
25.727794029125334        63.50408068827858        14.441295700862964
26                        63.33333333333333        14.677108518294423
25.727794029125334        63.837414021611906       14.147782360898077
26                        63.66666666666666        14.380826887458138
26                        64                       14.09217518809495
25.181897311331994        64.51814521233112        13.37605827763929
25.454598207554668        64.34543014155409        13.621493774550776
25.727299103777334        64.17271507077704        13.860199411369294
25.454598207554668        64.67876347488742        13.34691456492013
25.727299103777334        64.50604840411037        13.582431613680113
26                        64.33333333333333        13.811218802347405
25.727299103777334        64.8393817374437         13.31205390182497
26                        64.66666666666666        13.537652502433732
25.455093132902665        64.01012909238895        13.905364994512528
25.182392236679995        64.18284416316598        13.6562177680339
25.182887162027995        63.84754311400086        13.944472303343005
25.455522243713602        65.01190839360876        13.080430940428355
25.183745383649867        65.18443504977381        12.84334502748035
25.18282134749093         64.85129013105247        13.105983882897466
24.367713881445464        65.01116472440896        12.624179999919518
24.63910835807431         64.84682488704968        12.880847269893893
24.910502834703152        64.6824850496904         13.131473362467261
24.640032394233245        65.17996980577104        12.619011569032454
24.911426870862087        65.01562996841174        12.865518314665573
24.912350907021025        65.34877488713309        12.606998806188653
24.63991843446574         65.51249913070006        12.364914758062028
24.367485961910447        65.67622337426701        12.11771442035916
24.367599921677957        65.34369404933798        12.367221607604076
24.36290640036148         64.01307098821759        13.439769719755605
24.63639829603299         63.846128013756974       13.714281993332701
24.90989019170449         63.67918503929635        13.981299381269721
24.63590337068499         64.1814290629221         13.426231617189064
24.90939526635649         64.01448608846148        13.689099403086075
24.90890034100849         64.3497871376266         13.404994469817034
24.637505864379648        64.51412697498588        13.149567622814939
24.366111387750802        64.67846681234516        12.888099598411507
24.364508894056144        64.34576890028137        13.15996283835685
22.404254705274948        23.805126888878792       6.1898410778285236
22.12868491804603         23.980720744141188       6.119030562796876
21.853115130817116        24.15631459940358        6.039129897647044
22.11577464507873         23.637035343544774       6.003132327113864
21.840204857849812        23.812629198807166       5.9243264569785055
21.827294584882512        23.468943798210756       5.806772918933806
22.085709235861415        23.30303531401343        5.8817987371126454
22.34412388684032         23.137126829816108       5.946409165161588
22.37418929605763         23.47112685934745        6.068266757318964
21.791799972347157        23.15229823736849        5.690943304211163
21.756305359811794        22.83565267652623        5.5710521409791
21.720810747276435        22.519007115683966       5.447099429237899
22.050214623326056        22.986389753171167       5.763167585487483
22.014720010790697        22.669744192328903       5.640474885353122
22.30862927430496         22.820481268973843       5.8249764766340135
21.986903885657835        22.312453549228117       5.504744179786285
22.25299702403923         22.10589998277226        5.5537035167340125
22.280813149172097        22.463190625873054       5.691737309338687
21.638757998018335        21.714724500673356       5.091145253976968
21.75917199867889         21.476483000448905       5.056230317883878
21.879585999339447        21.238241500224454       4.977929646874372
21.9322020528191          21.77626513922104        5.271257721470061
22.052616053479653        21.538023638996588       5.2371625254817324
22.225646107619866        21.837805777768722       5.438868450171469
21.666108914437704        21.98281870567689        5.21904784478609
21.959552969238466        22.044359344224574       5.39262655015595
21.69345983085707         22.250912910680427       5.337699236539771
21.42583866534556         21.809816333782233       5.014088754866876
21.453189581764924        22.07791053878577        5.14151877656738
21.48054049818429         22.346004743789305       5.2596975992125525
21.212919332672776        21.90490816689111        4.886958812371365
21.24027024909214         22.173002371894647       5.013916264963362
20.999999999999996        21.99999999999999        4.709755426490325
21.577350269189612        24.666666666666664       6.038840563615251
21.577350269189612        24.999999999999996       6.138166431842636
21.57735026918961         25.333333333333325       6.236018082206284
21.288675134594804        24.83333333333333        5.8628346016381165
21.288675134594804        25.16666666666666        5.952989754623221
21                        24.999999999999996       5.623165355008131
21.000000000000004        24.000000000000004       5.349301960858014
21.288675134594808        24.166666666666668       5.6862090376847645
21.577350269189612        24.33333333333333        5.953502797711901
21.000000000000004        24.333333333333336       5.4298426843123435
21.288675134594808        24.499999999999996       5.769148282363577
21                        24.666666666666664       5.521130482362345
21.275764861627508        23.822981266070254       5.550125019022257
21.55152972325501         23.645962532140505       5.70261533838091
21.564439996222312        23.98964793273692        5.829434116734625
21.42583866534556         21.476483000448905       4.818878737909913
21.212919332672776        21.571574833557783       4.718212609488706
20.999999999999996        21.666666666666657       4.56747303768208
21.21291933267278         21.238241500224454       4.449323520478179
21                        21.33333333333333        4.325047762745858
21                        21                       3.9824796016818786
21.54625266600611         21.238241500224454       4.768054528358749
21.333333333333332        21                       4.38259003746894
21.666666666666664        21                       4.67384458389117
22.379127691981772        75.79166668171558        6.306266317919109
22.10036188844405         75.6312085419136         6.228810928117423
21.82159608490633         75.47075040211159        6.142695187038552
22.382348553328377        75.46858415752325        6.4118404580052
22.103582749790654        75.30812601772125        6.3330798411071445
22.385569414674983        75.14550163333092        6.518202344162975
22.34378894879797         78.51405687276286        5.347882467905757
22.505227807732318        78.75702843638143        5.268599472142378
22.666666666666664        79                       5.157008825133262
22.171894474398986        78.75702843638143        5.119103122580918
22.333333333333332        79                       5.011479710840838
22                        79                       4.836760137580688
21.833644645408885        76.41213223157983        5.845624375405339
21.829628458574703        76.09833828842375        5.944435048325852
21.825612271740514        75.78454434526768        6.043458652203442
22.108394262112423        76.25879642822575        6.029157250086731
22.104378075278238        75.94500248506966        6.128877623623428
22.383143878815957        76.10546062487167        6.205636243766228
22.327634143813732        76.62366316334072        6.014556297616439
22.08063939461131         76.51789769746027        5.9346851852554305
22.355389011314845        76.36456189410619        6.1102595262109825
22.35245725179887         76.97400391939276        5.910393071722846
22.130285610581584        77.21857920956435        5.7302912435051425
21.908113969364297        77.46315449973595        5.544932227835586
22.105462502596446        76.8682384535123         5.832261236330091
21.88329086137916         77.1128137436839         5.6447089875918355
21.85846775339402         76.76247298763187        5.744939703448365
22.313160271919404        78.00177503934151        5.536199844632788
22.11063712064185         77.73246476953872        5.543477862726212
22.456137179407897        77.71730491000625        5.701264632283277
22.253614028130343        77.44799464020346        5.706575347050574
22.599114086896392        77.43283478067099        5.859965184927434
22.475785669347633        77.20341935003188        5.886147871558367
21.747046337251547        78.34751834004086        5.125244059708955
22.00325869923335         78.32204066307534        5.266416423050312
22.25947106121515         78.29656298610982        5.399034460998987
21.831364224834367        78.56501222669391        5.068482262686516
22.087576586816166        78.53953454972839        5.212459527992338
21.915682112417183        78.78250611334695        4.9723209553103525
21.8007355479558          78.05273039327255        5.273246820466128
21.85442475866005         77.75794244650425        5.4131428765083385
22.0569479099376          78.02725271630703        5.409000495245743
22.39021191989817         74.81672620090966        6.6286940503642
22.108225255013842        74.97935058529998        6.43974797464379
21.82623859012951         75.14197496969031        6.245539747910675
22.112867760237023        74.65057515287872        6.54824889470045
21.830881095352694        74.81319953726904        6.350217095302756
21.83552360057588         74.48442410484778        6.45672722921485
22.116731527187273        74.31741920755061        6.660708225518546
22.397939453798667        74.15041431025344        6.857286246225838
22.394075686848417        74.48357025558154        6.7421116681978095
22.408106721534846        73.82227294197085        6.975105617558101
22.126898794923452        73.98927783926803        6.775895231741051
21.845690868312058        74.15628273656519        6.569281870327817
22.13706606265963         73.66113647098544        6.893962765103895
21.855858136048237        73.8281413682826         6.684717038581015
21.866025403784416        73.50000000000003        6.803032733974219
22.143678811214457        73.33355103426305        7.013848968874189
22.421332218644498        73.16710206852606        7.217120211327759
22.414719470089672        73.49468750524846        7.09500461091599
23.269027384327703        72.33011571709915        7.934831493478892
22.98537303948831         72.4970093403933         7.739861198616669
22.701718694648918        72.66390296368748        7.541847788074464
22.988106108062688        72.16025920129172        7.875445355970854
22.704451763223293        72.32715282458588        7.673909075301114
22.707184831797672        71.99040268548428        7.809030323014995
22.981647080537375        71.8250071272506         8.009683167193215
23.256109329277074        71.6596115690169         8.207208202864617
23.262568356802387        71.99486364305803        8.069294861422012
23.253461526062203        71.32533715497513        8.349556447722943
22.9789992773225          71.49073271320881        8.147995802052412
22.704537028582802        71.65612827144251        7.943307347874902
22.97635147410763         71.15645829916704        8.289726670110706
22.701889225367932        71.32185385740074        8.08100260593418
22.69924142215306         70.98757944335897        8.222116097192503
22.975611044770172        70.82382631139903        8.436230881109374
23.25198066738728         70.66007317943908        8.64654652130332
23.25272109672474         70.9927051672071         8.496148848226525
23.250924207291206        70.32672451331725        8.801927477683174
22.9745545846741          70.4904776452772         8.587402048767956
22.69818496205699         70.65423077723713        8.369077476129814
22.97349812457803         70.15712897915535        8.742476111049509
22.69712850196092         70.3208821111153         8.519941749689984
22.69607204186485         69.98753344499346        8.67470891787307
22.97743045379531         69.8262065268735         8.903188006367795
23.25878886572577         69.66487960875354        9.127356179115086
23.254856536508488        69.99580206103539        8.962362235736805
23.25863263236036         69.33079319091992        9.296565181375144
22.977274220429898        69.49212010903987        9.067577070322312
22.695915808499436        69.65344702715983        8.83427804352216
22.97711798706449         69.15803369120624        9.236654056839315
22.695759575134026        69.3193606093262         8.998535091733682
22.695603341768617        68.98527419149258        9.16748006250741
23.252040143987458        68.6559580124372         9.65048248362272
22.973821742878037        68.82061610196489        9.411148553177165
23.253491433354988        68.32240608768896        9.835821854447602
22.975273032245568        68.48706417721664        9.591231634970589
22.697054631136147        68.65172226674434        9.34230685526921
22.976724321613098        68.1535122524684         9.776454167121052
22.698505920503678        68.3181703419961         9.522273098388165
22.699957209871208        67.98461841724786        9.707378791864437
23.25533638817391         68.99337560167855        9.470880988891858
22.421332218644498        72.8337687351927         7.339535781739514
22.143678811214457        73.00021770092968        7.132949815939975
21.866025403784416        73.16666666666666        6.9188188576937595
22.143678811214457        72.66688436759632        7.255104581173304
21.866025403784416        72.83333333333331        7.037658899581176
21.866025403784416        72.49999999999996        7.159552859636304
22.146411879788836        72.33013422849473        7.382137920625206
22.426798355793252        72.16026845698951        7.598630408418066
22.424065287218877        72.49701859609111        7.46755311483523
25.17910639240964         62.51695974924315        15.167832233803265
25.45273759493976         62.34463983282877        15.434899931598974
25.726368797469874        62.17231991641438        15.692119236491335
25.999999999999996        61.99999999999999        15.939490148480347
25.452737594939762        62.677973166162104       15.112206008369466
25.726368797469874        62.50565324974771        15.367099253031764
25.999999999999993        62.33333333333333        15.612144104790602
25.72636879746988         62.838986583081045       15.049935290636443
25.999999999999996        62.66666666666666        15.29265408216516
25.454162826595212        63.00973393802629        14.799798167942312
25.181956855720543        63.180481292971535       14.541509421205397
25.18053162406509         62.84872052110734        14.850512871284174
25.181114417403183        41.5169523319436         19.683784430367492
25.454076278268793        41.3446348879624         19.538873067630966
25.727038139134393        41.1723174439812         19.385359533418864
25.454076278268793        41.677968221295735       19.9504447363705
25.727038139134393        41.505650777314536       19.789195078693066
26                        41.33333333333333        19.61934324954015
25.727038139134393        41.83898411064787        20.197159763525804
26                        41.666666666666664       20.019571810907564
26                        42                       20.423929511833514
25.45541299221171         41.010952437568605       19.13281917432163
25.182451131346102        41.183269881549805       19.270577201379538
25.18378784528902         40.84958743115601        18.863511478999442
25.17910639240964         42.51695974924312        20.95057127255748
25.452737594939762        42.34463983282875        20.78540659183743
25.72636879746988         42.172319916414374       20.60985933826285
25.452737594939762        42.67797316616209        21.206775728037513
25.72636879746988         42.50565324974771        21.024111389616788
26                        42.333333333333336       20.831064478341524
25.72636879746988         42.838986583081045       21.439609706332284
26                        42.66666666666667        21.239445710211044
26                        43.00000000000001        21.649073207442186
25.453406936604274        42.01130402706224        20.3661098024537
25.179775734074152        42.18362394347661        20.52467726852695
25.180445075738668        41.85028813771011        20.102414987796955
25.179106392409672        43.51695974924312        22.23627365381807
25.452737594939784        43.344639832828754       22.052440632175873
25.72636879746989         43.17231991641438        21.856707150050553
25.452737594939784        43.67797316616209        22.47411365582886
25.72636879746989         43.50565324974771        22.272233384608114
26                        43.33333333333334        22.058452652904364
25.72636879746989         43.838986583081045       22.6848251959345
26                        43.66666666666667        22.464897675135376
26                        44.00000000000001        22.86840827413521
25.45273759493977         43.01130649949542        21.62939468112213
25.179106392409658        43.183626415909785       21.807279195429018
25.179106392409647        42.85029308257646        21.37871173500871
24.36632804605687         41.01140320213882        18.74167360252487
24.63926021711523         40.84623712834662        18.660895951976745
24.912192388173587        40.68107105455442        18.567867172210775
24.63792350317231         41.17991957874042        19.0747935691456
24.910855674230664        41.01475350494821        18.975278088681304
24.90951896028775         41.34843595534201        19.388830511759846
24.639968209687126        40.51172145986395        18.253744689537353
24.36703603862877         40.67688753365614        18.328892127038458
24.367744031200672        40.342371865173476       17.923874354768536
23.260481906999367        31.651410574928846       9.827616648697953
22.981421942941687        31.816136490280876       9.765442213765608
22.70236197888401         31.98086240563291        9.693377123650059
22.981247785472014        31.482182773859158       9.580197744215583
22.702187821414334        31.646908689211187       9.508014352891566
22.70201366394466         31.31295497278947        9.328213675596341
22.98107496044692         32.14977072914121        9.955529874646402
23.260134924504598        31.985044813789173       10.0173581978232
23.25978794200983         32.3186790526495         10.212907848191975
21.577350269189612        26.666666666666657       6.68429988869316
21.577350269189612        26.99999999999998        6.797793863057619
21.57735026918961         27.3333333333333         6.913010142516916
21.288675134594804        26.83333333333333        6.485601763427958
21.288675134594804        27.166666666666647       6.594982950896684
21                        26.999999999999996       6.207769505170358
21                        25.999999999999993       5.873387314870467
21.288675134594808        26.16666666666666        6.247498365017273
21.577350269189612        26.33333333333332        6.557657220382456
21                        26.33333333333333        5.982479260879943
21.288675134594804        26.499999999999993       6.365365672177279
21                        26.666666666666664       6.093939990979981
21                        25.333333333333332       5.7085629933812
21.288675134594804        25.499999999999993       6.044972968167834
21.57735026918961         25.666666666666657       6.334586870922218
21                        25.666666666666664       5.791970313335423
21.288675134594804        25.833333333333325       6.134965863293379
21.577350269189612        25.999999999999993       6.444647214725441
21                        27.333333333333336       6.300678258924441
21.288675134594804        27.499999999999986       6.695098256052393
21.57735026918961         27.666666666666636       7.02033199907425
21                        27.666666666666668       6.409266630937613
21.288675134594804        27.833333333333318       6.810893179466968
21                        28.000000000000004       6.533534621209543
21.577350269189612        27.999999999999993       7.133860586682324
21.57735026918961         28.333333333333343       7.252890964679013
21.288675134594804        28.16666666666667        6.918509348968461
23.259488539936427        32.652181019749506       10.41444482007287
22.980476156300114        32.81677466334122        10.352689551861257
22.7014637726638          32.98136830693293        10.280245239651386
22.980775558373516        32.483272696241215       10.150938415664728
22.701763174737202        32.64786633983292        10.078279939139279
22.702062576810604        32.31436437273291        9.882657233805373
22.98104574469767         33.150428547269044       10.56137241479611
23.26005812833398         32.98583490367733        10.62246138469174
23.26062771673154         33.319488787605145       10.836977437095825
23.26052701316638         34.65112622621497        11.76194165670601
22.982027106440736        34.8164980238208         11.705035555073152
22.70352719971509         34.98186982142663        11.63576454557718
23.26073203959495         34.318107952980014       11.520108107917151
22.982232132869306        34.48347975058584        11.461989986935247
22.703732226143657        34.64885154819167        11.391506958089836
22.982437159297874        34.15046147735089        11.226835526226079
22.703937252572224        34.31583327495672        11.155140478031452
22.704142279000795        33.98281500172176        10.926665105401973
23.261520552177203        33.65330435253476        11.058952606213118
22.982831415588997        33.81805967712826        10.998820872496786
22.981938580143336        33.48424411219865        10.776938640224062
22.70324944355513         33.64899943679215        10.704875809973984
22.70235660810946         33.31518387186254        10.489402521390435
23.261126295886076        33.98570615275739        11.285983067851584
22.42323480557813         31.15266750424518        9.075700856523147
22.144630104681273        31.326333752122608       8.981521840920166
21.866025403784416        31.50000000000004        8.871438044955385
22.144630104681273        30.993000418789254       8.81451555123813
21.866025403784416        31.166666666666682       8.705034572168906
21.866025403784416        30.83333333333333        8.541463039745148
22.14480426215095         31.660287468544333       9.156823261927062
22.423408963047805        31.486621220666898       9.250470858942546
22.423583120517478        31.82057493708862        9.430802954825268
22.42358312051748         32.15390827042195        9.61354496065027
22.14480426215095         32.326954135211          9.515591115507203
21.866025403784416        32.500000000000036       9.399515588221023
22.14480426215095         31.99362080187766        9.335073411917119
21.866025403784416        32.1666666666667         9.221222186865798
21.866025403784416        31.83333333333337        9.045196339110662
22.144504860077546        32.660456102311          9.704264814449878
22.423283718444075        32.487410237521956       9.8025218651991
22.422984316370673        32.82091220462196        9.997841364926852
22.98204320140261         35.15016866360893        11.956851737330027
23.260543108128257        34.9847968660031         12.01239476912851
23.539043014853902        34.81942506839727        12.055572893063655
23.260559203090132        35.31846750579123        12.270559663311284
23.539059109815774        35.153095708185404       12.312374717412169
23.53907520477765         35.486766347973536       12.576888323520729
24.091371767778327        35.168076589212774       12.630287308793113
23.815223486277986        35.32742146859315        12.60842810915098
23.815207391316115        34.99375082880502        12.345712212176068
24.3650978306426          36.01027024310971        13.464146390411573
24.638225509865695        35.8457347539573         13.452999528328561
24.911353189088786        35.68119926480489        13.434241985231946
24.63737004812901         36.1798376791917         13.740199065823123
24.9104977273521          36.015302190039286       13.717645867044162
24.909642265615418        36.34940511527368        14.00908315985748
24.639032916077714        35.51188857619819        13.174264235639464
24.36590523685462         35.6764240653506         13.182191312970586
24.36671264306664         35.34257788759149        12.908297823649013
24.637738736224925        36.51270366040232        14.034703999107654
24.365835206834433        36.67600220553095        14.052006336683116
24.365466518738515        36.343136224320325       13.75374587832341
23.814416080065968        35.66126764635226        12.879145511061669
24.0905643615663          35.50192276697187        12.898561960349426
24.089756955354282        35.83576894473099        13.174898200025375
23.539290533768305        36.483077337349854       13.416230157914049
23.814559632726407        36.32547497260314        13.442963924785557
24.089828731684502        36.167872607856424       13.458936002284862
23.81492832082232         36.65834095381376        13.738450909463483
24.090197419780417        36.50073858906704        13.751479238579602
24.090566107876334        36.833604570277664       14.052683445322383
23.814487856396184        35.993371309477695       13.156734056977122
23.539218757438086        36.15097367422441        13.127808224556723
23.53914698110787         35.81887001109897        12.848027613092375
23.53694722745233         37.483710444840945       14.3353596600806
23.81336611661167         37.32542969214116        14.355347085883961
24.08978500577101         37.16714893944136        14.363203121020621
23.813254972564245        37.65939801021553        14.678798576037197
24.089673861723583        37.501117257515745       14.68322570297239
24.089562717676156        37.83508557559012        15.012310264690651
23.814147218716997        36.99188532297745        14.042392190759529
23.537728329557652        37.15016607567725        14.01996954553003
23.53850943166298         36.816621706513544       13.713593044807848
23.260220589378214        35.65207621052117        12.536827244122321
22.981365973978775        35.81738607306882        12.482587593361428
22.702511358579336        35.982695935616455       12.41416937123833
22.981704587690693        35.48377736833887        12.21632832772336
22.702849972291254        35.64908723088651        12.147918420772955
22.703188586003172        35.31547852615657        11.88845014555248
22.98143775030899         36.149489736194255       12.757256957368455
23.26029236570843         35.98417987364661        12.809731570911685
23.260364142038647        36.316283536772055       13.09127721959364
23.534984685381648        38.486100835596275       15.340826932052636
23.81194661118379         38.327658270719084       15.352486925422664
24.088908536985926        38.16921570584189        15.350842856751996
23.811761714322397        38.66097176278326        15.70302402863983
24.088723640124535        38.50252919790607        15.697551901550977
24.088538743263143        38.83584268997025        16.05339122297586
23.81260079187402         37.993528140467305       15.010874276132121
23.535638866071874        38.151970705344496       14.996134225532785
23.5362930467621          37.81784057509272        14.660978468208718
23.540032891849048        39.48986877131325        16.436617454007763
23.815127185300664        39.33015038659458        16.436359362120683
24.090221478752277        39.17043200187591        16.421463049138502
23.816172602490226        39.6625312464391         16.814468926879925
24.09126689594184         39.50281286172043        16.795161572644798
24.0923123131314          39.83519372156495        17.177803204115833
23.81344444981153         38.99556107468892        16.065086645258837
23.538350156359915        39.15527945940759        16.06214384644639
23.53666742087078         38.820690147501935       15.696880339128068
25.179106392409672        44.516959749243114       23.50430668933802
25.452737594939784        44.34463983282875        23.30619168915728
25.72636879746989         44.172319916414374       23.094225550756278
25.452737594939784        44.67797316616208        23.713403131692296
25.726368797469892        44.50565324974771        23.49690689037726
26                        44.33333333333334        23.26655951084206
25.726368797469895        44.838986583081045       23.8923008138374
26                        44.66666666666667        23.657423331388124
26.000000000000004        45.000000000000014       24.0409997357734
25.45273759493978         44.01130649949542        22.891965100792248
25.17910639240967         44.183626415909785       23.085253867429827
25.17910639240967         43.85029308257645        22.662576188923182
25.726368797469885        45.17231991641441        24.27722205686041
25.452737594939762        45.34463983282879        24.496688009417767
25.17910639240964         45.51695974924318        24.69939759344547
25.452737594939773        45.01130649949543        24.11028517027313
25.179106392409647        45.18362641590982        24.31151315817938
25.179106392409658        44.85029308257647        23.913149523476797
24.36487837074632         42.00886935709905        20.01254318522912
24.63695705296528         41.84489701538057        19.917111751114923
24.909035735184233        41.68092467366208        19.807525499494417
24.636287711300763        42.17823282114708        20.34764665038716
24.908366393519714        42.01426047942859        20.23210822784524
24.9076970518552          42.347596285195095       20.660322679496648
24.63744027806879         41.51240829706049        19.49312754255464
24.365361595849837        41.67638063877897        19.583269755843233
24.365844820953352        41.343891920458894       19.15964656160854
24.365655185968773        44.008858137087834       22.658541491028632
24.63680558811574         43.844892007806266       22.53534851955279
24.907955990262707        43.68092587852469        22.39459257381599
24.63680558811574         44.178225341139594       22.970810705748733
24.907955990262703        44.014259211858025       22.82547493446644
24.907955990262707        44.347592545191354       23.252732438518585
23.532401624952964        40.48972221124254        17.604040373653074
23.81108509122617         40.329100206391956       17.5952545265191
24.089768557499372        40.168478201541376       17.569447830539833
23.810377098654268        40.66361587487464        18.001484240478185
24.089060564927472        40.502993870024056       17.97118972204606
24.088352572355568        40.83750953850672        18.380695316768787
23.813628846858197        39.99581572641553        17.200259111190146
23.53494538058499         40.15643773126611        17.205694169418997
23.53748913621702         39.823153251289675       16.81655319620399
25.452737594939762        45.677973166162126       24.872806965334057
25.726368797469885        45.50565324974774        24.651728768805544
26.000000000000004        45.33333333333334        24.413894203747322
25.72636879746988         45.838986583081066       25.012508302305434
26.000000000000004        45.66666666666668        24.773061493276117
26.000000000000004        46.000000000000014       25.118501604359334
25.17910639240964         46.516959749243206       25.770191782012173
25.452737594939762        46.34463983282881        25.572962972266694
25.72636879746988         46.17231991641441        25.355732913049067
25.452737594939762        46.67797316616215        25.89408457576737
25.72636879746988         46.50565324974774        25.67914730997784
26                        46.33333333333334        25.44420879471615
25.72636879746988         46.83898658308107        25.9826188921549
26                        46.66666666666667        25.749973170321148
26                        47.00000000000001        26.035794731174537
25.452737594939762        46.01130649949546        25.23165761854479
25.179106392409636        46.183626415909856       25.430805685312045
25.179106392409636        45.85029308257651        25.07387428912309
21.577350269189612        30.66666666666665        8.247541569037837
21.577350269189612        31.000000000000004       8.384251519482431
21.577350269189612        31.333333333333357       8.523793410289638
21.288675134594808        30.83333333333332        7.9936014024847815
21.288675134594808        31.16666666666668        8.106281711312825
21.000000000000004        31                       7.618902948024723
21                        29.999999999999996       7.31188372324839
21.288675134594808        30.166666666666657       7.71628435617632
21.577350269189612        30.333333333333314       8.07256426432156
21.000000000000004        30.333333333333332       7.387343439069216
21.288675134594808        30.49999999999999        7.841502866444898
21.000000000000004        30.666666666666664       7.48968318066129
21.577350269189612        29.66666666666668        7.777893841311869
21.577350269189612        29.999999999999993       7.92390657922205
21.288675134594804        29.833333333333336       7.568900650178188
21                        29                       6.834726639482071
21.288675134594808        29.16666666666667        7.261781763910204
21.577350269189612        29.333333333333343       7.629827316299211
21                        29.333333333333336       6.979255215016961
21.288675134594804        29.500000000000007       7.408079314183892
21                        29.666666666666664       7.1383075762724
21                        28.333333333333336       6.6293896936594905
21.288675134594804        28.500000000000007       7.024524395560688
21.57735026918961         28.66666666666668        7.369065985413407
21                        28.666666666666668       6.729787033083741
21.288675134594804        28.833333333333336       7.135081709127161
21.577350269189612        29.000000000000007       7.495945634311943
25.179106392409672        59.516959749243064       18.41956556082832
25.45273759493978         59.344639832828705       18.70364186603789
25.72636879746989         59.172319916414345       18.97037545055253
25.999999999999993        58.999999999999986       19.219766314372173
25.452737594939784        59.67797316616205        18.30983832775954
25.72636879746989         59.50565324974768        18.577979049583337
25.999999999999993        59.33333333333332        18.82877705071203
25.72636879746989         59.838986583081024       18.19155094332085
25.999999999999996        59.66666666666666        18.443756081758647
26                        60                       18.064703407512024
25.182328432637803        54.51543971798142        24.66365840336006
25.454885621758535        54.343626478654286       24.848445582171628
25.727442810879268        54.17181323932714        24.99924273950251
26                        54                       25.11604987535269
25.454885621758535        54.676959811987615       24.473136195801622
25.727442810879268        54.50514657266048        24.639216652131054
26                        54.33333333333333        24.771307086979736
25.727442810879268        54.83847990599381        24.26579361578561
26                        54.666666666666664       24.41316734963301
26                        55                       24.041630663311846
25.18514947571935         57.5134152108775         20.913164741747234
25.456766317146233        57.342276807251665       21.18153326688322
25.728383158573116        57.17113840362583        21.426589142316825
26                        56.99999999999999        21.64833236804809
25.456766317146236        57.67561014058501        20.759785106481406
25.72838315857312         57.50447173695916        21.010721218952526
26                        57.33333333333333        21.238344681721262
25.72838315857312         57.837805070292504       20.59626305964208
26                        57.66666666666666        20.829766759448386
26.000000000000004        58                       20.422598601228916
25.179106392409672        58.51695974924307        19.64035519891165
25.452737594939784        58.34463983282872        19.92143966357367
25.726368797469895        58.17231991641435        20.18218746434618
25.45273759493978         58.67797316616205        19.509632011782458
25.72636879746989         58.50565324974768        19.774096706896387
26                        58.33333333333333        20.018224738120587
25.72636879746989         58.83898658308101        19.369435716935985
25.999999999999996        58.66666666666666        19.6172806425016
25.454751956043005        58.010124986706856       20.338548548555746
25.181120753512893        58.18244490312121        20.060497373579807
25.18313511461612         57.84793005699935        20.484767221191703
25.45273759493978         59.01130649949537        19.10359957135988
25.17910639240967         59.18362641590973        18.820420705088836
25.17910639240967         58.8502930825764         19.227350584449944
25.17910639240964         56.51695974924317        22.192453679185235
25.452737594939762        56.34463983282879        22.44564866670683
25.72636879746988         56.172319916414395       22.671634824172973
26.000000000000004        56.00000000000001        22.87041215158366
25.452737594939762        56.67797316616212        22.022820447095732
25.72636879746988         56.50565324974772        22.257755172261948
26                        56.33333333333333        22.46548106737282
25.72636879746988         56.83898658308105        21.841446676716664
26                        56.66666666666666        22.05812113952756
25.454751956042998        57.010124986706884       21.60178332390915
25.18313511461611         57.18126339033272        21.338807321399408
25.18112075351287         56.849111569787944       21.76523696721213
25.18467715586587         55.51703025713896        23.459902869323756
25.456451437243913        55.34468683809264        23.684314560505236
25.728225718621957        55.17234341904632        23.87822382516799
25.456451437243917        55.678020171425985       23.277097923244327
25.72822571862196         55.50567675237966        23.483394118752418
26                        55.33333333333333        23.65918788774145
25.72822571862196         55.83901008571299        23.080601017331055
26                        55.66666666666667        23.26878171716554
25.455668529501224        55.01082332504012        24.084286217389728
25.18389424812318         55.18316674408645        23.87227639247489
25.183111340380492        54.84930323103393        24.273528237153712
25.454594516091838        56.01133000212738        22.8638458262183
25.180963313561712        56.18364991854176        22.619881805050202
25.18282023471379         55.850340087840365       23.042364868429836
23.530287315179216        67.49540830028944        10.469625911483945
23.808380906629537        67.33355945859788        10.713106284832875
24.086474498079852        67.17171061690631        10.952281664132524
23.808956060777955        67.66709596755237        10.506982628497603
24.087049652228274        67.5052471258608         10.741519289370668
24.087624806376695        67.83878363481531        10.536867387201978
22.976733911640544        67.82154837826172        9.966449449451542
23.25351061340988         67.65847833927558        10.22053182265812
23.253501023382434        67.99044221348227        10.025242903026847
23.53027772515177         67.82737217449612        10.269043354552332
23.53026813512432         68.15933604870281        10.074328668672361
23.80894647075051         67.99905984175905        10.30761017680705
23.53658777817008         66.50109418816037        11.109463366446908
23.813515852827702        66.3369803585056         11.370114781393852
24.09044392748532         66.17286652885082        11.625513138639786
23.812581215290113        66.67068338384516        11.143406567301932
24.089509289947735        66.50656955419038        11.394081172735442
24.08857465241014         66.84027257952995        11.1693027949473
23.810481060959823        67.00212142122152        10.92499878178236
23.5323874695095          67.16397026291307        10.676389774568193
23.53448762383979         66.83253222553671        10.88966892622253
23.535949109302567        65.49529061144665        11.815953448426896
23.813204033350203        65.33391531576743        12.091758313085768
24.090458957397832        65.17254002008819        12.361167163583234
23.813090073582693        65.66644464069645        11.844897533656038
24.090344997630325        65.50506934501722        12.109257577710679
24.090231037862818        65.83759866994625        11.864799196908645
23.813302963205196        66.00171249960101        11.603912750520294
23.536374888547577        66.1658263292558         11.337773246430825
23.53616199892507         65.8305584703512         11.573269940424208
23.2554689010645          67.32577487665466        10.423440219832285
22.978692199295164        67.48884491564081        10.163555345817393
22.701915497525828        67.65191495462695        9.898682187421805
22.980650486949784        67.1561414530199         10.366783964403513
22.70387378518045         67.31921149200603        10.096108305199607
22.70583207283507         66.98650802938512        10.299657145197791
22.982750641280074        66.82470341564354        10.575511181092086
23.259669209725075        66.66289880190195        10.845446588175143
23.25756905539479         66.9943368392783         10.631185759718667
24.366862195984133        63.007620607691116       14.341278316455744
24.637610261459304        62.84406698820847        14.625535573772046
24.90835832693447         62.680513368725805       14.901053546221164
24.639035493114758        63.17582776007266        14.316054613577307
24.909783558589922        63.01227414059           14.587653384864414
24.911208790245375        63.34403491245419        14.282569135947707
24.63771689457387         63.510977886914816       14.010810679942102
24.364224998902365        63.677920861375426       13.731557338296529
24.36554359744325         63.342770734533275       14.032060203863262
25.17910639240964         61.51695974924309        16.17669628677621
25.452737594939762        61.344639832828726       16.4525975101771
25.72636879746988         61.17231991641435        16.716697564374094
26                        60.99999999999999        16.9689964493673
25.45273759493976         61.67797316616206        16.10469730524599
25.726368797469878        61.50565324974769        16.367250764457612
25.999999999999996        61.33333333333332        16.61800305446561
25.726368797469874        61.838986583081024       16.02562859248074
25.999999999999993        61.66666666666666        16.27483428750326
25.452737594939755        62.01130649949541        15.765631060238382
25.179106392409636        62.18362641590979        15.495785135092675
25.179106392409636        61.85029308257644        15.832073152750343
25.183836572082893        60.512620375209245       17.268402967078064
25.455891048055264        60.341746916806166       17.548130192662097
25.727945524027632        60.17087345840308        17.813563672806712
25.455891048055264        60.675080250139494       17.176097395642223
25.727945524027632        60.50420679173641        17.44118641306569
26                        60.33333333333333        17.691981685049576
25.727945524027632        60.83754012506974        17.076295223072037
26                        60.66666666666666        17.326746032334782
25.45431432149752         60.0098600414841         17.925012497344802
25.18225984552515         60.18073349988718        17.644180305929503
25.18068311896741         59.84884662456512        18.027901170512923
25.45431432149751         61.0098600414841         16.81008101587398
25.180683118967387        61.18217995789847        16.532065639472023
25.182259845525138        60.847400166553854       16.895967866239367
24.366442704715624        62.00993044454908        15.311941299743905
24.63733060061363         61.84560687944708        15.610875702980856
24.908218496511633        61.68128331434508        15.899127365324828
24.63733060061363         62.17894021278043        15.272687267275462
24.908218496511633        62.01461664767844        15.557721580459363
24.908218496511633        62.347949981011794       15.224650911961877
24.637470431036462        62.51150360049445        14.944653409554112
24.366722365561294        62.6750572199771         14.655916622279332
24.36658253513846         62.34249383226309        14.979470950042085
24.36670701521979         60.007405886508984       17.50590933080318
24.63750680761642         59.843923840753675       17.825874360973916
24.90830660001304         59.68044179499837        18.130426437648904
24.63908353417416         60.17581071607574        17.437832261631733
24.909883326570785        60.01232867032043        17.740573192820367
24.911460053128522        60.344215545642484       17.358663473723304
23.541770316682538        62.49114000480245        14.35882919356216
23.816661112693566        62.33073681805133        14.68719075605386
24.091551908704595        62.170333631300196       15.004894791447924
23.816800943116405        62.66330020576534        14.36467539616065
24.091691739127434        62.50289701901421        14.677401936650327
24.09183156955027         62.83546040672823        14.358825103791958
23.534511487827526        64.49303355706563        12.5863889959828
23.810643125338846        64.3330460341163         12.87825601177174
24.086774762850162        64.17305851116694        13.162716253029341
23.812245619033504        64.66574394618007        12.608849075640865
24.088377256544824        64.50575642323074        12.888109344264528
24.089979750239486        64.83845433529451        12.621446076953012
23.812724826191854        64.99982963097375        12.346468710241126
23.535469902144218        65.16120492665297        12.065095329367889
23.534990694985872        64.8271192418593         12.321907178553209
23.529301248451223        63.49235956732375        13.427920807967515
23.808488230962194        63.33077991411288        13.74132077665171
24.08767521347316         63.169200260901995       14.04577327948114
23.80716963242131         63.66593004095503        13.442664220704074
24.086356614932278        63.504350387744154       13.741835945211022
24.085038016391394        63.83950051458631        13.44661385796677
23.8126445870393          62.99704005993911        14.048527616337537
23.533457604528326        63.15861971314998        13.72928266302813
23.53761396060543         62.82487985897622        14.039585458226252
23.808906378880078        63.999488037535656       13.156260309662434
23.53277474136876         64.159475560485          12.858499986826757
23.53103799490999         63.825917563904376       13.139010590821664
21.551529723255012        23.312629198807173       5.618205354740363
21.275764861627508        23.48964793273692        5.454919006587659
21.000000000000004        23.666666666666664       5.243299919629142
21.275764861627508        23.156314599403586       5.356786482661741
21.000000000000004        23.333333333333332       5.134371366909117
21.000000000000004        23                       5.022516302697829
21.480540498184293        22.679338077122644       5.347717132696324
21.24027024909215         22.839669038561322       5.206189423849652
21.240270249092145        22.506335705227986       5.1239759013125745
21                        22.66666666666666        4.9461087911074975
20.999999999999996        22.333333333333325       4.8418551657051445
21.51603511071965         22.99598363796491        5.4849920179729414
21                        75                       5.59528668472685
21.27850786685863         74.8281413682826         5.936495665985832
21.557015733717254        74.65628273656519        6.223642514148517
21.273865361635444        75.15691680070387        5.8406441500951365
21.55237322849407         74.98505816898646        6.122461689247178
21.547730723270885        75.31383360140772        6.023113650865741
21.547730723270888        75.64716693474107        5.922494233581617
21.273865361635444        75.82358346737053        5.6767193886788885
21                        76                       5.40537065233048
21.273865361635444        75.4902501340372         5.74914778302301
21                        75.66666666666666        5.449608023734599
21                        75.33333333333333        5.512913367866722
21.55576309693926         76.27475482105322        5.725798359990517
21.27788154846963         76.13737741052661        5.579047118965546
21.551746910105074        75.96096087789715        5.824039831307445
21.49803089150103         78.56501222669391        4.852493822966066
21.58234877908385         78.78250611334695        4.776811951699438
21.666666666666664        79                       4.661730570079086
21.249015445750516        78.78250611334695        4.482268494572672
21.333333333333332        79                       4.387666549061744
21                        79                       4.014568074528218
21                        76.33333333333334        5.285372751379304
21.27788154846963         76.47071074385994        5.466317813896543
21.555763096939256        76.60808815438655        5.620337650803853
21                        76.66666666666666        5.183962226805759
21.27788154846963         76.80404407719327        5.372175885205449
21                        77                       5.10113907861018
21.302704656454768        77.15438483324532        5.274269437658442
21.580586204924394        76.95842891043858        5.521042091051891
21.605409312909533        77.30876966649063        5.422200487400207
21.49803089150103         78.23167889336058        5.02802647064453
21.249015445750516        78.44917278001363        4.736774406097655
21                        78.66666666666666        4.348047249900052
21.249015445750516        78.1158394466803         4.878378129715912
21                        78.33333333333333        4.568624237365163
21                        78                       4.676299036923326
21                        77.33333333333334        4.970301339293388
21.302704656454765        77.48771816657865        5.159980574591235
21.60540931290953         77.64210299982396        5.324460500582585
21                        77.66666666666667        4.828687992064437
21.302704656454765        77.82105149991199        5.034916103611813
21.55172010220528         77.93689094659227        5.1802968379709835
21.557015733717254        74.32294940323186        6.340111267458223
21.278507866858625        74.49480803494926        6.043762704631895
21                        74.66666666666666        5.693352008708993
21.278507866858625        74.16147470161593        6.134378591853545
21                        74.33333333333333        5.774766181267056
21                        74                       5.839529202400706
21.567183001453433        73.99480803494927        6.438204660704378
21.288675134594804        73.83333333333334        6.218010737232888
21.57735026918961         73.66666666666669        6.539178581090707
21                        73                       6.256337938852369
21.288675134594808        73.16666666666669        6.480071062647198
21.577350269189612        73.33333333333334        6.66230266102113
21                        73.33333333333334        6.113342910578454
21.288675134594804        73.5                     6.347011508545001
21                        73.66666666666666        5.974406665094454
21.577350269189612        72.66666666666664        6.902534628107721
21.577350269189612        72.99999999999999        6.780891685480487
21.288675134594804        72.83333333333331        6.601462987846428
22.426798355793256        71.82693512365617        7.729853033854667
22.146411879788836        71.99680089516139        7.508279519619808
21.866025403784416        72.1666666666666         7.280613432188963
22.146411879788836        71.66346756182804        7.638676146592028
21.866025403784416        71.83333333333326        7.405929032719238
21.866025403784416        71.49999999999993        7.535499661227128
22.143764076573966        71.32919314778627        7.772456432231088
22.421502749363512        71.15838629557263        8.001328577552954
22.424150552578382        71.4926607096144         7.863881689104291
22.421502749363516        70.82505296223931        8.14379677627706
22.143764076573966        70.99585981445296        7.909625901067263
21.866025403784416        71.1666666666666         7.667370400175314
22.143764076573966        70.66252648111964        8.05279071350858
21.866025403784416        70.83333333333329        7.805236482728647
21.866025403784416        70.49999999999997        7.949097908886842
22.142707616477892        70.3291778149978         8.19680191620038
22.419389829171372        70.15835562999564        8.438672252529086
22.420446289267442        70.49170429611746        8.289283067091754
21.866025403784416        67.50000000000001        9.390478618952303
22.145960960134634        67.32883600979505        9.70543299885231
22.42589651648485         67.15767201959008        10.008492507600712
22.144002672480013        67.66153947241597        9.516345914973387
22.42393822883023         67.490375482211          9.812174545662216
22.42197994117561         67.8230789448319         9.621979305944045
22.42197994117561         68.15641227816525        9.435151228429197
22.144002672480013        68.32820613908262        9.152068949222263
21.866025403784416        68.50000000000001        8.858131954243632
22.144002672480013        67.9948728057493         9.33417688500579
21.866025403784416        68.16666666666667        9.035519748296064
21.866025403784416        67.83333333333334        9.212968636532288
22.142551383112483        68.66175806383087        8.97876859969957
22.42052865180808         68.48996420291348        9.25594820692966
22.41907736244055         68.82351612766172        9.08188463578761
22.419389829171372        69.82502229666231        8.592119203812498
22.142707616477892        69.99584448166448        8.343553973046957
21.866025403784416        70.16666666666664        8.089155071296585
22.142707616477892        69.66251114833115        8.493587896805709
21.866025403784416        69.83333333333331        8.232494100618444
21.866025403784416        69.5                     8.379114996852477
22.41907736244055         69.15684946099506        8.915862586816417
22.142551383112483        69.32842473049752        8.653074231598161
22.142551383112483        68.9950913971642         8.813952974347353
21.866025403784416        69.16666666666666        8.53485043337978
21.866025403784416        68.83333333333334        8.694522752510057
22.419233595805963        69.49093587882868        8.751646934033353
20.999999999999996        71.99999999999999        6.547283879583808
21.288675134594804        72.16666666666664        6.810690848335717
21.57735026918961         72.3333333333333         7.014780508353123
21                        72.33333333333333        6.413713715955027
21.288675134594804        72.49999999999997        6.687782826398514
21                        72.66666666666666        6.316731735711141
21.57735026918961         71.66666666666661        7.254157754208441
21.57735026918961         71.99999999999994        7.132341617292086
21.288675134594804        71.8333333333333         6.924752493660815
25.18302397078082         53.51219347557202        25.742182080268616
25.45534931385388         53.34146231704801        25.875970270131525
25.72767465692694         53.170731158524006       25.973670844351474
26                        53                       26.035283802928735
25.45534931385388         53.67479565038135        25.55341593505846
25.727674656926936        53.504064491857335       25.66933506411628
26                        53.33333333333333        25.74916657753136
25.72767465692694         53.83739782519068        25.344705200086317
26                        53.666666666666664       25.442755268339276
25.45511746780621         54.009211064517814       25.20952332081667
25.18256027868547         54.18102430384495        25.040351420065992
25.182792124733147        53.84660888970848        25.399859312368733
25.17910639240964         52.51695974924312        26.626459841106897
25.452737594939762        52.34463983282875        26.70193771923207
25.72636879746988         52.172319916414374       26.740616395134598
26                        52                       26.742495868814768
25.452737594939762        52.67797316616208        26.45271316473881
25.72636879746988         52.5056532497477         26.511212258872714
26                        52.33333333333333        26.532912150784426
25.72636879746988         52.83898658308104        26.255654485346014
26                        52.66666666666666        26.297174795488935
25.72636879746988         51.83898658308104        26.942326961743383
25.45273759493976         52.011306499495404       26.923711716495223
25.179106392409636        52.18362641590977        26.868297269024318
25.45273759493976         51.67797316616206        27.114042629405198
25.179106392409636        51.85029308257643        27.078691612588777
25.17910639240964         51.51695974924309        27.25764287180017
25.454043454396817        53.009717741605044       26.17642096264619
25.181718111323757        53.18044890012905        26.06109982430346
25.1804122518667          52.84870432468608        26.35585907791626
24.365935373259852        52.01018495916221        26.973291004931976
24.636992379643115        51.845776555855835       27.110955130457494
24.908049386026377        51.68136815254947        27.20573908608028
24.636992379643115        52.17910988918918        26.89031490054762
24.908049386026377        52.01470148588281        27.005943341519647
24.908049386026377        52.34803481921615        26.774704512605886
24.365269112017383        43.00882661845086        21.33146306729826
24.63654820548147         42.84487099538162        21.220129470560675
24.907827298945556        42.68091537231237        21.09316553898045
24.636548205481482        43.178204328714955       21.659629059849333
24.907827298945566        43.0142487056457         21.526985564850257
24.907827298945577        43.347582038979034       21.96123258868925
24.636417958391117        42.511551908264344       20.782546941495916
24.36513886492703         42.67550753133359        20.889140868652433
24.365008617836676        42.34218844421632        20.449500907962666
24.63667689679861         43.5115481682606         22.09806531344777
24.365526494651643        43.67551429754218        22.217335063945384
24.365397803334513        43.34217045799652        21.774975589368665
23.53844444098942         41.4929042896653         18.862330744524204
23.814405642678572        41.33240392715648        18.84066530297506
24.09036684436772         41.17190356464765        18.80044625564189
23.813922417575057        41.66489264547655        19.267440576344022
24.089883619264203        41.50439228296772        19.22282037186799
24.089400394160688        41.8368810012878         19.650844723245548
23.81239137066642         40.99800990101555        18.416905794245043
23.53643016897727         41.15851026352438        18.434562665937385
23.534415896965115        40.82411623738346        18.01513254231362
24.366225369252245        45.00969208643033        23.951008998102456
24.63718571030472         44.84544797403459        23.822651914140497
24.908146051357193        44.68120386163885        23.673751144552483
24.63718571030471         45.17878130736794        24.235317430747436
24.908146051357186        45.014537194972206       24.08450531992523
24.90814605135717         45.34787052830556        24.484780295861775
24.63699564921023         44.5118366575871         23.399967173536943
24.366035308157752        44.67608076998283        23.526658222928848
24.365845247063262        44.34246945353533        23.09583572057098
25.184987304637225        47.51821152543244        26.65141127855129
25.456658203091486        47.3454743502883         26.469882916003247
25.72832910154574         47.17273717514415        26.264677400211056
25.456658203091486        47.67880768362163        26.71845534116084
25.72832910154574         47.506070508477485       26.52052106298512
26                        47.333333333333336       26.298909631565248
25.72832910154574         47.839403841810814       26.74959222736626
26                        47.66666666666667        26.535252033562752
26                        48                       26.7448219371676
25.45469789901562         47.011723758225216       26.194526736434018
25.18302700056136         47.184460933369365       26.382757427469038
25.181066696485498        46.85071034130628        26.089017595289313
24.364573934695404        46.00954774323886        25.145272885508287
24.636084753933485        45.84535174524031        25.02220469318501
24.907595573171562        45.68115574724174        24.87357959583076
24.636084753933485        46.17868507857365        25.393089466421902
24.907595573171562        46.01448908057508        25.246260330287985
24.907595573171562        46.347822413908425       25.601395765256434
24.636635232119097        45.512066526304125       24.63578970730413
24.365124412881016        45.67626252430268        24.76124221371562
24.36567489106663         45.3429773053665         24.363154251246975
21.866025403784416        35.50000000000002        11.320173655928421
22.14519266909464         35.32728994047556        11.449872422949095
22.424359934404865        35.15457988095109        11.555069386165236
22.144854055382723        35.6608986452055         11.699723640341997
22.424021320692948        35.48818858568103        11.806337794849531
22.42368270698103         35.82179729041098        12.06438887877867
22.422984316370673        33.15424553795529        10.198881405996486
22.144504860077546        33.327122768977645       10.100795168202808
21.866025403784416        33.5                     9.985986526270567
22.144504860077543        32.993789435644324       9.900100476582868
21.866025403784416        33.16666666666668        9.785637184100159
21.866025403784416        32.83333333333336        9.59014687141692
22.145397695523208        33.660938333907254       10.3086559893355
22.423877151816335        33.4880611028849         10.407390457432387
22.424769987262003        33.82187666781451        10.622215515712616
22.424359934404865        34.82124654761775        11.307702835980386
22.14519266909464         34.99395660714221        11.20386055421491
21.866025403784416        35.16666666666667        11.075516468644901
22.14519266909464         34.660623273808866       10.965169758281803
21.866025403784416        34.83333333333333        10.838180354162517
21.866025403784416        34.49999999999999        10.608165312481434
22.424769987262003        34.155210001147836       10.844640420321694
22.145397695523208        34.32760500057391        10.738473822681438
22.145397695523208        33.99427166724058        10.519875941713583
21.866025403784416        34.16666666666666        10.393394455154574
21.866025403784416        33.83333333333333        10.186001526417655
22.424564960833433        34.48822827438279        11.072226074436697
21.57735026918961         32.666666666666686       9.232878713919781
21.57735026918961         33.000000000000014       9.412168399984727
21.57735026918961         33.33333333333333        9.596317115536905
21.288675134594804        32.83333333333334        8.973087202430467
21.2886751345948          33.16666666666666        9.141035291364355
20.999999999999996        32.99999999999999        8.620141053752915
21                        32                       8.068201338125359
21.288675134594808        32.16666666666668        8.590366811705216
21.577350269189612        32.33333333333336        9.034138228403695
21                        32.33333333333333        8.231496828719472
21.288675134594804        32.500000000000014       8.771384799760257
20.999999999999996        32.66666666666666        8.41547673392858
21.000000000000004        31.333333333333336       7.773911280261895
21.288675134594808        31.500000000000014       8.27907766509392
21.57735026918961         31.666666666666693       8.714376985614937
21                        31.666666666666664       7.923677410295588
21.288675134594804        31.833333333333343       8.446631416671648
21.577350269189612        32.00000000000002        8.8731238302093
23.26014527721944         36.649096240722486       13.381598025000365
22.98100002067057         36.81511514409511        13.33132599145753
22.701854764121705        36.981134047467734       13.265414057285165
22.98121888548978         36.48230244014468        13.039790009480072
22.702073628940916        36.64832134351731        12.972662898737244
22.702292493760126        36.31550863956688        12.688914670054837
22.98021891856525         37.148659513258806       13.632379919090454
23.259364175114115        36.982640609886175       13.680806432263863
23.258583073008786        37.31618497904987        13.989028453355582
23.258166871810513        37.64964914079451        14.3074133253055
22.979386516168695        37.81558783674808        14.261628579535055
22.700606160526874        37.98152653270164        14.198005422769205
22.97980271736697         37.48212367500344        13.942842212274947
22.70102236172515         37.64806237095701        13.878817560198854
22.70143856292343         37.31459820921237        13.567953771704282
22.978732335478465        38.14971796699986        14.591028145689414
23.257512691120283        37.98377927104629        14.634922512446739
23.256858510430057        38.31790940129807        14.971968648783927
22.42368270698103         36.1551306237443         12.33288893987506
22.144854055382723        36.32756531187214        12.225102055101011
21.866025403784416        36.499999999999986       12.09080871691618
22.144854055382723        35.99423197853882        11.960172135650206
21.866025403784416        36.16666666666666        11.829448939110906
21.866025403784416        35.83333333333334        11.572570585448338
22.144635190563513        36.66037801582257        12.498683800650827
22.42346384216182         36.48794332769472        12.607052462058194
22.42324497734261         36.82075603164515        12.890218914107226
23.25695199232505         38.65193187476707        15.319121810082523
22.978919299268448        38.817762913937855       15.27844104670029
22.700886606211846        38.98359395310865        15.218784641905772
22.978825817373455        38.48374044046886        14.929618801605411
22.700793124316853        38.64957147963965        14.868293313014611
22.700699642421863        38.31554900617064        14.528033573302439
22.98060203475758         39.152352225843515       15.639535965319247
23.25863472781418         38.986521186672725       15.677695972929666
23.260317463303316        39.321110498578385       16.04548023601975
23.26010034277914         39.65464901443822        16.421538849795134
22.980167793709228        39.81942925756319        16.38458823258797
22.700235244639316        39.984209500688166       16.32576560238598
22.980384914233404        39.48589074170336        16.007420941913917
22.700452365163493        39.650670984828324       15.947489634813495
22.70066948568767         39.31713246896849        15.578495981320165
22.977624038077202        40.15271373753963        16.769440814341458
23.257556587147107        39.98793349441465        16.80393301177016
23.25501283151508         40.32121797439108        17.195532404763746
23.5366017569868          42.48639303096885        20.159368531388196
23.81269396157331         42.32721847301225        20.132552639609898
24.088786166159814        42.16804391505565        20.083610857556756
23.812824208663663        42.66053756012953        20.57675082970725
24.088916413250168        42.50136300217292        20.52418881397235
24.08904666034052         42.83468208929019        20.96744900834411
23.813308189574183        41.9960555592444         19.697452480694142
23.537215984987675        42.15523011720099        19.72193434786845
23.537830212988545        41.824067203433145       19.289588418913734
23.537173443370765        43.485833750524996       21.506174727828185
23.81320533291964         43.326831373166954       21.472173211526112
24.089237222468512        43.167828995808904       21.41393599134938
23.81333402423677         43.660175212712616       21.921855941867005
24.08936591378564         43.501172835354566       21.860533617555223
24.08949460510277         43.83451667490022        22.30597819626715
23.81301477079165         42.99368446664823        21.02306151840796
23.536982881242775        43.15268684400628        21.054438324597488
23.536792319114788        42.81953993748756        20.60550292578412
23.537108442496365        44.485928797437055       22.845151164886605
23.813290690320503        44.32690524398732        22.810406028499866
24.089472938144638        44.16788169053758        22.748202803880574
23.813480751414993        44.660516560434814       23.25077469619445
24.089662999239128        44.50149300698507        23.187034252499156
24.089853060333617        44.835104323432574       23.619393973933143
23.813312357278633        43.993540228349964       22.367676787583868
23.537130109454495        44.1525637817997         22.401917290668038
23.537151776412628        43.819198766162344       21.95559181164849
23.25489195602303         40.652873812885076       17.596387719249776
22.977382287093093        40.816025414527616       17.56488428021925
22.69987261816316         40.97917701617015        17.50953005656123
22.977503162585144        40.484369576033615       17.16249455324441
22.69999349365521         40.647521177676154       17.10560591709752
22.70011436914726         40.31586533918216        16.71101776570581
22.979396559105247        41.150419440668536       17.98141200613624
23.25690622803518         40.987267839025996       18.01019766653843
23.25892050004733         41.32166186516692        18.432345568790588
25.452737594939762        51.34463983282873        27.273629857561875
25.72636879746988         51.17231991641437        27.252921063235732
26                        51.00000000000001        27.19551648882167
25.72636879746988         51.505653249747695       27.113466908594447
26                        51.33333333333333        27.076195407695725
26                        51.666666666666664       26.925188534360053
25.17910639240964         50.51695974924316        27.591747960481964
25.452737594939762        50.344639832828776       27.544544214204713
25.72636879746988         50.17231991641438        27.463341776757645
26                        50                       27.348140648140582
25.452737594939762        50.67797316616211        27.490785091635807
25.72636879746988         50.50565324974772        27.428087759948095
26                        50.33333333333333        27.331391737090442
25.72636879746988         50.83898658308105        27.358707934415705
26                        50.666666666666664       27.280517017317475
25.45273759493976         51.01130649949542        27.39979605162314
25.179106392409636        51.18362641590978        27.404188388742767
25.179106392409636        50.85029308257647        27.515556751636723
25.18466800556969         48.518923638425036       27.278534189780007
25.45644533704646         48.34594909228336        27.127911818758747
25.72822266852323         48.17297454614168        26.950007734554518
25.45644533704646         48.67928242561669        27.28526960526058
25.72822266852323         48.50630787947502        27.118892901275455
25.999999999999996        48.33333333333333        26.92523448410742
25.728222668523227        48.839641212808345       27.256950351480423
25.999999999999993        48.666666666666664       27.074819314531553
25.999999999999996        49                       27.19357642843966
25.456551770068973        48.01237838795249        26.938588258808792
25.1847744385922          48.18535293409417        27.100302577068412
25.18488087161471         47.8517822297633         26.891261606658876
25.185873898255124        49.515677064418284       27.597194922916714
25.457249265503417        49.343784709612194       27.495033942794443
25.728624632751703        49.17189235480609        27.360494444635407
25.45724926550342         49.67711804294552        27.547832412075138
25.728624632751703        49.505225688139426       27.429393293890858
25.999999999999993        49.33333333333333        27.2785756576697
25.72862463275171         49.83855902147276        27.46481432048322
25.999999999999996        49.66666666666666        27.3300970642366
25.456847301274934        49.011533567614435       27.407744559054063
25.185471934026644        49.183425922420525       27.52616024859104
25.185069969798167        48.85117478042278        27.4199400042121
25.454993430221588        50.01087893788715        27.56483138225014
25.181362227691466        50.18319885430153        27.63084975284712
25.183618062973295        49.8494379593599         27.632665406992075
24.36497061848626         51.01005818087027        27.49340724289897
24.636349209794055        50.84569203699457        27.569218252553423
24.907727801101846        50.68132589311887        27.60199849174764
24.636349209794055        51.17902537032788        27.45245402653716
24.907727801101846        51.01465922645218        27.50552077431683
24.907727801101846        51.34799255978548        27.37386590283765
24.636670794718583        51.51240096309186        27.299680452113904
24.365613788335317        51.676809366398224       27.182614831487204
24.36529220341079         51.343433773634246       27.3559869108095
24.365333958229524        50.0112865122706         27.670964496204807
24.638847271571393        49.8460833629865         27.687832977372096
24.91236058491326         49.68088021370239        27.66324311960966
24.636591436289564        50.179844257928124       27.68575781472646
24.91010474963143         50.014641108644014       27.679940780324216
24.9078489143496          50.34840200358564        27.659352302818736
24.636470323041806        50.512768147461344       27.64705916162602
24.36509173173401         50.67713429133704        27.591735249973297
24.36521284498177         50.34421040180382        27.650921001075247
24.37099111916158         49.00970372821833        27.498719521722823
24.642216747964284        48.8461103649539         27.462174250622052
24.913442376766987        48.68251700168946        27.388779139974375
24.642618712192764        49.178361506951646       27.57374274567286
24.913844340995468        49.01476814368721        27.515266294715737
24.914246305223944        49.347019285684965       27.606567879404228
24.640732991882075        49.51222243496907        27.650731701873273
24.36721967854021         49.67742558425317        27.653437185412145
24.36910539885089         49.34356465623574        27.596022193918227
24.365035886748682        47.00958639487818        26.1825677876032
24.636392721969003        46.84537751299986        26.074968654489183
24.90774955718932         46.68116863112153        25.937509985958854
24.638353026044864        47.17912810506294        26.380727345583892
24.90970986126518         47.014919223184606       26.249802238144813
24.911670165341043        47.34866981524769        26.537008509233402
24.636238737951242        46.51203129578675        25.7450032856921
24.36488190273092         46.676240177665065       25.858751270711075
24.364727918713164        46.34289396045196        25.512986303346324
24.366260021749415        48.01058570297513        26.986052232711216
24.639169116045352        47.84646097712757        26.907344905417055
24.912078210341285        47.682336251280006       26.79579792069714
24.639062683022843        48.18003168145843        27.126395180817134
24.911971777318776        48.01590695561087        27.025248222450777
24.911865344296267        48.34947765994173        27.223889166506698
24.63876107104511         47.512794541095246       26.65887940015952
24.36585197674917         47.676919266942804       26.747910633659373
24.365443931748924        47.34325283091049        26.480082485289998
24.640639715493563        48.513071023206166       27.312372120996617
24.369414086690856        48.67666438647059        27.364005235940073
24.367837054220132        48.343625044722856       27.193116139602832
24.366326793881598        59.0099474848241         18.713792783010692
24.63725332672429         58.845618239630426       19.0411650561147
24.908179859566978        58.68128899443674        19.350019194748352
24.63725332672429         59.178951572963754       18.628182499275667
24.90817985956698         59.014622327770084       18.93702560909804
24.908179859566978        59.34795566110341        18.530106758548264
24.637380067170355        59.511437706858715       18.223077505682276
24.366580274773725        59.67491975261402        17.900635299320548
24.36645353432766         59.342433618719056       18.303263116722995
24.364642540464413        58.01192521829591        19.984544908828244
24.638144852216058        57.84575521582311        20.315904204235704
24.911647163967704        57.67958521335031        20.625444148541956
24.636130491112834        58.18027006194497        19.88335621506431
24.909632802864476        58.01410005947216        20.19497139367861
24.90761844176125         58.34861490559402        19.768626311758776
24.636691908918564        58.512944150787696       19.45900761382837
24.36576537607587         58.677273395981366       19.130870781427554
24.36520395827014         58.34459930713864        19.554454823366797
24.363112207375867        54.01019435276221        25.12501240409185
24.636416128510852        53.84419406036548        25.369671498753338
24.909720049645834        53.67819376796875        25.575394724145593
24.636184282463184        54.178609474501954       24.995185650183856
24.909488203598166        54.01260918210521        25.216990415910995
24.90925635755049         54.34702459624168        24.84140098327326
24.366692051302973        55.01014386495343        23.92498641921837
24.638570845081254        54.84524248262943        24.20622448369282
24.910449638859525        54.68034110030543        24.452448478406772
24.639353752823943        55.17910599568194        23.791286655755886
24.911232546602214        55.01420461335793        24.04991448133516
24.912015454344903        55.34806812641045        23.636258805791236
24.637377563772215        54.511925978565685       24.60746322883391
24.365498769993938        54.67682736088968        24.33851140463412
24.364305488684902        54.343510856825944       24.73852006625867
24.364714019847256        57.008163099202605       21.30672479895239
24.63617814403472         56.84442864921613        21.628000286063536
24.907642268222176        56.68069419922965        21.923243246141205
24.638192505137958        57.17658046976091        21.190991003972
24.90965662932541         57.01284601977443        21.491130249108718
24.911670990428654        57.3449978403192         21.059804318236836
24.638168678677005        57.511167842792005       20.75205074363155
24.36466636692536         57.6773378452648         20.422477817925063
24.36469019338631         57.3427504722337         20.863204447966485
24.368646030424692        56.00902533035639        22.634687252665827
24.640656405571754        55.84502697261725        22.940606430174128
24.91266678071881         55.6810286148781         23.21567830239331
24.638799484419675        56.17833680331866        22.50514683162782
24.910809859566733        56.01433844557951        22.78917950267334
24.908952938414657        56.34764827628091        22.357735640467588
24.640005079197845        55.51206648414959        23.36977489145165
24.367994704050783        55.67606484188873        23.072443671823166
24.367343377676878        55.343104353421076       23.50254339400722
24.637488814227194        56.51138272626739        22.067201015480464
24.366024690039733        56.67511717625386        21.7506338634602
24.36733536023221         56.34207125330512        22.193288014698105
23.257858257969012        66.32971565879976        11.065610327606173
22.980939689524007        66.49152027254135        10.789213361458685
22.704021121079002        66.65332488628292        10.506897766499796
22.979128737767944        66.15833712943915        11.010132045596304
22.70221016932294         66.32014174318073        10.721354891572984
22.700399217566876        65.98695860007854        10.94302852041725
22.97891584814544         65.82306927053457        11.240464621315699
23.257432478724002        65.65917994099061        11.531439597318949
23.25764536834651         65.99444779989517        11.29493155545777
23.25761157352698         65.32493127816467        11.775287938365341
22.979094942948414        65.48882060770862        11.477778242859593
22.70057831236985         65.65270993725258        11.173807422458482
22.97927403775139         65.15457194488269        11.722078394453638
22.700757407172826        65.31846127442665        11.411572854549973
22.700936501975804        64.98421261160071        11.656324816691779
22.978794830593046        64.82048626008901        11.973759726900315
23.256653159210288        64.65675990857733        12.283781119997284
23.25713236636863         64.990845593371          12.025699545059066
22.42589651648485         66.82433868625677        10.211988713410648
22.145960960134634        66.99550267646171        9.9047583094074
21.866025403784416        67.16666666666669        9.585633034252604
22.145960960134634        66.66216934312838        10.105259758854814
21.866025403784416        66.83333333333334        9.78196358844523
21.866025403784416        66.50000000000001        9.979470281530121
22.14415000837857         66.3289862000262         10.312228061961402
22.42227461297272         66.15797240005236        10.633414141590485
22.424085564728788        66.49115554315456        10.419093175615222
24.363573500427766        61.01261652333           16.362974004553305
24.636994524312808        60.845951140623086       16.677832658396113
24.910415548197847        60.67928575791616        16.979642312571034
24.635417797755057        61.1807309319677         16.31079202366378
24.908838821640096        61.01406554926078        16.6099044447856
24.907262095082345        61.34884534060539        16.248699451071413
24.63803902924348         60.51088092834941        17.053193395805202
24.364618005358437        60.677546311056325       16.734674318219376
24.365662510289113        60.342476098782655       17.115652760302723
24.636374199184342        61.51316890570739        15.956286234372552
24.365486303286335        61.67749247080938        15.653190276780991
24.364529901857047        61.34505449706969        16.00353451171727
23.537303910998062        61.493336260502154       15.360238649826611
23.81272710747463         61.33309634811144        15.706652752087345
24.088150303951195        61.17285643572072        16.04089787032956
23.813683508903917        61.66553432185113        15.357381500622694
24.08910670538048         61.50529440946041        15.686542498179163
24.09006310680977         61.837732383200105       15.341282383928457
23.815172310798744        61.99813556995122        15.017694952421452
23.54028151478771         62.15853875670235        14.683449993816419
23.538792712892885        61.82593750860225        15.01725314590455
23.539886880523884        59.4894148556681         17.632940806182617
23.815366851643123        59.3295923987201         18.011249466399256
24.09084682276236         59.1697699417721         18.37153345867528
23.815493592089187        59.66207853261506        17.60638512424125
24.090973563208422        59.50225607566706        17.96383645445246
24.091100303654486        59.83474220956202        17.564041299114827
23.52951481513566         60.4914231512476         16.44764678514343
23.80857888183037         60.3300840630014         16.816018097712387
24.08764294852508         60.168744974755185       17.16877227959892
23.807534376899696        60.66515427527507        16.434302168999277
24.086598443594404        60.50381518702886        16.782786029992106
24.08555393866373         60.83888539930254        16.40607790880246
23.812036236959777        59.996081297808225       17.20660667586395
23.532972170265065        60.15742038605443        16.833554921930688
23.536429525394475        59.823417620861264       17.22865292894381
23.810130742187162        60.999125311693255       16.065850524409747
23.534707545710596        61.15936522408397        15.713454155998791
23.532111180423126        60.825394187665786       16.075923534437713
22.703480864456132        61.98808895249204        14.225554019346598
22.98142187997011         61.82317138849542        14.616294587520837
23.259362895484088        61.658253824498786       14.994522797680803
22.982910681864936        62.155772636595515       14.28793334900628
23.26085169737891         61.99085507259888        14.658849426462634
23.262340499273733        62.32345632069898        14.332358407078118
23.260695122935555        62.65557187902457        14.01309274982078
22.979619929188573        62.82000375324668        13.65663630086112
22.698544735441587        62.9844356274688         13.289459846683288
22.98126530552675         62.4878881949211         13.967788213835016
22.70019011177977         62.652320069143215       13.592498015373636
22.70183548811795         62.320204510817625       13.904529406261572
22.975463573111465        63.15374360742045        13.350754457408792
23.256538766858448        62.989311733198335       13.700529960426774
23.252382410781344        63.323051587372106       13.396908111170164
23.25561398647311         64.32328644921728        12.549514387376975
22.97775565785587         64.48701280072896        12.23178020304919
22.699897329238627        64.65073915224065        11.906632501609895
22.976716485118693        64.15353934136891        12.498830233330697
22.69885815650145         64.3172656928806         12.165969740660639
22.69781898376428         63.98379223352055        12.434336533844126
23.252140493555576        63.656170456056024       13.105188838072907
22.974979738659925        63.81998134478829        12.77399408003172
22.975221655885697        63.48686247610437        13.057730485058542
22.698060900990047        63.650673364836635       12.71009007080034
22.698302818215815        63.31755449615272        12.995131175080044
23.253877240014344        63.98972845263665        12.823151806149495
21.577350269189612        66.66666666666669        9.593177961998318
21.577350269189612        67.00000000000001        9.402122281901834
21.57735026918961         67.33333333333334        9.212242740697619
21.288675134594804        66.83333333333334        9.131221867896187
21.288675134594804        67.16666666666667        8.946617200788001
21                        67                       8.593601999223615
20.999999999999996        71                       6.888332638167523
21.288675134594804        71.16666666666664        7.1631277370771995
21.57735026918961         71.33333333333329        7.378850078097086
21                        71.33333333333333        6.75359025150288
21.288675134594804        71.49999999999997        7.033410381800694
20.999999999999996        71.66666666666666        6.639907331975085
21.57735026918961         70.66666666666666        7.650096464636579
21.57735026918961         70.99999999999997        7.511475599564345
21.288675134594804        70.83333333333331        7.296508041063474
20.999999999999993        69.99999999999999        7.28257857657244
21.2886751345948          70.16666666666666        7.57482271950723
21.57735026918961         70.33333333333331        7.796995830278807
20.999999999999993        70.33333333333333        7.123950447104324
21.288675134594804        70.49999999999999        7.422058971952141
20.999999999999993        70.66666666666666        6.992535134302796
21.57735026918961         69.66666666666666        8.066498604493994
21.57735026918961         69.99999999999999        7.930106283930287
21.2886751345948          69.83333333333333        7.700986464400557
21                        67.33333333333334        8.381940078049595
21.288675134594804        67.5                     8.763335236107837
21.57735026918961         67.66666666666667        9.057340732511253
21                        67.66666666666666        8.20400158070304
21.288675134594804        67.83333333333333        8.613776695255245
21                        68                       8.05978650718417
21.577350269189612        68                       8.864353851040807
21.57735026918961         68.33333333333334        8.671428063754318
21.288675134594804        68.16666666666666        8.405312914734534
20.999999999999996        69                       7.606562750710528
21.288675134594804        69.16666666666667        7.932090159326
21.57735026918961         69.33333333333333        8.189607574706539
20.999999999999996        69.33333333333334        7.501048255192459
21.2886751345948          69.5                     7.817778426460555
20.999999999999993        69.66666666666666        7.393053530479726
21                        68.33333333333334        7.932179120365517
21.288675134594804        68.5                     8.273749996413429
21.57735026918961         68.66666666666667        8.535909613930759
20.999999999999996        68.66666666666667        7.781104534874378
21.2886751345948          68.83333333333334        8.118719879419835
21.57735026918961         69                       8.360790153017026
24.367318102797544        53.007358348626006       26.167579285667042
24.63791419933491         52.84389214883171        26.360775425730573
24.908510295872276        52.680425949037414       26.51373561087729
24.63922005879197         53.17563672427468        26.054646845999493
24.909816155329338        53.01217052448038        26.22537093941654
24.911122014786393        53.34391509992335        25.91284777753352
24.637453289489013        52.511501019010446       26.639593057711245
24.366857192951645        52.67496721880474        26.464245647899947
24.366396283105747        52.34257608898347        26.732816220988333
24.63781809365141         53.509915392320075       25.7231377224896
24.364514172516426        53.675915684716806       25.49449179817617
24.365916137656985        53.341637016671406       25.842014092034567
23.537294923790178        51.48237590971921        26.977456061444595
23.813186822022207        51.32493666676957        27.200110916884373
24.089078720254232        51.16749742381992        27.37209464403587
23.813508406946738        51.658312259533545       27.02333505705143
24.089400305178764        51.500873016583895       27.214996548074495
24.08972189010329         51.834248609347874       27.02194670488052
23.54098420304514         52.48468191696118        26.2917049081463
23.815967926450046        52.32651626436152        26.568162472756153
24.090951649854947        52.168350611761866       26.795357838351336
23.816428836295945        52.65890739418279        26.29256631881102
24.091412559700846        52.500741741583134       26.53732236940706
24.091873469546744        52.8331328714044         26.251191111318047
23.81473816669839         51.99241426194753        26.812730078075568
23.539754443293486        52.15057991454718        26.554251252256176
23.53852468354183         51.816477912133195       26.78283497002227
23.259482938027347        41.654660018832764       18.859077948941604
22.980521435065274        41.816415748000225       18.828133212662667
22.7015599321032          41.97817147716769        18.76949653568772
22.97995899708526         41.483417594334384       18.40221597446786
22.700997494123186        41.645173323501844       18.34439443944918
22.70043505614317         41.312175169835996       17.924405613073716
22.979907207064404        42.14757866176808        19.258868127949718
23.258868710026473        41.98582293260061        19.28807424377973
23.258254482025603        42.31698584636846        19.722158793183322
23.534773663388386        45.48774859460991        24.13609533750766
23.811924232009673        45.32839642521672        24.105696665045564
24.089074800630957        45.16904425582352        24.044001218577158
23.81137375382406         45.66168164415289        24.514000595219457
24.088524322445345        45.502329474759705       24.454225810236313
24.087973844259732        45.835614693695874       24.850393111219706
23.81270249171233         44.99445649282576        23.68302613036235
23.53555192309104         45.15380866221896        23.71536151278536
23.536330182793705        44.819868729828          23.28504678857849
23.536697687467658        46.48614644977282        25.295855044871065
23.812656436543577        46.327280214261506       25.282702179288613
24.08861518561949         46.16841397875018        25.232508126167758
23.812810420561334        46.66062643147461        25.638156879558068
24.088769169637246        46.501760195963286       25.594092185221392
24.088923153655006        46.83510641317639        25.933727793802188
23.812015095183817        45.9944809292072         24.906897955774387
23.536056346107898        46.15334716471851        24.92636161279045
23.535415004748142        45.82054787966421        24.539775043669465
21.577350269189612        34.666666666666664       10.44975820150803
21.577350269189612        35                       10.652102985846021
21.577350269189612        35.33333333333334        10.861768842985093
21.288675134594808        34.833333333333336       10.1303704232469
21.288675134594808        35.16666666666667        10.305044950241687
21.000000000000004        35.00000000000001        9.650001977698427
21                        35.333333333333336       9.895669271698107
21.288675134594804        35.5                     10.556258279815825
21.57735026918961         35.66666666666667        11.118528208133688
21                        35.666666666666664       10.160748470320595
21.2886751345948          35.83333333333333        10.826883514012769
20.999999999999996        35.99999999999999        10.44523957356544
21.57735026918961         36                       11.364064503192356
21.57735026918961         36.333333333333314       11.614082222393616
21.2886751345948          36.16666666666666        11.06555917461002
20.999999999999996        33.99999999999999        9.046637689205868
21.288675134594804        34.16666666666666        9.671373655610289
21.57735026918961         34.33333333333333        10.191882863368773
21                        34.33333333333333        9.249664787635126
21.288675134594804        34.5                     9.901824873894519
21                        34.66666666666667        9.450786217132535
21                        33.33333333333333        8.746942436817676
21.288675134594804        33.49999999999999        9.293965538280029
21.57735026918961         33.666666666666664       9.77537622630388
20.999999999999996        33.66666666666666        8.88910798196866
21.2886751345948          33.83333333333333        9.46225994728237
21.57735026918961         33.99999999999999        9.979940580541383
22.42324497734261         37.15408936497852        13.184002696285948
22.144635190563513        37.3270446824893         13.076197030256573
21.866025403784416        37.500000000000085       12.941997059196924
22.144635190563513        36.99371134915593        12.78336568646178
21.866025403784416        37.166666666666714       12.650118153785783
21.866025403784416        36.83333333333335        12.366388706358812
22.144218989365235        37.660508844233945       13.378555303253473
22.422828776144332        37.487553526723154       13.486451689993931
22.422412574946055        37.82101768846779        13.797224757777474
22.422412574946055        38.15435102180112        14.120265711341997
22.144218989365235        38.32717551090058        14.008109271210625
21.866025403784416        38.50000000000005        13.861536102374927
22.144218989365235        37.99384217756726        13.69260802035947
21.866025403784416        38.16666666666673        13.553574554237475
21.866025403784416        37.83333333333341        13.247061539844733
22.14431247126023         38.661197984369586       14.34001951533723
22.422506056841044        38.48837349527011        14.451234908672026
22.422599538736037        38.822395968739116       14.792435695180881
21                        36.33333333333333        10.578293201522337
21.288675134594804        36.499999999999986       11.280812035299402
21.57735026918961         36.66666666666665        11.911534315815375
20.999999999999996        36.66666666666666        10.757450683504304
21.2886751345948          36.83333333333332        11.542168750013689
20.999999999999996        36.99999999999999        10.982712019510894
21.57735026918961         37.00000000000002        12.154973158770765
21.57735026918961         37.333333333333385       12.406561459710325
21.2886751345948          37.166666666666686       11.753466446481724
22.422599538736037        39.15572930207243        15.13919738072584
22.14431247126023         39.3278646510362         15.0279710702806
21.866025403784416        39.49999999999998        14.885105710570608
22.144312471260225        38.994531317702894       14.683886850685656
21.866025403784416        39.16666666666667        14.543698956925176
21.866025403784416        38.83333333333336        14.202509087526543
22.144095350736052        39.661403166896044       15.387023443694762
22.42238241821186         39.489267817932266       15.498579237140062
22.422165297687684        39.8228063337921         15.867243407633218
22.422165297687684        40.15613966712545        16.245885070358234
22.144095350736052        40.32806983356273        16.129522722026536
21.866025403784416        40.50000000000001        15.976678557390878
22.14409535073605         39.994736500229386       15.753284828747347
21.866025403784416        40.166666666666664       15.60284443355741
21.866025403784416        39.83333333333332        15.238986817950543
22.143974475243997        40.65972567205672        16.51810032376803
22.42204442219563         40.487795505619445       16.63279995288901
22.421923546703578        40.81945134411343        17.029050823491332
23.25792943117992         42.6503214468044         20.166247616785796
22.97925710537304         42.81424986263994        20.141627180490214
22.70058477956616         42.97817827847549        20.085507222500794
22.979582156218722        42.48091426220401        19.69809614314816
22.700909830411838        42.64484267803955        19.64253397141904
22.70123488125752         42.31150707760362        19.20386374248124
22.979447667501027        43.14739676915866        20.591180078900685
23.258119993307908        42.98346835332311        20.614091263189213
23.258310555435898        43.316615259841825       21.064735914009855
23.258731352018287        43.65017890695698        21.516047976016594
22.980289260665806        43.81452406338896        21.490365310294628
22.701847169313325        43.978869219820936       21.429126730662517
22.979868464083417        43.48096041627381        21.040430392844062
22.701426372730936        43.64530557270579        20.980568957768007
22.701005576148546        43.31174192559064        20.532695788380806
22.980267593707673        44.147889079026314       21.93977705560129
23.258709685060154        43.98354392259433        21.965462390580132
23.258688018102017        44.31690893823168        22.411785200342912
23.25809435743487         44.65032555771123        22.853846139483274
22.979080272373373        44.81472231798539        22.821277361862407
22.700066187311876        44.97911907825956        22.7474448320249
22.979673933040523        44.48130569850585        22.383544385079045
22.700659847979026        44.645702458780015       22.31403981759808
22.701253508646175        44.31228583930047        21.874600450477324
22.978302012670714        45.14866225037635        23.254358049349285
23.257316097732208        44.984265490102175       23.290334295072263
23.256537838029548        45.31820542249313        23.71724155117679
22.421923546703578        41.152784677446775       17.432992882530183
22.143974475243997        41.32639233872339        17.315591663789576
21.866025403784416        41.50000000000001        17.157326400339638
22.143974475243997        40.99305900539005        16.91366787234784
21.866025403784416        41.16666666666667        16.757420876494784
21.866025403784416        40.83333333333334        16.363871595511977
22.144536913224012        41.659390492389235       17.727978584146626
22.422485984683593        41.485782831112616       17.84662412096484
22.423048422663605        41.81878098477846        18.265368629262692
23.538690228244647        50.48240128341731        27.336592604998355
23.81423813823961         50.32536302636841        27.498571490368803
24.089786048234565        50.168324769319504       27.610028787437624
23.81411702499185         50.658286915901634       27.43868106964864
24.08966493498681         50.501248658852724       27.570061829512817
24.089543821739056        50.83417254838595        27.490952615615402
23.81365192350703         50.9916117913356         27.339083373413732
23.537760025275           51.149051034285236       27.136543002924007
23.538225126759823        50.81572615885128        27.256255184108632
23.538607478071786        49.48958904275369        27.329258582136337
23.816068691768386        49.329627271241904       27.43584388315856
24.093529905464983        49.169665499730115       27.492330863020797
23.814182971457697        49.663488199259334       27.495549026343262
24.091644185154294        49.50352642774753        27.570834770710853
24.089758464843612        49.83738735576496        27.60945099769942
23.814210554848653        49.99442561281386        27.517290694949015
23.53866264485369         50.151463869862766       27.374608803897083
23.538635061462738        49.82052645630823        27.372164129609523
23.53994061180419         48.48881366201459        26.961348766222347
23.815380415119265        48.32940434233477        27.01525824162899
24.090820218434338        48.169995022654945       27.023492730458692
23.81695744758999         48.662443684082504       27.19368232266502
24.09239725090506         48.50303436440268        27.216236724422345
24.093974283375783        48.836073706150415       27.372805907831737
23.816513069679186        48.9960354776622         27.33455746194492
23.539051855982585        49.155997249173986       27.24621069489846
23.539496233893388        48.822405455594286       27.123574089593866
23.53708145340955         47.48687662757454        26.263717162072197
23.813066264522597        47.327779883342416       26.27728566502334
24.089051075635638        47.1686831391103         26.25023587353375
23.81347430952284         47.66144631937473        26.55702048804125
24.08945912063588         47.50234957514262        26.538860633885935
24.089867165636125        47.836016011174934       26.797798844921033
23.812938342541962        46.994203157408506       25.970933472292113
23.536953531428917        47.15329990164063        25.967520856341196
23.536825609448286        46.81972317570672        25.64490015060749
23.81442736232105         47.99542533085475        26.80314881129746
23.538987559005975        48.15483465053457        26.762823791096494
23.53803450620776         47.82085563905456        26.530279923046518
23.53478823714618         58.48766427573753        18.882184733306975
23.81140633825226         58.32908458992366        19.271975979722022
24.088024439358335        58.170504904109784       19.639429371562485
23.81196775605799         58.66175867876639        18.844218145744996
24.088585857164063        58.50317899295251        19.210505411843194
24.089147274969793        58.83585308179524        18.788087495646163
23.813667303850558        58.99567553874324        18.42361232994002
23.538187332731315        59.155497995691235       18.041112496293316
23.536487784938746        58.82158113571438        18.457527138668123
23.533079794442333        57.48934291939183        20.188104597757583
23.81029120291064         57.32894964599542        20.587881742591144
24.087502611378948        57.168556372599014       20.96075514298925
23.810267376449694        57.66353701902653        20.141719439331844
24.087478784917998        57.50314374563012        20.515913815866835
24.08745495845705         57.83773111866122        20.073866209688806
23.810836857350978        57.99631080447509        19.70406701945259
23.534218756244897        58.15489049028896        19.311929974641227
23.533649275343613        57.8221167048404         19.747236596124836
23.529827969674354        53.48814764167789        25.31702092596957
23.808991347382086        53.32788454399393        25.647633147400818
24.088154725089815        53.167621446309965       25.931152600633013
23.807589382241527        53.66216321203933        25.29047943887712
24.086752759949256        53.50190011435537        25.58979314955515
24.085350794808697        53.836178782400765       25.22647659825103
23.812710091839016        52.99339596908836        25.98305682070348
23.533546714131283        53.15365906677231        25.667829761890303
23.53726545858821         52.81917049186674        25.992724422615915
23.53465262748818         54.48956987320219        24.161821777972694
23.81080582078408         54.32977803305553        24.523781523490072
24.086959014079973        54.169986192908866       24.844845065529828
23.811999102093115        54.66309453711927        24.115921985994877
24.08815229538901         54.50330269697261        24.447669127865694
24.089345576698044        54.83661920103634        24.036976866410363
23.8091976015128          53.99597062254743        24.91651306102264
23.533044408216902        54.155762462694085       24.56565332031629
23.531436188945626        53.821955052185984       24.950719702981914
23.537502549614555        55.48989730577058        22.879237359194338
23.813899050177362        55.32997949216487        23.26375021209921
24.090295550740166        55.170061678559144       23.612333232107375
23.814550376551267        55.66293998063252        22.82575780576448
24.09094687711407         55.5030221670268         23.182115516334402
24.091598203487976        55.835982655494455       22.74424110358836
23.81294907613524         54.996537014642065       23.69466710460949
23.53655257557243         55.15645482824778        23.316427509911897
23.535602601530304        54.82301235072498        23.74395564950468
23.538924873433615        56.48856716128878        21.540314983546846
23.815498592430643        56.32871988431132        21.93660779047547
24.092072311427664        56.16887260733385        22.301398546848613
23.814187922238162        56.66176580726005        21.486527598724905
24.090761641235186        56.501918530282595       21.855658831989278
24.08945097104271         56.83496445323133        21.408664203859978
23.815024484490955        55.99582993247192        22.38277158728151
23.538450765493927        56.15567720944938        21.98980002041879
23.53797665755424         55.822787257609974       22.436107478967884
23.812239562574405        56.995357726627745       21.036490554113158
23.535028154106094        57.15575100002414        20.63741315993121
23.536976513769854        56.82215908065646        21.08814995519441
22.422274612972725        65.82463906671902        10.852610713924875
22.14415000837857         65.99565286669285        10.52449472840606
21.866025403784416        66.16666666666667        10.184807042085207
22.14415000837857         65.66231953335951        10.742538368270605
21.866025403784416        65.83333333333333        10.395920776059963
21.866025403784416        65.49999999999999        10.612811483454164
22.144329103181548        65.32807087053357        10.973778304217397
22.422632802578676        65.15614174106713        11.32161608196327
22.4224537077757          65.49039040389309        11.08362013291897
22.422632802578676        64.82280840773382        11.564330999387506
22.144329103181544        64.99473753720025        11.209135383300955
21.866025403784416        65.16666666666666        10.840810724196984
22.144329103181548        64.66140420386692        11.449211353112865
21.866025403784416        64.83333333333334        11.073528855668052
21.866025403784416        64.50000000000003        11.310965877867636
22.14328993044437         64.32793074450687        11.700141317634525
22.420554457104323        64.15586148901372        12.074598202960075
22.4215936298415          64.48933494837377        11.814949824107421
21                        66                       9.067534236981412
21.288675134594808        66.16666666666669        9.479661571049018
21.577350269189612        66.33333333333334        9.783640252565291
21                        66.33333333333334        8.910164484205305
21.288675134594804        66.5                     9.30574554937745
21                        66.66666666666667        8.752187071619558
21.577350269189612        65.66666666666666        10.180449732012164
21.577350269189612        66                       9.979156505578949
21.288675134594804        65.83333333333333        9.665357316521135
22.702450433307426        58.988294532613935       17.545645231986587
22.979896367920347        58.82141778032181        18.01321450815731
23.25734230253326         58.65454102802967        18.45872767526381
22.981595915712912        59.15533464029866        17.599015671293603
23.25904185032583         58.98845788800652        18.03929945951267
23.260741398118398        59.322374747983375       17.628114196025685
23.25752671588883         61.323884410223044       15.34240429427047
22.979585700374855        61.48880197421967        14.95536689006013
22.701644684860874        61.65371953821629        14.555817127835242
22.977749520779597        61.15443255994393        15.304756002421751
22.69980850526562         61.31935012394055        14.896397046146435
22.697972325670364        60.98498070966481        15.247293774280342
22.97515315549213         60.82046152352574        15.662132621746927
23.252333985313893        60.655942337386676       16.062250292034566
23.254930350601363        60.98991337380486        15.697700357019093
23.253588868790864        60.323718378784704       16.43859775486506
22.976408038969097        60.488237564923764       16.030054065300366
22.69922720914733         60.652756751062824       15.606789198556445
22.977662922446065        60.15601360632179        16.407863537660894
22.7004820926243          60.32053279246085        15.976172651640027
22.701736976101266        59.98830883385888        16.355444133530813
23.26050357904968         59.655712848398366       17.22533440815257
22.98112027757547         59.822010841128616       16.79950218393534
22.981358096644193        59.48867274071364        17.19470726832879
22.701974795169985        59.654970733443896       16.743074514444817
22.702212614238704        59.32163263302891        17.139808213929967
23.25704622392027         59.98971561359153        16.827371146396167
21.866025403784416        61.499999999999964       13.862845088169522
22.143341044413066        61.32832690322158        14.345268331230223
22.420656685041713        61.15665380644319        14.80675122660055
22.14517722400832         61.66269631749732        14.015635488107813
22.422492864636972        61.491023220718944       14.466486440972309
22.424329044232227        61.825392634994685       14.136538465166785
22.424329044232227        62.158725968328056       13.812982201913767
22.14517722400832         62.32936298416406        13.384292800532307
21.866025403784416        62.500000000000064       12.93948581520272
22.14517722400832         61.99602965083069        13.695635356260826
21.866025403784416        62.16666666666669        13.238614663406016
21.866025403784416        61.83333333333333        13.546401087728453
22.14353184767014         62.66147854248965        13.080759842441669
22.422683667894045        62.49084152665364        13.50070341632574
22.421038291555863        62.82295708497922        13.197417852935136
22.420554457104327        63.82252815568039        12.34237921379279
22.14328993044437         63.99459741117353        11.96083649281307
21.866025403784416        64.16666666666669        11.564575217392012
22.14328993044437         63.6612640778402         12.227408906588842
21.866025403784416        63.83333333333336        11.824061795513447
21.866025403784416        63.50000000000003        12.089425612232105
22.421038291555863        63.15629041831255        12.904189113084291
22.14353184767014         63.32814520915629        12.504177701600637
22.14353184767014         62.99481187582296        12.785580386944677
21.866025403784416        63.1666666666667         12.359002243069565
21.866025403784416        62.833333333333385       12.642355644059695
22.420796374330095        63.48940928699646        12.618640379776908
22.701304140312978        50.9821922673707         26.48069088502491
22.980432836290202        50.81559527271958        26.828380934407143
23.259561532267423        50.64899827806844        27.113681507731698
22.979967734805378        51.148920148153536       26.707621700301843
23.259096430782602        50.982323153502406       27.013133180234078
23.258631329297778        51.31564802893637        26.873210092442
23.25894287012831         51.649167868248384       26.693845967491526
22.980590816466435        51.81595982677756        26.350212005347295
22.702238762804566        51.98275178530673        25.946554175012228
22.980279275635908        51.482439987465554       26.5484817155359
22.701927221974035        51.649231945994714       26.16372947043897
22.701615681143508        51.31571210668271        26.34177504044316
22.98182057621809         52.15006182919155        26.118401051519548
23.26017262987996         51.983269870662376       26.48062994486622
23.261402389631616        52.31737187307636        26.233451295897574
23.260929667958663        52.651960548946214       25.951575294865698
22.98087513287218         52.81923918093125        25.555261005885896
22.700820597785697        52.98651781291628        25.102762041207114
22.981347854545135        52.484650505061396       25.85192302623373
22.70129331945865         52.65192913704642        25.414210080870685
22.701766041131606        52.31734046117658        25.69547412547235
22.977156388415253        53.15372775583682        25.22512368562299
23.25721092350173         52.986449123851784       25.637016391969
23.2534921790448          53.32093769875735        25.296543313877066
22.42304842266361         42.152114318111785       18.694201064847714
22.144536913224012        42.32605715905587        18.575716324916606
21.866025403784416        42.499999999999964       18.414042315894502
22.144536913224012        41.99272382572256        18.148752996824886
21.866025403784416        42.16666666666664        17.98894809529608
21.866025403784416        41.83333333333333        17.57004279011135
22.14421186237833         42.65939275949181        19.004849083038053
22.422723371817927        42.485449918547715       19.125951047305087
22.422398320972246        42.818785518983645       19.562004051906744
23.256948072363336        45.65201128015129        24.13175885544908
22.97912248133828         45.81627396569267        24.08207090314488
22.701296890313227        45.980536651234054       23.987031480594855
22.978712247004495        45.48246810803451        23.67514605448656
22.700886655979442        45.646730793575884       23.587699087550387
22.70047642164566         45.31292493591772        23.174503538027068
22.97976382269804         46.14907325074698        24.472643474831663
23.25758941372309         45.98481056520559        24.52888499437359
23.25823075508285         46.3176098502599         24.908917996256953
23.257715651273692        46.65024329836901        25.269784753193207
22.978733615079722        46.81434014696521        25.19209747864828
22.699751578885756        46.978436995561395       25.062793221236053
22.979248718888883        46.48170669885609        24.84407683584576
22.70026668269491         46.64580354745228        24.727618692566715
22.700781786504066        46.31317009934317        24.369031445686133
22.978861537060354        47.14791687289911        25.51885679435907
23.25784357325432         46.983820024302915       25.607686963916592
23.25797149523495         47.317396750236824       25.919164774637714
21.866025403784416        45.49999999999996        22.217668361222437
22.14403899829357         45.32637302608649        22.460375330196655
22.42205259280272         45.15274605217303        22.636967487130736
22.144449232627352        45.660178883744656       22.863762115431847
22.422462827136506        45.48655190983119        23.052190232749474
22.42287306147029         45.820357767489355       23.453549821889247
21                        37.33333333333333        11.26089825999961
21.288675134594804        37.50000000000003        12.03419467984622
21.57735026918961         37.66666666666673        12.68983168595027
21                        37.66666666666667        11.526970224056937
21.288675134594804        37.833333333333364       12.302808636778662
21                        38.00000000000001        11.780927911682435
21.577350269189612        38.00000000000004        13.022060455765647
21.57735026918961         38.33333333333337        13.355737759326182
21.288675134594804        38.166666666666686       12.662201695761944
21                        38.33333333333334        12.065067443885171
21.288675134594804        38.50000000000002        12.962968348414126
21.57735026918961         38.6666666666667         13.67313153242803
21                        38.66666666666667        12.378593268307103
21.288675134594804        38.83333333333335        13.293121293285832
21                        39                       12.721505384948893
21.577350269189612        39.000000000000014       13.971063147715103
21.57735026918961         39.333333333333314       14.26921164724897
21.288675134594804        39.16666666666666        13.548011538708362
21                        39.333333333333336       12.986730539781034
21.288675134594804        39.49999999999999        13.85068168397154
21.57735026918961         39.66666666666665        14.609326782943079
21                        39.666666666666664       13.27316974895629
21.288675134594804        39.83333333333332        14.174565883577614
21                        40                       13.580823012474442
21.577350269189612        40                       14.95994888014333
21.57735026918961         40.333333333333336       15.320547485570625
21.288675134594804        40.166666666666664       14.521928970598406
21                        40.333333333333336       13.898795961941884
21.288675134594804        40.5                     14.88621326957489
21.57735026918961         40.66666666666667        15.731143134055932
21                        40.66666666666667        14.2160390096304
21.288675134594804        40.833333333333336       15.249767666772119
21                        41                       14.532552155538882
21.577350269189612        41.00000000000001        16.08472100705701
21.57735026918961         41.333333333333336       16.444655122920018
21.288675134594804        41.16666666666667        15.569730374653172
22.422398320972246        43.152118852317          20.00417836099163
22.14421186237833         43.326059426158515       19.87116517723279
21.866025403784416        43.50000000000003        19.686467671223937
22.14421186237833         42.992726092825166       19.433477881739343
21.866025403784416        43.16666666666667        19.25326738932226
21.866025403784416        42.833333333333314       18.8291256042123
22.14463265896072         43.659623073273664       20.309400426774996
22.422819117554635        43.48568249943215        20.44689026870279
22.42323991413702         43.8192461465473         20.89028677992126
22.422052592802725        44.81941271883969        22.208174775050004
22.14403899829357         44.99303969275316        22.04280857139609
21.866025403784416        45.16666666666662        21.811327555702363
22.14403899829357         44.65970635941982        21.6136624038809
21.866025403784416        44.833333333333286       21.39340734146745
21.866025403784416        44.49999999999996        20.963907718517138
22.423239914137024        44.152579479880615       21.332292706371646
22.14463265896072         44.32628973994028        21.177219702323296
22.14463265896072         43.99295640660697        20.742507947686974
21.866025403784416        44.16666666666664        20.536490135694876
21.866025403784416        43.833333333333336       20.110676786597068
22.42264625346987         44.48599609936015        21.773250917058128
21                        41.333333333333336       14.935246633200826
21.288675134594804        41.5                     15.986803845153643
21.57735026918961         41.66666666666667        16.87610758625879
21                        41.66666666666667        15.357510158418952
21.288675134594804        41.833333333333336       16.423446363209848
21                        42                       15.799342731193269
21.577350269189612        41.99999999999999        17.2742755975644
21.57735026918961         42.33333333333331        17.67863252428336
21.288675134594804        42.16666666666666        16.80706599604958
23.259476824282935        50.31558286928957        27.17372974943827
22.980348128305714        50.4821798639407         26.909176370078214
22.701219432328486        50.648776858591816       26.582233514660807
22.980263420321222        50.14876445516182        26.94776249228416
22.701134724343998        50.31536144981294        26.641566830831366
22.70105001635951         49.98194604103407        26.65869083353591
22.98023583693027         49.81782704160728        26.945017342608736
23.25942165750103         49.65370804218048        27.168539925475397
23.259449240891982        49.98464545573502        27.191365274049645
23.25986792537867         49.32024601639989        27.104367051050044
22.98068210480791         49.48436501582668        26.901709955325604
22.70149628423715         49.64848401525347        26.636248933395553
22.981128372685554        49.15090299004609        26.816672906434533
22.701942552114794        49.31502198947288        26.572077371646593
22.702388819992436        48.9815599636923         26.466176148289467
22.981572750596357        48.8173111964664         26.691583647836154
23.260756681200274        48.65306242924049        26.856641187147076
23.26031230328947         48.98665422282019        27.000298478132024
23.260752160356585        48.31942345503599        26.674010125255172
22.981568229752664        48.48367222226189        26.526826134575348
22.702384299148743        48.64792098948779        26.319292183659876
22.981563708908975        48.15003324805737        26.32531857015504
22.702379778305055        48.31428201528327        26.135658167870442
22.702375257461366        47.980643041078764       25.91527410092129
23.258846054760156        47.65146543207595        26.204697089144297
22.980610656110763        47.81605423657736        26.08854940209414
22.979736096585555        47.48198555473823        25.81920096226155
22.70150069793616         47.64657435923964        25.662109535762806
22.700626138410957        47.312505677400516       25.37794924253432
23.25979910755837         47.98544444355596        26.45636305366202
23.25769491375153         58.321120376100495       18.88725264398429
22.980248979138608        58.48799712839263        18.435680963305426
22.70280304452569         58.65487388068476        17.96205317356267
22.980601590356876        58.154576476463454       18.864733499575014
22.703155655743956        58.32145322875559        18.385047196260118
22.703508266962224        57.98803257682641        18.81462730007915
22.980032109455596        57.821802691014895       19.29851932489281
23.256555951948965        57.65557280520336        19.75634509078547
23.257125432850245        57.98834659065193        19.319018177310422
23.255454296111125        57.322299751746044       20.20114402969884
22.978930453617753        57.48852963755756        19.73796487049973
22.70240661112438         57.654759523369094       19.24871945237974
22.977828797779914        57.15525658410024        20.182178714672183
22.701304955286542        57.32148646991177        19.687579903245748
22.700203299448702        56.98821341645445        20.131208652677515
22.979777157443674        56.821664664732566       20.63244268464515
23.259351015438646        56.65511591301067        21.102144794935004
23.257402655774882        56.98870783237835        20.65093029577247
23.25224757950628         53.65352384565584        24.936665780194673
22.974667189338206        53.81890004963378        24.506756347115175
22.69708679917013         53.98427625361173        24.027292626730404
22.97591178887673         53.486313902735304       24.87653309755135
22.698331398708653        53.65169010671325        24.406968593920134
22.699575998247173        53.31910395981476        24.765458398745892
22.97627540860948         54.15270746014189        24.11735716183407
23.253855798777558        53.98733125616394        24.558815576060628
23.25546401804883         54.32113866667204        24.162200212248056
23.256366853844362        54.65437892594409        23.750058576417395
22.978081080200536        54.819187978685974       23.294593164186903
22.699795306556712        54.98399703142787        22.79542554128111
22.97717824440501         54.485947719413936       23.712029333057444
22.698892470761184        54.65075677215582        23.218156243192084
22.69798963496566         54.31751651288378        23.628778605008364
22.97903105424266         55.15263045620878        22.864114313868967
23.257316827886484        54.98782140346688        23.325886087024365
23.258266801928606        55.321263880989676       22.89205158650656
23.261074207396625        56.320400828802775       21.556953582381063
22.981500349401653        56.486949580524666       21.083947762322477
22.70192649140668         56.65349833224655        20.57941002058588
22.98322354135963         56.152234496316765       21.537102126454
22.70364968336466         56.318783248038656       21.029260674948777
22.705372875322638        55.98406816383076        21.48076061576575
23.26012599151725         55.65462092512398        22.450921919918013
22.982749433419944        55.81934454447737        21.984763005441962
22.980890243831304        55.48598750034307        22.42756976526827
22.703513685733995        55.65071111969646        21.92524446883015
22.701654496145352        55.317354075562164       22.363466110668604
23.260600099456937        55.98751087696337        22.00552654031091
21.866025403784416        58.500000000000014       17.154821903771282
22.14518635817702         58.329344192275485       17.744784815829874
22.424347312569623        58.15868838455095        18.298053281265872
22.144833746958753        58.66276484420466        17.327201357032777
22.423994701351354        58.49210903648012        17.874471499957522
22.42364209013309         58.8255296884093         17.4574757997711
21                        65                       9.657787182787242
21.288675134594808        65.16666666666666        10.071688749863958
21.577350269189612        65.33333333333333        10.390030183419764
21                        65.33333333333334        9.48132872842978
21.288675134594804        65.5                     9.878669296981649
21                        65.66666666666667        9.284577746494392
21.577350269189612        64.66666666666669        10.895459838658027
21.577350269189612        65                       10.640385565674606
21.288675134594804        64.83333333333334        10.344400273631043
21                        64                       10.41343878404174
21.288675134594808        64.16666666666669        10.808709059683986
21.577350269189612        64.33333333333334        11.10788475762595
21                        64.33333333333334        10.110667427150046
21.288675134594804        64.5                     10.551110921753954
21                        64.66666666666666        9.85878356006514
21.577350269189612        63.666666666666686       11.600807591419906
21.577350269189612        64.00000000000001        11.35140755522451
21.288675134594804        63.83333333333334        11.042145315356564
22.42364209013309         59.15886302174263        17.050997331966435
22.144833746958753        59.329431510871316       16.530422317989984
21.866025403784416        59.50000000000001        15.983920190057239
22.144833746958753        58.99609817753799        16.923463963223174
21.866025403784416        59.16666666666667        16.363525012719172
21.866025403784416        58.83333333333334        16.7538255839573
22.144595927890034        59.66276961128631        16.142814363367357
22.42340427106437         59.49220112215761        16.654274845627086
22.423166451995648        59.82553922257259        16.266655677858658
22.420656685041717        60.82332047310987        15.158231560108506
22.143341044413066        60.99499356988825        14.689680292567727
21.866025403784416        61.16666666666663        14.200188677336744
22.143341044413066        60.66166023655492        15.040079119297795
21.866025403784416        60.8333333333333         14.543519131896417
21.866025403784416        60.49999999999997        14.89283645184832
22.42316645199565         60.158872555905916       15.886752201292722
22.144595927890034        60.329436277952944       15.399216307398484
22.144595927890034        59.99610294461962        15.762879195552987
21.866025403784416        60.16666666666665        15.240258751591059
21.866025403784416        59.83333333333333        15.60395333099422
22.42191156851868         60.49109651450789        15.51754786629693
21.577350269189612        60.66666666666665        14.263631391040011
21.577350269189612        60.99999999999997        13.95831538673751
21.57735026918961         61.3333333333333         13.65898624782724
21.288675134594804        60.833333333333314       13.533927116006438
21.288675134594804        61.16666666666664        13.272612427353337
21                        60.99999999999999        12.703723626747268
21                        61.33333333333333        12.360934196753025
21.288675134594804        61.49999999999998        12.924590782851459
21.57735026918961         61.666666666666636       13.30573238881761
21                        61.66666666666666        12.07449822072214
21.288675134594804        61.833333333333314       12.632922592312713
21                        61.99999999999999        11.844415698654837
21.577350269189612        62.00000000000001        12.993303248561716
21.57735026918961         62.33333333333337        12.689531684424848
21.288675134594804        62.166666666666686       12.324508312242221
21                        62.99999999999999        11.016926700932222
21.288675134594808        63.16666666666667        11.490351476808385
21.577350269189612        63.33333333333335        11.847851113908511
21                        63.33333333333333        10.790312772267773
21.288675134594804        63.5                     11.253522751232053
21                        63.666666666666664       10.589150133304502
21                        62.33333333333333        11.577079503790817
21.288675134594804        62.500000000000014       12.04355418956572
21.57735026918961         62.6666666666667         12.39495963393587
21                        62.66666666666666        11.301249837883352
21.288675134594804        62.83333333333334        11.754106595845554
21.577350269189612        63.00000000000003        12.1145169888458
21.866025403784416        50.50000000000001        25.353527600859223
22.14436694130945         50.327315347011364       25.871534797061354
22.42270847883448         50.154630694022714       26.306589207953618
22.144451649293938        50.66073075579024        25.80745681995348
22.422793186818968        50.48804610280159        26.265988218047188
22.422877894803456        50.821461511580466       26.18317791467519
21.866025403784416        53.499999999999964       23.377508436715264
22.14429046845151         53.328839270972075       24.00986213698248
22.422555533118604        53.15767854194418        24.584946671813398
22.14304586891299         53.66142541787056        23.657273506141614
22.42131093358008         53.490264688842664       24.24000053516224
22.420066334041557        53.82285083574115        23.87386823614677
22.42287789480346         51.1547948449138         26.059089488256546
22.144451649293938        51.3273974224569         25.55635992217586
21.866025403784416        51.5                     24.972502186782403
22.144451649293938        50.99406408912357        25.699770512426962
21.866025403784416        51.166666666666664       25.135234940865523
21.866025403784416        50.833333333333336       25.2622434122245
22.144763190124465        51.660917261768915       25.37705742205491
22.423189435633986        51.48831468422581        25.899980315905477
22.423500976464517        51.82183452353782        25.70174141813152
22.422555533118604        52.82434520861084        24.907675708235892
22.14429046845151         52.99550593763874        24.33319492914483
21.866025403784416        53.16666666666663        23.701444984616906
22.14429046845151         52.6621726043054         24.635419518355455
21.866025403784416        52.83333333333329        24.00427332956716
21.866025403784416        52.499999999999964       24.285993471565575
22.423500976464517        52.155167856871145       25.472749594047045
22.144763190124465        52.32758392843555        24.91922935956494
22.144763190124465        51.99425059510223        25.166687521542823
21.866025403784416        52.166666666666636       24.55191797143687
21.866025403784416        51.833333333333314       24.780754209842257
22.42302825479156         52.48975653274099        25.205304648672588
21                        42.33333333333334        16.063930892820398
21.288675134594804        42.49999999999999        17.13801525437979
21.57735026918961         42.66666666666664        18.075942879316763
21                        42.66666666666667        16.393326860449672
21.288675134594804        42.83333333333333        17.53377231871248
21                        43.00000000000001        16.787530634082202
21.577350269189612        43                       18.48470134166414
21.57735026918961         43.33333333333336        18.902518300803784
21.288675134594804        43.16666666666668        17.93620595508965
22.42287306147029         46.15369110082271        23.84369343407253
22.144449232627352        46.32684555041136        23.635595934925743
21.866025403784416        46.50000000000002        23.362738983155385
22.144449232627352        45.99351221707801        23.257059368021203
21.866025403784416        46.166666666666664       22.99580946152925
21.866025403784416        45.833333333333314       22.61411925421831
22.143934128818195        46.659478998520484       23.992610321847852
22.422357957661134        46.486324548931826       24.213200610078886
22.421842853851977        46.81895799704094        24.55929506787489
22.421842853851977        47.15229133037426        24.884901730296257
22.143934128818195        47.32614566518713        24.630978220316578
21.866025403784416        47.499999999999986       24.301022691296797
22.143934128818195        46.9928123318538         24.321342354664
21.866025403784416        47.166666666666664       24.007357622413238
21.866025403784416        46.83333333333334        23.694596386366097
22.1448086883434          47.66021434702625        24.91054260408472
22.42271741337718         47.48636001221338        25.182261932829576
22.423591972902383        47.8204286940525         25.448626407293
21.577350269189612        45.66666666666664        21.811963387705127
21.577350269189612        46                       22.187375186613682
21.57735026918961         46.33333333333335        22.548026299837314
21.288675134594804        45.83333333333333        21.139025211771827
21.288675134594804        46.166666666666686       21.493397916593068
21                        46.000000000000014       20.19885383342287
21.000000000000004        45.000000000000014       19.03185905108435
21.288675134594808        45.166666666666664       20.31426651886658
21.577350269189612        45.333333333333314       21.376202955579387
21.000000000000004        45.33333333333335        19.397339511758684
21.288675134594808        45.49999999999999        20.71488696526662
21                        45.666666666666686       19.78633777253819
21.577350269189612        44.66666666666664        20.631609208751456
21.577350269189612        44.99999999999997        21.009695786522958
21.288675134594808        44.83333333333333        19.987592986273675
21                        44.00000000000001        17.926517344019892
21.288675134594808        44.16666666666666        19.13509790631815
21.577350269189612        44.33333333333331        20.147561364484048
21.000000000000004        44.33333333333334        18.32079336989242
21.288675134594808        44.49999999999999        19.57425984138823
21.000000000000004        44.66666666666668        18.689240605580427
21                        43.33333333333334        17.137878369992933
21.288675134594804        43.500000000000014       18.315388755839606
21.57735026918961         43.666666666666686       19.310536166392414
21                        43.66666666666667        17.517540606638978
21.288675134594804        43.83333333333334        18.723886057324435
21.577350269189612        44                       19.728246648575947
22.42270847883448         49.821297360689364       26.304641404301435
22.144366941309446        49.99398201367801        25.886273551345802
21.866025403784416        50.16666666666665        25.38495291308064
22.14436694130945         49.66064868034465        25.865248104945678
21.866025403784416        49.83333333333329        25.380614024617266
21.866025403784416        49.49999999999994        25.3405109354692
22.14481320918709         49.32718665456406        25.79699855258864
22.423601014589764        49.154373309128175       26.172220290195543
22.42315474671212         49.487835334908766       26.25929567805257
22.423601014589764        48.82103997579486        26.046939168729395
22.144813209187088        48.99385332123074        25.686767066798275
21.866025403784416        49.166666666666615       25.245329085354058
22.14481320918709         48.660519987897416       25.550173810980134
21.866025403784416        48.83333333333329        25.12378546521159
21.866025403784416        48.49999999999998        24.97588007504157
22.423591972902383        48.15376202738584        25.683843294047307
22.1448086883434          48.326881013692905       25.370711952087362
22.1448086883434          47.993547680359576       25.15408331894306
21.866025403784416        48.16666666666664        24.777839695507602
21.866025403784416        47.833333333333314       24.552887234259607
22.423596493746075        48.48740100159034        25.88376625696827
22.424347312569623        57.82535505121763        18.72390901132815
22.145186358177018        57.99601085894216        18.16472044097523
21.866025403784416        58.166666666666686       17.568837423999597
22.14518635817702         57.66267752560884        18.583640670093637
21.866025403784416        57.83333333333337        17.981837548201188
21.866025403784416        57.50000000000005        18.393822276375833
22.14408470233918         57.32940447215152        19.00957759474177
22.42214400089394         57.15880894430298        19.58870638684229
22.42324565673178         57.49208199776031        19.153923549802457
22.42214400089394         56.825475610969654       20.0334324313404
22.14408470233918         56.99607113881819        19.44463286538243
21.866025403784416        57.166666666666714       18.81920677315894
22.14408470233918         56.66273780548485        19.88341517407086
21.866025403784416        56.833333333333385       19.248318307990143
21.866025403784416        56.50000000000005        19.681156880869114
22.145807894297157        56.32802272127696        20.325793672166096
22.425590384809897        56.15604544255386        20.9256615837982
22.42386719285192         56.49076052676176        20.47872236434209
22.42006633404156         54.156184169074514       23.48445113390234
22.14304586891299         54.32809208453729        22.88679604443218
21.866025403784416        54.50000000000006        22.234327358319934
22.14304586891299         53.994758751203925       23.27526771207883
21.866025403784416        54.16666666666669        22.621853591368904
21.866025403784416        53.83333333333333        23.002913950833793
22.143948704708514        54.661332343809335       22.479742136788424
22.420969169837086        54.48942442834656        23.081667169219276
22.421872005632615        54.8226646876186         22.66677486444208
22.425590384809897        55.82271210922053        21.371074922769832
22.145807894297157        55.99468938794362        20.764280020895566
21.866025403784416        56.166666666666714       20.112716239356196
22.145807894297157        55.661356054610295       21.20690182344986
21.866025403784416        55.833333333333385       20.548411051668218
21.866025403784416        55.50000000000006        20.988241317805173
22.421872005632615        55.15599802095194        22.239506191938872
22.143948704708514        55.32799901047599        21.637111450780225
22.143948704708514        54.99466567714266        22.05727306307231
21.866025403784416        55.16666666666672        21.401295869886354
21.866025403784416        54.833333333333385       21.81665788339157
22.423731195221254        55.48935506508623        21.80842166296716
21.57735026918961         58.66666666666667        16.45522658397713
21.57735026918961         59                       16.066425843479177
21.57735026918961         59.33333333333333        15.68832085155719
21.288675134594804        58.83333333333333        15.603421896103592
21.2886751345948          59.16666666666666        15.226816734921668
20.999999999999996        58.999999999999986       14.599407840150336
21.000000000000004        58                       15.721610933577344
21.288675134594808        58.16666666666667        16.415973791133784
21.577350269189612        58.33333333333334        16.89371078119854
21                        58.33333333333333        15.30758555512322
21.288675134594804        58.5                     15.989719003296072
21                        58.66666666666666        14.933517857314438
21.577350269189612        57.6666666666667         17.64907826832987
21.577350269189612        58.000000000000014       17.271902222777623
21.288675134594808        57.83333333333335        16.758341154063743
21.577350269189612        55.666666666666714       20.178193127356476
21.577350269189612        56.00000000000004        19.767007704403383
21.577350269189612        56.33333333333337        19.35995773527489
21.288675134594808        55.83333333333336        19.17311777229718
21.288675134594808        56.166666666666686       18.79057719252772
21.000000000000004        56.00000000000001        17.973015252627054
21                        60                       13.550987614692248
21.288675134594808        60.166666666666664       14.151659514255815
21.577350269189612        60.333333333333314       14.598942459974392
21                        60.333333333333336       13.260339579663057
21.288675134594804        60.499999999999986       13.838679962274027
21                        60.66666666666666        12.977918250348283
21                        59.33333333333333        14.262043981265267
21.288675134594804        59.5                     14.874513899139348
21.57735026918961         59.66666666666667        15.321079038878288
21                        59.666666666666664       13.912570572779163
21.288675134594804        59.833333333333336       14.510101513756549
21.577350269189612        60                       14.951874609596352
21.577350269189612        53.66666666666665        22.56186105425023
21.577350269189612        54.000000000000014       22.190349134327956
21.577350269189612        54.33333333333337        21.812371340821603
21.288675134594808        53.83333333333333        21.51946747856591
21.288675134594808        54.166666666666686       21.151038124602287
21.000000000000004        54                       20.250327709662532
21.577350269189612        49.66666666666663        24.663675515288354
21.577350269189612        49.99999999999998        24.6911864174986
21.57735026918961         50.333333333333336       24.68293311902382
21.288675134594804        49.833333333333314       23.751926642182944
21.288675134594804        50.166666666666664       23.766845357454923
21                        50                       22.6052643161523
21                        50.333333333333336       22.47046830529795
21.288675134594804        50.5                     23.66055256585058
21.57735026918961         50.66666666666667        24.60514354666949
21                        50.66666666666667        22.38120277886531
21.288675134594804        50.833333333333336       23.59979025866795
21                        51.00000000000001        22.33746773685461
21.577350269189612        51                       24.503440779727015
21.57735026918961         51.33333333333333        24.36601373006051
21.288675134594804        51.166666666666664       23.48766891341784
21                        53                       21.05991386746772
21.288675134594808        53.16666666666666        22.098095294479787
21.577350269189612        53.333333333333314       22.870626817562112
21.000000000000004        53.333333333333336       20.773138677735474
21.288675134594808        53.499999999999986       21.800324817957662
21.000000000000004        53.66666666666667        20.503276625133378
21.577350269189612        52.66666666666664        23.47862202313521
21.577350269189612        52.99999999999998        23.185178521824465
21.288675134594804        52.833333333333314       22.403262155102624
21                        52                       21.624289864418433
21.288675134594808        52.16666666666666        22.91517840584041
21.577350269189612        52.33333333333331        23.802412941556273
21                        52.333333333333336       21.48532439209804
21.288675134594804        52.499999999999986       22.683800210469958
21                        52.666666666666664       21.297199059781207
21                        51.33333333333334        22.140432686242356
21.288675134594804        51.5                     23.282999666733993
21.57735026918961         51.66666666666666        24.15371028730474
21                        51.66666666666667        21.90270672876378
21.288675134594804        51.83333333333333        23.037639513183493
21.577350269189612        51.999999999999986       23.996605745163183
21.000000000000004        46.33333333333334        20.441327298908444
21.288675134594808        46.500000000000014       21.774776418158396
21.577350269189612        46.666666666666686       22.868309837482617
21.000000000000004        46.66666666666667        20.72524091468108
21.288675134594808        46.83333333333334        22.097595070011117
21.000000000000004        47.00000000000001        21.050594680740552
21.577350269189612        47                       23.183983727131228
21.577350269189612        47.33333333333333        23.480561449616157
21.288675134594808        47.166666666666664       22.39708544609741
21.000000000000004        47.33333333333334        21.32551360471232
21.288675134594808        47.5                     22.6659215011685
21.57735026918961         47.66666666666666        23.743314635786795
21                        47.66666666666667        21.550525978940737
21.288675134594804        47.83333333333333        22.88485100649669
21                        48                       21.725631803426253
21.577350269189612        47.999999999999986       23.97172939774893
21.57735026918961         48.333333333333314       24.17323207799636
21.288675134594804        48.16666666666666        23.089815987457925
21                        49                       22.207828503535712
21.288675134594808        49.16666666666665        23.52408604585115
21.577350269189612        49.33333333333329        24.5683135231622
21                        49.333333333333336       22.296440958106885
21.288675134594804        49.49999999999998        23.616073269199646
21                        49.666666666666664       22.428919562312412
21                        48.33333333333333        21.922992423634568
21.288675134594804        48.499999999999986       23.266597851407262
21.57735026918961         48.66666666666664        24.329435185687274
21                        48.666666666666664       22.083724657004534
21.288675134594804        48.83333333333332        23.406751328518805
21.577350269189612        48.99999999999997        24.46205523943857
20.999999999999996        56.99999999999999        16.616816113487147
21.288675134594804        57.166666666666686       17.483983144304027
21.57735026918961         57.333333333333364       18.076318531933513
21                        57.33333333333333        16.34187242660349
21.288675134594804        57.500000000000014       17.13289116906032
21                        57.666666666666664       16.04347069996674
21                        56.33333333333334        17.548693505191487
21.288675134594804        56.500000000000014       18.382978973493763
21.57735026918961         56.6666666666667         18.969083044642872
21                        56.666666666666664       17.096627125478186
21.2886751345948          56.83333333333334        17.9476361221824
21.57735026918961         57.00000000000003        18.520837269264028
21                        55                       18.963951223896103
21.288675134594808        55.166666666666686       19.91133347693448
21.577350269189612        55.33333333333337        20.586096841570985
21.000000000000004        55.33333333333334        18.66167668954719
21.288675134594808        55.50000000000003        19.55624435265288
21.000000000000004        55.66666666666667        18.331364699124393
21.000000000000004        54.33333333333334        19.814322403166212
21.288675134594808        54.500000000000014       20.724817477015026
21.57735026918961         54.6666666666667         21.39593535214285
21                        54.66666666666667        19.385530241244144
21.288675134594804        54.83333333333335        20.305809974001686
21.577350269189612        55.00000000000004        20.98986236614501
