# Supplementary material for: Development of three-dimensional forward modeling and observation device for leakage electric field in the process of foundation pit pumping test
Source: PLoS One. 2025 Aug 20;20(8):e0328727. doi: 10.1371/journal.pone.0328727 (PMC12367133; doi:10.1371/journal.pone.0328727)
Supplement: S7 File — This is the data used in Section 4.3.2 “Effect of horizontal position of leakage paths” of the paper. (ZIP) [file pone.0328727.s007.zip › 4.3.2/4.3.2_y=58m.dat]

X                         Y                        V
21                        68                       8.59321190265768
21.288675134594808        68.16666666666667        8.988482324729336
21.577350269189612        68.33333333333334        9.28221355819774
21.866025403784416        68.50000000000001        9.47440560306306
21                        68.33333333333334        8.464349981724403
21.288675134594804        68.5                     8.834040737249618
21.57735026918961         68.66666666666667        9.102192304171416
20.999999999999996        68.66666666666667        8.308027214438976
21.2886751345948          68.83333333333334        8.652138303417527
20.999999999999996        69                       8.124243600801513
21.288675134594804        69.16666666666667        8.511373903373755
21.57735026918961         69.33333333333333        8.770231419900757
21.866025403784416        69.5                     8.900816150382354
20.999999999999996        69.33333333333334        7.962071982934834
21.2886751345948          69.5                     8.334483903752021
21.57735026918961         69.66666666666666        8.578623038523748
20.999999999999993        69.66666666666666        7.827748230988276
21.2886751345948          69.83333333333331        8.185441770050133
20.999999999999993        69.99999999999999        7.72127234496173
21.866025403784416        68.83333333333334        9.280525397093623
21.866025403784416        69.16666666666667        9.089328912866794
21.57735026918961         69                       8.934870001164809
21.720810747276435        22.519007115683966       2.376805759189184
21.480540498184293        22.679338077122644       2.3353384608039636
21.24027024909215         22.839669038561322       2.278109288655971
21.000000000000004        23                       2.2051182427451494
21.48054049818429         22.346004743789308       2.298031493344409
21.240270249092145        22.506335705227986       2.2409626070395583
21                        22.66666666666666        2.1681318469718796
21.24027024909214         22.173002371894647       2.1949473618295436
20.999999999999996        22.333333333333325       2.1222768876050635
20.999999999999996        21.99999999999999        2.0675533646442554
21.638757998018335        21.714724500673356       2.229008958189321
21.666108914437704        21.98281870567689        2.2822991840940934
21.69345983085707         22.250912910680427       2.331564784427307
21.42583866534556         21.809816333782233       2.196010708885148
21.453189581764924        22.07791053878577        2.249033413900447
21.212919332672776        21.90490816689111        2.1421921777036075
21.9322020528191          21.77626513922104        2.305116262463274
22.225646107619866        21.837805777768722       2.3764670988142442
22.519090162420632        21.89934641631641        2.443061467241566
21.959552969238466        22.044359344224574       2.355262661440604
22.25299702403923         22.105899982772257       2.4234696708635757
21.98690388565783         22.31245354922811        2.401384434845986
22.014720010790697        22.669744192328906       2.4571159766133905
22.280813149172097        22.463190625873054       2.479545946269595
22.546906287553494        22.256637059417198       2.49948247628631
22.30862927430496         22.820481268973843       2.533958153859653
22.574722412686356        22.61392770251799        2.5542394175149825
22.60253853781922         22.971218345618784       2.607332290928028
23.29314703654944         22.512689505262312       2.6619259449535444
23.06294420363937         22.665532452047803       2.644945420330159
22.832741370729295        22.818375398833293       2.6267475356548937
23.035128078506503        22.30824180894701        2.5911089786512234
22.80492524559643         22.4610847557325         2.573282878108987
22.777109120463567        22.10379411263171        2.518154152747397
23.37687640636681         22.264307876055035       2.64113502009023
23.118857448323872        22.05986017973973        2.569639319487407
22.860838490280937        21.85541248342443        2.4960057592829674
23.46060577618418         22.015926246847755       2.6190980037789777
23.202586818141242        21.81147855053245        2.546923568875709
23.54433514600155         21.767544617640475       2.5958148960197884
21                        29                       2.859151983580224
21.288675134594808        29.16666666666667        3.038095023012764
21.577350269189612        29.333333333333343       3.1868114683968174
21.866025403784416        29.500000000000014       3.305301319732385
21                        29.333333333333336       2.9116510479525672
21.288675134594804        29.500000000000007       3.0956757018661154
21.57735026918961         29.66666666666667        3.249473761731122
21                        29.666666666666664       2.9657638940215634
21.288675134594804        29.833333333333336       3.1548701624161204
21                        29.999999999999996       3.021490521786992
21                        24.999999999999996       2.410539124635964
21.288675134594808        25.166666666666664       2.571372361604301
21.577350269189612        25.33333333333333        2.6942261148799616
21.866025403784416        25.499999999999993       2.7791003844629465
21                        25.333333333333332       2.4498072566195397
21.288675134594804        25.499999999999993       2.6064852365110167
21.57735026918961         25.666666666666657       2.725183732709817
21                        25.666666666666664       2.486362650099675
21.288675134594804        25.833333333333325       2.638885372914403
21                        25.999999999999993       2.5202053050764808
21.000000000000004        24.000000000000004       2.3192590734234866
21.288675134594808        24.166666666666668       2.463450277841261
21.577350269189612        24.33333333333333        2.575912346980809
21.866025403784416        24.499999999999996       2.6566452808415764
21.000000000000004        24.333333333333336       2.3555566089301276
21.288675134594808        24.499999999999996       2.499611033599755
21.57735026918961         24.66666666666666        2.6119363229909336
21                        24.666666666666664       2.385983292667694
21.288675134594804        24.83333333333333        2.529900937589063
21.866025403784416        24.83333333333333        2.697388477820072
21.866025403784416        25.166666666666657       2.7382068456939166
21.577350269189612        24.999999999999996       2.6530436334878003
22.682657862030382        24.98184911602854        2.8792823351309558
22.41044704261506         25.154566077352357       2.84978743078305
22.13823622319974         25.32728303867617        2.8163934472269547
22.41044704261506         24.821232744019024       2.807680904949007
22.138236223199737        24.993949705342843       2.774893414925474
22.13823622319974         24.660616372009507       2.7334685535192316
21.827294584882512        23.468943798210756       2.5220507224822835
21.551529723255012        23.645962532140505       2.476651713939839
21.275764861627508        23.82298126607025        2.4090544975869075
21.551529723255012        23.312629198807173       2.4448221898358184
21.275764861627508        23.48964793273692        2.375466606539753
21.000000000000004        23.666666666666664       2.283912815433309
21.275764861627508        23.156314599403586       2.3391780299234224
21.000000000000004        23.333333333333332       2.2458658718739
21.564439996222312        23.98964793273692        2.5273754549204477
21.840204857849812        23.812629198807166       2.569102424189368
21.853115130817116        24.15631459940358        2.6139672769758735
21.51603511071965         22.99598363796491        2.3910924080355516
21.756305359811794        22.835652676526227       2.427244912384852
21.791799972347153        23.15229823736849        2.4756599001491444
22.085709235861415        23.30303531401343        2.553533244010728
22.050214623326056        22.986389753171167       2.5063366930277753
22.34412388684032         23.137126829816108       2.581960433492532
22.69273476547116         23.97321843421281        2.7528786673845214
22.417164978242248        24.148812289475206       2.7256554153296464
22.14159519101333         24.3244061447376         2.693577619815461
22.404254705274948        23.805126888878792       2.679130224941778
22.12868491804603         23.980720744141188       2.648976022688592
22.11577464507873         23.637035343544774       2.602187576640976
22.41380601042865         24.485022516747115       2.76666089638699
22.68937579765757         24.309428661484716       2.794998695795271
22.68601682984397         24.645638888756626       2.837133251710749
22.37418929605763         23.47112685934745        2.630770785174339
22.632603947036536        23.305218375150126       2.6562986616612263
22.662669356253847        23.63921840468147        2.7048141204801137
23.524367647141666        24.444538299892685       2.9547485574382097
23.24379771877124         24.623641905271302       2.9317784060349785
22.963227790400808        24.80274551064992        2.9066229985992087
23.24715668658483         24.287431677999393       2.8885373841504425
22.966586758214405        24.46653528337801        2.863927945946754
22.969945726027994        24.130325056106102       2.821247420799194
22.14260792794684         25.660578820300856       2.858675317089432
22.414818747362162        25.487861858977038       2.8925174599652133
22.687029566777483        25.315144897653216       2.922460523632638
22.419190452109262        25.82115764060172        2.9356623600340765
22.691401271524583        25.648440679277897       2.9660535830212424
22.695772976271684        25.981736460902578       3.0100615132967703
23.51324972764649         25.462979229887214       3.087389573153388
23.24075747718822         25.635898306892337       3.0638661279251758
22.96826522672995         25.808817383897455       3.0380901079729883
23.23638577244112         25.302602525267655       3.0190636796469312
22.963893521982854        25.475521602272778       2.9936849186959362
22.95952181723575         25.142225820648093       2.94969460030614
23.24009174560618         24.96312221526948        2.975264461891181
23.520661673976605        24.784018609890857       2.9986490674438224
23.516955700811547        25.123498919889034       3.0428627393489
22.976100639836005        26.144880788898057       3.084145678947188
23.248592890294276        25.971961711892934       3.110149798044731
23.52108514075254         25.799042634887808       3.1339013424185755
23.256428303400327        26.308025116893532       3.156963084884732
23.528920553858594        26.135106039888406       3.18094272840382
23.536755966964648        26.471169444889004       3.2285137311092877
23.812525537613052        26.31748447524598        3.2539166593916162
23.804690124506998        25.981421070245382       3.206146952501206
23.796854711400943        25.64535766524478        3.1589068623308245
24.088295108261452        26.163799505602952       3.277676854559323
24.080459695155398        25.82773610060235        3.229708443483692
24.364064678909855        26.010114535959925       3.299794316612075
21.000000000000004        58                       13.397121009711535
21.288675134594808        58.16666666666667        14.256201444508246
21.577350269189612        58.33333333333334        14.863315260680949
21.866025403784416        58.500000000000014       15.218462458229313
21                        58.33333333333333        13.444090380562608
21.288675134594804        58.5                     14.250194011330937
21.57735026918961         58.66666666666667        14.804331023474596
21                        58.66666666666666        13.493339011289084
21.2886751345948          58.83333333333333        14.24646583802837
20.999999999999996        58.999999999999986       13.544866901890968
20.999999999999996        56.99999999999999        13.291097189552081
21.288675134594804        57.166666666666686       14.132775503040763
21.57735026918961         57.333333333333364       14.769635189050843
21.866025403784416        57.50000000000005        15.201676247582439
21                        57.33333333333333        13.39641829263765
21.288675134594804        57.500000000000014       14.19457718395146
21.577350269189612        57.6666666666667         14.78791744778667
21                        57.666666666666664       13.431759566024208
21.288675134594808        57.83333333333334        14.186399035163037
21.866025403784416        57.83333333333337        15.231546966313445
21.866025403784416        58.16666666666669        15.237142369862514
21.577350269189612        58.000000000000014       14.837754011824778
22.703508266962224        57.98803257682641        15.96254175656568
22.424347312569623        58.158688384550956       15.764659941850597
22.14518635817702         58.329344192275485       15.516633509071774
22.424347312569623        57.82535505121763        15.75591156964521
22.145186358177018        57.99601085894216        15.521599278785848
22.14518635817702         57.66267752560884        15.502289733317426
21.000000000000004        54                       12.057647826732122
21.288675134594808        54.16666666666669        12.897867513220248
21.577350269189612        54.33333333333337        13.556854341129295
21.866025403784416        54.50000000000006        14.034608310459488
21.000000000000004        54.33333333333334        12.282734912060649
21.288675134594808        54.500000000000014       13.10715592871098
21.57735026918961         54.6666666666667         13.75034408678301
21                        54.66666666666667        12.529291633694212
21.288675134594804        54.83333333333335        13.337913980507526
21                        55                       12.79731799163259
21.866025403784416        54.8333333333334         14.230221690292883
21.866025403784416        55.16666666666673        14.414732902009694
21.866025403784416        55.50000000000006        14.588141945610259
21.577350269189612        55.00000000000004        13.936421673414298
21.57735026918961         55.33333333333337        14.111397091929671
21.288675134594804        55.166666666666686       13.514455773937152
21.000000000000004        55.33333333333334        12.850398170113975
21.288675134594808        55.50000000000003        13.621501006808764
21.577350269189612        55.6666666666667         14.272407379191067
21.000000000000004        55.66666666666667        12.953128485443544
21.288675134594808        55.83333333333336        13.778196376528117
21.000000000000004        56.00000000000001        13.105508937621517
21.288675134594808        56.16666666666669        13.906198485859129
21.577350269189612        56.33333333333337        14.535972249140785
21.866025403784416        56.50000000000005        14.994830227467263
21                        56.33333333333334        13.216161499860915
21.288675134594804        56.500000000000014       14.0093854145842
21.57735026918961         56.6666666666667         14.63169354435142
21                        56.666666666666664       13.278024250504508
21.2886751345948          56.83333333333334        14.063782531712913
21.866025403784416        56.833333333333385       15.080166219388916
21.866025403784416        57.166666666666714       15.149114892760714
21.57735026918961         57.00000000000003        14.70885802597595
21.866025403784416        55.83333333333339        14.737402403450364
21.866025403784416        56.16666666666672        14.872965164069292
21.577350269189612        56.00000000000004        14.411038662776459
20.999999999999996        71.99999999999999        6.826578516218507
21.288675134594804        72.16666666666664        7.120412107318968
21.57735026918961         72.3333333333333         7.33338550512595
21.866025403784416        72.49999999999996        7.465498709639397
21                        72.33333333333333        6.692150197991761
21.288675134594804        72.49999999999997        6.9850521202817
21.57735026918961         72.66666666666663        7.197093849278214
21                        72.66666666666666        6.583932335295496
21.288675134594804        72.83333333333331        6.875902588775078
21                        73                       6.5019249281303795
21                        75                       5.804394064244167
21.27850786685863         74.8281413682826         6.145951866435196
21.557015733717254        74.65628273656519        6.435656581492509
21.83552360057588         74.48442410484778        6.67350820941594
21.273865361635444        75.15691680070387        6.028986472222442
21.55237322849407         74.98505816898646        6.317369644677764
21.830881095352694        74.81319953726904        6.553899729999091
21.547730723270885        75.31383360140772        6.202441634807187
21.82623859012951         75.14197496969031        6.437650177526358
21.82159608490633         75.47075040211159        6.324759551997906
21.42583866534556         21.476483000448905       2.1151638520737333
21.212919332672776        21.571574833557783       2.072554247183044
20.999999999999996        21.666666666666657       2.0091243604147646
21.21291933267278         21.238241500224454       1.9598125529195227
21                        21.33333333333333        1.9075915924420948
21                        21                       1.7629550607265778
23.36289009733437         21.51169641176032        2.5214185401872298
23.181445048667182        21.255848205880156       2.434187959111788
23                        20.999999999999996       2.3341231527936297
23.6962234306677          21.51169641176032        2.5748219241152595
23.514778382000518        21.255848205880156       2.4872730661534983
23.333333333333332        20.999999999999996       2.386889982948965
23.84811171533385         21.25584820588016        2.5418877966609235
23.666666666666664        21                       2.441186436570071
24.000000000000004        21                       2.4970125136566144
22.839696720806877        21.299782138772137       2.3832885504243935
23.021141769474063        21.555630344652293       2.4715231722714375
22.679393441613755        21.59956427754427        2.41960132190715
21.75917199867889         21.476483000448905       2.214065008898101
21.54625266600611         21.238241500224454       2.093181260759771
21.333333333333332        21                       1.9307913195828177
21.879585999339447        21.238241500224454       2.18090942632828
21.666666666666664        21                       2.0529870361670968
22                        21                       2.1295422104796358
22.666666666666668        21                       2.2720159508125044
22.506363387473545        21.299782138772137       2.3232885239449255
22.34606010828042         21.59956427754427        2.3617084709291176
22.333333333333336        21                       2.203822303374469
22.17303005414021         21.299782138772137       2.257202052008437
22.052616053479653        21.538023638996588       2.290264973875378
21                        67                       9.267878228162004
21.288675134594808        67.16666666666667        9.633497434477164
21.577350269189612        67.33333333333334        9.904408244650734
21.866025403784416        67.50000000000001        10.080610658682383
21                        67.33333333333334        9.038471779821352
21.288675134594804        67.5                     9.423126347624802
21.57735026918961         67.66666666666667        9.713072519286602
21                        67.66666666666666        8.813583004653282
21.288675134594804        67.83333333333333        9.217272933945129
21.866025403784416        67.83333333333334        9.874143968727974
21.866025403784416        68.16666666666669        9.67207561685479
21.577350269189612        68                       9.495443869701473
22.699957209871208        67.98461841724786        10.32215979641441
22.42197994117561         68.15641227816525        10.053197820199752
22.144002672480013        68.32820613908262        9.77061308908258
22.42197994117561         67.82307894483192        10.264546398031166
22.144002672480013        67.9948728057493         9.97512238489421
22.144002672480013        67.66153947241597        10.184030018787121
21                        66                       9.838245247872322
21.288675134594808        66.16666666666669        10.248066696327804
21.577350269189612        66.33333333333334        10.549949034579138
21.866025403784416        66.50000000000001        10.74389226262632
21                        66.33333333333334        9.61165753143551
21.288675134594804        66.5                     10.028274374894092
21.57735026918961         66.66666666666667        10.336952108148527
21                        66.66666666666667        9.42153519153192
21.288675134594804        66.83333333333334        9.844947429993718
21.866025403784416        66.83333333333336        10.517429993283429
21.866025403784416        67.16666666666669        10.29633612530219
21.577350269189612        67.00000000000001        10.11799597571886
21.866025403784416        65.49999999999999        11.435994915669495
21.866025403784416        65.83333333333334        11.19755099047612
21.866025403784416        66.16666666666667        10.966850106128433
21.577350269189612        65.66666666666666        10.996692982517882
21.577350269189612        66                       10.769449488125804
21.288675134594804        65.83333333333333        10.464109759918696
22.700399217566876        65.98695860007854        11.688102557664775
22.422274612972725        66.15797240005236        11.393031410763081
22.14415000837857         66.3289862000262         11.078294645750171
22.422274612972725        65.82463906671902        11.630482307424693
22.14415000837857         65.99565286669285        11.30849901583217
22.14415000837857         65.66231953335951        11.54644642675947
21                        65                       10.383796140026833
21.288675134594808        65.16666666666666        10.87267604545046
21.577350269189612        65.33333333333333        11.223408970664568
21                        65.33333333333334        10.21184268688766
21.288675134594804        65.5                     10.673341324807527
21                        65.66666666666667        10.029992389502858
21.2886751345948          70.16666666666666        8.012065005131841
21.57735026918961         70.33333333333331        8.232809959884264
21.866025403784416        70.49999999999997        8.383507209219049
20.999999999999993        70.33333333333333        7.551790793966312
21.288675134594804        70.49999999999999        7.841443743666533
21.57735026918961         70.66666666666664        8.061048987949063
20.999999999999993        70.66666666666666        7.3776304409306
21.2886751345948          70.83333333333331        7.666143680160986
20.999999999999996        71                       7.198791285854821
21.866025403784416        69.83333333333333        8.723784155404399
21.866025403784416        70.16666666666664        8.551347841683315
21.57735026918961         69.99999999999999        8.403418658575596
22.667556079559315        74.9828772489406         6.876874301616357
22.38556941467499         75.14550163333092        6.700333386831207
22.103582749790657        75.30812601772126        6.516295136958315
22.39021191989817         74.81672620090966        6.821538486288449
22.108225255013842        74.97935058529998        6.633342999451302
22.112867760237023        74.65057515287872        6.753749788888347
22.657893495519495        75.95212482151759        6.525355253349659
22.379127691981772        75.79166668171558        6.469083738209909
22.10036188844405         75.6312085419136         6.402218504425953
22.6611143568661          75.62904229732526        6.641019252687022
22.382348553328377        75.46858415752325        6.583954054144883
22.664335218212706        75.30595977313293        6.75819226877596
22.9337178854744          75.81234667354892        6.679164435073891
22.936938746821006        75.48926414935659        6.796411812246264
22.940159608167612        75.16618162516426        6.915168206170097
23.209542275429307        75.67256852558025        6.828001319947632
23.212763136775912        75.34948600138792        6.94683207495507
23.48536666538421         75.53279037761158        6.971865907971384
21.866025403784416        72.83333333333331        7.325334779972411
21.866025403784416        73.16666666666667        7.189897840388834
21.866025403784416        73.50000000000003        7.059187890888837
21.577350269189612        72.99999999999999        7.060098060830014
21.57735026918961         73.33333333333334        6.927829262465224
21.288675134594804        73.16666666666667        6.742074941545718
22.67914738041006         73.98340941295626        7.261167563241947
22.397939453798667        74.15041431025344        7.074369264110132
22.116731527187273        74.3174192075506         6.878482812834815
22.408106721534846        73.82227294197085        7.20565779918299
22.126898794923452        73.98927783926803        7.0057187600412165
21.845690868312058        74.15628273656519        6.79669156875566
22.13706606265963         73.66113647098544        7.138331241731937
21.855858136048237        73.8281413682826         6.925251462579979
22.394075686848417        74.48357025558154        6.9464108144610694
22.67528361345981         74.31656535828436        7.129983687890344
22.67141984650956         74.64972130361248        7.001885934015018
21.288675134594804        71.16666666666664        7.513239045217798
21.57735026918961         71.33333333333329        7.747798584763325
21.866025403784416        71.49999999999993        7.9024699044913485
21                        71.33333333333333        7.082013930453676
21.288675134594804        71.49999999999997        7.384058364356804
21.57735026918961         71.6666666666666         7.606214578442536
20.999999999999996        71.66666666666666        6.9579430072413855
21.2886751345948          71.83333333333329        7.247584115684831
21.866025403784416        71.83333333333327        7.750694869864139
21.866025403784416        72.16666666666661        7.6050378049135245
21.57735026918961         71.99999999999994        7.466741056946001
21.866025403784416        70.83333333333329        8.214280151312508
21.866025403784416        71.1666666666666         8.053934383069793
21.57735026918961         70.99999999999997        7.899983141524198
23.51215707387164         74.51960215863122        7.363100841068644
23.230623409100865        74.67402718873434        7.206189067949427
22.949089744330088        74.82845221883747        7.044113554798626
23.234487176051115        74.34087124340624        7.336563273118008
22.952953511280338        74.49529627350935        7.171806473582305
22.956817278230588        74.16214032818124        7.3025855138423665
23.22169327293839         75.01175659506113        7.075170571842542
23.503226937709165        74.857331564958          7.2300091974836285
23.494296801546685        75.19506097128479        7.099597553117883
24.344377300171487        75.00787925737654        7.427024583161262
24.058040421909062        75.18284963078823        7.279351234674967
23.771703543646638        75.3578200041999         7.127631676278341
24.06697055807154         74.84512022446144        7.410992904930252
23.780633679809114        75.02009059787311        7.257318333979289
23.78956381597159         74.68236119154632        7.389684990899455
23.792477970459736        74.3462781704808         7.522659588061227
24.072798867047823        74.17295418233039        7.678074394335769
24.353119763635917        73.99963019417996        7.829345259892384
24.06988471255968         74.5090372033959         7.542933232044998
24.35020560914777         74.33571321524548        7.692037532472639
24.347291454659626        74.67179623631101        7.5579306402288955
22.69898562607454         73.00065310278907        7.672432289535906
22.421332218644498        73.16710206852606        7.475740876113697
22.143678811214457        73.33355103426304        7.271326076564675
22.421332218644498        72.8337687351927         7.617052519576751
22.143678811214457        73.00021770092968        7.407336873046283
22.143678811214457        72.66688436759632        7.548074659611302
22.414719470089672        73.49468750524846        7.33898840958422
22.692372877519713        73.32823853951146        7.531922191309745
22.685760128964887        73.65582397623386        7.394833949211776
22.707184831797672        71.99040268548428        8.122068242499408
22.426798355793256        72.16026845698951        7.911454930648594
22.146411879788836        72.33013422849473        7.692598419695257
22.426798355793256        71.82693512365617        8.06404183937129
22.146411879788836        71.99680089516139        7.838661421693698
22.146411879788836        71.66346756182804        7.990842393368569
22.424065287218877        72.49701859609111        7.761991579060883
22.704451763223293        72.32715282458588        7.967665299407882
22.701718694648918        72.66390296368748        7.81778664842005
23.549948660592715        72.49997223290657        8.227113591216307
23.266294315753324        72.66686585620074        8.04781027326358
22.98263997091393         72.83375947949492        7.862916506036726
23.269027384327703        72.33011571709915        8.20157686375076
22.98537303948831         72.4970093403933         8.01247698072247
22.988106108062688        72.16025920129172        8.166561747511846
23.51936228264098         73.50503653306095        7.7763533817082395
23.23929064856401         73.66449415969272        7.610018617889879
22.959219014487033        73.82395178632449        7.438290011734374
23.245903397118834        73.33690872297032        7.7493137752474155
22.96583176304186         73.4963663496021         7.574770783398196
22.972444511596684        73.1687809128797         7.714673411189821
23.800082983223405        73.33632406692007        7.942002560309362
24.080803683805826        73.16761160077918        8.103057226673213
24.361524384388247        72.99889913463831        8.259517380799432
23.797281442972626        73.66990108676728        7.799744179461614
24.078002143555047        73.50118862062641        7.958395808679073
24.358722844137468        73.33247615448552        8.112452925659259
24.07520060330427         73.83476564047362        7.817408138856347
24.355921303886692        73.66605317433275        7.9690622186902536
23.256098856436076        73.00188728958554        7.8965916676618075
23.539753201275467        72.83499366629135        8.072919474859773
23.52955774195822         73.17001509967615        7.922666071690399
24.09099914312307         72.8325901673944         8.254470779895343
23.81027844254065         73.00130263353527        8.090865681911565
23.820473901857895        72.66628120015048        8.243669516701006
23.23688891230756         74.00268270154947        7.4716495450882405
23.51696054638453         73.8432250749177         7.635319733997134
23.514558810128086        74.18141361677445        7.497568887117215
23.79487970671618         74.00808962862405        7.65956048334587
23.821660399131037        72.33614177033098        8.395738198507418
24.093372137669355        72.1723113077554         8.559505014838106
24.365083876207677        72.0084808451798         8.718414040208422
24.092185640396213        72.50245073757489        8.404958385967717
24.36389737893453         72.3386202749993         8.561389464273976
24.36271088166139         72.6687597048188         8.408423911137735
22.695603341768617        68.98527419149258        9.70076299814759
22.41907736244055         69.15684946099506        9.44771555976372
22.142551383112483        69.32842473049752        9.18106661050868
22.41907736244055         68.82351612766172        9.644074053854503
22.142551383112483        68.9950913971642         9.373502238796346
22.142551383112483        68.66175806383086        9.5686215888264
22.42052865180808         68.48996420291348        9.846040804810455
22.698505920503678        68.3181703419961         10.109837265892104
22.697054631136147        68.65172226674434        9.90270499980309
22.69607204186485         69.98753344499346        9.128190999207538
22.419389829171372        70.15835562999564        8.890374202669673
22.142707616477892        70.3291778149978         8.64214627267349
22.419389829171372        69.82502229666231        9.070869265296725
22.142707616477892        69.99584448166448        8.816314120219122
22.142707616477892        69.66251114833115        8.995077649021681
22.419233595805963        69.49093587882868        9.256732982855038
22.695759575134026        69.3193606093262         9.504786805817055
22.695915808499436        69.65344702715983        9.31392947283711
23.540147277656228        69.50355269063358        9.77679505003078
23.25878886572577         69.66487960875355        9.569439440295307
22.977430453795307        69.8262065268735         9.353238090020891
23.25863263236036         69.33079319091992        9.763659034103483
22.977274220429898        69.49212010903987        9.543217123739769
22.97711798706449         69.15803369120624        9.738315016809068
21.288675134594808        30.166666666666657       3.1914295721273787
21.577350269189612        30.333333333333314       3.3363530018854632
21.866025403784416        30.499999999999975       3.4562608110616337
21.000000000000004        30.333333333333332       3.0621547602655705
21.288675134594808        30.49999999999999        3.2356012442269297
21.577350269189612        30.666666666666647       3.384032107606153
21.000000000000004        30.666666666666664       3.1006772308702724
21.288675134594808        30.83333333333332        3.2776311484528255
21.000000000000004        31                       3.1370579336013207
21.866025403784416        29.833333333333336       3.356392055709998
21.866025403784416        30.166666666666654       3.406711886153136
21.577350269189612        29.999999999999993       3.2932988345755017
21.866025403784416        30.83333333333333        3.509218618261585
21.866025403784416        31.166666666666686       3.562321851258219
21.866025403784416        31.50000000000004        3.6155705100514237
21.577350269189612        31.000000000000004       3.442679611247333
21.577350269189612        31.333333333333357       3.501472540685196
21.288675134594808        31.16666666666668        3.34196834853518
21.000000000000004        31.333333333333336       3.1834918508551904
21.288675134594808        31.500000000000014       3.3882675000287032
21.57735026918961         31.666666666666693       3.5476369264183734
21                        31.666666666666664       3.234096710331709
21.288675134594804        31.833333333333343       3.438737593744932
21                        32                       3.288872512030656
20.999999999999996        33.99999999999999        3.5994933884640203
21.288675134594804        34.16666666666666        3.8276163320502734
21.57735026918961         34.33333333333333        4.017925885945095
21.866025403784416        34.49999999999999        4.170422050148486
21                        34.33333333333333        3.6596343123153834
21.288675134594804        34.5                     3.9009068405127065
21.577350269189612        34.66666666666666        4.104365979018599
21                        34.66666666666667        3.7191315208248925
21.288675134594808        34.83333333333333        3.9735536336332857
21.000000000000004        35.00000000000001        3.7779850139925473
21.866025403784416        34.833333333333336       4.243590941601806
21.866025403784416        35.16666666666668        4.317304256698047
21.866025403784416        35.50000000000002        4.391561995437379
21.577350269189612        35                       4.165901638239523
21.577350269189612        35.33333333333334        4.2279817211035375
21.288675134594808        35.16666666666667        4.023456060621816
21                        35.333333333333336       3.856442951022562
21.288675134594804        35.5                     4.101481790337114
21.57735026918961         35.66666666666667        4.30557524350434
21                        35.666666666666664       3.9427153645243114
21.2886751345948          35.83333333333333        4.18732199652448
20.999999999999996        35.99999999999999        4.036802254497908
20.999999999999996        36.99999999999999        4.20563644084683
21.288675134594804        37.16666666666669        4.4694275094608455
21.57735026918961         37.333333333333385       4.694315545909211
21.866025403784416        37.500000000000085       4.8803005501915395
21                        37.33333333333333        4.273297071303232
21.288675134594804        37.50000000000003        4.54427754014659
21.57735026918961         37.66666666666673        4.776354976824242
21                        37.66666666666667        4.3445051905931455
21.288675134594804        37.833333333333364       4.622675059666291
21                        38.00000000000001        4.4192607987174615
21.288675134594804        36.16666666666666        4.262267365556479
21.57735026918961         36.33333333333332        4.457841496494577
21.866025403784416        36.499999999999986       4.623524647311926
21                        36.33333333333333        4.06777118776569
21.288675134594804        36.499999999999986       4.317027235018972
21.57735026918961         36.66666666666665        4.53639230215178
20.999999999999996        36.66666666666666        4.124049249881701
21.2886751345948          36.83333333333332        4.397096233329972
21.866025403784416        36.83333333333336        4.705903310082686
21.866025403784416        37.16666666666672        4.79149527770902
21.57735026918961         37.00000000000002        4.613747271602597
21.866025403784416        35.83333333333334        4.466921566636675
21.866025403784416        36.166666666666664       4.544242450594911
21.57735026918961         36                       4.380727713619987
22.702511358579336        35.982695935616455       4.779076239354378
22.42368270698103         36.1551306237443         4.735161061189125
22.144854055382723        36.32756531187214        4.683310530508325
22.42368270698103         35.82179729041098        4.653991849945984
22.144854055382723        35.99423197853882        4.603084826528277
22.144854055382723        35.6608986452055         4.524820435306947
22.697679910158982        29.977384556049174       3.5831854249245576
22.42046174136746         30.151589704032776       3.5465467116062284
22.14324357257594         30.325794852016372       3.5042385069853275
22.42046174136746         29.81825637069946        3.494178886198214
22.143243572575937        29.99246151868305        3.4532801318270994
22.14324357257594         29.659128185349736       3.401550851134231
22.978398126794445        23.784863915656892       2.7781518467086905
22.94833271757713         23.45086388612555        2.729755475573031
22.918267308359816        23.116863856594208       2.6809081925231153
23.26406148811773         23.596509397100974       2.8014966240565995
23.233996078900415        23.262509367569628       2.7527684286897993
23.549724849441013        23.40815487854505        2.8229129994281363
23.378672974179963        22.811177963023226       2.7161840640894592
23.464198911810488        23.109666420784137       2.769846415580879
23.14847014126989         22.964020909808717       2.6991548083320884
23.25560908735128         23.941970537550183       2.845044915108877
23.54127244867456         23.75361601899426        2.8669140074421873
23.532820047908114        24.09907715944347        2.9108591934456376
23.547310083391928        22.519937059340208       2.7036113896054816
23.631039453209297        22.271555430132928       2.6824065596205298
23.714768823026667        22.023173800925647       2.6599556381875287
23.801473130234417        22.527184613418108       2.7442772893479925
23.885202500051786        22.278802984210827       2.7226585542413746
24.055636177076906        22.534432167496004       2.7839236441812427
23.632836021022452        22.818425517101122       2.757546523020817
23.88699906786494         22.82567307117902        2.7978894370426923
23.718361958652977        23.116913974862037       2.8108858887916566
24.45969062758135         21.731719779511224       2.7265142394755233
24.30646041838757         21.487813186340816       2.6634876130406155
24.153230209193786        21.243906593170408       2.5869870377676643
24.6397937517209          21.487813186340816       2.70859577883535
24.486563542527122        21.243906593170408       2.63003108677819
24.333333333333336        21                       2.537992445882986
24.81989687586045         21.243906593170404       2.6751519407106414
24.666666666666668        20.999999999999996       2.5810491830312006
25.000000000000004        20.999999999999996       2.6261827251012595
24.001341924527637        21.499754799050564       2.62006002349704
24.154572133721416        21.74366139222097        2.684758301495196
23.849453639861483        21.755603004930723       2.641191853676636
24.32500581074654         21.99929057550615        2.7476141521012147
24.19032099391172         22.266861371501076       2.766750620336529
24.019887316886603        22.0112321882159         2.704690150063571
25.29771314672674         21.644516522324757       2.82629504115186
25.01837230701161         21.67358427472025        2.79392078436207
24.739031467296478        21.702652027115736       2.7606605171366607
25.19847543115116         21.42967768154984        2.768774250644472
24.919134591436034        21.458745433945325       2.7391280199577617
25.099237715575583        21.214838840774917       2.7020701452942713
22.70352719971509         34.98186982142663        4.5404741645916
22.424359934404865        35.15457988095109        4.497775895567739
22.14519266909464         35.32728994047555        4.448138505849591
22.424359934404865        34.82124654761775        4.4225187868915885
22.14519266909464         34.99395660714221        4.373381082142044
22.14519266909464         34.660623273808866       4.299168082077143
22.424021320692948        35.48818858568103        4.57493678220495
22.703188586003172        35.31547852615657        4.618114008408721
22.702849972291254        35.64908723088651        4.69764803332961
22.145397695523208        34.32760500057392        4.228897642068584
22.424769987262003        34.155210001147836       4.278869075445552
22.704142279000795        33.98281500172176        4.320336350279111
22.424564960833433        34.48822827438279        4.3497396124844805
22.703937252572224        34.31583327495672        4.391806984348687
22.703732226143657        34.64885154819167        4.465186255786221
22.701839506474982        30.979001256367752       3.7495340928127985
22.42323480557813         31.15266750424518        3.711040822751301
22.144630104681273        31.326333752122608       3.666386295164287
22.42323480557813         30.819334170911826       3.656033288535799
22.144630104681273        30.993000418789254       3.612258198659961
22.144630104681273        30.6596670854559         3.5582755279522074
22.14480426215095         31.660287468544333       3.7231221758979505
22.423408963047805        31.486621220666898       3.768205541143719
22.70201366394466         31.31295497278947        3.8071276488636396
22.423583120517478        31.82057493708862        3.826747730173506
22.702187821414334        31.646908689211187       3.8660986755521254
22.70236197888401         31.98086240563291        3.9264471728779244
22.421848273472794        30.485461937472298       3.600784672555271
22.699066442264314        30.3112567894887         3.6376243258558194
22.700452974369647        30.645129022928224       3.6930738818185658
23.539541871057043        31.486684659576817       4.02607167672265
23.260481906999367        31.651410574928846       3.996231826661302
22.981421942941687        31.816136490280876       3.9630236587130048
23.26030774952969         31.31745685850713        3.9352537309887015
22.981247785472014        31.482182773859158       3.9023603622139165
22.981073628002335        31.14822905743744        3.843074536352085
23.538500923572737        32.4875873761578         4.217512190358917
23.259488539936427        32.652181019749506       4.187322247657502
22.980476156300114        32.81677466334122        4.1535184704741415
22.7014637726638          32.98136830693293        4.116100858808616
23.25978794200983         32.3186790526495         4.122103805660541
22.980775558373516        32.483272696241215       4.088565306939518
22.701763174737202        32.64786633983292        4.051412973736497
22.981074960446918        32.1497707291412         4.025082133166988
22.702062576810604        32.31436437273291        3.988195078426303
23.260134924504598        31.985044813789173       4.058393460169043
23.539194888562275        31.82031889843714        4.08833646928437
23.538847906067506        32.153953137297464       4.152149973829737
23.539026919892027        34.48575442860914        4.644483350612283
23.26052701316638         34.65112622621497        4.61404247982261
22.982027106440736        34.8164980238208         4.579372751149215
23.26073203959495         34.318107952980014       4.538354881551037
22.982232132869306        34.48347975058584        4.503884997610739
22.982437159297874        34.15046147735089        4.430305881440165
23.540209688765408        33.488549027941254       4.423782869846376
23.261520552177203        33.65330435253476        4.393408049794774
22.982831415588997        33.81805967712826        4.358925876605722
23.26062771673154         33.31948878760515        4.322941635730935
22.981938580143336        33.48424411219865        4.288857344190059
22.70324944355513         33.64899943679215        4.250665699511734
22.981045744697667        33.15042854726904        4.220380965384996
22.70235660810946         33.31518387186254        4.1825872023549024
23.26005812833398         32.98583490367733        4.254306215088054
23.539070511970294        32.821241260085614       4.284617630308945
23.53964010036785         33.15489514401344        4.353374523471468
23.261126295886076        33.98570615275739        4.464972324516963
23.53981543247428         33.82095082816388        4.495531414456201
23.539421176183154        34.153352628386514       4.569098241378134
23.25572711997177         26.644627556487432       3.203061444066446
22.974698272978888        26.818085668085857       3.1751642055686315
22.693669425986005        26.99154377968428        3.144822015616066
22.975399456407445        26.481483228491957       3.129311695016056
22.694370609414563        26.654941340090378       3.0992153536924074
22.695071792843123        26.318338900496478       3.0542951862526238
21.288675134594808        26.16666666666666        2.6765556595002633
21.577350269189612        26.33333333333332        2.8032423562798945
21.866025403784416        26.49999999999999        2.900265395415208
21                        26.33333333333333        2.5657609716790204
21.288675134594804        26.499999999999993       2.7238787348901647
21.57735026918961         26.666666666666657       2.852332840456991
21                        26.666666666666664       2.6131476432141016
21.288675134594804        26.833333333333325       2.7730328152125523
21                        26.999999999999996       2.6623653196819475
21.866025403784416        25.833333333333325       2.8200255678907924
21.866025403784416        26.166666666666657       2.860413904874898
21.577350269189612        25.999999999999993       2.7644814677168097
22.419190452109262        26.15449097393505        2.9786554889662886
22.14260792794684         26.32724548696752        2.942056783005861
22.142607927946838        25.993912153634188       2.900634473269461
22.14190674451828         26.66384792656142        2.9847692671081525
22.418489268680702        26.49109341352895        3.022128567495445
22.41778808525214         26.827695853122847       3.066288140508364
21                        28.000000000000004       2.783908456211416
21.288675134594808        28.16666666666668        2.9250928574068196
21.577350269189612        28.333333333333346       3.051770821227646
21.866025403784416        28.500000000000018       3.1639423476740087
21                        28.333333333333336       2.8121729017988524
21.288675134594804        28.500000000000007       2.964041598657207
21.57735026918961         28.66666666666668        3.101403858140875
21                        28.666666666666668       2.837254077588455
21.288675134594804        28.833333333333336       2.999807070109595
21.866025403784416        28.83333333333335        3.210244356008452
21.866025403784416        29.166666666666682       3.257364013361281
21.577350269189612        29.000000000000007       3.1436988387596534
21.288675134594808        27.16666666666665        2.802464489662798
21.577350269189612        27.3333333333333         2.9248596548386816
21.866025403784416        27.499999999999954       3.029550815209656
21                        27.333333333333336       2.6973099371894986
21.288675134594804        27.499999999999986       2.840831002988671
21.57735026918961         27.666666666666636       2.966648063982878
21                        27.666666666666668       2.737824316032692
21.288675134594804        27.833333333333318       2.8847672776501314
21.866025403784416        27.833333333333307       3.073194078150724
21.866025403784416        28.166666666666664       3.1179912556388603
21.577350269189612        27.999999999999993       3.0086324853317565
21.866025403784416        26.83333333333331        2.944017502031583
21.866025403784416        27.16666666666663        2.9871126419629723
21.577350269189612        26.99999999999998        2.888924730990218
22.701096452779854        27.987413958873248       3.2843946245664526
22.422739436448044        28.158275972582175       3.2492229935906973
22.14438242011623         28.329137986291094       3.2090722346265306
22.422739436448044        27.824942639248817       3.203359363944757
22.14438242011623         27.995804652957737       3.163164873785959
22.14438242011623         27.662471319624384       3.1184114274925654
22.417788085252145        27.161029186456172       3.1121057124725287
22.14190674451828         27.33051459322806        3.073681979003707
22.14190674451828         26.997181259894738       3.029554106398311
22.42026376085009         27.49298591285249        3.1574526171646102
22.696145101583955        27.3235005060806         3.1907863765114257
22.698620777181905        27.655457232476923       3.2373105794949066
23.53350542597574         30.489725653889234       3.846499078363585
23.256283452808823        30.652817521382076       3.817238758741742
22.979061479641903        30.815909388874914       3.784917096891499
23.254896920703487        30.31894528794255        3.76008163267844
22.97767494753657         30.482037155435386       3.7281084283627037
22.976288415431235        30.148164921995864       3.672310414865449
23.258295601169255        30.9851371899446         3.875590170649695
23.535517574336172        30.82204532245176        3.9050444627190153
23.537529722696608        31.154364991014287       3.964901995505444
22.701616184035995        28.979843476711633       3.4291938107878717
22.423085923952137        29.15322898447443        3.393276765789701
22.144555663868275        29.32661449223722        3.3519792687711867
22.423085923952137        28.819895651141096       3.3437450329984446
22.144555663868275        28.99328115890389        3.303244749190035
22.144555663868275        28.659947825570555       3.255327878627101
22.421773832659795        29.48574267758694        3.4431555564371914
22.700304092743657        29.312357169824146       3.479379809719642
22.698992001451316        29.64487086293666        3.530710347765167
22.42291268020009         28.48908581186163        3.2960766005885147
22.701269696531902        28.318223798152708       3.331846194561628
22.701442940283947        28.64903363743217        3.38011258996886
23.534108720958894        27.492451143257966       3.3729420108346164
23.256437964899217        27.657438748463065       3.3460476678160007
22.978767208839535        27.822426353668156       3.316531872393261
23.253962289301267        27.32548202206674        3.2979991110831084
22.976291533241586        27.490469627271832       3.268965571491098
22.973815857643636        27.158512900875508       3.2219591126768883
23.25484470463652         26.985054789277086       3.2501577765197593
23.535873551629393        26.811596677678658       3.2759114889079357
23.534991136294146        27.152023910468312       3.324054248816397
23.53954442804661         28.492246256669777       3.5227772421239094
23.26023501337641         28.6547786633504         3.494340548951828
22.9809255987062          28.817311070031018       3.4631460718398337
23.26006176962436         28.32396882407094        3.4444334161753876
22.980752354954156        28.48650123075155        3.4136518950421917
22.980579111202108        28.15569139147209        3.3649725436562172
23.25824986726179         27.990703786266998       3.3947893248299774
23.535920623321466        27.825716181061903       3.421984653599724
23.537732525684035        28.15898121886584        3.4719297306960994
24.34876207698486         24.035394293661113       3.0287116071655973
24.073963933703794        24.17177562907164        3.0053998819070116
23.79916579042273         24.30815696448216        2.980745531997938
24.082416334470246        23.82631448862243        2.9608810976911704
23.807618191189178        23.962695824032952       2.9365414578937594
23.81607059195563         23.61723468358374        2.8922815617786743
24.3520208700357          25.007650340648695       3.1597086577430993
24.356035472993753        25.341805072419106       3.2058622051365107
24.360050075951804        25.675959804189514       3.2525574247595115
24.0724304892393          25.159426637061536       3.1371887844078663
24.076445092197346        25.493581368831943       3.1831777778309425
23.792840108442896        25.311202933474373       3.113082422877999
24.34984834133514         24.35947964265698        3.0720956105750803
24.350934605685417        24.683564991652837       3.1157612941009507
24.075050198054075        24.495860978067498       3.0485980996428994
24.076136462404353        24.819946327063356       3.0920779974951476
23.80025205477301         24.632242313478017       3.023757964060231
23.796546081607953        24.971722623476197       3.0682636125193548
25.24042836413819         21.931603954104936       2.864899191183558
25.183143581549636        22.218691385885116       2.900300343649157
25.125858798961087        22.50577881766529        2.932498498548599
24.96108752442306         21.960671706500424       2.8315152644724826
24.903802741834507        22.2477591382806         2.8659067470167674
24.681746684707928        21.98973945889591        2.7972453273257885
24.54706186787311         22.25731025489084        2.817275297121469
24.76911792499969         22.515329934275528       2.8848667739825755
24.4123770510383          22.524881050885764       2.8353418225268268
24.442301424593115        23.242875908213932       2.936803318815281
24.31341300875438         23.006727994641288       2.886267251386474
24.184524592915643        22.770580081068644       2.8353073598418495
24.670153882715773        22.997176878031052       2.936512539356856
24.541265466877036        22.761028964458408       2.8861390929997497
24.89800634083843         22.75147784784817        2.9350775992679248
24.41112164205703         23.507048703362994       2.9674668587991055
24.37994185952094         23.771221498512055       2.9981029549159146
24.144775899542417        23.297968898324307       2.900172404263923
24.113596117006324        23.562141693473365       2.930540472911027
23.847250374491715        23.35306188843468        2.8622089644682083
24.01588748370368         23.061820984751662       2.849242832711244
24.364898837017673        31.011307869718486       4.10072568900238
24.08977984836413         31.169766799671265       4.078181438689672
23.814660859710585        31.328225729624037       4.053296767929705
24.087767700003695        30.83744713110874        4.016823507939154
23.81264871135015         30.995906061061515       3.992032961946011
23.810636562989718        30.663586392498985       3.9320813043928697
24.36825617159745         33.0097206506292         4.4987091911145045
24.092240677320106        33.169330109733224       4.476470527961791
23.816225183042757        33.328939568837235       4.4514950875389685
24.09167108892255         32.8356762258054         4.406022521518092
23.8156555946452          32.99528568490942        4.381066911129749
23.815086006247643        32.661631800981596       4.3122901879328035
23.815989921274824        26.65037025827538        3.3012301366795604
24.091759491923224        26.496685288632357       3.3251318744724685
24.367529062571624        26.343000318989326       3.3473908791505327
24.095223875584995        26.829571071661753       3.3732954016670718
24.370993446233395        26.675886102018726       3.3956959489705043
24.37445782989517         27.00877188504813        3.4447095260720446
24.094341460249744        27.16999830445141        3.4226339687341256
23.814225090604317        27.33122472385469        3.3987114636549647
23.815107505939572        26.990797491065035       3.3495982991123423
25.531808764484495        21.42967768154984        2.818034272793117
25.432571048908915        21.214838840774917       2.750241294922981
25.333333333333336        20.999999999999996       2.673265002210033
25.765904382242248        21.21483884077492        2.794483073007708
25.66666666666667         21                       2.71641790777488
26.000000000000007        21                       2.755641441796023
24.682174856952955        23.3444654534102         2.9849791778830888
24.910027315075617        23.09876642322732        2.984028121313934
25.13787977319827         22.85306739304444        2.981932904114384
24.922048289312798        23.44605499860647        3.0325016446016826
25.149900747435453        23.200355968423587       3.030890310921853
25.161921721672638        23.547644543802736       3.0793707189710084
24.65099507441687         23.60863824855926        3.0158707245116063
24.89086850677671         23.71022779375553        3.063621197874922
24.619815291880784        23.87281104370832        3.046734827273137
24.62264299363665         24.203540975136583       3.091443034943656
24.893696208532575        24.040957725183787       3.1084506780245356
25.1647494234285          23.878374475230995       3.124321471599661
24.896523910288437        24.371687656612046       3.1535099672850233
25.167577125184366        24.209104406659254       3.169502033339215
25.17040482694023         24.539834338087516       3.2149124041895605
24.89761017463872         24.69577300560791        3.197693894366388
24.624815522337208        24.8517116731283         3.179292645550919
24.62372925798693         24.52762632413244        3.135227000189121
25.175745012926924        24.865056346954212       3.2602640076428715
25.181085198913614        25.190278355820908       3.306090969709938
25.186425384900303        25.515500364687608       3.3523932903908986
24.90295036062541         25.020995014474607       3.243000816998053
24.9082905466121          25.346217023341303       3.2887830982434734
24.630155708323898        25.176933681994996       3.2245548873609104
24.912305149570155        25.680371755111715       3.336160566366777
24.638184914240004        25.845243145535818       3.3186275751072154
24.634170311281952        25.511088413765407       3.271320395119227
24.63612665110899         26.17917404948575        3.3655878143255187
24.91024688643914         26.01430265906164        3.3831630476133134
25.184367121769288        25.849431268637534       3.399438013665584
24.908188623308128        26.34823356301157        3.4308390561720485
25.182308858638272        26.183362172587465       3.4471562642524693
25.180250595507264        26.517293076537392       3.4955480421516367
24.9116530069699          26.681119346040973       3.47990657157677
24.64305541843253         26.844945615544553       3.462960399550239
24.639591034770763        26.51205983251515        3.4139198532970116
21.288675134594808        38.166666666666686       4.728968406712141
21.577350269189612        38.33333333333337        4.9717562643353475
21.866025403784416        38.50000000000005        5.14762437158664
21                        38.33333333333334        4.510145675560436
21.288675134594804        38.50000000000002        4.813384882624683
21.57735026918961         38.6666666666667         5.049704339316793
21                        38.66666666666667        4.619089407726462
21.288675134594804        38.83333333333335        4.915860213859944
21                        39                       4.746091995215984
21.866025403784416        37.833333333333414       4.967027531212867
21.866025403784416        38.16666666666673        5.0561354716779565
21.577350269189612        38.00000000000004        4.872865140857693
21                        41                       5.260741201742016
21.288675134594808        41.16666666666667        5.600564185446593
21.577350269189612        41.33333333333334        5.889715561327962
21.866025403784416        41.50000000000001        6.128195329386124
21                        41.333333333333336       5.367484524010999
21.288675134594804        41.5                     5.727004636773066
21.57735026918961         41.66666666666667        6.035853141711928
21                        41.66666666666667        5.4869522183223305
21.288675134594804        41.833333333333336       5.866169460142
21                        42                       5.619144284676234
21.000000000000004        45.000000000000014       6.8285339699305085
21.288675134594808        45.166666666666664       7.2620653840221685
21.577350269189612        45.333333333333314       7.628401143322246
21.866025403784416        45.49999999999996        7.927541247830411
21.000000000000004        45.33333333333335        6.945934210932761
21.288675134594808        45.49999999999999        7.404950089193969
21.57735026918961         45.66666666666664        7.796770312663483
21                        45.666666666666686       7.073723580001642
21.288675134594804        45.83333333333333        7.558223922432397
21                        46.000000000000014       7.21190207713715
21.288675134594808        42.16666666666666        5.966072973783607
21.577350269189612        42.33333333333331        6.268485690996438
21.866025403784416        42.499999999999964       6.5263824363146155
21                        42.33333333333334        5.718711620018008
21.288675134594804        42.49999999999999        6.081471507036253
21.57735026918961         42.66666666666664        6.399715422160175
21                        42.66666666666667        5.8306071574249705
21.288675134594804        42.83333333333333        6.209198242354751
21                        43.00000000000001        5.954830896897344
21.866025403784416        41.83333333333333        6.259451251532912
21.866025403784416        42.16666666666664        6.392180287175704
21.577350269189612        41.99999999999999        6.15143285960618
21.288675134594808        43.166666666666686       6.345804189699482
21.577350269189612        43.33333333333336        6.678750846743098
21.866025403784416        43.50000000000003        6.9536708680288575
21                        43.33333333333334        6.064009297422617
21.288675134594804        43.500000000000014       6.4717440947299405
21.57735026918961         43.666666666666686       6.821452256279189
21                        43.66666666666667        6.162454309781521
21.288675134594804        43.83333333333334        6.586950611594367
21                        44.00000000000001        6.250165933973172
21.866025403784416        42.83333333333332        6.6630149379432115
21.866025403784416        43.16666666666667        6.805444415181292
21.577350269189612        43                       6.53633464664706
21.288675134594808        44.16666666666666        6.749633923173775
21.577350269189612        44.33333333333331        7.138285507214363
21.866025403784416        44.49999999999996        7.416120686095048
21.000000000000004        44.33333333333334        6.45026367592171
21.288675134594808        44.49999999999999        6.9236165645849646
21.577350269189612        44.66666666666664        7.286153048088314
21.000000000000004        44.66666666666668        6.643053021240378
21.288675134594808        44.83333333333333        7.090290809366506
21.866025403784416        44.83333333333329        7.585551984120233
21.866025403784416        45.16666666666663        7.756025504698613
21.577350269189612        44.99999999999997        7.45675598442885
21.866025403784416        43.83333333333334        7.101081226890577
21.866025403784416        44.16666666666664        7.255231166245898
21.577350269189612        44                       6.976499091499918
22.700066187311876        44.97911907825956        8.11399317334903
22.422052592802725        45.15274605217303        8.069866884932374
22.14403899829357         45.32637302608649        8.007716243092798
22.422052592802725        44.81941271883969        7.8919805115398916
22.14403899829357         44.99303969275316        7.833015184830492
22.14403899829357         44.65970635941982        7.659356349121714
22.700606160526874        37.98152653270164        5.31474510054898
22.422412574946055        38.15435102180112        5.270454101545861
22.144218989365235        38.32717551090058        5.214747191891803
22.422412574946055        37.82101768846779        5.174387728620656
22.144218989365235        37.99384217756726        5.120969555474942
22.144218989365235        37.66050884423394        5.029572878501398
22.14431247126023         38.661197984369586       5.312768204483211
22.422506056841044        38.48837349527011        5.368751653116808
22.700699642421863        38.31554900617064        5.413319191099633
22.422599538736037        38.822395968739116       5.470084258370369
22.700793124316853        38.64957147963965        5.514928335332568
22.700886606211846        38.98359395310865        5.619572533248115
22.701854764121705        36.981134047467734       5.035199484800714
22.42324497734261         37.15408936497852        4.9908474291950835
22.144635190563513        37.3270446824893         4.9392144509919325
22.42324497734261         36.82075603164515        4.902979902486852
22.144635190563513        36.99371134915593        4.8508780513968075
22.144635190563513        36.660378015822566       4.765754956657311
22.422828776144332        37.487553526723154       5.0813299029067
22.70143856292343         37.31459820921237        5.12580600471448
22.70102236172515         37.64806237095701        5.218987876630532
22.42346384216182         36.48794332769472        4.817910389445919
22.702292493760126        36.31550863956688        4.862130469719093
22.702073628940916        36.64832134351731        4.9475048848678895
23.53694722745233         37.483710444840945       5.420468701229486
23.258166871810513        37.64964914079451        5.390499552247707
22.979386516168695        37.81558783674808        5.355258352020891
23.25858307300879         37.31618497904988        5.294497533464394
22.97980271736697         37.48212367500344        5.259378730669928
22.98021891856525         37.148659513258806       5.16607446132147
21.288675134594808        39.166666666666664       5.005635192044029
21.577350269189612        39.33333333333332        5.239243982221214
21.866025403784416        39.49999999999998        5.446918365746982
21                        39.333333333333336       4.80592002357279
21.288675134594804        39.49999999999999        5.082485306297037
21.57735026918961         39.66666666666665        5.333116182370089
21                        39.666666666666664       4.890674904701443
21.288675134594804        39.83333333333332        5.18426227332178
21                        40                       5.000356638602387
21.866025403784416        38.833333333333364       5.245301794805162
21.866025403784416        39.16666666666667        5.345066459525276
21.577350269189612        39.000000000000014       5.143430540018207
22.422599538736037        39.15572930207243        5.572770957569251
22.14431247126023         39.3278646510362         5.515219568402262
22.144312471260225        38.994531317702894       5.412950265691885
21.288675134594808        40.16666666666667        5.286645879980103
21.577350269189612        40.33333333333334        5.543489621696562
21.866025403784416        40.50000000000001        5.770887863751987
21                        40.333333333333336       5.0754238742561615
21.288675134594804        40.5                     5.377221831951745
21.57735026918961         40.66666666666667        5.649574289986517
21                        40.66666666666667        5.16221872863626
21.288675134594804        40.833333333333336       5.479525402649934
21.866025403784416        40.83333333333334        5.886571577797045
21.866025403784416        41.16666666666667        6.0056740663417205
21.577350269189612        41.00000000000001        5.767935538407097
21.866025403784416        39.83333333333332        5.550446231369609
21.866025403784416        40.166666666666664       5.65843606403798
21.577350269189612        40                       5.436071918510508
22.69987261816316         40.97917701617015        6.309034401679754
22.421923546703578        41.152784677446775       6.2608842034771754
22.143974475243997        41.32639233872339        6.200604512712594
22.421923546703578        40.81945134411344        6.136868264826411
22.143974475243997        40.99305900539005        6.077335911865011
22.143974475243997        40.65972567205672        5.957486085517044
22.700235244639316        39.984209500688166       5.9500220752023045
22.422165297687684        40.15613966712545        5.9029225027061205
22.144095350736052        40.32806983356273        5.843211098889348
22.422165297687684        39.82280633379211        5.789225876080548
22.14409535073605         39.994736500229386       5.730136885719448
22.144095350736052        39.661403166896044       5.621524639595736
22.42204442219563         40.487795505619445       6.0182150739111835
22.70011436914726         40.31586533918216        6.066332230985065
22.69999349365521         40.647521177676154       6.186003006477549
22.42238241821186         39.489267817932266       5.679524842694105
22.70066948568767         39.31713246896849        5.726775232303796
22.700452365163493        39.650670984828324       5.836925079621896
22.7015599321032          41.97817147716769        6.70216147625613
22.42304842266361         42.152114318111785       6.6569431826096155
22.144536913224012        42.32605715905587        6.598350169295777
22.42304842266361         41.81878098477847        6.521144722774457
22.144536913224012        41.99272382572256        6.463349864808854
22.144536913224012        41.659390492389235       6.3298226738177155
22.422485984683593        41.485782831112616       6.388965963256733
22.70043505614317         41.312175169835996       6.435979760133749
22.700997494123186        41.645173323501844       6.567022118325912
23.53844444098942         41.4929042896653         6.8068246880098835
23.259482938027347        41.654660018832764       6.7792344738780415
22.980521435065274        41.816415748000225       6.7443467366269365
23.258920500047335        41.32166186516692        6.64473857740013
22.97995899708526         41.483417594334384       6.609529109422818
22.979396559105247        41.15041944066853        6.4788084819567535
22.979907207064404        42.14757866176808        6.882211248809773
23.258868710026473        41.98582293260061        6.916608641388433
23.537830212988545        41.824067203433145       6.94370851084728
23.258254482025603        42.31698584636846        7.058084846952124
23.537215984987675        42.15523011720099        7.084694371738417
23.5366017569868          42.48639303096885        7.229782270683407
22.144329103181548        65.32807087053357        11.785519300184099
22.422632802578676        65.15614174106713        12.114162807622744
22.700936501975804        64.98421261160071        12.421925437985323
22.4224537077757          65.49039040389309        11.871264009999168
22.700757407172826        65.31846127442665        12.175200716162852
22.70057831236985         65.65270993725258        11.930593089389374
21                        64                       11.016272865322248
21.288675134594808        64.16666666666669        11.574352367216632
21.577350269189612        64.33333333333334        11.949284201122602
21.866025403784416        64.50000000000003        12.141068367040544
21                        64.33333333333334        10.8272669978235
21.288675134594804        64.5                     11.346010181407483
21.57735026918961         64.66666666666669        11.681605697003384
21                        64.66666666666666        10.616441422724842
21.288675134594804        64.83333333333334        11.095848287998866
21.866025403784416        64.83333333333334        11.900808060151121
21.866025403784416        65.16666666666667        11.66578357636066
21.577350269189612        65                       11.449889422284604
22.422632802578676        64.82280840773382        12.358850762934633
22.144329103181544        64.99473753720025        12.022757608185708
22.144329103181548        64.66140420386692        12.265231739286449
21                        62.99999999999999        11.744503629837633
21.288675134594808        63.16666666666667        12.263068716000106
21.577350269189612        63.33333333333335        12.633156364156424
21.866025403784416        63.50000000000003        12.854766574306757
21                        63.33333333333333        11.50133925285681
21.288675134594804        63.5                     12.01274084185205
21.57735026918961         63.666666666666686       12.375664992841193
21                        63.666666666666664       11.258595664685163
21.288675134594804        63.83333333333334        11.76283375651295
21.866025403784416        63.833333333333364       12.620320151191692
21.866025403784416        64.16666666666669        12.382420748769693
21.577350269189612        64.00000000000001        12.164201086635668
21                        61.99999999999999        12.189352110814355
21.288675134594808        62.166666666666686       12.867315575828393
21.577350269189612        62.33333333333337        13.318130491776614
21.866025403784416        62.500000000000064       13.541796858659238
21                        62.33333333333333        12.052057422394645
21.288675134594804        62.500000000000014       12.693398232513792
21.57735026918961         62.6666666666667         13.107590493567338
21                        62.66666666666666        11.90377459540255
21.288675134594804        62.83333333333334        12.508492750626806
21.866025403784416        62.833333333333385       13.325590415019885
21.866025403784416        63.16666666666671        13.096580320235724
21.577350269189612        63.00000000000003        12.876775254434147
22.698544735441587        62.9844356274688         13.885596055646063
22.421038291555863        63.15629041831255        13.574227475307332
22.14353184767014         63.32814520915629        13.230617648194155
22.421038291555863        62.82295708497922        13.809710911139419
22.14353184767014         62.99481187582296        13.469266239074656
22.14353184767014         62.66147854248965        13.69511117881046
21                        60.99999999999999        12.703156915650377
21.288675134594808        61.16666666666665        13.383061385390977
21.577350269189612        61.3333333333333         13.86906900968616
21.866025403784416        61.499999999999964       14.161179788535813
21                        61.33333333333333        12.580765337126259
21.288675134594804        61.49999999999998        13.228587242646364
21.57735026918961         61.666666666666636       13.682512302720939
21                        61.66666666666666        12.409497068847655
21.288675134594804        61.833333333333314       13.025236410146935
21.866025403784416        61.83333333333333        13.967835317531176
21.866025403784416        62.1666666666667         13.761374340905668
21.577350269189612        62.00000000000001        13.506879650059295
22.703480864456132        61.98808895249204        14.560962705131105
22.424329044232227        62.158725968328056       14.258412335242681
22.14517722400832         62.32936298416406        13.918690386418874
22.424329044232227        61.825392634994685       14.469903136821397
22.14517722400832         61.99602965083069        14.134224528331448
22.14517722400832         61.66269631749732        14.336642164622983
22.422683667894045        62.49084152665364        14.037202466437346
22.70183548811795         62.320204510817625       14.34212217512829
22.70019011177977         62.652320069143215       14.116999958633333
21.288675134594804        59.166666666666664       14.195800448642183
21.57735026918961         59.333333333333336       14.699440617502258
21.866025403784416        59.50000000000001        15.055787408470747
21                        59.33333333333333        13.40428428389763
21.288675134594804        59.5                     14.077997593651089
21.57735026918961         59.66666666666667        14.604417525513185
21                        59.666666666666664       13.288436027791358
21.288675134594804        59.833333333333336       13.98492910054684
21                        60                       13.197322133571712
21.866025403784416        58.83333333333335        15.18614293127005
21.866025403784416        59.16666666666668        15.131917914683896
21.57735026918961         59                       14.762838565301983
22.702450433307426        58.988294532613935       15.87858502122164
22.42364209013309         59.15886302174263        15.64881294440934
22.144833746958753        59.329431510871316       15.374547073492558
22.42364209013309         58.825529688409304       15.710930028790573
22.144833746958753        58.99609817753799        15.443670868789694
22.144833746958753        58.66276484420466        15.490889174459722
22.423994701351354        58.49210903648012        15.749066985650696
22.703155655743956        58.32145322875559        15.957100178777809
22.70280304452569         58.65487388068476        15.929114600329612
23.53478823714618         58.48766427573753        16.33393017098244
23.257342302533264        58.65454102802967        16.218449591926635
22.979896367920347        58.8214177803218         16.066667875339903
23.25769491375153         58.321120376100495       16.24606355208193
22.980248979138608        58.48799712839263        16.105739644971234
22.980601590356876        58.154576476463454       16.122267413943117
21                        48                       8.306349764670523
21.288675134594808        48.16666666666666        8.889656558854188
21.577350269189612        48.333333333333314       9.36543497914863
21.866025403784416        48.49999999999998        9.73368502555408
21                        48.33333333333333        8.498745048136795
21.288675134594804        48.499999999999986       9.08448468468184
21.57735026918961         48.66666666666664        9.562695947337888
21                        48.666666666666664       8.724497562977481
21.288675134594804        48.83333333333332        9.312670041884243
21                        49                       8.983607309193472
21.288675134594808        49.16666666666665        9.528587441539756
21.577350269189612        49.33333333333329        10.00620431601481
21.866025403784416        49.49999999999994        10.416457932618085
21                        49.333333333333336       9.130082682076653
21.288675134594804        49.49999999999998        9.711870129315061
21.57735026918961         49.66666666666662        10.226294318681465
21                        49.666666666666664       9.30444544743771
21.288675134594804        49.83333333333331        9.923040209567688
21                        50                       9.506695605276198
21.866025403784416        48.8333333333333         9.957614438635694
21.866025403784416        49.166666666666615       10.185205407656994
21.577350269189612        48.99999999999997        9.782619353706453
22.702388819992436        48.9815599636923         10.629550413939201
22.423601014589764        49.15437330912818        10.58949069518357
22.14481320918709         49.32718665456406        10.518459868076384
22.423601014589764        48.82103997579486        10.34948345829058
22.144813209187088        48.99385332123074        10.282829987149563
22.14481320918709         48.660519987897416       10.050861662162095
21.288675134594808        50.16666666666667        10.153553907997146
21.577350269189612        50.33333333333334        10.70288177718554
21.866025403784416        50.50000000000001        11.1546792128415
21                        50.333333333333336       9.738487413940303
21.288675134594804        50.5                     10.398104915355178
21.57735026918961         50.66666666666667        10.960191983237724
21                        50.66666666666667        9.969240629353882
21.288675134594804        50.833333333333336       10.641617329462907
21                        51.00000000000001        10.198955251517603
21.866025403784416        49.8333333333333         10.656707031909164
21.866025403784416        50.16666666666666        10.902780791983673
21.577350269189612        49.99999999999998        10.46167571754179
21                        53                       11.385780645805164
21.288675134594808        53.16666666666666        12.20465525261611
21.577350269189612        53.333333333333314       12.86500014942825
21.866025403784416        53.499999999999964       13.3668153362418
21.000000000000004        53.333333333333336       11.693586103955656
21.288675134594808        53.499999999999986       12.48898338788561
21.577350269189612        53.66666666666664        13.12585096181709
21.000000000000004        53.66666666666667        11.917541830931157
21.288675134594808        53.83333333333332        12.689461791980456
21.866025403784416        53.833333333333336       13.597172687640402
21.866025403784416        54.1666666666667         13.819770345712925
21.577350269189612        54.000000000000014       13.34523249813623
21                        52                       10.885440615311753
21.288675134594808        52.16666666666666        11.586343977836286
21.577350269189612        52.33333333333331        12.174581669059314
21.866025403784416        52.499999999999964       12.650153688980168
21                        52.333333333333336       11.072025718957196
21.288675134594804        52.499999999999986       11.818532965675223
21.57735026918961         52.666666666666636       12.452374541091409
21                        52.666666666666664       11.238805729121962
21.288675134594804        52.833333333333314       12.030916860033482
21.866025403784416        52.8333333333333         12.896525728949893
21.866025403784416        53.16666666666663        13.13541294470377
21.577350269189612        52.99999999999998        12.662429757367587
21.288675134594808        51.16666666666667        10.881130408915872
21.577350269189612        51.33333333333333        11.446643895499625
21.866025403784416        51.5                     11.895495711268973
21                        51.33333333333334        10.403918260984412
21.288675134594804        51.5                     11.122518117842539
21.57735026918961         51.66666666666666        11.724456303885928
21                        51.66666666666667        10.632746715582462
21.288675134594804        51.83333333333333        11.387771271900114
21.866025403784416        51.83333333333332        12.15297159991182
21.866025403784416        52.16666666666664        12.404524259149035
21.577350269189612        51.999999999999986       11.952480601175605
21.866025403784416        50.83333333333334        11.401636431211267
21.866025403784416        51.16666666666667        11.648575264020424
21.577350269189612        51                       11.203427132149093
22.702238762804566        51.98275178530673        12.912614386070524
22.423500976464517        52.155167856871145       12.860587545232853
22.144763190124465        52.32758392843555        12.773100646202773
22.423500976464517        51.821834523537824       12.602125863043053
22.144763190124465        51.99425059510223        12.521055090192304
22.144763190124465        51.66091726176891        12.26308630477587
22.70105001635951         49.98194604103407        11.365974282789965
22.42270847883448         50.15463069402272        11.32390975169623
22.14436694130945         50.327315347011364       11.253478061713444
22.42270847883448         49.821297360689364       11.073991884413603
22.144366941309446        49.99398201367801        11.002569917643275
22.14436694130945         49.66064868034465        10.757486434356196
22.42315474671212         49.487835334908766       10.830010188375715
22.701942552114794        49.31502198947288        10.87156283404368
22.70149628423715         49.64848401525347        11.117037456993899
22.701304140312978        50.9821922673707         12.133409847854496
22.42287789480346         51.1547948449138         12.08596251701935
22.144451649293938        51.3273974224569         12.006657804824028
22.42287789480346         50.82146151158047        11.831659566730075
22.144451649293938        50.99406408912357        11.756046106055116
22.144451649293938        50.66073075579024        11.505416021725704
22.423189435633986        51.48831468422581        12.344128557983842
22.701615681143508        51.31571210668271        12.39331342983175
22.701927221974035        51.649231945994714       12.653048275903831
22.422793186818968        50.48804610280159        11.576388416065939
22.701134724343998        50.31536144981294        11.6189936515169
22.701219432328486        50.648776858591816       11.874805506538372
22.700820597785697        52.98651781291628        13.675233705038252
22.422555533118604        53.15767854194418        13.613237106084469
22.14429046845151         53.32883927097207        13.510430983152432
22.422555533118604        52.82434520861084        13.366732494917288
22.14429046845151         52.99550593763874        13.271477481799824
22.14429046845151         52.6621726043054         13.025039156231372
22.42302825479156         52.48975653274099        13.115513097539583
22.701766041131606        52.31734046117658        13.170526980655602
22.70129331945865         52.65192913704642        13.424733420311437
22.69708679917013         53.98427625361173        14.384858473157264
22.42006633404156         54.156184169074514       14.309011564443908
22.14304586891299         54.32809208453729        14.192261510211242
22.42006633404156         53.82285083574115        14.082830183589206
22.14304586891299         53.994758751203925       13.971751837410443
22.14304586891299         53.66142541787056        13.743482471284011
22.42131093358008         53.490264688842664       13.852041456712389
22.699575998247173        53.31910395981476        13.919790918162061
22.698331398708653        53.65169010671325        14.156332507534994
23.529827969674354        53.48814764167789        14.453091983818924
23.25224757950628         53.65352384565584        14.45711274306969
22.974667189338206        53.81890004963378        14.43436823951588
23.253492179044805        53.320937698757355       14.218949889554791
22.97591178887673         53.486313902735304       14.201023829947182
22.97715638841525         53.15372775583681        13.959663796627938
22.97627540860948         54.15270746014189        14.661529758602791
23.253855798777558        53.98733125616394        14.687507972411911
23.531436188945626        53.821955052185984       14.686720923416226
23.25546401804883         54.32113866667204        14.908245666495645
23.533044408216902        54.155762462694085       14.910692327755047
23.53465262748818         54.48956987320219        15.125006196835384
22.699795306556712        54.98399703142787        15.01221040342648
22.421872005632615        55.15599802095194        14.915509063158538
22.143948704708514        55.32799901047599        14.774152910553058
22.421872005632615        54.822664687618605       14.728160852024708
22.143948704708514        54.99466567714266        14.59377428318586
22.143948704708514        54.661332343809335       14.402293487702302
22.420969169837086        54.48942442834656        14.524268127219825
22.69798963496566         54.31751651288378        14.605339621218032
22.698892470761184        54.65075677215582        14.814456931307662
23.256366853844362        54.65437892594409        15.116648714388475
22.978081080200536        54.819187978685974       15.07905011658536
22.97717824440501         54.485947719413936       14.875971856579591
22.97903105424266         55.15263045620878        15.268859802986347
23.257316827886484        54.98782140346688        15.312178305852852
23.535602601530304        54.82301235072498        15.326255693363368
23.258266801928606        55.321263880989676       15.492841699912926
23.53655257557243         55.15645482824778        15.512638992487053
23.537502549614555        55.48989730577058        15.684156094206221
22.705372875322638        55.98406816383076        15.51032128505483
22.425590384809897        56.15604544255386        15.382759962513619
22.145807894297157        56.32802272127695        15.21092960998406
22.425590384809897        55.82271210922053        15.245880559172306
22.145807894297157        55.99468938794362        15.081557376614695
22.145807894297157        55.661356054610295       14.938487446024041
22.423731195221254        55.48935506508623        15.089872818835639
22.701654496145352        55.317354075562164       15.19660337931014
22.703513685733995        55.65071111969646        15.362640339852923
23.26012599151725         55.65462092512398        15.65768197685086
22.982749433419944        55.81934454447737        15.599737040467176
22.980890243831304        55.48598750034307        15.443476429397144
22.700203299448702        56.98821341645445        15.83149373734611
22.42214400089394         57.15880894430299        15.669528456534145
22.14408470233918         57.329404472151516       15.459589293279663
22.42214400089394         56.825475610969654       15.596154971163944
22.14408470233918         56.99607113881819        15.396621873183479
22.14408470233918         56.66273780548485        15.317267134537442
22.42324565673178         57.49208199776031        15.72409982407534
22.701304955286542        57.32148646991177        15.897936032390625
22.70240661112438         57.654759523369094       15.941618705463815
22.42386719285192         56.49076052676176        15.499669297918969
22.70364968336466         56.318783248038656       15.637802431312373
22.70192649140668         56.65349833224655        15.744859915409428
23.538924873433615        56.48856716128878        16.09190264716135
23.259351015438646        56.655115913010675       16.039969255330128
22.979777157443674        56.82166466473256        15.95316628539186
23.261074207396625        56.320400828802775       15.932222613744555
22.981500349401653        56.486949580524666       15.855976053630567
22.98322354135963         56.152234496316765       15.738362159709233
23.260600099456937        55.98751087696337        15.80406034911832
23.53797665755424         55.822787257609974       15.838287719498972
23.538450765493927        56.15567720944938        15.974203237150498
23.533079794442333        57.48934291939183        16.311249027465767
23.256555951948965        57.65557280520336        16.23023480605748
22.980032109455593        57.82180269101489        16.113999049090708
23.255454296111125        57.322299751746044       16.187246550758758
22.978930453617753        57.48852963755756        16.08204339589053
22.977828797779914        57.15525658410024        16.027328120718906
23.257402655774882        56.98870783237835        16.12439071204702
23.536976513769854        56.82215908065646        16.1865837252682
23.535028154106094        57.15575100002414        16.259699185369897
23.257125432850245        57.98834659065193        16.24983240357357
23.533649275343613        57.8221167048404         16.342175857645643
23.534218756244897        58.15489049028896        16.349736238817794
24.615699441802086        75.1691636707629         7.437477554439152
24.887021583432684        75.33044808414925        7.444132989087905
25.158343725063283        75.49173249753561        7.4469908871076855
24.32390690172326         75.3489127033381         7.292153974278629
24.595229043353854        75.51019711672444        7.303951106484974
24.866551184984452        75.6714815301108         7.3119507020623455
24.30343650327503         75.68994614929964        7.159719181006347
24.574758644905625        75.851230562686          7.172860474141256
24.282966104826798        76.03097959526119        7.029720203344191
23.751233145198405        75.69885345016145        6.995530001785934
24.03757002346083         75.52388307674977        7.14586509298742
24.0170996250126          75.86491652271133        7.01481476691025
25.16223255284367         76.51866452899942        7.0743316456109815
24.869143736838048        76.35610288442001        7.06385170809219
24.576054920832423        76.1935412398406         7.048981227336593
25.160936276916875        76.17635385184482        7.196476020160983
24.86784746091125         76.0137922072654         7.186863518769508
25.159640000990077        75.83404317469021        7.320695767326532
24.005358941719535        76.2050871830564         6.888524467671076
23.727751778612266        76.3791947708516         6.7433066536807145
23.450144615505           76.5533023586468         6.59406676137344
23.739492461905336        76.03902411050652        6.868580115399329
23.46188529879807         76.21313169830172        6.718323385571244
23.47362598209114         75.87296103795666        6.844256434437234
22.92197720218133         76.152517333894          6.553905809987058
23.197801592136237        76.01273918592533        6.7015672706372245
23.186060908843167        76.35290984627039        6.576809645994949
22.574628893016158        76.72942862922116        6.22113408237918
22.60238376051727         76.47032735998664        6.322200161439524
22.630138628018383        76.2112260907521         6.423607218429682
22.866467467179106        76.67071987236304        6.3513442395751065
22.89422233468022         76.41161860312852        6.452454535816119
23.15830604134205         76.61201111550493        6.475655132573266
21.557015733717254        74.32294940323186        6.5467659223867445
21.278507866858625        74.49480803494926        6.23928602267047
21                        74.66666666666666        5.8799530358203125
21.278507866858625        74.16147470161593        6.351886715295442
21                        74.33333333333333        5.974778543786159
21                        74                       6.08887058814159
21                        73.33333333333334        6.346828705160035
21.288675134594804        73.5                     6.5977542573862396
21.57735026918961         73.66666666666669        6.794284117116664
21                        73.66666666666666        6.20914392516392
21.288675134594804        73.83333333333334        6.470845016200933
21.567183001453433        73.99480803494927        6.667836752509461
21.833644645408885        76.41213223157983        6.008386114234248
21.829628458574703        76.09833828842375        6.11338565470263
21.825612271740514        75.78454434526768        6.218843467290553
22.108394262112423        76.25879642822575        6.189029095027289
22.104378075278238        75.94500248506966        6.295394663666824
22.383143878815957        76.10546062487167        6.361352141399113
22.327634143813732        76.62366316334072        6.158107427986861
22.08063939461131         76.51789769746027        6.087191438605142
22.355389011314845        76.36456189410619        6.259559295728023
21.547730723270888        75.64716693474107        6.098909085677235
21.273865361635444        75.82358346737053        5.840076155650729
21                        76                       5.548260761918274
21.273865361635444        75.4902501340372         5.9268754383708
21                        75.66666666666666        5.6183267782285755
21                        75.33333333333333        5.703704545670281
21.55576309693926         76.27475482105322        5.894895677186462
21.27788154846963         76.13737741052661        5.741520559747878
21.551746910105074        75.96096087789715        5.996673245372079
22.70583207283507         66.98650802938512        10.987987048947945
22.42589651648485         67.1576720195901         10.703764558637658
22.145960960134634        67.32883600979505        10.401305761882563
22.42589651648485         66.82433868625677        10.930642536101915
22.145960960134634        66.99550267646171        10.622607483924456
22.145960960134634        66.66216934312838        10.84927760732806
22.42393822883023         67.490375482211          10.481995120384976
22.70387378518045         67.31921149200603        10.761723915537967
22.701915497525828        67.65191495462695        10.539781498026805
22.424085564728788        66.49115554315456        11.159875215409722
22.70221016932294         66.32014174318073        11.450807205380276
22.704021121079002        66.65332488628292        11.21743536914122
23.530258545096874        68.49129992290949        10.388069924412632
23.252040143987458        68.6559580124372         10.168885360795015
22.973821742878037        68.82061610196489        9.93978305204004
23.253491433354988        68.32240608768896        10.379410684366327
22.975273032245568        68.48706417721664        10.146016714653333
22.976724321613098        68.1535122524684         10.357440641700197
23.25533638817391         68.99337560167855        9.963691855863335
23.533554789283325        68.82871751215086        10.179150949780073
23.536851033469777        69.16613510139221        9.975392658319457
23.530287315179216        67.49540830028944        11.037650066881966
23.25351061340988         67.65847833927558        10.810557209623056
22.976733911640544        67.82154837826172        10.572060452800521
23.2554689010645          67.32577487665466        11.035380776243393
22.978692199295164        67.48884491564081        10.793283086916777
22.980650486949784        67.1561414530199         11.018826436932013
23.253501023382434        67.99044221348227        10.59254880259425
23.53027772515177         67.82737217449612        10.816253063924727
23.53026813512432         68.15933604870281        10.599726349768318
24.366293551975435        68.01047130207824        10.978063559372444
24.08761521634925         68.170747509022          10.791162444527606
23.80893688072306         68.33102371596574        10.594497899541018
24.087624806376695        67.83878363481531        11.007913255356065
23.80894647075051         67.99905984175905        10.808701517632958
23.808956060777955        67.66709596755237        11.027775424526
23.808380906629537        67.33355945859788        11.252566611472556
24.086474498079852        67.17171061690631        11.455886038047637
24.364568089530174        67.00986177521474        11.647608346607322
24.087049652228274        67.5052471258608         11.229783872223296
24.36514324367859         67.34339828416924        11.420195201905027
24.36571839782701         67.67693479312373        11.197013606160066
23.535949109302567        65.49529061144665        12.457612597574732
23.257432478724006        65.65917994099061        12.217187880684007
22.97891584814544         65.82306927053457        11.960684534047445
23.25761157352698         65.32493127816467        12.464218619946159
22.979094942948414        65.48882060770862        12.205445169540821
22.97927403775139         65.15457194488269        12.452322900083187
22.69781898376428         63.98379223352055        13.161169911767375
22.420554457104327        64.15586148901372        12.8505178779399
22.14328993044437         64.32793074450687        12.510484029697697
22.420554457104327        63.82252815568039        13.094496577346549
22.14328993044437         63.99459741117353        12.753149570265458
22.14328993044437         63.6612640778402         12.992362131526232
22.4215936298415          64.48933494837377        12.60463033300909
22.69885815650145         64.3172656928806         12.914647112317004
22.699897329238627        64.65073915224065        12.668232287722873
22.420796374330095        63.48940928699646        13.336410071783181
22.698302818215815        63.31755449615272        13.648216765266078
22.698060900990047        63.650673364836635       13.40674138397311
23.534511487827526        64.49303355706563        13.200771781852936
23.256653159210288        64.65675990857733        12.960227493715431
22.978794830593046        64.82048626008901        12.700612045759542
23.25561398647311         64.32328644921728        13.20865541306549
22.97775565785587         64.48701280072896        12.947979430303402
22.976716485118693        64.15353934136891        13.195454789703618
23.25713236636863         64.990845593371          12.711783965996464
23.534990694985872        64.8271192418593         12.952173872091192
23.535469902144218        65.16120492665297        12.704454143998326
24.367713881445464        65.01116472440896        13.074574418288977
24.090458957397836        65.17254002008819        12.884920355019782
23.8132040333502          65.33391531576741        12.679266414781608
24.089979750239486        64.83845433529453        13.130671503597924
23.812724826191854        64.99982963097375        12.925562762282532
23.812245619033504        64.66574394618007        13.172737291452558
23.53658777817008         66.50109418816037        11.730111106602637
23.25966920972508         66.66289880190195        11.49619482047143
22.982750641280074        66.82470341564354        11.248820134586495
23.257858257969012        66.32971565879976        11.732702803033849
22.980939689524007        66.49152027254135        11.481798285964482
22.979128737767944        66.15833712943915        11.718699953387969
23.25764536834651         65.99444779989517        11.973268913693492
23.53616199892507         65.8305584703512         12.21175924425296
23.536374888547577        66.1658263292558         11.969258747262389
23.25756905539479         66.9943368392783         11.263618794683932
23.53448762383979         66.83253222553671        11.494952752682343
23.5323874695095          67.16397026291307        11.264132406108786
24.088574652410145        66.84027257952995        11.6857920618565
23.810481060959823        67.00212142122152        11.480760792990395
23.812581215290113        66.67068338384516        11.713292981854917
22.69924142215306         70.98757944335897        8.603097670144962
22.421502749363516        71.15838629557263        8.379442938981677
22.143764076573966        71.32919314778627        8.1459003504304
22.421502749363516        70.82505296223931        8.545471623423062
22.143764076573966        70.99585981445296        8.304646931940315
22.143764076573966        70.66252648111964        8.472274803114498
22.424150552578382        71.4926607096144         8.219508101983939
22.701889225367932        71.32185385740074        8.43828595321159
22.704537028582802        71.65612827144251        8.277942810663092
22.420446289267442        70.49170429611746        8.715428641921852
22.69712850196092         70.3208821111153         8.948171347271
22.69818496205699         70.65423077723713        8.773140237583437
23.528350290004386        70.49632004747913        9.214642622570254
23.25198066738728         70.66007317943908        9.017857032941677
22.97561104477017         70.82382631139902        8.814008715466652
23.250924207291206        70.32672451331725        9.196508311639711
22.9745545846741          70.4904776452772         8.988355638534799
22.97349812457803         70.15712897915535        9.167691103852249
23.254856536508488        69.99580206103539        9.380356076727654
23.536214948438946        69.83447514291542        9.584175309064065
23.532282619221668        70.16539759519728        9.39679116657717
23.530571578016772        71.4942160107832         8.699029890550499
23.256109329277074        71.6596115690169         8.512895332928254
22.98164708053737         71.82500712725059        8.320574783577872
23.253461526062203        71.32533715497513        8.676602720566859
22.9789992773225          71.49073271320881        8.48036576147899
22.97635147410763         71.15645829916704        8.644625313764976
23.262568356802387        71.99486364305803        8.354981461006828
23.537030605542085        71.82946808482433        8.537215182773721
23.5434896330674          72.16472015886545        8.379909749662417
24.086913110144042        71.83705923371427        8.718649790169792
23.81520137160572         72.00088969628986        8.551708665396234
23.808742344080407        71.66563762224874        8.712188406950466
23.25272109672474         70.9927051672071         8.844842431216662
23.52909071934185         70.82895203524716        9.037996820821736
23.52983114867931         71.16158402301518        8.866125910148538
23.808641560581442        71.3326080632223         8.87829405911085
24.08671154314611         71.17100011566137        9.051584185514812
24.364781525710782        71.00939216810046        9.218900269762722
24.086812326645074        71.50402967468783        8.882769104056367
24.364882309209744        71.3424217271269         9.047375759006156
24.36498309270871         71.67545128615336        8.880547015821325
24.08597111380865         70.83836812789336        9.224860794144336
23.80790113124398         70.99997607545427        9.048480373224578
23.80716070190652         70.66734408768625        9.223441578413624
24.619738711726765        74.83560462478816        7.566786847882633
24.89510012328204         74.66332999219978        7.702923764310106
25.17046153483732         74.4910553596114         7.8354353324436525
24.891060853357363        74.99688903817452        7.57213856310579
25.166422264912637        74.82461440558612        7.703174223478641
25.162382994987958        75.15817345156086        7.573692741699975
24.898014277770187        74.32724697113426        7.8375396931491
24.622652866214906        74.49952160372263        7.699547840836031
24.625567020703052        74.16343858265711        7.835509668965372
24.626864021419543        73.83351349073914        7.971866779980028
24.900608279203162        73.6673967872983         8.110421477140083
25.174352536986785        73.50128008385748        8.24500935137263
24.89931127848667         73.99732187921629        7.972316571753155
25.173055536270294        73.83120517577544        8.105156651613376
25.171758535553806        74.16113026769341        7.968631978637049
24.90340981945394         73.33381976745109        8.254111798099247
24.629665561670315        73.49993647089192        8.113570419858533
24.632467101921094        73.1663594510447         8.258947807908253
24.63498992770797         72.83890426564648        8.405349344720904
24.908455471027686        72.67890939665463        8.546763033530361
25.181921014347406        72.51891452766279        8.683758447227937
24.905932645240817        73.00636458205287        8.398617948044098
25.179398188560533        72.84636971306102        8.533869813067895
25.176875362773657        73.17382489845924        8.387620114449458
24.909641968300832        72.34876996683514        8.69992747874727
24.636176424981112        72.50876483582697        8.556384832498429
24.637362922254255        72.17862540600747        8.711479343074163
24.637684491496266        71.84499108543997        8.872298891515785
24.910285106784855        71.68150132570011        9.021104547398554
25.182885722073447        71.51801156596028        9.164831007856627
24.909963537542843        72.01513564626762        8.858459978897177
25.182564152831432        71.85164588652778        9.000361419295377
25.18224258358942         72.18528020709527        8.840003899085822
24.910184323285893        71.34847176667367        9.187985735358037
24.6375837079973          71.51196152641351        9.036805973301922
24.637482924498336        71.17893196738707        9.206008822660097
23.807084845916137        70.33396948293124        9.404064778485914
24.08581940182789         70.17161891838334        9.586520568058322
24.36455395773964         70.00926835383545        9.762009991287586
24.08589525781827         70.50499352313835        9.403289768994336
24.36462981373002         70.34264295859046        9.576171593231905
24.3647056697204          70.67601756334545        9.395135019390263
24.089751731045173        69.84069646610149        9.774912266533644
23.81101717513342         70.00304703064938        9.589334899727033
23.8149495043507          69.67212457836754        9.779840619448077
23.809664684252418        68.66397188579484        10.384104568934678
24.0883430198786          68.50369567885109        10.578943289596603
24.36702135550479         68.34341947190734        10.764018580116613
24.08907082340796         68.83664384868018        10.37126982580784
24.367749159034144        68.67636764173643        10.554519292003189
24.368476962563502        69.00931581156553        10.34956569503217
23.81625717262532         69.33880706427757        9.975641596856912
24.09236706759441         69.17406143792155        10.166565145190637
24.09105939931979         69.50737895201152        9.968327853280195
24.36716929428888         69.3426333256555         10.148892088619903
24.365861626014258        69.67595083974547        9.953040187371801
23.81296092843887         69.0013894750362         10.177292741309742
25.999999999999996        75                       7.804037782899429
25.719447908354425        75.16391083251187        7.688750554799451
25.43889581670885         75.32782166502373        7.5697349228688875
25.723487178279104        74.83035178653714        7.817745120821829
25.442935086633533        74.99426261904901        7.6975831331761535
25.446974356558208        74.66070357307426        7.828210970669932
24.364642540464413        58.01192521829591        16.49588298861386
24.088024439358335        58.17050490410979        16.4710132026648
23.811406338252258        58.32908458992365        16.417028930121177
24.087454958457055        57.837731118661225       16.46484926241189
23.810836857350978        57.99631080447509        16.421849993912232
23.810267376449694        57.66353701902652        16.403304608695837
21.288675134594808        32.16666666666668        3.4887290355054685
21.577350269189612        32.33333333333336        3.6560136611114378
21.866025403784416        32.500000000000036       3.7907263888486207
21                        32.33333333333333        3.345077583038706
21.288675134594804        32.500000000000014       3.5448085931107056
21.57735026918961         32.666666666666686       3.711967705314029
20.999999999999996        32.66666666666666        3.411777538283165
21.2886751345948          32.833333333333336       3.611383034952574
20.999999999999996        32.99999999999999        3.4889723777643673
21.866025403784416        31.83333333333337        3.6732704160962784
21.866025403784416        32.1666666666667         3.73165570902864
21.577350269189612        32.00000000000002        3.6014826003210687
22.42358312051748         32.15390827042195        3.8871221795627053
22.14480426215095         32.326954135211          3.8418819182196224
22.14480426215095         31.99362080187766        3.782159353615005
22.144504860077546        32.660456102311          3.903466635426706
22.423283718444075        32.487410237521956       3.948788490940353
22.422984316370673        32.82091220462196        4.0119247920800944
21.288675134594804        33.166666666666664       3.6685785751258333
21.57735026918961         33.33333333333333        3.8299256224488594
21.866025403784416        33.5                     3.973013519733613
21                        33.33333333333333        3.515849106545519
21.288675134594804        33.49999999999999        3.71630593291455
21.57735026918961         33.666666666666664       3.8985036092451972
20.999999999999996        33.66666666666666        3.5526894434454026
21.2886751345948          33.83333333333333        3.773996898822055
21.866025403784416        33.83333333333333        4.038605494828816
21.866025403784416        34.16666666666666        4.10440833830044
21.57735026918961         33.99999999999999        3.958109313406991
21.866025403784416        32.83333333333336        3.849093523671775
21.866025403784416        33.16666666666668        3.909855900633458
21.57735026918961         33.000000000000014       3.76974904281218
22.424769987262003        33.82187666781451        4.209593168895896
22.145397695523208        33.99427166724058        4.161252832869789
22.145397695523208        33.660938333907254       4.093818892047304
22.422984316370673        33.15424553795529        4.075736876823584
22.144504860077546        33.327122768977645       4.028041097131824
22.144504860077543        32.993789435644324       3.9645562452100562
22.423877151816335        33.4880611028849         4.141868946054356
23.53907520477765         35.486766347973536       4.883746664658262
23.260220589378214        35.65207621052117        4.853203683447479
22.981365973978775        35.81738607306882        4.818313541679554
23.260559203090132        35.31846750579123        4.77145132993396
22.981704587690693        35.48377736833887        4.736723261910467
22.98204320140261         35.15016866360893        4.6570271632452584
23.260543108128257        34.9847968660031         4.6917576095274764
23.539043014853902        34.81942506839727        4.722259197925808
23.539059109815774        35.153095708185404       4.80201363594106
23.539290533768305        36.483077337349854       5.141263199441382
23.26014527721944         36.649096240722486       5.110655283969496
22.98100002067057         36.81511514409511        5.075300712422645
23.26036414203865         36.316283536772055       5.022611702633739
22.98121888548978         36.48230244014468        4.987431621788326
22.98143775030899         36.149489736194255       4.90188271593809
23.259364175114115        36.982640609886175       5.201385014915136
23.53850943166298         36.816621706513544       5.231948912433834
23.537728329557652        37.15016607567725        5.325017413029906
23.26029236570843         35.98417987364661        4.936781665331924
23.53914698110787         35.81887001109897        4.967333454168504
23.539218757438086        36.15097367422441        5.053172299096285
23.81336611661167         37.32542969214116        5.447760335965418
24.08978500577101         37.16714893944136        5.471348084771339
24.36620389493035         37.00886818674157        5.491231947647081
23.813254972564245        37.65939801021553        5.546118291868525
24.089673861723583        37.501117257515745       5.56932930667676
24.36609275088292         37.34283650481595        5.588836435554818
24.089562717676156        37.83508557559012        5.669998309502646
24.365981606835494        37.676804822890325       5.689128704383019
24.36587046278807         38.01077314096471        5.792108754131629
24.090566107876334        36.83360457027767        5.3761513353333505
23.814147218716997        36.99188532297745        5.352436317146746
23.814928320822318        36.65834095381376        5.259495085931357
23.534984685381648        38.486100835596275       5.724067570267624
23.25695199232505         38.65193187476707        5.694896165097196
22.978919299268448        38.817762913937855       5.660064486090674
23.256858510430057        38.31790940129807        5.590396885099352
22.978825817373455        38.48374044046886        5.555492747134091
22.978732335478465        38.14971796699986        5.453956061859786
23.257512691120283        37.98377927104629        5.489014645562949
23.5362930467621          37.81784057509272        5.5188011780212385
23.535638866071874        38.151970705344496       5.620000801034044
24.08890853698593         38.1692157058419         5.773420990944018
23.81194661118379         38.327658270719084       5.7507405963227
23.81260079187402         37.993528140467305       5.646995870985197
23.540032891849048        39.48986877131325        6.056606711021344
23.26010034277914         39.65464901443822        6.027321229895017
22.980167793709228        39.81942925756319        5.991793017955282
23.260317463303316        39.321110498578385       5.913923862096239
22.980384914233404        39.48589074170336        5.878545836265745
22.98060203475758         39.152352225843515       5.768245802838459
23.25863472781418         38.986521186672725       5.8028521276277685
23.53666742087078         38.820690147501935       5.831798178580817
23.538350156359915        39.15527945940759        5.942644558832019
25.438895816708857        75.66115499835708        7.445305557918754
25.719447908354425        75.4972441658452         7.5633102954707505
25.999999999999993        75.33333333333333        7.677586629192025
25.719447908354425        75.83057749917853        7.440292716120888
25.999999999999996        75.66666666666666        7.553558155463543
26                        76                       7.431952361713869
25.720744184281223        76.17288817633315        7.31637756178389
25.441488368562446        76.34577635266629        7.1971706564162865
25.44019209263565         76.00346567551168        7.320200420859719
23.53812075013939         29.492126000392496       3.6799510168223013
23.257973803479256        29.65387885227806        3.6506831159123276
22.977826856819117        29.815631704163614       3.6184279186130803
23.259285894771594        29.321365159165545       3.597603873259042
22.979138948111455        29.4831180110511         3.565650758706797
22.980451039403793        29.150604317938587       3.514018137914325
23.259760454073998        28.98807191125797        3.545510883632096
23.539069868744203        28.82553950457735        3.5742458454096777
23.538595309441796        29.158832752484923       3.626637103642512
23.256435362091374        29.9864120701103         3.7047908903130913
23.536582308751505        29.824659218224742       3.7342840693716806
23.535043867363623        30.157192436056988       3.789800089885423
23.811512316673365        30.32936423534553        3.873671891970184
24.08951920737099         30.16900281680182        3.8985822854239993
24.367526098068616        30.008641398258113       3.921230258725363
24.088643453687343        30.503224973955277       3.957056571169795
24.366650344384965        30.34286355541157        3.9797694177942136
24.36577459070132         30.677085712565027       4.039601227886681
24.091057648758877        29.836469598969575       3.841616414127747
23.81305075806125         29.99683101751328        3.8168394620828665
23.814589199449134        29.664297799681037       3.7611900001600223
23.81140035176887         27.66525990452837        3.447291197406407
24.091516721414294        27.504033485125092       3.4713696669133878
24.371633091059717        27.342807065721807       3.493601188679209
24.088691982578844        27.838068665798772       3.5209704932340875
24.368808352224267        27.676842246395488       3.5433579794277006
24.36598361338882         28.010877427069172       3.5939798983174636
24.09050388494142         28.17133370360271        3.5721932726820413
23.81502415649401         28.331789980136243       3.54845905395082
23.813212254131443        27.998524942332306       3.4974239085130074
23.814765769080672        29.331444619320795       3.7064678133258004
24.091410788021946        29.170763238249087       3.730806152916226
24.368055806963227        29.010081857177386       3.752966035593468
24.09123421839041         29.50361641860933        3.785638767472035
24.367879237331685        29.342935037537625       3.8079090778707516
24.36770266770015         29.675788217897868       3.863997152247994
23.815714887685484        28.66485812350565        3.600253359841677
24.091194616132885        28.50440184697211        3.6240783409482518
24.366674344580286        28.343945570438574       3.645955728959165
24.091885347324354        28.837469990341518       3.6769829576648263
24.367365075771755        28.67701371380798        3.6989511080511477
23.815240328383076        28.99815137141322        3.652899259110317
23.81507796523865         31.661347371094976       4.115894185186827
24.090196953892193        31.5028884411422         4.14076254069826
24.365315942545735        31.34442951118942        4.163290475762546
24.090614059420254        31.836010082613136       4.20480122785302
24.3657330480738          31.677551152660357       4.227312847668776
24.36615015360186         32.010672794131295       4.292792804721345
23.814384000249113        32.32861584881563        4.245158953571789
24.090267076925485        32.16964432147346        4.2702524916925615
24.09096908292402         32.50266027363943        4.33731107660164
24.36685215960039         32.34368874629726        4.359778740178544
24.36755416559892         32.676704698463226       4.428417535642891
23.814730982743882        31.9949816099553         4.179752213387374
25.18398743184028         30.514905160869503       4.1516214457845955
24.910957900232745        30.680372730485832       4.13649049217044
24.63792836862521         30.84584030010216        4.119525239909681
24.911833653916396        30.346150573332373       4.075476321753358
24.638804122308855        30.511618142948702       4.05845592414332
24.639679875992506        30.177395985795243       3.9986792594002996
24.63975661123419         29.845434336195694       3.9404058100764625
24.91198712439976         29.682227274133275       3.9578839532821206
25.184217637565332        29.51902021207086        3.9736646883421436
24.911910389158077        30.014188923732824       4.016054259030249
25.184140902323648        29.850981861670405       4.031731850514564
25.184064167081964        30.182943511269954       4.091050769662048
24.9121636940313          29.349374093773037       3.900714831746151
24.639933180865725        29.512581155835452       3.8832046960697517
24.64010975049726         29.17972797547521        3.8271486141632494
25.999999999999996        23                       3.1153600840863813
25.720640573890876        23.18254818126758        3.1044850519907534
25.44128114778176         23.36509636253516        3.0924885969522684
25.708619599653694        22.83525960588843        3.0553612780220623
25.429260173544574        23.01780778715601        3.043686505943345
25.41723919930739         22.670519211776863       2.994407416176135
25.531808764484495        21.763011014883173       2.8771423968075998
25.76590438224225         21.548172174108252       2.8697341303359543
26.000000000000004        21.333333333333332       2.847035432437867
25.765904382242248        21.881505507441588       2.926291856488783
26.000000000000004        21.666666666666664       2.9197360919042925
26.000000000000004        22                       2.973743420195411
26                        22.666666666666668       3.069380493300351
25.708619599653698        22.501926272555096       3.009128341287847
25.417239199307392        22.337185878443528       2.947921133493706
26                        22.333333333333336       3.0221749386699535
25.708619599653698        22.168592939221764       2.9616694407093194
25.474523981895945        22.05009844666335        2.9141332639336617
23.814559632726407        36.32547497260314        5.1689316957770775
24.089828731684502        36.167872607856424       5.193200247678043
24.3650978306426          36.01027024310971        5.214068855143996
24.090197419780417        36.50073858906704        5.2834480123391865
24.365466518738515        36.343136224320325       5.304000994312116
24.365835206834433        36.67600220553095        5.396388691813089
24.089756955354286        35.83576894473099        5.105371230759026
23.814487856396184        35.993371309477695       5.080971737145106
23.814416080065968        35.66126764635226        4.995263833930336
23.815223486277986        35.32742146859316        4.911492397080398
24.091371767778323        35.168076589212774       4.936044853521134
24.36752004927866         35.00873170983239        4.957404033980136
24.0905643615663          35.50192276697187        5.019595723963675
24.36671264306664         35.34257788759149        5.040734338015335
24.36590523685462         35.6764240653506         5.126289278403399
24.09135567281645         34.83440594942464        4.854391301118121
23.815207391316115        34.99375082880502        4.829799106520459
23.81519129635424         34.66008018901689        4.7500844066620775
23.815158746485633        33.66306477047941        4.523595866780635
24.09117424076298         33.50345531137538        4.548449662913432
24.367189735040327        33.343845852271365       4.570566681776292
24.090107804205857        33.83758051301755        4.6222174444518185
24.366123298483203        33.67797105391353        4.644212819024877
24.365056861926078        34.0120962555557         4.719647602859927
23.81437023390338         34.32786837092466        4.6724564521254965
24.089713547914727        34.16998231324018        4.697511202874748
24.090534610365587        34.50219413133241        4.774975570466299
24.36587792437694         34.34430807364792        4.796948383506502
24.3666989868278          34.676519891740156       4.876200527213237
23.814764490194506        33.995466570702035       4.597117018297039
25.179106392084332        34.51695974946183        4.99934622007846
24.90857761114911         34.68088373625202        4.987714623205926
24.638048830213883        34.8448077230422         4.973733894506394
24.90775654869825         34.348671918159795       4.907132704615156
24.637227767763022        34.512595904949976       4.892841181827614
24.63640670531216         34.18038408685774        4.813899832208996
24.644226232561802        27.17793639100775        3.5124677032745173
24.912823821099167        27.01411012150417        3.5293988456233465
25.181421409636528        26.85028385200059        3.545025286520678
24.913994635228434        27.34710089696737        3.5797072267736003
25.182592223765795        27.18327462746379        3.5953186379932305
25.183763037895062        27.51626540292699        3.6464280965693767
24.911169896392984        27.68113607764105        3.630438426639352
24.6385767548909          27.84600675235511        3.612955693888733
24.641401493726352        27.51197157168143        3.562279134510976
24.63885936826752         28.18013071932473        3.6651041816696925
24.911452509769603        28.01526004461067        3.6825543377741603
25.18404565127168         27.850389369896604       3.698511431058228
24.911735123146222        28.349384011580288       3.735647284653356
25.1843282646483          28.184513336866225       3.751571801291245
25.18461087802492         28.518637303835845       3.8056092072685117
24.64024083065046         28.84626700606354        3.772120679435135
24.91242585433769         28.682452154949694       3.7896684033268446
24.912294774184495        29.01591312436136        3.844635646904913
25.184479797871724        28.852098273247513       3.8605157596966455
25.184348717718528        29.18555924265919        3.916534253387921
24.63955009945899         28.513198862694132       3.718102656327218
24.637230749829875        31.179792155029403       4.18197355718942
24.91026028143741         31.01432458541307        4.198781873571646
25.183289813044944        30.84885701579674        4.213755891307299
24.909562662642074        31.348276440340314       4.262472335123078
25.182592194249608        31.18280887072398        4.2772894169802
25.181894575454272        31.516760725651224       4.342222022803411
24.90997976817014         31.68139808181125        4.327673608161978
24.638064960886           31.84603543797127        4.311197202134606
24.63764785535794         31.512913796500335       4.245856587088899
24.6376790684809          32.180023023011124       4.378133588688292
24.90959387576504         32.015385666851095       4.394393410343176
25.181508683049174        31.850748310691074       4.4087252406120045
24.909207983359934        32.349373251890945       4.462670036792197
25.18112279064407         32.184735895730924       4.47678528268859
25.180736898238973        32.518723480770774       4.546402149033113
24.909909989358468        32.68238920405692        4.532570805802312
24.63908308047796         32.84605492734306        4.516673153162813
24.63838107447943         32.51303897517709        4.446576940921976
24.641058966986947        33.17735500900393        4.588346319605467
24.911885875867448        33.01368928571779        4.603938712877104
25.182712784747956        32.850023562431645       4.617464796739988
24.913861762376435        33.34498936737866        4.677019793572561
25.184688671256936        33.181323644092515       4.69024061806747
25.186664557765923        33.51262372575339        4.764729613015561
24.638926093872698        33.845605412288265       4.7368991030986365
24.91279532581931         33.679114569020825       4.751926439817256
24.910275937258778        34.01389324359031        4.828583275886611
25.18414516920539         33.84740240032287        4.841042556044079
25.181625780644858        34.182181074892355       4.919248091731675
24.63999253042982         33.5114802106461         4.661728388058847
26                        24                       3.2517550168152014
25.720640573890883        23.849214847934245       3.195027227351821
25.44128114778176         23.69842969586849        3.1375657947370525
26                        23.666666666666664       3.2062538821208
25.720640573890876        23.515881514600913       3.149738061112186
25.999999999999996        23.333333333333332       3.1607889045446003
25.723468275646745        24.179944779362504       3.2405469283546773
25.446936551293486        24.35988955872501        3.2282660574794635
25.44410884953762         24.02915962729675        3.182801021552807
25.446936551293486        24.693222892058344       3.274019683683902
25.72346827564674         24.51327811269584        3.286314444041664
25.999999999999996        24.333333333333332       3.2975364219847365
25.723468275646738        24.846611446029172       3.332494547055298
25.999999999999993        24.666666666666664       3.3437304144809743
25.999999999999996        24.999999999999996       3.3903369943039148
25.728808461633434        25.171833454895868       3.3787332208096084
25.45761692326687         25.343666909791736       3.3660853195052516
25.452276737280176        25.01844490092504        3.3198148222876576
25.45761692326687         25.67700024312507        3.413342113040338
25.72880846163343         25.5051667882292         3.425929380759118
25.999999999999993        25.33333333333333        3.437472520668041
25.72880846163343         25.838500121562532       3.473743228709026
25.999999999999993        25.66666666666666        3.485225735032401
25.999999999999996        25.999999999999996       3.5335966373970478
25.72675019850242         26.172431025512463       3.522042487578358
25.453500397004838        26.344862051024926       3.5093596224965546
25.45555866013585         26.010931147075          3.461014104112291
25.453500397004845        26.678195384358265       3.5586753083527665
25.72675019850242         26.505764358845795       3.5712547856855736
25.999999999999996        26.33333333333333        3.5827055477552388
25.726750198502423        26.83909769217913        3.6212511544955497
26                        26.666666666666664       3.632598528816191
26.000000000000004        27                       3.683275580580015
25.727921012631693        27.172088467642332       3.6721969147144398
25.45584202526338         27.344176935284658       3.6599144200441804
25.454671211134112        27.011186159821463       3.6088868106467045
25.455842025263376        27.677510268617993       3.711756209557466
25.72792101263169         27.505421800975665       3.7238914882030327
26                        27.333333333333332       3.7348229380440823
25.727921012631683        27.838755134308997       3.776519907242921
25.999999999999996        27.666666666666664       3.787304141059279
25.999999999999996        28                       3.8407191896257706
25.728203626008305        28.172879101278617       3.830298580817784
25.45640725201661         28.345758202557228       3.8185952533654017
25.45612463863999         28.01163423558761        3.764687213589365
21.000000000000004        47.00000000000001        7.667781584420023
21.288675134594808        47.16666666666667        8.232466109208987
21.577350269189612        47.33333333333333        8.703281378567612
21.866025403784416        47.499999999999986       9.08022739249646
21.000000000000004        47.33333333333334        7.91380394576382
21.288675134594808        47.5                     8.458757744938975
21.57735026918961         47.66666666666666        8.909842288684011
21                        47.66666666666667        8.126660005847617
21.288675134594804        47.83333333333333        8.651883079408737
21.866025403784416        47.833333333333314       9.296453346678803
21.866025403784416        48.16666666666664        9.514272557697971
21.577350269189612        47.999999999999986       9.136842005497854
21.288675134594808        46.166666666666686       7.722144673703813
21.577350269189612        46.33333333333336        8.143631692628212
21.866025403784416        46.50000000000002        8.476363133910349
21.000000000000004        46.33333333333334        7.381904122511751
21.288675134594808        46.500000000000014       7.912841281739384
21.577350269189612        46.666666666666686       8.355022863325196
21.000000000000004        46.66666666666667        7.533863958272635
21.288675134594808        46.83333333333334        8.085495680161682
21.866025403784416        46.83333333333334        8.67340367171838
21.866025403784416        47.166666666666664       8.874691757913599
21.577350269189612        47                       8.527028346752976
21.866025403784416        45.833333333333314       8.109026601301327
21.866025403784416        46.16666666666667        8.29196722999475
21.577350269189612        46                       7.969473365034594
22.979080272373373        44.81472231798539        8.151389139825582
23.258094357434867        44.65032555771122        8.179457183366022
23.537108442496365        44.485928797437055       8.198197303970675
22.978302012670714        45.14866225037635        8.33201696151787
23.257316097732208        44.984265490102175       8.3587918969657
23.536330182793705        44.819868729828          8.376238909477415
23.256537838029548        45.31820542249313        8.543232833885668
23.53555192309104         45.15380866221896        8.559386738304774
23.534773663388386        45.48774859460991        8.747640790453202
22.701296890313227        45.980536651234054       8.670860688856214
22.42287306147029         46.15369110082271        8.625176407476488
22.144449232627352        46.32684555041136        8.560343889161235
22.42287306147029         45.820357767489355       8.435236960783714
22.144449232627352        45.99351221707801        8.373176213857272
22.144449232627352        45.660178883744656       8.187463813775038
22.422462827136506        45.48655190983119        8.249799322163312
22.70047642164566         45.31292493591772        8.294110477128553
22.700886655979442        45.646730793575884       8.479732982297651
23.256948072363336        45.65201128015129        8.733034299259405
22.97912248133828         45.81627396569267        8.707440932060374
22.978712247004495        45.48246810803451        8.516976346094058
22.699751578885756        46.978436995561395       9.275774343864692
22.421842853851977        47.15229133037426        9.231171785299363
22.143934128818195        47.32614566518713        9.165989468176507
22.421842853851977        46.81895799704094        9.024666963469278
22.143934128818195        46.9928123318538         8.959969239970091
22.143934128818195        46.659478998520484       8.758196560150978
22.422357957661134        46.486324548931826       8.822405280816847
22.700781786504066        46.31317009934317        8.867465764547633
22.70026668269491         46.64580354745228        9.06910364955057
22.702375257461366        47.980643041078764       9.93143459271194
22.423591972902383        48.15376202738584        9.88865342620868
22.1448086883434          48.326881013692905       9.82273690382291
22.423591972902383        47.82042869405251        9.666069277016309
22.1448086883434          47.993547680359576       9.601738595298507
22.1448086883434          47.66021434702625        9.382333543611034
22.423596493746075        48.48740100159034        10.116945750474706
22.702379778305055        48.31428201528327        10.159894482904917
22.702384299148743        48.64792098948779        10.392599756647524
22.42271741337718         47.48636001221338        9.445928097683035
22.700626138410957        47.312505677400516       9.488942893197507
22.70150069793616         47.64657435923964        9.707496309479701
23.53994061180419         48.48881366201459        10.675226992292352
23.260756681200274        48.65306242924049        10.67498846012516
22.981572750596353        48.81731119646639        10.659762934007668
23.260752160356585        48.31942345503599        10.438516415843516
22.981568229752664        48.48367222226189        10.423051583221062
22.981563708908975        48.15003324805737        10.190585615983528
22.701847169313325        43.978869219820936       7.601276462045667
22.423239914137024        44.152579479880615       7.55523043552539
22.14463265896072         44.32628973994028        7.493511843541998
22.423239914137024        43.8192461465473         7.393628410733974
22.14463265896072         43.99295640660697        7.332266071221661
22.14463265896072         43.659623073273664       7.17775987939515
22.42264625346987         44.48599609936015        7.721051607925033
22.701253508646175        44.31228583930047        7.767074301265016
22.700659847979026        44.645702458780015       7.937979871699693
23.25868801810202         44.316908938231684       8.005314208009565
22.979673933040523        44.48130569850585        7.976311001322687
22.980267593707673        44.147889079026314       7.806340594034451
22.70058477956616         42.97817827847549        7.1308327149140665
22.422398320972246        43.152118852317          7.084834013280387
22.14421186237833         43.326059426158515       7.025780064318466
22.422398320972246        42.818785518983645       6.937330726375972
22.14421186237833         42.992726092825166       6.877915194442864
22.14421186237833         42.65939275949181        6.735847300176193
22.422819117554635        43.48568249943215        7.236869746457885
22.701005576148546        43.31174192559064        7.282924366192379
22.701426372730936        43.64530557270579        7.439738948569616
22.422723371817927        42.485449918547715       6.795363224051056
22.70123488125752         42.31150707760362        6.841504428258261
22.700909830411838        42.64484267803955        6.984394841144203
23.25792943117992         42.6503214468044         7.204970832618112
22.97925710537304         42.81424986263994        7.171987647361591
22.979582156218722        42.48091426220401        7.025325717643832
23.537173443370765        43.485833750524996       7.693338069022373
23.258731352018287        43.65017890695698        7.671347032201426
22.980289260665806        43.81452406338896        7.640659829875969
23.258310555435898        43.31661525984183        7.5111094992122
22.979868464083417        43.48096041627381        7.47977230664322
22.979447667501027        43.14739676915866        7.323607714509505
23.258119993307908        42.98346835332311        7.355779474332751
23.536792319114788        42.81953993748756        7.37977948696477
23.536982881242775        43.15268684400628        7.534298086411056
23.258709685060154        43.98354392259433        7.836027249010669
23.537151776412628        43.819198766162344       7.857017738482487
23.537130109454495        44.1525637817997         8.025304150132031
24.365655185968773        44.008858137087834       8.2159610709479
24.089472938144638        44.16788169053758        8.216645442259917
23.8132906903205          44.32690524398731        8.210724186600917
24.08949460510277         43.83451667490023        8.04613542766701
23.813312357278633        43.993540228349964       8.039022602385113
23.813334024236767        43.66017521271261        7.87192776035852
23.813480751414993        44.660516560434814       8.387667666619164
24.089662999239128        44.50149300698507        8.391821827514745
24.365845247063262        44.34246945353533        8.389370361439473
24.089853060333617        44.835104323432574       8.571783530866524
24.366035308157752        44.67608076998283        8.567564970028055
24.366225369252245        45.00969208643033        8.750544896713423
24.08907480063096         45.16904425582352        8.75686100244437
23.811924232009673        45.32839642521672        8.755892967024371
23.81270249171233         44.99445649282576        8.569227205161123
23.532401624952964        40.48972221124254        6.412745098105542
23.25489195602303         40.652873812885076       6.384808647462005
22.977382287093093        40.816025414527616       6.350238415320094
23.25501283151508         40.32121797439108        6.261899915182175
22.977503162585144        40.484369576033615       6.227268351579049
22.9776240380772          40.15271373753963        6.107658907547837
23.25690622803518         40.987267839025996       6.512904913239331
23.534415896965115        40.82411623738346        6.540367563023645
23.53643016897727         41.15851026352438        6.671727426325111
23.257556587147107        39.98793349441465        6.142920690891983
23.53748913621702         39.823153251289675       6.171939743422664
23.53494538058499         40.15643773126611        6.290652539117323
24.368452023772576        40.0078561966908         6.470271654866434
24.089768557499376        40.16847820154138        6.45580977921553
23.81108509122617         40.329100206391956       6.436634260295196
24.0923123131314          39.835193721564956       6.334732403761775
23.813628846858197        39.99581572641553        6.315049293074236
23.816172602490226        39.6625312464391         6.196844089146892
23.815127185300664        39.33015038659458        6.081061289450204
24.090221478752277        39.17043200187591        6.101260782505308
24.365315772203893        39.010713617157236       6.117205190186875
24.09126689594184         39.50281286172043        6.216374840046206
24.36636118939345         39.343094477001756       6.2316505055717055
24.367406606583014        39.675475336846276       6.349339327131595
23.811761714322397        38.66097176278326        5.857207027319067
24.088723640124535        38.50252919790607        5.879392297681224
24.365685565926675        38.34408663302888        5.8975849366096185
24.088538743263143        38.83584268997025        5.988252900625429
24.365500669065284        38.67740012509306        6.005950415294665
23.81344444981153         38.99556107468892        5.967576272415659
25.182297411353186        38.51578065997095        6.137568782183416
24.909970198303423        38.68075831236638        6.133902664075183
24.637642985253656        38.84573596476181        6.127114800076281
24.910155095164814        38.3474448203022         6.024152609061486
24.637827882115047        38.51242247269764        6.016612385123354
24.63801277897644         38.17910898063346        5.908999266377538
24.36487837074632         42.00886935709905        7.270154683463331
24.088786166159817        42.16804391505565        7.2621440929752525
23.81269396157331         42.32721847301225        7.248686622048703
24.08940039416069         41.8368810012878         7.118922621626702
23.813308189574183        41.9960555592444         7.104531936902017
23.813922417575057        41.66489264547655        6.964479289808795
23.81320533291964         43.326831373166954       7.70921184910593
24.089237222468512        43.167828995808904       7.7192568299263575
24.365269112017383        43.00882661845086        7.723473011483654
24.08936591378564         43.501172835354566       7.880495529372049
24.365397803334513        43.34217045799652        7.883234499122279
24.365526494651643        43.67551429754218        8.047397185610178
23.812824208663663        42.66053756012953        7.397948378559982
24.088916413250168        42.50136300217292        7.410230695847926
24.365008617836676        42.34218844421632        7.417066132697565
24.08904666034052         42.83468208929019        7.562511958826695
24.36513886492703         42.67550753133359        7.568172242037729
23.81301477079165         42.99368446664823        7.551319422250579
23.810377098654268        40.66361587487464        6.562866434448839
24.089060564927472        40.502993870024056       6.5812438879410635
24.367744031200672        40.342371865173476       6.594907698164024
24.088352572355568        40.83750953850672        6.710218761384025
24.36703603862877         40.67688753365614        6.723084506178987
24.36632804605687         41.01140320213882        6.85480207891088
23.814405642678572        41.33240392715648        6.827906423197522
24.09036684436772         41.17190356464765        6.843898886831131
24.089883619264203        41.50439228296772        6.979463837569764
24.365844820953352        41.343891920458894       6.989359113776371
24.365361595849837        41.67638063877897        7.127809981960446
23.81239137066642         40.99800990101555        6.693517729631555
25.179106392409672        43.51695974924312        8.172270750806414
24.907955990262707        43.6809258785247         8.191379458851884
24.63680558811574         43.844892007806266       8.205942898899046
24.907827298945577        43.34758203897904        8.026546488698656
24.63667689679861         43.5115481682606         8.039244471153488
24.636548205481482        43.17820432871495        7.8769472422577
23.529301248451223        63.49235956732375        13.936680077291088
23.252140493555576        63.656170456056024       13.700847252149945
22.974979738659925        63.81998134478829        13.442343863642021
23.252382410781344        63.323051587372106       13.943222516141503
22.975221655885697        63.48686247610437        13.686317231740668
22.975463573111465        63.15374360742045        13.926194508926496
23.253877240014344        63.98972845263665        13.45567989074051
23.53103799490999         63.825917563904376       13.693234428410516
23.53277474136876         64.159475560485          13.44793166326441
23.541770316682538        62.49114000480245        14.642949551934398
23.260695122935555        62.65557187902457        14.41699757736642
22.979619929188573        62.82000375324668        14.164546411936847
23.262340499273737        62.32345632069898        14.642585918713529
22.98126530552675         62.4878881949211         14.393042534104229
22.982910681864936        62.155772636595515       14.615256969779136
23.256538766858448        62.989311733198335       14.182921260613305
23.53761396060543         62.82487985897622        14.413148821438625
23.533457604528326        63.15861971314998        14.177725663224173
24.366862195984133        63.007620607691116       14.509447619366911
24.087675213473165        63.169200260902          14.340301489313621
23.808488230962194        63.330779914112874       14.149378975288254
24.091831569550273        62.83546040672823        14.572043150636048
23.8126445870393          62.99704005993911        14.385772598916036
23.816800943116405        62.66330020576534        14.616543794825024
23.816661112693566        62.33073681805133        14.839032738910882
24.091551908704595        62.170333631300196       15.010900866551836
24.366442704715624        62.00993044454908        15.158553934857315
24.091691739127434        62.50289701901421        14.795486137051412
24.36658253513846         62.34249383226309        14.950213419942322
24.366722365561294        62.6750572199771         14.733844648112171
21.288675134594808        60.166666666666664       13.864738333308171
21.577350269189612        60.333333333333314       14.358997689617325
21.866025403784416        60.49999999999997        14.680100202498851
21                        60.333333333333336       13.050455566073541
21.288675134594804        60.499999999999986       13.714290017974907
21.57735026918961         60.66666666666664        14.204967626448639
21                        60.66666666666666        12.885733826766357
21.288675134594804        60.833333333333314       13.545986530832185
21.866025403784416        60.83333333333331        14.517512792973552
21.866025403784416        61.16666666666663        14.344539321652611
21.577350269189612        60.99999999999997        14.042211348965386
21.866025403784416        59.833333333333336       14.945582783362465
21.866025403784416        60.16666666666666        14.820353714705275
21.577350269189612        60                       14.489219829339765
22.701736976101266        59.98830883385888        15.597216185180303
22.42316645199565         60.158872555905916       15.333871208002257
22.144595927890034        60.329436277952944       15.028165880441662
22.42316645199565         59.825539222572594       15.459675589754816
22.144595927890034        59.99610294461962        15.161194827421323
22.144595927890034        59.6627696112863         15.279199330851519
22.42340427106437         59.49220112215761        15.565200959460647
22.702212614238704        59.32163263302891        15.80670879396541
22.701974795169985        59.654970733443896       15.712919181951593
22.697972325670364        60.98498070966481        15.146582662631674
22.420656685041717        61.156653806443195       14.857620986206886
22.143341044413066        61.32832690322158        14.529153361508394
22.420656685041717        60.82332047310987        15.032000339373875
22.143341044413066        60.99499356988825        14.708022804650122
22.143341044413066        60.66166023655492        14.876506185996323
22.422492864636972        61.491023220718944       14.670260907869794
22.69980850526562         61.31935012394055        14.964373702842902
22.701644684860874        61.65371953821629        14.769167050342823
22.42191156851868         60.49109651450789        15.191571463555775
22.7004820926243          60.32053279246085        15.464276390732845
22.69922720914733         60.652756751062824       15.314065216550024
23.537303910998062        61.493336260502154       15.270897895487721
23.259362895484088        61.658253824498786       15.062727813291371
22.98142187997011         61.82317138849541        14.826082749839149
23.25752671588883         61.323884410223044       15.258696149580707
22.979585700374855        61.48880197421967        15.028169090589676
22.977749520779597        61.15443255994393        15.217257738628675
23.26085169737891         61.99085507259888        14.857609896021515
23.538792712892885        61.82593750860225        15.071487841008466
23.54028151478771         62.15853875670235        14.86217172649069
24.090063106809772        61.837732383200105       15.216641379746088
23.815172310798744        61.99813556995122        15.051514082786127
23.813683508903917        61.665534321851126       15.254089366622797
23.81272710747463         61.33309634811144        15.445907374643074
24.088150303951195        61.17285643572072        15.594992595895363
24.363573500427766        61.01261652333           15.718153559244643
24.08910670538048         61.50529440946041        15.411870184038555
24.364529901857047        61.34505449706969        15.54372674355147
24.365486303286335        61.67749247080938        15.357193535422416
23.52951481513566         60.4914231512476         15.784455244171353
23.252333985313896        60.655942337386676       15.60374857523401
22.97515315549213         60.820461523525736       15.391124381387337
23.253588868790864        60.323718378784704       15.754626733057062
22.976408038969097        60.488237564923764       15.550304737258012
22.977662922446065        60.15601360632179        15.692213713393269
23.254930350601363        60.98991337380486        15.43856384594885
23.532111180423126        60.825394187665786       15.627952428360423
23.534707545710596        61.15936522408397        15.456766645465787
24.08555393866373         60.83888539930254        15.764169046031743
23.810130742187162        60.999125311693255       15.623429974700326
23.807534376899696        60.66515427527507        15.78626960767398
23.539886880523884        59.4894148556681         16.154982145284865
23.26050357904968         59.655712848398366       16.003775624724202
22.98112027757547         59.822010841128616       15.817853638022623
23.260741398118398        59.32237474798338        16.09788925078749
22.981358096644193        59.48867274071364        15.922761949440051
22.981595915712912        59.15533464029866        16.005756876099948
23.25904185032583         58.98845788800652        16.169107785622007
23.536487784938746        58.82158113571438        16.296157557613252
23.538187332731315        59.155497995691235       16.236508215714117
23.25704622392027         59.98971561359153        15.88896612069131
23.536429525394475        59.823417620861264       16.05100306184855
23.532972170265065        60.15742038605443        15.927494094810658
23.81196775605799         58.66175867876639        16.39066013916036
24.088585857164063        58.50317899295251        16.45564856762268
24.36520395827014         58.34459930713864        16.49152250949055
24.089147274969793        58.83585308179524        16.418498590156062
24.36576537607587         58.677273395981366       16.465376687942516
24.366326793881598        59.0099474848241         16.41744552396977
24.090846822762362        59.1697699417721         16.3591138692043
23.815366851643123        59.329592398720095       16.271626076309296
23.813667303850558        58.99567553874324        16.3420814719998
23.815493592089187        59.66207853261506        16.179558932203403
24.090973563208422        59.50225607566706        16.27841091696363
24.36645353432766         59.342433618719056       16.348106763594544
24.091100303654486        59.83474220956202        16.178155066154552
24.366580274773725        59.67491975261402        16.259215104650686
24.36670701521979         60.007405886508984       16.15077054713809
23.80857888183037         60.3300840630014         15.935634435244229
24.08764294852508         60.168744974755185       16.057739536233214
24.086598443594404        60.50381518702886        15.9192401368594
24.365662510289113        60.342476098782655       16.02313657596082
24.364618005358437        60.677546311056325       15.87893091332965
23.812036236959777        59.996081297808225       16.06736162552458
25.179106392409672        59.516959749243064       16.28080411204819
24.908306600013045        59.68044179499837        16.26103246637062
24.63750680761642         59.843923840753675       16.21768794473401
24.90817985956698         59.34795566110341        16.346881148735847
24.637380067170355        59.511437706858715       16.314834564672946
24.63725332672429         59.178951572963754       16.392428286043092
24.63725332672429         58.845618239630426       16.450178903556598
24.908179859566978        58.68128899443674        16.459367420403332
25.179106392409672        58.51695974924307        16.445011074509978
24.90817985956698         59.014622327770084       16.412884819314293
25.17910639240967         58.8502930825764         16.40979648984523
25.17910639240967         59.18362641590973        16.35506083569119
24.90761844176125         58.34861490559402        16.486411073831412
24.636691908918564        58.512944150787696       16.487666312256934
24.63613049111283         58.18027006194497        16.50336837853271
23.81029120291064         57.32894964599542        16.362843721348373
24.087502611378948        57.168556372599014       16.386288394994878
24.364714019847256        57.008163099202605       16.381583048405002
24.087478784917998        57.50314374563012        16.436575023900065
24.36469019338631         57.3427504722337         16.44169541886802
24.36466636692536         57.6773378452648         16.479795398937675
24.089450971042712        56.834964453231336       16.31439283354925
23.812239562574405        56.995357726627745       16.301121019577458
23.814187922238162        56.66176580726005        16.217832699801104
23.815498592430643        56.32871988431132        16.1125628712546
24.092072311427664        56.16887260733385        16.108027346227203
24.368646030424692        56.00902533035639        16.0782960720791
24.090761641235186        56.501918530282595       16.221058159968063
24.36733536023221         56.34207125330512        16.199087871014264
24.366024690039733        56.67511717625386        16.300183529789635
24.09159820348798         55.83598265549446        15.976142960127573
23.815024484490955        55.99582993247192        15.987770973199304
23.814550376551267        55.662939980632515       15.844762967503332
23.813899050177362        55.32997949216487        15.683918657242335
24.090295550740166        55.170061678559144       15.660296184910383
24.366692051302973        55.01014386495343        15.613288677210031
24.09094687711407         55.5030221670268         15.826494603338778
24.367343377676878        55.343104353421076       15.784841203806437
24.367994704050783        55.67606484188873        15.939843668762851
24.089345576698044        54.83661920103635        15.47721401255908
23.81294907613524         54.996537014642065       15.50661902020721
23.81199910209311         54.663094537119264       15.314453185767565
25.17910639240964         56.51695974924317        16.232188055222295
24.90764226822218         56.68069419922965        16.302500338981467
24.636178144034716        56.84442864921613        16.35229867004237
24.908952938414657        56.347648276280914       16.205893909752795
24.637488814227194        56.51138272626739        16.263295696120352
24.63879948441967         56.17833680331865        16.154596582038266
23.538607478071786        49.48958904275369        11.404756395667759
23.25942165750103         49.65370804218048        11.40860719562827
22.98023583693027         49.81782704160727        11.395679824669195
23.25986792537867         49.32024601639989        11.15976387575667
22.98068210480791         49.48436501582668        11.146789751835358
22.981128372685554        49.15090299004609        10.901361881847375
23.26031230328947         48.98665422282019        10.915219293978133
23.539496233893388        48.822405455594286       10.914089712158365
23.539051855982585        49.155997249173986       11.15726617995017
24.37099111916158         49.00970372821833        11.325188863477122
24.093529905464983        49.169665499730115       11.362732087861783
23.816068691768386        49.329627271241904       11.389254598591997
24.093974283375786        48.836073706150415       11.119689006705384
23.816513069679186        48.9960354776622         11.143987950154948
23.81695744758999         48.662443684082504       10.903035049643684
23.814182971457697        49.663488199259334       11.63766995531308
24.091644185154294        49.50352642774753        11.608639258052909
24.36910539885089         49.34356465623574        11.568587847139064
24.089758464843612        49.83738735576496        11.85767985661202
24.36721967854021         49.67742558425317        11.815120259168332
24.365333958229524        50.0112865122706         12.064786099564698
23.538690228244647        50.48240128341731        12.159427515761452
23.259561532267426        50.64899827806845        12.169608104187148
22.980432836290202        50.81559527271957        12.160935548218088
23.259476824282935        50.31558286928957        11.911304919281271
22.980348128305714        50.4821798639407         11.902481785107033
22.980263420321222        50.14876445516182        11.646820508290737
23.259449240891982        49.98464545573502        11.658417401897163
23.538635061462738        49.82052645630823        11.65323612458366
23.53866264485369         50.151463869862766       11.904793164614782
24.089786048234565        50.16832476931951        12.108614425958155
23.814238138239606        50.32536302636841        12.140161564690446
23.814210554848653        49.99442561281386        11.887377104444042
23.81411702499185         50.658286915901634       12.396867886840589
24.08966493498681         50.501248658852724       12.36294160083665
24.36521284498177         50.34421040180382        12.31673412717176
24.089543821739056        50.83417254838595        12.618673829358514
24.36509173173401         50.67713429133704        12.570087208421864
24.36497061848626         51.01005818087027        12.824845343315454
23.537294923790178        51.48237590971921        12.936807168129848
23.25894287012831         51.649167868248384       12.948758200708438
22.980590816466435        51.81595982677756        12.940693940021923
23.258631329297778        51.31564802893638        12.688168932410612
22.980279275635908        51.482439987465554       12.680616250789608
22.979967734805378        51.148920148153536       12.420369825652124
23.259096430782602        50.982323153502406       12.428442900118927
23.538225126759823        50.81572615885128        12.417662830191421
23.537760025275           51.149051034285236       12.67678938098085
24.089078720254236        51.167497423819924       12.876226520191345
23.813186822022207        51.32493666676956        12.913547128462739
23.81365192350703         50.9916117913356         12.654761889471711
23.54098420304514         52.48468191696118        13.71381062294259
23.260929667958663        52.651960548946214       13.724818125547394
22.98087513287218         52.81923918093125        13.711959152912726
23.26140238963162         52.31737187307637        13.46932098491162
22.981347854545135        52.484650505061396       13.458960440231545
22.98182057621809         52.15006182919154        13.202255572621006
23.25721092350173         52.986449123851784       13.974696657286716
23.53726545858821         52.81917049186674        13.965863042705468
23.533546714131283        53.15365906677231        14.212290162997654
23.26017262987996         51.983269870662376       13.210046153924758
23.53852468354183         51.816477912133195       13.197821441963184
23.539754443293486        52.15057991454718        13.456822593567395
23.813508406946738        51.658312259533545       13.17301870775021
24.089400305178764        51.500873016583895       13.133854010831643
24.36529220341079         51.343433773634246       13.080628745309017
24.08972189010329         51.834248609347874       13.39051245441507
24.365613788335317        51.676809366398224       13.33544310024538
24.365935373259852        52.01018495916221        13.58928840812432
24.09095164985495         52.168350611761866       13.64668833183346
23.815967926450043        52.326516264361516       13.68819573677292
23.81473816669839         51.99241426194753        13.431613783376296
25.17910639240964         52.51695974924312        14.05861180105257
24.908510295872276        52.68042594903742        14.160640176061367
24.637914199334908        52.84389214883171        14.250696552896985
24.367318102797544        53.007358348626006       14.328780931559763
24.908049386026377        52.34803481921615        13.920238473582916
24.637453289489013        52.511501019010446       14.009403269474848
24.366857192951645        52.67496721880474        14.086596067193494
24.63699237964311         52.17910988918918        13.763797342606797
24.366396283105747        52.34257608898347        13.840098559381751
23.816428836295945        52.65890739418279        13.940209186846513
24.091412559700846        52.500741741583134       13.89810013249914
24.091873469546744        52.8331328714044         14.145199289719013
24.088154725089815        53.16762144630997        14.38877978592486
23.808991347382083        53.32788454399393        14.430216803344655
23.812710091839016        52.99339596908836        14.18802564483093
23.807589382241527        53.66216321203933        14.66597547567256
24.086752759949256        53.50190011435537        14.625423464743902
24.365916137656985        53.341637016671406       14.566309616869603
24.085350794808697        53.836178782400765       14.854339276088815
24.364514172516426        53.675915684716806       14.796110434705877
24.363112207375867        54.01019435276221        15.01818338506814
23.81080582078408         54.32977803305553        15.109887443779234
24.086959014079973        54.169986192908866       15.07427983985667
24.08815229538901         54.50330269697261        15.282003668433052
24.364305488684902        54.343510856825944       15.229065300232678
24.365498769993938        54.67682736088968        15.427433730946756
23.8091976015128          53.99597062254743        14.892760227354973
24.63922005879197         53.17563672427468        14.486938039660643
24.909816155329338        53.01217052448038        14.395980831743202
25.1804122518667          52.84870432468608        14.293051625652915
24.911122014786393        53.34391509992335        14.625038327552609
25.181718111323757        53.18044890012905        14.521208290380722
25.18302397078082         53.51219347557202        14.74308179523572
24.909720049645838        53.67819376796875        14.848663382292845
24.636416128510852        53.84419406036548        14.940363912236982
24.63781809365141         53.509915392320075       14.717514909685683
24.636184282463184        54.178609474501954       15.154324097013454
24.909488203598166        54.01260918210521        15.062801374212121
25.182792124733147        53.84660888970848        14.957397594297856
24.90925635755049         54.34702459624168        15.267859564645793
25.18256027868547         54.18102430384495        15.162633591874389
25.182328432637803        54.51543971798142        15.35878978796527
24.91044963885953         54.68034110030543        15.461017408308837
24.63857084508125         54.84524248262942        15.54585037139046
24.637377563772215        54.511925978565685       15.35634397642694
24.638192505137958        57.17658046976091        16.421508132668897
24.90965662932541         57.01284601977443        16.379304346429016
25.18112075351287         56.849111569787944       16.31658660749075
24.911670990428654        57.3449978403192         16.436813854818496
25.18313511461611         57.18126339033272        16.381690660701192
25.18514947571935         57.5134152108775         16.427500214853726
24.638144852216058        57.84575521582311        16.49634221187307
24.911647163967704        57.67958521335031        16.47354795395301
24.909632802864476        58.01410005947216        16.490520610187353
25.18313511461612         57.84793005699935        16.45441936066262
25.181120753512893        58.18244490312121        16.46025631388144
24.638168678677005        57.511167842792005       16.469931367467723
25.44148836856245         76.67910968599962        7.078545223805287
25.720744184281227        76.50622150966647        7.1971167507045175
26                        76.33333333333333        7.312056172166237
25.720744184281227        76.8395548429998         7.079218554325115
26                        76.66666666666666        7.193522597318435
26.000000000000004        77                       7.076351637170519
24.408177908404884        77.02238057094104        6.71103846693329
24.366440640545523        76.69191357904776        6.81618011293298
24.32470337268616         76.36144658715448        6.922407358403309
24.659529456551148        76.85447522362716        6.835273611852415
24.61779218869178         76.52400823173389        6.941584619859199
24.91088100469741         76.6865698763133         6.95637133807834
24.047096209578893        76.53555417494968        6.782729607347045
24.088833477438254        76.86602116684296        6.67802034649354
23.769489046471627        76.70966176274487        6.639029777973562
25.758169840804626        77.16066832016342        6.9736883230651605
25.516339681609246        77.32133664032683        6.867933302572568
25.274509522413865        77.48200496049026        6.759086575692771
25.478914025085842        77.00022316316323        6.9731638198546815
25.23708386589046         77.16089148332665        6.864017378996957
25.199658209367065        76.83977800616303        6.969099068969722
24.948306661220805        77.0076833534769         6.851835692534056
24.9857323177442          77.32879683064051        6.74745093365846
24.69695511307454         77.17558870079077        6.731434897405272
23.704885397132042        77.46892782211329        6.351948656355411
23.619971803256362        77.16371933429113        6.433109105007914
23.53505820938068         76.85851084646896        6.5138151400138495
23.93931623422299         77.32007873838921        6.474916294231925
23.85440264034731         77.01487025056704        6.557200242925986
24.173747071313933        77.17122965466513        6.594612897757866
22.35245725179887         76.97400391939276        6.047971280190237
22.130285610581584        77.21857920956435        5.868059369758105
21.908113969364297        77.46315449973595        5.681398351082897
22.105462502596446        76.8682384535123         5.9791977344651865
21.88329086137916         77.1128137436839         5.793538932700434
21.85846775339402         76.76247298763187        5.902534853750847
22.69795731056492         76.95884405986027        6.188113881568891
22.82128572811368         77.18825949049939        6.153413702138685
22.94461414566244         77.4176749211385         6.117033544088346
22.475785669347633        77.20341935003188        6.016439999769198
22.599114086896392        77.43283478067099        5.9832287407282445
22.253614028130343        77.44799464020346        5.838017009726483
23.451461646642176        77.45184352178836        6.277999045185754
23.198037896152307        77.43475922146342        6.199694007763436
23.366548052766497        77.14663503396619        6.357847796123771
23.113124302276628        77.12955073364127        6.278231060987023
23.281634458890814        76.84142654614404        6.437242133415443
22.98979588472787         76.90013530300216        6.315627639591132
21                        76.33333333333334        5.411933783694726
21.27788154846963         76.47071074385994        5.624232567995404
21.555763096939256        76.60808815438655        5.7966466719051155
21                        76.66666666666666        5.28324205615483
21.27788154846963         76.80404407719327        5.514579826926525
21                        77                       5.162185579298251
21.302704656454768        77.15438483324532        5.391480745183506
21.580586204924394        76.95842891043858        5.682171500791962
21.605409312909533        77.30876966649063        5.564551669111683
21                        77.33333333333334        5.076032611627164
21.302704656454765        77.48771816657865        5.301746281955331
21.60540931290953         77.64210299982396        5.471235710326422
21                        77.66666666666667        4.964603237629231
21.302704656454765        77.82105149991199        5.186735412400145
21                        78                       4.827897457304343
21.747046337251547        78.34751834004086        5.248633930240843
21.49803089150103         78.23167889336058        5.16869751983094
21.249015445750516        78.1158394466803         5.028452028851995
21.8007355479558          78.05273039327255        5.404352579224871
21.55172010220528         77.93689094659227        5.325698536096945
21.85442475866005         77.75794244650425        5.548607386172258
24.99876248100107         77.68655033359391        6.6233494554449015
24.723015439588274        77.89109570669757        6.481972033141447
24.447268398175478        78.09564107980124        6.334954308782378
24.70998527633141         77.53334220374418        6.6078555741682
24.43423823491861         77.73788757684784        6.462619912622381
24.421208071661745        77.38013407389442        6.587981298672677
23.952346397479854        77.6778322413426         6.351582021404586
24.186777234570798        77.52898315761851        6.47141717721385
24.199807397827662        77.88673666057193        6.345917238880205
23.80716963242131         63.66593004095503        13.906759483882498
24.086356614932278        63.504350387744154       14.102585139572925
24.36554359744325         63.342770734533275       14.276634411291333
24.085038016391394        63.83950051458631        13.860968418289437
24.364224998902365        63.677920861375426       14.039920831672848
24.36290640036148         64.01307098821759        13.799306880511907
23.810643125338846        64.3330460341163         13.41899287000792
24.086774762850162        64.17305851116694        13.618504569560853
24.088377256544824        64.50575642323074        13.374995481719557
24.364508894056144        64.34576890028137        13.558544283384617
24.366111387750802        64.67846681234516        13.316966795977104
23.808906378880078        63.999488037535656       13.663804735077893
25.181897311331994        64.51814521233112        13.552159158513762
24.910502834703152        64.6824850496904         13.408663930626828
24.63910835807431         64.84682488704968        13.249469017218583
24.908900341008493        64.34978713762662        13.645052067474172
24.637505864379648        64.51412697498588        13.488859274486291
24.635903370684986        64.1814290629221         13.727434641473552
25.17910639240964         61.51695974924309        15.473732106274637
24.908218496511637        61.68128331434509        15.39036049909254
24.63733060061363         61.845606879447075       15.285301108620173
24.90726209508235         61.34884534060539        15.571274911315259
24.636374199184342        61.51316890570739        15.475078115013918
24.635417797755053        61.1807309319677         15.652748728971835
24.63639829603299         63.846128013756974       13.966863128714557
24.90989019170449         63.67918503929635        14.116222289397117
25.183382087376           63.51224206483573        14.247384362559364
24.90939526635649         64.01448608846148        13.882052607567328
25.182887162027995        63.84754311400086        14.01847348614096
25.182392236679995        64.18284416316598        13.786731751459076
24.91120879024538         63.34403491245419        14.34669815950607
24.63771689457387         63.510977886914816       14.20240803934945
24.639035493114754        63.17582776007265        14.434052578441882
24.63733060061363         62.17894021278043        15.084944241758677
24.908218496511633        62.01461664767844        15.198885687323562
25.179106392409636        61.85029308257644        15.291139349597952
24.908218496511633        62.347949981011794       14.997385285482268
25.179106392409636        62.18362641590979        15.098521002849118
25.17910639240964         62.51695974924315        14.89587706602847
24.637610261459304        62.84406698820847        14.657446967577089
24.90835832693447         62.680513368725805       14.786256783130774
24.909783558589922        63.01227414059           14.569432121379277
25.18053162406509         62.84872052110734        14.685622131660402
25.181956855720543        63.180481292971535       14.469457897170791
24.637470431036462        62.51150360049445        14.87520973312538
25.18467353649581         68.52041052952481        10.84378096492877
24.91260801185171         68.68337895687172        10.687022273705612
24.640542487207604        68.84634738421863        10.522283850406673
24.911880208322355        68.35043078704263        10.89502318767866
24.63981468367825         68.51339921438952        10.72876110587876
24.639086880148895        68.18045104456044        10.939784052493202
23.813515852827702        66.3369803585056         11.950747239785535
24.09044392748532         66.17286652885082        12.158035263984857
24.367372002142943        66.00875269919605        12.351975179200496
24.089509289947735        66.50656955419038        11.92040115657896
24.366437364605353        66.34245572453561        12.114161222319478
24.365502727067764        66.67615874987517        11.879372278121792
23.813090073582693        65.66644464069645        12.434448132038021
24.090344997630325        65.50506934501722        12.641377230552216
24.367599921677957        65.34369404933798        12.832306452097429
24.090231037862818        65.83759866994625        12.399235659246774
24.367485961910447        65.67622337426701        12.591440039067953
23.813302963205196        66.00171249960101        12.190921257746343
25.18299523849913         66.51751942125982        12.154612719537676
24.910186188842815        66.6816335392448         11.997024954819118
24.63737713918649         66.84574765722977        11.828023497175685
24.911120826380404        66.34793051390524        12.228485743832847
24.63831177672408         66.5120446318902         12.05963585743973
24.63924641426167         66.17834160655065        12.294273230387102
24.640032394233245        65.17996980577104        13.008541711564348
24.911426870862087        65.01562996841174        13.171062922242346
25.18282134749093         64.85129013105247        13.317884447398814
24.912350907021025        65.34877488713309        12.933624346114867
25.183745383649867        65.18443504977381        13.083772168541088
25.184669419808806        65.51757996849516        12.849822321940591
24.63980447469823         65.84502845562909        12.531529045005886
24.91223694725352         65.68130421206212        12.697478092585879
24.91167888681696         66.01461736298367        12.46216816002456
25.184111359372245        65.85089311941671        12.616458271436901
25.183553298935685        66.18420627033827        12.384721737302595
24.63991843446574         65.51249913070006        12.769334601703996
24.63779083581717         67.17989002813408        11.59985931651101
24.910599885473488        67.0157759101491         11.7692671738992
25.183408935129805        66.85166179216412        11.927261338362516
24.911013582104164        67.3499182810534         11.544835885001495
25.18382263176048         67.18580416306844        11.703236449209626
25.184236328391158        67.51994653397274        11.48253805207873
24.63894114411401         67.84696304604309        11.155758072189155
24.911588736252583        67.68345479000791        11.323916236424658
24.911734472287467        68.01694278852527        11.107389280406801
25.184382064426043        67.8534345324901         11.265458159739248
25.184527800460927        68.18692253100745        11.052539130689262
24.638365989965585        67.51342653708858        11.375692919871442
24.640382149753957        69.17883738595819        10.320551708373916
24.91244767439806         69.01586895861128        10.484060310863946
25.18451319904216         68.85290053126437        10.639589181278195
24.91228733694441         69.34835896035084        10.285619880086735
25.18435286158851         69.18539053300393        10.439918929692212
25.184192524134865        69.5178805347435         10.24477021017074
24.91097966866979         69.68167647444082        10.09075871995993
24.637766813204713        69.84547241413813        9.929838646998897
24.639074481479334        69.51215490004816        10.122784325104462
24.637078993370675        70.17847560723678        9.74172195094781
24.910291848835747        70.01467966753944        9.901104728363988
25.18350470430082         69.85088372784213        10.053578923029695
24.909604029001706        70.34768286063809        9.716086705962853
25.182816884466778        70.18388692094075        9.867023605083734
25.182129064632736        70.5168901140394         9.685104256332805
24.637230705351435        70.84522481674678        9.380203284759538
24.909679884992087        70.68105746539308        9.53560461361625
24.90993210413899         71.01476461603337        9.359562463503355
25.18238128377964         70.85059726467969        9.507214418206674
25.182633502926542        71.18430441531999        9.333790002047902
24.637154849361053        70.51185021199177        9.55856170574668
25.999999999999996        71                       9.57878441001591
25.72762857402448         71.17267052198676        9.446151785721135
25.455257148048965        71.34534104397352        9.308167318334688
25.727376354877578        70.83896337134647        9.618065702649886
25.45500492890206         71.01163389333323        9.478603773894744
25.454752709755155        70.67792674269293        9.653505651422266
25.45475270975516         70.34459340935959        9.832828990407203
25.727376354877578        70.1722967046798         9.974373494533094
25.999999999999993        69.99999999999999        10.109737768710609
25.727376354877578        70.50563003801312        9.794176391502209
25.999999999999993        70.33333333333331        9.928666901633889
25.999999999999993        70.66666666666666        9.75168244873562
25.72806417471162         69.83929351158116        10.158944573897026
25.4554405295892          70.01159021626097        10.016074204464594
25.45612834942324         69.67858702316232        10.203955387717098
25.446974356558215        74.32737023974093        7.960968256846697
25.723487178279107        74.16368511987046        8.08269103806267
26                        74                       8.200603676091632
25.723487178279104        74.4970184532038         7.948723227033345
25.999999999999996        74.33333333333333        8.0654253402096
25.999999999999993        74.66666666666666        7.933236709145497
25.7247841789956          73.8337600279525         8.218800765644339
25.4482713572747          73.99744514782296        8.095621443734201
25.44956835799119         73.66752005590499        8.233602657404663
25.44956835799119         73.33418672257166        8.37628355204939
25.72478417899559         73.16709336128582        8.503359261154955
25.999999999999996        73                       8.626236478689378
25.72478417899559         73.50042669461916        8.359362766029857
25.999999999999993        73.33333333333333        8.480924383083718
25.999999999999996        73.66666666666666        8.339046782217803
25.727307004782467        72.8396381758876         8.649002336636384
25.452091183778062        73.00673153717342        8.52041047132859
25.454614009564935        72.6792763517752         8.668176326149256
25.455257148048965        71.67867437730685        9.14192580052232
25.72762857402448         71.50600385532007        9.27867175483351
25.999999999999993        71.33333333333331        9.410065866053007
25.72762857402448         71.83933718865342        9.11521650160038
25.999999999999993        71.66666666666666        9.245372099744621
25.999999999999996        71.99999999999999        9.084703111090807
25.45461400956494         72.34594301844186        8.82208277295253
25.727307004782467        72.17297150922091        8.955730994240174
25.727307004782467        72.50630484255426        8.800458984007314
25.999999999999993        72.33333333333331        8.92806553742847
25.999999999999993        72.66666666666666        8.775243326627901
25.454935578806953        72.01230869787435        8.979948252561536
25.456128349423242        69.34525368982901        10.396336038382394
25.72806417471162         69.1726268449145         10.540663615684062
25.999999999999996        69                       10.677752942075662
25.72806417471162         69.50596017824783        10.347777555077098
25.999999999999993        69.33333333333333        10.484361471526976
25.999999999999993        69.66666666666666        10.295023080405347
25.72822451216527         68.84013684317495        10.737601528076024
25.456288686876892        69.01276368808944        10.59237935433911
25.45644902433054         68.68027368634988        10.792944202360392
25.456449024330546        68.34694035301655        10.998240877678988
25.72822451216527         68.17347017650826        11.144088270539747
26                        68                       11.281323143510852
25.72822451216527         68.5068035098416         10.939003709383634
25.999999999999996        68.33333333333333        11.076450696517307
25.999999999999993        68.66666666666666        10.875260629372264
25.72807877613039         67.83998217799092        11.353162607050297
25.456303288295658        68.01345235449918        11.207157128814538
25.456157552260773        67.67996435598182        11.420234243239582
24.63887935499379         37.84585338226364        5.804282937646191
24.911888247199506        37.68093362356257        5.813575481480948
25.184897139405223        37.5160138648615         5.819986385636343
24.91102167118216         38.014189221932384       5.917481050956432
25.184030563387875        37.849269463231316       5.923081195855465
25.183163987370527        38.18252506160113        6.028941994704601
24.911999391246933        37.34696530548819        5.71197046998384
24.638990499041213        37.51188506418926        5.701990407023249
24.63910164308864         37.17791674611488        5.602385657320937
24.638107424320843        36.84556964161294        5.505514634187385
24.910010953711335        36.68227109648431        5.517041574280932
25.181914483101824        36.518972551355674       5.525812767927669
24.91100517247913         37.01461820098625        5.6132473055966035
25.18290870186962         36.851319655857615       5.621353207425514
25.183902920637422        37.18366676035956        5.7194110799949796
24.909642265615418        36.34940511527368        5.423238192907452
24.637738736224925        36.51270366040232        5.411191315583565
24.637370048129007        36.17983767919169        5.3193235553129306
24.639840322289736        35.17804239843909        5.057140417551788
24.910369103224955        35.0141184116489         5.070664271709958
25.180897884160178        34.850194424858714       5.081838994041349
24.912160595300804        35.34735308704578        5.155713744140354
25.182689376236027        35.183429100255594       5.166431591930437
25.18448086831188         35.516663775652475       5.253124013745669
24.638225509865695        35.8457347539573         5.229657686592045
24.911353189088786        35.68119926480489        5.242676072792659
24.9104977273521          36.015302190039286       5.33181323844651
25.183625406575192        35.85076670088687        5.341732476332488
25.18276994483851         36.18486962612127        5.432628727726561
24.639032916077714        35.51188857619819        5.142286733895706
25.999999999999996        36.99999999999999        5.817435197732453
25.728299046468408        37.172004621620495       5.820526753538211
25.456598092936815        37.344009243241          5.821377149506192
25.727304827700607        36.83965751711855        5.72175368024034
25.455603874169014        37.011662138739055       5.72170296003663
25.454609655401214        36.67931503423711        5.624546203638801
25.999999999999996        35                       5.265148830440153
25.72816028943729         35.17222125855083        5.263100096293572
25.456320578874582        35.344442517101655       5.259091824062002
25.72636879736144         34.83898658315395        5.177688534116372
25.454529086798736        35.011207841704774       5.173039832065815
25.452737594722883        34.67797316630789        5.0890876639958265
25.45632057887459         35.67777585043499        5.347051105205445
25.728160289437294        35.50555459188416        5.350325840769358
25.999999999999996        35.333333333333336       5.3516410382483945
25.728160289437298        35.8388879252175         5.4397161397250375
26                        35.66666666666667        5.44029780053653
26.000000000000004        36.000000000000014       5.531119117304665
25.45460965540122         36.34598170090379        5.529695501329642
25.727304827700614        36.172990850451896       5.531464284455271
25.727304827700607        36.506324183785225       5.625431742749926
26                        36.333333333333336       5.624203331584816
25.999999999999996        36.666666666666664       5.719642025060672
25.4554651171379          36.01187877566939        5.437229408863889
26                        31                       4.3718902204889565
25.727298191818093        31.172253575217077       4.3635751168703845
25.454596383636183        31.344507150434147       4.353685717641878
25.72799581061343         30.838301720289834       4.299172430167341
25.45529400243152         31.010555295506908       4.2890180713787665
25.455991621226854        30.67660344057967        4.225749505265851
25.455991621226858        30.343270107246337       4.163819942078504
25.72799581061343         30.17163505362317        4.174548867928699
26                        30                       4.1838082233350145
25.72799581061343         30.504968386956502       4.236194175381301
26                        30.333333333333332       4.24516927505301
26                        30.666666666666664       4.307863274104306
25.728072545855113        29.83967340402362        4.114411808536875
25.45606835646854         30.01130845764679        4.103466074321332
25.456145091710223        29.679346808047242       4.044363963539252
25.456407252016618        28.679091535890564       3.8733773762253962
25.728203626008302        28.506212434611946       3.8848956431656707
25.999999999999993        28.33333333333333        3.895131191461519
25.72820362600831         28.839545767945282       3.940558199234575
25.999999999999996        28.666666666666664       3.950608687018343
26                        29                       4.007151676296074
25.456145091710226        29.346013474713907       3.9862068787096714
25.728072545855113        29.173006737356953       3.997369208027658
25.728072545855113        29.506340070690285       4.0552881019168545
26                        29.333333333333332       4.064832379244831
26                        29.666666666666664       4.123717894924497
25.45627617186342         29.01255250530223        3.9292361568360468
25.45273759472289         34.344639832974565       5.007404839616116
25.726368797361445        34.17231991648728        5.013566336468093
26                        34.00000000000001        5.017830710634062
25.72636879736144         34.50565324982061        5.094634471244977
25.999999999999996        34.333333333333336       5.098284155808506
25.999999999999993        34.66666666666667        5.180723529077242
25.728888185921974        33.837541241917805       4.934440263090334
25.45525698328342         34.00986115840507        4.927792738754009
25.45777637184395         33.675082483835595       4.850073230550869
25.454596383636186        31.677840483767483       4.419845248575909
25.727298191818093        31.505586908550406       4.429386376231699
26                        31.33333333333333        4.4373532082776395
25.727298191818093        31.83892024188374        4.496670972731023
26                        31.666666666666664       4.504289533204164
26                        32                       4.572699195268642
25.726912299412994        32.17290782692359        4.565607377150963
25.45382459882598         32.34581565384718        4.556841695072434
25.45421049123108         32.01182806880733        4.487565059690315
25.45382459882598         32.67914898718052        4.627681950339911
25.726912299412987        32.50624116025693        4.636015483065843
26                        32.33333333333333        4.642675151831118
25.72691229941299         32.83957449359026        4.70806435184428
26                        32.666666666666664       4.714291871256988
26                        33                       4.787549353546305
25.45777637184395         33.34174915050227        4.774081331849509
25.728888185921974        33.17087457525113        4.781687912026423
25.728888185921974        33.50420790858447        4.8571620666767625
26                        33.333333333333336       4.862505764145343
26                        33.66666666666667        4.9392662165078915
25.45580048533497         33.01044906884139        4.70002505428449
24.63680558811574         44.178225341139594       8.37729074870013
24.907955990262703        44.014259211858025       8.360468465501398
25.17910639240967         43.85029308257645        8.339100914304192
24.907955990262707        44.347592545191354       8.534029630625783
25.17910639240967         44.183626415909785       8.510403236276897
25.179106392409672        44.516959749243114       8.68617771672447
24.908146051357196        44.681203861638856       8.712500694788183
24.63718571030472         44.84544797403459        8.733956421451166
24.63699564921023         44.5118366575871         8.553230926027117
24.63718571030471         45.17878130736794        8.919456702206372
24.908146051357186        45.014537194972206       8.895319404741773
25.179106392409658        44.85029308257647        8.866314855876613
24.90814605135717         45.34787052830556        9.082795916358629
25.179106392409647        45.18362641590982        9.051109796691856
25.17910639240964         45.51695974924318        9.240562539170474
24.907595573171562        45.681155747241746       9.275119558501874
24.63608475393348         45.8453517452403         9.304292653679681
24.364573934695404        46.00954774323886        9.328081824703505
24.636635232119097        45.512066526304125       9.1094048982434
24.365124412881016        45.67626252430268        9.130629955974076
24.36567489106663         45.3429773053665         8.938117646644013
23.81137375382406         45.66168164415289        8.947490810065027
24.088524322445345        45.502329474759705       8.946446298929716
24.087973844259732        45.835614693695874       9.140971154815091
23.536697687467658        46.48614644977282        9.342090881951949
23.257715651273692        46.65024329836901        9.331891478016662
22.978733615079722        46.81434014696521        9.309785965320872
23.25823075508285         46.3176098502599         9.1270815161165
22.979248718888883        46.48170669885609        9.104045637213787
22.979763822698036        46.14907325074698        8.903338118417885
23.25758941372309         45.98481056520559        8.92746804855013
23.535415004748142        45.82054787966421        8.940611102677138
23.536056346107898        46.15334716471851        9.138761133176608
24.088615185619492        46.16841397875018        9.34070543487178
23.812656436543577        46.3272802142615         9.345375120621185
23.812015095183817        45.9944809292072         9.143843106205228
24.636084753933485        46.17868507857365        9.504176169795223
24.907595573171562        46.01448908057508        9.47212738111121
25.179106392409636        45.85029308257651        9.434694668273718
24.907595573171562        46.347822413908425       9.673729890919114
25.179106392409636        46.183626415909856       9.633421484575472
25.17910639240964         46.516959749243206       9.836742988075185
23.53708145340955         47.48687662757454        9.984997295027858
23.258846054760156        47.65146543207595        9.980388922431224
22.980610656110763        47.81605423657736        9.962534688325842
23.257971495234955        47.317396750236824       9.758193099649288
22.979736096585555        47.48198555473823        9.739467635318535
22.978861537060354        47.14791687289911        9.521785449261714
23.25784357325432         46.983820024302915       9.542497781125977
23.536825609448286        46.81972317570672        9.551304004229962
23.536953531428917        47.15329990164063        9.765606141921968
23.25979910755837         47.98544444355596        10.20707181893793
23.53803450620776         47.82085563905456        10.210312160384028
23.538987559005975        48.15483465053457        10.44038872613886
23.815380415119265        48.32940434233477        10.665980944530185
24.090820218434338        48.169995022654945       10.646993098632628
24.366260021749415        48.01058570297513        10.618263454599672
24.09239725090506         48.50303436440268        10.881245515500256
24.367837054220132        48.343625044722856       10.849714183220655
24.369414086690856        48.67666438647059        11.085355986179806
24.08986716563613         47.836016011174934       10.416274500115659
23.81442736232105         47.99542533085475        10.433202512195233
23.81347430952284         47.66144631937473        10.205185780258386
24.90774955718932         46.68116863112154        9.880463143404954
24.636392721969003        46.84537751299985        9.918486889613852
24.365035886748682        47.00958639487818        9.950814226701882
24.636238737951242        46.51203129578675        9.708802184217898
24.36488190273092         46.676240177665065       9.738178068395925
24.364727918713164        46.34289396045196        9.530600601063133
23.812810420561334        46.66062643147461        9.552896089277944
24.088769169637246        46.501760195963286       9.545725307379971
24.088923153655006        46.83510641317639        9.755803870861332
23.813066264522597        47.327779883342416       9.982217555990417
24.089051075635638        47.1686831391103         9.970823199881796
24.08945912063588         47.50234957514262        10.191174028004072
24.365443931748924        47.34325283091049        10.168547658678799
24.36585197674917         47.676919266942804       10.391030734644582
23.812938342541962        46.994203157408506       9.76501231492724
25.18466800556969         48.518923638425036       11.153165763352947
24.913442376766987        48.68251700168947        11.217566619413294
24.642216747964284        48.846110364953894       11.274907652788091
24.911865344296267        48.34947765994174        10.984143398239437
24.640639715493563        48.513071023206166       11.038279603552452
24.63906268302284         48.18003168145843        10.805842628654865
24.638353026044864        47.17912810506294        10.133882713288891
24.90970986126518         47.014919223184606       10.092552888678066
25.181066696485498        46.85071034130628        10.045526654946315
24.911670165341043        47.34866981524769        10.30899950716245
25.18302700056136         47.184460933369365       10.258667195028664
25.184987304637225        47.51821152543244        10.476164608322504
24.639169116045352        47.84646097712757        10.577391622911215
24.912078210341285        47.682336251280006       10.530025340818767
24.911971777318776        48.01590695561087        10.755010629397663
25.18488087161471         47.8517822297633         10.697684179736417
25.1847744385922          48.18535293409417        10.923351231413157
24.63876107104511         47.512794541095246       10.353262346105566
25.181114417403183        41.5169523319436         7.2596644028524215
24.909035735184233        41.68092467366208        7.26705222539651
24.63695705296528         41.84489701538057        7.270548985600033
24.90951896028775         41.34843595534201        7.127441536856367
24.63744027806879         41.51240829706049        7.129571290578549
24.63792350317231         41.17991957874041        6.992487428875871
24.638657073159916        39.180264482899005       6.241529689057793
24.910984286209676        39.015286830503584       6.247319543714631
25.18331149925944         38.85030917810815        6.249987652480966
24.91199837411593         39.349815348640774       6.363737407135517
25.184325587165695        39.184837696245346       6.365407506559787
25.185339675071955        39.51936621438255        6.483828344419991
24.913043791305498        39.6821962084853         6.482659948083712
24.640747907539037        39.84502620258805        6.478141051565768
24.639702490349475        39.512645342743525       6.358213617224334
24.640676202259034        40.177205791381276       6.601091139428152
24.91297208602549         40.014375797278525       6.604430609183046
25.185267969791948        39.85154580317577        6.604419578756274
24.912900380745487        40.34655538607174        6.729532314463979
25.185196264511944        40.18372539196899        6.728341857274212
25.185124559231944        40.515904980762215       6.855595179973748
24.63926021711523         40.84623712834662        6.858636224696044
24.912192388173587        40.68107105455442        6.858900591716964
24.910855674230664        41.01475350494821        6.991356748004669
25.18378784528902         40.84958743115601        6.986656288369611
25.182451131346102        41.183269881549805       7.121346029329187
24.639968209687126        40.51172145986395        6.728093299703577
25.45659809293682         37.67734257657433        5.9237703312886545
25.728299046468408        37.50533795495383        5.921902953646016
25.999999999999996        37.33333333333333        5.9177944161656
25.72829904646841         37.83867128828717        6.025859618289301
26                        37.666666666666664       6.020734099134175
26.000000000000007        38.00000000000001        6.126254246638172
25.727432470451067        38.17192688665699        6.132437435838934
25.454864940902127        38.34385377331397        6.136208947687367
25.45573151691947         38.01059817494415        6.028606645173171
25.454864940902127        38.6771871066473         6.2468783185050185
25.727432470451063        38.50526021999032        6.2418885518723055
26                        38.333333333333336       6.234487107887377
25.727432470451063        38.83859355332365        6.354205538145672
26                        38.66666666666667        6.345585839376464
26                        39                       6.459550441105324
25.72844655835732         39.17312207146085        6.470125395545721
25.456893116714635        39.3462441429217         6.478218029983833
25.45587902880838         39.0117156247845         6.36104768235379
26                        48                       10.909099399710135
25.72822266852323         48.172974546141674       10.994821902432507
25.45644533704646         48.345949092283355       11.076177356980093
25.728329101545743        47.839403841810814       10.773158137599875
25.456551770068973        48.01237838795249        10.850438208594076
25.456658203091482        47.67880768362163        10.628846540470718
25.456658203091486        47.3454743502883         10.41145264383517
25.72832910154574         47.17273717514415        10.342645846138247
26                        47.00000000000001        10.269744215231459
25.72832910154574         47.506070508477485       10.555921095296583
26                        47.333333333333336       10.478900816912635
26                        47.66666666666667        10.692019211738824
25.72636879746988         46.83898658308108        10.13255467532519
25.45469789901562         47.011723758225216       10.197658351781863
25.45273759493976         46.67797316616214        9.988220932939765
25.452737594939762        46.34463983282881        9.783677148480121
25.72636879746988         46.17231991641441        9.726674940109223
26.000000000000004        46.000000000000014       9.665736362962273
25.72636879746988         46.50565324974774        9.927500673373329
26                        46.33333333333334        9.862844045031112
26                        46.66666666666667        10.064179995787544
25.726368797469885        45.838986583081066       9.530201811124076
25.452737594939762        46.01130649949546        9.583779832237719
25.452737594939762        45.67797316616212        9.388477203193327
24.636287711300763        42.17823282114708        7.4158649346185195
24.908366393519714        42.01426047942859        7.410675919751225
25.180445075738668        41.85028813771011        7.401595842543311
24.9076970518552          42.347596285195095       7.558249146526773
25.179775734074152        42.18362394347661        7.54747681465509
25.17910639240964         42.51695974924312        7.6973073191880905
24.63654820548147         42.84487099538162        7.718978138550299
24.907827298945556        42.68091537231237        7.7102562411183335
24.907827298945566        43.0142487056457         7.866293194674977
25.179106392409647        42.85029308257646        7.851412122593752
25.179106392409658        43.183626415909785       8.009733266466675
24.636417958391117        42.511551908264344       7.565324206531557
25.452737594939762        45.34463983282879        9.19738049881598
25.72636879746988         45.1723199164144         9.150575582231767
26.000000000000004        45.000000000000014       9.100147789417443
25.726368797469885        45.50565324974774        9.338208330997931
26.000000000000004        45.33333333333334        9.284316582572425
26.000000000000004        45.66666666666668        9.472846107087554
25.726368797469895        44.83898658308105        8.967340454132685
25.452737594939773        45.01130649949543        9.011036563527298
25.452737594939784        44.67797316616208        8.829350429901712
25.452737594939784        44.34463983282875        8.651834924094743
25.72636879746989         44.172319916414374       8.614075561587276
26                        44.00000000000001        8.572899629202123
25.726368797469892        44.50565324974771        8.788593077509708
26                        44.33333333333334        8.744419155239797
26                        44.66666666666667        8.920168541978237
25.726368797469892        43.83898658308105        8.44377625673507
25.45273759493978         44.01130649949542        8.478798031444743
25.45273759493978         43.67797316616208        8.310233297269889
25.452737594939784        43.344639832828754       8.145785544597228
25.72636879746989         43.17231991641438        8.116029944001676
26                        43.00000000000001        8.083003949020034
25.72636879746989         43.50565324974771        8.27788666019323
26                        43.33333333333334        8.242269628730313
26                        43.66666666666667        8.405568188791047
25.72636879746988         42.83898658308105        7.958205473316531
25.45273759493977         43.01130649949542        7.985604567084758
25.45273759493976         42.67797316616208        7.829639930039215
25.456893116714635        39.679577476255034       6.598078963519913
25.728446558357316        39.50645540479418        6.58850938422448
25.999999999999996        39.33333333333333        6.576457484926924
25.728446558357312        39.83978873812752        6.709991344294027
25.999999999999993        39.666666666666664       6.696462500139317
25.999999999999996        40                       6.8195654867423885
25.728374853077312        40.17196832692074        6.834238389136662
25.456749706154625        40.34393665384148        6.84624828688043
25.456821411434632        40.01175706504826        6.720498103109399
25.452737594939762        42.34463983282875        7.677547508044907
25.72636879746988         42.172319916414374       7.654785090123372
26                        42                       7.629020065423486
25.72636879746988         42.50565324974771        7.804596888056579
26                        42.333333333333336       7.7765512392955305
26                        42.66666666666667        7.92787920049438
25.727038139134397        41.83898411064787        7.50902838322804
25.453406936604274        42.01130402706224        7.529753902330825
25.45407627826879         41.677968221295735       7.3859098290377965
25.456749706154632        40.67726998717481        6.9758961732697795
25.728374853077312        40.50530166025407        6.962247379464316
25.999999999999993        40.33333333333333        6.945935581008568
25.728374853077312        40.838634993587405       7.093561615129609
25.999999999999996        40.666666666666664       7.075610920612166
26                        41                       7.208591505553511
25.454076278268793        41.3446348879624         7.245486823515119
25.727038139134393        41.1723174439812         7.228462524415484
25.727038139134393        41.505650777314536       7.366962101323906
26                        41.33333333333333        7.34516765384779
26                        41.666666666666664       7.485310507137781
25.45541299221171         41.010952437568605       7.108877182110647
26                        56.99999999999999        16.1767533842371
25.728383158573116        57.17113840362583        16.277577890058723
25.456766317146233        57.342276807251665       16.361160166930894
25.72636879746988         56.83898658308105        16.21506009266044
25.454751956042998        57.010124986706884       16.306996491155488
25.45273759493976         56.67797316616211        16.233538316322175
25.456766317146236        57.67561014058501        16.396813409330434
25.72838315857312         57.50447173695916        16.321690056425407
26                        57.33333333333333        16.229324474571094
25.72838315857312         57.837805070292504       16.347488167873735
26                        57.66666666666666        16.263581509986675
26.000000000000004        58                       16.279524490483297
25.726368797469895        58.17231991641436        16.354393163025378
25.452737594939784        58.34463983282871        16.40955535770096
25.454751956043005        58.010124986706856       16.413725479810896
25.45273759493978         58.67797316616205        16.385047696207423
25.72636879746989         58.50565324974768        16.340639604167407
26                        58.33333333333333        16.276525034260608
25.72636879746989         58.83898658308101        16.30804016988005
25.999999999999996        58.66666666666666        16.254679702608815
25.999999999999993        58.999999999999986       16.213988495528035
25.45273759493978         59.344639832828705       16.279032454281385
25.72636879746989         59.172319916414345       16.25676058210805
25.452737594939784        59.67797316616205        16.197056714395977
25.72636879746989         59.50565324974768        16.185991439049026
25.999999999999993        59.33333333333332        16.15442594929533
25.72636879746989         59.838986583081024       16.09847662029283
25.999999999999996        59.66666666666666        16.0781177273654
26                        60                       15.985063829738126
25.45273759493978         59.01130649949537        16.341800609988855
25.183836572082893        60.512620375209245       15.947092323778607
25.455891048055264        60.341746916806166       15.980675707025087
25.727945524027632        60.17087345840308        15.993332875678371
25.455891048055264        60.675080250139494       15.848496352165792
25.727945524027632        60.50420679173641        15.87288294665656
26                        60.33333333333333        15.876343326553796
25.727945524027632        60.83754012506974        15.736891450316765
26                        60.66666666666666        15.752081256051705
26                        60.99999999999999        15.612277618231523
25.45431432149752         60.0098600414841         16.097439549586525
25.18225984552515         60.18073349988718        16.075476264286912
25.18068311896741         59.84884662456512        16.18671352704329
25.72636879746988         61.17231991641436        15.58720331135624
25.45273759493976         61.34463983282872        15.54102147403735
25.45431432149751         61.0098600414841         15.701908078386419
25.180683118967387        61.18217995789847        15.6458171760123
25.182259845525138        60.847400166553854       15.803603915180277
24.63908353417416         60.17581071607574        16.10171119146063
24.909883326570785        60.01232867032043        16.155998797231565
24.911460053128522        60.344215545642484       16.03381845034069
24.636994524312808        60.845951140623086       15.818191711301544
24.910415548197847        60.67928575791616        15.894504632812941
24.908838821640096        61.01406554926078        15.74003893734895
24.63803902924348         60.51088092834941        15.968237297107814
24.639353752823943        55.17910599568194        15.7210969397543
24.911232546602214        55.01420461335793        15.640075230868733
25.183111340380492        54.84930323103393        15.541658864721168
24.912015454344903        55.34806812641045        15.804995576442833
25.18389424812318         55.18316674408645        15.710390464491214
25.18467715586587         55.51703025713896        15.864984587275798
24.640656405571754        55.84502697261725        16.025892725914503
24.91266678071881         55.6810286148781         15.954788897646733
24.910809859566733        56.01433844557951        16.08897108091503
25.18282023471379         55.850340087840365       16.00464509768829
25.180963313561712        56.18364991854176        16.12704625367047
24.640005079197845        55.51206648414959        15.881769863654371
25.452737594939762        56.34463983282879        16.13917274602085
25.72636879746988         56.172319916414395       16.031520206783107
26.000000000000004        56.00000000000001        15.909230437509057
25.72636879746988         56.50565324974772        16.131778001981242
26                        56.33333333333333        16.015380457603676
26                        56.66666666666666        16.104554773179803
25.728225718621964        55.839010085713          15.914252014354869
25.454594516091838        56.01133000212738        16.027967749030875
25.456451437243913        55.67802017142598        15.899503397610484
25.45644533704646         48.67928242561669        11.30546864290271
25.72822266852323         48.50630787947502        11.219786344087254
25.999999999999996        48.33333333333333        11.129736997096789
25.728222668523227        48.839641212808345       11.447812076315193
25.999999999999993        48.666666666666664       11.353435885056633
25.999999999999996        49                       11.580196063590227
24.636992379643115        51.845776555855835       13.513986005133997
24.908049386026377        51.68136815254947        13.428210701565568
25.17910639240964         51.51695974924309        13.331962497418976
24.908049386026377        52.01470148588281        13.675433254221003
25.179106392409636        51.85029308257643        13.576596265257049
25.179106392409636        52.18362641590977        13.818812699801597
24.90772780110185         51.34799255978549        13.178438739712188
24.636670794718583        51.51240096309186        13.262177370267949
24.636349209794055        51.17902537032788        13.009399688344253
24.636349209794055        50.84569203699457        12.756367352140195
24.907727801101846        50.68132589311887        12.678570624796091
25.17910639240964         50.51695974924316        12.591455161283255
24.907727801101846        51.01465922645218        12.928576383411883
25.179106392409636        50.85029308257647        12.83843434231039
25.179106392409636        51.18362641590978        13.085270121022369
24.9078489143496          50.34840200358565        12.429016130786987
24.636470323041806        50.512768147461344       12.504211037688544
24.636591436289564        50.179844257928124       12.253459776880707
25.728624632751707        49.1718923548061         11.67807448632032
25.457249265503414        49.34378470961219        11.77107138791479
25.185873898255124        49.515677064418284       11.85918676837352
25.456847301274934        49.011533567614435       11.536664471481778
25.185471934026644        49.183425922420525       11.620635345512792
25.185069969798167        48.85117478042278        11.385295010505786
24.642618712192764        49.178361506951646       11.514488257871632
24.913844340995468        49.01476814368721        11.453421545531706
24.914246305223944        49.347019285684965       11.692487559503618
24.638847271571393        49.8460833629865         12.004541647816705
24.91236058491326         49.68088021370239        11.9360085374197
24.91010474963143         50.014641108644014       12.181559270155999
25.183618062973295        49.8494379593599         12.101370104782058
25.181362227691466        50.18319885430153        12.34545956908534
24.640732991882075        49.51222243496907        11.75794823866073
25.456451437243913        55.34468683809264        15.755408313148054
25.728225718621957        55.17234341904632        15.63292217826983
26                        55                       15.497526182641005
25.72822571862196         55.50567675237966        15.78117243107301
26                        55.33333333333333        15.649931603785104
26                        55.66666666666667        15.787166355407937
25.727442810879268        54.83847990599381        15.471281753993598
25.455668529501224        55.01082332504012        15.597291039617538
25.454885621758535        54.676959811987615       15.425036289101723
25.454885621758535        54.343626478654286       15.239748267807418
25.727442810879268        54.17181323932714        15.109918506404071
26                        54                       14.969300503755454
25.727442810879268        54.50514657266048        15.296326309055356
26                        54.33333333333333        15.156828087763826
26                        54.666666666666664       15.332903314058939
25.727674656926943        53.83739782519068        14.912428565408025
25.45511746780621         54.009211064517814       15.0429251992639
25.45534931385388         53.67479565038134        14.837022329234834
25.45534931385388         53.34146231704801        14.622291820836075
25.72767465692694         53.170731158524006       14.492501844737628
26                        53                       14.353711866940438
25.727674656926936        53.504064491857335       14.706320564885186
26                        53.33333333333333        14.56661879883679
26                        53.666666666666664       14.771815011108428
25.72636879746988         52.83898658308104        14.272134606486821
25.454043454396817        53.009717741605044       14.401171449283064
25.45273759493976         52.677973166162076       14.173767917857624
25.45724926550342         49.67711804294552        12.009483422847897
25.728624632751703        49.505225688139426       11.912190226573825
25.999999999999993        49.33333333333333        11.810015509163792
25.72862463275171         49.83855902147276        12.148186633281536
25.999999999999996        49.66666666666666        12.041715621191788
26                        50                       12.275296399674211
25.72636879746988         50.17231991641439        12.386050188034659
25.45273759493976         50.344639832828776       12.491436441904359
25.454993430221588        50.01087893788715        12.249506868428757
25.452737594939762        52.34463983282875        13.940821841283675
25.72636879746988         52.172319916414374       13.815520966578752
26                        52                       13.68270917693786
25.72636879746988         52.5056532497477         14.046035514989418
26                        52.33333333333333        13.910792197184962
26                        52.66666666666666        14.134459760519192
25.72636879746988         51.83898658308104        13.58118995004725
25.45273759493976         52.011306499495404       13.703756782392576
25.45273759493976         51.67797316616206        13.464274390207567
25.452737594939762        50.67797316616211        12.735038488958228
25.72636879746988         50.50565324974772        12.625304629244281
26                        50.33333333333333        12.510203235039471
25.72636879746988         50.83898658308105        12.864956483651792
26                        50.666666666666664       12.745507483602845
26                        51.00000000000001        12.981209145364216
25.452737594939762        51.34463983282873        13.22166220434879
25.72636879746988         51.17231991641437        13.104744420330537
25.72636879746988         51.505653249747695       13.343823905600523
26                        51.33333333333333        13.216755930045242
26                        51.666666666666664       13.450589273903013
25.45273759493976         51.01130649949542        12.978422047811168
25.516339681609246        77.65466997366018        6.749293822355259
25.75816984080462         77.49400165349675        6.855803006349478
26                        77.33333333333333        6.959220483956462
25.75816984080462         77.8273349868301         6.735561146278393
26                        77.66666666666666        6.839732787387004
26                        78                       6.717888547461977
25.36281497285614         78.27691583426476        6.481503781231846
25.333379822708714        78.01194554300659        6.578196703139159
25.303944672561286        77.74697525174842        6.670724301292781
25.575209981904095        78.18461055617651        6.563472156879181
25.545774831756667        77.91964026491834        6.658465651494025
25.787604990952048        78.09230527808825        6.642267078956021
25.05763278129592         78.21649091611025        6.437752959101366
24.752450589735695        78.15606599795575        6.388903134951562
25.02819763114849         77.95152062485208        6.5326338691499375
23.615185874054276        77.70934184719644        6.237813153942561
23.862646874402085        77.91824626642577        6.237035994529165
24.110107874749897        78.12715068565507        6.23096068754227
23.525486350976507        77.94975587227961        6.119815570496278
23.77294735132432         78.15866029150891        6.1186278866202
23.435786827898742        78.19016989736276        5.997955906016117
23.36176212356441         77.69225754687152        6.162077040607261
23.27206260048664         77.93267157195467        6.042292954995
23.10833837307454         77.67517324654659        6.081985501019021
22.00325869923335         78.32204066307534        5.390272903874865
22.0569479099376          78.02725271630703        5.537725634532863
22.110637120641847        77.73246476953872        5.673714523154109
22.25947106121515         78.29656298610982        5.519502581028967
22.3131602719194          78.00177503934151        5.658689393360934
22.515683423196954        78.2710853091443         5.636322961703482
23.129085692998146        78.21714170128995        5.885117187917865
22.82238455809755         78.24411350521711        5.764572873146895
22.965361465586046        77.95964337588185        5.926063373215231
22.65866033068545         77.98661517980904        5.802128194762741
22.801637238173946        77.70214505047376        5.962365055557732
22.456137179407897        77.71730491000625        5.823743253176805
21.49803089150103         78.56501222669391        4.967848546469476
21.249015445750516        78.78250611334695        4.581456479332372
21                        79                       4.089457728829422
21.249015445750516        78.44917278001363        4.863492393774133
21                        78.66666666666666        4.452680584351366
21                        78.33333333333333        4.698827160509637
21.831364224834367        78.56501222669391        5.1913341920662806
21.915682112417183        78.78250611334695        5.088004622326159
22                        79                       4.938645221020372
21.58234877908385         78.78250611334695        4.893195663385251
21.666666666666664        79                       4.772512948735245
21.333333333333332        79                       4.4894504513383735
22.087576586816166        78.53953454972839        5.331837281368119
22.343788948797968        78.51405687276286        5.459931074190093
22.171894474398982        78.75702843638143        5.2273718272957055
25.24187664857076         78.51794388950984        6.339085038224985
25.120938324285376        78.75897194475492        6.175229763248299
25                        79                       5.989937956301678
24.93669445701054         78.45751897135534        6.300456863746359
24.815756132725156        78.69854702660041        6.141724236421473
24.631512265450315        78.39709405320082        6.256729687248382
24                        79                       5.726557947836381
24.14908946605849         78.69854702660041        5.977780190534389
24.298178932116983        78.39709405320082        6.180578977516351
24.333333333333332        79                       5.8172054151420465
24.482422799391824        78.69854702660041        6.061179279053112
24.666666666666664        79                       5.904998751297127
23.811928942632914        78.73005663245425        5.8469247997231815
23.623857885265828        78.4601132649085         5.937390785783188
23.961018408691405        78.42860365905466        6.063154471490722
25.575209981904095        78.51794388950984        6.4213719466906545
25.787604990952048        78.42563861142159        6.50375843202115
26                        78.33333333333333        6.582971463780871
25.787604990952048        78.75897194475492        6.3135792600895435
26                        78.66666666666666        6.396383855103032
26                        79                       6.158125721428625
25.454271657618712        78.75897194475492        6.253518051829596
25.666666666666664        79                       6.120290213374345
25.33333333333333         79                       6.064227624998659
26                        64                       13.907895576064021
25.727299103777334        64.17271507077704        13.804926619024362
25.454598207554664        64.34543014155409        13.686347813174258
25.727794029125334        63.83741402161191        14.02883482629623
25.455093132902665        64.01012909238895        13.915588213282849
25.455588058250665        63.67482804322382        14.141997755128124
25.454598207554668        64.67876347488742        13.456385443041967
25.727299103777334        64.50604840411037        13.580247467367446
26                        64.33333333333333        13.688499642882421
25.727299103777334        64.8393817374437         13.353728726317426
26                        64.66666666666666        13.467264120307886
26                        65                       13.244189008340307
25.72822313993627         65.17252665616505        13.126368198248189
25.456446279872537        65.34505331233011        12.994912636115059
25.455522243713602        65.01190839360876        13.22556782344982
25.45273759493976         61.67797316616206        15.367171055236039
25.726368797469878        61.50565324974769        15.423859142673773
25.999999999999996        61.33333333333332        15.459439699667847
25.726368797469874        61.838986583081024       15.24936300975934
25.999999999999993        61.66666666666666        15.295449816872095
25.999999999999996        61.99999999999999        15.120307969844374
25.726368797469878        62.17231991641438        15.065108621750058
25.452737594939755        62.34463983282876        14.990298320478143
25.452737594939755        62.01130649949541        15.183747482893056
25.452737594939762        62.677973166162104       14.787127389282427
25.726368797469874        62.50565324974771        14.871063937024534
25.999999999999993        62.33333333333333        14.935389531588825
25.72636879746988         62.838986583081045       14.669261957692987
25.999999999999996        62.66666666666666        14.742713798727474
26                        62.99999999999999        14.542280771260096
25.45558805825067         63.34149470989048        14.363261050689243
25.727794029125334        63.170747354945235       14.461559853589414
25.727794029125334        63.50408068827858        14.247548438706943
26                        63.33333333333333        14.33552123705633
26                        63.66666666666666        14.12405950532427
25.454162826595212        63.00973393802629        14.578148870046633
25.456157552260777        67.3466310226485         11.637225137087196
25.72807877613039         67.17331551132425        11.781839638564538
26                        67                       11.916381556510673
25.72807877613039         67.50664884465758        11.565914214787428
26                        67.33333333333333        11.701521602803956
26                        67.66666666666666        11.489835465137443
25.72766507949971         66.83917314041994        12.001215287821084
25.455743855630097        67.01248865174419        11.857262160280834
25.45533015899942         66.67834628083989        12.0806256754968
25.456446279872537        65.67838664566344        12.764025571163533
25.72822313993627         65.50585998949839        12.899015979771375
26                        65.33333333333333        13.02037163633804
25.72822313993627         65.83919332283172        12.672197810012072
26                        65.66666666666666        12.797088313053342
26                        66                       12.574339038486267
25.455330158999423        66.34501294750655        12.306252020473508
25.727665079499708        66.17250647375327        12.44616079345641
25.727665079499708        66.5058398070866         12.222667916299445
26                        66.33333333333333        12.352979629149157
26                        66.66666666666666        12.133660468490682
25.455888219435977        66.01169979658499        12.534325037633746
23.290524551932496        78.46011326490851        5.839972469912837
23.47859560929958         78.73005663245425        5.741276963796503
23.666666666666664        79                       5.612680591853093
23.145262275966246        78.73005663245425        5.622276940333227
23.33333333333333         79                       5.485451048333433
22.999999999999996        79                       5.344869317277509
22.677122282131304        78.51405687276286        5.573893860838175
22.83856114106565         78.75702843638143        5.476742646029537
22.505227807732318        78.75702843638143        5.367732543607265
22.666666666666664        79                       5.240811899080936
22.333333333333332        79                       5.105403866995188
22.9838234170319          78.48708506883568        5.710785963711811
