# Supplementary material for: Development of three-dimensional forward modeling and observation device for leakage electric field in the process of foundation pit pumping test
Source: PLoS One. 2025 Aug 20;20(8):e0328727. doi: 10.1371/journal.pone.0328727 (PMC12367133; doi:10.1371/journal.pone.0328727)
Supplement: S7 File — This is the data used in Section 4.3.2 “Effect of horizontal position of leakage paths” of the paper. (ZIP) [file pone.0328727.s007.zip › 4.3.2/4.3.2_y=66m.dat]

X                         Y                        V
21.000000000000004        24.000000000000004       1.4188548285214262
21.288675134594808        24.166666666666668       1.4918584824323866
21.577350269189612        24.33333333333333        1.5520553539132038
21.866025403784416        24.499999999999996       1.5994454429639886
21.000000000000004        24.333333333333336       1.436452423985704
21.288675134594808        24.499999999999996       1.5106210772473638
21.57735026918961         24.66666666666666        1.5719829480789915
21                        24.666666666666664       1.4556589772707424
21.288675134594804        24.83333333333333        1.5309926298832686
21                        24.999999999999996       1.4764744883767642
21.275764861627508        23.822981266070254       1.467119197272917
21.55152972325501         23.645962532140505       1.5034577252240073
21.827294584882512        23.468943798210756       1.5278704123742537
21.564439996222312        23.98964793273692        1.5277271193213555
21.840204857849812        23.812629198807166       1.5516699154097022
21.853115130817116        24.15631459940358        1.5755282589395954
21.791799972347157        23.15229823736849        1.5015415217997619
21.756305359811794        22.83565267652623        1.4749048516149639
21.720810747276435        22.519007115683966       1.4479604018198045
22.085709235861415        23.30303531401343        1.5438815857281667
22.050214623326056        22.986389753171167       1.517622128528661
22.014720010790697        22.669744192328903       1.491054891718738
22.34412388684032         23.137126829816108       1.5586475872224004
22.30862927430496         22.820481268973843       1.5324575633978808
22.60253853781922         22.971218345618784       1.5721684168572878
22.69273476547116         23.97321843421281        1.6502538944716372
22.417164978242248        24.148812289475206       1.6349117958276302
22.14159519101333         24.3244061447376         1.6179756453249514
22.404254705274948        23.805126888878792       1.6104930892982838
22.12868491804603         23.980720744141188       1.5938077000481372
22.11577464507873         23.637035343544774       1.5696985952658222
22.13823622319974         24.66061637200951        1.6396626070590439
22.41380601042865         24.485022516747115       1.6569652447842351
22.68937579765757         24.309428661484716       1.6726738306511977
22.41044704261506         24.82123274401902        1.6788765033735231
22.68601682984397         24.645638888756626       1.6949515764630538
22.682657862030382        24.98184911602854        1.7170871319073717
22.37418929605763         23.47112685934745        1.58475898972184
22.632603947036536        23.305218375150126       1.5985742123184
22.662669356253847        23.63921840468147        1.624602704856572
21                        28.000000000000004       1.651176999601035
21.288675134594808        28.16666666666668        1.7351107272192978
21.577350269189612        28.333333333333346       1.8047517519960383
21.866025403784416        28.500000000000018       1.860100073931257
21                        28.333333333333336       1.6710989843275021
21.288675134594804        28.500000000000007       1.7546165376774292
21.57735026918961         28.66666666666668        1.8238413881856672
21                        28.666666666666668       1.6900435066165465
21.288675134594804        28.833333333333336       1.7731448856981373
21                        29                       1.7080105664681675
21                        32                       1.9208609124678222
21.288675134594808        32.16666666666668        2.015424070229213
21.577350269189612        32.33333333333336        2.0963760907139166
21.866025403784416        32.500000000000036       2.163716973921989
21                        32.33333333333333        1.9387539598183554
21.288675134594804        32.500000000000014       2.0409930867739376
21.57735026918961         32.666666666666686       2.129621076452666
20.999999999999996        32.66666666666666        1.9627753635297758
21.2886751345948          32.833333333333336       2.0726904596794387
20.999999999999996        32.99999999999999        1.992925123601973
21                        29.999999999999996       1.7858697769353098
21.288675134594808        30.166666666666657       1.8696436373452432
21.577350269189612        30.333333333333314       1.942717563484236
21.866025403784416        30.499999999999975       2.0050915553525654
21.000000000000004        30.333333333333332       1.8027208053558532
21.288675134594808        30.49999999999999        1.8897257931364317
21.577350269189612        30.666666666666647       1.966030846646181
21.000000000000004        30.666666666666664       1.8226075036504834
21.288675134594808        30.83333333333332        1.9128436188017077
21.000000000000004        31                       1.8455298718194226
21.288675134594808        31.16666666666668        1.9368914169658193
21.577350269189612        31.333333333333357       2.0160824691369688
21.866025403784416        31.50000000000004        2.083103028332594
21.000000000000004        31.333333333333336       1.8660297126219072
21.288675134594808        31.500000000000014       1.9600556423829338
21.57735026918961         31.666666666666693       2.041911079168546
21                        31.666666666666664       1.8911400595047805
21.288675134594804        31.833333333333343       1.987830373880326
21.866025403784416        31.83333333333337        2.1093616097344605
21.866025403784416        32.1666666666667         2.136232924930888
21.577350269189612        32.00000000000002        2.0688372180439516
21.866025403784416        30.83333333333333        2.030187112058792
21.866025403784416        31.166666666666686       2.0561909363855237
21.577350269189612        31.000000000000004       1.9906025240814889
24.442301424593115        23.242875908213932       1.7532533628000593
24.31341300875438         23.006727994641288       1.725835803410759
24.184524592915643        22.770580081068644       1.6981690836480297
24.055636177076906        22.534432167496004       1.670253203511871
24.670153882715773        22.997176878031052       1.7539041176710715
24.541265466877036        22.761028964458408       1.7264899555935798
24.4123770510383          22.524881050885764       1.6988266331427142
24.89800634083843         22.75147784784817        1.7539314918530464
24.76911792499969         22.515329934275528       1.7265207270873908
25.125858798961087        22.50577881766529        1.7533354853457621
22.70236197888401         31.98086240563291        2.24049306980521
22.42358312051748         32.15390827042195        2.218546861537156
22.14480426215095         32.326954135211          2.1929548295760455
22.42358312051748         31.820574937088622       2.189563292327936
22.14480426215095         31.99362080187766        2.16472102047583
22.14480426215095         31.66028746854433        2.137099945170453
21.288675134594808        29.16666666666667        1.7976566788118835
21.577350269189612        29.333333333333343       1.8721006526205497
21.866025403784416        29.500000000000014       1.931342487894333
21                        29.333333333333336       1.7275059385879297
21.288675134594804        29.500000000000007       1.8192102265756716
21.57735026918961         29.66666666666667        1.8957123760283083
21                        29.666666666666664       1.7534590087437176
21.288675134594804        29.833333333333336       1.84722147237543
21.866025403784416        29.833333333333336       1.955355426293815
21.866025403784416        30.166666666666654       1.9799384487798741
21.577350269189612        29.999999999999993       1.9189299277130392
21.866025403784416        28.83333333333335        1.8831102859331916
21.866025403784416        29.166666666666682       1.9068577572542167
21.577350269189612        29.000000000000007       1.847602390743591
22.697679910158982        29.977384556049174       2.0739910835958013
22.42046174136746         30.151589704032776       2.053747505068315
22.14324357257594         30.325794852016372       2.030780995653959
22.42046174136746         29.81825637069946        2.027821352188787
22.143243572575937        29.99246151868305        2.0052413659279047
22.14324357257594         29.659128185349736       1.9802718202884264
22.701616184035995        28.979843476711633       1.9981409729787962
22.423085923952137        29.15322898447443        1.9781325557751694
22.144555663868275        29.32661449223722        1.955866394080274
22.423085923952137        28.819895651141096       1.9536064681228626
22.144555663868275        28.99328115890389        1.9313609849341737
22.144555663868275        28.659947825570555       1.9075928351071085
22.421773832659795        29.48574267758694        2.0028050128285404
22.700304092743657        29.312357169824146       2.0230804608774418
22.698992001451316        29.64487086293666        2.0483638310831287
20.999999999999996        71                       9.370920475509688
21.288675134594804        71.16666666666664        9.794386495073788
21.57735026918961         71.33333333333329        10.094702294518727
21.866025403784416        71.49999999999993        10.271867873844231
21                        71.33333333333333        9.237793052454043
21.288675134594804        71.49999999999997        9.648324238199983
21.57735026918961         71.6666666666666         9.9357052038266
20.999999999999996        71.66666666666666        9.102676281914627
21.2886751345948          71.83333333333329        9.5002726338423
20.999999999999996        71.99999999999999        8.965570163891334
21.288675134594804        72.16666666666664        9.391576545446753
21.57735026918961         72.3333333333333         9.678373874786807
21.866025403784416        72.49999999999996        9.825962151911561
21                        72.33333333333333        8.841876275292215
21.288675134594804        72.49999999999997        9.248251327285361
21.57735026918961         72.66666666666663        9.515417327063197
21                        72.66666666666666        8.722878799520547
21.288675134594804        72.83333333333331        9.109622521951419
21                        73                       8.608577736575993
21.866025403784416        71.83333333333327        10.128381844326622
21.866025403784416        72.16666666666661        9.979746603682376
21.57735026918961         71.99999999999994        9.80961414487002
22.574628893016158        76.72942862922116        8.287224481831995
22.327634143813732        76.62366316334072        8.226648847111848
22.08063939461131         76.51789769746027        8.152970099085396
21.833644645408885        76.41213223157983        8.06618823775297
22.60238376051727         76.47032735998664        8.415603520282165
22.355389011314845        76.36456189410619        8.355047465646432
22.10839426211242         76.25879642822575        8.281388297704728
22.630138628018383        76.2112260907521         8.54353330740695
22.383143878815957        76.10546062487167        8.482996832855854
22.657893495519495        75.95212482151759        8.671013843206348
22.866467467179106        76.67071987236304        8.43042143150308
22.89422233468022         76.41161860312852        8.55743114866641
22.92197720218133         76.152517333894          8.68399161450441
23.15830604134205         76.61201111550493        8.561543016008287
23.186060908843164        76.35290984627039        8.687183411884833
23.450144615505           76.5533023586468         8.680589235347563
22.6611143568661          75.62904229732526        8.817339998083273
22.664335218212706        75.30595977313293        8.964029364149843
22.667556079559315        74.9828772489406         9.11108194140584
22.9337178854744          75.81234667354892        8.84077335978211
22.936938746821006        75.48926414935659        8.987473986230121
22.940159608167612        75.16618162516426        9.134537823867667
23.209542275429307        75.67256852558025        8.999598263305524
23.212763136775912        75.34948600138792        9.146673361324623
23.48536666538421         75.53279037761158        9.147488553776595
23.197801592136237        76.01273918592533        8.843045456482006
23.47362598209114         75.87296103795666        8.991164685407284
23.46188529879807         76.21313169830172        8.835531579264266
21.55576309693926         76.27475482105322        7.928812356026171
21.27788154846963         76.13737741052661        7.720243676715851
21                        76                       7.440482199822067
21.829628458574703        76.09833828842375        8.199120277063672
21.551746910105074        75.96096087789715        8.061060185851153
21.273865361635444        75.82358346737053        7.851807297055276
21.825612271740514        75.78454434526768        8.331278500677403
21.547730723270885        75.64716693474105        8.192534199979383
21.82159608490633         75.47075040211159        8.462662908594607
22.104378075278238        75.94500248506966        8.416406674642385
22.10036188844405         75.63120854191358        8.550651235883347
22.379127691981772        75.79166668171558        8.620101547420632
22.382348553328377        75.46858415752325        8.765498170066277
22.103582749790654        75.30812601772125        8.69511832629777
22.385569414674983        75.14550163333092        8.91125800390157
21.547730723270888        75.31383360140774        8.315440465589127
21.273865361635444        75.4902501340372         7.958515467700373
21                        75.66666666666666        7.530992275502679
21.273865361635444        75.15691680070387        8.089573665492072
21                        75.33333333333333        7.64585237832962
21                        75                       7.785062508302997
21.83552360057588         74.48442410484778        8.89431494181724
21.557015733717254        74.65628273656519        8.588151004601508
21.278507866858625        74.82814136828259        8.218400193430096
21.557015733717254        74.32294940323186        8.723983311518435
21.278507866858625        74.49480803494926        8.348721872826227
21                        74.66666666666666        7.909873560178443
21.278507866858625        74.16147470161593        8.474772769430135
21                        74.33333333333333        8.03041382926167
21                        74                       8.146683315552561
21.55237322849407         74.98505816898646        8.450555828730568
21.830881095352694        74.81319953726904        8.747951118013436
21.82623859012951         75.14197496969031        8.60406710693919
22.39021191989817         74.81672620090966        9.061483280221486
22.108225255013842        74.97935058529998        8.840933063630104
22.112867760237023        74.65057515287872        8.98922761369199
22.707184831797672        71.99040268548428        10.523726584160697
22.426798355793256        72.16026845698951        10.313229462782438
22.146411879788836        72.33013422849473        10.080641318699357
22.426798355793256        71.82693512365617        10.466752996195932
22.146411879788836        71.99680089516139        10.234295311291483
22.146411879788836        71.66346756182804        10.382800092757037
21                        68                       10.23392758262124
21.288675134594808        68.16666666666667        10.796222804387924
21.577350269189612        68.33333333333334        11.181822859183978
21.866025403784416        68.50000000000001        11.390727747009352
21                        68.33333333333334        10.192420432981285
21.288675134594804        68.5                     10.73276111700858
21.57735026918961         68.66666666666667        11.09640663406525
20.999999999999996        68.66666666666667        10.144789767323815
21.2886751345948          68.83333333333334        10.663175913611724
20.999999999999996        69                       10.09103558564883
21.288675134594804        69.16666666666667        10.53243242079143
21.57735026918961         69.33333333333333        10.864271070137107
21.866025403784416        69.5                     11.0865515336857
20.999999999999996        69.33333333333334        9.961591897455893
21.2886751345948          69.5                     10.413935821782923
21.57735026918961         69.66666666666666        10.756721560312922
20.999999999999993        69.66666666666666        9.826365088862286
21.2886751345948          69.83333333333331        10.289656102373694
20.999999999999993        69.99999999999999        9.68535515986779
21.866025403784416        68.83333333333334        11.305496099359676
21.866025403784416        69.16666666666667        11.204104028251772
21.57735026918961         69                       10.98841906383032
22.695603341768617        68.98527419149258        11.745503104848792
22.41907736244055         69.15684946099506        11.556976509340435
22.142551383112483        69.32842473049752        11.33732598561933
22.41907736244055         68.82351612766172        11.662352628554341
22.142551383112483        68.9950913971642         11.44879029250932
22.142551383112483        68.66175806383086        11.544094175941142
21.2886751345948          70.16666666666666        10.164051591627523
21.57735026918961         70.33333333333331        10.505387994284604
21.866025403784416        70.49999999999997        10.70936436783915
20.999999999999993        70.33333333333333        9.605380497136814
21.288675134594804        70.49999999999999        10.058891389477958
21.57735026918961         70.66666666666664        10.375042252716565
20.999999999999993        70.66666666666666        9.500568935683965
21.2886751345948          70.83333333333331        9.928894288606633
21.866025403784416        70.83333333333329        10.56671409336211
21.866025403784416        71.1666666666666         10.420881928697119
21.57735026918961         70.99999999999997        10.236463218711512
21.866025403784416        69.83333333333333        10.965960392763694
21.866025403784416        70.16666666666664        10.840231337481548
21.57735026918961         69.99999999999999        10.633623734478833
22.69607204186485         69.98753344499346        11.38990042351314
22.419389829171372        70.15835562999564        11.188987621623827
22.142707616477892        70.3291778149978         10.962142269732421
22.419389829171372        69.82502229666231        11.320104791481107
22.142707616477892        69.99584448166448        11.093134339482402
22.142707616477892        69.66251114833115        11.218988494871962
22.419233595805963        69.49093587882868        11.44285232456439
22.695759575134026        69.3193606093262         11.635592226044121
22.695915808499436        69.65344702715983        11.517057998932275
21.551529723255012        23.312629198807173       1.4816581696957494
21.275764861627508        23.48964793273692        1.4454721413221967
21.000000000000004        23.666666666666664       1.3973602721481324
21.275764861627508        23.156314599403586       1.4245216477064364
21.000000000000004        23.333333333333332       1.376562278109799
21.000000000000004        23                       1.3564608464065369
21.480540498184293        22.679338077122644       1.4270069110828747
21.24027024909215         22.839669038561322       1.396507059278526
21.48054049818429         22.346004743789308       1.4046861976157652
21.240270249092145        22.506335705227986       1.3746663509238526
21                        22.66666666666666        1.335100143164299
21.24027024909214         22.173002371894647       1.3486691742472652
20.999999999999996        22.333333333333325       1.3095829716001477
20.999999999999996        21.99999999999999        1.2799093317141932
21.51603511071965         22.99598363796491        1.4544864301945484
21.638757998018335        21.714724500673356       1.3666989393394404
21.666108914437704        21.98281870567689        1.396715415998798
21.69345983085707         22.250912910680427       1.4238025701589934
21.42583866534556         21.809816333782233       1.3490515839726709
21.453189581764924        22.07791053878577        1.3783335520438549
21.212919332672776        21.90490816689111        1.3201217147642552
21.9322020528191          21.77626513922104        1.409457029626651
22.225646107619866        21.837805777768722       1.4483230962541658
22.519090162420632        21.89934641631641        1.4832971392218735
21.959552969238466        22.044359344224574       1.4366612197042392
22.25299702403923         22.105899982772257       1.4727149997500952
21.98690388565783         22.31245354922811        1.460936087282665
22.280813149172097        22.463190625873054       1.5031344808382325
22.546906287553494        22.256637059417198       1.514017296962297
22.574722412686356        22.61392770251799        1.5436410561740643
23.29314703654944         22.512689505262312       1.6029232847364105
23.06294420363937         22.665532452047803       1.593301116858543
22.832741370729295        22.818375398833293       1.5830494942322237
23.035128078506503        22.30824180894701        1.5642747808508561
22.80492524559643         22.4610847557325         1.5542726458866305
22.777109120463567        22.10379411263171        1.5243993990125475
23.37687640636681         22.264307876055035       1.5918513171487476
23.118857448323872        22.05986017973973        1.5528012790257881
22.860838490280937        21.85541248342443        1.51252436295013
23.46060577618418         22.015926246847755       1.5801890367881022
23.202586818141242        21.81147855053245        1.5407374644276821
23.54433514600155         21.767544617640475       1.5679364436545857
23.547310083391928        22.519937059340208       1.6258656784398828
23.631039453209297        22.271555430132928       1.6146653726875597
23.714768823026667        22.023173800925647       1.6028747541623103
23.801473130234417        22.527184613418108       1.648308984698314
23.885202500051786        22.278802984210827       1.636980340781387
24.45969062758135         21.731719779511224       1.6404610241078805
24.32500581074654         21.99929057550615        1.651552399076429
24.19032099391172         22.266861371501076       1.661483125544333
24.15457213372142         21.743661392220975       1.6169686576473794
24.019887316886603        22.0112321882159         1.6275548234645107
23.849453639861487        21.755603004930723       1.5927937974962623
24.68174668470793         21.989739458895915       1.6791325066967548
24.90380274183451         22.247759138280603       1.7167573271094467
24.54706186787311         22.25731025489084        1.6895598941700147
21.42583866534556         21.476483000448905       1.3052908888799677
21.212919332672776        21.571574833557783       1.2823146973305681
20.999999999999996        21.666666666666657       1.2480559919395222
21.21291933267278         21.238241500224454       1.2211686585301784
21                        21.33333333333333        1.1928636307981488
21                        21                       1.1143322482904061
21.75917199867889         21.476483000448905       1.358915759479974
21.54625266600611         21.238241500224454       1.2933909267952093
21.333333333333332        21                       1.2051519142205718
21.879585999339447        21.238241500224454       1.3411228593939815
21.666666666666664        21                       1.2714812444842578
22                        21                       1.3133202390813516
22.052616053479653        21.538023638996588       1.4011838974695061
22.17303005414021         21.299782138772137       1.3829010450858346
22.34606010828042         21.59956427754427        1.4395600117993417
25.29771314672674         21.644516522324757       1.6965107561452206
25.24042836413819         21.931603954104936       1.7171252532337715
25.183143581549636        22.218691385885116       1.7360668296340813
25.01837230701161         21.67358427472025        1.678185022290723
24.96108752442306         21.960671706500424       1.6983076350442887
24.739031467296478        21.702652027115736       1.6595017782783132
22.144504860077546        32.660456102311          2.2218646026194486
22.423283718444075        32.487410237521956       2.247618010150434
22.702062576810604        32.31436437273291        2.2697255939883068
22.422984316370673        32.82091220462196        2.2773753430612964
22.701763174737202        32.64786633983292        2.2996443024690993
22.7014637726638          32.98136830693293        2.330249195247587
21.288675134594804        33.166666666666664       2.0926069613569718
21.57735026918961         33.33333333333333        2.178956156849065
21.866025403784416        33.5                     2.25197271007842
21                        33.33333333333333        2.0138579407546096
21.288675134594804        33.49999999999999        2.117200666429705
21.57735026918961         33.666666666666664       2.207210749841951
20.999999999999996        33.66666666666666        2.0394211547530787
21.2886751345948          33.83333333333333        2.1464247683483273
20.999999999999996        33.99999999999999        2.069614765597715
21.866025403784416        32.83333333333336        2.193406020860123
21.866025403784416        33.16666666666668        2.222824599578933
21.57735026918961         33.000000000000014       2.154423850760528
22.422984316370673        33.15424553795529        2.3073046407163247
22.144504860077546        33.327122768977645       2.2812124789932318
22.144504860077543        32.993789435644324       2.2516737749160853
22.145397695523208        33.660938333907254       2.311873239006224
22.423877151816335        33.4880611028849         2.3383085673758814
22.70235660810946         33.31518387186254        2.3615962885539297
22.424769987262003        33.82187666781451        2.3698919155801477
22.70324944355513         33.64899943679215        2.3935228034047045
22.704142279000795        33.98281500172176        2.426028739799913
21.288675134594804        34.16666666666666        2.1755065380407563
21.57735026918961         34.33333333333333        2.2668462064485335
21.866025403784416        34.49999999999999        2.34363377082127
21                        34.33333333333333        2.0953027028055673
21.288675134594804        34.5                     2.2027217061690734
21.577350269189612        34.66666666666666        2.295588605497426
21                        34.66666666666667        2.1216600874702944
21.288675134594808        34.83333333333333        2.23060632175432
21.000000000000004        35.00000000000001        2.148686919591674
21.866025403784416        33.83333333333333        2.281753373384857
21.866025403784416        34.16666666666666        2.312307060299122
21.57735026918961         33.99999999999999        2.2366419663413004
22.424769987262003        34.155210001147836       2.4018758458631373
22.145397695523208        34.32760500057391        2.374410856203534
22.145397695523208        33.99427166724058        2.3427555358009933
20.999999999999996        35.99999999999999        2.250349939854599
21.288675134594804        36.16666666666666        2.3646998203742973
21.57735026918961         36.33333333333332        2.4638906462653933
21.866025403784416        36.499999999999986       2.5479224175278876
21                        36.33333333333333        2.2754480356716345
21.288675134594804        36.499999999999986       2.3949719081134817
21.57735026918961         36.66666666666665        2.4993367259265047
20.999999999999996        36.66666666666666        2.3037582062031543
21.2886751345948          36.83333333333332        2.428456070566818
20.999999999999996        36.99999999999999        2.3352804514489383
21.288675134594808        35.16666666666668        2.272499033767801
21.577350269189612        35.33333333333335        2.370044503886602
21.866025403784416        35.50000000000002        2.4413233299479113
21                        35.333333333333336       2.179263120897295
21.288675134594804        35.5                     2.3045750756437045
21.57735026918961         35.66666666666667        2.4036203863325665
21                        35.666666666666664       2.213150794318159
21.2886751345948          35.83333333333333        2.339962589634907
21.866025403784416        35.83333333333334        2.477263318345801
21.866025403784416        36.166666666666664       2.512796347539237
21.57735026918961         36                       2.4339589959014565
21.866025403784416        34.833333333333336       2.376731339291063
21.866025403784416        35.16666666666668        2.409294525666647
21.577350269189612        35                       2.333083745739174
22.702511358579336        35.982695935616455       2.6349318106500506
22.42368270698103         36.1551306237443         2.6094085458224945
22.144854055382723        36.32756531187214        2.5804054147818287
22.42368270698103         35.82179729041098        2.573513405363769
22.144854055382723        35.99423197853882        2.5448948095581696
22.144854055382723        35.6608986452055         2.5089772451297785
22.70352719971509         34.98186982142663        2.5269588110822343
22.424359934404865        35.15457988095109        2.5028954933317413
22.14519266909464         35.32728994047555        2.4743503329536702
22.424359934404865        34.82124654761775        2.468066323459051
22.14519266909464         34.99395660714221        2.440921345876777
22.14519266909464         34.660623273808866       2.4069579767053413
22.424021320692948        35.48818858568103        2.5377971792878227
22.703188586003172        35.31547852615657        2.5621352708185663
22.702849972291254        35.64908723088651        2.598126270674431
22.424564960833433        34.48822827438279        2.4346454682195913
22.703937252572224        34.31583327495672        2.459020864010958
22.703732226143657        34.64885154819167        2.4926642211051764
23.539026919892027        34.48575442860914        2.5888462169144653
23.26052701316638         34.65112622621497        2.5701597728746304
22.982027106440736        34.8164980238208         2.54953063759722
23.26073203959495         34.318107952980014       2.535445954190851
22.982232132869306        34.48347975058584        2.5150264332667738
22.982437159297874        34.15046147735089        2.4811734618193335
21                        38.00000000000001        2.4190865311388117
21.288675134594808        38.166666666666686       2.577483245455622
21.577350269189612        38.33333333333337        2.697413278124528
21.866025403784416        38.50000000000005        2.778876629145419
21                        38.33333333333334        2.4654844629198984
21.288675134594804        38.50000000000002        2.617711369673111
21.57735026918961         38.6666666666667         2.7314715947788644
21                        38.66666666666667        2.5140837497689095
21.288675134594804        38.83333333333335        2.660140848959302
21                        39                       2.5648843916867343
21.288675134594808        39.166666666666664       2.6965024486204676
21.577350269189612        39.33333333333332        2.810869034757693
21.866025403784416        39.49999999999998        2.9079841500980788
21                        39.333333333333336       2.591132829923002
21.288675134594804        39.49999999999999        2.728423111076311
21.57735026918961         39.66666666666665        2.848461921433224
21                        39.666666666666664       2.620769685495441
21.288675134594804        39.83333333333332        2.7637321908684376
21                        40                       2.6537949584038305
21.866025403784416        38.833333333333364       2.821527651074766
21.866025403784416        39.16666666666667        2.864563491392097
21.577350269189612        39.000000000000014       2.770977905574231
21                        46.000000000000014       3.5842378840182127
21.288675134594808        46.166666666666686       3.7934971660707855
21.577350269189612        46.33333333333336        3.9727848925806932
21.866025403784416        46.50000000000002        4.122101063547384
21.000000000000004        46.33333333333334        3.6384377746613965
21.288675134594808        46.500000000000014       3.8563195488764945
21.577350269189612        46.666666666666686       4.044229767548485
21.000000000000004        46.66666666666667        3.6975390406633797
21.288675134594808        46.83333333333334        3.9240433070406704
21.000000000000004        47.00000000000001        3.761541682024385
21                        41                       2.790452167368476
21.288675134594808        41.16666666666667        2.9463570734178877
21.577350269189612        41.33333333333334        3.080960987565007
21.866025403784416        41.50000000000001        3.1942639098099446
21                        41.333333333333336       2.8406561505923342
21.288675134594804        41.5                     2.9972299582022917
21.57735026918961         41.66666666666667        3.132502773909846
21                        41.66666666666667        2.8959953972063945
21.288675134594804        41.833333333333336       3.053238106376898
21                        42                       2.956469907211323
21.288675134594808        40.16666666666667        2.818763419470744
21.577350269189612        40.33333333333334        2.948754187094032
21.866025403784416        40.50000000000001        3.0437672612740285
21                        40.333333333333336       2.6970919523388512
21.288675134594804        40.5                     2.8596426802275774
21.57735026918961         40.66666666666667        2.987215714672789
21                        40.66666666666667        2.742644355327141
21.288675134594804        40.833333333333336       2.9027773500375678
21.866025403784416        40.83333333333334        3.092690299395637
21.866025403784416        41.16666666666667        3.1428558489077565
21.577350269189612        41.00000000000001        3.0334670954238083
21.866025403784416        39.83333333333332        2.952279854051754
21.866025403784416        40.166666666666664       2.9975408911104777
21.577350269189612        40                       2.898125387711326
22.700235244639316        39.984209500688166       3.143954502304204
22.422165297687684        40.15613966712545        3.115817584321472
22.144095350736052        40.32806983356273        3.0824218373113026
22.422165297687684        39.82280633379211        3.0687446454834664
22.14409535073605         39.994736500229386       3.035772182810636
22.144095350736052        39.661403166896044       2.9900878614145734
21                        43.00000000000001        3.0587521182397723
21.288675134594808        43.166666666666686       3.2539572443652762
21.577350269189612        43.33333333333336        3.409068419085805
21.866025403784416        43.50000000000003        3.5240856424011366
21                        43.33333333333334        3.1107737459870455
21.288675134594804        43.500000000000014       3.3041144201075636
21.57735026918961         43.666666666666686       3.457361142822996
21                        43.66666666666667        3.1660305035744787
21.288675134594804        43.83333333333334        3.3575067256900106
21                        44.00000000000001        3.2245223910025174
21.288675134594808        42.16666666666666        3.10506741828204
21.577350269189612        42.33333333333331        3.235817153545182
21.866025403784416        42.499999999999964       3.3487191130006377
21                        42.33333333333334        2.984311652675022
21.288675134594804        42.49999999999999        3.1423806702163435
21.57735026918961         42.66666666666664        3.282601911949979
21                        42.66666666666667        3.0184057230174686
21.288675134594804        42.83333333333333        3.1859462470293947
21.866025403784416        42.83333333333332        3.407076977661043
21.866025403784416        43.16666666666667        3.465532487461209
21.577350269189612        43                       3.3457863429479557
21.866025403784416        41.83333333333333        3.2449438764344345
21.866025403784416        42.16666666666664        3.2964289441646284
21.577350269189612        41.99999999999999        3.183757413174662
21.288675134594808        44.16666666666666        3.4141729196892445
21.577350269189612        44.33333333333331        3.574798747072988
21.866025403784416        44.49999999999996        3.7063998731536363
21.000000000000004        44.33333333333334        3.2872477981916393
21.288675134594808        44.49999999999999        3.4755972827313695
21.577350269189612        44.66666666666664        3.634922065968338
21.000000000000004        44.66666666666668        3.351906479793748
21.288675134594808        44.83333333333333        3.5389549201868142
21.000000000000004        45.000000000000014       3.4184984358079546
21.866025403784416        43.83333333333334        3.5828806094090746
21.866025403784416        44.16666666666664        3.6436520196599447
21.577350269189612        44                       3.5150917233265258
21.288675134594808        45.166666666666664       3.611428714551258
21.577350269189612        45.333333333333314       3.7739074839806492
21.866025403784416        45.49999999999996        3.9059347440970185
21.000000000000004        45.33333333333335        3.466371111850399
21.288675134594808        45.49999999999999        3.664054057628473
21.57735026918961         45.66666666666664        3.831285494093412
21                        45.666666666666686       3.521617594586707
21.288675134594804        45.83333333333333        3.7240532074001065
21.866025403784416        45.833333333333314       3.9748758263216386
21.866025403784416        46.16666666666667        4.046931266138574
21.577350269189612        46                       3.9004780145411724
21.866025403784416        44.83333333333329        3.7721519417807636
21.866025403784416        45.16666666666663        3.8386635654284094
21.577350269189612        44.99999999999997        3.704034997464124
22.70058477956616         42.97817827847549        3.629182651360232
22.422398320972246        43.152118852317          3.599141220422165
22.14421186237833         43.326059426158515       3.5641088841024295
22.422398320972246        42.818785518983645       3.5405139790541433
22.14421186237833         42.992726092825166       3.5055186859483993
22.14421186237833         42.65939275949181        3.4470261329342415
23.536755966964648        26.471169444889004       1.9021651509558168
23.25572711997177         26.644627556487432       1.8874892882797918
22.974698272978888        26.818085668085857       1.8716078098749906
22.693669425986005        26.99154377968428        1.8545207157415804
23.256428303400327        26.308025116893532       1.8638548973325848
22.975399456407445        26.481483228491957       1.848192274710123
22.694370609414563        26.654941340090378       1.8313240363590513
22.976100639836005        26.144880788898057       1.8249896596520272
22.695071792843123        26.318338900496478       1.8083402770831283
22.695772976271684        25.981736460902578       1.7855694379137554
21                        26.999999999999996       1.5983002722675204
21.288675134594808        27.16666666666665        1.6717947694391477
21.577350269189612        27.3333333333333         1.7362351762886763
21.866025403784416        27.499999999999954       1.7916214928158298
21                        27.333333333333336       1.6157295357051897
21.288675134594804        27.499999999999986       1.6902814842680498
21.57735026918961         27.666666666666636       1.7557793425086445
21                        27.666666666666668       1.6333551114830278
21.288675134594804        27.833333333333318       1.7089645114370093
21.866025403784416        27.833333333333307       1.8144495314034166
21.866025403784416        28.166666666666664       1.8372757251085774
21.577350269189612        27.999999999999993       1.7802664696934711
21                        25.999999999999993       1.5289995371697593
21.288675134594808        26.16666666666666        1.6069950519087468
21.577350269189612        26.33333333333332        1.6725356503980382
21.866025403784416        26.49999999999999        1.7256213326377452
21                        26.33333333333333        1.5492953354111383
21.288675134594804        26.499999999999993       1.6302634150154243
21.57735026918961         26.666666666666657       1.6987765783699587
21                        26.666666666666664       1.572395580443725
21.288675134594804        26.833333333333325       1.6563362249132543
21.866025403784416        26.83333333333331        1.748053879648031
21.866025403784416        27.16666666666663        1.7700539330406888
21.577350269189612        26.99999999999998        1.7177221241380765
22.417788085252145        27.161029186456172       1.8361390802559854
22.14190674451828         27.33051459322806        1.815172672614087
22.417788085252145        26.82769585312285        1.8131393403125973
22.14190674451828         26.997181259894738       1.792889022754906
22.14190674451828         26.663847926561417       1.7701728792779852
22.14260792794684         26.32724548696752        1.7478698129484953
22.419190452109262        26.154490973935047       1.76785251470724
22.418489268680702        26.49109341352895        1.790389467456588
21.288675134594808        25.166666666666664       1.5490498132238573
21.577350269189612        25.33333333333333        1.6111016949857162
21.866025403784416        25.499999999999993       1.6626301336621747
21                        25.333333333333332       1.4933548784397264
21.288675134594804        25.499999999999993       1.5671727153414394
21.57735026918961         25.666666666666657       1.6304671091579184
21                        25.666666666666664       1.5108632280372805
21.288675134594804        25.833333333333325       1.5859235769937245
21.866025403784416        25.833333333333325       1.6833190965686078
21.866025403784416        26.166666666666657       1.704316162893761
21.577350269189612        25.999999999999993       1.6513473280685906
21.866025403784416        24.83333333333333        1.620325075160133
21.866025403784416        25.166666666666657       1.6413866387261575
21.577350269189612        24.999999999999996       1.5914513558474412
22.419190452109262        25.82115764060172        1.7458514272809929
22.142607927946838        25.993912153634188       1.7262166843635467
22.14260792794684         25.660578820300856       1.7048716591970958
22.41044704261506         25.154566077352357       1.7008539781732344
22.13823622319974         25.32728303867617        1.6827016454247798
22.138236223199737        24.993949705342843       1.6610911605569993
22.414818747362162        25.487861858977038       1.723328836968851
22.687029566777483        25.315144897653216       1.7398668357263447
22.691401271524583        25.648440679277897       1.7626942710618434
22.978398126794445        23.784863915656892       1.6644370349510713
22.94833271757713         23.45086388612555        1.6385759771414274
22.918267308359816        23.116863856594208       1.6123376164086212
23.26406148811773         23.596509397100974       1.6776150028068
23.233996078900415        23.262509367569628       1.6515440768025775
23.549724849441013        23.40815487854505        1.689787798039101
23.378672974179963        22.811177963023226       1.6322468343766874
23.632836021022452        22.818425517101122       1.6550415761728476
23.88699906786494         22.82567307117902        1.6773372305241052
23.464198911810488        23.109666420784137       1.6612016721442695
23.718361958652977        23.116913974862037       1.683848762033256
23.14847014126989         22.964020909808717       1.6226069527669909
24.144775899542417        23.297968898324307       1.7327459945708976
23.847250374491715        23.35306188843468        1.7115908063172633
24.01588748370368         23.061820984751662       1.7051661927342578
24.41112164205703         23.507048703362994       1.7694974631396907
24.37994185952094         23.771221498512055       1.7856500658243994
24.34876207698486         24.035394293661113       1.8017111708545739
24.113596117006324        23.562141693473365       1.7488182805325971
24.08241633447024         23.826314488622426       1.7647990688397623
23.816070591955626        23.61723468358374        1.7274912779013363
23.524367647141666        24.444538299892685       1.7595370842290816
23.24379771877124         24.623641905271302       1.7464258268508606
22.963227790400808        24.80274551064992        1.7322758427436238
23.24715668658483         24.287431677999393       1.7237023464422478
22.966586758214405        24.46653528337801        1.7098463248170477
22.969945726027994        24.130325056106102       1.6872746165231551
23.25560908735128         23.941970537550183       1.7007166733250787
23.54127244867456         23.75361601899426        1.7131535575032415
23.532820047908114        24.09907715944347        1.7364033195664943
24.073963933703794        24.17177562907164        1.7883339211238605
23.79916579042273         24.30815696448216        1.7742758922486592
23.807618191189178        23.962695824032952       1.7509415837753721
23.51324972764649         25.462979229887214       1.8290109900351552
23.24075747718822         25.635898306892337       1.8155952559533333
22.96826522672995         25.808817383897455       1.8011147385795705
23.23638577244112         25.302602525267655       1.7922627582318857
22.963893521982854        25.475521602272778       1.7780109062929461
22.95952181723575         25.142225820648093       1.75495480552268
23.24009174560618         24.96312221526948        1.7693227220456496
23.520661673976605        24.784018609890857       1.7826519118396869
23.516955700811547        25.123498919889034       1.8058098804417113
23.248592890294276        25.971961711892934       1.8396204273599828
23.52108514075254         25.799042634887808       1.8531864117759975
23.528920553858594        26.135106039888406       1.877571132082959
23.812525537613052        26.31748447524598        1.9167274500113278
23.804690124506998        25.981421070245382       1.8920101478485947
23.796854711400943        25.64535766524478        1.867502144251758
24.088295108261452        26.163799505602952       1.9304953561507456
24.080459695155398        25.82773610060235        1.9056547706981095
24.364064678909855        26.010114535959925       1.943468869374181
22.701096452779854        27.987413958873248       1.925507070954153
22.422739436448044        28.158275972582175       1.9061152290558971
22.14438242011623         28.329137986291094       1.8843128967149685
22.422739436448044        27.824942639248817       1.8824005823730254
22.14438242011623         27.995804652957737       1.8610433989621653
22.14438242011623         27.662471319624384       1.8377720563269362
22.42291268020009         28.48908581186163        1.9296784518742316
22.701269696531902        28.318223798152708       1.9493535781985156
22.701442940283947        28.64903363743217        1.9735648788733413
22.42026376085009         27.49298591285249        1.8591420228038003
22.696145101583955        27.3235005060806         1.8779272171241388
22.698620777181905        27.655457232476923       1.9015893355282742
23.534108720958894        27.492451143257966       1.9757434796885054
23.256437964899217        27.657438748463065       1.9602277192760122
22.978767208839535        27.822426353668156       1.9434822496978392
23.253962289301267        27.32548202206674        1.9358537051839018
22.976291533241586        27.490469627271832       1.9193363749388446
22.973815857643636        27.158512900875508       1.8954461172016486
23.25484470463652         26.985054789277086       1.9115271991663294
23.535873551629393        26.811596677678658       1.926402665402123
23.534991136294146        27.152023910468312       1.9509287749797415
23.540209688765408        33.488549027941254       2.486481312295979
23.261520552177203        33.65330435253476        2.468146779826987
22.982831415588997        33.81805967712826        2.44799592232828
23.26062771673154         33.31948878760515        2.435172044993915
22.981938580143336        33.48424411219865        2.4152555867140846
22.981045744697667        33.15042854726904        2.3830946726443214
23.261126295886076        33.98570615275739        2.501451634531297
23.53981543247428         33.82095082816388        2.5199134822136005
23.539421176183154        34.153352628386514       2.5540351170863005
23.538500923572737        32.4875873761578         2.3893816446759044
23.259488539936427        32.652181019749506       2.371390962475205
22.980476156300114        32.81677466334122        2.3516801459990986
23.25978794200983         32.3186790526495         2.340496621575949
22.980775558373516        32.483272696241215       2.3209305291603104
22.981074960446918        32.1497707291412         2.290867096618995
23.26005812833398         32.98583490367733        2.402957531763539
23.539070511970294        32.821241260085614       2.4211002566073505
23.53964010036785         33.15489514401344        2.453466812480727
22.701839506474982        30.979001256367752       2.155020002005251
22.42323480557813         31.15266750424518        2.133879808454706
22.144630104681273        31.326333752122608       2.109907483897172
22.42323480557813         30.819334170911826       2.1067545817761295
22.144630104681273        30.993000418789254       2.0828888245844044
22.144630104681273        30.6596670854559         2.056778432891864
22.423408963047805        31.486621220666898       2.161477332155629
22.70201366394466         31.31295497278947        2.1830225881335386
22.702187821414334        31.646908689211187       2.211513610733544
22.421848273472794        30.485461937472298       2.0800245005817244
22.699066442264314        30.3112567894887         2.1005476373846586
22.700452974369647        30.645129022928224       2.127557276854512
24.682174856952955        23.3444654534102         1.7797908812669487
24.910027315075617        23.09876642322732        1.7801547771639892
25.13787977319827         22.85306739304444        1.7798952923717977
24.922048289312798        23.44605499860647        1.806008676398775
25.149900747435453        23.200355968423587       1.8060857133217603
25.161921721672638        23.547644543802736       1.8319067481957056
24.65099507441687         23.60863824855926        1.7961106364936756
24.89086850677671         23.71022779375553        1.8224040865127082
24.619815291880784        23.87281104370832        1.8123388940656184
25.531808764484495        21.763011014883173       1.724789901497754
25.765904382242248        21.881505507441588       1.7522237970287784
26.000000000000004        22                       1.77881244273824
25.474523981895945        22.05009844666335        1.7445290841197287
25.708619599653698        22.168592939221764       1.7710876651842051
25.417239199307392        22.337185878443528       1.7625953460533514
24.62264299363665         24.203540975136583       1.8360119617958093
24.893696208532575        24.040957725183787       1.8461872979911447
25.1647494234285          23.878374475230995       1.85580010342247
24.896523910288437        24.371687656612046       1.8699938820439441
25.167577125184366        24.209104406659254       1.8797168312235149
25.17040482694023         24.539834338087516       1.9036569315988403
25.175745012926924        24.865056346954212       1.9274621101604699
25.181085198913614        25.190278355820908       1.9514252182737033
25.186425384900303        25.515500364687608       1.9755462559386512
24.89761017463872         24.69577300560791        1.8932202561788765
24.90295036062541         25.020995014474607       1.9169689340943552
24.9082905466121          25.346217023341303       1.94087554156141
24.624815522337208        24.8517116731283         1.882203624731564
24.630155708323898        25.176933681994996       1.9058958020008365
24.3520208700357          25.007650340648695       1.8706070372569041
24.62372925798693         24.52762632413244        1.8590802345600834
24.350934605685417        24.683564991652833       1.8475866310488742
24.349848341335136        24.35947964265697        1.8246213422480793
24.912305149570155        25.680371755111715       1.965492909498794
24.638184914240004        25.845243145535818       1.9548004473106835
24.634170311281952        25.511088413765407       1.9302677386426959
24.3600500759518          25.67595980418951        1.9190208199756174
24.35603547299375         25.341805072419103       1.8947335426031826
24.0724304892393          25.159426637061536       1.8575116666023497
24.076445092197346        25.493581368831943       1.8815028326371792
23.792840108442896        25.311202933474373       1.8436463175284334
24.075050198054075        24.495860978067498       1.8111154161559955
24.076136462404353        24.819946327063356       1.8339520285952813
23.80025205477301         24.632242313478017       1.7969287109193683
23.796546081607953        24.971722623476197       1.8202659437281912
25.999999999999996        23                       1.8545749889845222
25.708619599653694        22.83525960588843        1.8213430155323422
25.41723919930739         22.670519211776863       1.7875965143194779
26                        22.666666666666668       1.8300041122716453
25.708619599653698        22.501926272555096       1.7965569930428686
26                        22.333333333333336       1.8047499301895509
25.720640573890876        23.18254818126758        1.8476335065977327
25.44128114778176         23.36509636253516        1.840077426334775
25.429260173544574        23.01780778715601        1.8140216633650936
23.539541871057043        31.486684659576817       2.2979396498815627
23.260481906999367        31.651410574928846       2.2804536202117793
22.981421942941687        31.816136490280876       2.2613047601862917
23.26030774952969         31.31745685850713        2.2510837961962213
22.981247785472014        31.482182773859158       2.232130118642763
22.981073628002335        31.14822905743744        2.2034439135708395
23.260134924504598        31.985044813789173       2.31018031443048
23.539194888562275        31.82031889843714        2.3278307018863718
23.538847906067506        32.153953137297464       2.358311366817782
24.36615015360186         32.010672794131295       2.4359813674316313
24.09026707692549         32.16964432147346        2.4216477883964025
23.814384000249113        32.32861584881563        2.406114547477827
24.090614059420258        31.836010082613136       2.3903574427088308
23.814730982743882        31.9949816099553         2.3749342357050076
23.81507796523865         31.661347371094976       2.3443435368587897
23.53954442804661         28.492246256669777       2.0512534814291286
23.26023501337641         28.6547786633504         2.034919442734802
22.9809255987062          28.817311070031018       2.0172152732513764
23.26006176962436         28.32396882407094        2.0098839452093538
22.980752354954156        28.48650123075155        1.9924094774359524
22.980579111202108        28.15569139147209        1.9679684750509912
23.25824986726179         27.990703786266998       1.9848935863366772
23.535920623321466        27.825716181061903       2.0005889884567942
23.537732525684035        28.15898121886584        2.0257589890369276
24.36598361338882         28.010877427069172       2.0934843058842874
24.09050388494142         28.17133370360271        2.0803393617493304
23.81502415649401         28.331789980136243       2.066262420264222
24.088691982578844        27.838068665798772       2.0545549956915927
23.813212254131443        27.998524942332306       2.0406229910394056
23.811400351768867        27.66525990452837        2.015308053626379
23.53350542597574         30.489725653889234       2.2110265701446177
23.256283452808823        30.652817521382076       2.1939427647269465
22.979061479641903        30.815909388874914       2.1752739086804906
23.254896920703487        30.31894528794255        2.1659849742535964
22.97767494753657         30.482037155435386       2.147563650868502
22.976288415431235        30.148164921995864       2.1203064787372874
23.258295601169255        30.9851371899446         2.2222701809491796
23.535517574336172        30.82204532245176        2.2395113976988457
23.537529722696608        31.154364991014287       2.2684824242777717
23.53812075013939         29.492126000392496       2.129440158689564
23.257973803479256        29.65387885227806        2.1124072218690686
22.977826856819117        29.815631704163614       2.0939241968377957
23.259285894771594        29.321365159165545       2.0862659785411797
22.979138948111455        29.4831180110511         2.0680399489175705
22.980451039403793        29.150604317938587       2.0424995833042208
23.259760454073998        28.98807191125797        2.060388152041259
23.539069868744203        28.82553950457735        2.076906589989309
23.538595309441796        29.158832752484923       2.102968815742843
23.256435362091374        29.9864120701103         2.1389672187294004
23.536582308751505        29.824659218224742       2.1561778705109576
23.535043867363623        30.157192436056988       2.1833733409959386
23.814660859710585        31.32822572962404        2.3142596874859667
24.08977984836413         31.169766799671265       2.329467906756713
24.364898837017673        31.011307869718486       2.343564307693802
24.090196953892193        31.5028884411422         2.359636815104012
24.365315942545735        31.34442951118942        2.3738182750157986
24.3657330480738          31.677551152660357       2.4046239615950933
24.087767700003695        30.83744713110874        2.2997393511254547
23.81264871135015         30.995906061061515       2.28466679686847
23.810636562989718        30.663586392498985       2.255560105275671
23.815989921274824        26.65037025827538        1.9410328276404398
24.091759491923224        26.496685288632357       1.9549120043982466
24.367529062571624        26.343000318989326       1.967996788240071
24.095223875584995        26.829571071661753       1.979590769338963
24.370993446233395        26.675886102018726       1.992786823799177
24.37445782989517         27.00877188504813        2.0178389760515816
23.81422509060432         27.33122472385469        1.9906715868024776
24.094341460249744        27.16999830445141        2.0047034189234663
24.091516721414294        27.504033485125092       2.0294653785174734
24.371633091059717        27.342807065721807       2.042726428415528
24.368808352224267        27.676842246395488       2.067941538359782
23.815107505939572        26.990797491065035       1.9657079096558165
23.811512316673365        30.32936423534553        2.227117909509318
24.08951920737099         30.16900281680182        2.242141451893465
24.367526098068616        30.008641398258113       2.2560971972971697
24.088643453687343        30.503224973955277       2.2706832255181086
24.366650344384965        30.34286355541157        2.2847385487798815
24.36577459070132         30.677085712565027       2.3138942522454067
24.091057648758877        29.836469598969575       2.214233289527418
23.81305075806125         29.99683101751328        2.199337213751955
23.814589199449134        29.664297799681037       2.17201427665829
23.814765769080672        29.331444619320795       2.14496412953045
24.091410788021946        29.170763238249087       2.159493139394928
24.368055806963227        29.010081857177386       2.1730271882830556
24.09123421839041         29.50361641860933        2.186643333284453
24.367879237331685        29.342935037537625       2.2002774289341533
24.36770266770015         29.675788217897868       2.2279674319388034
23.815714887685484        28.66485812350565        2.092182383583969
24.091194616132885        28.50440184697211        2.1063580455524007
24.366674344580286        28.343945570438574       2.1196017101707643
24.091885347324354        28.837469990341518       2.132773619201926
24.367365075771755        28.67701371380798        2.146116004303696
23.815240328383076        28.99815137141322        2.1183686979605603
24.63612665110899         26.17917404948575        1.9790405662076265
24.91024688643914         26.01430265906164        1.989807050307359
25.184367121769288        25.849431268637534       1.999934418658755
24.908188623308128        26.34823356301157        2.0143647128222537
25.182308858638272        26.183362172587465       2.0245661030852995
25.180250595507264        26.517293076537392       2.049441309218229
24.9116530069699          26.681119346040973       2.039562205409828
24.64305541843253         26.844945615544553       2.029028094354306
24.639591034770763        26.51205983251515        2.0039032719342478
24.644226232561802        27.17793639100775        2.054267745515493
24.912823821099167        27.01411012150417        2.0648540435432094
25.181421409636528        26.85028385200059        2.074785334323778
24.913994635228434        27.34710089696737        2.0904620668549603
25.182592223765795        27.18327462746379        2.100445544607668
25.183763037895062        27.51626540292699        2.1264219400698434
24.911169896392984        27.68113607764105        2.116155524660539
24.6385767548909          27.84600675235511        2.1051763132652983
24.641401493726352        27.51197157168143        2.0795582006002844
22.35245725179887         76.97400391939276        8.079044326185965
22.130285610581584        77.21857920956435        7.8558648287636625
21.908113969364297        77.46315449973595        7.617685989565204
22.105462502596446        76.8682384535123         8.006491613651825
21.88329086137916         77.1128137436839         7.771335038415641
21.85846775339402         76.76247298763187        7.920835787811602
22.69795731056492         76.95884405986027        8.234579526811533
22.82128572811368         77.18825949049939        8.17940101628397
22.94461414566244         77.4176749211385         8.121688950249201
22.475785669347633        77.20341935003188        8.029277226509084
22.599114086896392        77.43283478067099        7.976976571324993
22.253614028130343        77.44799464020346        7.808975584430365
22.98979588472787         76.90013530300216        8.373233879322408
23.281634458890814        76.84142654614404        8.499812866667352
23.113124302276628        77.12955073364127        8.313512771634528
23.704885397132042        77.46892782211329        8.341518342018514
23.451461646642176        77.45184352178836        8.276405817350952
23.198037896152307        77.43475922146342        8.203129353427995
23.619971803256362        77.16371933429113        8.45634872020791
23.366548052766497        77.14663503396619        8.389012715549082
23.53505820938068         76.85851084646896        8.569372351317554
21                        76.33333333333334        7.273613906485027
21.27788154846963         76.47071074385994        7.56767032721699
21.555763096939256        76.60808815438655        7.790533950365544
21                        76.66666666666666        7.1114242317476455
21.27788154846963         76.80404407719327        7.4197755963178995
21                        77                       6.953913175610036
21.302704656454768        77.15438483324532        7.311117653811252
21.580586204924394        76.95842891043858        7.663528754141396
21.605409312909533        77.30876966649063        7.532375258462936
21.000000000000004        54                       5.736931617233423
21.288675134594808        54.16666666666669        6.1121049567036785
21.577350269189612        54.33333333333337        6.4173596739285435
21.866025403784416        54.50000000000006        6.652695768908575
21.000000000000004        54.33333333333334        5.858088741500311
21.288675134594808        54.500000000000014       6.232347308717568
21.57735026918961         54.6666666666667         6.536687253689658
21                        54.66666666666667        5.986140573620813
21.288675134594804        54.83333333333335        6.359484368585072
21                        55                       6.121087113594705
21.288675134594808        55.166666666666686       6.522817495640615
21.577350269189612        55.33333333333337        6.850622231174228
21.866025403784416        55.50000000000006        7.1045013201962135
21.000000000000004        55.33333333333334        6.262625160444076
21.288675134594808        55.50000000000003        6.662549061965336
21.577350269189612        55.6666666666667         6.9885473169743015
21.000000000000004        55.66666666666667        6.401683553515954
21.288675134594808        55.83333333333336        6.799800974512234
21.000000000000004        56.00000000000001        6.5382622928098995
21.866025403784416        54.8333333333334         6.801019700951642
21.866025403784416        55.16666666666673        6.9516215513810025
21.577350269189612        55.00000000000004        6.692515783238908
21.288675134594808        56.16666666666669        6.952239893399163
21.577350269189612        56.33333333333337        7.300963815142871
21.866025403784416        56.50000000000005        7.5844340580412455
21                        56.33333333333334        6.682904367304999
21.288675134594804        56.500000000000014       7.09991590991524
21.57735026918961         56.6666666666667         7.45167377368037
21                        56.666666666666664       6.830834764236236
21.2886751345948          56.83333333333334        7.250880248867789
20.999999999999996        56.99999999999999        6.982053483603612
21.866025403784416        55.83333333333339        7.260207580280063
21.866025403784416        56.16666666666672        7.4201851595614805
21.577350269189612        56.00000000000004        7.142619906459524
22.699795306556712        54.98399703142787        7.236866244963729
22.421872005632615        55.15599802095194        7.208687031614371
22.143948704708514        55.32799901047599        7.164565390025274
22.421872005632615        54.822664687618605       7.0537055228324395
22.143948704708514        54.99466567714266        7.010634751226869
22.143948704708514        54.661332343809335       6.85898203081409
22.705372875322638        55.98406816383076        7.7200701562684815
22.425590384809897        56.15604544255386        7.690990543601313
22.145807894297157        56.32802272127695        7.645778510858901
22.425590384809897        55.82271210922053        7.526472835216598
22.145807894297157        55.99468938794362        7.48139520742644
22.145807894297157        55.661356054610295       7.321283223192546
22.423731195221254        55.48935506508623        7.365878149886181
22.701654496145352        55.317354075562164       7.394530648340298
22.703513685733995        55.65071111969646        7.555598618775141
21                        67                       10.258534909412173
21.288675134594808        67.16666666666667        10.934372158903269
21.577350269189612        67.33333333333334        11.378801324435816
21.866025403784416        67.50000000000001        11.591822406009932
21                        67.33333333333334        10.275695026562927
21.288675134594804        67.5                     10.89007453794584
21.57735026918961         67.66666666666667        11.273045965370091
21                        67.66666666666666        10.267492584299209
21.288675134594804        67.83333333333333        10.820414357573824
21.866025403784416        67.83333333333334        11.543263290488058
21.866025403784416        68.16666666666669        11.476231737487904
21.577350269189612        68                       11.236670631016262
21                        66                       10.406637424384364
21.288675134594808        66.16666666666669        10.976397891716587
21.577350269189612        66.33333333333334        11.404902090068086
21.866025403784416        66.50000000000001        11.692150019438872
21                        66.33333333333334        10.399385116163712
21.288675134594804        66.5                     10.967999499356997
21.57735026918961         66.66666666666667        11.395357613569344
21                        66.66666666666667        10.350017611173167
21.288675134594804        66.83333333333334        10.917485910227185
21.866025403784416        66.83333333333336        11.670970855218142
21.866025403784416        67.16666666666669        11.637528317408476
21.577350269189612        67.00000000000001        11.39321115579702
21                        61.99999999999999        9.377882267434813
21.288675134594808        62.166666666666686       9.921997809347271
21.577350269189612        62.33333333333337        10.371948547609588
21.866025403784416        62.500000000000064       10.727734482221214
21                        62.33333333333333        9.494487460598496
21.288675134594804        62.500000000000014       10.054770603522913
21.57735026918961         62.6666666666667         10.520888942796859
21                        62.66666666666666        9.6002279322546
21.288675134594804        62.83333333333334        10.176678676190642
21                        62.99999999999999        9.695103682402904
21.866025403784416        56.833333333333385       7.746544836378314
21.866025403784416        57.166666666666714       7.913638959281737
21.866025403784416        57.50000000000005        8.085716426751295
21.57735026918961         57.00000000000003        7.614099529453876
21.57735026918961         57.33333333333336        7.781508629793072
21.2886751345948          57.16666666666667        7.413620982077179
21                        57.33333333333333        7.122275395388339
21.288675134594804        57.500000000000014       7.570854682722911
21.577350269189612        57.6666666666667         7.955754119299367
21                        57.666666666666664       7.2941478567061635
21.288675134594808        57.83333333333334        7.75973893290174
21.000000000000004        58                       7.497670867557531
21.288675134594808        58.16666666666667        7.930241198834338
21.577350269189612        58.33333333333334        8.303721350864855
21.866025403784416        58.500000000000014       8.618111323649414
21                        58.33333333333333        7.604582254320922
21.288675134594804        58.5                     8.068848059394854
21.57735026918961         58.66666666666667        8.474023685222939
21                        58.66666666666666        7.749886573915403
21.2886751345948          58.83333333333333        8.245847852786904
20.999999999999996        58.999999999999986       7.933583826341198
21.866025403784416        57.83333333333337        8.26201906040871
21.866025403784416        58.16666666666669        8.439484026041377
21.577350269189612        58.000000000000014       8.129156569094427
21.288675134594804        59.166666666666664       8.420322545180099
21.57735026918961         59.333333333333336       8.83336671593971
21.866025403784416        59.50000000000001        9.172716338620255
21                        59.33333333333333        8.081662010294195
21.288675134594804        59.5                     8.583744326737833
21.57735026918961         59.66666666666667        9.012132095101737
21                        59.666666666666664       8.225309324464886
21.288675134594804        59.833333333333336       8.742735238512592
21                        60                       8.364525768852602
21.866025403784416        58.83333333333335        8.799748126561749
21.866025403784416        59.16666666666668        8.984616464885438
21.57735026918961         59                       8.65207943287587
22.702450433307426        58.988294532613935       9.329693860214997
22.42364209013309         59.15886302174263        9.298395624596221
22.144833746958753        59.329431510871316       9.246069784064787
22.42364209013309         58.825529688409304       9.113888589300927
22.144833746958753        58.99609817753799        9.059766329549456
22.144833746958753        58.66276484420466        8.876694410445584
22.144595927890034        59.66276961128631        9.432319158087854
22.42340427106437         59.49220112215761        9.485063279700501
22.702212614238704        59.32163263302891        9.516779796400716
22.423166451995648        59.82553922257259        9.672076304590348
22.701974795169985        59.654970733443896       9.704211102371778
22.701736976101266        59.98830883385888        9.891987778127854
21.866025403784416        59.833333333333336       9.35257723281048
21.866025403784416        60.16666666666666        9.534382664177425
21.866025403784416        60.49999999999997        9.718132632721433
21.577350269189612        60                       9.190637500544481
21.57735026918961         60.333333333333314       9.371087443164502
21.288675134594804        60.16666666666666        8.919885155208298
22.42316645199565         60.158872555905916       9.858938342277666
22.144595927890034        60.329436277952944       9.80098662714223
22.144595927890034        59.99610294461962        9.615680624026679
21                        60.333333333333336       8.540958566688767
21.288675134594804        60.499999999999986       9.096985787943185
21.57735026918961         60.66666666666664        9.548855910797661
21                        60.66666666666666        8.736933408590419
21.288675134594804        60.833333333333314       9.293628464743
21                        60.99999999999999        8.952450294557332
21.288675134594808        61.16666666666665        9.46835318149397
21.577350269189612        61.3333333333333         9.898856444356788
21.866025403784416        61.499999999999964       10.243960083145339
21                        61.33333333333333        9.049253568047792
21.288675134594804        61.49999999999998        9.595659106227398
21.57735026918961         61.666666666666636       10.056665020333295
21                        61.66666666666666        9.191064225673617
21.288675134594804        61.833333333333314       9.767972415096303
21.866025403784416        61.83333333333333        10.407407927575349
21.866025403784416        62.1666666666667         10.568666060600677
21.577350269189612        62.00000000000001        10.215401639673782
21.866025403784416        60.83333333333331        9.894598444560422
21.866025403784416        61.16666666666663        10.069874261368469
21.577350269189612        60.99999999999997        9.724451175092756
21                        64                       10.05002423862692
21.288675134594808        64.16666666666669        10.65365396369372
21.577350269189612        64.33333333333334        11.120187846044054
21.866025403784416        64.50000000000003        11.44962588567803
21                        64.33333333333334        10.134715521062862
21.288675134594804        64.5                     10.734393488183082
21.57735026918961         64.66666666666669        11.196975612587057
21                        64.66666666666666        10.230878848495033
21.288675134594804        64.83333333333334        10.826605057668896
21                        65                       10.338514220923662
21.288675134594808        63.16666666666667        10.307479645863133
21.577350269189612        63.33333333333335        10.787252154744206
21.866025403784416        63.50000000000003        11.134421209046396
21                        63.33333333333333        9.830149792616766
21.288675134594804        63.5                     10.435013088438021
21.57735026918961         63.666666666666686       10.907272929680172
21                        63.666666666666664       9.948456644691511
21.288675134594804        63.83333333333334        10.54580727287368
21.866025403784416        63.833333333333364       11.250579066997357
21.866025403784416        64.16666666666669        11.355647292541308
21.577350269189612        64.00000000000001        11.019275204065673
21.866025403784416        62.833333333333385       10.869816885743248
21.866025403784416        63.16666666666671        11.005379128018157
21.577350269189612        63.00000000000003        10.657330629394117
22.69781898376428         63.98379223352055        11.792080730842455
22.420554457104327        64.15586148901372        11.712288624969258
22.14328993044437         64.32793074450687        11.598137009914394
22.420554457104327        63.82252815568039        11.605042740275511
22.14328993044437         63.99459741117353        11.49752477099938
22.14328993044437         63.6612640778402         11.385822899676805
22.698544735441587        62.9844356274688         11.421348288610297
22.421038291555863        63.15629041831255        11.357321788686098
22.14353184767014         63.32814520915629        11.261679428831428
22.421038291555863        62.82295708497922        11.21844267665097
22.14353184767014         62.99481187582296        11.127718832299633
22.14353184767014         62.66147854248965        10.987238074521276
22.420796374330095        63.48940928699646        11.48740201110816
22.698302818215815        63.31755449615272        11.557365262609258
22.698060900990047        63.650673364836635       11.680942743353294
23.93931623422299         77.32007873838921        8.469758856120352
23.85440264034731         77.01487025056704        8.585507520747631
23.769489046471627        76.70966176274487        8.699449438295243
24.173747071313933        77.17122965466513        8.590773518406754
24.088833477438254        76.86602116684296        8.707440469472083
24.408177908404884        77.02238057094104        8.704562328878
23.771703543646638        75.35782000419991        9.303639496594236
24.05804042190906         75.18284963078821        9.448991349107281
24.344377300171487        75.00787925737654        9.583544111315808
23.751233145198405        75.69885345016145        9.145011165461115
24.03757002346083         75.52388307674977        9.291430673316627
24.323906901723255        75.34891270333809        9.427051090867538
24.0170996250126          75.86491652271133        9.134791984636143
24.303436503275027        75.68994614929963        9.27148005752955
24.282966104826798        76.03097959526119        9.11683101130201
24.324703372686162        76.36144658715448        8.97929276119976
24.36644064054552         76.69191357904775        8.841869867058413
24.005358941719535        76.2050871830564         8.980870468164225
24.047096209578893        76.53555417494968        8.84409779083777
23.727751778612266        76.3791947708516         8.83545654284615
23.739492461905336        76.03902411050652        8.989888473040418
24.659529456551148        76.85447522362716        8.823277307767048
24.61779218869178         76.52400823173389        8.960671834979964
24.57605492083242         76.1935412398406         9.098181718153779
24.91088100469741         76.6865698763133         8.934768220462622
24.869143736838044        76.35610288442001        9.072249736707978
25.16223255284367         76.51866452899942        9.039035066964603
21.288675134594808        73.16666666666669        8.956872740289903
21.577350269189612        73.33333333333334        9.210084383435593
21.866025403784416        73.50000000000003        9.368212666013505
21                        73.33333333333334        8.440955312427587
21.288675134594804        73.5                     8.788372750217519
21.57735026918961         73.66666666666669        9.040706827439623
21                        73.66666666666666        8.286990505419775
21.288675134594804        73.83333333333334        8.63353037728601
21.845690868312058        74.1562827365652         9.046256101307256
21.567183001453433        73.99480803494927        8.879332695191328
21.855858136048237        73.82814136828262        9.204222009372678
21.866025403784416        72.83333333333331        9.671535512469497
21.866025403784416        73.16666666666667        9.518952350503405
21.577350269189612        72.99999999999999        9.361829116511327
22.69898562607454         73.00065310278907        10.045157926053102
22.421332218644498        73.16710206852606        9.837618584357246
22.143678811214457        73.33355103426304        9.61197016434403
22.421332218644498        72.8337687351927         9.994521122560311
22.143678811214457        73.00021770092968        9.765791275690484
22.143678811214457        72.66688436759632        9.92145586451313
22.424065287218877        72.49701859609111        10.154081595347353
22.704451763223293        72.32715282458588        10.364616303476918
22.701718694648918        72.66390296368748        10.205093417441018
23.549948660592715        72.49997223290657        10.573061343617978
23.266294315753324        72.66686585620074        10.41281515309036
22.98263997091393         72.83375947949492        10.236847347235383
23.269027384327703        72.33011571709915        10.57238890690246
22.98537303948831         72.4970093403933         10.396601969835364
22.988106108062688        72.16025920129172        10.555943987083385
22.67914738041006         73.98340941295626        9.57492965687972
22.397939453798667        74.15041431025344        9.367620238253402
22.116731527187273        74.3174192075506         9.14074866656589
22.408106721534846        73.82227294197085        9.525446781642017
22.126898794923452        73.98927783926803        9.295632518005206
22.13706606265963         73.66113647098544        9.456541118019874
22.394075686848417        74.48357025558154        9.213992943589052
22.67528361345981         74.31656535828436        9.419196120424978
22.67141984650956         74.64972130361248        9.26458021526707
22.414719470089672        73.49468750524846        9.681327432754433
22.692372877519713        73.32823853951146        9.888004669171519
22.685760128964887        73.65582397623386        9.731261912780392
23.51215707387164         74.51960215863122        9.61782159954886
23.230623409100865        74.67402718873434        9.46102856205044
22.949089744330088        74.82845221883747        9.29211534266938
23.234487176051115        74.34087124340624        9.616087148183063
22.952953511280338        74.49529627350935        9.446393772666474
22.956817278230588        74.16214032818124        9.601789833959959
24.06697055807154         74.84512022446144        9.60386780725863
23.780633679809114        75.02009059787311        9.458737645454507
23.494296801546685        75.19506097128479        9.302808393345838
23.78956381597159         74.68236119154632        9.615293636669666
23.503226937709165        74.857331564958          9.45958607526989
23.22169327293839         75.01175659506113        9.30312204051017
23.51936228264098         73.50503653306095        10.092128683966793
23.23929064856401         73.66449415969272        9.933158487513863
22.959219014487033        73.82395178632449        9.760758811818189
23.245903397118834        73.33690872297032        10.089934575483035
22.96583176304186         73.4963663496021         9.917312983753195
22.972444511596684        73.1687809128797         10.074277656178376
23.256098856436076        73.00188728958554        10.251510084484327
23.539753201275467        72.83499366629135        10.413020897462918
23.52955774195822         73.17001509967615        10.2527100109126
23.23688891230756         74.00268270154947        9.774188687320347
23.51696054638453         73.8432250749177         9.933158061438048
23.514558810128086        74.18141361677445        9.775055699965309
23.821660399131037        72.33614177033098        10.714397286656602
24.093372137669355        72.1723113077554         10.84211987646884
24.365083876207677        72.0084808451798         10.956229113054855
23.820473901857895        72.66628120015048        10.560194152257663
24.092185640396213        72.50245073757489        10.690244028285004
24.36389737893453         72.3386202749993         10.806680551086151
24.09099914312307         72.83259016739439        10.537273683353945
24.36271088166139         72.6687597048188         10.656037492370112
24.361524384388247        72.99889913463831        10.50429993690682
24.080803683805826        73.1676116007792         10.37978439319636
23.800082983223405        73.33632406692007        10.242393975549703
23.81027844254065         73.00130263353527        10.401429284101397
23.792477970459736        74.3462781704808         9.770869421236362
24.072798867047823        74.17295418233039        9.912647847203424
24.353119763635917        73.99963019417996        10.04315687744979
24.06988471255968         74.5090372033959         9.757839356175896
24.35020560914777         74.33571321524548        9.88911567996146
24.347291454659626        74.67179623631101        9.735911424583474
23.797281442972626        73.66990108676728        10.085529015574963
24.078002143555047        73.50118862062641        10.22438152334302
24.358722844137468        73.33247615448552        10.350359157174767
24.07520060330427         73.83476564047362        10.06920508006923
24.355921303886692        73.66605317433275        10.196644804022458
23.79487970671618         74.00808962862405        9.92776508787763
22.69924142215306         70.98757944335897        10.974350337016432
22.421502749363516        71.15838629557263        10.767575154828883
22.143764076573966        71.32919314778627        10.533414333771503
22.421502749363516        70.82505296223931        10.91249575297621
22.143764076573966        70.99585981445296        10.680381660271527
22.143764076573966        70.66252648111964        10.824167096583766
22.424150552578382        71.4926607096144         10.61865772904139
22.701889225367932        71.32185385740074        10.827129726455745
22.704537028582802        71.65612827144251        10.676921808837147
22.420446289267442        70.49170429611746        11.053625102132527
22.69712850196092         70.3208821111153         11.257150557679253
22.69818496205699         70.65423077723713        11.118633862180351
23.530571578016772        71.4942160107832         11.032948404985317
23.256109329277074        71.6596115690169         10.88011953369345
22.98164708053737         71.82500712725059        10.710378926751948
23.253461526062203        71.32533715497513        11.03053414676193
22.9789992773225          71.49073271320881        10.862183845624466
22.97635147410763         71.15645829916704        11.011001457439024
23.808641560581442        71.3326080632223         11.16862103640857
24.08671154314611         71.17100011566137        11.288433677877228
24.364781525710782        71.00939216810046        11.392386329391117
23.808742344080407        71.66563762224874        11.019353972266586
24.086812326645074        71.50402967468783        11.142653825715339
24.364882309209744        71.3424217271269         11.250093689209494
24.08691311014404         71.83705923371427        10.993780874956395
24.36498309270871         71.67545128615336        11.10470795043073
23.262568356802387        71.99486364305803        10.727039578926298
23.537030605542085        71.82946808482433        10.88122343511946
23.5434896330674          72.16472015886545        10.727927747997033
23.81520137160572         72.00088969628986        10.867660988089938
23.528350290004386        70.49632004747913        11.464806081658578
23.25198066738728         70.66007317943908        11.320291620861575
22.97561104477017         70.82382631139902        11.156806372647583
23.250924207291206        70.32672451331725        11.459505249619408
22.9745545846741          70.4904776452772         11.298554949608349
22.97349812457803         70.15712897915535        11.434536696904154
23.25272109672474         70.9927051672071         11.177683745164302
23.52909071934185         70.82895203524716        11.32539524547231
23.52983114867931         71.16158402301518        11.181442686581168
24.08597111380865         70.83836812789336        11.430457699334049
23.80790113124398         70.99997607545427        11.313880187934908
23.80716070190652         70.66734408768625        11.45459761675659
22.699957209871208        67.98461841724786        12.010573493293201
22.42197994117561         68.15641227816525        11.840569493148042
22.144002672480013        68.32820613908262        11.63395424438687
22.42197994117561         67.82307894483192        11.907754056888313
22.144002672480013        67.9948728057493         11.710298521496059
22.144002672480013        67.66153947241597        11.76817036112724
22.42052865180808         68.48996420291348        11.757099171431088
22.698505920503678        68.3181703419961         11.93349291830502
22.697054631136147        68.65172226674434        11.845136122156884
23.530258545096874        68.49129992290949        12.15887252670573
23.252040143987458        68.6559580124372         12.044962635996935
22.973821742878037        68.82061610196489        11.907172828711378
23.253491433354988        68.32240608768896        12.133157839040537
22.975273032245568        68.48706417721664        12.001086938887173
22.976724321613098        68.1535122524684         12.083724827903064
23.540147277656228        69.50355269063358        11.849437525984966
23.25878886572577         69.66487960875355        11.718872472734368
22.977430453795307        69.8262065268735         11.565693438577114
23.25863263236036         69.33079319091992        11.83729133784269
22.977274220429898        69.49212010903987        11.688481658840729
22.97711798706449         69.15803369120624        11.802646530797391
23.25533638817391         68.99337560167855        11.946200571987458
23.533554789283325        68.82871751215086        12.065874696600655
23.536851033469777        69.16613510139221        11.962729696360398
23.254856536508488        69.99580206103539        11.592641552535737
23.536214948438946        69.83447514291542        11.728132427260544
23.532282619221668        70.16539759519728        11.59992194581849
25.19847543115116         21.42967768154984        1.6649910332832567
24.919134591436034        21.458745433945325       1.6481935059240838
24.6397937517209          21.487813186340816       1.6310384684068877
25.099237715575583        21.214838840774917       1.628432192673654
24.81989687586045         21.243906593170404       1.6131628718096396
25.000000000000004        20.999999999999996       1.5868342343161912
23                        20.999999999999996       1.4239650794954797
22.839696720806877        21.299782138772137       1.4514624364875381
22.679393441613755        21.59956427754427        1.4712397897296694
22.666666666666668        21                       1.3907292699298477
22.506363387473545        21.299782138772137       1.4190046427395584
22.333333333333336        21                       1.3538476564584716
23.181445048667186        21.255848205880156       1.4792052445638517
23.36289009733437         21.511696411760315       1.5271956992836184
23.021141769474063        21.555630344652293       1.4997248056320656
23.6962234306677          21.51169641176032        1.5566243316106863
23.514778382000518        21.255848205880156       1.5086854015849909
23.333333333333332        20.999999999999996       1.4534967612103844
23.84811171533385         21.25584820588016        1.5388676421727379
23.666666666666664        21                       1.4837305264921754
24.000000000000004        21                       1.514666375340741
24.30646041838757         21.487813186340816       1.6056368872493172
24.153230209193786        21.243906593170408       1.5637053376602243
24.486563542527122        21.243906593170408       1.5877279924124632
24.333333333333336        21                       1.5373101036875367
24.666666666666668        20.999999999999996       1.561366056679409
24.001341924527637        21.499754799050564       1.5814718562753096
25.531808764484495        21.42967768154984        1.6926372054631262
25.432571048908915        21.214838840774917       1.655469942392032
25.333333333333336        20.999999999999996       1.613263561573188
25.765904382242248        21.21483884077492        1.68052997076268
25.66666666666667         21                       1.637715167482345
26.000000000000007        21                       1.6601890520437717
25.76590438224225         21.548172174108252       1.7214932290045062
26.000000000000004        21.333333333333332       1.709962872492796
26.000000000000004        21.666666666666664       1.7495040027243782
21.288675134594804        37.16666666666669        2.464234622232925
21.57735026918961         37.333333333333385       2.5725042689061395
21.866025403784416        37.500000000000085       2.6600893914686945
21                        37.33333333333333        2.364269320483264
21.288675134594804        37.50000000000003        2.4989875760566176
21.57735026918961         37.66666666666673        2.6130213075190882
21                        37.66666666666667        2.392204680379592
21.288675134594804        37.833333333333364       2.532687020742313
21.866025403784416        37.833333333333414       2.697792721259274
21.866025403784416        38.16666666666673        2.7373884671515714
21.577350269189612        38.00000000000004        2.654271084770922
21.866025403784416        36.83333333333336        2.5845229319172227
21.866025403784416        37.16666666666672        2.6219119232308064
21.57735026918961         37.00000000000002        2.535526258954198
22.701854764121705        36.981134047467734       2.7496218293217773
22.42324497734261         37.15408936497852        2.7234245927480947
22.144635190563513        37.3270446824893         2.693580446796937
22.42324497734261         36.82075603164515        2.684457235273177
22.144635190563513        36.99371134915593        2.655008033940535
22.144635190563513        36.660378015822566       2.617224098008547
22.42346384216182         36.48794332769472        2.646585730123229
22.702292493760126        36.31550863956688        2.6724674960246904
22.702073628940916        36.64832134351731        2.71069750224871
23.815086006247643        32.661631800981596       2.4379354361936554
24.09096908292402         32.50266027363943        2.4535410472829806
24.36685215960039         32.34368874629726        2.4679469964891245
24.091671088922546        32.8356762258054         2.486056232760055
24.36755416559892         32.676704698463226       2.5005345521369486
24.36825617159745         33.0097206506292         2.5337440343751028
24.092240677320106        33.169330109733224       2.51927028993568
23.816225183042757        33.328939568837235       2.5035160492426023
23.8156555946452          32.99528568490942        2.470401770747302
22.700606160526874        37.98152653270164        2.8720084520189246
22.422412574946055        38.15435102180112        2.845640110434079
22.144218989365235        38.32717551090058        2.8145961694761885
22.422412574946055        37.82101768846779        2.803500466548531
22.144218989365235        37.99384217756726        2.7727822665364905
22.144218989365235        37.66050884423394        2.732860779698399
22.422828776144332        37.487553526723154       2.763017636793275
22.70143856292343         37.31459820921237        2.789527584511177
22.70102236172515         37.64806237095701        2.8303231254102075
23.532401624952964        40.48972221124254        3.3637926255468105
23.81108509122617         40.329100206391956       3.382615426659877
24.089768557499372        40.168478201541376       3.3994178206436505
24.368452023772576        40.0078561966908         3.414199807497964
23.810377098654268        40.66361587487464        3.43568717894455
24.089060564927472        40.502993870024056       3.4524239940492256
24.367744031200672        40.342371865173476       3.467140402024552
24.088352572355568        40.83750953850672        3.5066454028166483
24.36703603862877         40.67688753365614        3.5212962319130434
24.36632804605687         41.01140320213882        3.5766672971628837
23.534984685381648        38.486100835596275       3.0704885773760044
23.81194661118379         38.327658270719084       3.0890748346560484
24.088908536985926        38.16921570584189        3.1059210976156075
24.36587046278807         38.01077314096471        3.121027366254627
23.811761714322397        38.66097176278326        3.135253036376075
24.088723640124535        38.50252919790607        3.1520991531968168
24.365685565926675        38.34408663302888        3.167205275696851
24.088538743263143        38.83584268997025        3.199312627394588
24.365500669065284        38.67740012509306        3.2144186037558056
24.365315772203893        39.010713617157236       3.262667350431545
23.815158746485633        33.66306477047941        2.5371708010331324
24.09117424076298         33.50345531137538        2.5529946191821615
24.367189735040327        33.343845852271365       2.5675379410775907
24.090107804205857        33.83758051301755        2.5874066765460704
24.366123298483203        33.67797105391353        2.6020195758974505
24.365056861926078        34.0120962555557         2.6371889388347367
23.81437023390338         34.32786837092466        2.60630662624392
24.089713547914727        34.16998231324018        2.622420866883936
23.81519129635424         34.660080189016895       2.64203990533004
24.090534610365587        34.50219413133241        2.658204641524683
24.36587792437694         34.34430807364792        2.67302320903
24.091355672816448        34.834405949424635       2.69473909506356
24.3666989868278          34.676519891740156       2.709608158123393
24.36752004927866         35.00873170983239        2.746943786115081
23.814764490194506        33.995466570702035       2.5713939811608766
23.53907520477765         35.486766347973536       2.6982268211223572
23.260220589378214        35.65207621052117        2.67916691001273
22.981365973978775        35.81738607306882        2.658068573188609
23.260559203090132        35.31846750579123        2.6420634445618187
22.981704587690693        35.48377736833887        2.6211140704753166
22.98204320140261         35.15016866360893        2.584974107881833
23.260543108128257        34.9847968660031         2.605753271244336
23.539043014853902        34.81942506839727        2.6245897433692624
23.539059109815774        35.153095708185404       2.661049944771838
24.091371767778327        35.168076589212774       2.7321394956725498
23.815223486277986        35.32742146859315        2.715900507341549
23.815207391316115        34.99375082880502        2.678611868861878
23.53694722745233         37.483710444840945       2.9378532796171157
23.258166871810513        37.64964914079451        2.918265333705925
22.979386516168695        37.81558783674808        2.896317057839972
23.25858307300879         37.31618497904988        2.8761244568585482
22.97980271736697         37.48212367500344        2.8544039561117596
22.98021891856525         37.148659513258806       2.813380640093399
22.978732335478465        38.14971796699986        2.9392864285804317
23.257512691120283        37.98377927104629        2.9613584355376004
23.5362930467621          37.81784057509272        2.9810701125395065
23.256858510430057        38.31790940129807        3.0054464703660884
23.535638866071874        38.151970705344496       3.0252818784591
24.08956271767616         37.83508557559012        3.060668511843052
23.81260079187402         37.993528140467305       3.0438451923114016
23.813254972564245        37.65939801021553        2.9996104829638996
23.539290533768305        36.483077337349854       2.814207412514818
23.26014527721944         36.649096240722486       2.7948207792352537
22.98100002067057         36.81511514409511        2.773292251504332
23.26036414203865         36.316283536772055       2.7554470917994736
22.98121888548978         36.48230244014468        2.7341432442499096
22.98143775030899         36.149489736194255       2.6956885578445324
23.259364175114115        36.982640609886175       2.8350226750047853
23.53850943166298         36.816621706513544       2.8545228154643705
23.537728329557652        37.15016607567725        2.8957381044985993
23.26029236570843         35.98417987364661        2.7168887486291142
23.53914698110787         35.81887001109897        2.7360505136991455
23.539218757438086        36.15097367422441        2.7747107108299103
23.814416080065968        35.66126764635226        2.7539358435009444
24.0905643615663          35.50192276697187        2.770216013944496
24.36671264306664         35.34257788759149        2.7850614864997443
24.089756955354282        35.83576894473099        2.8090910776802653
24.36590523685462         35.6764240653506         2.823977732348065
24.3650978306426          36.01027024310971        2.8636925236600987
24.089828731684506        36.167872607856424       2.8487002041136913
23.814559632726404        36.32547497260314        2.83220516706519
23.814487856396184        35.993371309477695       2.792652253006107
23.540032891849048        39.48986877131325        3.213435578423694
23.815127185300664        39.33015038659458        3.231679991562464
24.090221478752277        39.17043200187591        3.2480905822317294
23.816172602490226        39.6625312464391         3.2811673989106347
24.09126689594184         39.50281286172043        3.297516356976305
24.36636118939345         39.343094477001756       3.3120314925725807
24.0923123131314          39.83519372156495        3.348088808602003
24.367406606583014        39.675475336846276       3.362542311594628
23.81344444981153         38.99556107468892        3.18292224622232
23.538350156359915        39.15527945940759        3.1646980425805458
23.53666742087078         38.820690147501935       3.117049042231298
22.980167793709228        39.8194292575632         3.1697900744693994
23.26010034277914         39.65464901443822        3.192950433175915
22.977624038077202        40.15271373753963        3.2185178995271246
23.257556587147107        39.98793349441465        3.241784846371317
23.53748913621702         39.823153251289675       3.262376579756662
23.25501283151508         40.32121797439108        3.2917972739414565
23.53494538058499         40.15643773126611        3.312495595464367
23.813628846858197        39.99581572641553        3.3313024055980263
22.700886606211846        38.98359395310865        3.0030974817507055
22.422599538736037        39.15572930207243        2.976063929540495
22.14431247126023         39.3278646510362         2.9443594856562862
22.422599538736037        38.822395968739116       2.931528298387385
22.144312471260225        38.994531317702894       2.90038134072688
22.14431247126023         38.661197984369586       2.8567880141856237
22.42238241821186         39.489267817932266       3.0219878938306555
22.70066948568767         39.31713246896849        3.049217034573127
22.700452365163493        39.650670984828324       3.096169374757756
22.422506056841044        38.48837349527011        2.8879758480186695
22.700699642421863        38.31554900617064        2.9144880824785036
22.700793124316853        38.64957147963965        2.9581844257223193
23.260317463303316        39.321110498578385       3.1446128785036533
22.980384914233404        39.48589074170336        3.121728733360045
22.98060203475758         39.152352225843515       3.074500179612565
23.25695199232505         38.65193187476707        3.050605264473405
22.978919299268448        38.817762913937855       3.0281415659317314
22.978825817373455        38.48374044046886        2.98310564086388
23.25863472781418         38.986521186672725       3.097064803741552
22.701847169313325        43.978869219820936       3.816639324015996
22.423239914137024        44.152579479880615       3.7862515294888026
22.14463265896072         44.32628973994028        3.749505045867868
22.423239914137024        43.8192461465473         3.7224115654991525
22.14463265896072         43.99295640660697        3.6862111371266413
22.14463265896072         43.659623073273664       3.6248936716275697
22.422819117554635        43.48568249943215        3.659917688216254
22.701005576148546        43.31174192559064        3.6899507994234924
22.701426372730936        43.64530557270579        3.7524363569753394
21                        53                       5.318375328411854
21.288675134594808        53.16666666666666        5.6887751159890945
21.577350269189612        53.333333333333314       5.995105805200943
21.866025403784416        53.499999999999964       6.237367396047844
21.000000000000004        53.333333333333336       5.480137789619443
21.288675134594808        53.499999999999986       5.835305414054915
21.577350269189612        53.66666666666664        6.126403940125217
21.000000000000004        53.66666666666667        5.619656552560115
21.288675134594808        53.83333333333332        5.959592013854039
21.866025403784416        53.833333333333336       6.37439569066073
21.866025403784416        54.1666666666667         6.512838481614306
21.577350269189612        54.000000000000014       6.27117455885648
22.69708679917013         53.98427625361173        6.786706558932772
22.42006633404156         54.156184169074514       6.757549877290204
22.14304586891299         54.32809208453729        6.712879613948841
22.42006633404156         53.82285083574115        6.614602895388901
22.14304586891299         53.994758751203925       6.571477479351001
22.14304586891299         53.66142541787056        6.431489841093741
22.420969169837086        54.48942442834656        6.903875265509352
22.69798963496566         54.31751651288378        6.933254918505486
22.698892470761184        54.65075677215582        7.083308147182472
23.53465262748818         54.48956987320219        7.272835353951481
23.256366853844362        54.65437892594409        7.269651427159026
22.978081080200536        54.819187978685974       7.257661724163146
23.255464018048833        54.32113866667204        7.117573599552406
22.97717824440501         54.485947719413936       7.104843761469152
22.97627540860948         54.15270746014188        6.95553066787954
21                        52                       5.081796111108596
21.288675134594808        52.16666666666666        5.378047060810421
21.577350269189612        52.33333333333331        5.634590539133994
21.866025403784416        52.499999999999964       5.85142654607887
21                        52.333333333333336       5.157302275131306
21.288675134594804        52.499999999999986       5.484939780373311
21.57735026918961         52.666666666666636       5.77286981423673
21                        52.666666666666664       5.236162014232762
21.288675134594804        52.833333333333314       5.595186075014723
21.866025403784416        52.8333333333333         5.977971764838943
21.866025403784416        53.16666666666663        6.1066187148284525
21.577350269189612        52.99999999999998        5.88293694410384
21.866025403784416        51.5                     5.500563047594235
21.866025403784416        51.83333333333332        5.615095158075166
21.866025403784416        52.16666666666664        5.732049657570154
21.577350269189612        51.66666666666667        5.401658898617809
21.577350269189612        51.999999999999986       5.51691352436915
21.288675134594804        51.83333333333333        5.262069919789226
22.702238762804566        51.98275178530673        5.98835860651809
22.423500976464517        52.155167856871145       5.954975972161144
22.144763190124465        52.32758392843555        5.909331952015034
22.423500976464517        51.821834523537824       5.836209675156702
22.144763190124465        51.99425059510223        5.790260359258288
22.144763190124465        51.66091726176891        5.673611155515269
21                        51.00000000000001        4.809613325613748
21.288675134594808        51.16666666666667        5.068159445393782
21.577350269189612        51.33333333333333        5.29847601938724
21                        51.33333333333334        4.874672043647074
21.288675134594804        51.5                     5.152280244025674
21                        51.66666666666667        4.965399638811948
21                        50                       4.429379995581947
21.288675134594808        50.16666666666667        4.726538911057816
21.577350269189612        50.33333333333334        4.976458050659344
21.866025403784416        50.50000000000001        5.179137414386645
21                        50.333333333333336       4.558104822179335
21.288675134594804        50.5                     4.84705313994312
21.57735026918961         50.66666666666667        5.088761681832787
21                        50.66666666666667        4.684849265523269
21.288675134594804        50.833333333333336       4.965586985575081
21.866025403784416        50.83333333333334        5.283997390843259
21.866025403784416        51.16666666666667        5.391139268579122
21.577350269189612        51                       5.192477899970333
22.700066187311876        44.97911907825956        4.018561211652724
22.422052592802725        45.15274605217303        3.9878544052420093
22.14403899829357         45.32637302608649        3.950312249390107
22.422052592802725        44.81941271883969        3.9195937483351306
22.14403899829357         44.99303969275316        3.8825463316024753
22.14403899829357         44.65970635941982        3.8155399688354725
22.42264625346987         44.48599609936015        3.8521029242074394
22.701253508646175        44.31228583930047        3.8823071904857755
22.700659847979026        44.645702458780015       3.9496144863644997
23.537108442496365        44.485928797437055       4.091271837194892
23.25809435743487         44.65032555771123        4.070723058570453
22.979080272373373        44.81472231798539        4.04648618338984
23.25868801810202         44.316908938231684       4.00173249398345
22.979673933040523        44.48130569850585        3.9775175384521178
22.980267593707673        44.147889079026314       3.9101883229238927
22.978302012670714        45.14866225037635        4.117395336942996
23.257316097732208        44.984265490102175       4.141531935518112
23.536330182793705        44.819868729828          4.161980437537499
23.256537838029548        45.31820542249313        4.214186530397516
23.53555192309104         45.15380866221896        4.234534755811184
23.534773663388386        45.48774859460991        4.30893479201606
22.701296890313227        45.980536651234054       4.236873460435338
22.42287306147029         46.15369110082271        4.205662643088464
22.144449232627352        46.32684555041136        4.167405177459182
22.42287306147029         45.820357767489355       4.131277181956666
22.144449232627352        45.99351221707801        4.0926275481889345
22.144449232627352        45.660178883744656       4.0209642765104485
22.422462827136506        45.48655190983119        4.058667900045406
22.70047642164566         45.31292493591772        4.0895361741394005
22.700886655979442        45.646730793575884       4.162306923733604
23.256948072363336        45.65201128015129        4.289018005558207
22.97912248133828         45.81627396569267        4.264997561698003
22.978712247004495        45.48246810803451        4.190298555767013
21.288675134594808        47.16666666666667        3.992677290017458
21.577350269189612        47.33333333333333        4.190083089492923
21.866025403784416        47.499999999999986       4.353759080450338
21.000000000000004        47.33333333333334        3.848879494697988
21.288675134594808        47.5                     4.078306786852148
21.57735026918961         47.66666666666666        4.274004270488144
21                        47.66666666666667        3.942706064865187
21.288675134594804        47.83333333333333        4.17042504118021
21                        48                       4.043021392526425
21.866025403784416        46.83333333333334        4.1960330965449035
21.866025403784416        47.166666666666664       4.273252435512666
21.577350269189612        47                       4.11551277553586
21.288675134594808        48.16666666666666        4.251118590385243
21.577350269189612        48.333333333333314       4.438955031070307
21.866025403784416        48.49999999999998        4.606530714581399
21                        48.33333333333333        4.087868994865443
21.288675134594804        48.499999999999986       4.314486085250517
21.57735026918961         48.66666666666664        4.520842418461952
21                        48.666666666666664       4.1507255515786134
21.288675134594804        48.83333333333332        4.395862534490059
21                        49                       4.231591062665274
21.866025403784416        47.833333333333314       4.435025386112962
21.866025403784416        48.16666666666664        4.51928259748987
21.577350269189612        47.999999999999986       4.354984197921861
22.702375257461366        47.980643041078764       4.729372498909391
22.423591972902383        48.15376202738584        4.696805698204753
22.1448086883434          48.326881013692905       4.655858436762089
22.423591972902383        47.82042869405251        4.6099143457383605
22.1448086883434          47.993547680359576       4.568788701983184
22.1448086883434          47.66021434702625        4.4847098729185655
22.699751578885756        46.978436995561395       4.471959973767718
22.421842853851977        47.15229133037426        4.440537395832695
22.143934128818195        47.32614566518713        4.401137098060012
22.421842853851977        46.81895799704094        4.35983524291823
22.143934128818195        46.9928123318538         4.320532699134
22.143934128818195        46.659478998520484       4.2432156061781185
22.42271741337718         47.48636001221338        4.524201100219515
22.700626138410957        47.312505677400516       4.5557146076832495
22.70150069793616         47.64657435923964        4.641518782730586
22.422357957661134        46.486324548931826       4.281731776195357
22.700781786504066        46.31317009934317        4.313201297930631
22.70026668269491         46.64580354745228        4.391563469041461
23.536697687467658        46.48614644977282        4.5442274479351985
23.257715651273692        46.65024329836901        4.524506043472979
22.978733615079722        46.81434014696521        4.50041688541719
23.25823075508285         46.3176098502599         4.4441258549889415
22.979248718888883        46.48170669885609        4.420028538811931
22.979763822698036        46.14907325074698        4.341674525822322
23.25758941372309         45.98481056520559        4.365547396223325
23.535415004748142        45.82054787966421        4.385316609221977
23.536056346107898        46.15334716471851        4.463747494528395
23.53708145340955         47.48687662757454        4.798797033967156
23.258846054760156        47.65146543207595        4.780223276855736
22.980610656110763        47.81605423657736        4.757081765170036
23.257971495234955        47.317396750236824       4.692516474965437
22.979736096585555        47.48198555473823        4.6693015061352625
22.978861537060354        47.14791687289911        4.583570788232181
23.25784357325432         46.983820024302915       4.607414858749589
23.536825609448286        46.81972317570672        4.626891175673317
23.536953531428917        47.15329990164063        4.711747704350563
22.7015599321032          41.97817147716769        3.45562327758763
22.42304842266361         42.152114318111785       3.4274759715647303
22.144536913224012        42.32605715905587        3.3918412500355104
22.42304842266361         41.81878098477847        3.371598330288151
22.144536913224012        41.99272382572256        3.337757344979272
22.144536913224012        41.659390492389235       3.28447854102896
22.422723371817927        42.485449918547715       3.483342146124598
22.70123488125752         42.31150707760362        3.5121707438093006
22.700909830411838        42.64484267803955        3.570023868399983
22.69987261816316         40.97917701617015        3.2935072864723938
22.421923546703578        41.152784677446775       3.265277476738663
22.143974475243997        41.32639233872339        3.2321963511845877
22.421923546703578        40.81945134411344        3.21371590184095
22.143974475243997        40.99305900539005        3.1807115332848035
22.143974475243997        40.65972567205672        3.1304692267748653
22.422485984683593        41.485782831112616       3.317849960811334
22.70043505614317         41.312175169835996       3.346370064773252
22.700997494123186        41.645173323501844       3.4004087284783675
22.42204442219563         40.487795505619445       3.1641754597435288
22.70011436914726         40.31586533918216        3.192622863685199
22.69999349365521         40.647521177676154       3.242473791741224
23.25489195602303         40.652873812885076       3.3432044366516056
22.977382287093093        40.816025414527616       3.3197759902935777
22.977503162585144        40.484369576033615       3.268555661573002
23.53844444098942         41.4929042896653         3.528118197806997
23.259482938027347        41.654660018832764       3.5069311305909614
22.980521435065274        41.816415748000225       3.482766157184505
23.258920500047335        41.32166186516692        3.451426533222743
22.97995899708526         41.483417594334384       3.4274065839456545
22.979396559105247        41.15041944066853        3.373222896111171
23.25690622803518         40.987267839025996       3.396659654686202
23.534415896965115        40.82411623738346        3.41725615579802
23.53643016897727         41.15851026352438        3.4720313465513977
24.090366844367722        41.17190356464765        3.5626062831113336
23.814405642678572        41.33240392715648        3.5464232499926682
23.81239137066642         40.99800990101555        3.490399384217526
23.5366017569868          42.48639303096885        3.70141418615013
23.25792943117992         42.6503214468044         3.680700722678748
22.97925710537304         42.81424986263994        3.6566235444155226
23.258254482025603        42.31698584636847        3.621059274754762
22.979582156218722        42.48091426220401        3.5972234289734604
22.9799072070644          42.14757866176808        3.539128971900854
23.258868710026473        41.98582293260061        3.563322360725715
23.537830212988545        41.824067203433145       3.584537843360099
23.537215984987675        42.15523011720099        3.6423031728077175
23.537173443370765        43.485833750524996       3.8889919106188517
23.258731352018287        43.65017890695698        3.8684326874332404
22.980289260665806        43.81452406338896        3.844315158565622
23.258310555435898        43.31661525984183        3.8041453232657885
22.979868464083417        43.48096041627381        3.7800699929614017
22.979447667501027        43.14739676915866        3.7175422368464335
23.258119993307908        42.98346835332311        3.7416425706988328
23.536792319114788        42.81953993748756        3.7623791897592773
23.536982881242775        43.15268684400628        3.8249050979156287
23.258709685060154        43.98354392259433        3.934215917312099
23.537151776412628        43.819198766162344       3.9546852060179636
23.537130109454495        44.1525637817997         4.022111848210015
24.365655185968773        44.008858137087834       4.13718303976734
24.089472938144638        44.16788169053758        4.124475063135909
23.8132906903205          44.32690524398731        4.109171328944927
24.08949460510277         43.83451667490023        4.0556809895410595
23.813312357278633        43.993540228349964       4.040194297655119
23.813334024236767        43.66017521271261        3.972950613158138
23.813922417575057        41.66489264547655        3.603046642007887
24.089883619264203        41.50439228296772        3.619119797673709
24.365844820953352        41.343891920458894       3.633070934272358
24.089400394160688        41.8368810012878         3.6769815267050783
24.365361595849837        41.67638063877897        3.6908227858507727
24.36487837074632         42.00886935709905        3.7499228518982934
24.088786166159817        42.16804391505565        3.7360175936802964
23.81269396157331         42.32721847301225        3.7198480384309454
23.813308189574183        41.9960555592444         3.6607744982722132
23.81320533291964         43.326831373166954       3.9072951857616594
24.089237222468512        43.167828995808904       3.923139824049162
24.365269112017383        43.00882661845086        3.9365258254808606
24.08936591378564         43.501172835354566       3.988591626894928
24.365397803334513        43.34217045799652        4.001774003775749
24.365526494651643        43.67551429754218        4.068659741871112
23.812824208663663        42.66053756012953        3.7808777646386496
24.088916413250168        42.50136300217292        3.7968882355372866
24.365008617836676        42.34218844421632        3.81063440940446
24.08904666034052         42.83468208929019        3.859248311082337
24.36513886492703         42.67550753133359        3.872835400598797
23.81301477079165         42.99368446664823        3.843306022926608
24.63885936826752         28.18013071932473        2.1314394996054036
24.911452509769603        28.01526004461067        2.1424589428063006
25.18404565127168         27.850389369896604       2.152765590021595
24.911735123146222        28.349384011580288       2.1691543291599675
25.1843282646483          28.184513336866225       2.179501208180919
25.18461087802492         28.518637303835845       2.2066287945479814
24.91242585433769         28.682452154949694       2.1961953826294507
24.640240830650455        28.846267006063538       2.184994847207818
24.63955009945899         28.513198862694132       2.158018728483286
25.181894575454272        31.516760725651224       2.4702492746447486
24.90997976817014         31.68139808181125        2.459734259410198
24.638064960886           31.84603543797127        2.4483116236724927
24.909562662642074        31.348276440340314       2.428308904400523
24.63764785535794         31.512913796500335       2.4169202432494417
24.637230749829875        31.1797921550294         2.3860805820835225
24.6376790684809          32.180023023011124       2.4803174660181355
24.90959387576504         32.015385666851095       2.491736853030864
25.181508683049174        31.850748310691074       2.5022486195403815
24.909207983359934        32.349373251890945       2.5243496447036295
25.18112279064407         32.184735895730924       2.5348581624882254
25.180736898238973        32.518723480770774       2.568077903488279
24.909909989358468        32.68238920405692        2.5576101413586514
24.63908308047796         32.84605492734306        2.546165518320926
24.63838107447943         32.51303897517709        2.512930528874338
24.641058966986947        33.17735500900393        2.5800103725356394
24.911885875867448        33.01368928571779        2.591431877249856
25.182712784747956        32.850023562431645       2.601876521055863
24.913861762376435        33.34498936737866        2.6259175613968404
25.184688671256936        33.181323644092515       2.6363390868792838
25.186664557765923        33.51262372575339        2.6714656009589848
24.91279532581931         33.679114569020825       2.6610799053943697
24.638926093872694        33.845605412288265       2.649654351353028
24.63999253042982         33.5114802106461         2.6144884978855645
26                        24                       1.9273235689088875
25.720640573890883        23.849214847934245       1.895870063983031
25.44128114778176         23.69842969586849        1.864064457078674
26                        23.666666666666664       1.9031749892252183
25.720640573890876        23.515881514600913       1.871802258769275
25.999999999999996        23.333333333333332       1.8789254625837075
25.723468275646745        24.179944779362504       1.9199525482828412
25.446936551293486        24.35988955872501        1.9120636691795014
25.44410884953762         24.02915962729675        1.8880523768419337
25.446936551293486        24.693222892058344       1.936125591026293
25.72346827564674         24.51327811269584        1.9440732442069812
25.999999999999996        24.333333333333332       1.9515030389103198
25.723468275646738        24.846611446029172       1.9683202095447028
25.999999999999993        24.666666666666664       1.9758087783253346
25.999999999999996        24.999999999999996       2.000240787154097
25.728808461633434        25.171833454895868       1.9925330768054608
25.45761692326687         25.343666909791736       1.9843015664002848
25.452276737280176        25.01844490092504        1.9601346139374318
25.45761692326687         25.67700024312507        2.008847796680422
25.72880846163343         25.5051667882292         2.017105537779399
25.999999999999993        25.33333333333333        2.024839478821891
25.72880846163343         25.838500121562532       2.041913542541792
25.999999999999993        25.66666666666666        2.049673714278002
25.999999999999996        25.999999999999996       2.074743493522761
25.72675019850242         26.172431025512463       2.0668649584718217
25.453500397004838        26.344862051024926       2.0584308970369682
25.45555866013585         26.010931147075          2.033517586005502
24.63792836862521         30.84584030010216        2.35581992839375
24.910957900232745        30.68037273048583        2.3672106663341745
25.18398743184028         30.514905160869503       2.3777365215147994
24.91026028143741         31.01432458541307        2.397487209135977
25.183289813044944        30.84885701579674        2.4080289534290467
25.182592194249608        31.18280887072398        2.4388665378057337
24.911833653916396        30.346150573332373       2.3374546213634364
24.638804122308855        30.511618142948702       2.32610687818428
24.639679875992506        30.177395985795243       2.296908179957569
24.640109750497263        29.17972797547521        2.2123574273394917
24.912294774184495        29.01591312436136        2.223595154322487
25.184479797871724        28.852098273247513       2.2340657578024636
24.9121636940313          29.349374093773037       2.251434702644187
25.184348717718528        29.18555924265919        2.2619424976854705
25.184217637565332        29.51902021207086        2.2902590141971966
24.63975661123419         29.845434336195694       2.268296052583864
24.91198712439976         29.682227274133275       2.279683324883826
24.911910389158077        30.014188923732824       2.308325334080876
25.184140902323648        29.850981861670405       2.318930905217618
25.184064167081964        30.182943511269954       2.348090074323494
24.639933180865725        29.512581155835452       2.2401068587849022
25.453500397004845        26.678195384358265       2.083748701547086
25.72675019850242         26.505764358845795       2.092193040214978
25.999999999999996        26.33333333333333        2.10008185249904
25.726750198502423        26.83909769217913        2.117821943532299
26                        26.666666666666664       2.1257210330494005
26.000000000000004        27                       2.1516610351737295
25.727921012631693        27.172088467642332       2.14383840948004
25.45584202526338         27.344176935284658       2.135425377778717
25.454671211134112        27.011186159821463       2.109428947073772
25.455842025263376        27.677510268617993       2.161726068181714
25.72792101263169         27.505421800975665       2.1701329593831686
26                        27.333333333333332       2.177949444577101
25.727921012631683        27.838755134308997       2.1968015279345554
25.999999999999996        27.666666666666664       2.204611872628675
25.999999999999996        28                       2.2316483193282846
25.728203626008305        28.172879101278617       2.223941663288258
25.45640725201661         28.345758202557228       2.2156018216947966
25.45612463863999         28.01163423558761        2.188467960834413
25.456407252016618        28.679091535890564       2.243054483925045
25.728203626008302        28.506212434611946       2.2513751031853477
25.999999999999993        28.33333333333333        2.259062536892325
25.72820362600831         28.839545767945282       2.279240913017767
25.999999999999996        28.666666666666664       2.2869091243916126
26                        29                       2.315188081826035
25.728072545855113        29.173006737356957       2.3075481506407094
25.456145091710223        29.346013474713907       2.2992384614310506
25.45627617186342         29.01255250530223        2.2709265843637296
25.456145091710226        29.679346808047242       2.328038505615581
25.728072545855113        29.506340070690285       2.3363153634307587
26                        29.333333333333332       2.3439224632216296
25.728072545855113        29.83967340402362        2.365561478771153
26                        29.666666666666664       2.3731357471675705
26                        30                       2.4028279336639113
25.72799581061343         30.17163505362317        2.395180741275505
25.455991621226854        30.343270107246333       2.3868169372258103
25.45606835646854         30.01130845764679        2.3571840823779544
25.455991621226858        30.67660344057967        2.417099589098222
25.72799581061343         30.504968386956502       2.425421453184441
26                        30.333333333333332       2.4330267056093433
25.72799581061343         30.838301720289834       2.4561986919252443
26                        30.666666666666664       2.463762004386698
26                        31                       2.495033829995808
25.727298191818093        31.172253575217077       2.487532326345852
25.454596383636183        31.344507150434147       2.4792708078954893
25.45529400243152         31.010555295506908       2.447912622265581
24.63887935499379         37.84585338226364        3.133240074244984
24.911888247199506        37.68093362356257        3.1441141178896856
25.184897139405223        37.5160138648615         3.1536494971886757
24.638012778976442        38.17910898063346        3.179257568618604
24.91102167118216         38.014189221932384       3.1899966033733294
25.184030563387875        37.849269463231316       3.19939697378251
24.91015509516481         38.3474448203022         3.236900217855686
25.183163987370527        38.18252506160113        3.24616557937489
25.182297411353186        38.51578065997095        3.293955313965761
24.909970198303423        38.68075831236638        3.28492711971471
24.637642985253656        38.84573596476181        3.274497798536583
24.637827882115047        38.51242247269764        3.226359974269201
25.19965820936707         76.83977800616304        8.905154033113941
25.237083865890465        77.16089148332665        8.770239054919287
25.274509522413865        77.48200496049026        8.634290132380649
24.948306661220805        77.0076833534769         8.800603268663949
24.9857323177442          77.32879683064051        8.665404372521369
24.69695511307454         77.17558870079077        8.68882843802042
21                        77.33333333333334        6.822706235184704
21.302704656454765        77.48771816657865        7.166347863873789
21.60540931290953         77.64210299982396        7.374042619013234
21                        77.66666666666667        6.662905414246871
21.302704656454765        77.82105149991199        6.992984193423715
21                        78                       6.474510712796536
22.515683423196954        78.2710853091443         7.530709594931722
22.313160271919404        78.00177503934151        7.5741625005587245
22.11063712064185         77.73246476953872        7.603154632103199
22.65866033068545         77.98661517980904        7.736344048767924
22.456137179407897        77.71730491000625        7.779890203640408
22.801637238173946        77.70214505047377        7.9333371672071396
21.747046337251547        78.34751834004086        7.067918229217524
21.49803089150103         78.23167889336058        6.946006784469801
21.249015445750516        78.1158394466803         6.748204278996176
21.8007355479558          78.05273039327255        7.269429490189096
21.55172010220528         77.93689094659227        7.169152372169412
21.85442475866005         77.75794244650425        7.45268541030499
22.00325869923335         78.32204066307534        7.236271402480834
22.0569479099376          78.02725271630703        7.42884068771994
22.25947106121515         78.29656298610982        7.390535191052086
23.435786827898742        78.19016989736276        7.914923617812337
23.129085692998146        78.21714170128995        7.798621467020047
22.82238455809755         78.24411350521711        7.670550126059862
23.27206260048664         77.93267157195467        7.992453479922465
22.965361465586046        77.95964337588185        7.8702833594291155
23.10833837307454         77.67517324654659        8.061375257401437
23.615185874054276        77.70934184719644        8.206045363841831
23.525486350976507        77.94975587227961        8.063847122439734
23.36176212356441         77.69225754687152        8.137792280249416
25.36281497285614         78.27691583426476        8.269976871619674
25.05763278129592         78.21649091611025        8.262925387574894
24.752450589735695        78.15606599795575        8.247166508795114
24.447268398175478        78.09564107980124        8.222700235280108
25.333379822708714        78.01194554300659        8.396810853238623
25.02819763114849         77.95152062485208        8.387793757570742
24.72301543958827         77.89109570669757        8.370069267167832
25.303944672561286        77.74697525174842        8.51824860682556
24.998762481001066        77.68655033359391        8.507265899534687
23.952346397479854        77.6778322413426         8.309748392814434
24.199807397827662        77.88673666057193        8.270142357234983
23.862646874402085        77.91824626642577        8.173467479061403
24.110107874749897        78.12715068565507        8.1330535079056
23.77294735132432         78.15866029150891        8.030461302082983
24.70998527633141         77.53334220374418        8.532065578863111
24.43423823491861         77.73788757684784        8.388554385683904
24.421208071661745        77.38013407389442        8.549175083549843
24.186777234570798        77.52898315761851        8.43307466408976
22.703508266962224        57.98803257682641        8.772242383321453
22.424347312569623        58.158688384550956       8.743810529814278
22.14518635817702         58.329344192275485       8.692433509923523
22.424347312569623        57.82535505121763        8.56291388493598
22.145186358177018        57.99601085894216        8.512671538680356
22.14518635817702         57.66267752560884        8.334071899412669
22.423994701351354        58.49210903648012        8.928082996276341
22.703155655743956        58.32145322875559        8.95652641572385
22.70280304452569         58.65487388068476        9.142343574688217
22.700203299448702        56.98821341645445        8.232267919538673
22.42214400089394         57.15880894430299        8.205566253155647
22.14408470233918         57.329404472151516       8.156715755559892
22.42214400089394         56.825475610969654       8.03021879118958
22.14408470233918         56.99607113881819        7.9830032908420785
22.14408470233918         56.66273780548485        7.81427417069051
22.42324565673178         57.49208199776031        8.38310521622659
22.701304955286542        57.32148646991177        8.409989701827339
22.70240661112438         57.654759523369094       8.589981189754894
22.42386719285192         56.49076052676176        7.8591839677384145
22.70364968336466         56.318783248038656       7.887961344711297
22.70192649140668         56.65349833224655        8.058693932467953
22.700820597785697        52.98651781291628        6.3731066146370035
22.422555533118604        53.15767854194418        6.3408650310886605
22.14429046845151         53.32883927097207        6.2956186248921995
22.422555533118604        52.82434520861084        6.209529326680725
22.14429046845151         52.99550593763874        6.16457643207837
22.14429046845151         52.6621726043054         6.035635970494866
22.42131093358008         53.490264688842664       6.475954380680073
22.699575998247173        53.31910395981476        6.507414097618511
22.698331398708653        53.65169010671325        6.6452807457171
22.42302825479156         52.48975653274099        6.080365270281615
22.701766041131606        52.31734046117658        6.112833184278754
22.70129331945865         52.65192913704642        6.241082520318393
23.529827969674354        53.48814764167789        6.830583245835425
23.25224757950628         53.65352384565584        6.823803856493541
22.974667189338206        53.81890004963378        6.809178294192656
23.253492179044805        53.320937698757355       6.683500446564411
22.97591178887673         53.486313902735304       6.6683136826202
22.97715638841525         53.15372775583681        6.531008236164826
23.253855798777558        53.98733125616394        6.9687776589828445
23.531436188945626        53.821955052185984       6.974178477127261
23.533044408216902        54.155762462694085       7.121595846499353
24.365035886748682        47.00958639487818        4.835960927147066
24.089051075635638        47.1686831391103         4.8268433842418474
23.813066264522593        47.327779883342416       4.81445541984847
24.08892315365501         46.83510641317639        4.740510975742824
23.812938342541962        46.994203157408506       4.727764550790829
23.812810420561334        46.660626431474604       4.6432664826720895
22.701304140312978        50.9821922673707         5.6334557588756775
22.42287789480346         51.1547948449138         5.602958863973818
22.144451649293938        51.3273974224569         5.5586612935466695
22.42287789480346         50.82146151158047        5.489893102704211
22.144451649293938        50.99406408912357        5.447416523404365
22.144451649293938        50.66073075579024        5.33845365454131
22.423189435633986        51.48831468422581        5.718063053591055
22.701615681143508        51.31571210668271        5.748714276141665
22.701927221974035        51.649231945994714       5.867015225356061
23.537294923790178        51.48237590971921        6.042605508300029
23.25894287012831         51.649167868248384       6.031209820277994
22.980590816466435        51.81595982677756        6.0131275196840495
23.258631329297778        51.31564802893638        5.9105123932791575
22.980279275635908        51.482439987465554       5.8921071156036176
22.979967734805378        51.148920148153536       5.774129143470818
23.813186822022207        51.32493666676957        6.051622090537876
24.089078720254232        51.16749742381992        6.05613491064349
24.36497061848626         51.01005818087027        6.056143968616538
23.813508406946738        51.658312259533545       6.173666254779592
24.089400305178764        51.500873016583895       6.177059831215387
24.36529220341079         51.343433773634246       6.175949645518614
24.08972189010329         51.834248609347874       6.301155411246186
24.365613788335317        51.676809366398224       6.298925981879593
24.365935373259852        52.01018495916221        6.42507297769992
23.54098420304514         52.48468191696118        6.42255736327894
23.260929667958663        52.651960548946214       6.413296919318313
22.98087513287218         52.81923918093125        6.3968133364378525
23.26140238963162         52.31737187307637        6.282749320957086
22.981347854545135        52.484650505061396       6.265527490097823
22.98182057621809         52.15006182919154        6.138016402036765
23.25721092350173         52.986449123851784       6.546660065789416
23.53726545858821         52.81917049186674        6.555088756493504
23.533546714131283        53.15365906677231        6.691097384012295
23.26017262987996         51.983269870662376       6.155319675767089
23.53852468354183         51.816477912133195       6.165936336925507
23.539754443293486        52.15057991454718        6.292586955251884
24.09095164985495         52.168350611761866       6.429142409248916
23.815967926450043        52.326516264361516       6.428303871108589
23.81473816669839         51.99241426194753        6.29932516809364
23.537502549614555        55.48989730577058        7.74666230543929
23.26012599151725         55.65462092512398        7.747654457630462
22.982749433419944        55.81934454447737        7.738790407906748
23.258266801928606        55.32126388098968        7.584497428503399
22.980890243831304        55.48598750034307        7.574976124596658
22.97903105424266         55.152630456208776       7.414565408344952
23.257316827886484        54.98782140346688        7.425280327388077
23.535602601530304        54.82301235072498        7.427189470227669
23.53655257557243         55.15645482824778        7.585131787390123
23.538924873433615        56.48856716128878        8.24976733456863
23.259351015438646        56.655115913010675       8.254882271071846
22.979777157443674        56.82166466473256        8.249049132728526
23.261074207396625        56.320400828802775       8.081920351192892
22.981500349401653        56.486949580524666       8.075781179253635
22.98322354135963         56.152234496316765       7.905354625092918
23.260600099456937        55.98751087696337        7.913194927757246
23.53797665755424         55.822787257609974       7.911179028506799
23.538450765493927        56.15567720944938        8.078880704883284
23.533079794442333        57.48934291939183        8.77987083424303
23.256555951948965        57.65557280520336        8.78935965720066
22.980032109455593        57.82180269101489        8.786816840226983
23.255454296111125        57.322299751746044       8.607664158111174
22.978930453617753        57.48852963755756        8.604838493899017
22.977828797779914        57.15525658410024        8.425129853209832
23.257402655774882        56.98870783237835        8.42989384265123
23.536976513769854        56.82215908065646        8.423709757246204
23.535028154106094        57.15575100002414        8.600410923804226
24.368646030424692        56.00902533035639        8.195875682580116
24.092072311427668        56.16887260733385        8.221008433913292
23.815498592430643        56.32871988431131        8.238972317909447
24.09159820348798         55.83598265549446        8.053315776428697
23.815024484490955        55.99582993247192        8.06968267432453
23.814550376551267        55.662939980632515       7.903577984048257
23.813899050177362        55.32997949216487        7.7402986259310795
24.090295550740166        55.170061678559144       7.727570370959882
24.366692051302973        55.01014386495343        7.708477540525479
24.09094687711407         55.5030221670268         7.888802944405683
24.367343377676878        55.343104353421076       7.86766332929979
24.367994704050783        55.67606484188873        8.030129376651374
24.089345576698044        54.83661920103635        7.5692625297200244
23.81294907613524         54.996537014642065       7.5803794462865115
23.81199910209311         54.663094537119264       7.424048467528767
23.81080582078408         54.32977803305553        7.270974902573149
24.086959014079973        54.169986192908866       7.263282521706994
24.363112207375867        54.01019435276221        7.24975821135346
24.08815229538901         54.50330269697261        7.414563989433317
24.364305488684902        54.343510856825944       7.399247581850489
24.365498769993938        54.67682736088968        7.552154024907846
24.085350794808697        53.83617878240077        7.1151629906973435
23.8091976015128          53.99597062254743        7.121295383342149
23.807589382241524        53.66216321203933        6.975438002191183
21.288675134594808        65.16666666666666        10.924738129338591
21.577350269189612        65.33333333333333        11.35538416016004
21.866025403784416        65.49999999999999        11.630452313388354
21                        65.33333333333334        10.366967682772508
21.288675134594804        65.5                     10.945819896889176
21.57735026918961         65.66666666666666        11.369094233412538
21                        65.66666666666667        10.38967541725937
21.288675134594804        65.83333333333333        10.961155937077837
21.866025403784416        65.83333333333334        11.665076456253257
21.866025403784416        66.16666666666667        11.685642358270115
21.577350269189612        66                       11.394027282164307
21.866025403784416        64.83333333333334        11.527234801354078
21.866025403784416        65.16666666666667        11.587510277257483
21.577350269189612        65                       11.28484660625993
22.70583207283507         66.98650802938512        12.159098448885429
22.42589651648485         67.1576720195901         12.00829784117716
22.145960960134634        67.32883600979505        11.81920582688542
22.42589651648485         66.82433868625677        12.03633000239478
22.145960960134634        66.99550267646171        11.856074863193504
22.145960960134634        66.66216934312838        11.880680525912652
22.42393822883023         67.490375482211          11.964552902028212
22.70387378518045         67.31921149200603        12.122644036345655
22.701915497525828        67.65191495462695        12.073135717814932
23.530287315179216        67.49540830028944        12.364091487825725
23.25351061340988         67.65847833927558        12.270822288100684
22.976733911640544        67.82154837826172        12.152982956589804
23.2554689010645          67.32577487665466        12.319998484309032
22.978692199295164        67.48884491564081        12.208852166955038
22.980650486949784        67.1561414530199         12.251667471328933
23.253501023382434        67.99044221348227        12.207980855815721
23.53027772515177         67.82737217449612        12.307666751942264
23.53026813512432         68.15933604870281        12.239260431568912
24.366293551975435        68.01047130207824        12.373581637469547
24.08761521634925         68.170747509022          12.32208976516393
23.80893688072306         68.33102371596574        12.250520061575973
24.087624806376695        67.83878363481531        12.388968998478068
23.80894647075051         67.99905984175905        12.324153630664606
23.808956060777955        67.66709596755237        12.385805615263461
22.982750641280074        66.82470341564354        12.280263478570815
23.259669209725075        66.66289880190195        12.376286381225345
23.53658777817008         66.50109418816037        12.447167156848858
23.25756905539479         66.9943368392783         12.355073499347965
23.53448762383979         66.83253222553671        12.433337400335974
23.5323874695095          67.16397026291307        12.405645510661596
22.700399217566876        65.98695860007854        12.17709273013108
22.422274612972725        66.15797240005236        12.048467001135599
22.14415000837857         66.3289862000262         11.88681943090479
22.422274612972725        65.82463906671902        12.029644115269193
22.14415000837857         65.99565286669285        11.874154157387208
22.14415000837857         65.66231953335951        11.847430643021523
22.424085564728788        66.49115554315456        12.050110334845304
22.70221016932294         66.32014174318073        12.186518302542625
22.704021121079002        66.65332488628292        12.180520208793945
23.257858257969012        66.32971565879976        12.381842453946177
22.980939689524007        66.49152027254135        12.293752394885487
22.979128737767944        66.15833712943915        12.29181764504027
23.808380906629537        67.33355945859788        12.43312238675986
24.086474498079852        67.17171061690631        12.48222211902012
24.364568089530174        67.00986177521474        12.511390684606503
24.087049652228274        67.5052471258608         12.442190780598779
24.36514324367859         67.34339828416924        12.478644779260168
24.36571839782701         67.67693479312373        12.432708430214571
24.088574652410145        66.84027257952995        12.509000374774889
23.810481060959823        67.00212142122152        12.467288526055125
23.812581215290113        66.67068338384516        12.487592532189058
23.813515852827702        66.3369803585056         12.493194135930075
24.09044392748532         66.17286652885082        12.519403150401711
24.367372002142943        66.00875269919605        12.525794200263645
24.089509289947735        66.50656955419038        12.52144899979292
24.366437364605353        66.34245572453561        12.535487502787248
24.365502727067764        66.67615874987517        12.530686330901494
22.697972325670364        60.98498070966481        10.442270160738387
22.420656685041717        61.156653806443195       10.404416350962212
22.143341044413066        61.32832690322158        10.33831299176455
22.420656685041717        60.82332047310987        10.22472777040602
22.143341044413066        60.99499356988825        10.161425790597962
22.143341044413066        60.66166023655492        9.983348594400425
22.42191156851868         60.49109651450789        10.043213673855554
22.7004820926243          60.32053279246085        10.078176474025703
22.69922720914733         60.652756751062824       10.261603934895973
22.703480864456132        61.98808895249204        10.96481251679507
22.424329044232227        62.158725968328056       10.918486483530991
22.14517722400832         62.32936298416406        10.839460472006355
22.424329044232227        61.825392634994685       10.75371815494169
22.14517722400832         61.99602965083069        10.677542096901298
22.14517722400832         61.66269631749732        10.513434010391723
22.422683667894045        62.49084152665364        11.072710660948493
22.70183548811795         62.320204510817625       11.125483269115318
22.70019011177977         62.652320069143215       11.277661859720375
22.422492864636972        61.491023220718944       10.582073730298132
22.69980850526562         61.31935012394055        10.62246390078316
22.701644684860874        61.65371953821629        10.796644686135572
23.541770316682538        62.49114000480245        11.481266195814712
23.260695122935555        62.65557187902457        11.482680087458931
22.979619929188573        62.82000375324668        11.46270745172409
23.262340499273737        62.32345632069898        11.330533920754139
22.98126530552675         62.4878881949211         11.314791153926706
22.982910681864936        62.155772636595515       11.15838269441424
23.537303910998062        61.493336260502154       10.993542338717942
23.259362895484088        61.658253824498786       11.002803618789898
22.98142187997011         61.82317138849541        10.993227011482329
23.25752671588883         61.323884410223044       10.82887286068135
22.979585700374855        61.48880197421967        10.822177717098283
22.977749520779597        61.15443255994393        10.645115468021533
23.26085169737891         61.99085507259888        11.170130848152947
23.538792712892885        61.82593750860225        11.163041114512072
23.54028151478771         62.15853875670235        11.325615733544403
23.52951481513566         60.4914231512476         10.454210841142844
23.252333985313896        60.655942337386676       10.466971120565685
22.97515315549213         60.820461523525736       10.462990893764253
23.253588868790864        60.323718378784704       10.283057028003837
22.976408038969097        60.488237564923764       10.28070073456207
22.977662922446065        60.15601360632179        10.09564934033219
23.254930350601363        60.98991337380486        10.650039202070614
23.532111180423126        60.825394187665786       10.638222429895036
23.534707545710596        61.15936522408397        10.81799959575342
23.53478823714618         58.48766427573753        9.330901379151854
23.257342302533264        58.65454102802967        9.343920670030371
22.979896367920347        58.8214177803218         9.343518163717938
23.25769491375153         58.321120376100495       9.156940028809096
22.980248979138608        58.48799712839263        9.156352700343913
22.980601590356876        58.154576476463454       8.970720363532298
23.257125432850245        57.98834659065193        8.972250942651531
23.533649275343613        57.8221167048404         8.961749881839797
23.534218756244897        58.15489049028896        9.145426730142812
24.364642540464413        58.01192521829591        9.248765413742786
24.088024439358335        58.17050490410979        9.285097843264095
23.811406338252258        58.32908458992365        9.312476498400452
24.087454958457055        57.837731118661225       9.102112372820738
23.810836857350978        57.99631080447509        9.12824643867417
23.810267376449694        57.66353701902652        8.945814179654302
23.539886880523884        59.4894148556681         9.896528298955014
23.26050357904968         59.655712848398366       9.910112644358593
22.98112027757547         59.822010841128616       9.908599137416168
23.260741398118398        59.32237474798338        9.722111953394043
22.981358096644193        59.48867274071364        9.720710454055828
22.981595915712912        59.15533464029866        9.533167140480723
23.25904185032583         58.98845788800652        9.532829698504122
23.536487784938746        58.82158113571438        9.519070459336458
23.538187332731315        59.155497995691235       9.707612765937512
23.25704622392027         59.98971561359153        10.097175735452241
23.536429525394475        59.823417620861264       10.083604278226176
23.532972170265065        60.15742038605443        10.269498458955342
23.81196775605799         58.66175867876639        9.498052596839647
24.088585857164063        58.50317899295251        9.46876442702087
24.36520395827014         58.34459930713864        9.43052248281742
24.089147274969793        58.83585308179524        9.653465160038104
24.36576537607587         58.677273395981366       9.613313701152286
24.366326793881598        59.0099474848241         9.797139068747553
24.090846822762362        59.1697699417721         9.84029829987496
23.815366851643123        59.329592398720095       9.873428043277556
23.813667303850558        58.99567553874324        9.685553706850351
23.815493592089187        59.66207853261506        10.060089108199149
24.090973563208422        59.50225607566706        10.025631234788516
24.36645353432766         59.342433618719056       9.981143873652854
24.091100303654486        59.83474220956202        10.210440754366694
24.366580274773725        59.67491975261402        10.164625263222941
24.36670701521979         60.007405886508984       10.347583237457762
24.08764294852508         60.16874497475519        10.394449256626327
23.80857888183037         60.330084063001394       10.429991791188058
23.812036236959777        59.996081297808225       10.24563134896449
22.700936501975804        64.98421261160071        12.052141141594388
22.422632802578676        65.15614174106713        11.947959575704374
22.144329103181548        65.32807087053357        11.807396632969027
22.422632802578676        64.82280840773382        11.885196927670588
22.144329103181544        64.99473753720025        11.754544290886841
22.144329103181548        64.66140420386692        11.684358509031728
22.4224537077757          65.49039040389309        11.996650158667174
22.700757407172826        65.31846127442665        12.10948829746738
22.70057831236985         65.65270993725258        12.151138826979647
22.4215936298415          64.48933494837377        11.805389880204743
22.69885815650145         64.3172656928806         11.892061742195867
22.699897329238627        64.65073915224065        11.978748545779808
23.535949109302567        65.49529061144665        12.392385815389213
23.257432478724006        65.65917994099061        12.345875089736484
22.97891584814544         65.82306927053457        12.274110727983865
23.25761157352698         65.32493127816467        12.30432661200383
22.979094942948414        65.48882060770862        12.240359537541629
22.97927403775139         65.15457194488269        12.190911720738946
23.25764536834651         65.99444779989517        12.371221705007759
23.53616199892507         65.8305584703512         12.425372128875246
23.536374888547577        66.1658263292558         12.443632576028477
24.09023103786282         65.83759866994626        12.501170290247185
23.813302963205196        66.00171249960101        12.482310415442653
23.813090073582693        65.66644464069645        12.456700828622317
23.529301248451223        63.49235956732375        11.890106794039708
23.252140493555576        63.656170456056024       11.880610068495741
22.974979738659925        63.81998134478829        11.847934714096748
23.252382410781344        63.323051587372106       11.756972426145936
22.975221655885697        63.48686247610437        11.73054689917721
22.975463573111465        63.15374360742045        11.600719591002743
23.256538766858448        62.989311733198335       11.624669065467021
23.53761396060543         62.82487985897622        11.627232012552122
23.533457604528326        63.15861971314998        11.763512211960473
23.534511487827526        64.49303355706563        12.204057770281358
23.256653159210288        64.65675990857733        12.177402366581891
22.978794830593046        64.82048626008901        12.126763490352921
23.25561398647311         64.32328644921728        12.091851834204915
22.97775565785587         64.48701280072896        12.047291926257227
22.976716485118693        64.15353934136891        11.95452615439206
23.253877240014344        63.98972845263665        11.992511138583167
23.53103799490999         63.825917563904376       12.007317493919027
23.53277474136876         64.159475560485          12.111967819332946
23.25713236636863         64.990845593371          12.248253960559705
23.534990694985872        64.8271192418593         12.281612727850739
23.535469902144218        65.16120492665297        12.344388742886652
23.813204033350203        65.33391531576743        12.417542752732443
24.090458957397832        65.17254002008819        12.423535851184477
24.367713881445464        65.01116472440896        12.410365110745316
24.090344997630325        65.50506934501722        12.469465545086225
24.367599921677957        65.34369404933798        12.463066422658937
24.367485961910447        65.67622337426701        12.501542785831713
24.089979750239486        64.83845433529453        12.362476935560348
23.812724826191854        64.99982963097375        12.363014758669237
23.812245619033504        64.66574394618007        12.293707822072344
24.366442704715624        62.00993044454908        11.383932269434824
24.091551908704595        62.1703336313002         11.430402930441632
23.816661112693566        62.33073681805132        11.462847572568318
24.090063106809772        61.837732383200105       11.270206039959827
23.815172310798744        61.99813556995122        11.304923896192289
23.813683508903917        61.665534321851126       11.140076063054238
23.810643125338846        64.3330460341163         12.210446481795739
24.086774762850162        64.17305851116694        12.19881981279445
24.36290640036148         64.01307098821759        12.169177763277153
24.088377256544824        64.50575642323074        12.287435038994325
24.364508894056144        64.34576890028137        12.263146875400682
24.366111387750802        64.67846681234516        12.343542657890033
24.085038016391398        63.83950051458632        12.097063648617166
23.808906378880078        63.999488037535656       12.113523424232893
23.80716963242131         63.66593004095503        12.004039992204646
23.816800943116405        62.66330020576534        11.611858456841475
24.091691739127434        62.50289701901421        11.58137195277539
24.36658253513846         62.34249383226309        11.536859429829182
24.09183156955027         62.83546040672823        11.724278684324831
24.366722365561294        62.6750572199771         11.681724299439278
24.366862195984133        63.007620607691116       11.81852687826506
23.808488230962194        63.33077991411288        11.882780016411798
24.08767521347316         63.169200260901995       11.858920044486968
24.086356614932278        63.504350387744154       11.983453130211776
24.36554359744325         63.342770734533275       11.946333073921934
24.364224998902365        63.677920861375426       12.063216702259336
23.8126445870393          62.99704005993911        11.752162045291138
23.809664684252418        68.66397188579484        12.165042265710177
24.0883430198786          68.50369567885109        12.243320826513436
24.36702135550479         68.34341947190734        12.301521556034464
24.08907082340796         68.83664384868018        12.153936495219
24.367749159034144        68.67636764173643        12.218846081955219
24.368476962563502        69.00931581156553        12.125555215231868
24.092367067594413        69.17406143792155        12.052536640967258
23.81625717262532         69.33880706427756        11.960497411218178
23.81296092843887         69.0013894750362         12.067843423531768
23.807084845916137        70.33396948293124        11.591318850803559
24.08581940182789         70.17161891838334        11.70001815269006
24.36455395773964         70.00926835383545        11.790903987317968
24.08589525781827         70.50499352313835        11.567983928930246
24.36462981373002         70.34264295859046        11.663556773845308
24.3647056697204          70.67601756334545        11.53071755453632
23.8149495043507          69.67212457836754        11.844732793862462
24.09105939931979         69.50737895201152        11.943075569308691
24.36716929428888         69.3426333256555         12.022397689270843
24.08975173104517         69.84069646610149        11.825221614306795
24.365861626014258        69.67595083974547        11.910847279966152
23.81101717513342         70.00304703064938        11.721478513691968
25.184192524134865        69.5178805347435         11.965974740881991
24.91097966866979         69.68167647444082        11.922930640820036
24.637766813204713        69.84547241413813        11.864573722965389
24.91228733694441         69.34835896035085        12.03072695736937
24.639074481479334        69.51215490004816        11.978443527564233
24.640382149753954        69.17883738595819        12.083920448819299
26.000000000000004        77                       8.901850681655436
25.758169840804626        77.16066832016342        8.818990195126528
25.516339681609246        77.32133664032683        8.729803345368275
25.72074418428123         76.8395548429998         8.952965933359202
25.478914025085842        77.00022316316323        8.86476567575389
25.441488368562446        76.67910968599962        8.998694061795602
25.516339681609246        77.65466997366018        8.582680660601149
25.75816984080462         77.49400165349675        8.674316058936812
26                        77.33333333333333        8.759625094042987
25.75816984080462         77.8273349868301         8.525270701890122
26                        77.66666666666666        8.613028285573764
26                        78                       8.462060256247485
25.575209981904095        78.18461055617651        8.339584466885299
25.545774831756667        77.91964026491834        8.463830677759175
25.787604990952048        78.09230527808825        8.40361226176129
25.17046153483732         74.4910553596114         9.919494034333946
24.89510012328204         74.66332999219978        9.817160839502806
24.61973871172676         74.83560462478816        9.705177531830056
24.898014277770187        74.32724697113426        9.96733795837584
24.622652866214906        74.49952160372263        9.856449747900422
24.625567020703052        74.16343858265711        10.008558906081102
25.182885722073447        71.51801156596028        11.220058098279805
24.91028510678486         71.68150132570013        11.14498402219035
24.637684491496266        71.84499108543996        11.05704102711534
24.910184323285893        71.34847176667367        11.286411412195733
24.6375837079973          71.51196152641351        11.201994140805995
24.637482924498336        71.17893196738707        11.343854155899512
24.637362922254255        72.17862540600747        10.90917037019042
24.909963537542843        72.01513564626762        11.000599403736205
25.182564152831432        71.85164588652778        11.079159518296485
24.909641968300832        72.34876996683514        10.85410450404789
25.18224258358942         72.18528020709527        10.936150657078947
25.181921014347406        72.51891452766279        10.79103151462727
24.90845547102769         72.67890939665463        10.707039759862212
24.63498992770797         72.83890426564646        10.61146256728873
24.636176424981112        72.50876483582697        10.760863717113159
24.632467101921094        73.1663594510447         10.462505125510946
24.905932645240817        73.00636458205287        10.560641608494851
25.179398188560533        72.84636971306102        10.647192653670334
24.90340981945394         73.33381976745109        10.41364108559182
25.176875362773657        73.17382489845924        10.502751421177699
25.174352536986785        73.50128008385748        10.357707817149395
24.626864021419543        73.83351349073914        10.158482232316382
24.900608279203162        73.6673967872983         10.263332545549591
24.89931127848667         73.99732187921629        10.115153730380758
25.173055536270294        73.83120517577544        10.211273513046887
25.171758535553806        74.16113026769341        10.065202252108444
24.629665561670315        73.49993647089192        10.31038046562386
25.441488368562446        76.34577635266629        9.140620215333932
25.720744184281223        76.17288817633315        9.234076253251237
26                        76                       9.31940318071663
25.720744184281227        76.50622150966647        9.093694052211918
26                        76.33333333333333        9.180564932176186
26                        76.66666666666666        9.041380765822511
25.71944790835443         75.83057749917853        9.37837355120105
25.44019209263565         76.00346567551168        9.286216364409235
25.16093627691687         76.17635385184482        9.185930067165451
25.438895816708854        75.66115499835706        9.432336520205233
25.159640000990073        75.83404317469021        9.33334907408699
25.158343725063283        75.49173249753561        9.481292087729253
24.615699441802086        75.1691636707629         9.55586129106476
24.891060853357363        74.99688903817452        9.669078376224848
25.166422264912637        74.82461440558612        9.772645348543353
24.887021583432684        75.33044808414925        9.521777283202592
25.162382994987958        75.15817345156086        9.626578033008464
24.86784746091125         76.0137922072654         9.220693952757967
24.574758644905625        75.851230562686          9.248175150052885
24.866551184984452        75.6714815301108         9.369662175528653
24.595229043353854        75.51019711672444        9.40155722700368
24.637078993370675        70.17847560723678        11.743192861555565
24.910291848835747        70.01467966753944        11.807888829413598
25.18350470430082         69.85088372784213        11.857271979478963
24.909604029001706        70.34768286063809        11.685460235833604
25.182816884466778        70.18388692094075        11.7411824359023
25.182129064632736        70.5168901140394         11.617706110152078
24.637230705351435        70.84522481674678        11.482040872081587
24.909679884992087        70.68105746539308        11.55714746566861
24.90993210413899         71.01476461603337        11.423947355899099
25.18238128377964         70.85059726467969        11.489492606795352
25.182633502926542        71.18430441531999        11.356943269504576
24.637154849361053        70.51185021199177        11.615362869736742
24.640542487207608        68.84634738421863        12.180524862586834
24.91260801185171         68.68337895687172        12.219282530537484
25.18467353649581         68.52041052952481        12.241828219083766
24.91244767439806         69.01586895861128        12.129580486163759
25.18451319904216         68.85290053126437        12.159028544104016
25.18435286158851         69.18539053300393        12.067077384703435
24.911880208322355        68.35043078704263        12.298714297734247
24.63981468367825         68.51339921438952        12.26688617954692
24.639086880148895        68.18045104456044        12.34263210386284
24.63894114411401         67.84696304604309        12.40627418430839
24.911588736252583        67.68345479000791        12.42268543008181
25.184236328391158        67.51994653397274        12.422815374789918
24.911734472287467        68.01694278852527        12.366333728624095
25.184382064426043        67.8534345324901         12.373754052319871
25.184527800460927        68.18692253100745        12.313425000417858
24.911013582104168        67.34991828105342        12.467224299799316
24.638365989965585        67.51342653708858        12.458107015539657
24.63779083581717         67.17989002813408        12.496749403071549
26                        68                       12.226610373558577
25.728224512165273        68.17347017650827        12.245768819177275
25.456449024330542        68.34694035301654        12.25084143435234
25.72807877613039         67.83998217799092        12.302635333685355
25.456303288295658        68.01345235449918        12.315073082273399
25.456157552260773        67.67996435598182        12.368037000762461
24.637377139186494        66.84574765722977        12.522191850244349
24.91018618884281         66.6816335392448         12.516577788952434
25.18299523849913         66.51751942125982        12.49454850073076
24.910599885473488        67.0157759101491         12.49851279012499
25.183408935129805        66.85166179216412        12.483860950248836
25.18382263176048         67.18580416306844        12.459949908268518
24.911120826380404        66.34793051390524        12.520604384518293
24.63831177672408         66.5120446318902         12.533852971174802
24.63924641426167         66.17834160655065        12.531019617695902
24.63980447469823         65.84502845562909        12.514216777666423
24.91223694725352         65.68130421206212        12.487195695624543
25.184669419808806        65.51757996849516        12.444730954138292
24.91167888681696         66.01461736298367        12.510647226561852
25.184111359372245        65.85089311941671        12.474831175983203
25.183553298935685        66.18420627033827        12.491437024847471
24.91235090702103         65.34877488713309        12.449499219902332
24.63991843446574         65.51249913070006        12.483242832589239
24.640032394233245        65.17996980577102        12.438043938771433
25.456157552260777        67.3466310226485         12.40931844225366
25.72807877613039         67.17331551132425        12.38167507249513
26                        67                       12.339885265514352
25.72807877613039         67.50664884465758        12.347874696888722
26                        67.33333333333333        12.313565955792624
26                        67.66666666666666        12.27580765847405
25.72766507949971         66.83917314041994        12.40319618043112
25.455743855630097        67.01248865174419        12.438646262960956
25.45533015899942         66.67834628083989        12.454750592169914
25.181114417403183        41.5169523319436         3.7762757661086197
24.909035735184233        41.68092467366208        3.7691930228106703
24.63695705296528         41.84489701538057        3.7604087180738945
24.90951896028775         41.34843595534201        3.7105442868877945
24.63744027806879         41.51240829706049        3.7015343170885853
24.63792350317231         41.17991957874041        3.6440081305726597
24.911999391246933        37.34696530548819        3.0989906773081817
24.638990499041213        37.51188506418926        3.0880420844667094
24.365981606835494        37.676804822890325       3.075754827279803
24.63910164308864         37.17791674611488        3.0438016295872377
24.36609275088292         37.34283650481595        3.0314398232035042
24.36620389493035         37.00886818674157        2.9880823540256753
23.81492832082232         36.65834095381376        2.8727479712163895
24.090197419780417        36.50073858906704        2.8892659222169264
24.365466518738515        36.343136224320325       2.904281155715702
24.090566107876334        36.833604570277664       2.9307062850534167
24.365835206834433        36.67600220553095        2.9457444325042275
23.81336611661167         37.32542969214116        2.9562598463819967
24.08978500577101         37.16714893944136        2.9730028711849052
24.089673861723583        37.501117257515745       3.016356924064661
23.814147218716997        36.99188532297745        2.9140539657569664
24.636406705312165        34.18038408685774        2.6854431091457767
24.910275937258778        34.01389324359031        2.696843210687046
25.18414516920539         33.84740240032287        2.707203453751422
24.907756548698245        34.34867191815979        2.7333230575619147
25.181625780644858        34.182181074892355       2.743657848126163
25.179106392084332        34.51695974946183        2.7808287840832624
24.90857761114911         34.68088373625202        2.7706388369349484
24.638048830213883        34.8448077230422         2.759343837612258
24.637227767763022        34.512595904949976       2.722018133929897
24.639840322289736        35.17804239843909        2.797688431319435
24.910369103224955        35.0141184116489         2.808918546192146
25.180897884160178        34.850194424858714       2.819043608890647
24.912160595300804        35.34735308704578        2.847996570860917
25.182689376236027        35.183429100255594       2.8580567491094397
25.18448086831188         35.516663775652475       2.897868204739695
24.911353189088786        35.68119926480489        2.887655813880676
24.63822550986569         35.845734753957295       2.8762639201875144
24.639032916077714        35.51188857619819        2.8365769030216734
24.63737004812901         36.1798376791917         2.9168637694951642
24.9104977273521          36.015302190039286       2.9281785772695965
25.183625406575192        35.85076670088687        2.938313882209943
24.909642265615418        36.34940511527368        2.9695612293266818
25.18276994483851         36.18486962612127        2.9796194483484095
25.181914483101824        36.518972551355674       3.0217849031550954
24.638107424320843        36.84556964161294        3.0005605261783703
24.910010953711335        36.68227109648431        3.0117947092214177
24.91100517247913         37.01461820098625        3.0549330958080056
25.18290870186962         36.851319655857615       3.0648205729192943
25.183902920637422        37.18366676035956        3.108775437597191
24.637738736224925        36.51270366040232        2.9582748254702502
24.63926021711523         40.84623712834662        3.587689280288661
24.912192388173587        40.68107105455442        3.597097275824427
25.185124559231944        40.515904980762215       3.6048912837705154
24.910855674230664        41.01475350494821        3.653174609232452
25.18378784528902         40.84958743115601        3.6607271003024
25.182451131346102        41.183269881549805       3.717855261081768
24.91290038074549         40.34655538607174        3.5420427976567397
24.639968209687126        40.51172145986395        3.5324765085797867
24.64067620225903         40.17720579138127        3.478478972232537
24.638657073159916        39.180264482899005       3.3241086994984395
24.910984286209676        39.015286830503584       3.3343562664861577
25.18331149925944         38.85030917810815        3.343202706546965
24.91199837411593         39.349815348640774       3.3848947341467746
25.184325587165695        39.184837696245346       3.393559420017228
25.185339675071955        39.51936621438255        3.4450254543762733
24.640747907539037        39.84502620258806        3.4259831340139613
24.913043791305494        39.6821962084853         3.436258349640194
24.91297208602549         40.014375797278525       3.4885551466710285
25.185267969791948        39.85154580317577        3.4971232102196987
25.185196264511944        40.18372539196899        3.550411820017724
24.639702490349475        39.512645342743525       3.3744725783156952
24.636392721969003        46.84537751299986        4.840133901768228
24.90774955718932         46.68116863112153        4.841960262571457
25.17910639240964         46.516959749243206       4.841440009556756
24.638353026044864        47.17912810506294        4.927844561259975
24.90970986126518         47.014919223184606       4.928867408923122
25.181066696485498        46.85071034130628        4.927543642768004
24.911670165341043        47.34866981524769        5.01796392853838
25.18302700056136         47.184460933369365       5.015836649243125
25.184987304637225        47.51821152543244        5.106319028981951
23.813480751414993        44.660516560434814       4.179941469148166
24.089662999239128        44.50149300698507        4.194960518096029
24.365845247063262        44.34246945353533        4.207383809484115
24.089853060333617        44.835104323432574       4.267230194067571
24.366035308157752        44.67608076998283        4.279368800212872
24.366225369252245        45.00969208643033        4.353138011953333
24.08907480063096         45.16904425582352        4.3412796682834145
23.811924232009673        45.32839642521672        4.326545261637582
23.81270249171233         44.99445649282576        4.252320506427391
24.907595573171562        46.34782241390843        4.757530958856302
24.636238737951242        46.51203129578675        4.755047795578495
24.36488190273092         46.676240177665065       4.750218018483087
24.63608475393348         46.17868507857364        4.672068695805713
24.364727918713164        46.34289396045196        4.666582116235729
24.364573934695404        46.00954774323886        4.585053220404768
23.81137375382406         45.66168164415289        4.402632718203918
24.088524322445345        45.502329474759705       4.41703206846323
24.36567489106663         45.3429773053665         4.428555355746903
24.087973844259732        45.835614693695874       4.494672194333376
24.365124412881016        45.67626252430268        4.505860425230696
23.812656436543577        46.327280214261506       4.560920028128374
24.08861518561949         46.16841397875018        4.574528618951414
24.088769169637246        46.501760195963286       4.656466294138921
23.812015095183817        45.9944809292072         4.480751839115674
24.636084753933485        45.84535174524031        4.591127824337962
24.907595573171562        45.68115574724174        4.594967514628594
25.17910639240964         45.51695974924318        4.596572291276941
24.907595573171562        46.01448908057508        4.675251959620213
25.179106392409636        45.85029308257651        4.676200309792538
25.179106392409636        46.183626415909856       4.757822882552494
24.908146051357175        45.34787052830556        4.516729556220163
24.636635232119097        45.512066526304125       4.512412447546823
24.637185710304706        45.17878130736794        4.435584796445682
24.63718571030472         44.84544797403459        4.360446257297893
24.908146051357193        44.68120386163885        4.365715108955068
25.179106392409672        44.516959749243114       4.36894456692469
24.908146051357186        45.014537194972206       4.440295172347237
25.179106392409658        44.85029308257647        4.442966154561072
25.179106392409647        45.18362641590982        4.518842062678488
24.907955990262707        44.34759254519136        4.2928074415325925
24.63699564921023         44.5118366575871         4.287107817716231
24.63680558811574         44.178225341139594       4.215553599146771
24.636287711300763        42.17823282114708        3.8208137302647653
24.908366393519714        42.01426047942859        3.829296149319813
25.180445075738668        41.85028813771011        3.836077006936035
24.9076970518552          42.347596285195095       3.8908114083848027
25.179775734074152        42.18362394347661        3.897290380319297
25.17910639240964         42.51695974924312        3.9599158862583494
24.907827298945556        42.68091537231237        3.9539326973445736
24.636548205481468        42.84487099538161        3.946136010418818
24.636417958391117        42.511551908264344       3.882730153497679
24.636548205481482        43.178204328714955       4.011084168626999
24.907827298945566        43.0142487056457         4.018507534026432
25.179106392409647        42.85029308257646        4.024117401413884
24.907827298945577        43.347582038979034       4.084624612822534
25.179106392409658        43.183626415909785       4.089861158683553
25.179106392409672        43.51695974924312        4.157147158067747
24.63680558811574         43.844892007806266       4.145728479372803
24.907955990262707        43.68092587852469        4.152383185472864
24.907955990262703        44.014259211858025       4.221751021093181
25.17910639240967         43.85029308257645        4.226057709534133
25.17910639240967         44.183626415909785       4.296656845819835
24.63667689679861         43.5115481682606         4.077587544099525
21.288675134594808        49.16666666666665        4.484894224361822
21.577350269189612        49.33333333333329        4.7004953713316375
21.866025403784416        49.49999999999994        4.878394503575723
21                        49.333333333333336       4.2993635008255495
21.288675134594804        49.49999999999998        4.5718476804835415
21.57735026918961         49.66666666666662        4.80662984541558
21                        49.666666666666664       4.365293145130959
21.288675134594804        49.83333333333331        4.656958342751063
21.866025403784416        49.8333333333333         4.976094681894265
21.866025403784416        50.16666666666666        5.076342318831276
21.577350269189612        49.99999999999998        4.8902702187282845
21.866025403784416        48.8333333333333         4.695100881896785
21.866025403784416        49.166666666666615       4.7857221448948195
21.577350269189612        48.99999999999997        4.609643347055416
22.702388819992436        48.9815599636923         5.0063861055409395
22.423601014589764        49.15437330912818        4.97302779389932
22.14481320918709         49.32718665456406        4.930363926577508
22.423601014589764        48.82103997579486        4.878328718891118
22.144813209187088        48.99385332123074        4.8366782097330665
22.14481320918709         48.660519987897416       4.745043588571382
22.423596493746075        48.48740100159034        4.786316371230796
22.702379778305055        48.31428201528327        4.8192086931521825
22.702384299148743        48.64792098948779        4.911546562029143
22.70105001635951         49.98194604103407        5.306361820446187
22.42270847883448         50.15463069402272        5.275047047199936
22.14436694130945         50.327315347011364       5.232638911846831
22.42270847883448         49.821297360689364       5.170568033324533
22.144366941309446        49.99398201367801        5.12900185713111
22.14436694130945         49.66064868034465        5.02791226103408
22.422793186818968        50.48804610280159        5.381056351406343
22.701134724343998        50.31536144981294        5.4125656861645215
22.701219432328486        50.648776858591816       5.5215969989743146
22.42315474671212         49.487835334908766       5.07034458609831
22.701942552114794        49.31502198947288        5.103471355482123
22.70149628423715         49.64848401525347        5.203463260450761
23.53994061180419         48.48881366201459        5.075030951769301
23.260756681200274        48.65306242924049        5.0572463136389425
22.981572750596353        48.81731119646639        5.0343646982294885
23.260752160356585        48.31942345503599        4.9626554750532135
22.981568229752664        48.48367222226189        4.93964950718056
22.981563708908975        48.15003324805737        4.847435990766688
23.25979910755837         47.98544444355596        4.870231339635296
23.53803450620776         47.82085563905456        4.888458933929292
23.538987559005975        48.15483465053457        4.980536906530008
24.91207821034129         47.682336251280006       5.109099790321299
24.639169116045352        47.84646097712756        5.109332426228498
24.366260021749415        48.01058570297513        5.107016936703828
24.63876107104511         47.512794541095246       5.017412914527132
24.36585197674917         47.676919266942804       5.01431377508429
24.365443931748924        47.34325283091049        4.923961771898629
23.81347430952284         47.66144631937473        4.903580104956795
24.08945912063588         47.50234957514262        4.915406149171958
24.089867165636125        47.836016011174934       5.006320072535723
24.09082021843434         48.16999502265495        5.099859585615057
23.815380415119265        48.32940434233477        5.089197590636845
23.81442736232105         47.99542533085475        4.995180811477531
23.538690228244647        50.48240128341731        5.69326372984516
23.259561532267426        50.64899827806845        5.679491839532776
22.980432836290202        50.81559527271957        5.6595558492095055
23.259476824282935        50.31558286928957        5.568125857075515
22.980348128305714        50.4821798639407         5.547943478030193
22.980263420321222        50.14876445516182        5.43915855394245
23.259096430782602        50.982323153502406       5.79343942569704
23.538225126759823        50.81572615885128        5.806585607912484
23.537760025275           51.149051034285236       5.92303286739755
24.089543821739056        50.83417254838595        5.938244094213846
23.81365192350703         50.9916117913356         5.932890361872038
23.81411702499185         50.65828691590163        5.817284014623387
23.538607478071786        49.48958904275369        5.3728410897468
23.25942165750103         49.65370804218048        5.356265939936133
22.98023583693027         49.81782704160727        5.334106183502632
23.25986792537867         49.32024601639989        5.253826933034557
22.98068210480791         49.48436501582668        5.231437400054297
22.981128372685554        49.15090299004609        5.131675271632529
23.26031230328947         48.98665422282019        5.154233433860315
23.539496233893388        48.822405455594286       5.1716946188093385
23.539051855982585        49.155997249173986       5.2709646648018005
23.259449240891982        49.98464545573502        5.460779651867025
23.538635061462738        49.82052645630823        5.476816143168654
23.53866264485369         50.151463869862766       5.583623689868219
23.81423813823961         50.32536302636841        5.704696942029777
24.089786048234565        50.168324769319504       5.712011151506715
24.365333958229524        50.0112865122706         5.715206358275868
24.08966493498681         50.501248658852724       5.823680030440092
24.36521284498177         50.34421040180382        5.825957043549565
24.36509173173401         50.67713429133704        5.939602913663194
24.089758464843612        49.83738735576497        5.603864249764293
23.814210554848653        49.99442561281386        5.595803471169872
23.814182971457697        49.66348819925933        5.48974249358779
23.816068691768386        49.329627271241904       5.385720632604617
24.093529905464983        49.169665499730115       5.394701541392601
24.37099111916158         49.00970372821833        5.399783816110755
24.091644185154294        49.50352642774753        5.497900509948512
24.36910539885089         49.34356465623574        5.502159892239401
24.36721967854021         49.67742558425317        5.60730073962792
23.81695744758999         48.662443684082504       5.185671537579903
24.09239725090506         48.50303436440268        5.195629363722885
24.367837054220132        48.343625044722856       5.202082545976202
24.093974283375783        48.836073706150415       5.293922492360463
24.369414086690856        48.67666438647059        5.299671505778437
23.816513069679186        48.9960354776622         5.284392895616325
26                        34.00000000000001        2.80391152916366
25.726368797361445        34.17231991648728        2.797124066046747
25.452737594722887        34.34463983297456        2.789429817686614
25.728888185921974        33.837541241917805       2.7601156609693946
25.45525698328342         34.00986115840507        2.7523401471694164
25.45777637184395         33.675082483835595       2.7159670182344655
25.454596383636186        31.677840483767483       2.5112240728967636
25.727298191818093        31.505586908550406       2.519424244949773
26                        31.33333333333333        2.526864402202431
25.727298191818093        31.83892024188374        2.551904306424886
26                        31.666666666666664       2.559283117280136
26                        32                       2.5922899752290878
25.726912299412994        32.17290782692359        2.5850186428027593
25.45382459882598         32.34581565384718        2.5769479522225085
25.45421049123108         32.01182806880733        2.543780913533503
25.452737594722887        34.67797316630789        2.8273917554361145
25.72636879736144         34.50565324982061        2.834961587918615
25.999999999999996        34.333333333333336       2.8416246351579506
25.726368797361438        34.83898658315395        2.8735585685696305
25.999999999999993        34.66666666666667        2.8800971999313347
25.999999999999996        35                       2.9193292234836448
25.72816028943729         35.17222125855083        2.913127715060411
25.456320578874582        35.344442517101655       2.9059740421457985
25.454529086798736        35.011207841704774       2.8662837410853914
25.999999999999996        36.99999999999999        3.172177483157697
25.728299046468408        37.172004621620495       3.167064465030119
25.456598092936815        37.344009243241          3.1608884697071122
25.727304827700607        36.83965751711855        3.122532592634145
25.455603874169014        37.011662138739055       3.116185503713272
25.454609655401214        36.67931503423711        3.0724017326332405
25.45632057887459         35.67777585043499        2.9463012825699746
25.728160289437294        35.50555459188416        2.953304019880586
25.999999999999996        35.333333333333336       2.9593545926997624
25.728160289437298        35.8388879252175         2.9943042003451588
26                        35.66666666666667        3.0002038375603894
26.000000000000004        36.000000000000014       3.0418769580651914
25.45460965540122         36.34598170090379        3.0294936080451116
25.727304827700614        36.172990850451896       3.0361909596818846
25.727304827700607        36.506324183785225       3.078916805966656
26                        36.333333333333336       3.0844205260468276
25.999999999999996        36.666666666666664       3.1278540344108485
25.4554651171379          36.01187877566939        2.9874675009735165
25.45382459882598         32.67914898718052        2.6107317230900824
25.726912299412987        32.50624116025693        2.6187207325156328
26                        32.33333333333333        2.6259103837872324
25.72691229941299         32.83957449359026        2.6530610535970314
26                        32.666666666666664       2.660169023713875
26                        33                       2.6950658950087933
25.45777637184395         33.34174915050227        2.680184363429999
25.728888185921974        33.17087457525113        2.688051128113278
25.728888185921974        33.50420790858447        2.7237318374428616
26                        33.333333333333336       2.7306446588633833
26                        33.66666666666667        2.766926536915006
25.45580048533497         33.01044906884139        2.6451260691319565
25.456658203091486        47.3454743502883         5.0988773550036
25.72832910154574         47.17273717514415        5.089506708408122
26                        47.00000000000001        5.07820708919524
25.456658203091486        47.67880768362163        5.190233019182902
25.72832910154574         47.506070508477485       5.179795855180897
26                        47.333333333333336       5.1674297185616
25.72832910154574         47.839403841810814       5.27227936314224
26                        47.66666666666667        5.258846709116473
26                        48                       5.352458060859855
25.72636879746988         46.83898658308108        5.0009379772318745
25.45469789901562         47.011723758225216       5.009351799546035
25.45273759493976         46.67797316616214        4.922015617352343
25.452737594939762        46.34463983282881        4.837125025914581
25.72636879746988         46.17231991641441        4.831011362366938
26.000000000000004        46.000000000000014       4.823099018913824
25.72636879746988         46.50565324974774        4.9149715890583945
26                        46.33333333333334        4.906128880858978
26                        46.66666666666667        4.991164904286154
25.726368797469885        45.838986583081066       4.749020702696317
25.452737594939762        46.01130649949546        4.754321132577196
25.452737594939762        45.67797316616212        4.673511793483948
25.452737594939762        45.34463983282879        4.594584631750658
25.72636879746988         45.1723199164144         4.590890556421732
26.000000000000004        45.000000000000014       4.585490065289995
25.726368797469885        45.50565324974774        4.669017683535109
26.000000000000004        45.33333333333334        4.662817157783402
26.000000000000004        45.66666666666668        4.742020142324754
25.726368797469895        44.83898658308105        4.514585453870085
25.452737594939773        45.01130649949543        4.517566966175637
25.452737594939784        44.67797316616208        4.442403621081596
25.452737594939784        44.34463983282875        4.368955486688272
25.72636879746989         44.172319916414374       4.367340722543173
26                        44.00000000000001        4.364100274489172
25.726368797469892        44.50565324974771        4.440102156180452
26                        44.33333333333334        4.436175007370461
26                        44.66666666666667        4.5099716043043285
25.726368797469892        43.83898658308105        4.296247100792778
25.45273759493978         44.01130649949542        4.297264815260675
25.45273759493978         43.67797316616208        4.227262728652229
25.452737594939784        43.344639832828754       4.158859349786937
25.72636879746989         43.17231991641438        4.159022764368418
26                        43.00000000000001        4.157637401811971
25.72636879746989         43.50565324974771        4.226847677366106
26                        43.33333333333334        4.224883848942107
26                        43.66666666666667        4.293704806501286
25.72636879746988         42.83898658308105        4.092722135835325
25.45273759493977         43.01130649949542        4.092066035828404
25.45273759493976         42.67797316616208        4.026814963984118
25.45659809293682         37.67734257657433        3.20659543857435
25.728299046468408        37.50533795495383        3.2125533172907366
25.999999999999996        37.33333333333333        3.217448218811638
25.72829904646841         37.83867128828717        3.2590172421223196
26                        37.666666666666664       3.2636940270364345
26.000000000000007        38.00000000000001        3.310914907832308
25.727432470451067        38.17192688665699        3.306392203541093
25.454864940902127        38.34385377331397        3.300739005585559
25.45573151691947         38.01059817494415        3.2531566575807647
25.454864940902127        38.6771871066473         3.3494826480586894
25.727432470451063        38.50526021999032        3.3548690827339542
26                        38.333333333333336       3.3591250237450647
25.727432470451063        38.83859355332365        3.404403548693518
26                        38.66666666666667        3.408392726424415
26                        39                       3.458718015870248
25.72844655835732         39.17312207146085        3.455328279440861
25.456893116714635        39.3462441429217         3.4507640922762954
25.45587902880838         39.0117156247845         3.3995687097230185
25.452737594939762        42.34463983282875        3.963035612690858
25.72636879746988         42.172319916414374       3.9647132755455012
26                        42                       3.964948874822388
25.72636879746988         42.50565324974771        4.0279865908634545
26                        42.333333333333336       4.0277161541653115
26                        42.66666666666667        4.091945663161765
25.727038139134397        41.83898411064787        3.9029172138079167
25.453406936604274        42.01130402706224        3.9008248288525404
25.45407627826879         41.677968221295735       3.840026177570124
21.49803089150103         78.56501222669391        6.708111536376418
21.249015445750516        78.78250611334695        6.1964775613406
21                        79                       5.53301630411007
21.249015445750516        78.44917278001363        6.552819628864427
21                        78.66666666666666        6.0078051910642305
21                        78.33333333333333        6.321636660626423
21.831364224834367        78.56501222669391        6.978700532979055
21.915682112417183        78.78250611334695        6.826977755708163
22                        79                       6.612749897404851
21.58234877908385         78.78250611334695        6.589497792311153
21.666666666666664        79                       6.4083789672138005
21.333333333333332        79                       6.048467769448875
22.087576586816166        78.53953454972839        7.1489708767456746
22.343788948797968        78.51405687276286        7.305151835820736
22.171894474398982        78.75702843638143        6.999165269978427
25.575209981904095        78.51794388950984        8.157063223487173
25.787604990952048        78.42563861142159        8.226668490925137
26                        78.33333333333333        8.290693957973467
25.787604990952048        78.75897194475492        7.976871605320832
26                        78.66666666666666        8.046474544931245
26                        79                       7.729402017120709
22.677122282131304        78.51405687276286        7.4368575397528325
22.83856114106565         78.75702843638143        7.292485720094727
22.999999999999996        79                       7.097594135957409
22.505227807732318        78.75702843638143        7.165028719243493
22.666666666666664        79                       6.974385838187037
22.333333333333332        79                       6.8127710920028886
23.145262275966246        78.73005663245425        7.430718222367745
22.9838234170319          78.48708506883568        7.575894056453383
23.290524551932492        78.4601132649085         7.703161382986091
25.24187664857076         78.51794388950984        8.10549448635119
25.454271657618712        78.75897194475492        7.949878884142544
25.666666666666664        79                       7.72698531190006
25.120938324285376        78.75897194475492        7.907909299768824
25.33333333333333         79                       7.709591743483981
25                        79                       7.677221311872635
24.93669445701054         78.45751897135534        8.100326752755578
24.815756132725156        78.69854702660041        7.904625316622408
24.631512265450315        78.39709405320082        8.086451624424935
24                        79                       7.501692177736838
24.14908946605849         78.69854702660041        7.780064482059726
24.298178932116983        78.39709405320082        8.020400501240944
24.333333333333332        79                       7.558022458329695
24.482422799391824        78.69854702660041        7.841255183948358
24.666666666666664        79                       7.616532169708331
23.623857885265828        78.46011326490851        7.810888046097947
23.811928942632914        78.73005663245425        7.673144232739402
23.47859560929958         78.73005663245425        7.552594068699619
23.666666666666664        79                       7.36831851276896
23.33333333333333         79                       7.2336191655091335
23.961018408691405        78.42860365905466        7.922117012893406
25.17910639240964         62.51695974924315        11.617084029625941
24.908358326934472        62.68051336872581        11.69527906700332
24.6376102614593          62.84406698820846        11.762426683216434
24.908218496511637        62.347949981011794       11.554535907810976
24.637470431036462        62.51150360049445        11.623653814207318
24.63733060061363         62.17894021278043        11.47681865441394
23.81272710747463         61.33309634811144        10.969680499861546
24.088150303951195        61.17285643572072        10.933322199509169
24.363573500427766        61.01261652333           10.884467437660865
24.08910670538048         61.50529440946041        11.104301155582554
24.364529901857047        61.34505449706969        11.05602978661478
24.365486303286335        61.67749247080938        11.222518063872803
23.807534376899696        60.66515427527507        10.613044948164823
24.086598443594404        60.50381518702886        10.576822362046427
24.365662510289113        60.342476098782655       10.529276291321084
24.08555393866373         60.83888539930254        10.756463813670884
24.364618005358437        60.677546311056325       10.708237691388767
23.810130742187162        60.999125311693255       10.793479935460173
24.63733060061363         61.84560687944708        11.32177507951944
24.908218496511633        61.68128331434508        11.250624485941817
25.17910639240964         61.51695974924309        11.170480488702013
24.908218496511633        62.01461664767844        11.405919735285694
25.179106392409636        61.85029308257644        11.326027412495318
25.179106392409636        62.18362641590979        11.474895259469868
24.90726209508235         61.34884534060539        11.089147581464436
24.636374199184342        61.51316890570739        11.160329524499739
24.635417797755053        61.1807309319677         10.993809897783924
23.81029120291064         57.32894964599542        8.764418845899804
24.087502611378948        57.168556372599014       8.740857342380387
24.364714019847256        57.008163099202605       8.709186323684888
24.087478784917998        57.50314374563012        8.920344814289278
24.36469019338631         57.3427504722337         8.886765933748284
24.36466636692536         57.6773378452648         9.066625630434253
23.814187922238162        56.66176580726005        8.411276827366189
24.090761641235186        56.501918530282595       8.391316601788025
24.36733536023221         56.34207125330512        8.364187508873057
24.08945097104271         56.83496445323133        8.564416490404906
24.366024690039733        56.67511717625386        8.53529105590798
23.812239562574405        56.995357726627745       8.586468464692635
25.17910639240964         56.51695974924317        8.572096515958913
24.90764226822218         56.68069419922965        8.622777310149289
24.636178144034716        56.84442864921613        8.66847391272463
24.908952938414657        56.347648276280914       8.453660165584427
24.637488814227194        56.51138272626739        8.496967706553693
24.63879948441967         56.17833680331865        8.32825322112479
24.636994524312808        60.845951140623086       10.821796098228358
24.910415548197847        60.67928575791616        10.750721665914915
25.183836572082893        60.512620375209245       10.671244140720374
24.908838821640096        61.01406554926078        10.92212640946466
25.182259845525138        60.847400166553854       10.842039828264351
25.180683118967387        61.18217995789847        11.00845194425836
24.911460053128526        60.34421554564249        10.575859053907996
24.63803902924348         60.51088092834941        10.64624991908896
24.639083534174155        60.17581071607573        10.467972086153923
24.63750680761642         59.843923840753675       10.288427951026382
24.90830660001304         59.68044179499837        10.222348254652879
25.179106392409672        59.516959749243064       10.149344148336974
24.909883326570785        60.01232867032043        10.400084800412289
25.18068311896741         59.84884662456512        10.32527310472853
25.18225984552515         60.18073349988718        10.499239768856274
24.90817985956698         59.34795566110341        10.043055612633552
24.637380067170355        59.511437706858715       10.107302642899558
24.63725332672429         59.178951572963754       9.925653919437023
24.367318102797544        53.007358348626006       6.821461232775369
24.63791419933491         52.84389214883171        6.8057148676184465
24.908510295872276        52.680425949037414       6.786415813978785
25.17910639240964         52.51695974924312        6.76356407185622
24.63922005879197         53.17563672427468        6.942823542907121
24.909816155329338        53.01217052448038        6.921591632599641
25.1804122518667          52.84870432468608        6.896807033808868
24.911122014786393        53.34391509992335        7.059825783117837
25.181718111323757        53.18044890012905        7.033108327659246
25.18302397078082         53.51219347557202        7.172467953407408
24.908049386026377        52.34803481921615        6.65437453792587
24.637453289489013        52.511501019010446       6.671995464476409
24.366857192951645        52.67496721880474        6.686063702544045
24.63699237964311         52.17910988918918        6.541544173206992
24.366396283105747        52.34257608898347        6.553934284185451
24.909720049645838        53.67819376796875        7.202124998542083
24.636416128510852        53.84419406036548        7.227888417857452
24.63781809365141         53.509915392320075       7.083635515209204
24.364514172516426        53.675915684716806       7.103551621480934
24.365916137656985        53.341637016671406       6.960785961955015
23.808991347382086        53.32788454399393        6.8329372483284
24.088154725089815        53.167621446309965       6.82989657730853
24.086752759949256        53.50190011435537        6.970809318829522
23.816428836295945        52.65890739418279        6.559780556411654
24.091412559700846        52.500741741583134       6.559311405143379
24.091873469546744        52.8331328714044         6.6927485129106845
23.812710091839016        52.99339596908836        6.694620285218025
25.72822266852323         48.172974546141674       5.367178737997488
25.45644533704646         48.345949092283355       5.379914919793276
25.18466800556969         48.518923638425036       5.39066660624722
25.456551770068973        48.01237838795249        5.283885636946489
25.1847744385922          48.18535293409417        5.293507415408893
25.18488087161471         47.8517822297633         5.198724889653711
24.639062683022843        48.18003168145843        5.203581207130072
24.911971777318776        48.01590695561087        5.202427111107799
24.911865344296267        48.34947765994173        5.2981310969779996
24.913442376766987        48.68251700168947        5.396399857974303
24.642216747964284        48.846110364953894       5.399438927928723
24.640639715493563        48.513071023206166       5.300248392264246
24.642618712192764        49.178361506951646       5.500860661714157
24.913844340995468        49.01476814368721        5.49674649778765
25.185069969798167        48.85117478042278        5.489938152088145
24.914246305223944        49.347019285684965       5.59964137733752
25.185471934026644        49.183425922420525       5.591757937665873
25.185873898255124        49.515677064418284       5.696125962980461
24.91236058491326         49.680880213702395       5.705424869997893
24.638847271571393        49.84608336298649        5.711785001763047
24.640732991882075        49.51222243496907        5.604940446108722
24.636591436289564        50.179844257928124       5.821282354117105
24.91010474963143         50.014641108644014       5.813692449585792
25.183618062973295        49.8494379593599         5.80316376980181
24.9078489143496          50.34840200358564        5.924700045979293
25.181362227691466        50.18319885430153        5.912941593429096
25.17910639240964         50.51695974924316        6.025459433862374
24.90772780110185         50.68132589311887        6.03880155644158
24.636349209794055        50.84569203699456        6.049029734693025
24.636470323041806        50.512768147461344       5.933708451985209
24.636349209794055        51.17902537032788        6.1675714269369655
24.907727801101846        51.01465922645218        6.155888362083188
25.179106392409636        50.85029308257647        6.14109135290137
24.907727801101846        51.34799255978548        6.27587777648732
25.179106392409636        51.18362641590978        6.259625880703111
25.17910639240964         51.51695974924309        6.38106301726749
24.636992379643115        51.845776555855835       6.413683439877017
24.908049386026377        51.68136815254947        6.3990134530661145
24.908049386026377        52.01470148588281        6.525145443969133
25.179106392409636        51.85029308257643        6.505466265743494
25.179106392409636        52.18362641590977        6.632966617272997
24.636670794718583        51.51240096309186        6.2890421036773185
26                        51.00000000000001        6.3040236226538715
25.72636879746988         51.17231991641437        6.332137472146078
25.45273759493976         51.34463983282873        6.357817270350637
25.72636879746988         50.83898658308106        6.214130659681574
25.45273759493976         51.01130649949542        6.2380952958361116
25.45273759493976         50.677973166162104       6.121275930084335
25.452737594939762        50.344639832828776       6.007191965274781
25.72636879746988         50.17231991641438        5.98666224496225
26                        50                       5.963870272925173
25.72636879746988         50.50565324974772        6.099052110135781
26                        50.33333333333333        6.074566038462179
26                        50.666666666666664       6.187950488371784
25.72862463275171         49.83855902147276        5.877098642979661
25.454993430221588        50.01087893788715        5.896151244066875
25.457249265503417        49.67711804294552        5.787850539664739
25.45644533704646         48.67928242561669        5.478321134901961
25.72822266852323         48.50630787947502        5.464334834196725
25.999999999999996        48.33333333333333        5.448364038149644
25.728222668523227        48.839641212808345       5.563840466872797
25.999999999999993        48.666666666666664       5.546619551916268
25.999999999999996        49                       5.647224602159727
25.457249265503417        49.343784709612194       5.681904463246471
25.728624632751703        49.17189235480609        5.665604009639466
25.728624632751703        49.505225688139426       5.770081453592618
25.999999999999993        49.33333333333333        5.750233413647427
25.999999999999996        49.66666666666666        5.855781970569244
25.456847301274934        49.011533567614435       5.578838679205814
24.636184282463184        54.178609474501954       7.375863413436202
24.909488203598166        54.01260918210521        7.347866391521202
25.182792124733147        53.84660888970848        7.315975743786562
24.90925635755049         54.34702459624168        7.496811669002589
25.18256027868547         54.18102430384495        7.462687418668484
25.182328432637803        54.51543971798142        7.612602978052899
24.91044963885953         54.68034110030543        7.6487160791438615
24.63857084508125         54.84524248262942        7.68067426663472
24.637377563772215        54.511925978565685       7.526560303755492
24.639353752823943        55.17910599568194        7.838432635469298
24.911232546602214        55.01420461335793        7.803995262942238
25.183111340380492        54.84930323103393        7.76540297681491
24.912015454344903        55.34806812641045        7.962344746401419
25.18389424812318         55.18316674408645        7.921273275237891
25.18467715586587         55.51703025713896        8.080213873321783
24.640656405571754        55.84502697261725        8.161915656635053
24.91266678071881         55.6810286148781         8.123361720215591
24.910809859566733        56.01433844557951        8.287083395516929
25.18282023471379         55.850340087840365       8.241319659434556
25.180963313561712        56.18364991854176        8.405280540313543
24.640005079197845        55.51206648414959        7.99853401676354
25.452737594939762        51.67797316616206        6.48041989607016
25.72636879746988         51.505653249747695       6.452859861072039
26                        51.33333333333333        6.422865774786324
25.72636879746988         51.83898658308103        6.576389514514776
26                        51.666666666666664       6.544515191435444
26                        52                       6.668971872601342
25.72636879746988         52.17231991641438        6.702999049198123
25.45273759493976         52.34463983282875        6.73452978228312
25.45273759493976         52.011306499495404       6.605926287649891
25.452737594939762        52.67797316616208        6.866159761623526
25.72636879746988         52.5056532497477         6.83245692652949
26                        52.33333333333333        6.796257647923334
25.72636879746988         52.83898658308104        6.964827902288269
26                        52.66666666666666        6.9264565216731855
26                        53                       7.059568493850339
25.727674656926943        53.170731158524006       7.099879299162799
25.45534931385388         53.34146231704801        7.1375124523484885
25.454043454396817        53.009717741605044       7.000306941037169
25.45534931385388         53.67479565038135        7.278295211595278
25.727674656926936        53.504064491857335       7.238273671563298
26                        53.33333333333333        7.195574479404827
25.72767465692694         53.83739782519068        7.379593618666045
26                        53.666666666666664       7.334506039661396
26                        54                       7.476363174619824
25.727442810879268        54.17181323932715        7.5245885370472685
25.454885621758535        54.343626478654286       7.570001804858368
25.45511746780621         54.009211064517814       7.422546565975355
26.000000000000004        56.00000000000001        8.385488053297696
25.726368797469885        56.172319916414395       8.450991801649359
25.452737594939762        56.34463983282878        8.513194622536357
25.728225718621964        55.839010085713          8.289983140172502
25.454594516091838        56.01133000212738        8.3492823039753
25.456451437243913        55.67802017142598        8.188225080180459
25.452737594939762        56.67797316616212        8.679626558707913
25.72636879746988         56.50565324974772        8.61438079880215
26                        56.33333333333333        8.54583411143161
25.72636879746988         56.83898658308105        8.779864285381779
26                        56.66666666666666        8.708274658992584
26                        56.99999999999999        8.872809695980397
25.455330158999423        66.34501294750655        12.457894149885442
25.727665079499708        66.17250647375327        12.407927750703156
26                        66                       12.344649303183902
25.727665079499708        66.5058398070866         12.411748734886176
26                        66.33333333333333        12.355434829265418
26                        66.66666666666666        12.353846816708938
25.72822313993627         65.83919332283173        12.391192861104624
25.455888219435977        66.01169979658499        12.44797096714453
25.456446279872537        65.67838664566344        12.424553411422753
25.456446279872537        65.34505331233011        12.387950439930778
25.72822313993627         65.17252665616505        12.319205451177968
26                        65                       12.238495987879967
25.72822313993627         65.50585998949839        12.361204758613816
26                        65.33333333333333        12.285891631259469
26                        65.66666666666666        12.32127606969404
24.63725332672429         58.845618239630426       9.742943094417559
24.908179859566978        58.68128899443674        9.682433371538474
25.179106392409672        58.51695974924307        9.615609900110185
24.90817985956698         59.014622327770084       9.862876940534667
25.17910639240967         58.8502930825764         9.793786213083054
25.17910639240967         59.18362641590973        9.971697629158557
24.90761844176125         58.34861490559402        9.502807171962491
24.636691908918564        58.512944150787696       9.561217310832102
24.63613049111283         58.18027006194497        9.380525676506654
25.728383158573116        57.17113840362583        8.947160364370273
25.456766317146233        57.342276807251665       9.017942589050108
25.18514947571935         57.5134152108775         9.0851563700199
25.454751956042998        57.010124986706884       8.847824949539598
25.18313511461611         57.18126339033272        8.912217169987098
25.18112075351287         56.849111569787944       8.741197218633399
24.638192505137958        57.17658046976091        8.842830804358165
24.90965662932541         57.01284601977443        8.794506107303409
24.911670990428654        57.3449978403192         8.968154153136464
24.638144852216058        57.84575521582311        9.199669733675451
24.911647163967704        57.67958521335031        9.145133385767785
24.909632802864476        58.01410005947216        9.32336236232072
25.18313511461612         57.84793005699935        9.260758380294842
25.181120753512893        58.18244490312121        9.43757622365823
24.638168678677005        57.511167842792005       9.020110225705414
25.727299103777334        64.83938173744372        12.263990571500086
25.455522243713602        65.01190839360876        12.338577570170058
25.183745383649867        65.18443504977381        12.40120009429495
25.454598207554664        64.67876347488742        12.275982942441596
25.18282134749093         64.85129013105247        12.344447476483708
25.181897311331994        64.51814521233112        12.274473100704727
24.63910835807431         64.84682488704968        12.37930363492184
24.910502834703152        64.6824850496904         12.334006298241553
24.911426870862087        65.01562996841174        12.39836363805592
24.908900341008493        64.34978713762662        12.255987728534041
24.637505864379648        64.51412697498588        12.30688312364028
24.635903370684986        64.1814290629221         12.220889282724869
24.639035493114758        63.17582776007266        11.892563678418629
24.909783558589922        63.01227414059           11.827443763568901
25.18053162406509         62.84872052110734        11.751276427554627
24.911208790245375        63.34403491245419        11.950136073761366
25.181956855720543        63.180481292971535       11.875996439110423
25.183382087376           63.51224206483573        11.991244064293381
24.63639829603299         63.846128013756974       12.122695755806976
24.90989019170449         63.67918503929635        12.063384522812312
24.90939526635649         64.01448608846148        12.165584386640244
25.182887162027995        63.84754311400086        12.097450265031018
25.182392236679995        64.18284416316598        12.19185994383491
24.63771689457387         63.510977886914816       12.013091000772457
25.454598207554668        64.34543014155409        12.20133270017289
25.727299103777334        64.17271507077704        12.117852529562077
26                        64                       12.02403258887235
25.727299103777334        64.50604840411037        12.196770079291195
26                        64.33333333333333        12.107217446061705
26                        64.66666666666666        12.178705245730951
25.727794029125334        63.83741402161191        12.026689235078582
25.455093132902665        64.01012909238895        12.114444474496205
25.455588058250665        63.67482804322382        12.015759726885667
25.45558805825067         63.34149470989048        11.907092905924731
25.727794029125334        63.170747354945235       11.814034647867341
26                        62.99999999999999        11.712069290121269
25.727794029125334        63.50408068827858        11.925274705738651
26                        63.33333333333333        11.825882584903004
26                        63.66666666666666        11.929870351153255
25.72636879746988         62.83898658308105        11.694550271734567
25.454162826595212        63.00973393802629        11.789726905266892
25.45273759493976         62.6779731661621         11.662888518236105
25.45273759493976         62.34463983282877        11.526793444363587
25.726368797469874        62.17231991641438        11.42883115820554
25.999999999999996        61.99999999999999        11.323197171151739
25.726368797469874        62.50565324974771        11.565345531762755
25.999999999999993        62.33333333333333        11.460130844393536
25.999999999999996        62.66666666666666        11.589754884050048
25.726368797469878        61.83898658308103        11.285384664588525
25.452737594939755        62.01130649949541        11.38397581247699
25.452737594939755        61.67797316616206        11.234479103772024
25.456449024330542        68.68027368634988        12.176069217239752
25.72822451216527         68.5068035098416         12.178419023507013
25.999999999999996        68.33333333333333        12.166682999330607
25.72822451216527         68.84013684317495        12.101017384579084
25.999999999999993        68.66666666666666        12.09670378184495
25.999999999999996        69                       12.016672721101871
25.72806417471162         69.1726268449145         12.014001134229837
25.45612834942324         69.345253689829          11.997101807489894
25.456288686876892        69.01276368808944        12.091161254575212
25.999999999999996        71                       11.378914429353065
25.72762857402448         71.17267052198676        11.338462443671538
25.455257148048965        71.34534104397352        11.285510333313749
25.727376354877578        70.83896337134647        11.465549672985416
25.45500492890206         71.01163389333323        11.417496533583101
25.454752709755155        70.67792674269293        11.545146899918432
25.456128349423242        69.67858702316232        11.894555507127968
25.72806417471162         69.50596017824783        11.918582574091879
25.999999999999993        69.33333333333333        11.928381901187908
25.72806417471162         69.83929351158116        11.815349528876052
25.999999999999993        69.66666666666666        11.83227659619605
25.999999999999993        69.99999999999999        11.728356806126405
25.45475270975516         70.34459340935959        11.668016947436133
25.727376354877578        70.1722967046798         11.704900512760851
25.727376354877578        70.50563003801312        11.588103159703465
25.999999999999993        70.33333333333331        11.617632147529246
25.999999999999993        70.66666666666666        11.501151355271544
25.4554405295892          70.01159021626097        11.784979618368844
25.438895816708854        75.32782166502375        9.575341825167314
25.719447908354425        75.16391083251187        9.660632504639176
25.999999999999996        75                       9.73716412614487
25.719447908354425        75.4972441658452         9.519335160502173
25.999999999999993        75.33333333333333        9.597574742832915
25.999999999999996        75.66666666666666        9.458321094356815
25.723487178279104        74.83035178653714        9.80283105371756
25.442935086633533        74.99426261904901        9.719084072346112
25.446974356558208        74.66070357307426        9.863607689780586
25.446974356558215        74.32737023974093        10.008620918200254
25.723487178279107        74.16368511987046        10.08841989273925
26                        74                       10.158890957951177
25.723487178279104        74.4970184532038         9.945500242152152
25.999999999999996        74.33333333333333        10.018064885196486
25.999999999999993        74.66666666666666        9.877489274594383
25.7247841789956          73.8337600279525         10.230149394259376
25.4482713572747          73.99744514782296        10.152339777847512
25.44956835799119         73.66752005590499        10.2964216806588
25.44956835799119         73.33418672257166        10.441926638505564
25.72478417899559         73.16709336128582        10.5158246998187
25.999999999999996        73                       10.57940200108869
25.72478417899559         73.50042669461916        10.373239840855987
25.999999999999993        73.33333333333333        10.439737241010109
25.999999999999996        73.66666666666666        10.299566893297495
25.727307004782467        72.8396381758876         10.65525579138646
25.452091183778062        73.00673153717342        10.584163986303652
25.454614009564935        72.6792763517752         10.72579896256596
25.455257148048965        71.67867437730685        11.149452204574791
25.72762857402448         71.50600385532007        11.20754159393141
25.999999999999993        71.33333333333331        11.253130858611925
25.72762857402448         71.83933718865342        11.073174647890854
25.999999999999993        71.66666666666666        11.123901191570283
25.999999999999996        71.99999999999999        10.991225428228079
25.45461400956494         72.34594301844186        10.86910360894211
25.727307004782467        72.17297150922091        10.935834913475711
25.727307004782467        72.50630484255426        10.796402846297433
25.999999999999993        72.33333333333331        10.855665940247668
25.999999999999993        72.66666666666666        10.718391464534596
25.454935578806953        72.01230869787435        11.01033304737545
25.456893116714635        39.679577476255034       3.502830634646819
25.728446558357316        39.50645540479418        3.5070780595709063
25.999999999999996        39.33333333333333        3.5101510337598696
25.728446558357312        39.83978873812752        3.559968725123882
25.999999999999993        39.666666666666664       3.5627249370723675
25.999999999999996        40                       3.6164397258075183
25.728374853077312        40.17196832692074        3.6138591338234205
25.456749706154625        40.34393665384148        3.610009653144327
25.456821411434632        40.01175706504826        3.555824716918134
25.456749706154632        40.67726998717481        3.6656367647959387
25.728374853077312        40.50530166025407        3.6691192245306192
25.999999999999993        40.33333333333333        3.671332795570359
25.728374853077312        40.838634993587405       3.7256288981716814
25.999999999999996        40.666666666666664       3.727475448267064
26                        41                       3.7848676838974114
25.454076278268793        41.3446348879624         3.78049117558699
25.727038139134393        41.1723174439812         3.7833551481833094
25.727038139134393        41.505650777314536       3.8424641690415817
26                        41.33333333333333        3.8435507236309334
26                        41.666666666666664       3.9035777872726296
25.45541299221171         41.010952437568605       3.7224177980677227
25.452737594939762        61.344639832828726       11.078356818862037
25.72636879746988         61.17231991641435        10.979971581170801
26                        60.99999999999999        10.875324775628306
25.726368797469878        61.50565324974769        11.135253075182806
25.999999999999996        61.33333333333332        11.029765478742272
25.999999999999993        61.66666666666666        11.179056277250233
25.727945524027632        60.837540125069744       10.819094677754311
25.45431432149751         61.0098600414841         10.916904094931938
25.45589104805526         60.67508025013949        10.751067799451539
25.455891048055264        60.341746916806166       10.582860762255962
25.727945524027632        60.17087345840308        10.489182087352908
26                        60                       10.390208116011268
25.727945524027632        60.50420679173641        10.655770782785208
26                        60.33333333333333        10.555178469680289
26                        60.66666666666666        10.71688402288612
25.726368797469892        59.838986583081024       10.320734116461898
25.45431432149752         60.0098600414841         10.412634590878353
25.45273759493978         59.67797316616205        10.240446127237318
25.45273759493978         59.344639832828705       10.065950476263772
25.72636879746989         59.172319916414345       9.97792991645715
25.999999999999993        58.999999999999986       9.885282468917547
25.72636879746989         59.50565324974768        10.14997053845711
25.999999999999993        59.33333333333332        10.05486806194392
25.999999999999996        59.66666666666666        10.223176610975012
25.72636879746989         58.83898658308102        9.804933524704442
25.45273759493978         59.01130649949537        9.890629020798045
25.452737594939776        58.67797316616204        9.715042668435395
25.456766317146236        57.67561014058501        9.19019414264024
25.72838315857312         57.50447173695916        9.116345259531501
26                        57.33333333333333        9.038927932712669
25.72838315857312         57.837805070292504       9.28692332875596
26                        57.66666666666666        9.206439343508174
26.000000000000004        58                       9.37534392836679
25.452737594939784        58.34463983282872        9.53962288656631
25.726368797469895        58.17231991641435        9.459534229318532
25.72636879746989         58.50565324974768        9.632163801338764
26                        58.33333333333333        9.545183290538116
25.999999999999996        58.66666666666666        9.715162804054888
25.454751956043005        58.010124986706856       9.364300598058911
25.454885621758535        54.676959811987615       7.72003375613515
25.727442810879268        54.50514657266048        7.671907895874785
26                        54.33333333333333        7.620969940997797
25.727442810879268        54.83847990599381        7.822054417988989
26                        54.666666666666664       7.768403870662682
26                        55                       7.918664963614364
25.456451437243913        55.34468683809264        8.029461701199187
25.728225718621957        55.17234341904632        7.975612064629989
25.72822571862196         55.50567675237966        8.131529145273959
26                        55.33333333333333        8.071735745921133
26                        55.66666666666667        8.227343442482209
25.455668529501224        55.01082332504012        7.873212578836712
