# Supplementary material for: Development of three-dimensional forward modeling and observation device for leakage electric field in the process of foundation pit pumping test
Source: PLoS One. 2025 Aug 20;20(8):e0328727. doi: 10.1371/journal.pone.0328727 (PMC12367133; doi:10.1371/journal.pone.0328727)
Supplement: S7 File — This is the data used in Section 4.3.2 “Effect of horizontal position of leakage paths” of the paper. (ZIP) [file pone.0328727.s007.zip › 4.3.2/4.3.2_y=72m.dat]

X                         Y                        V
25.274509522413865        77.48200496049026        11.237173832730777
25.516339681609246        77.32133664032685        11.280212557150001
25.758169840804626        77.16066832016341        11.312002277540351
26.000000000000004        77                       11.332542993901859
25.516339681609246        77.65466997366018        11.129998001775075
25.75816984080462         77.49400165349675        11.170276896715443
26                        77.33333333333333        11.199306787626965
25.75816984080462         77.8273349868301         11.012144778361801
26                        77.66666666666666        11.049663843823343
26                        78                       10.883614162491208
25.158343725063283        75.49173249753561        11.937729324101221
25.438895816708854        75.32782166502375        11.938914446928262
25.719447908354425        75.16391083251187        11.926550271576877
25.999999999999996        75                       11.900636798046902
25.438895816708857        75.66115499835708        11.856885247110505
25.719447908354425        75.4972441658452         11.851004306830394
25.999999999999993        75.33333333333333        11.831574068371856
25.719447908354425        75.83057749917853        11.765559437917197
25.999999999999996        75.66666666666666        11.752612434529961
26                        76                       11.663751896521214
25.17046153483732         74.4910553596114         12.140680475280275
25.446974356558215        74.32737023974093        12.122034011618418
25.723487178279107        74.16368511987046        12.09075881370337
26                        74                       12.046854881535126
25.44697435655821         74.66070357307427        12.07132741363047
25.723487178279104        74.4970184532038         12.046213086826366
25.999999999999996        74.33333333333333        12.008470025769062
25.7234871782791          74.83035178653714        11.991312854552707
25.999999999999993        74.66666666666666        11.959730664606322
25.442935086633533        74.99426261904901        12.010361678370638
25.162382994987958        75.15817345156086        12.015861204010172
25.166422264912637        74.82461440558612        12.083511587736549
25.181921014347406        72.51891452766279        12.246151811819233
25.45461400956494         72.34594301844186        12.19185769838942
25.727307004782467        72.17297150922091        12.12586787871533
25.999999999999996        71.99999999999999        12.048182352796823
25.45461400956494         72.6792763517752         12.20821641432941
25.727307004782467        72.50630484255426        12.147616479652463
25.999999999999993        72.33333333333331        12.075320838731237
25.727307004782467        72.8396381758876         12.15860211151342
25.999999999999993        72.66666666666666        12.091696355589365
25.999999999999996        73                       12.097308903371205
25.29771314672674         21.644516522324757       1.4365851386457809
25.531808764484495        21.763011014883173       1.4574658945440442
25.765904382242248        21.881505507441588       1.4776593835208753
26.000000000000004        22                       1.4971656055758304
25.24042836413819         21.931603954104936       1.4518122715391593
25.474523981895945        22.05009844666335        1.4721600721605286
25.708619599653698        22.168592939221764       1.491820605860216
25.183143581549636        22.218691385885116       1.465995479309506
25.417239199307392        22.337185878443528       1.4858103246537873
25.125858798961087        22.50577881766529        1.4791347619568216
25.01837230701161         21.67358427472025        1.4232755623785598
24.96108752442306         21.960671706500424       1.4382677475735506
24.903802741834507        22.2477591382806         1.4522160076453985
24.739031467296478        21.702652027115736       1.4096085058572643
24.681746684707928        21.98973945889591        1.4243657433536727
24.45969062758135         21.731719779511224       1.3955839690816167
25.999999999999996        23                       1.5537565189531624
25.708619599653694        22.83525960588843        1.529216828074319
25.41723919930739         22.670519211776863       1.5043429090754092
26                        22.666666666666668       1.5354723368398402
25.708619599653698        22.501926272555096       1.5108084448066943
26                        22.333333333333336       1.5166086990474703
24.32500581074654         21.99929057550615        1.4040336583586537
24.54706186787311         22.25731025489084        1.4322124411984576
24.76911792499969         22.515329934275528       1.4594597140579864
24.19032099391172         22.266861371501076       1.4116389098433222
24.4123770510383          22.524881050885764       1.4392147012509566
24.055636177076906        22.534432167496004       1.4183997235356223
26                        24                       1.6076518763273169
25.720640573890883        23.849214847934245       1.5844778958769703
25.44128114778176         23.69842969586849        1.5610614340627482
25.161921721672638        23.547644543802736       1.5374024908846513
26                        23.666666666666664       1.589758799399076
25.720640573890876        23.515881514600913       1.5666310409688269
25.441281147781755        23.365096362535155       1.5432608011747857
25.999999999999996        23.333333333333332       1.5717936802742836
25.720640573890876        23.182548181267578       1.5487121438642988
25.429260173544574        23.01780778715601        1.5239118940535823
25.149900747435453        23.200355968423587       1.5181999924322795
25.13787977319827         22.85306739304444        1.4987774161229939
24.442301424593115        23.242875908213932       1.4796203805153205
24.670153882715773        22.997176878031052       1.4798938893759053
24.89800634083843         22.75147784784817        1.4797320165230352
24.682174856952955        23.3444654534102         1.4991002563245648
24.910027315075617        23.09876642322732        1.4991565270804372
24.922048289312798        23.44605499860647        1.5183609597809526
24.31341300875438         23.006727994641288       1.459395296047103
24.184524592915643        22.770580081068644       1.4389884103872035
24.541265466877036        22.761028964458408       1.4596451959092998
25.186425384900303        25.515500364687608       1.6436327489147609
25.45761692326687         25.34366690979174        1.6499714173694364
25.72880846163343         25.171833454895868       1.6559482570948125
25.999999999999996        24.999999999999996       1.661563268090778
25.45761692326687         25.67700024312507        1.6680801978330662
25.72880846163343         25.5051667882292         1.6740821159817738
25.999999999999993        25.33333333333333        1.6797222054012093
25.72880846163343         25.838500121562532       1.6923643440162643
25.999999999999993        25.66666666666666        1.6980295118590871
25.999999999999996        25.999999999999996       1.7164851874642995
25.17040482694023         24.539834338087516       1.5905032827553829
25.44693655129349         24.359889558725012       1.5965852129714235
25.723468275646745        24.179944779362508       1.6023014108287348
25.446936551293486        24.693222892058344       1.6143850251198797
25.72346827564674         24.51327811269584        1.6201509548483162
25.999999999999996        24.333333333333332       1.6255511522181343
25.723468275646738        24.846611446029172       1.6380716868983725
25.999999999999993        24.666666666666664       1.6435216161392883
25.44410884953762         24.02915962729675        1.578822453848479
25.167577125184366        24.209104406659254       1.5728012794612862
25.1647494234285          23.878374475230995       1.5551010155043756
25.452276737280176        25.01844490092504        1.63213146112756
25.18108519891361         25.190278355820908       1.6258294066274197
25.175745012926917        24.865056346954212       1.608119584574331
24.34876207698486         24.035394293661113       1.5156768472884232
24.619815291880784        23.872811043708325       1.523305057853905
24.890868506776712        23.71022779375553        1.5305469390526567
24.62264299363665         24.203540975136583       1.5408409140664774
24.893696208532575        24.040957725183787       1.5481641294687776
24.896523910288437        24.371687656612046       1.5657830592221123
24.41112164205703         23.507048703362994       1.4917090751737219
24.65099507441687         23.60863824855926        1.5112375932895619
24.37994185952094         23.771221498512055       1.503727897431441
25.16223255284367         76.51866452899942        11.630897800551727
25.441488368562446        76.34577635266629        11.655692789037257
25.720744184281223        76.17288817633315        11.666644154360448
25.44148836856245         76.67910968599962        11.541772672833282
25.720744184281227        76.50622150966647        11.559939173183231
26                        76.33333333333333        11.564262050370782
25.720744184281227        76.8395548429998         11.442321070616678
26                        76.66666666666666        11.453859082831016
25.44019209263565         76.00346567551168        11.7617546190389
25.16093627691687         76.17635385184482        11.744106176998091
25.159640000990073        75.83404317469021        11.846383351514618
25.478914025085842        77.00022316316323        11.416725021090892
25.23708386589046         77.16089148332665        11.37987996753634
25.199658209367065        76.83977800616303        11.511121290143352
24.91088100469741         76.6865698763133         11.590829821855781
24.948306661220805        77.0076833534769         11.4652013071023
24.9857323177442          77.32879683064051        11.32810798015024
24.659529456551144        76.85447522362716        11.536491545234458
24.69695511307454         77.17558870079077        11.405011026135899
24.408177908404884        77.02238057094104        11.467882970687784
24.869143736838048        76.35610288442001        11.709992053384472
24.576054920832423        76.1935412398406         11.774924861732
24.282966104826798        76.03097959526119        11.825696225594287
24.86784746091125         76.0137922072654         11.819720333504836
24.574758644905625        75.851230562686          11.881173045526397
24.866551184984452        75.6714815301108         11.918517411695365
24.366440640545523        76.69191357904776        11.597329704996161
24.32470337268616         76.36144658715448        11.716600789964986
24.61779218869178         76.52400823173389        11.660796028153019
25.36281497285614         78.27691583426476        10.793671910323342
25.333379822708714        78.01194554300659        10.957750009963268
25.303944672561286        77.74697525174842        11.105583984099079
25.575209981904095        78.18461055617651        10.835372458495224
25.545774831756667        77.91964026491834        10.99080729288722
25.787604990952048        78.09230527808825        10.865353209217846
25.05763278129592         78.21649091611025        10.860618613513763
24.752450589735695        78.15606599795575        10.913388639395949
24.447268398175478        78.09564107980124        10.951981987969956
25.02819763114849         77.95152062485208        11.0189032440873
24.72301543958827         77.89109570669757        11.065879800903009
24.998762481001066        77.68655033359391        11.160943749156605
24.70998527633141         77.53334220374418        11.244675426265074
24.43423823491861         77.73788757684784        11.142409007700454
24.421208071661745        77.38013407389442        11.314376001939713
25.575209981904095        78.51794388950984        10.584036585021481
25.787604990952048        78.42563861142159        10.63598712811701
26                        78.33333333333333        10.67621787376339
25.787604990952048        78.75897194475492        10.311802958959513
26                        78.66666666666666        10.374003496978801
26                        79                       9.976971032137383
23.704885397132042        77.46892782211329        11.205042307758657
23.93931623422299         77.32007873838921        11.306836022974311
24.173747071313933        77.17122965466513        11.39444957728415
23.952346397479854        77.6778322413426         11.136624462430522
24.186777234570798        77.52898315761851        11.232590312638152
24.199807397827662        77.88673666057193        11.052271022501104
25.182885722073447        71.51801156596028        12.143007659836826
25.455257148048965        71.34534104397352        12.072356641963585
25.72762857402448         71.17267052198676        11.991472222872074
25.999999999999996        71                       11.900354402562295
25.455257148048965        71.67867437730685        12.123699773873076
25.72762857402448         71.50600385532007        12.04716085921481
25.999999999999993        71.33333333333331        11.960388543338244
25.72762857402448         71.83933718865342        12.092091338193104
25.999999999999993        71.66666666666666        12.009664526749754
25.454935578806953        72.01230869787435        12.163681898393358
25.18224258358942         72.18528020709527        12.223576752349254
25.182564152831432        71.85164588652778        12.189195368355112
25.182129064632736        70.5168901140394         11.936197992382402
25.45475270975516         70.34459340935959        11.853580281962696
25.727376354877578        70.1722967046798         11.76184702574908
25.999999999999993        69.99999999999999        11.660998223741506
25.45475270975516         70.67792674269293        11.936775533636219
25.727376354877578        70.50563003801312        11.84822903382637
25.999999999999993        70.33333333333331        11.750566988222664
25.727376354877578        70.83896337134647        11.924827670362905
25.999999999999993        70.66666666666666        11.830352381162966
25.45500492890206         71.01163389333323        12.010283133660016
25.182633502926542        71.18430441531999        12.0855051957388
25.18238128377964         70.85059726467969        12.016568639920605
25.174352536986785        73.50128008385748        12.244835160254524
25.44956835799119         73.33418672257166        12.207900899080787
25.72478417899559         73.16709336128582        12.158725480119697
25.44956835799119         73.66752005590499        12.189885842676482
25.72478417899559         73.50042669461916        12.146770161707895
25.999999999999993        73.33333333333333        12.0914133229519
25.724784178995595        73.8337600279525         12.123892416436666
25.999999999999996        73.66666666666666        12.07459531567317
25.452091183778062        73.00673153717342        12.213732075407552
25.176875362773657        73.17382489845924        12.256620881514387
25.179398188560533        72.84636971306102        12.257059765369263
25.4482713572747          73.99744514782296        12.16157956312289
25.171758535553806        74.16113026769341        12.186637975556032
25.173055536270294        73.83120517577544        12.221356203880799
24.344377300171487        75.00787925737654        12.098414171565828
24.619738711726765        74.83560462478816        12.128503213102098
24.89510012328204         74.66332999219978        12.142591981006948
24.615699441802086        75.1691636707629         12.05791339942128
24.891060853357363        74.99688903817452        12.078712630394637
24.887021583432684        75.33044808414925        12.004351783599724
24.32390690172326         75.3489127033381         12.019544959359221
24.595229043353854        75.51019711672444        11.975561607365714
24.30343650327503         75.68994614929964        11.92863897736878
24.353119763635917        73.99963019417996        12.26591935766985
24.626864021419543        73.83351349073914        12.274305579163375
24.900608279203162        73.6673967872983         12.267277513358266
24.625567020703052        74.16343858265711        12.237688715693315
24.89931127848667         73.99732187921629        12.237229603436374
24.898014277770184        74.32724697113424        12.195942421563439
24.622652866214906        74.49952160372263        12.188889043368649
24.347291454659626        74.67179623631101        12.165835391542412
24.35020560914777         74.33571321524548        12.221670453577168
24.361524384388247        72.99889913463831        12.325055076712408
24.63498992770797         72.83890426564648        12.313296220626174
24.908455471027686        72.67890939665463        12.286995132328443
24.632467101921094        73.1663594510447         12.312411528415442
24.905932645240817        73.00636458205287        12.292006762998048
24.90340981945394         73.33381976745109        12.285671556262834
24.629665561670315        73.49993647089192        12.299496715618101
24.355921303886692        73.66605317433275        12.297907587674846
24.358722844137468        73.33247615448552        12.317619494022347
24.365083876207677        72.0084808451798         12.273922504451562
24.637684491496266        71.84499108543997        12.243773180674927
24.910285106784855        71.68150132570011        12.200134899136664
24.637362922254255        72.17862540600747        12.279524234885862
24.909963537542843        72.01513564626762        12.241104280501288
24.909641968300832        72.34876996683514        12.270267337341771
24.636176424981112        72.50876483582697        12.302719451277229
24.36271088166139         72.6687597048188         12.320629333001436
24.36389737893453         72.3386202749993         12.303585142247766
25.184192524134865        69.5178805347435         11.6367278458781
25.456128349423242        69.34525368982901        11.545753714457128
25.72806417471162         69.1726268449145         11.446947407475161
25.999999999999996        69                       11.340308924932309
25.456128349423242        69.67858702316232        11.657500188437098
25.72806417471162         69.50596017824783        11.560261224446496
25.999999999999993        69.33333333333333        11.455190084894893
25.72806417471162         69.83929351158116        11.665590314391554
25.999999999999993        69.66666666666666        11.562086517831238
25.4554405295892          70.01159021626097        11.760315649922266
25.182816884466778        70.18388692094075        11.845925439659071
25.18350470430082         69.85088372784213        11.746102057490969
25.18467353649581         68.52041052952481        11.259866892417342
25.456449024330546        68.34694035301655        11.164932309130887
25.72822451216527         68.17347017650826        11.063434542969485
26                        68                       10.955373593933222
25.456449024330542        68.68027368634988        11.299237886580629
25.72822451216527         68.5068035098416         11.197967851154758
25.999999999999996        68.33333333333333        11.090134632853966
25.72822451216527         68.84013684317495        11.326051897418896
25.999999999999993        68.66666666666666        11.218446409853662
25.456288686876892        69.01276368808944        11.426343429341786
25.18435286158851         69.18539053300393        11.518802785703706
25.18451319904216         68.85290053126437        11.39318246788339
24.15457213372142         21.743661392220975       1.3784827639686428
24.019887316886603        22.0112321882159         1.3866094262314141
23.885202500051786        22.278802984210827       1.3938916507018169
23.849453639861487        21.755603004930723       1.3606446620784385
23.714768823026667        22.023173800925647       1.368448297326944
23.54433514600155         21.767544617640475       1.342069663410976
24.144775899542417        23.297968898324307       1.4647143562029283
24.113596117006324        23.562141693473365       1.4766861994583957
24.08241633447024         23.826314488622426       1.4885881703134034
23.847250374491715        23.35306188843468        1.449350822957546
23.816070591955626        23.61723468358374        1.461205814810385
23.549724849441013        23.40815487854505        1.4335297807792846
24.01588748370368         23.061820984751662       1.44435753167511
23.718361958652977        23.116913974862037       1.4288622583702657
23.88699906786494         22.82567307117902        1.423818905955693
23.29314703654944         22.512689505262312       1.3692543668466033
23.37687640636681         22.264307876055035       1.3608080910389695
23.46060577618418         22.015926246847755       1.3517465232271122
23.547310083391928        22.519937059340208       1.3860344091042027
23.631039453209297        22.271555430132928       1.377548999217727
23.801473130234417        22.527184613418108       1.4024161946671905
23.378672974179963        22.811177963023226       1.3909662711696886
23.632836021022452        22.818425517101122       1.407591716909955
23.464198911810488        23.109666420784137       1.4123914091471936
25.531808764484495        21.42967768154984        1.4321816694618785
25.765904382242248        21.21483884077492        1.4234853580285798
26.000000000000007        21                       1.4104962043457743
25.76590438224225         21.548172174108252       1.4542330582222756
26.000000000000004        21.333333333333332       1.446707379650944
26.000000000000004        21.666666666666664       1.4755971800610186
25.19847543115116         21.42967768154984        1.413402445136654
25.099237715575583        21.214838840774917       1.3870803801190466
25.000000000000004        20.999999999999996       1.35761894359307
25.432571048908915        21.214838840774917       1.4051841003105283
25.333333333333336        20.999999999999996       1.3750471596505867
25.66666666666667         21                       1.3926729132348956
24.919134591436034        21.458745433945325       1.4009197388089543
24.6397937517209          21.487813186340816       1.3880795522271516
24.81989687586045         21.243906593170404       1.3754245437309232
24.30646041838757         21.487813186340816       1.3709451954954148
24.153230209193786        21.243906593170408       1.3395664142283317
24.000000000000004        21                       1.3014476252805054
24.486563542527122        21.243906593170408       1.3567446366777565
24.333333333333336        21                       1.3186697134475072
24.666666666666668        20.999999999999996       1.3373934862183068
23.848111715333854        21.25584820588016        1.3198186542432087
24.001341924527637        21.499754799050564       1.3525207129463113
23.6962234306677          21.511696411760315       1.3333593336199767
25.180250595507264        26.517293076537392       1.6980069199089785
25.45350039700484         26.34486205102493        1.704554209582517
25.726750198502415        26.17243102551246        1.7107136321009666
25.453500397004845        26.678195384358265       1.7231553324075521
25.72675019850242         26.505764358845795       1.7293288608091306
25.999999999999996        26.33333333333333        1.7351145220555086
25.726750198502423        26.83909769217913        1.7481461957999604
26                        26.666666666666664       1.7539459629294951
26.000000000000004        27                       1.7729795100860917
25.45555866013585         26.010931147075          1.686239494061825
25.182308858638272        26.183362172587465       1.6797267769522966
25.184367121769288        25.849431268637534       1.6616020532875484
25.183763037895062        27.51626540292699        1.7544630247013606
25.45584202526338         27.34417693528466        1.7610427504877024
25.72792101263169         27.172088467642332       1.7672149122826686
25.455842025263376        27.677510268617993       1.780273582944293
25.72792101263169         27.505421800975665       1.7864557508609877
26                        27.333333333333332       1.7922303547861116
25.727921012631683        27.838755134308997       1.805939520539007
25.999999999999996        27.666666666666664       1.8117241305859155
25.999999999999996        28                       1.8314608374855574
25.454671211134112        27.011186159821463       1.74199449953563
25.182592223765795        27.18327462746379        1.7354352392798404
25.181421409636528        26.85028385200059        1.7166165376824538
24.364064678909855        26.010114535959925       1.620513580325664
24.638184914240007        25.845243145535818       1.6286506438626325
24.91230514957015         25.680371755111715       1.6363570333923683
24.63612665110899         26.17917404948575        1.6465008926733709
24.91024688643914         26.01430265906164        1.6542668099841034
24.908188623308128        26.34823356301157        1.6723320058678275
25.184217637565332        29.51902021207086        1.873794446944151
25.456145091710226        29.346013474713907       1.8804097867302123
25.728072545855113        29.173006737356953       1.8865705295486759
26                        29                       1.8922766753994307
25.456145091710226        29.679346808047242       1.901273955842901
25.728072545855113        29.506340070690285       1.907427881617071
26                        29.333333333333332       1.913127210423726
25.728072545855113        29.83967340402362        1.9285994091121714
26                        29.666666666666664       1.9342919208745888
26                        30                       1.9557708067519057
25.72799581061343         30.17163505362317        1.9499946823715146
25.455991621226854        30.343270107246333       1.9437398807749302
25.18398743184028         30.514905160869503       1.9370064019622644
25.45606835646854         30.01130845764679        1.9223441969093118
25.184064167081964        30.182943511269954       1.9156103074903146
25.184140902323648        29.850981861670405       1.8945396558176562
25.18461087802492         28.518637303835845       1.8130119363840616
25.456407252016614        28.34575820255723        1.819590152120145
25.728203626008302        28.172879101278614       1.8257397858205975
25.456407252016618        28.679091535890564       1.8395832557906386
25.728203626008302        28.506212434611946       1.8457346423242493
25.999999999999993        28.33333333333333        1.851457446822256
25.72820362600831         28.839545767945282       1.8660048354624097
25.999999999999996        28.666666666666664       1.8717293927934915
25.45612463863999         28.01163423558761        1.7998074029096751
25.1843282646483          28.184513336866225       1.7932467032446284
25.18404565127168         27.850389369896604       1.773730399350367
25.45627617186342         29.01255250530223        1.8598525229652614
25.184348717718528        29.18555924265919        1.8532456135004867
25.184479797871724        28.852098273247513       1.8329847766471792
24.368055806963227        29.010081857177386       1.7885660820625497
24.64024083065046         28.84626700606354        1.7972388735935327
24.91242585433769         28.682452154949694       1.8053874917007309
24.640109750497263        29.17972797547521        1.8171381927205277
24.912294774184495        29.01591312436136        1.8253235713956903
24.9121636940313          29.349374093773037       1.8455476476810335
25.455991621226858        30.67660344057967        1.9655797604988934
25.72799581061343         30.504968386956502       1.971820402935781
26                        30.333333333333332       1.9775823681566973
25.72799581061343         30.838301720289834       1.9939934190296404
26                        30.666666666666664       1.9997412250908333
26                        31                       2.0222473775543675
23.36289009733437         21.51169641176032        1.3141170031127167
23.181445048667182        21.255848205880156       1.2785901675824782
23                        20.999999999999996       1.235489156820067
23.514778382000518        21.255848205880156       1.299652317016291
23.333333333333332        20.999999999999996       1.2583711251804037
23.666666666666664        21                       1.2803572813338466
24.89761017463872         24.69577300560791        1.5829796669655631
24.90295036062541         25.020995014474607       1.6005391307539496
24.9082905466121          25.346217023341303       1.6181921147765324
24.624815522337208        24.8517116731283         1.5750622532357392
24.630155708323898        25.176933681994996       1.5925648789935085
24.3520208700357          25.007650340648695       1.5667510415657453
24.62372925798693         24.52762632413244        1.5579394217652676
24.350934605685417        24.683564991652833       1.5497019863682802
24.349848341335136        24.35947964265697        1.5326772549424974
24.634170311281952        25.511088413765407       1.6105487446049103
24.3600500759518          25.67595980418951        1.6024747004260003
24.35603547299375         25.341805072419103       1.5845538541726847
24.073963933703794        24.17177562907164        1.5060291508607744
24.075050198054075        24.495860978067498       1.5229289209340635
24.076136462404353        24.819946327063356       1.5398530147790899
23.79916579042273         24.30815696448216        1.4959251147455137
23.80025205477301         24.632242313478017       1.5127242472379905
23.524367647141666        24.444538299892685       1.4853647389426416
23.807618191189178        23.962695824032952       1.4786183697437378
23.532820047908114        24.09907715944347        1.4681922294863496
23.54127244867456         23.75361601899426        1.4509139100986472
25.184236328391158        67.51994653397274        10.82324195987586
25.456157552260777        67.3466310226485         10.728359162759201
25.72807877613039         67.17331551132425        10.628058827575877
26                        67                       10.52234095432584
25.456157552260777        67.67996435598184        10.878872054330053
25.72807877613039         67.50664884465758        10.777826397814964
26                        67.33333333333333        10.671363203233183
25.72807877613039         67.83998217799092        10.922915932349238
26                        67.66666666666666        10.81570741643561
25.456303288295658        68.01345235449918        11.02458627319742
25.184527800460927        68.18692253100745        11.119693431170681
25.184382064426043        67.8534345324901         10.97415178699026
25.18299523849913         66.51751942125982        10.345116266466347
25.455330158999423        66.34501294750655        10.254580185447436
25.727665079499708        66.17250647375327        10.159476756300485
26                        66                       10.059805979025265
25.455330158999423        66.67834628083989        10.41533851279999
25.727665079499708        66.5058398070866         10.318173275336578
26                        66.33333333333333        10.216440689744957
25.727665079499708        66.83917314041994        10.474413408753273
26                        66.66666666666666        10.370619014845166
25.455743855630097        67.01248865174419        10.573542088558073
25.18382263176048         67.18580416306844        10.667253230296293
25.183408935129805        66.85166179216412        10.507877999159767
23.48536666538421         75.53279037761158        11.891874398318487
23.771703543646638        75.35782000419991        11.981104207080943
24.05804042190906         75.18284963078821        12.049950798163373
23.751233145198405        75.69885345016145        11.884798056282154
24.03757002346083         75.52388307674977        11.962363116660605
24.0170996250126          75.86491652271133        11.862738665374057
24.005358941719535        76.2050871830564         11.753201984158995
24.047096209578893        76.53555417494968        11.639616725896236
24.088833477438254        76.86602116684296        11.515855818293893
23.727751778612266        76.3791947708516         11.661579181271618
23.769489046471627        76.70966176274487        11.543504100375344
23.450144615505           76.5533023586468         11.5508278169321
23.619971803256362        77.16371933429113        11.331585426281217
23.53505820938068         76.85851084646896        11.44684726267231
23.85440264034731         77.01487025056704        11.430810702740505
23.739492461905336        76.03902411050652        11.779026534961064
23.46188529879807         76.21313169830172        11.676185843095787
23.47362598209114         75.87296103795666        11.789868036891175
23.615185874054276        77.70934184719644        11.069029116349093
23.862646874402085        77.91824626642577        10.996489910108327
24.110107874749897        78.12715068565507        10.90801510926625
23.525486350976507        77.94975587227961        10.919421550192828
23.77294735132432         78.15866029150891        10.842760983039543
23.435786827898742        78.19016989736276        10.756219609289973
25.24187664857076         78.51794388950984        10.609343311225379
25.454271657618712        78.75897194475492        10.355707740087691
25.666666666666664        79                       10.03947386818967
25.120938324285376        78.75897194475492        10.389059230589817
25.33333333333333         79                       10.091423413616077
25                        79                       10.132819668416653
24.93669445701054         78.45751897135534        10.680872337115837
24.815756132725156        78.69854702660041        10.465170579180281
24.631512265450315        78.39709405320082        10.738224685698057
24                        79                       10.071302288485652
24.14908946605849         78.69854702660041        10.438818924421705
24.298178932116983        78.39709405320082        10.732378824249842
24.333333333333332        79                       10.085893157387373
24.482422799391824        78.69854702660041        10.449037289596758
24.666666666666664        79                       10.106398950697704
23.811928942632914        78.73005663245425        10.358361448321801
23.623857885265828        78.4601132649085         10.58666722192326
23.961018408691405        78.42860365905466        10.670166646847955
23.129085692998146        78.21714170128995        10.651750860615671
22.82238455809755         78.24411350521711        10.524791182832367
22.515683423196954        78.2710853091443         10.37534057594006
23.27206260048664         77.93267157195467        10.868483055262658
22.965361465586046        77.95964337588185        10.756087102035815
22.65866033068545         77.98661517980904        10.621200219699968
23.10833837307454         77.67517324654659        10.964646444164272
22.801637238173946        77.70214505047376        10.844323286384885
22.94461414566244         77.4176749211385         11.044709775994868
23.451461646642176        77.45184352178836        11.165309428564953
23.36176212356441         77.69225754687152        11.023693429287128
23.198037896152307        77.43475922146342        11.111865251310464
23.366548052766497        77.14663503396619        11.287947946745271
23.113124302276628        77.12955073364127        11.230599169148324
23.281634458890814        76.84142654614404        11.399305182794123
22.574628893016158        76.72942862922116        11.215465885368445
22.866467467179106        76.67071987236304        11.348627062310452
23.15830604134205         76.61201111550493        11.460414372831782
22.69795731056492         76.95884405986027        11.167544376134677
22.98979588472787         76.90013530300216        11.294111712674905
22.82128572811368         77.18825949049939        11.11062567301015
24.366293551975435        68.01047130207824        11.04686576617317
24.63894114411401         67.84696304604309        10.981038898008634
24.911588736252583        67.68345479000791        10.906497629242974
24.639086880148895        68.18045104456044        11.132147389174166
24.911734472287467        68.01694278852527        11.057506788382888
24.91188020832235         68.35043078704263        11.20314776458893
24.364781525710782        71.00939216810046        12.108848994655562
24.637230705351435        70.84522481674678        12.063874875237397
24.909679884992087        70.68105746539308        12.00632454114638
24.637482924498336        71.17893196738707        12.135796140566075
24.90993210413899         71.01476461603337        12.082470497579752
24.91018432328589         71.34847176667367        12.147182362293172
24.6375837079973          71.51196152641351        12.195899055855701
24.36498309270871         71.67545128615336        12.231126791656518
24.364882309209744        71.3424217271269         12.176102288391128
24.36455395773964         70.00926835383545        11.839499420708323
24.637766813204717        69.84547241413813        11.78293563321064
24.91097966866979         69.68167647444082        11.715345108267204
24.637078993370675        70.17847560723678        11.88692786520204
24.910291848835747        70.01467966753944        11.822028330069354
24.909604029001706        70.34768286063809        11.919160722426762
24.637154849361053        70.51185021199177        11.981116217624635
24.3647056697204          70.67601756334545        12.030495498149516
24.36462981373002         70.34264295859046        11.940712306833863
23.530571578016772        71.4942160107832         12.146980783867846
23.808641560581442        71.3326080632223         12.151350909138595
24.08671154314611         71.17100011566137        12.13864031273452
23.808742344080407        71.66563762224874        12.208123812574362
24.086812326645074        71.50402967468783        12.200653411320257
24.08691311014404         71.83705923371427        12.25043771943562
23.51215707387164         74.51960215863122        12.128563580929237
23.792477970459736        74.3462781704808         12.194329812958308
24.072798867047823        74.17295418233039        12.240115071871864
23.78956381597159         74.68236119154633        12.135685339892397
24.06988471255968         74.5090372033959         12.188668383292597
24.06697055807154         74.84512022446143        12.125635536771336
23.780633679809114        75.02009059787311        12.064330499024832
23.494296801546685        75.19506097128479        11.982642243598466
23.503226937709165        74.857331564958          12.061538637802125
23.51936228264098         73.50503653306095        12.251401427616393
23.800082983223405        73.33632406692007        12.296200696802153
24.080803683805826        73.16761160077918        12.320751913167435
23.797281442972626        73.66990108676728        12.274394977166963
24.078002143555047        73.50118862062641        12.306131262004824
24.07520060330427         73.83476564047362        12.279234287184746
23.79487970671618         74.00808962862405        12.240692088155196
23.514558810128086        74.18141361677445        12.182168916010074
23.51696054638453         73.8432250749177         12.223114864905796
23.549948660592715        72.49997223290657        12.261978632881236
23.821660399131037        72.33614177033098        12.283677670753928
24.093372137669355        72.1723113077554         12.287658961277334
23.820473901857895        72.66628120015048        12.300914891392207
24.092185640396213        72.50245073757489        12.311108890494618
24.09099914312307         72.83259016739439        12.321940372669282
23.81520137160572         72.00088969628986        12.25262468507884
23.5434896330674          72.16472015886545        12.23709390337283
23.537030605542085        71.82946808482433        12.198761287034978
23.81027844254065         73.00130263353527        12.305154781399512
23.52955774195822         73.17001509967615        12.268121137309457
23.539753201275467        72.83499366629135        12.271646872397664
24.368476962563502        69.00931581156553        11.479376120973926
24.640542487207608        68.84634738421863        11.416136148187567
24.91260801185171         68.68337895687172        11.342966405335371
24.640382149753957        69.17883738595819        11.546308451173653
24.91244767439806         69.01586895861128        11.474710344561437
24.91228733694441         69.34835896035084        11.598759026141746
24.63981468367825         68.51339921438952        11.27744206408272
24.367749159034144        68.67636764173643        11.341806593510677
24.36702135550479         68.34341947190734        11.197636475243776
24.639074481479334        69.51215490004816        11.668964077644917
24.365861626014258        69.67595083974547        11.728142391702583
24.36716929428888         69.3426333256555         11.60810129179108
25.184669419808806        65.51757996849516        9.847816266334801
25.456446279872537        65.34505331233011        9.762922676155785
25.72822313993627         65.17252665616505        9.674021084802666
26                        65                       9.581111492275445
25.456446279872537        65.67838664566344        9.92837961505129
25.72822313993627         65.50585998949839        9.836992118861698
26                        65.33333333333333        9.741596621498056
25.72822313993627         65.83919332283172        9.999042852614794
26                        65.66666666666666        9.901161450414683
25.455888219435977        66.01169979658499        10.092177466944952
25.183553298935685        66.18420627033827        10.180744733147009
25.184111359372245        65.85089311941671        10.014978066436493
25.181897311331994        64.51814521233112        9.34364660072258
25.454598207554668        64.34543014155409        9.266306219441985
25.727299103777334        64.17271507077704        9.185379642201028
26                        64                       9.100866868999598
25.454598207554668        64.67876347488742        9.431874907260294
25.727299103777334        64.50604840411037        9.348058878467674
26                        64.33333333333333        9.260656653714742
25.727299103777334        64.8393817374437         9.51102987111114
26                        64.66666666666666        9.420738194806544
25.455522243713602        65.01190839360876        9.59741049855652
25.183745383649867        65.18443504977381        9.679783124827686
25.18282134749093         64.85129013105247        9.511726569623669
25.183382087376           63.51224206483573        8.84288447112854
25.45558805825067         63.34149470989048        8.774291053790257
25.727794029125334        63.170747354945235       8.70254189454938
26                        62.99999999999999        8.627636993405968
25.45558805825067         63.674828043223826       8.93665305998601
25.727794029125334        63.50408068827858        8.86191926256378
26                        63.33333333333333        8.784029723239012
25.727794029125334        63.837414021611906       9.022647192609677
26                        63.66666666666666        8.941773015103557
25.455093132902665        64.01012909238895        9.100890653574584
25.182392236679995        64.18284416316598        9.175547918579184
25.182887162027995        63.84754311400086        9.008627208714449
24.364568089530174        67.00986177521474        10.565166694052053
24.637377139186494        66.84574765722977        10.499565539546516
24.91018618884281         66.6816335392448         10.426215397017852
24.63779083581717         67.17989002813408        10.664265355956154
24.910599885473488        67.0157759101491         10.589946171569384
24.911013582104164        67.3499182810534         10.750290444564069
24.638365989965585        67.51342653708858        10.82477103177062
24.36571839782701         67.67693479312373        10.890537218375934
24.36514324367859         67.34339828416924        10.729970861002304
22.839696720806877        21.299782138772137       1.2562488672691958
23.021141769474063        21.555630344652293       1.293341241453692
23.202586818141242        21.81147855053245        1.3228594404063756
22.679393441613755        21.59956427754427        1.2715343388718694
22.860838490280937        21.85541248342443        1.3026180764787276
22.519090162420632        21.89934641631641        1.2813455716278652
23.035128078506503        22.30824180894701        1.3409102715619414
22.777109120463567        22.10379411263171        1.3116073398224357
23.118857448323872        22.05986017973973        1.3321925019863536
23.06294420363937         22.665532452047803       1.3624768260156979
22.832741370729295        22.818375398833293       1.3552633945426882
22.60253853781922         22.971218345618784       1.3476140724275745
22.80492524559643         22.4610847557325         1.33388892917429
22.574722412686356        22.61392770251799        1.326431696144534
22.546906287553494        22.256637059417198       1.3043421958780936
23.14847014126989         22.964020909808717       1.384155914786938
23.233996078900415        23.262509367569628       1.4055482372127641
22.918267308359816        23.116863856594208       1.376909667762194
22.69273476547116         23.97321843421281        1.4054485035884368
22.66266935625385         23.63921840468147        1.3864597905018088
22.632603947036536        23.305218375150126       1.3671816467815028
22.978398126794445        23.784863915656892       1.4154926504399967
22.94833271757713         23.45086388612555        1.3963458744178787
23.26406148811773         23.596509397100974       1.4248530761703162
22.969945726027998        24.130325056106102       1.43250645839404
23.25560908735128         23.941970537550183       1.4420520448070606
23.24715668658483         24.287431677999393       1.459145203512145
22.666666666666668        21                       1.2125410714520934
22.506363387473545        21.299782138772137       1.2337804524148042
22.34606010828042         21.59956427754427        1.249545594530893
22.333333333333336        21                       1.1861531160865082
22.17303005414021         21.299782138772137       1.2078721675628006
22                        21                       1.1563252907236432
25.181894575454272        31.516760725651224       2.003554534050011
25.454596383636186        31.34450715043415        2.0102964477851524
25.727298191818093        31.172253575217074       2.016527395619947
25.454596383636186        31.677840483767483       2.033203855254533
25.727298191818093        31.505586908550406       2.0394102703831076
26                        31.33333333333333        2.045105719611447
25.727298191818093        31.83892024188374        2.0626785244057855
26                        31.666666666666664       2.0683494409278778
26                        32                       2.0919785415036576
25.45529400243152         31.010555295506908       1.9877572523166405
25.182592194249608        31.18280887072398        1.9810101197032102
25.183289813044944        30.84885701579674        1.958827409007313
25.180736898238973        32.518723480770774       2.0734624798243995
25.45382459882598         32.34581565384718        2.080182412229732
25.72691229941299         32.17290782692359        2.086354432789485
25.45382459882598         32.67914898718052        2.104270869512899
25.726912299412987        32.50624116025693        2.110412857679691
26                        32.33333333333333        2.116006934000791
25.72691229941299         32.83957449359026        2.1348817379561416
26                        32.666666666666664       2.140445781884253
26                        33                       2.165295085154042
25.45421049123108         32.01182806880733        2.056500239297946
25.18112279064407         32.184735895730924       2.049774042344471
25.181508683049174        31.850748310691074       2.0264713937529715
24.36598361338882         28.010877427069172       1.7305730398471184
24.638576754890902        27.846006752355112       1.7390236291334784
24.911169896392984        27.68113607764105        1.7469869574181334
24.63885936826752         28.18013071932473        1.758209828924803
24.911452509769603        28.01526004461067        1.7662137446383959
24.911735123146222        28.349384011580288       1.7856894611037468
24.63955009945899         28.513198862694132       1.777600075082253
24.367365075771755        28.67701371380798        1.7689865156368627
24.366674344580286        28.343945570438574       1.7496555015650062
24.37445782989517         27.00877188504813        1.6752045343196436
24.643055418432535        26.844945615544553       1.6832530908644954
24.9116530069699          26.681119346040973       1.6908538860609958
24.644226232561802        27.17793639100775        1.701779272082214
24.912823821099167        27.01411012150417        1.7094217855565932
24.913994635228434        27.34710089696737        1.7281987688761293
24.639591034770763        26.51205983251515        1.6647908586407474
24.370993446233395        26.675886102018726       1.6568019500651214
24.367529062571624        26.343000318989326       1.6385716320671375
24.641401493726352        27.51197157168143        1.7203005964508857
24.368808352224267        27.676842246395488       1.7119151630241318
24.371633091059717        27.342807065721807       1.693458994514955
23.536755966964648        26.471169444889004       1.5907665375539848
23.812525537613052        26.31748447524598        1.6012337092326328
24.088295108261452        26.163799505602952       1.611149390156526
23.815989921274824        26.65037025827538        1.6191376324141182
24.091759491923224        26.496685288632357       1.6291303776179498
24.095223875584995        26.829571071661753       1.6472836313359949
24.0724304892393          25.159426637061536       1.5573099080976354
24.076445092197346        25.493581368831943       1.575025940610017
24.080459695155398        25.82773610060235        1.5928600067689413
23.792840108442896        25.311202933474373       1.5473442307360878
23.796854711400943        25.64535766524478        1.5649734831541062
23.51324972764649         25.462979229887214       1.5368540094811032
23.796546081607953        24.971722623476197       1.530017332350641
23.516955700811547        25.123498919889034       1.5196571060287822
23.520661673976605        24.784018609890857       1.5024940158492308
23.528920553858597        26.13510603988841        1.5726761159981946
23.521085140752543        25.79904263488781        1.5547052733072526
23.804690124506998        25.981421070245382       1.5830438067609733
23.53954442804661         28.492246256669777       1.7002551082031518
23.815024156494015        28.331789980136243       1.7110087401876872
24.090503884941416        28.171333703602706       1.721114717402306
23.815714887685484        28.66485812350565        1.7299299854334138
24.091194616132885        28.50440184697211        1.7401165708840576
24.091885347324354        28.837469990341518       1.7593669767199722
24.364898837017673        31.011307869718486       1.9119455583363723
24.63792836862521         30.84584030010216        1.9208992569678653
24.910957900232745        30.68037273048583        1.9292528715097739
24.637230749829875        31.179792155029403       1.9426673400582373
24.91026028143741         31.01432458541307        1.9510474165775538
24.909562662642074        31.348276440340314       1.9732036652962095
24.367526098068616        30.008641398258113       1.8488429737952157
24.63975661123419         29.845434336195694       1.8577177288760494
24.91198712439976         29.682227274133275       1.866034886592435
24.639679875992506        30.177395985795243       1.8784159456173803
24.911910389158077        30.014188923732824       1.8867565993998536
24.911833653916393        30.346150573332373       1.9078037550064524
24.639933180865725        29.512581155835452       1.837280193349685
24.36770266770015         29.675788217897868       1.8284551416537496
24.367879237331685        29.342935037537625       1.808362844409546
24.638804122308855        30.511618142948702       1.8994926926070121
24.36577459070132         30.677085712565027       1.8905815461180981
24.366650344384965        30.34286355541157        1.8695473512711014
23.53812075013939         29.492126000392496       1.7572447086882657
23.814765769080672        29.331444619320795       1.768386276912509
24.091410788021946        29.170763238249087       1.7788267347039557
23.814589199449134        29.664297799681037       1.7880278570106554
24.09123421839041         29.50361641860933        1.7985459059263882
24.091057648758873        29.836469598969572       1.8185606120463054
23.815240328383076        28.99815137141322        1.749032075958578
23.538595309441796        29.158832752484923       1.737996064764331
23.539069868744203        28.82553950457735        1.7189995312692745
25.186664557765923        33.51262372575339        2.1470033712172545
25.45777637184395         33.34174915050227        2.1536641267276595
25.728888185921974        33.17087457525113        2.1597613647065064
25.45777637184395         33.675082483835595       2.179024663053324
25.728888185921974        33.50420790858447        2.185080397803419
26                        33.333333333333336       2.190572615022259
25.728888185921974        33.837541241917805       2.210849405942814
26                        33.66666666666667        2.2163001199325985
26                        34.00000000000001        2.242477599885392
25.45580048533497         33.01044906884139        2.1287553223227396
25.184688671256936        33.181323644092515       2.122065389158055
25.182712784747956        32.850023562431645       2.09755175869377
24.36825617159745         33.0097206506292         2.048067991916668
24.63908308047796         32.84605492734306        2.0571863511383874
24.909909989358468        32.68238920405692        2.0656511804409643
24.641058966986947        33.17735500900393        2.081264307468406
24.911885875867448        33.01368928571779        2.0897347980407424
24.913861762376435        33.34498936737866        2.114242767235157
25.726368797361445        34.17231991648728        2.237025941654879
25.452737594722887        34.34463983297456        2.230971401556812
25.179106392084332        34.51695974946183        2.224313979591358
25.45525698328342         34.00986115840507        2.2047610089987284
25.181625780644858        34.182181074892355       2.1980697301871435
25.18414516920539         33.84740240032287        2.172299527395664
24.365056861926078        34.0120962555557         2.121359859934264
24.638926093872698        33.845605412288265       2.1306163560376623
24.91279532581931         33.679114569020825       2.1391641931319736
24.636406705312165        34.18038408685774        2.1559025843725634
24.910275937258778        34.01389324359031        2.1644553853887403
24.907756548698245        34.34867191815979        2.190220624258243
24.63999253042982         33.5114802106461         2.1057184592612863
24.366123298483203        33.67797105391353        2.096485492278384
24.367189735040327        33.343845852271365       2.0720548696057786
21.638757998018335        21.714724500673356       1.1980282133581985
21.75917199867889         21.476483000448905       1.1906527490479877
21.879585999339447        21.238241500224454       1.176751774836469
21.9322020528191          21.77626513922104        1.2277343495557964
22.052616053479653        21.538023638996588       1.221066013509952
22.225646107619866        21.837805777768722       1.2555068023124256
23.24379771877124         24.623641905271302       1.4760529955680313
22.963227790400808        24.80274551064992        1.4659876567067258
22.682657862030382        24.98184911602854        1.455168722358615
22.966586758214405        24.46653528337801        1.4492750399452214
22.68601682984397         24.645638888756626       1.4386512808915475
22.68937579765757         24.309428661484716       1.422077874634803
22.959521817235753        25.142225820648097       1.4828198192339843
23.24009174560618         24.96312221526948        1.4930337152849826
23.23638577244112         25.302602525267652       1.5100482482748694
23.24075747718822         25.635898306892337       1.5273296949985522
22.96826522672995         25.808817383897455       1.5170461667355535
22.695772976271684        25.981736460902578       1.5060034246919953
22.963893521982854        25.475521602272778       1.4999319685165116
22.691401271524583        25.648440679277897       1.4890564749777058
22.687029566777483        25.315144897653216       1.4721115741998754
22.976100639836005        26.144880788898057       1.5346465815228387
23.248592890294276        25.971961711892934       1.5450555343052976
23.256428303400327        26.308025116893532       1.5629009524767796
24.90857761114911         34.68088373625202        2.216500114816349
24.638048830213883        34.8448077230422         2.2079711336888677
24.36752004927866         35.00873170983239        2.1987270362089144
24.637227767763022        34.512595904949976       2.1817038579926704
24.3666989868278          34.676519891740156       2.172471975374515
24.36587792437694         34.34430807364792        2.1466829166163723
25.452737594722887        34.67797316630789        2.2577197533652402
25.72636879736144         34.50565324982061        2.2637193898253503
25.999999999999996        34.333333333333336       2.269116144417962
25.726368797361438        34.83898658315395        2.2908955557440778
25.999999999999993        34.66666666666667        2.2962374066987343
25.999999999999996        35                       2.3238413867275955
25.72816028943729         35.17222125855083        2.3186921498112474
25.456320578874582        35.344442517101655       2.3129017829562875
25.18448086831188         35.516663775652475       2.3064702861628272
25.454529086798736        35.011207841704774       2.2850628348390942
25.182689376236027        35.183429100255594       2.2785889839954976
25.180897884160178        34.850194424858714       2.2512035484715645
24.639840322289736        35.17804239843909        2.2348959628586953
24.910369103224955        35.0141184116489         2.243407313841338
24.912160595300804        35.34735308704578        2.27081037951
25.45632057887459         35.67777585043499        2.3411571397737014
25.728160289437294        35.50555459188416        2.346876135331791
25.999999999999996        35.333333333333336       2.351954000951213
25.728160289437298        35.8388879252175         2.3755815565028886
26                        35.66666666666667        2.3805880508255517
26.000000000000004        36.000000000000014       2.4097435363506103
24.367372002142943        66.00875269919605        10.054377500506526
24.63980447469823         65.84502845562909        9.991917984549968
24.91223694725352         65.68130421206212        9.923064239825967
24.639246414261674        66.17834160655065        10.162789307639482
24.91167888681696         66.01461736298367        10.092080801421572
24.9111208263804          66.34793051390523        10.259702229626054
24.63831177672408         66.5120446318902         10.33222752354957
24.365502727067764        66.67615874987517        10.397003829450185
24.366437364605353        66.34245572453561        10.226740764935006
22.667556079559315        74.9828772489406         11.808772923065769
22.94908974433009         74.82845221883747        11.938077442987382
23.230623409100865        74.67402718873434        12.044674328941984
22.940159608167615        75.16618162516426        11.858021495319614
23.22169327293839         75.01175659506113        11.971133883544319
23.212763136775912        75.34948600138792        11.885721987070445
22.60238376051727         76.47032735998664        11.329623018274605
22.630138628018383        76.2112260907521         11.436172276197926
22.657893495519495        75.95212482151759        11.535113659138412
22.89422233468022         76.41161860312852        11.458122467716848
22.92197720218133         76.152517333894          11.560009998140405
23.186060908843164        76.35290984627039        11.565248050738358
22.6611143568661          75.62904229732526        11.637247741897518
22.664335218212706        75.30595977313293        11.72846749653997
22.9337178854744          75.81234667354892        11.675539333183021
22.936938746821006        75.48926414935659        11.77223757830959
23.209542275429307        75.67256852558025        11.79445957957636
23.197801592136237        76.01273918592533        11.685691731341382
23.290524551932496        78.46011326490851        10.519278656462589
23.47859560929958         78.73005663245425        10.276127333904014
23.666666666666664        79                       9.974222625110555
23.145262275966246        78.73005663245425        10.165809573424841
23.33333333333333         79                       9.849059315674264
22.999999999999996        79                       9.695812360176616
22.83856114106565         78.75702843638143        10.00075355561477
22.6771222821313          78.51405687276286        10.227262960869215
22.9838234170319          78.48708506883568        10.384516273220486
22.34378894879797         78.51405687276286        10.11116821268055
22.505227807732318        78.75702843638143        9.894524295970063
22.666666666666664        79                       9.599448589075973
22.171894474398986        78.75702843638143        9.71729837754586
22.333333333333332        79                       9.432088159195784
22                        79                       9.193731070535934
21.747046337251547        78.34751834004086        9.85232534667855
22.00325869923335         78.32204066307534        10.056003679964444
22.25947106121515         78.29656298610982        10.23034208971832
21.831364224834367        78.56501222669391        9.727179197178794
22.087576586816166        78.53953454972839        9.933843666695793
21.915682112417183        78.78250611334695        9.50764777179792
21.49803089150103         78.56501222669391        9.385421211551622
21.58234877908385         78.78250611334695        9.212012741016245
21.666666666666664        79                       8.944218994599753
21.249015445750516        78.78250611334695        8.674678112690415
21.333333333333332        79                       8.453007321119422
21                        79                       7.720096050094935
21.8007355479558          78.05273039327255        10.102335715336464
21.85442475866005         77.75794244650425        10.320342249762831
21.908113969364297        77.46315449973595        10.506344949957652
22.0569479099376          78.02725271630703        10.291722545785676
22.110637120641847        77.73246476953872        10.49543757737542
22.3131602719194          78.00177503934151        10.45176945270287
22.456137179407897        77.71730491000625        10.690293728835197
22.253614028130343        77.44799464020346        10.72662648588017
22.599114086896392        77.43283478067099        10.906081427892536
22.35245725179887         76.97400391939276        11.009852010344218
22.475785669347633        77.20341935003188        10.962465316063758
22.130285610581584        77.21857920956435        10.773478365207215
22.327634143813732        76.62366316334072        11.145402075052964
22.105462502596446        76.8682384535123         10.922668966655975
21.88329086137916         77.1128137436839         10.669176088146205
22.08063939461131         76.51789769746027        11.054419551104237
21.85846775339402         76.76247298763187        10.814567209334538
21.833644645408885        76.41213223157983        10.942518313522603
22.355389011314845        76.36456189410619        11.258809181329863
22.10839426211242         76.25879642822575        11.167076630752211
22.383143878815957        76.10546062487167        11.364608412624147
23.530287315179216        67.49540830028944        10.695802524129546
23.808380906629537        67.33355945859788        10.66384606058988
24.086474498079852        67.17171061690631        10.620300783897418
23.808956060777955        67.66709596755237        10.82865551362282
24.087049652228274        67.5052471258608         10.785107593889041
24.087624806376695        67.83878363481531        10.945676594304045
23.530258545096874        68.49129992290949        11.169217861074413
23.80893688072306         68.33102371596576        11.141587119474728
24.087615216349246        68.170747509022          11.100803087840944
23.809664684252418        68.66397188579484        11.290030237013024
24.0883430198786          68.50369567885109        11.25041000114534
24.08907082340796         68.83664384868018        11.39341632364614
23.80894647075051         67.99905984175905        10.987830042239382
23.53026813512432         68.15933604870281        11.016830200140507
23.53027772515177         67.82737217449612        10.859025087825499
23.540147277656228        69.50355269063358        11.590545370876747
23.81625717262532         69.33880706427757        11.567953578802644
24.09236706759441         69.17406143792155        11.530897162168388
23.8149495043507          69.67212457836754        11.69168864973295
24.09105939931979         69.50737895201152        11.657127283042202
24.08975173104517         69.84069646610149        11.774673333010199
23.81296092843887         69.0013894750362         11.433148807861972
23.536851033469777        69.16613510139221        11.458416667517376
23.533554789283325        68.82871751215086        11.31797416424995
23.528350290004386        70.49632004747913        11.917697977311908
23.807084845916137        70.33396948293124        11.907683425950072
24.08581940182789         70.17161891838334        11.881617240415583
23.80716070190652         70.66734408768625        12.000710539148209
24.08589525781827         70.50499352313835        11.978737240077336
24.085971113808647        70.83836812789335        12.064427544929481
23.81101717513342         70.00304703064938        11.804916016408638
23.532282619221668        70.16539759519728        11.81910706563437
23.536214948438946        69.83447514291542        11.710056196822574
23.80790113124398         70.99997607545427        12.082288042370747
23.52983114867931         71.16158402301518        12.083067818137135
23.52909071934185         70.82895203524716        12.006640215951894
22.69924142215306         70.98757944335897        11.827481752707422
22.975611044770172        70.82382631139903        11.878979973139181
23.25198066738728         70.66007317943908        11.909052048007364
22.976351474107634        71.15645829916706        11.957505053040517
23.25272109672474         70.9927051672071         11.992785707278081
23.253461526062203        71.32533715497513        12.064004730093934
23.256109329277074        71.6596115690169         12.122554191487032
22.98164708053737         71.82500712725059        12.075015488414603
22.707184831797672        71.99040268548428        12.004364674650676
22.9789992773225          71.49073271320881        12.022971097315313
22.704537028582802        71.65612827144251        11.958825353845128
22.701889225367932        71.32185385740074        11.899864379864079
22.988106108062688        72.16025920129172        12.114664840016829
23.262568356802387        71.99486364305803        12.168269118871654
23.2690273843277          72.33011571709915        12.20053615942705
23.234487176051115        74.34087124340624        12.1042710107086
22.952953511280338        74.49529627350935        12.003431791271385
22.67141984650956         74.64972130361248        11.879884937866992
22.956817278230588        74.16214032818124        12.05696986586036
22.67528361345981         74.31656535828436        11.939180678973187
22.67914738041006         73.98340941295626        11.986660146384525
22.959219014487033        73.8239517863245         12.098546104222834
23.23929064856401         73.66449415969272        12.18679319796679
23.23688891230756         74.00268270154947        12.151861797430255
23.245903397118834        73.33690872297032        12.209300263931251
22.96583176304186         73.4963663496021         12.12749631874886
22.685760128964887        73.65582397623386        12.022053509472055
22.972444511596684        73.1687809128797         12.144592397636753
22.692372877519713        73.32823853951146        12.045592736921517
22.69898562607454         73.00065310278907        12.057277828733016
23.266294315753324        72.66686585620074        12.218117324707936
22.98263997091393         72.83375947949492        12.149883723325235
22.98537303948831         72.4970093403933         12.139203236521803
22.701718694648918        72.66390296368748        12.05349802040726
22.704451763223293        72.32715282458588        12.03586030237985
23.256098856436076        73.00188728958554        12.22030578162191
21.866025403784416        71.49999999999993        11.505049924194283
22.143764076573966        71.32919314778627        11.643705388325564
22.421502749363512        71.15838629557263        11.751182664496778
22.146411879788836        71.66346756182804        11.703177655994683
22.424150552578382        71.4926607096144         11.817110111909527
22.426798355793252        71.82693512365617        11.869615906146887
24.367713881445464        65.01116472440896        9.533819129753946
24.63910835807431         64.84682488704968        9.476059023554015
24.910502834703152        64.6824850496904         9.412668180543577
24.640032394233245        65.17996980577104        9.64850093179162
24.911426870862087        65.01562996841174        9.582929119112869
24.912350907021025        65.34877488713309        9.753166643985146
24.63991843446574         65.51249913070006        9.820345226085424
24.367485961910447        65.67622337426701        9.881129579418257
24.367599921677957        65.34369404933798        9.707610122500732
25.17910639240964         62.51695974924315        8.361270392944583
25.45273759493976         62.34463983282877        8.300116383919256
25.726368797469874        62.17231991641438        8.236144542219488
25.999999999999996        61.99999999999999        8.169354867845115
25.452737594939762        62.677973166162104       8.45684554161845
25.726368797469874        62.50565324974771        8.389921288931795
25.999999999999993        62.33333333333333        8.32017920357081
25.72636879746988         62.838986583081045       8.545634408438907
25.999999999999996        62.66666666666666        8.472939912091096
25.454162826595212        63.00973393802629        8.614554212304736
25.181956855720543        63.180481292971535       8.680318274268027
25.18053162406509         62.84872052110734        8.519780248206576
25.17910639240964         61.51695974924309        7.897058156983401
25.452737594939762        61.344639832828726       7.844177361222997
25.72636879746988         61.17231991641435        7.788540939690722
26                        60.99999999999999        7.730148892386854
25.45273759493976         61.67797316616206        7.9936599692227
25.726368797469878        61.50565324974769        7.935338207064241
25.999999999999996        61.33333333333332        7.874260819134185
25.726368797469874        61.838986583081024       8.084425539509976
25.999999999999993        61.66666666666666        8.02066281095368
25.452737594939755        62.01130649949541        8.145555946953092
25.179106392409636        62.18362641590979        8.20386852172171
25.179106392409636        61.85029308257644        8.049131109734667
24.36290640036148         64.01307098821759        9.01484892321321
24.63639829603299         63.846128013756974       8.962728815946459
24.90989019170449         63.67918503929635        8.905407331918386
24.63590337068499         64.1814290629221         9.133366336554285
24.90939526635649         64.01448608846148        9.07359746101517
24.90890034100849         64.3497871376266         9.242965562390722
24.637505864379648        64.51412697498588        9.304207277231187
24.366111387750802        64.67846681234516        9.3598182552612
24.364508894056144        64.34576890028137        9.186828186414212
24.366862195984133        63.007620607691116       8.506829744785136
24.637610261459304        62.84406698820847        8.46291722198586
24.90835832693447         62.680513368725805       8.414397438038991
24.639035493114758        63.17582776007266        8.626439581483085
24.909783558589922        63.01227414059           8.575413545418517
24.911208790245375        63.34403491245419        8.738457823597608
24.63771689457387         63.510977886914816       8.793610406538583
24.364224998902365        63.677920861375426       8.843561612718005
24.36554359744325         63.342770734533275       8.674221886575243
23.53658777817008         66.50109418816037        10.185429623962024
23.813515852827702        66.3369803585056         10.151938426780555
24.09044392748532         66.17286652885082        10.108254385628722
23.812581215290113        66.67068338384516        10.325873875496312
24.089509289947735        66.50656955419038        10.281403742200812
24.08857465241014         66.84027257952995        10.452452898859711
23.810481060959823        67.00212142122152        10.496467917838471
23.5323874695095          67.16397026291307        10.528894123664044
23.53448762383979         66.83253222553671        10.358769823608295
23.535949109302567        65.49529061144665        9.64966040493345
23.813204033350203        65.33391531576743        9.619983102675253
24.090458957397832        65.17254002008819        9.581369344282157
23.813090073582693        65.66644464069645        9.796937033226657
24.090344997630325        65.50506934501722        9.756741805931195
24.090231037862818        65.83759866994625        9.93184273175098
23.813302963205196        66.00171249960101        9.974854652041854
23.536374888547577        66.1658263292558         10.007673728362365
23.53616199892507         65.8305584703512         9.829083988686211
23.534511487827526        64.49303355706563        9.11607164216386
23.810643125338846        64.3330460341163         9.09015628972406
24.086774762850162        64.17305851116694        9.056415383407176
23.812245619033504        64.66574394618007        9.266052399576154
24.088377256544824        64.50575642323074        9.230353069933726
24.089979750239486        64.83845433529451        9.405301562106256
23.812724826191854        64.99982963097375        9.442680639503193
23.535469902144218        65.16120492665297        9.471123260765067
23.534990694985872        64.8271192418593         9.29326033984187
25.727945524027632        60.837540125069744       7.643662209395435
25.45431432149751         61.0098600414841         7.696730513936808
25.180683118967387        61.18217995789847        7.747043192706645
25.45589104805526         60.67508025013949        7.55207309005063
25.182259845525138        60.847400166553854       7.599817651829676
25.183836572082893        60.512620375209245       7.45538153435244
25.455891048055264        60.341746916806166       7.410547077322124
25.727945524027632        60.17087345840308        7.363048313536966
26                        60                       7.31288524299702
25.727945524027632        60.50420679173641        7.502093675765237
26                        60.33333333333333        7.449449954724999
26                        60.66666666666666        7.588537837854907
25.726368797469892        59.838986583081024       7.227014139948819
25.45431432149752         60.0098600414841         7.272225977791561
25.18225984552515         60.18073349988718        7.314773508879571
25.45273759493978         59.67797316616205        7.136769983998098
25.18068311896741         59.84884662456512        7.177030589143802
25.179106392409672        59.516959749243064       7.042152775144635
25.45273759493978         59.344639832828705       7.0035381519271604
25.72636879746989         59.172319916414345       6.962502861966698
25.999999999999993        58.999999999999986       6.919046905263246
25.72636879746989         59.50565324974768        7.093424064011358
25.999999999999993        59.33333333333332        7.047657477281738
25.999999999999996        59.66666666666666        7.178936923193033
21.666108914437704        21.98281870567689        1.2188958144861282
21.959552969238466        22.044359344224574       1.2473915202507446
22.25299702403923         22.105899982772257       1.2739535425744482
21.69345983085707         22.250912910680427       1.238199013199284
21.98690388565783         22.31245354922811        1.2654842885310298
21.720810747276435        22.519007115683966       1.2559378094977764
22.014720010790697        22.669744192328906       1.287761572385331
22.280813149172097        22.463190625873054       1.2965904966267685
22.30862927430496         22.820481268973843       1.318320326695245
21.827294584882512        23.468943798210756       1.3154429077192915
21.791799972347157        23.15229823736849        1.2964956399133567
21.756305359811794        22.83565267652623        1.276660607172833
22.085709235861415        23.30303531401343        1.3272589042858802
22.050214623326056        22.986389753171167       1.3079541208027892
22.34412388684032         23.137126829816108       1.337982625855382
22.11577464507873         23.637035343544774       1.3463712690958585
22.37418929605763         23.47112685934745        1.3573225954373078
22.404254705274944        23.805126888878792       1.3763731343855552
22.417164978242248        24.148812289475206       1.3946065862546189
22.14159519101333         24.3244061447376         1.3826191122501388
21.866025403784416        24.499999999999996       1.3694860815753291
22.12868491804603         23.980720744141188       1.3645897480852545
21.853115130817116        24.15631459940358        1.3516608051144576
21.840204857849812        23.812629198807166       1.3336464138291855
22.13823622319974         24.66061637200951        1.3988050888408803
22.41380601042865         24.485022516747115       1.4110142600729787
22.41044704261506         24.82123274401902        1.4273659691019385
21.42583866534556         21.809816333782233       1.1839279180300841
21.453189581764924        22.07791053878577        1.2052377879637872
21.48054049818429         22.346004743789305       1.224983255482772
21.212919332672776        21.90490816689111        1.1625900986310798
21.24027024909214         22.173002371894647       1.1843422373705565
20.999999999999996        21.99999999999999        1.1340147551609638
21.42583866534556         21.476483000448905       1.1533419190676615
21.212919332672776        21.571574833557783       1.1351843767220493
20.999999999999996        21.666666666666657       1.1097893103054361
21.21291933267278         21.238241500224454       1.091738914072637
21                        21.33333333333333        1.0695241247091944
21                        21                       1.0132191983730148
21.54625266600611         21.238241500224454       1.142582207133938
21.333333333333332        21                       1.0775949545152907
21.666666666666664        21                       1.125296985298908
24.36615015360186         32.010672794131295       1.9783020244888228
24.638064960886002        31.846035437971274       1.9873234958546544
24.90997976817014         31.681398081811246       1.9957409990417176
24.6376790684809          32.180023023011124       2.0102125349856643
24.90959387576504         32.015385666851095       2.0186439484585916
24.909207983359934        32.349373251890945       2.041932686764227
24.63764785535794         31.512913796500335       1.964813736168177
24.3657330480738          31.677551152660357       1.9558198388614856
24.365315942545735        31.34442951118942        1.9337010168106317
24.63838107447943         32.51303897517709        2.0335098129754883
24.36755416559892         32.676704698463226       2.0244334092677736
24.36685215960039         32.34368874629726        2.001178086791788
23.534108720958894        27.492451143257966       1.6450424935616288
23.81422509060432         27.33122472385469        1.655702040897825
24.094341460249744        27.16999830445141        1.665756054483811
23.81140035176887         27.66525990452837        1.6737626038400202
24.091516721414294        27.504033485125092       1.6839135660526063
24.088691982578844        27.838068665798772       1.7022727859351554
23.815107505939572        26.990797491065035       1.6373192346601784
23.534991136294146        27.152023910468312       1.626749304234013
23.535873551629393        26.811596677678658       1.6086573188981501
23.813212254131443        27.998524942332306       1.6922635953334686
23.537732525684035        28.15898121886584        1.6816067499617813
23.535920623321466        27.825716181061903       1.6632025450812367
23.25572711997177         26.644627556487432       1.580321467830046
22.974698272978888        26.818085668085857       1.5690285716570849
22.693669425986005        26.99154377968428        1.5568878490349345
22.975399456407445        26.481483228491957       1.5517856673794095
22.694370609414563        26.654941340090378       1.5398225558330725
22.695071792843123        26.318338900496478       1.5228610810520926
22.973815857643636        27.15851290087551        1.5866886145676173
23.25484470463652         26.985054789277086       1.598096879957423
23.253962289301263        27.325482022066737       1.6160734960764416
23.256437964899217        27.657438748463065       1.6339570090601785
22.978767208839535        27.822426353668156       1.6220124950211874
22.701096452779854        27.987413958873248       1.6092089514446
22.976291533241586        27.490469627271832       1.6042702679898864
22.698620777181905        27.655457232476923       1.5916080103657908
22.696145101583955        27.3235005060806         1.5741676428958469
22.980579111202108        28.155691391472093       1.639970207067539
23.25824986726179         27.990703786266998       1.6520158908432971
23.260061769624357        28.323968824070935       1.6703189259870745
23.538500923572737        32.4875873761578         1.9446431968606424
23.814384000249113        32.32861584881563        1.9566576089202892
24.090267076925485        32.16964432147346        1.9678772181296644
23.815086006247643        32.661631800981596       1.9794016514796868
24.09096908292402         32.50266027363943        1.990687270560846
24.091671088922546        32.8356762258054         2.0138765831650476
23.539541871057043        31.486684659576817       1.8791532018034396
23.814660859710585        31.32822572962404        1.890826759890929
24.08977984836413         31.169766799671265       1.9017575454018878
23.81507796523865         31.661347371094976       1.912453917052235
24.090196953892193        31.5028884411422         1.9234488532197263
24.090614059420254        31.836010082613136       1.9455035246140477
23.814730982743882        31.9949816099553         1.9343693194404232
23.538847906067506        32.153953137297464       1.9224403114165818
23.539194888562275        31.82031889843714        1.9006103130640886
23.26023501337641         28.6547786633504         1.688615463872929
22.9809255987062          28.817311070031018       1.6760548359143819
22.701616184035995        28.979843476711633       1.662573224327511
22.980752354954156        28.48650123075155        1.65790771694758
22.701442940283947        28.64903363743217        1.6445755242797606
22.701269696531902        28.318223798152708       1.6267874333187717
22.980451039403796        29.15060431793859        1.6945210205119614
23.259760454073998        28.98807191125797        1.7072207677047802
23.259285894771594        29.321365159165545       1.7260781819654536
23.53350542597574         30.489725653889234       1.816469991405241
23.811512316673365        30.32936423534553        1.8279760379321908
24.08951920737099         30.16900281680182        1.8387670320622012
23.81063656298972         30.66358639249899        1.8485168751730572
24.088643453687343        30.503224973955277       1.8593896394204108
24.087767700003695        30.83744713110874        1.880342064150064
23.81264871135015         30.995906061061515       1.8694968255370825
23.537529722696608        31.154364991014287       1.8579088143475706
23.535517574336172        30.82204532245176        1.8370144108815785
23.81305075806125         29.99683101751328        1.8078477280712453
23.535043867363623        30.157192436056988       1.796419791699189
23.536582308751505        29.824659218224742       1.776678030793383
23.257973803479256        29.65387885227806        1.7451306514670883
22.977826856819117        29.815631704163614       1.73195851673497
22.697679910158982        29.977384556049174       1.7177283044916882
22.979138948111455        29.4831180110511         1.7131353194315504
22.698992001451316        29.64487086293666        1.699134379386595
22.700304092743657        29.312357169824146       1.6807493526652766
22.976288415431235        30.148164921995864       1.751088056787022
23.256435362091374        29.9864120701103         1.764412082545673
23.254896920703487        30.318945287942547       1.7840019524248913
23.256283452808823        30.652817521382076       1.8042469482874512
22.979061479641903        30.815909388874914       1.7910240472983059
22.701839506474982        30.979001256367752       1.7768012884379714
22.97767494753657         30.482037155435386       1.7709116310747712
22.700452974369647        30.645129022928224       1.7568214518534622
22.699066442264314        30.3112567894887         1.7371304572047381
22.98107362800234         31.14822905743744        1.811362627708923
23.258295601169255        30.9851371899446         1.8246884482309007
23.26030774952969         31.31745685850713        1.8454799321640607
23.260481906999367        31.651410574928846       1.8665775860128937
22.981421942941687        31.816136490280876       1.8528493639644625
22.70236197888401         31.98086240563291        1.8379685356583677
22.981247785472014        31.482182773859158       1.831973858234452
22.702187821414334        31.646908689211187       1.817315178047124
22.70201366394466         31.31295497278947        1.7969260956402513
22.98107496044692         32.14977072914121        1.874042643007169
23.260134924504598        31.985044813789173       1.8879027811644884
23.25978794200983         32.3186790526495         1.9096008634079824
23.540209688765408        33.488549027941254       2.013792262774132
23.816225183042757        33.32893956883724        2.026088164530638
24.092240677320106        33.16933010973322        2.037513407578113
23.815158746485633        33.66306477047941        2.0499723219528043
24.09117424076298         33.50345531137538        2.0614489251337513
24.090107804205857        33.83758051301755        2.0858281876728295
23.8156555946452          32.99528568490942        2.0025373855462916
23.53964010036785         33.15489514401344        1.9903275292185594
23.539070511970294        32.821241260085614       1.967277840580785
24.911353189088786        35.68119926480489        2.298586633014295
24.63822550986569         35.845734753957295       2.2899237606232288
24.3650978306426          36.01027024310971        2.2804816689899607
24.639032916077714        35.51188857619819        2.2621716026838734
24.36590523685462         35.6764240653506         2.2527536066154346
24.36671264306664         35.34257788759149        2.225502062355141
23.539026919892027        34.48575442860914        2.086286285688496
23.81437023390338         34.32786837092466        2.09887061130024
24.089713547914727        34.16998231324018        2.11056180271557
23.81519129635424         34.660080189016895       2.1240994314858073
24.090534610365587        34.50219413133241        2.1358377411493805
24.091355672816448        34.834405949424635       2.1615796816593353
23.814764490194506        33.995466570702035       2.0742129708324173
23.539421176183154        34.153352628386514       2.0617046197956457
23.53981543247428         33.82095082816388        2.0375399454908387
23.53907520477765         35.486766347973536       2.1631421176255503
23.815223486277986        35.32742146859316        2.175964272618354
24.091371767778323        35.168076589212774       2.187825912146216
23.814416080065968        35.66126764635226        2.2026222596484564
24.0905643615663          35.50192276697187        2.214542418734353
24.089756955354282        35.83576894473099        2.241735443436556
23.815207391316115        34.99375082880502        2.149799045360731
23.539059109815774        35.153095708185404       2.1370578935968516
23.539043014853902        34.81942506839727        2.111439282951185
21.480540498184293        22.679338077122644       1.2401750180370468
21.24027024909215         22.839669038561322       1.2183521683720189
21.000000000000004        23                       1.1904692605028597
21.240270249092145        22.506335705227986       1.2031665163085523
21                        22.66666666666666        1.175289718930201
20.999999999999996        22.333333333333325       1.1564715504830134
21.275764861627508        23.156314599403586       1.2424845838600782
21.51603511071965         22.99598363796491        1.2626026246184938
21.55152972325501         23.312629198807173       1.2841424662655188
21.551529723255012        23.645962532140505       1.2988509787959055
21.275764861627508        23.82298126607025        1.2729901481996442
21.000000000000004        24.000000000000004       1.2378604159303408
21.275764861627508        23.48964793273692        1.2579416212670194
21.000000000000004        23.666666666666664       1.2224718745955336
21.000000000000004        23.333333333333332       1.2066748227864104
21.288675134594808        24.166666666666668       1.291381321406455
21.564439996222312        23.98964793273692        1.3171483184543689
21.577350269189612        24.33333333333333        1.3352565432880437
22.41044704261506         25.154566077352357       1.4437952432108747
22.13823622319974         25.32728303867617        1.4310211820901761
21.866025403784416        25.499999999999993       1.4168465389966303
22.138236223199737        24.993949705342843       1.4148733755413243
21.866025403784416        25.166666666666657       1.4009802000078626
21.866025403784416        24.833333333333325       1.385193380867503
22.14260792794684         25.660578820300856       1.447438564631371
22.414818747362162        25.487861858977038       1.46047536040213
22.419190452109262        25.82115764060172        1.4771575265297892
22.419190452109262        26.15449097393505        1.4935219764945358
22.14260792794684         26.32724548696752        1.4794325027257949
21.866025403784416        26.49999999999999        1.4637350033859953
22.142607927946838        25.993912153634188       1.4633724779168218
21.866025403784416        26.166666666666654       1.447979403732407
21.866025403784416        25.83333333333332        1.432349915602619
22.14190674451828         26.66384792656142        1.4958924711009454
22.418489268680702        26.49109341352895        1.5101807888620205
22.41778808525214         26.827695853122847       1.52694341965061
21.000000000000004        24.333333333333336       1.2518508834479312
21.288675134594808        24.499999999999996       1.3060279028432429
21.57735026918961         24.66666666666666        1.35055923864414
21                        24.666666666666664       1.266320604326983
21.288675134594804        24.83333333333333        1.3211537376414921
21                        24.999999999999996       1.2812695785674961
21.577350269189612        24.999999999999996       1.3652270134029127
21.57735026918961         25.333333333333325       1.3799743080099267
21.288675134594804        25.16666666666666        1.3347819878668639
25.181914483101824        36.518972551355674       2.3929237851727194
25.45460965540122         36.34598170090379        2.399214403323234
25.727304827700614        36.172990850451896       2.404820987049198
25.454609655401217        36.67931503423711        2.4290722150999526
25.727304827700607        36.506324183785225       2.434598650116399
26                        36.333333333333336       2.439441050708405
25.727304827700607        36.83965751711855        2.4649325983702934
25.999999999999996        36.666666666666664       2.4696948502528935
25.999999999999996        36.99999999999999        2.5005049349836304
25.4554651171379          36.01187877566939        2.3699167217412405
25.18276994483851         36.18486962612127        2.363567852555097
25.183625406575192        35.85076670088687        2.3347500195518736
24.63737004812901         36.1798376791917         2.318239314948841
24.9104977273521          36.015302190039286       2.3268842768714864
24.909642265615418        36.34940511527368        2.355720020343131
25.184897139405223        37.5160138648615         2.484336622276981
25.456598092936815        37.344009243241          2.4904454940447684
25.728299046468404        37.172004621620495       2.4958349316136332
25.45659809293682         37.67734257657433        2.5220322357410443
25.728299046468408        37.50533795495383        2.5273290903402157
25.999999999999996        37.33333333333333        2.5319065107405194
25.72829904646841         37.83867128828717        2.5594176078411666
26                        37.666666666666664       2.563902445272
26.000000000000007        38.00000000000001        2.596492738577737
25.455603874169014        37.011662138739055       2.4594685758559334
25.183902920637422        37.18366676035956        2.45328511914265
25.18290870186962         36.851319655857615       2.422814173441229
24.36620389493035         37.00886818674157        2.367000103232362
24.638107424320843        36.84556964161294        2.3764623803987153
24.910010953711335        36.68227109648431        2.385103607712056
24.639101643088644        37.17791674611488        2.406419641910322
24.91100517247913         37.01461820098625        2.4150274326020873
24.91199939124693         37.34696530548819        2.4455318149252494
24.637738736224925        36.51270366040232        2.3470675617425742
24.365835206834433        36.67600220553095        2.337594053289117
24.365466518738515        36.343136224320325       2.3087545752082237
24.911888247199506        37.68093362356257        2.476679248884602
24.638879354993787        37.84585338226364        2.468146360469321
24.36587046278807         38.01077314096471        2.458737957031472
24.638990499041213        37.51188506418926        2.436996344061911
24.365981606835494        37.676804822890325       2.42758535817606
24.36609275088292         37.34283650481595        2.3970060735763563
25.182297411353186        38.51578065997095        2.5809287718818514
25.454864940902127        38.34385377331397        2.5868814268549962
25.727432470451063        38.17192688665699        2.5920694157537176
25.454864940902127        38.6771871066473         2.620333169507625
25.727432470451063        38.50526021999032        2.625411032670018
26                        38.333333333333336       2.6297242297579313
25.727432470451063        38.83859355332365        2.6593920346020727
26                        38.66666666666667        2.663595105953603
26                        39                       2.698105367165086
25.45573151691947         38.01059817494415        2.5541485045732952
25.183163987370527        38.18252506160113        2.548114735230944
25.184030563387875        37.849269463231316       2.5159173520294313
24.638012778976442        38.17910898063346        2.499801394793827
24.91102167118216         38.014189221932384       2.508297130922969
24.91015509516481         38.3474448203022         2.5405316664106206
25.181114417403183        41.5169523319436         2.9078977316393257
25.454076278268793        41.3446348879624         2.9128017626291562
25.727038139134393        41.1723174439812         2.9168134739438774
26                        41                       2.919932865583323
25.454076278268793        41.677968221295735       2.952746345670316
25.727038139134393        41.505650777314536       2.956570325225182
26                        41.33333333333333        2.9595019851046613
25.727038139134393        41.83898411064787        2.997133726760424
26                        41.666666666666664       2.9998776548801604
26                        42                       3.0410598749098186
25.185339675071955        39.51936621438255        2.6841691805947274
25.45689311671464         39.346244142921705       2.689611389334797
25.72844655835732         39.17312207146085        2.6942567848583057
25.456893116714635        39.679577476255034       2.7250750460400495
25.728446558357316        39.50645540479418        2.7295835384714144
25.999999999999996        39.33333333333333        2.7332952176863285
25.728446558357312        39.83978873812752        2.765603619635803
25.999999999999993        39.666666666666664       2.769178395758574
25.999999999999996        40                       2.8057549013818233
25.45587902880838         39.0117156247845         2.6546356447522843
25.184325587165695        39.184837696245346       2.649082441685989
25.18331149925944         38.85030917810815        2.614668972114994
25.185124559231944        40.515904980762215       2.792599605331905
25.45674970615463         40.34393665384148        2.7978383280568373
25.728374853077312        40.171968326920734       2.802223426740125
25.456749706154632        40.67726998717481        2.8354602455863933
25.728374853077312        40.50530166025407        2.8396878449964857
25.999999999999993        40.33333333333333        2.8430618203650986
25.728374853077312        40.838634993587405       2.8779046656702176
25.999999999999996        40.666666666666664       2.881121141765636
25.456821411434632        40.01175706504826        2.7611020046356054
25.185196264511944        40.18372539196899        2.755746765593984
25.185267969791948        39.85154580317577        2.7196032906815732
25.45541299221171         41.010952437568605       2.873741894315731
25.182451131346102        41.183269881549805       2.8686868032861907
25.18378784528902         40.84958743115601        2.8302540945170316
24.368452023772576        40.0078561966908         2.658790836539017
24.640747907539037        39.84502620258806        2.6682300007356834
24.913043791305494        39.6821962084853         2.6766894487542165
24.640676202259034        40.177205791381276       2.703794539922423
24.91297208602549         40.014375797278525       2.7121887733910928
24.912900380745487        40.34655538607174        2.748397462853423
25.17910639240964         42.51695974924312        3.030488153051498
25.452737594939762        42.34463983282875        3.034966960855088
25.72636879746988         42.172319916414374       3.038490868141084
25.452737594939762        42.67797316616209        3.077426279940262
25.72636879746988         42.50565324974771        3.080729329183621
26                        42.333333333333336       3.0830774779093857
25.72636879746988         42.838986583081045       3.1238412888921316
26                        42.66666666666667        3.125968579575259
26                        43.00000000000001        3.1697331799072166
25.453406936604274        42.01130402706224        2.993446092730155
25.179775734074152        42.18362394347661        2.988803558182402
25.180445075738668        41.85028813771011        2.9479400843783448
24.36632804605687         41.01140320213882        2.768373640467365
24.63926021711523         40.84623712834662        2.777489637536417
24.912192388173587        40.68107105455442        2.785564959158004
24.63792350317231         41.17991957874042        2.815325648450749
24.910855674230664        41.01475350494821        2.823310209207706
24.90951896028775         41.34843595534201        2.8618336788414953
24.639968209687126        40.51172145986395        2.740278688522224
24.36703603862877         40.67688753365614        2.731119238743338
24.367744031200672        40.342371865173476       2.694591637433981
25.179106392409672        43.51695974924312        3.1610680184278803
25.452737594939784        43.344639832828754       3.1649593947670467
25.72636879746989         43.17231991641438        3.1678477819267696
25.452737594939784        43.67797316616209        3.2101201419673746
25.72636879746989         43.50565324974771        3.2127613301601214
26                        43.33333333333334        3.2143995291734804
25.72636879746989         43.838986583081045       3.2586022952880893
26                        43.66666666666667        3.259993295334528
26                        44.00000000000001        3.306514478390025
25.45273759493977         43.01130649949542        3.1207453124453517
25.179106392409658        43.183626415909785       3.1166463468192944
25.179106392409647        42.85029308257646        3.0731197250272047
24.36487837074632         42.00886935709905        2.884169427030845
24.63695705296528         41.84489701538057        2.89317128762373
24.909035735184233        41.68092467366208        2.901080722493316
24.636287711300763        42.17823282114708        2.9334349810883475
24.908366393519714        42.01426047942859        2.9412337455951065
24.9076970518552          42.347596285195095       2.9822078897619915
24.63744027806879         41.51240829706049        2.8538579464235845
24.365361595849837        41.67638063877897        2.844789788282375
24.365844820953352        41.343891920458894       2.8061911927611596
22.70583207283507         66.98650802938512        10.200702001271198
22.982750641280074        66.82470341564354        10.210152050409324
23.259669209725075        66.66289880190195        10.205061257972929
22.980650486949784        67.1561414530199         10.382193825696081
23.25756905539479         66.9943368392783         10.377752245439336
23.2554689010645          67.32577487665466        10.54722733331555
21.83552360057588         74.48442410484778        11.452575126005923
22.116731527187273        74.31741920755061        11.663725211009499
22.397939453798667        74.15041431025344        11.841753551135717
22.112867760237023        74.65057515287872        11.605054313113152
22.394075686848417        74.48357025558154        11.78867836848196
22.39021191989817         74.81672620090966        11.723786912133118
21.829628458574703        76.09833828842375        11.05014113327546
21.825612271740514        75.78454434526768        11.147017222553853
21.82159608490633         75.47075040211159        11.233146581357673
22.104378075278238        75.94500248506966        11.270932622430859
22.10036188844405         75.63120854191358        11.364041883635045
22.379127691981772        75.79166668171558        11.464697576228644
22.38556941467499         75.14550163333092        11.648386018500778
22.103582749790657        75.30812601772126        11.456510571264726
22.108225255013842        74.97935058529998        11.537202446622445
21.82623859012951         75.14197496969031        11.319129438440712
21.830881095352694        74.81319953726904        11.392272286656738
22.382348553328377        75.46858415752325        11.561998961423093
21.49803089150103         78.23167889336058        9.712723166695548
21.249015445750516        78.44917278001363        9.178036407149108
21                        78.66666666666666        8.399510683868613
21.249015445750516        78.1158394466803         9.455885878706908
21                        78.33333333333333        8.85341649474129
21                        78                       9.081813482712965
21.55172010220528         77.93689094659227        9.984638219602315
21.302704656454765        77.82105149991199        9.749705615862752
21.60540931290953         77.64210299982396        10.22454943827765
21                        77                       9.541053676468032
21.302704656454768        77.15438483324532        10.07556675773022
21.605409312909533        77.30876966649063        10.397330515559945
21                        77.33333333333334        9.432786757698675
21.302704656454765        77.48771816657865        9.935042759704393
21                        77.66666666666667        9.279706693113726
21.27788154846963         76.80404407719328        10.152335478809253
21.555763096939256        76.60808815438655        10.61949035782748
21.580586204924394        76.95842891043858        10.517130445193848
21                        76                       10.069947395135934
21.27788154846963         76.13737741052661        10.462491031673686
21.555763096939256        76.27475482105322        10.75334800446915
21                        76.33333333333334        9.922041247316816
21.27788154846963         76.47071074385994        10.321609134443264
21                        76.66666666666666        9.745743341094107
21.551746910105074        75.96096087789715        10.853448449957295
21.273865361635444        75.82358346737053        10.555069102897065
21.547730723270885        75.64716693474105        10.942802164971091
23.25351061340988         67.65847833927558        10.714102814214094
22.976733911640544        67.82154837826172        10.715703264137417
22.699957209871208        67.98461841724786        10.700603873899462
22.978692199295164        67.48884491564081        10.55107853130193
22.701915497525828        67.65191495462695        10.538229889126868
22.70387378518045         67.31921149200603        10.371595931584018
22.976724321613098        68.1535122524684         10.8762583722159
23.253501023382434        67.99044221348227        10.87599165010131
23.253491433354988        68.32240608768895        11.032463034607588
23.252040143987458        68.6559580124372         11.183774962641685
22.973821742878037        68.82061610196489        11.179341942196071
22.695603341768617        68.98527419149258        11.155918799737519
22.975273032245568        68.48706417721664        11.030832427014547
22.697054631136147        68.65172226674434        11.010211697408621
22.698505920503678        68.3181703419961         10.858440055462546
22.97711798706449         69.15803369120624        11.322718715233332
23.25533638817391         68.99337560167855        11.329841500747975
23.25863263236036         69.3307931909199         11.467594238946425
23.250924207291206        70.32672451331725        11.814309539741194
22.9745545846741          70.4904776452772         11.789564944389141
22.69818496205699         70.65423077723713        11.743394203473455
22.97349812457803         70.15712897915535        11.688244088039436
22.69712850196092         70.3208821111153         11.647400826639823
22.69607204186485         69.98753344499346        11.53950162220663
23.25878886572577         69.66487960875355        11.594254502260721
22.977430453795307        69.8262065268735         11.577239919370701
22.977274220429898        69.49212010903987        11.454663370982901
22.695915808499436        69.65344702715983        11.421008788745215
22.695759575134026        69.3193606093262         11.293147847922253
23.254856536508488        69.99580206103539        11.70951199956803
22.421502749363516        70.82505296223931        11.673414905285828
22.143764076573966        70.99585981445296        11.571090137763271
21.866025403784416        71.1666666666666         11.43758718228031
22.143764076573966        70.66252648111964        11.490452926638039
21.866025403784416        70.83333333333329        11.362102479803566
21.866025403784416        70.49999999999997        11.278595816764215
22.142707616477892        70.3291778149978         11.392971256534487
22.419389829171372        70.15835562999564        11.479939858348645
22.420446289267442        70.49170429611746        11.582630295616962
22.426798355793256        72.16026845698951        11.905996782556095
22.146411879788836        72.33013422849473        11.776549202447516
21.866025403784416        72.49999999999996        11.616021934325103
22.146411879788836        71.99680089516139        11.744168989064814
21.866025403784416        72.1666666666666         11.58764238396857
21.866025403784416        71.83333333333326        11.550651713925003
22.143678811214457        72.66688436759634        11.794017196619532
22.424065287218877        72.49701859609111        11.930478593506777
22.421332218644498        72.8337687351927         11.941102494755523
22.408106721534846        73.82227294197085        11.889086302648053
22.126898794923452        73.98927783926803        11.717123553149502
21.845690868312058        74.15628273656519        11.512039058773423
22.13706606265963         73.66113647098544        11.761596350778975
21.855858136048237        73.8281413682826         11.562577447030398
21.866025403784416        73.50000000000003        11.604190290777176
22.421332218644498        73.16710206852606        11.936032831815567
22.143678811214457        73.33355103426304        11.785003652496918
22.143678811214457        73.00021770092968        11.79314042012299
21.866025403784416        73.16666666666666        11.61539416308942
21.866025403784416        72.83333333333331        11.61933804427197
22.414719470089672        73.49468750524846        11.918486635050682
21.57735026918961         71.66666666666661        11.271902522745284
21.57735026918961         71.99999999999994        11.312008984343539
21.57735026918961         72.33333333333329        11.343504326254697
21.288675134594804        71.8333333333333         10.90592838902537
21.2886751345948          72.16666666666663        10.94053952249127
20.999999999999996        71.99999999999999        10.407127523034594
20.999999999999996        71                       10.310796787976262
21.288675134594804        71.16666666666664        10.823622271183215
21.57735026918961         71.33333333333329        11.221706649922478
21                        71.33333333333333        10.3261630670769
21.288675134594804        71.49999999999997        10.85640334714488
20.999999999999996        71.66666666666666        10.358273312096307
21.57735026918961         70.66666666666666        11.070137493078883
21.57735026918961         70.99999999999997        11.14993305178204
21.288675134594804        70.83333333333331        10.747537816816198
24.363573500427766        61.01261652333           7.56367689366784
24.636994524312808        60.845951140623086       7.531576348784565
24.910415548197847        60.67928575791616        7.495477895679301
24.635417797755057        61.1807309319677         7.680452892110803
24.908838821640096        61.01406554926078        7.64213422608115
24.907262095082345        61.34884534060539        7.791579979882675
25.179106392409672        58.51695974924307        6.653148659151612
25.452737594939784        58.34463983282872        6.620688024533731
25.726368797469895        58.17231991641435        6.585920940522316
26.000000000000004        58                       6.548847407117864
25.45273759493978         58.67797316616205        6.7455786078610265
25.72636879746989         58.50565324974768        6.708767857677915
26                        58.33333333333333        6.669650658101546
25.72636879746989         58.83898658308101        6.834211356564923
25.999999999999996        58.66666666666666        6.793050490816858
25.45273759493978         59.01130649949537        6.87311920165207
25.17910639240967         59.18362641590973        6.909606379996228
25.17910639240967         58.8502930825764         6.779938341331924
21.866025403784416        67.50000000000001        10.049450133127381
22.145960960134634        67.32883600979505        10.123591428692288
22.42589651648485         67.15767201959008        10.174008718073411
22.144002672480013        67.66153947241597        10.28972922608114
22.42393822883023         67.490375482211          10.342524581924417
22.42197994117561         67.8230789448319         10.506780473005055
24.366442704715624        62.00993044454908        8.023240292007506
24.63733060061363         61.84560687944708        7.985394877060667
24.908218496511633        61.68128331434508        7.943334165386004
24.63733060061363         62.17894021278043        8.142436751354012
24.908218496511633        62.01461664767844        8.097891578908337
24.908218496511633        62.347949981011794       8.25511345166628
24.636374199184342        61.51316890570739        7.831417692570123
24.365486303286335        61.67749247080938        7.867040108529687
24.364529901857047        61.34505449706969        7.713852309083206
24.637470431036462        62.51150360049445        8.301301884410409
24.366722365561294        62.6750572199771         8.342883056007055
24.36658253513846         62.34249383226309        8.181686571747807
24.36670701521979         60.007405886508984       7.128693434515292
24.63750680761642         59.843923840753675       7.103414017823602
24.90830660001304         59.68044179499837        7.074567131366772
24.63908353417416         60.17581071607574        7.2424974204547805
24.909883326570785        60.01232867032043        7.211547739681779
24.911460053128522        60.344215545642484       7.351393453733829
24.63803902924348         60.51088092834941        7.385560609253438
24.364618005358437        60.677546311056325       7.415729856551282
24.365662510289113        60.342476098782655       7.270735370167024
23.529301248451223        63.49235956732375        8.593019435408406
23.808488230962194        63.33077991411288        8.571650165577974
24.08767521347316         63.169200260901995       8.542920268703497
23.80716963242131         63.66593004095503        8.742947373479034
24.086356614932278        63.504350387744154       8.712264943549247
24.085038016391394        63.83950051458631        8.883557202747319
23.808906378880078        63.999488037535656       8.915735841638266
23.53277474136876         64.159475560485          8.940088926652074
23.53103799490999         63.825917563904376       8.765738191067015
23.541770316682538        62.49114000480245        8.094505352003962
23.816661112693566        62.33073681805133        8.07722139387886
24.091551908704595        62.170333631300196       8.053466373879912
23.816800943116405        62.66330020576534        8.239781285763499
24.091691739127434        62.50289701901421        8.21396945969244
24.09183156955027         62.83546040672823        8.3772227500238
23.8126445870393          62.99704005993911        8.404428180778586
23.533457604528326        63.15861971314998        8.424272984489715
23.53761396060543         62.82487985897622        8.25810162335494
23.257858257969012        66.32971565879976        10.028722037060236
22.980939689524007        66.49152027254135        10.034053078729485
22.704021121079002        66.65332488628292        10.024843278824214
22.979128737767944        66.15833712943915        9.856778804920811
22.70221016932294         66.32014174318073        9.847809254248453
22.700399217566876        65.98695860007854        9.669599927543858
22.97891584814544         65.82306927053457        9.676538354327754
23.257432478724002        65.65917994099061        9.669891846790911
23.25764536834651         65.99444779989517        9.849723863963963
23.25761157352698         65.32493127816467        9.49032119233
22.979094942948414        65.48882060770862        9.496997280675405
22.70057831236985         65.65270993725258        9.490088434700183
22.97927403775139         65.15457194488269        9.317489927675595
22.700757407172826        65.31846127442665        9.310610662508884
22.700936501975804        64.98421261160071        9.131166610970068
22.978794830593046        64.82048626008901        9.138336241355239
23.256653159210288        64.65675990857733        9.133304585086503
23.25713236636863         64.990845593371          9.311475777085604
23.25561398647311         64.32328644921728        8.956103509185558
22.97775565785587         64.48701280072896        8.960809711112045
22.699897329238627        64.65073915224065        8.953314626384788
22.976716485118693        64.15353934136891        8.784969720713562
22.69885815650145         64.3172656928806         8.777149181644056
22.69781898376428         63.98379223352055        8.602670276747928
22.97497973865993         63.81998134478829        8.610241064805589
23.252140493555576        63.65617045605602        8.607024117692523
23.253877240014344        63.98972845263665        8.780747823475762
23.537303910998062        61.493336260502154       7.618502443065927
23.81272710747463         61.33309634811144        7.606040218959985
24.088150303951195        61.17285643572072        7.5877650358273465
23.813683508903917        61.66553432185113        7.760141764337833
24.08910670538048         61.50529440946041        7.739903516224008
24.09006310680977         61.837732383200105       7.895054380651729
23.815172310798744        61.99813556995122        7.917039167161896
23.54028151478771         62.15853875670235        7.93255289179827
23.538792712892885        61.82593750860225        7.773885255485537
24.366326793881598        59.0099474848241         6.724412875378076
24.63725332672429         58.845618239630426       6.703888037846636
24.908179859566978        58.68128899443674        6.6801332991046305
24.63725332672429         59.178951572963754       6.83441118424816
24.90817985956698         59.014622327770084       6.808789713395325
24.908179859566978        59.34795566110341        6.940324484170402
24.637380067170355        59.511437706858715       6.967355239445644
24.366580274773725        59.67491975261402        6.990818524955968
24.36645353432766         59.342433618719056       6.8560583385769505
25.17910639240964         56.51695974924317        5.950720174523226
25.452737594939762        56.34463983282879        5.928510657622637
25.72636879746988         56.172319916414395       5.904196867676879
26.000000000000004        56.00000000000001        5.877778804685785
25.452737594939762        56.67797316616212        6.037354304761877
25.72636879746988         56.50565324974772        6.011434707659557
26                        56.33333333333333        5.983410837511844
25.72636879746988         56.83898658308105        6.121102910179417
26                        56.66666666666666        6.091473232875034
26                        56.99999999999999        6.201965990775572
25.18514947571935         57.5134152108775         6.2891964428817815
25.456766317146233        57.342276807251665       6.26234823026234
25.728383158573116        57.17113840362583        6.233271412893659
25.456766317146236        57.67561014058501        6.378973476426999
25.72838315857312         57.50447173695916        6.348124188214453
26                        57.33333333333333        6.315046295252555
25.72838315857312         57.837805070292504       6.465523797839046
26                        57.66666666666666        6.430673434033172
25.454751956042998        57.010124986706884       6.148531452340391
25.18313511461611         57.18126339033272        6.173731389751959
25.18112075351287         56.849111569787944       6.060905966965792
25.454751956043005        58.010124986706856       6.498419917263839
25.181120753512893        58.18244490312121        6.529009587295489
25.18313511461612         57.84793005699935        6.407692181872138
24.364642540464413        58.01192521829591        6.346691717745705
24.638144852216058        57.84575521582311        6.330722088635632
24.911647163967704        57.67958521335031        6.31155699701438
24.636130491112834        58.18027006194497        6.452382528352578
24.909632802864476        58.01410005947216        6.4316350863678915
24.90761844176125         58.34861490559402        6.554534842154622
24.636691908918564        58.512944150787696       6.5765842197282005
24.36576537607587         58.677273395981366       6.595403696091324
24.36520395827014         58.34459930713864        6.469496643547164
25.18467715586587         55.51703025713896        5.635669311801542
25.456451437243913        55.34468683809264        5.617371420800289
25.728225718621957        55.17234341904632        5.597074271677871
26                        55                       5.5747778644345685
25.456451437243917        55.678020171425985       5.718797253536881
25.72822571862196         55.50567675237966        5.697148475991639
26                        55.33333333333333        5.673500440325399
25.72822571862196         55.83901008571299        5.799500417831591
26                        55.66666666666667        5.774500753742473
25.454594516091838        56.01133000212738        5.822384445385577
25.180963313561712        56.18364991854176        5.843164199894337
25.18282023471379         55.850340087840365       5.738147245653924
25.184987304637225        47.51821152543244        3.775679597107338
25.456658203091486        47.3454743502883         3.7757320110047576
25.72832910154574         47.17273717514415        3.774553932648524
26                        47.00000000000001        3.772145362038857
25.456658203091486        47.67880768362163        3.834103877765135
25.72832910154574         47.506070508477485       3.8324691263063495
26                        47.333333333333336       3.8296038825939083
25.72832910154574         47.839403841810814       3.8916507903407993
26                        47.66666666666667        3.8883288735259183
26                        48                       3.9483203348345524
25.18466800556969         48.518923638425036       3.9560413520905375
25.45644533704646         48.34594909228336        3.954765756618902
25.72822266852323         48.17297454614168        3.9521920842003135
25.45644533704646         48.67928242561669        4.017150038237014
25.72822266852323         48.50630787947502        4.014028454129924
25.999999999999996        48.33333333333333        4.009608793075657
25.728222668523227        48.839641212808345       4.077260877434668
25.999999999999993        48.666666666666664       4.07229330469201
25.999999999999996        49                       4.136373869683608
25.456551770068973        48.01237838795249        3.893776778621741
25.1847744385922          48.18535293409417        3.894604689955508
25.18488087161471         47.8517822297633         3.834484104961201
25.182328432637803        54.51543971798142        5.341043083893697
25.454885621758535        54.343626478654286       5.326672654519509
25.727442810879268        54.17181323932714        5.310434400021339
26                        54                       5.292328320399241
25.454885621758535        54.676959811987615       5.421125452314174
25.727442810879268        54.50514657266048        5.403676588680632
26                        54.33333333333333        5.384359899923053
25.727442810879268        54.83847990599381        5.499037045827778
26                        54.666666666666664       5.4785097479347185
25.455668529501224        55.01082332504012        5.518070200061816
25.18389424812318         55.18316674408645        5.535104096174856
25.183111340380492        54.84930323103393        5.436895353538889
25.18302397078082         53.51219347557202        5.066688629665129
25.45534931385388         53.34146231704801        5.055752551098174
25.72767465692694         53.170731158524006       5.04303864398843
26                        53                       5.028546908336115
25.45534931385388         53.67479565038135        5.143782570525996
25.727674656926936        53.504064491857335       5.129995821113665
26                        53.33333333333333        5.114431243158653
25.72767465692694         53.83739782519068        5.218995800770699
26                        53.666666666666664       5.202358380513102
25.45511746780621         54.009211064517814       5.234143329077203
25.18256027868547         54.18102430384495        5.247423032259944
25.182792124733147        53.84660888970848        5.155971547517236
25.17910639240964         52.51695974924312        4.812724834263697
25.452737594939762        52.34463983282875        4.804252332777201
25.72636879746988         52.172319916414374       4.7940923338061445
26                        52                       4.7822448373507465
25.452737594939762        52.67797316616208        4.886340641663506
25.72636879746988         52.5056532497477         4.875256872036675
26                        52.33333333333333        4.862485604925282
25.72636879746988         52.83898658308104        4.958281333021015
26                        52.66666666666666        4.944586295253627
25.454043454396817        53.009717741605044       4.970036982105616
25.181718111323757        53.18044890012905        4.980014802647757
25.1804122518667          52.84870432468608        4.895360204180669
25.72636879746988         51.83898658308104        4.714795550981396
25.45273759493976         52.011306499495404       4.724136615491795
25.179106392409636        52.18362641590977        4.731790182517795
25.45273759493976         51.67797316616206        4.6458816363177045
25.179106392409636        51.85029308257643        4.652716268883157
25.17910639240964         51.51695974924309        4.5755030933598375
23.259488539936427        32.652181019749506       1.9317692060816873
22.980476156300114        32.81677466334122        1.917683202891984
22.7014637726638          32.98136830693293        1.902385187291532
22.980775558373516        32.483272696241215       1.8957208531070058
22.701763174737202        32.64786633983292        1.8806288303951693
22.702062576810604        32.31436437273291        1.8591566131840591
22.98104574469767         33.150428547269044       1.9401069014719652
23.26005812833398         32.98583490367733        1.9542983772317495
23.26062771673154         33.319488787605145       1.9772425932993876
23.261520552177203        33.65330435253476        2.0006902343283457
22.982831415588997        33.81805967712826        1.9862951945682927
22.704142279000795        33.98281500172176        1.9706071434941956
22.981938580143336        33.48424411219865        1.9630472685310298
22.70324944355513         33.64899943679215        1.9475589324485725
22.70235660810946         33.31518387186254        1.9248182803810365
22.982437159297874        34.15046147735089        2.0097489783920715
23.261126295886076        33.98570615275739        2.0242909675984775
23.26073203959495         34.318107952980014       2.048308692456709
22.417788085252145        27.161029186456172       1.5437209217742232
22.14190674451828         27.33051459322806        1.5289868257375283
21.866025403784416        27.499999999999954       1.5126855609250718
22.14190674451828         26.997181259894738       1.5126305240276534
21.866025403784416        27.16666666666663        1.496750459628879
21.866025403784416        26.833333333333307       1.4804336071158537
22.14438242011623         27.662471319624387       1.5461173900156089
22.42026376085009         27.49298591285249        1.5609261008436919
22.42273943644804         27.824942639248817       1.5782918535222479
22.422739436448044        28.158275972582175       1.5954044253739852
22.14438242011623         28.329137986291094       1.5797659999334313
21.866025403784416        28.500000000000018       1.562293675122717
22.14438242011623         27.995804652957737       1.562960346151299
21.866025403784416        28.16666666666666        1.5457949394101336
21.866025403784416        27.833333333333307       1.5292589013442148
22.144555663868275        28.65994782557056        1.5967667017400382
22.42291268020009         28.48908581186163        1.6126940172144855
22.423085923952137        28.819895651141096       1.630193218141636
22.423085923952137        29.15322898447443        1.6482112665821678
22.144555663868275        29.32661449223722        1.6321240093570877
21.866025403784416        29.500000000000014       1.6143114526527154
22.144555663868275        28.99328115890389        1.6143865202419794
21.866025403784416        29.16666666666668        1.5968545228628637
21.866025403784416        28.83333333333335        1.5795152636864012
22.14324357257594         29.659128185349736       1.6500129456760848
22.421773832659795        29.48574267758694        1.66624379891041
22.42046174136746         29.818256370699455       1.6844852296224828
22.42046174136746         30.151589704032776       1.7033903203532192
22.14324357257594         30.325794852016372       1.687018505563819
21.866025403784416        30.499999999999975       1.6686128601234322
22.143243572575937        29.99246151868305        1.6686254613013491
21.866025403784416        30.16666666666665        1.6507318623292284
21.866025403784416        29.833333333333332       1.6326313931722303
22.144630104681273        30.6596670854559         1.7060416208717295
22.421848273472794        30.485461937472298       1.7226029543636994
22.423234805578126        30.819334170911823       1.742104430309798
22.42323480557813         31.15266750424518        1.7619960892732174
22.144630104681273        31.326333752122608       1.7449347874553083
21.866025403784416        31.50000000000004        1.7256173829840227
22.144630104681273        30.993000418789254       1.725447863953726
21.866025403784416        31.166666666666682       1.7065351949442211
21.866025403784416        30.83333333333333        1.6875336873240614
22.14480426215095         31.660287468544333       1.7645102960015704
22.423408963047805        31.486621220666898       1.781846247147738
22.423583120517478        31.82057493708862        1.8019606802264632
22.42358312051748         32.15390827042195        1.8225893583139365
22.14480426215095         32.326954135211          1.8051801966212875
21.866025403784416        32.500000000000036       1.7857410505804203
22.14480426215095         31.99362080187766        1.7843982106986762
21.866025403784416        32.1666666666667         1.7648057568227267
21.866025403784416        31.83333333333337        1.744764534290594
22.144504860077546        32.660456102311          1.8258375286552526
22.423283718444075        32.487410237521956       1.843512063093765
22.422984316370673        32.82091220462196        1.8647189075590118
23.26052701316638         34.65112622621497        2.0729036193196713
22.982027106440736        34.8164980238208         2.0582329091795852
22.70352719971509         34.98186982142663        2.0422741552682377
22.982232132869306        34.48347975058584        2.033783377064421
22.703732226143657        34.64885154819167        2.017970017900817
22.703937252572224        34.31583327495672        1.994081013976099
22.98204320140261         35.15016866360893        2.0831833931831194
23.260543108128257        34.9847968660031         2.0979553599528944
23.260559203090132        35.31846750579123        2.123472713968927
23.539290533768305        36.483077337349854       2.244278681167017
23.814559632726407        36.32547497260314        2.257315771957388
24.089828731684502        36.167872607856424       2.2693834345649995
23.81492832082232         36.65834095381376        2.2855284424463758
24.090197419780417        36.50073858906704        2.2976262229185975
24.090566107876334        36.833604570277664       2.3264355831349355
23.814487856396184        35.993371309477695       2.2297167639265303
23.539218757438086        36.15097367422441        2.2167286562336317
23.53914698110787         35.81887001109897        2.1896831350531425
23.260220589378214        35.65207621052117        2.1494350752829634
22.981365973978775        35.81738607306882        2.1343757277784
22.702511358579336        35.982695935616455       2.1179640751118054
22.981704587690693        35.48377736833887        2.1085712981113223
22.702849972291254        35.64908723088651        2.092317577091463
22.703188586003172        35.31547852615657        2.0670876038103296
22.98143775030899         36.149489736194255       2.160705361300183
23.26029236570843         35.98417987364661        2.1758704007576237
23.260364142038647        36.316283536772055       2.202810229985235
21.577350269189612        27.666666666666636       1.4871046686821003
21.577350269189612        27.999999999999993       1.50519056327376
21.57735026918961         28.333333333333343       1.5232391555121398
21.288675134594804        27.83333333333332        1.4536856604531994
21.288675134594804        28.16666666666667        1.4732841092173206
21                        28.000000000000004       1.4124285362387023
21                        26.999999999999996       1.3764251989346359
21.288675134594808        27.16666666666665        1.4280509785500266
21.577350269189612        27.3333333333333         1.4734710992135054
21                        27.333333333333336       1.3882342557082652
21.288675134594804        27.499999999999986       1.4407722916712224
21                        27.666666666666668       1.400235368142843
21.577350269189612        26.666666666666657       1.4426729009892947
21.577350269189612        26.99999999999998        1.4582628757097889
21.288675134594804        26.83333333333333        1.4135696328387306
21                        25.999999999999993       1.313556399749626
21.288675134594808        26.16666666666666        1.3786993940189016
21.577350269189612        26.33333333333332        1.4287589285643394
21                        26.33333333333333        1.3345513792141264
21.288675134594804        26.499999999999993       1.3961538699636848
21                        26.666666666666664       1.3555076456090553
21                        25.333333333333332       1.294684235853201
21.288675134594804        25.499999999999993       1.34807494035875
21.57735026918961         25.666666666666657       1.3931455557079948
21                        25.666666666666664       1.3054465095805032
21.288675134594804        25.833333333333325       1.3587155092923453
21.577350269189612        25.999999999999993       1.4108891863742952
25.452737594939762        51.34463983282873        4.569325094565311
25.72636879746988         51.17231991641437        4.561580565112864
26                        51.00000000000001        4.552269505002721
25.72636879746988         51.505653249747695       4.637307073192848
26                        51.33333333333333        4.627165979410459
26                        51.666666666666664       4.703824423526543
25.17910639240964         50.51695974924316        4.354230965930122
25.452737594939762        50.344639832828776       4.350120869750523
25.72636879746988         50.17231991641438        4.3444991449250585
26                        50                       4.337365791453511
25.452737594939762        50.67797316616211        4.4215279633266675
25.72636879746988         50.50565324974772        4.415216489927764
26                        50.33333333333333        4.40739338788294
25.72636879746988         50.83898658308105        4.487540809684237
26                        50.666666666666664       4.4790279590659745
25.45273759493976         51.01130649949542        4.494562547394505
25.179106392409636        51.18362641590978        4.500017754446967
25.179106392409636        50.85029308257647        4.426260378637227
25.185873898255124        49.515677064418284       4.148354872590253
25.457249265503417        49.343784709612194       4.145780276670454
25.728624632751703        49.17189235480609        4.141786609034924
25.45724926550342         49.67711804294552        4.2124783510944805
25.728624632751703        49.505225688139426       4.207890230470135
25.999999999999993        49.33333333333333        4.2018830381301155
25.72862463275171         49.83855902147276        4.275481990715622
25.999999999999996        49.66666666666666        4.268880345386676
25.456847301274934        49.011533567614435       4.08073118762999
25.185471934026644        49.183425922420525       4.082782426109248
25.185069969798167        48.85117478042278        4.018677919275955
25.454993430221588        50.01087893788715        4.280504963814708
25.181362227691466        50.18319885430153        4.284016308268207
25.183618062973295        49.8494379593599         4.215390943821602
25.17910639240964         46.516959749243206       3.6061596988062816
25.452737594939762        46.34463983282881        3.6076314965299874
25.72636879746988         46.17231991641441        3.6079038036041595
26.000000000000004        46.000000000000014       3.606976620028244
25.452737594939762        46.67797316616215        3.662276660757718
25.72636879746988         46.50565324974774        3.662163577704884
26                        46.33333333333334        3.6608510040022937
25.72636879746988         46.83898658308107        3.717605215168706
26                        46.66666666666667        3.7159072513392766
25.45469789901562         47.011723758225216       3.718380871454229
25.18302700056136         47.184460933369365       3.717926035486208
25.181066696485498        46.85071034130628        3.6614194027190416
25.17910639240964         45.51695974924318        3.4481811739085804
25.452737594939762        45.34463983282879        3.4505878577637814
25.72636879746988         45.1723199164144         3.4518650292057185
26.000000000000004        45.000000000000014       3.452012688234389
25.452737594939762        45.677973166162126       3.501827095967071
25.726368797469885        45.50565324974774        3.502763421354003
26.000000000000004        45.33333333333334        3.5025702343277247
25.72636879746988         45.838986583081066       3.554758911340329
26.000000000000004        45.66666666666668        3.554224878259047
25.452737594939762        46.01130649949546        3.5541542953475025
25.179106392409636        46.183626415909856       3.552350188705253
25.179106392409636        45.85029308257651        3.4996906804060006
25.179106392409672        44.516959749243114       3.300075209548669
25.452737594939784        44.34463983282875        3.3032776996827478
25.72636879746989         44.172319916414374       3.3054241226298853
25.452737594939784        44.67797316616208        3.3513573228189206
25.726368797469892        44.50565324974771        3.3532147168472477
26                        44.33333333333334        3.3540160436885214
25.726368797469895        44.838986583081045       3.4020031490475677
26                        44.66666666666667        3.4025154469699768
25.45273759493978         44.01130649949542        3.256211386344126
25.17910639240967         44.183626415909785       3.2527644102131656
25.17910639240967         43.85029308257645        3.206428679839643
25.452737594939773        45.01130649949543        3.4004490502267775
25.179106392409647        45.18362641590982        3.39776543899261
25.179106392409658        44.85029308257647        3.3483967842059545
24.365035886748682        47.00958639487818        3.5900267478589414
24.636392721969003        46.84537751299986        3.5968800899792823
24.90774955718932         46.68116863112153        3.6022577402949887
24.638353026044864        47.17912810506294        3.6527705998922873
24.90970986126518         47.014919223184606       3.65783284720801
24.911670165341043        47.34866981524769        3.714654882975049
24.365315772203893        39.010713617157236       2.5557904521049593
24.63764298525366         38.84573596476181        2.565097091539956
24.90997019830342         38.68075831236638        2.5734765314654755
24.638657073159916        39.180264482899005       2.598953345513492
24.910984286209676        39.015286830503584       2.6072747585687868
24.91199837411593         39.349815348640774       2.6417462550100623
24.637827882115047        38.51242247269764        2.53212528274656
24.365500669065284        38.67740012509306        2.5227916995731894
24.365685565926675        38.34408663302888        2.4904408678820262
24.639702490349475        39.512645342743525       2.633246793433554
24.367406606583014        39.675475336846276       2.6237676156787453
24.36636118939345         39.343094477001756       2.589434154200652
23.534984685381648        38.486100835596275       2.4211428264136665
23.81194661118379         38.327658270719084       2.434817984376106
24.088908536985926        38.16921570584189        2.4473496945820234
23.811761714322397        38.66097176278326        2.4664790641660517
24.088723640124535        38.50252919790607        2.4790316899023286
24.088538743263143        38.83584268997025        2.511361606063075
23.53694722745233         37.483710444840945       2.3300287362959087
23.81336611661167         37.32542969214116        2.3434065651033356
24.08978500577101         37.16714893944136        2.3557303540822083
23.813254972564245        37.65939801021553        2.3733252441447137
24.089673861723583        37.501117257515745       2.385692678774728
24.089562717676156        37.83508557559012        2.416228317723235
23.814147218716997        36.99188532297745        2.3141935773472175
23.537728329557652        37.15016607567725        2.300897531731225
23.53850943166298         36.816621706513544       2.272314180021538
23.81260079187402         37.993528140467305       2.403768320907637
23.535638866071874        38.151970705344496       2.3901648763357928
23.5362930467621          37.81784057509272        2.359793512963244
23.540032891849048        39.48986877131325        2.5187398886105754
23.815127185300664        39.33015038659458        2.532284406820925
24.090221478752277        39.17043200187591        2.544634594652331
23.816172602490226        39.6625312464391         2.5659206915615074
24.09126689594184         39.50281286172043        2.5782745880705242
24.0923123131314          39.83519372156495        2.6126043408710067
23.81344444981153         38.99556107468892        2.499058677884784
23.538350156359915        39.15527945940759        2.48556141932766
23.53666742087078         38.820690147501935       2.453029065261986
24.365655185968773        44.008858137087834       3.139679458527755
24.63680558811574         43.844892007806266       3.148032600681247
24.907955990262707        43.68092587852469        3.155162120648085
24.63680558811574         44.178225341139594       3.1937353480602644
24.907955990262703        44.014259211858025       3.200693825043448
24.907955990262707        44.347592545191354       3.2472005984005694
24.365269112017383        43.00882661845086        3.0079114723152824
24.63654820548147         42.84487099538162        3.0166013375122374
24.907827298945556        42.68091537231237        3.024126897757716
24.636548205481482        43.178204328714955       3.05949692531963
24.907827298945566        43.0142487056457         3.0668904776491273
24.907827298945577        43.347582038979034       3.110549107357089
24.636417958391117        42.511551908264344       2.974589524428331
24.36513886492703         42.67550753133359        2.9658068541431946
24.365008617836676        42.34218844421632        2.9245595057150857
24.63667689679861         43.5115481682606         3.1033025884066476
24.365526494651643        43.67551429754218        3.0948324472694404
24.365397803334513        43.34217045799652        3.0509097851986535
23.532401624952964        40.48972221124254        2.620575180199974
23.81108509122617         40.329100206391956       2.6345946278001655
24.089768557499372        40.168478201541376       2.6473331799131428
23.810377098654268        40.66361587487464        2.670379134362134
24.089060564927472        40.502993870024056       2.683125833641554
24.088352572355568        40.83750953850672        2.719645287784468
23.813628846858197        39.99581572641553        2.5999249123245893
23.53494538058499         40.15643773126611        2.5859645882911235
23.53748913621702         39.823153251289675       2.552019491094713
23.53844444098942         41.4929042896653         2.7307876175071564
23.814405642678572        41.33240392715648        2.7446871261543904
24.09036684436772         41.17190356464765        2.757215800474497
23.813922417575057        41.66489264547655        2.7825167736595326
24.089883619264203        41.50439228296772        2.795039400373854
24.089400394160688        41.8368810012878         2.833644043500688
23.81239137066642         40.99800990101555        2.7071427090105136
23.53643016897727         41.15851026352438        2.693269295908988
23.534415896965115        40.82411623738346        2.656531816806649
23.5366017569868          42.48639303096885        2.8460568333737197
23.81269396157331         42.32721847301225        2.8602119389586993
24.088786166159814        42.16804391505565        2.8729161368442417
23.812824208663663        42.66053756012953        2.900648480591819
24.088916413250168        42.50136300217292        2.9133294470029774
24.08904666034052         42.83468208929019        2.9546000269056916
23.813308189574183        41.9960555592444         2.8209746920741097
23.537215984987675        42.15523011720099        2.806854432948427
23.537830212988545        41.824067203433145       2.768431360992924
22.42589651648485         66.82433868625677        10.001161808821536
22.145960960134634        66.99550267646171        9.951580822905283
21.866025403784416        67.16666666666669        9.878275830805583
22.145960960134634        66.66216934312838        9.780133215413958
21.866025403784416        66.83333333333334        9.70766452677924
21.866025403784416        66.50000000000001        9.537616221048237
22.14415000837857         66.3289862000262         9.60321536303065
22.42227461297272         66.15797240005236        9.64720993186241
22.424085564728788        66.49115554315456        9.824773521406337
21.557015733717254        74.32294940323186        11.214795807048516
21.278507866858625        74.16147470161593        10.84166706720138
21                        74                       10.333188906464626
21.567183001453433        73.99480803494927        11.269333034408497
21.288675134594804        73.83333333333334        10.891277589153894
21.57735026918961         73.66666666666669        11.314944717258058
21.547730723270888        75.31383360140774        11.043185690122968
21.273865361635444        75.4902501340372         10.637067220864642
21                        75.66666666666666        10.133560105919042
21.273865361635444        75.15691680070387        10.698229267895602
21                        75.33333333333333        10.176336745765589
21                        75                       10.198277314675353
21.557015733717254        74.65628273656519        11.150120819017541
21.278507866858625        74.82814136828259        10.732021548574037
21.278507866858625        74.49480803494926        10.802475524005251
21                        74.66666666666666        10.274510277506973
21                        74.33333333333333        10.319480808103398
21.55237322849407         74.98505816898646        11.103073259003677
22.42197994117561         68.15641227816525        10.667802900645086
22.144002672480013        68.32820613908262        10.60459537166915
21.866025403784416        68.50000000000001        10.51098128697143
22.144002672480013        67.9948728057493         10.451037934070385
21.866025403784416        68.16666666666667        10.364888839414263
21.866025403784416        67.83333333333334        10.211045121466285
22.142551383112483        68.66175806383087        10.753770707177727
22.42052865180808         68.48996420291348        10.821308659180861
22.41907736244055         68.82351612766172        10.968749878099683
22.419389829171372        69.82502229666231        11.365393339707566
22.142707616477892        69.99584448166448        11.28179319739193
21.866025403784416        70.16666666666664        11.17078621712012
22.142707616477892        69.66251114833115        11.160864836595636
21.866025403784416        69.83333333333331        11.053226315822458
21.866025403784416        69.5                     10.925916112870452
22.41907736244055         69.15684946099506        11.110378927412924
22.142551383112483        69.32842473049752        11.033711365123956
22.142551383112483        68.9950913971642         10.896873796843899
21.866025403784416        69.16666666666666        10.793870025623685
21.866025403784416        68.83333333333334        10.655558416990697
22.419233595805963        69.49093587882868        11.242570187241213
20.999999999999993        69.99999999999999        9.989776683150684
21.2886751345948          70.16666666666666        10.537959861542355
21.57735026918961         70.33333333333331        10.967566239413456
20.999999999999993        70.33333333333333        10.090228290613869
21.288675134594804        70.49999999999999        10.639471292106604
20.999999999999993        70.66666666666666        10.197234992222397
21.57735026918961         69.66666666666666        10.750235434306136
21.57735026918961         69.99999999999999        10.863775987686886
21.2886751345948          69.83333333333333        10.438188957732805
21                        73                       10.402342414926254
21.288675134594808        73.16666666666669        10.943577592566978
21.577350269189612        73.33333333333334        11.344193551183896
21                        73.33333333333334        10.407828545800243
21.288675134594804        73.5                     10.931696241041053
21                        73.66666666666666        10.384777376312996
21                        72.33333333333333        10.436748831650398
21.288675134594804        72.49999999999997        10.961514452704465
21.57735026918961         72.66666666666663        11.355832878065335
21                        72.66666666666666        10.43515379561414
21.288675134594804        72.83333333333331        10.95127303826559
21.577350269189612        72.99999999999999        11.35364321018938
21.577350269189612        67.66666666666669        9.894187468645665
21.577350269189612        68                       10.05731665386218
21.57735026918961         68.33333333333334        10.212694568687771
21.288675134594804        67.83333333333334        9.642366313491287
21.288675134594804        68.16666666666666        9.807029695585252
21                        68                       9.293986667663921
23.52951481513566         60.4914231512476         7.1679331446991315
23.80857888183037         60.3300840630014         7.160373039560134
24.08764294852508         60.168744974755185       7.147293136165539
23.807534376899696        60.66515427527507        7.305705922754389
24.086598443594404        60.50381518702886        7.290980545588395
24.08555393866373         60.83888539930254        7.437620505743997
23.810130742187162        60.999125311693255       7.4542595862684315
23.534707545710596        61.15936522408397        7.465085707766391
23.532111180423126        60.825394187665786       7.314895941644088
23.539886880523884        59.4894148556681         6.751106728392057
23.815366851643123        59.3295923987201         6.747122859821129
24.09084682276236         59.1697699417721         6.738224908816523
23.815493592089187        59.66207853261506        6.881824591360857
24.090973563208422        59.50225607566706        6.87139850618577
24.091100303654486        59.83474220956202        7.007686826735269
23.812036236959777        59.996081297808225       7.019560784047882
23.532972170265065        60.15742038605443        7.025914943104841
23.536429525394475        59.823417620861264       6.88697280433578
24.368646030424692        56.00902533035639        5.668000890474626
24.640656405571754        55.84502697261725        5.659943459875311
24.91266678071881         55.6810286148781         5.649166266984265
24.638799484419675        56.17833680331866        5.764846803045408
24.910809859566733        56.01433844557951        5.752856905495561
24.908952938414657        56.34764827628091        5.859086564394942
21                        67                       8.79267294128467
21.288675134594808        67.16666666666667        9.307447742839214
21.577350269189612        67.33333333333334        9.72637347345345
21                        67.33333333333334        8.932406185788704
21.288675134594804        67.5                     9.461221362687255
21                        67.66666666666666        9.099510761248563
21.577350269189612        66.66666666666669        9.391088994657958
21.577350269189612        67.00000000000001        9.558449734908033
21.288675134594804        66.83333333333334        9.142774568070177
22.703480864456132        61.98808895249204        7.610933406281405
22.98142187997011         61.82317138849542        7.622521293980675
23.259362895484088        61.658253824498786       7.625044306242163
22.982910681864936        62.155772636595515       7.780693979364917
23.26085169737891         61.99085507259888        7.781822055143978
23.262340499273733        62.32345632069898        7.941884627939194
23.252382410781344        63.323051587372106       8.436246801904964
22.975221655885697        63.48686247610437        8.438959396430187
22.698060900990047        63.650673364836635       8.43088425578463
22.975463573111465        63.15374360742045        8.2701836985194
22.698302818215815        63.31755449615272        8.261604205285947
22.698544735441587        62.9844356274688         8.09483012525199
23.260695122935555        62.65557187902457        8.10439111214586
22.979619929188573        62.82000375324668        8.10449936989513
22.98126530552675         62.4878881949211         7.940658855975693
22.70019011177977         62.652320069143215       7.929655581619782
22.70183548811795         62.320204510817625       7.768356675296291
23.256538766858448        62.989311733198335       8.26903141213326
22.422274612972725        65.82463906671902        9.469667696955922
22.14415000837857         65.99565286669285        9.4258744187082
21.866025403784416        66.16666666666667        9.360476567309941
22.14415000837857         65.66231953335951        9.25049896014001
21.866025403784416        65.83333333333333        9.185302399325906
21.866025403784416        65.49999999999999        9.012093717096235
22.144329103181548        65.32807087053357        9.073686276478263
22.422632802578676        65.15614174106713        9.113377241102874
22.4224537077757          65.49039040389309        9.291505608703156
22.422632802578676        64.82280840773382        8.934367977459113
22.144329103181544        64.99473753720025        8.896564243049054
21.866025403784416        65.16666666666666        8.836858913881517
22.144329103181548        64.66140420386692        8.71856679084554
21.866025403784416        64.83333333333334        8.660748691892557
21.866025403784416        64.50000000000003        8.483763051129289
22.14328993044437         64.32793074450687        8.54341825080228
22.420554457104323        64.15586148901372        8.583053992675179
22.4215936298415          64.48933494837377        8.757867715144762
22.420554457104327        63.82252815568039        8.410424530775957
22.14328993044437         63.99459741117353        8.373973872657317
21.866025403784416        64.16666666666669        8.317503756738745
22.14328993044437         63.6612640778402         8.203723900377462
21.866025403784416        63.83333333333336        8.150438868213147
21.866025403784416        63.50000000000003        7.982568385552551
22.14353184767014         63.32814520915629        8.035783833761315
22.421038291555863        63.156290418312544       8.073204413661017
22.420796374330095        63.48940928699646        8.240561486986152
23.25752671588883         61.323884410223044       7.470518791719778
22.979585700374855        61.48880197421967        7.467495210441324
22.701644684860874        61.65371953821629        7.455406753724923
22.977749520779597        61.15443255994393        7.315275042463876
22.69980850526562         61.31935012394055        7.302686016730565
22.697972325670364        60.98498070966481        7.152771195298166
22.97515315549213         60.82046152352574        7.165751396894418
23.252333985313893        60.655942337386676       7.170805380028018
23.254930350601363        60.98991337380486        7.319048601285253
23.53478823714618         58.48766427573753        6.359863908034601
23.81140633825226         58.32908458992366        6.360055733150347
24.088024439358335        58.170504904109784       6.355665003054085
23.81196775605799         58.66175867876639        6.48566074280123
24.088585857164063        58.50317899295251        6.479869970780202
24.089147274969793        58.83585308179524        6.607177065248962
23.813667303850558        58.99567553874324        6.614777088829249
23.538187332731315        59.155497995691235       6.617463029975582
23.536487784938746        58.82158113571438        6.487048756523134
24.363112207375867        54.01019435276221        5.082277528677422
24.636416128510852        53.84419406036548        5.0794853326305756
24.909720049645834        53.67819376796875        5.0742890329597925
24.636184282463184        54.178609474501954       5.170551011586681
24.909488203598166        54.01260918210521        5.16446333136401
24.90925635755049         54.34702459624168        5.256806196658772
24.367318102797544        53.007358348626006       4.820571282493099
24.63791419933491         52.84389214883171        4.8201580568028515
24.908510295872276        52.680425949037414       4.8175425740595506
24.63922005879197         53.17563672427468        4.90438328209045
24.909816155329338        53.01217052448038        4.900972871662031
24.911122014786393        53.34391509992335        4.986422397814348
24.63781809365141         53.509915392320075       4.990862101053867
24.364514172516426        53.675915684716806       4.992897700669394
24.365916137656985        53.341637016671406       4.905662285274656
24.364714019847256        57.008163099202605       5.99397147566235
24.63617814403472         56.84442864921613        5.982357503047723
24.907642268222176        56.68069419922965        5.967940402667923
24.638192505137958        57.17658046976091        6.09543717884508
24.90965662932541         57.01284601977443        6.07957313678794
24.911670990428654        57.3449978403192         6.193845501251612
24.637488814227194        56.51138272626739        5.872243361892054
24.366024690039733        56.67511717625386        5.882597031623714
24.36733536023221         56.34207125330512        5.773940169894436
24.638168678677005        57.511167842792005       6.2116102651627685
24.36466636692536         57.6773378452648         6.226179566562692
24.36469019338631         57.3427504722337         6.1086061525350726
23.533079794442333        57.48934291939183        5.998504685764598
23.81029120291064         57.32894964599542        6.001286065030717
24.087502611378948        57.168556372599014       5.999774994996635
23.810267376449694        57.66353701902653        6.118188810421687
24.087478784917998        57.50314374563012        6.115543706128704
24.08745495845705         57.83773111866122        6.234251154415279
23.810836857350978        57.99631080447509        6.2376901640027835
23.534218756244897        58.15489049028896        6.236546618378446
23.533649275343613        57.8221167048404         6.116093544288427
24.366692051302973        55.01014386495343        5.36460552618437
24.638570845081254        54.84524248262943        5.359261367742555
24.910449638859525        54.68034110030543        5.351407220312182
24.639353752823943        55.17910599568194        5.457284402442212
24.911232546602214        55.01420461335793        5.4483448724846895
24.912015454344903        55.34806812641045        5.54763899764786
24.637377563772215        54.511925978565685       5.263741379332538
24.365498769993938        54.67682736088968        5.268166573017803
24.364305488684902        54.343510856825944       5.17405724051545
24.640005079197845        55.51206648414959        5.557333699130677
24.367994704050783        55.67606484188873        5.564308638321647
24.367343377676878        55.343104353421076       5.463176850225007
23.538924873433615        56.48856716128878        5.66450292682585
23.815498592430643        56.32871988431132        5.669541143818089
24.092072311427664        56.16887260733385        5.67070713170105
23.814187922238162        56.66176580726005        5.7774525973250626
24.090761641235186        56.501918530282595       5.777632498164554
24.08945097104271         56.83496445323133        5.887275446937304
23.812239562574405        56.995357726627745       5.8878709876489985
23.535028154106094        57.15575100002414        5.884174079060324
23.536976513769854        56.82215908065646        5.7728401594141125
23.537502549614555        55.48989730577058        5.354299884113261
23.813899050177362        55.32997949216487        5.361320964193467
24.090295550740166        55.170061678559144       5.364756178216911
23.814550376551267        55.66293998063252        5.461641594002792
24.09094687711407         55.5030221670268         5.464202155142059
24.091598203487976        55.835982655494455       5.566208596123209
23.815024484490955        55.99582993247192        5.564281632262284
23.538450765493927        56.15567720944938        5.558482439291971
23.53797665755424         55.822787257609974       5.455081425054404
24.366260021749415        48.01058570297513        3.761486737056083
24.639169116045352        47.84646097712757        3.767827906005034
24.912078210341285        47.682336251280006       3.7725588593553967
24.639062683022843        48.18003168145843        3.8273043354954384
24.911971777318776        48.01590695561087        3.8316993280276974
24.911865344296267        48.34947765994173        3.8921558738401645
24.63876107104511         47.512794541095246       3.7096555668447055
24.36585197674917         47.676919266942804       3.703046035115939
24.365443931748924        47.34325283091049        3.645892705383596
24.37099111916158         49.00970372821833        3.9452525986457423
24.642216747964284        48.8461103649539         3.950532372790533
24.913442376766987        48.68251700168946        3.95412862393891
24.642618712192764        49.178361506951646       4.014016781864213
24.913844340995468        49.01476814368721        4.01718911206832
24.914246305223944        49.347019285684965       4.081717539845828
24.640639715493563        48.513071023206166       3.8882247110330503
24.369414086690856        48.67666438647059        3.8826100252286873
24.367837054220132        48.343625044722856       3.8213547380320607
24.365935373259852        52.01018495916221        4.577985143375813
24.636992379643115        51.845776555855835       4.579190135050913
24.908049386026377        51.68136815254947        4.578362785045531
24.636992379643115        52.17910988918918        4.657713373524528
24.908049386026377        52.01470148588281        4.656230992043945
24.908049386026377        52.34803481921615        4.73595993715362
24.637453289489013        52.511501019010446       4.737966151688368
24.366857192951645        52.67496721880474        4.737770109170176
24.366396283105747        52.34257608898347        4.6569080627978945
24.36497061848626         51.01005818087027        4.351484349652664
24.636349209794055        50.84569203699457        4.354335100381556
24.907727801101846        50.68132589311887        4.355250639140506
24.636349209794055        51.17902537032788        4.4274856643031955
24.907727801101846        51.01465922645218        4.427840627455044
24.907727801101846        51.34799255978548        4.502158578872272
24.636670794718583        51.51240096309186        4.502433252002384
24.365613788335317        51.676809366398224       4.500675583452459
24.36529220341079         51.343433773634246       4.425175318878002
22.422984316370673        33.15424553795529        1.886600976711426
22.144504860077546        33.327122768977645       1.8683407440165438
21.866025403784416        33.5                     1.8476044892070522
22.144504860077543        32.993789435644324       1.8467539620883324
21.866025403784416        33.16666666666668        1.826312994503043
21.866025403784416        32.83333333333336        1.805691848294166
22.145397695523208        33.660938333907254       1.8899939234160539
22.423877151816335        33.4880611028849         1.908644112955961
22.424769987262003        33.82187666781451        1.9309948081784167
21.866025403784416        35.50000000000002        1.9831028564081628
22.14519266909464         35.32728994047556        2.005238664881844
22.424359934404865        35.15457988095109        2.0249624311685173
22.144854055382723        35.6608986452055         2.029757489265303
22.424021320692948        35.48818858568103        2.0496285676312924
22.42368270698103         35.82179729041098        2.0747112288331095
22.424359934404865        34.82124654761775        2.0006719883256476
22.14519266909464         34.99395660714221        1.9811605452880803
21.866025403784416        35.16666666666667        1.9592370600634488
22.14519266909464         34.660623273808866       1.9576453069012552
21.866025403784416        34.83333333333333        1.935934144925674
21.866025403784416        34.49999999999999        1.9131941109950603
22.424769987262003        34.155210001147836       1.9539664811970778
22.145397695523208        34.32760500057391        1.9348288036973473
22.145397695523208        33.99427166724058        1.9120098827532153
21.866025403784416        34.16666666666666        1.8905279421250678
21.866025403784416        33.83333333333333        1.8686647348624357
22.424564960833433        34.48822827438279        1.9771116680399556
21.57735026918961         32.666666666666686       1.7576760829143891
21.57735026918961         33.000000000000014       1.7768188144284065
21.57735026918961         33.33333333333333        1.7966318944375557
21.288675134594804        32.83333333333334        1.7191955225774591
21.2886751345948          33.16666666666666        1.7375301878916378
20.999999999999996        32.99999999999999        1.6702993695694086
21                        28.333333333333336       1.4276332205451447
21.288675134594804        28.500000000000007       1.4868610205606303
21.57735026918961         28.66666666666668        1.5351882938921508
21                        28.666666666666668       1.439086740167998
21.288675134594804        28.833333333333336       1.4966867672201847
21                        29                       1.446789095106818
21.577350269189612        29.000000000000007       1.5550106668849444
21.57735026918961         29.333333333333343       1.5749507104908487
21.288675134594804        29.16666666666667        1.5191099246422537
21                        29.333333333333336       1.4678792821592819
21.288675134594804        29.500000000000007       1.5372179364978693
21.57735026918961         29.66666666666667        1.590076547149783
21                        29.666666666666664       1.4898953865862326
21.288675134594804        29.833333333333336       1.5562518657281386
21                        29.999999999999996       1.5128374083878926
21.577350269189612        29.999999999999993       1.6076239053274821
21.57735026918961         30.333333333333314       1.6249517921424976
21.288675134594804        30.166666666666654       1.5730266415639105
21.000000000000004        30.333333333333332       1.5260709356098112
21.288675134594808        30.49999999999999        1.5872816201458138
21.577350269189612        30.666666666666647       1.6402282220843298
21.000000000000004        30.666666666666664       1.5402727943839218
21.288675134594808        30.83333333333332        1.6025049302799088
21.000000000000004        31                       1.5554429847104467
21.577350269189612        31.000000000000004       1.6605042386029778
21.577350269189612        31.333333333333357       1.6808609355412116
21.288675134594808        31.16666666666668        1.6241361361165754
21                        32                       1.604938190810511
21.288675134594808        32.16666666666668        1.6767787424411043
21.577350269189612        32.33333333333336        1.7370463623643888
21                        32.33333333333333        1.6237453797800574
21.288675134594804        32.500000000000014       1.6964971972008778
20.999999999999996        32.66666666666666        1.6455324393664676
21.000000000000004        31.333333333333336       1.5729443049136138
21.288675134594808        31.500000000000014       1.6407335284304019
21.57735026918961         31.666666666666693       1.6965543999654198
21                        31.666666666666664       1.5894427069470423
21.288675134594804        31.833333333333343       1.6563280025742677
21.577350269189612        32.00000000000002        1.716353345551985
23.26014527721944         36.649096240722486       2.230228457599905
22.98100002067057         36.81511514409511        2.214734456185183
22.701854764121705        36.981134047467734       2.1977966769226835
22.98121888548978         36.48230244014468        2.1875055971917656
22.702073628940916        36.64832134351731        2.170757186550464
22.702292493760126        36.31550863956688        2.144146319280079
22.98021891856525         37.148659513258806       2.24255844415437
23.259364175114115        36.982640609886175       2.2581582010117316
23.258583073008786        37.31618497904987        2.2866357972787785
23.258166871810513        37.64964914079451        2.3157930838864136
22.979386516168695        37.81558783674808        2.300002655566453
22.700606160526874        37.98152653270164        2.282657451336249
22.97980271736697         37.48212367500344        2.2710094595335675
22.70102236172515         37.64806237095701        2.2538283458779462
22.70143856292343         37.31459820921237        2.2255414210735536
22.978732335478465        38.14971796699986        2.3295589031227255
23.257512691120283        37.98377927104629        2.3454535959981624
23.256858510430057        38.31790940129807        2.375720694815291
22.42368270698103         36.1551306237443         2.1006469414431868
22.144854055382723        36.32756531187214        2.080288444742339
21.866025403784416        36.499999999999986       2.056888585009041
22.144854055382723        35.99423197853882        2.055083120775494
21.866025403784416        36.16666666666666        2.0324136496856484
21.866025403784416        35.83333333333334        2.0078184068187452
22.144635190563513        36.66037801582257        2.1058141644313313
22.42346384216182         36.48794332769472        2.1265009233720686
22.42324497734261         36.82075603164515        2.152783528402619
24.365333958229524        50.0112865122706         4.141174627722226
24.638847271571393        49.8460833629865         4.1453877886356105
24.91236058491326         49.68088021370239        4.147781203591675
24.636591436289564        50.179844257928124       4.213385383328021
24.91010474963143         50.014641108644014       4.215298036553582
24.9078489143496          50.34840200358564        4.284404162730746
24.640732991882075        49.51222243496907        4.078942479002704
24.36721967854021         49.67742558425317        4.074347672201982
24.36910539885089         49.34356465623574        4.009040329176487
24.636470323041806        50.512768147461344       4.283030380316407
24.36509173173401         50.67713429133704        4.279721385932348
24.36521284498177         50.34421040180382        4.209618145289015
24.366225369252245        45.00969208643033        3.2803283839801893
24.63718571030472         44.84544797403459        3.288192720104205
24.908146051357193        44.68120386163885        3.294774995293791
24.63718571030471         45.17878130736794        3.3369461469836574
24.908146051357186        45.014537194972206       3.343312496061966
24.90814605135717         45.34787052830556        3.3928970769596214
24.63699564921023         44.5118366575871         3.240461539987297
24.366035308157752        44.67608076998283        3.232440420639261
24.365845247063262        44.34246945353533        3.1855574454885422
24.364573934695404        46.00954774323886        3.429941090563348
24.636084753933485        45.84535174524031        3.4374229037839177
24.907595573171562        45.68115574724174        3.443502931565699
24.636084753933485        46.17868507857365        3.4894316710905784
24.907595573171562        46.01448908057508        3.495262068467823
24.907595573171562        46.347822413908425       3.5481712071715004
24.636635232119097        45.512066526304125       3.386632977866861
24.365124412881016        45.67626252430268        3.3789670933348113
24.36567489106663         45.3429773053665         3.329096191140406
24.636238737951242        46.51203129578675        3.542560043725505
24.36488190273092         46.676240177665065       3.535473188474929
24.364727918713164        46.34289396045196        3.482111302709879
23.537108442496365        44.485928797437055       3.10173124685004
23.813290690320503        44.32690524398732        3.116032286692975
24.089472938144638        44.16788169053758        3.128681690585509
23.813480751414993        44.660516560434814       3.1620538219318064
24.089662999239128        44.50149300698507        3.1746314516852636
24.089853060333617        44.835104323432574       3.221586200975226
23.534773663388386        45.48774859460991        3.242349243175052
23.811924232009673        45.32839642521672        3.2567859296397605
24.089074800630957        45.16904425582352        3.2694456432415095
23.81137375382406         45.66168164415289        3.305754058331244
24.088524322445345        45.502329474759705       3.318313611167499
24.087973844259732        45.835614693695874       3.3682846741273433
23.81270249171233         44.99445649282576        3.208884883578628
23.53555192309104         45.15380866221896        3.194406593318848
23.536330182793705        44.819868729828          3.147533927877177
23.53708145340955         47.48687662757454        3.553947347347204
23.813066264522597        47.327779883342416       3.5679953522015095
24.089051075635638        47.1686831391103         3.5800218190386817
23.81347430952284         47.66144631937473        3.6242000840998707
24.08945912063588         47.50234957514262        3.6360571637503005
24.089867165636125        47.836016011174934       3.6933798806693865
23.536697687467658        46.48614644977282        3.39281743300281
23.812656436543577        46.327280214261506       3.407081113659495
24.08861518561949         46.16841397875018        3.4194556661798217
23.812810420561334        46.66062643147461        3.4595262253418895
24.088769169637246        46.501760195963286       3.4717633280941746
24.088923153655006        46.83510641317639        3.5252626636271556
23.812015095183817        45.9944809292072         3.355876601647128
23.536056346107898        46.15334716471851        3.3415794010301103
23.535415004748142        45.82054787966421        3.291423337754117
23.812938342541962        46.994203157408506       3.513163156701071
23.536953531428917        47.15329990164063        3.49904211175774
23.536825609448286        46.81972317570672        3.445332140309424
23.25695199232505         38.65193187476707        2.4067224201870387
22.978919299268448        38.817762913937855       2.3907169754802426
22.700886606211846        38.98359395310865        2.3731264922928896
22.978825817373455        38.48374044046886        2.359829036449834
22.700793124316853        38.64957147963965        2.3423523396038197
22.700699642421863        38.31554900617064        2.312195992618162
22.98060203475758         39.152352225843515       2.422474462298726
23.25863472781418         38.986521186672725       2.438544283020552
23.260317463303316        39.321110498578385       2.4710122610712513
21.866025403784416        39.49999999999998        2.3059677885429637
22.14431247126023         39.32786465103621        2.3312175832464077
22.422599538736037        39.15572930207243        2.353603817829698
22.144095350736052        39.661403166896044       2.3620355395165493
22.42238241821186         39.489267817932266       2.3845941215873396
22.70066948568767         39.31713246896849        2.4042891435378637
22.422165297687684        39.8228063337921         2.416239041703063
22.700452365163493        39.650670984828324       2.436106411141032
22.700235244639316        39.984209500688166       2.4685782951022825
23.26010034277914         39.65464901443822        2.503744794693347
22.980167793709228        39.81942925756319        2.487024263523934
22.980384914233404        39.48589074170336        2.4544220547320674
22.977624038077202        40.15271373753963        2.520037055224991
23.257556587147107        39.98793349441465        2.5368909917859996
23.25501283151508         40.32121797439108        2.57070268359087
23.25489195602303         40.652873812885076       2.6053646030240545
22.977382287093093        40.816025414527616       2.5883337428904003
22.69987261816316         40.97917701617015        2.5694825997994566
22.977503162585144        40.484369576033615       2.553801337949693
22.69999349365521         40.647521177676154       2.5350797093513373
22.70011436914726         40.31586533918216        2.5014449411188346
22.979396559105247        41.150419440668536       2.6241995735720476
23.25690622803518         40.987267839025996       2.641275836668021
23.25892050004733         41.32166186516692        2.6779679128079295
23.537173443370765        43.485833750524996       2.969955486005631
23.81320533291964         43.326831373166954       2.9841008944913097
24.089237222468512        43.167828995808904       2.996752889927971
23.81333402423677         43.660175212712616       3.0271848803936314
24.08936591378564         43.501172835354566       3.0397940393206513
24.08949460510277         43.83451667490022        3.0837595379009133
23.81301477079165         42.99368446664823        2.9419114745815436
23.536982881242775        43.15268684400628        2.9277295092080458
23.536792319114788        42.81953993748756        2.8864299583306687
23.813312357278633        43.993540228349964       3.071096987779708
23.537130109454495        44.1525637817997         3.0567828017086014
23.537151776412628        43.819198766162344       3.012857548093799
23.259482938027347        41.654660018832764       2.7151354869797917
22.980521435065274        41.816415748000225       2.697622263248089
22.7015599321032          41.97817147716769        2.6782479463122715
22.97995899708526         41.483417594334384       2.6605887039751015
22.700997494123186        41.645173323501844       2.64134840193777
22.70043505614317         41.312175169835996       2.605093286433535
22.979907207064404        42.14757866176808        2.7350874208274925
23.258868710026473        41.98582293260061        2.752689937512488
23.258254482025603        42.31698584636846        2.7910237165146414
22.701847169313325        43.978869219820936       2.9159876645060656
22.980289260665806        43.81452406338896        2.9361620668779613
23.258731352018284        43.65017890695698        2.9541513407112983
22.980267593707673        44.147889079026314       2.978970564756041
23.258709685060154        43.98354392259433        2.997006620694255
23.258688018102017        44.31690893823168        3.0408850922039585
23.258310555435898        43.31661525984183        2.9119904944478696
22.979868464083417        43.48096041627381        2.894037094572374
22.701426372730936        43.64530557270579        2.873898566158208
22.979447667501027        43.14739676915866        2.852992479275808
22.701005576148546        43.31174192559064        2.8328898248193717
22.70058477956616         42.97817827847549        2.7929614404895573
23.25792943117992         42.6503214468044         2.830443643848184
22.97925710537304         42.81424986263994        2.8127451795536107
22.979582156218722        42.48091426220401        2.7735446534692336
22.700909830411838        42.64484267803955        2.753980315654677
22.70123488125752         42.31150707760362        2.7157424842623223
23.258119993307908        42.98346835332311        2.8707538561879233
21                        66                       8.301051831609518
21.288675134594808        66.16666666666669        8.812257883889192
21.577350269189612        66.33333333333334        9.224446013702135
21                        66.33333333333334        8.461225737382481
21.288675134594804        66.5                     8.97566632725375
21                        66.66666666666667        8.625099440607753
21.577350269189612        65.66666666666666        8.885845764855588
21.577350269189612        66                       9.054163146401649
21.288675134594804        65.83333333333333        8.648831803026571
20.999999999999996        69                       9.50006389368567
21.288675134594804        69.16666666666667        10.186101390451764
21.57735026918961         69.33333333333333        10.661385463513469
20.999999999999996        69.33333333333334        9.687928603593498
21.2886751345948          69.5                     10.324458730802066
20.999999999999993        69.66666666666666        9.851166200081762
21                        68.33333333333334        9.380078631353408
21.288675134594804        68.5                     9.938660282811504
21.57735026918961         68.66666666666667        10.389863779450687
20.999999999999996        68.66666666666667        9.448771040027097
21.2886751345948          68.83333333333334        10.05289131502208
21.57735026918961         69                       10.528757382175188
23.253588868790864        60.323718378784704       7.027435837152302
22.976408038969097        60.488237564923764       7.02177198549382
22.69922720914733         60.652756751062824       7.008181915372518
22.977662922446065        60.15601360632179        6.880797161011004
22.7004820926243          60.32053279246085        6.866597222364819
22.701736976101266        59.98830883385888        6.728017116275292
22.981120277575474        59.82201084112862        6.743097951505567
23.26050357904968         59.65571284839836        6.750794488877749
23.25704622392027         59.98971561359153        6.8875771316024395
23.260741398118398        59.32237474798338        6.616670507032955
22.981358096644193        59.48867274071364        6.608067109346329
22.701974795169985        59.654970733443896       6.592079413801827
22.981595915712912        59.15533464029866        6.476702061467428
22.702212614238704        59.32163263302891        6.45980750560865
22.702450433307426        58.988294532613935       6.331201391695644
22.979896367920347        58.82141778032181        6.347533395940269
23.25734230253326         58.65454102802967        6.3570875680532914
23.25904185032583         58.98845788800652        6.4852643250612765
21.866025403784416        61.499999999999964       7.046635788799098
22.143341044413066        61.32832690322158        7.097690643159654
22.420656685041713        61.15665380644319        7.13306911199277
22.14517722400832         61.66269631749732        7.245852828544598
22.422492864636972        61.491023220718944       7.28210761540158
22.424329044232227        61.825392634994685       7.433952034372014
22.421038291555863        62.82295708497922        7.910663150139143
22.14353184767014         62.99481187582296        7.874535308845306
21.866025403784416        63.1666666666667         7.822612599242458
22.14353184767014         62.66147854248965        7.712119240973407
21.866025403784416        62.833333333333385       7.6614892699765935
21.866025403784416        62.500000000000064       7.499198397754731
22.424329044232227        62.158725968328056       7.590664682310589
22.14517722400832         62.32936298416406        7.553419679468401
22.14517722400832         61.99602965083069        7.3987274075528955
21.866025403784416        62.16666666666669        7.34652650186257
21.866025403784416        61.83333333333333        7.1956722988773425
22.422683667894045        62.49084152665364        7.748726097570562
21                        65                       7.832258159053251
21.288675134594808        65.16666666666666        8.307702625925604
21.577350269189612        65.33333333333333        8.70098114527317
21                        65.33333333333334        8.009283914181735
21.288675134594804        65.5                     8.48864781328083
21                        65.66666666666667        8.165548471700452
21.577350269189612        64.66666666666669        8.385621674201754
21.577350269189612        65                       8.54373911912467
21.288675134594804        64.83333333333334        8.168453376843207
21                        64                       7.417120501769745
21.288675134594808        64.16666666666669        7.843789383206792
21.577350269189612        64.33333333333334        8.199336899660008
21                        64.33333333333334        7.542050612468002
21.288675134594804        64.5                     7.999396825826682
21                        64.66666666666666        7.680429831562504
21.577350269189612        63.666666666666686       7.871397708178119
21.577350269189612        64.00000000000001        8.035770100986564
21.288675134594804        63.83333333333334        7.682915080250444
21                        62.99999999999999        6.944901676419476
21.288675134594808        63.16666666666667        7.3629734575121395
21.577350269189612        63.33333333333335        7.708862360556516
21                        63.33333333333333        7.089587524702009
21.288675134594804        63.5                     7.516584055464291
21                        63.666666666666664       7.246993799818765
21.577350269189612        62.666666666666714       7.412316250513875
21.577350269189612        63.00000000000003        7.561173077013056
21.288675134594804        62.83333333333335        7.227550676735642
22.420656685041717        60.82332047310987        6.986415726796384
22.143341044413066        60.99499356988825        6.9509345592203555
21.866025403784416        61.16666666666663        6.899777006116773
22.143341044413066        60.66166023655492        6.8096077434032996
21.866025403784416        60.8333333333333         6.758347491556583
21.866025403784416        60.49999999999997        6.622347245118633
22.144595927890034        60.32943627795295        6.6701310870522725
22.423166451995648        60.158872555905916       6.705354377437713
22.42191156851868         60.49109651450789        6.844382758657881
23.25769491375153         58.321120376100495       6.2325754563996885
22.980248979138608        58.48799712839263        6.222674095079504
22.70280304452569         58.65487388068476        6.205994901627605
22.980601590356876        58.154576476463454       6.100541961901999
22.703155655743956        58.32145322875559        6.0835155792429365
22.703508266962224        57.98803257682641        5.963763424541418
22.980032109455596        57.821802691014895       5.981525540790541
23.256555951948965        57.65557280520336        5.9931059611980455
23.257125432850245        57.98834659065193        6.11140860101566
23.54098420304514         52.48468191696118        4.552297757549865
23.815967926450046        52.32651626436152        4.5636569713120245
24.090951649854947        52.168350611761866       4.572219433254046
23.816428836295945        52.65890739418279        4.643534874204186
24.091412559700846        52.500741741583134       4.651619844410834
24.091873469546744        52.8331328714044         4.7329593825184855
23.53465262748818         54.48956987320219        5.0660355450479715
23.81080582078408         54.32977803305553        5.074753224676485
24.086959014079973        54.169986192908866       5.080167219219636
23.811999102093115        54.66309453711927        5.167962350738533
24.08815229538901         54.50330269697261        5.17266163816984
24.089345576698044        54.83661920103634        5.267485677783925
23.81294907613524         54.996537014642065       5.263378099272608
23.53655257557243         55.15645482824778        5.255684654704864
23.535602601530304        54.82301235072498        5.159596541683138
23.529827969674354        53.48814764167789        4.798129705701078
23.808991347382086        53.32788454399393        4.808772502609894
24.088154725089815        53.167621446309965       4.816253028207123
23.807589382241527        53.66216321203933        4.894973932718187
24.086752759949256        53.50190011435537        4.901899244652325
24.085350794808697        53.836178782400765       4.989689873710155
23.812710091839016        52.99339596908836        4.725182132438837
23.533546714131283        53.15365906677231        4.714242611047713
23.53726545858821         52.81917049186674        4.632298628330421
23.8091976015128          53.99597062254743        4.98372117780569
23.533044408216902        54.155762462694085       4.974448796815529
23.531436188945626        53.821955052185984       4.885146850366713
23.255454296111125        57.322299751746044       5.877518653098606
22.978930453617753        57.48852963755756        5.865527990229243
22.70240661112438         57.654759523369094       5.847355631518706
22.977828797779914        57.15525658410024        5.752356623443866
22.701304955286542        57.32148646991177        5.733774022271692
22.700203299448702        56.98821341645445        5.623018596800599
22.979777157443674        56.821664664732566       5.642553860424071
23.259351015438646        56.65511591301067        5.6563819704326
23.257402655774882        56.98870783237835        5.765451968236573
23.261074207396625        56.320400828802775       5.549400132649572
22.981500349401653        56.486949580524666       5.5352796066412235
22.70192649140668         56.65349833224655        5.515451927017709
22.98322354135963         56.152234496316765       5.430627774324707
22.70364968336466         56.318783248038656       5.410507678701485
22.705372875322638        55.98406816383076        5.308185851851477
22.982749433419944        55.819344544477374       5.328790770933033
23.26012599151725         55.65462092512398        5.344162115020331
23.260600099456937        55.98751087696337        5.445471387186795
23.258266801928606        55.32126388098968        5.245084197829418
22.980890243831304        55.48598750034307        5.229447782610416
22.703513685733995        55.65071111969646        5.208577792397044
22.97903105424266         55.152630456208776       5.13242550171345
22.701654496145352        55.317354075562164       5.111290440368485
22.699795306556712        54.98399703142787        5.016323795766134
22.97808108020054         54.81918797868598        5.037767266013663
23.25636685384436         54.65437892594409        5.054337849107573
23.257316827886484        54.98782140346688        5.1484474652747725
23.53994061180419         48.48881366201459        3.7271387549668797
23.815380415119265        48.32940434233477        3.740752560477783
24.090820218434338        48.169995022654945       3.752201887840777
23.81695744758999         48.662443684082504       3.801002537572958
24.09239725090506         48.50303436440268        3.812260876876298
24.093974283375783        48.836073706150415       3.87370715213269
23.81442736232105         47.99542533085475        3.6818142667079075
23.538987559005975        48.15483465053457        3.6680841745988513
23.53803450620776         47.82085563905456        3.61035370539244
23.537294923790178        51.48237590971921        4.321866098273872
23.813186822022207        51.32493666676957        4.334372115308021
24.089078720254232        51.16749742381992        4.344244865767582
23.813508406946738        51.658312259533545       4.408789261991863
24.089400305178764        51.500873016583895       4.4182989237220065
24.08972189010329         51.834248609347874       4.4941622770258824
23.81473816669839         51.99241426194753        4.485313343656982
23.539754443293486        52.15057991454718        4.473667658468051
23.53852468354183         51.816477912133195       4.3968571053760535
23.538690228244647        50.48240128341731        4.108890006628942
23.81423813823961         50.32536302636841        4.122091716536862
24.089786048234565        50.168324769319504       4.132853256901363
23.81411702499185         50.658286915901634       4.191185460676513
24.08966493498681         50.501248658852724       4.201621887754473
24.089543821739056        50.83417254838595        4.272050241684457
23.81365192350703         50.9916117913356         4.261923383643014
23.537760025275           51.149051034285236       4.24916325902687
23.538225126759823        50.81572615885128        4.178171228478487
23.538607478071786        49.48958904275369        3.9119228707072105
23.816068691768386        49.329627271241904       3.925353413890458
24.093529905464983        49.169665499730115       3.9364633232033768
23.814182971457697        49.663488199259334       3.9896009104262005
24.091644185154294        49.50352642774753        4.000480936736675
24.089758464843612        49.83738735576496        4.066018162764724
23.816513069679186        48.9960354776622         3.8624509177887627
23.539051855982585        49.155997249173986       3.848874049574505
23.539496233893388        48.822405455594286       3.7872793443278026
23.814210554848653        49.99442561281386        4.0550538338075395
23.53866264485369         50.151463869862766       4.041649335306381
23.538635061462738        49.82052645630823        3.975993623332471
21                        33.33333333333333        1.683775549060819
21.288675134594804        33.49999999999999        1.753885889564066
21.57735026918961         33.666666666666664       1.8158671182910573
20.999999999999996        33.66666666666666        1.7013701237340602
21.2886751345948          33.83333333333333        1.774359986418325
20.999999999999996        33.99999999999999        1.7230830935891321
21.57735026918961         33.99999999999999        1.8368293127323976
21.57735026918961         34.33333333333332        1.8585944687807643
21.2886751345948          34.16666666666666        1.7952241296455105
21.57735026918961         35.66666666666668        1.9554881303458922
21.57735026918961         36                       1.9766997404287514
21.57735026918961         36.333333333333314       1.997791042967932
21.288675134594804        35.833333333333336       1.9113181435483426
21.2886751345948          36.16666666666666        1.9290258133034233
20.999999999999996        35.99999999999999        1.8505928960157914
21.000000000000004        35.00000000000001        1.7791367976345225
21.288675134594808        35.16666666666668        1.8589703821935526
21.577350269189612        35.33333333333335        1.9269590684513953
21                        35.333333333333336       1.800086227943742
21.288675134594804        35.5                     1.883709628295272
21                        35.666666666666664       1.8239049274040906
21                        34.33333333333333        1.7401459542323632
21.288675134594804        34.5                     1.8146145655957986
21.577350269189612        34.66666666666666        1.8803124800378317
21                        34.66666666666667        1.758830522247271
21.288675134594808        34.83333333333333        1.8356267089175413
21.577350269189612        35                       1.903354333641255
22.42324497734261         37.15408936497852        2.1799559589029527
22.144635190563513        37.3270446824893         2.1588523222865987
21.866025403784416        37.500000000000085       2.134485767073788
22.144635190563513        36.99371134915593        2.131973091932633
21.866025403784416        37.166666666666714       2.107899736865802
21.866025403784416        36.83333333333335        2.082034009510923
22.144218989365235        37.660508844233945       2.1861383414382445
22.422828776144332        37.487553526723154       2.2074713405540725
22.422412574946055        37.82101768846779        2.2355289028589906
22.422599538736037        38.822395968739116       2.3234608959733385
22.144312471260225        38.994531317702894       2.3011182975325433
21.866025403784416        39.16666666666667        2.2759121389711496
22.14431247126023         38.661197984369586       2.2715640929166963
21.866025403784416        38.83333333333336        2.24640157049802
21.866025403784416        38.50000000000005        2.217436083123351
22.422412574946055        38.15435102180112        2.263813383323662
22.144218989365235        38.32717551090058        2.2420729272526216
22.144218989365235        37.99384217756726        2.21394064489179
21.866025403784416        38.16666666666673        2.1894559988659705
21.866025403784416        37.83333333333341        2.1618058935161537
22.422506056841044        38.48837349527011        2.2933282367966
21                        36.33333333333333        1.8694365861736675
21.288675134594804        36.499999999999986       1.9505798459076236
21.57735026918961         36.66666666666665        2.0220554180186787
20.999999999999996        36.66666666666666        1.8923445253471036
21.2886751345948          36.83333333333332        1.9761981275276617
20.999999999999996        36.99999999999999        1.9193167135361013
21.57735026918961         37.00000000000002        2.0469195993790703
21.57735026918961         37.333333333333385       2.0725040835924586
21.2886751345948          37.166666666666686       2.0007810657465077
23.25809435743487         44.65032555771123        3.085754508653407
22.979080272373373        44.81472231798539        3.0674292247366273
22.700066187311876        44.97911907825956        3.04675539509948
22.979673933040523        44.48130569850585        3.0227196694419254
22.700659847979026        44.645702458780015       3.0022057009595233
22.701253508646175        44.31228583930047        2.958616457428386
22.978302012670714        45.14866225037635        3.1131634569237034
23.257316097732208        44.984265490102175       3.1315229652606242
23.256537838029548        45.31820542249313        3.1783614062821526
23.256948072363336        45.65201128015129        3.226534995186877
22.97912248133828         45.81627396569267        3.2082832969041304
22.701296890313227        45.980536651234054       3.1875941483263683
22.978712247004495        45.48246810803451        3.1602196295299643
22.700886655979442        45.646730793575884       3.139640402482982
22.70047642164566         45.31292493591772        3.0926941514072785
22.97976382269804         46.14907325074698        3.2572765848974914
23.25758941372309         45.98481056520559        3.2755686864733127
23.25823075508285         46.3176098502599         3.325684346456342
22.702375257461366        47.980643041078764       3.498273970751605
22.980610656110763        47.81605423657736        3.519596297862509
23.258846054760156        47.65146543207595        3.53815409006093
22.981563708908975        48.150033248057376       3.5761032982502456
23.25979910755837         47.98544444355596        3.594610769277306
23.26075216035658         48.31942345503598        3.6523915596554115
23.257971495234955        47.317396750236824       3.4829808766092634
22.979736096585555        47.48198555473823        3.4644583780165896
22.70150069793616         47.64657435923964        3.4431713445113226
22.978861537060354        47.14791687289911        3.410625414776482
22.700626138410957        47.312505677400516       3.389373674877186
22.699751578885756        46.978436995561395       3.3368809618494155
23.257715651273692        46.65024329836901        3.3767916317656175
22.978733615079722        46.81434014696521        3.3581461413811526
22.979248718888883        46.48170669885609        3.307146173319752
22.70026668269491         46.64580354745228        3.2859883110363324
22.700781786504066        46.31317009934317        3.236226039861946
23.25784357325432         46.983820024302915       3.4292886221165344
22.422165297687684        40.15613966712545        2.4482482796738894
22.144095350736052        40.32806983356273        2.42444764403847
21.866025403784416        40.50000000000001        2.397176388195802
22.14409535073605         39.994736500229386       2.393129642875386
21.866025403784416        40.166666666666664       2.366549623840572
21.866025403784416        39.83333333333332        2.3361467572895886
22.143974475243997        40.65972567205672        2.457070336865428
22.42204442219563         40.487795505619445       2.4809929490956444
22.421923546703578        40.81945134411343        2.5145057407332385
21.577350269189612        38.6666666666667         2.1816435041132642
21.577350269189612        39.000000000000014       2.2096041578884726
21.57735026918961         39.333333333333314       2.2381098927624743
21.288675134594804        38.83333333333335        2.13474386588266
21.288675134594804        39.16666666666666        2.1616996860587405
21                        39                       2.076737168431538
21                        39.333333333333336       2.0925859847069823
21.288675134594804        39.49999999999999        2.1833946519447673
21.57735026918961         39.66666666666665        2.265651008259085
21                        39.666666666666664       2.1155375615091323
21.288675134594804        39.83333333333332        2.2121923783573894
21                        40                       2.145591898837545
21.577350269189612        40                       2.297184189466786
21.57735026918961         40.333333333333336       2.3289412684788457
21.288675134594804        40.166666666666664       2.2450797720261675
21.866025403784416        42.499999999999964       2.6051610250892008
22.144536913224012        42.32605715905588        2.632814090876364
22.423048422663605        42.152114318111785       2.6571763979504617
22.14421186237833         42.65939275949181        2.66977566003112
22.422723371817927        42.485449918547715       2.694404451502976
22.422398320972246        42.818785518983645       2.7323757984976833
22.42304842266361         41.81878098477847        2.6207332604303915
22.144536913224012        41.99272382572256        2.596222060734944
21.866025403784416        42.16666666666664        2.5684201023270967
22.144536913224012        41.659390492389235       2.5611181692661846
21.866025403784416        41.83333333333333        2.5331673182372096
21.866025403784416        41.50000000000001        2.49940267281954
22.421923546703578        41.152784677446775       2.5490399844813556
22.143974475243997        41.32639233872339        2.525680008821384
22.143974475243997        40.99305900539005        2.490691000959372
21.866025403784416        41.16666666666667        2.4639589008434117
21.866025403784416        40.83333333333334        2.4298834726355727
22.422485984683593        41.485782831112616       2.5845644080207952
21.866025403784416        44.49999999999996        2.839901852278111
22.14463265896072         44.326289739940286       2.8686215820966448
22.42323991413702         44.152579479880615       2.893983519506185
22.14403899829357         44.65970635941983        2.9110049188121514
22.42264625346987         44.48599609936015        2.936489584324877
22.42205259280272         44.81941271883969        2.9799560997526076
22.423239914137024        43.8192461465473         2.8521543745970837
22.14463265896072         43.99295640660697        2.826464741415331
21.866025403784416        44.16666666666664        2.7974173158242506
22.14463265896072         43.659623073273664       2.78546352151169
21.866025403784416        43.833333333333336       2.7560884001480632
21.866025403784416        43.50000000000003        2.715915105249771
22.422398320972246        43.152118852317          2.7714406776344367
22.14421186237833         43.326059426158515       2.745758565887656
22.14421186237833         42.992726092825166       2.7073781654722913
21.866025403784416        43.16666666666667        2.678219183555904
21.866025403784416        42.833333333333314       2.6413011568358997
22.422819117554635        43.48568249943215        2.8112573476110834
21.866025403784416        58.500000000000014       5.8572044229985005
22.14518635817702         58.329344192275485       5.9038952975775425
22.424347312569623        58.15868838455095        5.939414964758589
22.144833746958753        58.66276484420466        6.0231721040447095
22.423994701351354        58.49210903648012        6.058929445342933
22.42364209013309         58.8255296884093         6.181171093610425
22.42316645199565         59.825539222572594       6.569118439246095
22.144595927890034        59.99610294461962        6.53336681555395
21.866025403784416        60.16666666666665        6.4850546403140505
22.144595927890034        59.6627696112863         6.399509328803433
21.866025403784416        59.83333333333333        6.350668820257276
21.866025403784416        59.50000000000001        6.219189784948084
22.42364209013309         59.15886302174263        6.307699334929929
22.144833746958753        59.329431510871316       6.270362132680891
22.144833746958753        58.99609817753799        6.145581247669065
21.866025403784416        59.16666666666667        6.096156256243937
21.866025403784416        58.83333333333334        5.975494468927261
22.42340427106437         59.49220112215761        6.436575989947869
21.577350269189612        60.66666666666665        6.522417817606597
21.577350269189612        60.99999999999997        6.657655683117906
21.57735026918961         61.3333333333333         6.798322816751569
21.288675134594804        60.833333333333314       6.3778737236635825
21.288675134594804        61.16666666666664        6.512349208248474
21                        60.99999999999999        6.188714963289809
21                        61.99999999999999        6.483878859961617
21.288675134594808        62.166666666666686       6.918674683160482
21.577350269189612        62.33333333333337        7.2571145290915196
21                        62.33333333333333        6.652269940947
21.288675134594804        62.500000000000014       7.080471084364462
21                        62.66666666666666        6.805944213099471
21                        61.33333333333333        6.2847439818343585
21.288675134594804        61.49999999999998        6.630009451693195
21.57735026918961         61.666666666666636       6.937614285096242
21                        61.66666666666666        6.383131947391701
21.288675134594804        61.833333333333314       6.75002864215049
21.577350269189612        62.00000000000001        7.0964555606403605
21                        60                       5.770001474859342
21.288675134594808        60.166666666666664       6.100264866338775
21.577350269189612        60.333333333333314       6.384380123091687
21                        60.333333333333336       5.888010040436141
21.288675134594804        60.499999999999986       6.228287996384464
21                        60.66666666666666        6.027581203246148
21.577350269189612        59.66666666666668        6.131574310595875
21.577350269189612        60                       6.256523824469879
21.288675134594804        59.83333333333334        5.981844873899627
22.424347312569623        57.82535505121763        5.822967728485139
22.145186358177018        57.99601085894216        5.787227530897399
21.866025403784416        58.166666666666686       5.74031612591166
22.14518635817702         57.66267752560884        5.674932019314928
21.866025403784416        57.83333333333337        5.627800083922828
21.866025403784416        57.50000000000005        5.5196562970313385
22.14408470233918         57.32940447215152        5.562910484457435
22.42214400089394         57.15880894430298        5.597364584380411
22.42324565673178         57.49208199776031        5.708753064544816
22.702238762804566        51.98275178530673        4.268009453869261
22.98059081646644         51.81595982677756        4.289781380615627
23.25894287012831         51.649167868248384       4.307733595417126
22.98182057621809         52.15006182919155        4.365048747171144
23.26017262987996         51.983269870662376       4.38286278224631
23.261402389631616        52.31737187307636        4.459811515064642
23.260929667958663        52.651960548946214       4.538687365170394
22.98087513287218         52.81923918093125        4.520791393395288
22.700820597785697        52.98651781291628        4.4986098422241065
22.981347854545135        52.484650505061396       4.4421505170153495
22.70129331945865         52.65192913704642        4.42020393957031
22.701766041131606        52.31734046117658        4.34333714345214
22.977156388415253        53.15372775583682        4.601154573532362
23.25721092350173         52.986449123851784       4.618869390629264
23.2534921790448          53.32093769875735        4.70099452802476
23.255464018048833        54.32113866667204        4.962575008537135
22.97717824440501         54.485947719413936       4.945563270821343
22.698892470761184        54.65075677215582        4.923678645952265
22.97627540860948         54.15270746014188        4.856111161879427
22.69798963496566         54.31751651288378        4.833785382388577
22.69708679917013         53.98427625361173        4.746644005074738
23.25224757950628         53.65352384565584        4.785476299301683
22.974667189338206        53.81890004963378        4.768314399092903
22.97591178887673         53.486313902735304       4.683675152489424
22.698331398708653        53.65169010671325        4.66184728314437
22.699575998247173        53.31910395981476        4.579169228860753
23.253855798777558        53.98733125616394        4.872883253027872
21.577350269189612        57.6666666666667         5.434293159545914
21.577350269189612        58.000000000000014       5.542828426833604
21.577350269189612        58.33333333333334        5.6557359492194115
21.288675134594808        57.83333333333335        5.309482041711563
21.288675134594808        58.16666666666667        5.4184087893961195
21.000000000000004        58                       5.145222943527842
22.42214400089394         56.825475610969654       5.489642182096299
22.14408470233918         56.99607113881819        5.4543352443924515
21.866025403784416        57.166666666666714       5.410228219185704
22.14408470233918         56.66273780548485        5.3507525697601475
21.866025403784416        56.833333333333385       5.305792706772529
21.866025403784416        56.50000000000005        5.206349759791923
22.145807894297157        56.32802272127696        5.249441183231411
22.425590384809897        56.15604544255386        5.283386547251227
22.42386719285192         56.49076052676176        5.385203153940819
22.425590384809897        55.82271210922053        5.18384489593425
22.145807894297157        55.99468938794362        5.148364887085301
21.866025403784416        56.166666666666714       5.103738818816344
22.145807894297157        55.661356054610295       5.05241595705469
21.866025403784416        55.833333333333385       5.006255243956601
21.866025403784416        55.50000000000006        4.913899035212913
22.143948704708514        55.327999010476          4.956196343652417
22.421872005632615        55.155998020951934       4.990337930503639
22.423731195221254        55.48935506508623        5.085931059505896
22.421872005632615        54.822664687618605       4.899000926942428
22.143948704708514        54.99466567714266        4.864635013828703
21.866025403784416        55.16666666666672        4.822113379126693
22.143948704708514        54.661332343809335       4.7753092726229625
21.866025403784416        54.833333333333385       4.732563311658341
21.866025403784416        54.50000000000006        4.645248832808185
22.14304586891299         54.32809208453729        4.687479980212768
22.420066334041557        54.15618416907451        4.721278370968322
22.420969169837086        54.48942442834656        4.80876370583045
23.260756681200274        48.65306242924049        3.7112938152585735
22.981572750596353        48.81731119646639        3.692252786676539
22.702388819992436        48.9815599636923         3.6700156692215526
22.981568229752664        48.48367222226189        3.6335693038990664
22.702384299148743        48.64792098948779        3.6115509592696586
22.702379778305055        48.31428201528327        3.554303726446528
22.981128372685554        49.1509029900461         3.7524228151837447
23.26031230328947         48.98665422282019        3.7714491241924715
23.25986792537867         49.32024601639989        3.833058549012482
23.258631329297778        51.31564802893638        4.234605204447503
22.980279275635908        51.482439987465554       4.2163974534503526
22.701927221974035        51.649231945994714       4.194369990507777
22.979967734805378        51.148920148153536       4.144980723167103
22.701615681143508        51.31571210668271        4.122697724028988
22.701304140312978        50.9821922673707         4.052992654433006
22.980432836290202        50.81559527271958        4.075277221222085
23.259561532267423        50.64899827806844        4.093909671953989
23.259096430782602        50.982323153502406       4.163402033851328
23.259476824282935        50.31558286928957        4.026254971362808
22.980348128305714        50.4821798639407         4.007667436507557
22.701219432328486        50.648776858591816       3.985427785595354
22.980263420321222        50.14876445516182        3.9415901566434863
22.701134724343998        50.31536144981294        3.9193954216079385
22.70105001635951         49.98194604103407        3.8548955624708685
23.25942165750103         49.65370804218048        3.8962955970327235
22.98023583693027         49.81782704160727        3.877286494287314
22.98068210480791         49.48436501582668        3.8141448552733843
22.70149628423715         49.64848401525347        3.7918493324630296
22.701942552114794        49.31502198947288        3.7302227013800353
23.259449240891982        49.98464545573502        3.960482804523496
21.866025403784416        51.5                     3.960091575678939
22.144451649293938        51.3273974224569         3.9975604672569993
22.422877894803456        51.154794844913795       4.028527493508466
22.144763190124465        51.660917261768915       4.067362196516609
22.423189435633986        51.48831468422581        4.098280892936485
22.423500976464517        51.82183452353782        4.1700014892468635
21                        38.00000000000001        1.9707073488134181
21.288675134594808        38.166666666666686       2.0762145373045953
21.577350269189612        38.33333333333337        2.1584574487410175
21                        38.33333333333334        2.003495427926268
21.288675134594804        38.50000000000002        2.10420160454681
21                        38.66666666666667        2.038838701132308
21                        37.33333333333333        1.9369654106099574
21.288675134594804        37.50000000000003        2.0213084786585767
21.57735026918961         37.66666666666673        2.0959102123426847
21                        37.66666666666667        1.9540956223693586
21.288675134594804        37.833333333333364       2.0413174062559687
21.577350269189612        38.00000000000004        2.1270188410879305
22.422052592802725        45.15274605217303        3.0244484029328924
22.14403899829357         45.32637302608649        2.998237862114789
21.866025403784416        45.49999999999996        2.968123772645059
22.14403899829357         44.99303969275316        2.9537882314664463
21.866025403784416        45.16666666666662        2.9237168145286576
21.866025403784416        44.833333333333286       2.880976174406083
22.144449232627352        45.660178883744656       3.0437759262886743
22.422462827136506        45.48655190983119        3.07018681317379
22.42287306147029         45.820357767489355       3.1169327181823703
21.866025403784416        48.49999999999998        3.410367711041077
22.1448086883434          48.32688101369291        3.444960746393896
22.423591972902383        48.15376202738584        3.47426283296422
22.14481320918709         48.660519987897416       3.500986161139748
22.423596493746075        48.48740100159034        3.5302904181842742
22.423601014589764        48.82103997579486        3.5875354805330923
22.42287306147029         46.15369110082271        3.1644433303457795
22.144449232627352        46.32684555041136        3.136909851279503
21.866025403784416        46.50000000000002        3.104993711127315
22.144449232627352        45.99351221707801        3.089585154979655
21.866025403784416        46.166666666666664       3.0578549306912493
21.866025403784416        45.833333333333314       3.012231617863942
22.143934128818195        46.659478998520484       3.1850838140247815
22.422357957661134        46.486324548931826       3.2128462574861527
22.421842853851977        46.81895799704094        3.2623795642653333
22.423591972902383        47.82042869405251        3.419523287763576
22.1448086883434          47.993547680359576       3.3907840004863052
21.866025403784416        48.16666666666664        3.35675376442654
22.1448086883434          47.66021434702625        3.3371078026479584
21.866025403784416        47.833333333333314       3.3036403658812463
21.866025403784416        47.499999999999986       3.251027515405195
22.421842853851977        47.15229133037426        3.3133388007550306
22.143934128818195        47.32614566518713        3.284720985273661
22.143934128818195        46.9928123318538         3.234009000563997
21.866025403784416        47.166666666666664       3.200562782476008
21.866025403784416        46.83333333333334        3.1518848477167145
22.42271741337718         47.48636001221338        3.365778565956065
21                        40.333333333333336       2.16465820445346
21.288675134594804        40.5                     2.2734881527014257
21.57735026918961         40.66666666666667        2.366691724213225
21                        40.66666666666667        2.1832557648339046
21.288675134594804        40.833333333333336       2.301427788141102
21                        41                       2.2013845799795453
21.577350269189612        41.00000000000001        2.395904538885667
21.57735026918961         41.333333333333336       2.426485697326066
21.288675134594804        41.16666666666667        2.3271463330459934
21.577350269189612        44.66666666666664        2.7941342098691235
21.577350269189612        44.99999999999997        2.834049534441976
21.577350269189612        45.33333333333331        2.8756311770088763
21.288675134594808        44.83333333333333        2.723879573226551
21.288675134594808        45.16666666666666        2.762635900243728
21.000000000000004        45.000000000000014       2.62913794235028
21                        41.333333333333336       2.2471757557359138
21.288675134594804        41.5                     2.3653504852993206
21.57735026918961         41.66666666666667        2.457102826075796
21                        41.66666666666667        2.2902549876727387
21.288675134594804        41.833333333333336       2.4008426937326597
21                        42                       2.3306222757902413
21.577350269189612        41.99999999999999        2.4903969097939207
21.57735026918961         42.33333333333331        2.5251791321839283
21.288675134594804        42.16666666666666        2.4336662157506836
21                        42.33333333333334        2.354838066341916
21.288675134594804        42.49999999999999        2.46460580637622
21.57735026918961         42.66666666666664        2.562842522882995
21                        42.66666666666667        2.383197900707847
21.288675134594804        42.83333333333333        2.499689440816125
21                        43.00000000000001        2.415701778888702
21.577350269189612        43                       2.60227119938518
21.57735026918961         43.33333333333336        2.6424777708612264
21.288675134594804        43.16666666666668        2.5424066620742405
21                        44.00000000000001        2.5139369849359556
21.288675134594808        44.16666666666666        2.64173137539831
21.577350269189612        44.33333333333331        2.7503863311789907
21.000000000000004        44.33333333333334        2.552354472930359
21.288675134594808        44.49999999999999        2.6828140587402443
21.000000000000004        44.66666666666668        2.590754792068245
21                        43.33333333333334        2.444919073129374
21.288675134594804        43.500000000000014       2.5723355513795134
21.57735026918961         43.666666666666686       2.6731182552312114
21                        43.66666666666667        2.477664141811866
21.288675134594804        43.83333333333334        2.6057922151266064
21.577350269189612        44                       2.7111744828161535
20.999999999999996        58.999999999999986       5.379224650000104
21.288675134594804        59.166666666666664       5.7423197832713235
21.57735026918961         59.333333333333336       6.022308161587352
21                        59.33333333333333        5.518291949572567
21.288675134594804        59.5                     5.866486507561761
21                        59.666666666666664       5.6485508911922375
21                        58.33333333333333        5.223453557816456
21.288675134594804        58.5                     5.508507756711926
21.57735026918961         58.66666666666667        5.75770326956308
21                        58.66666666666666        5.301454126640395
21.2886751345948          58.83333333333333        5.598376678563726
21.57735026918961         59                       5.888819844881371
20.999999999999996        56.99999999999999        4.805376912937516
21.288675134594804        57.166666666666686       5.0899269495869905
21.57735026918961         57.333333333333364       5.328020077618374
21                        57.33333333333333        4.9089749163325145
21.288675134594804        57.500000000000014       5.194862492248537
21                        57.666666666666664       5.022256926529438
21.57735026918961         56.6666666666667         5.128897893391926
21.57735026918961         57.00000000000003        5.225962702788978
21.288675134594804        56.83333333333334        4.995240277773828
22.423500976464517        52.155167856871145       4.2420114873266375
22.144763190124465        52.32758392843555        4.209162919178134
21.866025403784416        52.499999999999964       4.1694637494236355
22.144763190124465        51.99425059510223        4.138117638070216
21.866025403784416        52.166666666666636       4.099383185287463
21.866025403784416        51.833333333333314       4.029592460705825
22.14429046845151         52.662172604305404       4.284217647540713
22.42302825479156         52.48975653274099        4.317202696299423
22.422555533118604        52.824345208610836       4.3939330118075
22.42006633404156         53.82285083574115        4.635592937083334
22.14304586891299         53.994758751203925       4.602441810358963
21.866025403784416        54.16666666666669        4.560857926985339
22.14304586891299         53.66142541787056        4.52068182550972
21.866025403784416        53.83333333333333        4.47974520616728
21.866025403784416        53.499999999999964       4.401910670353448
22.422555533118604        53.15767854194418        4.472755537364007
22.14429046845151         53.32883927097207        4.440522480073787
22.14429046845151         52.99550593763874        4.3609171075168796
21.866025403784416        53.16666666666663        4.321522450795695
21.866025403784416        52.83333333333329        4.244040143818905
22.42131093358008         53.490264688842664       4.553114903400241
21.577350269189612        53.66666666666665        4.335224088303495
21.577350269189612        54.000000000000014       4.4174324585657585
21.577350269189612        54.33333333333337        4.502919013832918
21.288675134594808        53.83333333333333        4.217602347022456
21.288675134594808        54.166666666666686       4.304184551733599
21.000000000000004        54                       4.049045446510777
21.000000000000004        56.00000000000001        4.539630418848626
21.288675134594808        56.16666666666669        4.802642330329874
21.577350269189612        56.33333333333337        5.024882110644417
21                        56.33333333333334        4.630325124933674
21.288675134594804        56.500000000000014       4.899997574746209
21                        56.666666666666664       4.718907289630118
21.577350269189612        55.666666666666714       4.831300372071882
21.577350269189612        56.00000000000004        4.925527558300066
21.288675134594808        55.83333333333336        4.706544166617306
21                        55                       4.333187562802045
21.288675134594808        55.166666666666686       4.551819747209489
21.577350269189612        55.33333333333337        4.745390238013073
21.000000000000004        55.33333333333334        4.394026661194837
21.288675134594808        55.50000000000003        4.625194363435178
21.000000000000004        55.66666666666667        4.462840946543846
21.000000000000004        54.33333333333334        4.135814063236666
21.288675134594808        54.500000000000014       4.3849866805264845
21.57735026918961         54.6666666666667         4.5777546546923595
21                        54.66666666666667        4.230528102000422
21.288675134594804        54.83333333333335        4.473734231356905
21.577350269189612        55.00000000000004        4.660454652043562
22.423601014589764        49.15437330912818        3.6460404842803795
22.14481320918709         49.32718665456406        3.615863912765655
21.866025403784416        49.49999999999994        3.5794859546768243
22.144813209187088        48.99385332123074        3.5577659306747362
21.866025403784416        49.166666666666615       3.521794994242829
21.866025403784416        48.83333333333329        3.465422246363988
22.14436694130945         49.66064868034465        3.674841710437141
22.42315474671212         49.487835334908766       3.7056328991954195
22.42270847883448         49.82129736068936        3.7666449130349706
22.42287789480346         50.82146151158047        3.9599710627503
22.144451649293938        50.99406408912357        3.929944405889582
21.866025403784416        51.166666666666664       3.8934158837023807
22.144451649293938        50.66073075579024        3.8627681685960926
21.866025403784416        50.833333333333336       3.827180015799307
21.866025403784416        50.50000000000001        3.761383971969829
22.42270847883448         50.15463069402272        3.8299382585330237
22.14436694130945         50.327315347011364       3.798767728366232
22.144366941309446        49.99398201367801        3.7361954028453175
21.866025403784416        50.16666666666665        3.699532666426273
21.866025403784416        49.83333333333329        3.6388999939954574
22.422793186818968        50.48804610280159        3.8941884082165448
21.577350269189612        51.66666666666667        3.9002506016569742
21.577350269189612        51.999999999999986       3.9657507924089255
21.57735026918961         52.3333333333333         4.031540822715854
21.288675134594804        51.83333333333333        3.808523876478817
21.288675134594804        52.16666666666665        3.8700233729559463
21                        52                       3.684911400144136
21                        51.00000000000001        3.4811319878598623
21.288675134594808        51.16666666666667        3.673344922682937
21.577350269189612        51.33333333333333        3.832998118622518
21                        51.33333333333334        3.5452638131851315
21.288675134594804        51.5                     3.7390370768629664
21                        51.66666666666667        3.6131902839465555
21.577350269189612        50.66666666666668        3.701252440881983
21.577350269189612        51                       3.7669053677156192
21.288675134594804        50.83333333333334        3.6078351128454758
21.577350269189612        48.66666666666666        3.3546177200874068
21.577350269189612        48.99999999999997        3.409432767563632
21.57735026918961         49.333333333333286       3.4655660275954547
21.288675134594804        48.83333333333333        3.2776595427263864
21.288675134594804        49.16666666666664        3.332235102355704
21                        49                       3.179493178957794
21.000000000000004        45.33333333333335        2.6696700045303277
21.288675134594808        45.49999999999999        2.8044649273490845
21.57735026918961         45.66666666666664        2.9187571690394307
21                        45.666666666666686       2.7165593400773256
21.288675134594804        45.83333333333333        2.852651227821613
21                        46.000000000000014       2.7698059489912743
21.577350269189612        46                       2.9620478045895915
21.57735026918961         46.33333333333335        3.0068539077482876
21.288675134594804        46.166666666666686       2.8951246537030517
21                        48                       3.0084579099241195
21.288675134594808        48.16666666666666        3.163924114464653
21.577350269189612        48.333333333333314       3.297894048170268
21                        48.33333333333333        3.059483725647684
21.288675134594804        48.499999999999986       3.217798858285171
21                        48.666666666666664       3.11649548199239
21.577350269189612        47.66666666666666        3.2065879368052714
21.577350269189612        47.999999999999986       3.2519907184530927
21.288675134594804        47.83333333333333        3.1257314016449493
21.000000000000004        47.00000000000001        2.874649697203959
21.288675134594808        47.16666666666667        3.0218820292316764
21.577350269189612        47.33333333333333        3.1473413019654224
21.000000000000004        47.33333333333334        2.9200975193086656
21.288675134594808        47.5                     3.07422925770401
21                        47.66666666666667        2.964700256882422
21.000000000000004        46.33333333333334        2.7984525885590656
21.288675134594808        46.500000000000014       2.930966046219685
21.577350269189612        46.666666666666686       3.049890053213541
21.000000000000004        46.66666666666667        2.833400504629738
21.288675134594808        46.83333333333334        2.9731087152392
21.577350269189612        47                       3.097722278504646
21                        53                       3.8424841512319485
21.288675134594808        53.16666666666666        4.0684385117199
21.577350269189612        53.333333333333314       4.2549140180939915
21.000000000000004        53.333333333333336       3.922533353547299
21.288675134594808        53.499999999999986       4.148618147982603
21.000000000000004        53.66666666666667        3.9913871186402408
21                        52.333333333333336       3.7368446159727124
21.288675134594804        52.499999999999986       3.9297674079945883
21.57735026918961         52.666666666666636       4.099095676964228
21                        52.666666666666664       3.789368866335317
21.288675134594804        52.833333333333314       3.990102477567037
21.577350269189612        52.99999999999998        4.175551891238516
21                        50                       3.288815530042589
21.288675134594808        50.16666666666667        3.491015793514064
21.577350269189612        50.33333333333334        3.6485386074899204
21                        50.333333333333336       3.3604233239992936
21.288675134594804        50.5                     3.5531766071883917
21                        50.66666666666667        3.4245288099385327
21                        49.333333333333336       3.2157786002273356
21.288675134594804        49.49999999999998        3.3751181825201995
21.57735026918961         49.66666666666662        3.515046766654903
21                        49.666666666666664       3.2522193839220455
21.288675134594804        49.83333333333331        3.4181566251099733
21.577350269189612        49.99999999999998        3.5811833705163756
