# Supplementary material for: Development of three-dimensional forward modeling and observation device for leakage electric field in the process of foundation pit pumping test
Source: PLoS One. 2025 Aug 20;20(8):e0328727. doi: 10.1371/journal.pone.0328727 (PMC12367133; doi:10.1371/journal.pone.0328727)
Supplement: S8 File — This is the data used in Section 4.3.3 “Effect of the number of leakage paths” of the paper. (ZIP) [file pone.0328727.s008.zip › 4.3.3/4.3.3_2.dat]

X                         Y                        V
21.833644645404334        76.41213223152737        9.257258101881796
21.829628458537755        76.09833828838839        9.407328075648655
21.82561227167117         75.7845443452494         9.559471647529932
21.821596084804586        75.47075040211041        9.713688817525737
22.10839426210939         76.25879642819078        9.508802897586838
22.104378075242806        75.94500248505179        9.662068568805731
22.10036188837622         75.6312085419128         9.81740783813915
22.383143878814444        76.10546062485417        9.747070737827862
22.379127691947858        75.79166668171518        9.903532106498787
22.657893495519495        75.95212482151759        9.97206162260464
21.8355239732585          74.48442410471066        10.208635597722605
21.557015982172334        74.65628273647377        9.863248630397305
21.278507991086165        74.82814136823689        9.428111382874263
21                        75                       8.903223855153533
21.557015982172334        74.32294940314044        10.015473450583862
21.278507991086165        74.49480803490354        9.578571608148435
21                        74.66666666666666        9.051919485515207
21.278507991086165        74.16147470157021        9.721343792762593
21                        74.33333333333333        9.192927075217145
21                        74                       9.326246624259124
21.27386536160153         75.15691680070347        9.280095521573331
21.552373352687695        74.98505816894036        9.704530691586923
21.83088134377386         74.81319953717724        10.039215581402718
21.547730723203056        75.31383360140694        9.550250509030771
21.82623871428922         75.14197496964383        9.874233321337059
21.54773072320306         75.64716693474028        9.402882468264966
21.27386536160153         75.82358346737014        9.012742561743243
21                        76                       8.543269097960689
21.27386536160153         75.49025013403681        9.138410270677992
21                        75.66666666666666        8.64723647506432
21                        75.33333333333333        8.767221394128603
21.555763096936225        76.27475482101825        9.092705500798367
21.277881548468113        76.13737741050912        8.854709166158091
21.55174691006964         75.96096087787926        9.246757185474456
22.57462889301596         76.72942862922116        9.536109338072851
22.327634143812084        76.62366316332323        9.455323204671764
22.08063939460821         76.5178976974253         9.362372792608078
22.60238376051714         76.47032735998664        9.681788556411233
22.355389011313264        76.3645618940887         9.60137786633039
22.630138628018315        76.2112260907521         9.827105984588457
22.352457251769486        76.97400391939281        9.291725745892403
22.13028561052301         77.21857920956447        9.037158297993349
21.908113969276535        77.46315449973612        8.772406994375352
22.105462502565608        76.86823845349488        9.200264220022351
21.883290861319132        77.11281374366652        8.93502137965411
21.858467753361733        76.76247298759694        9.09663841548959
21                        73                       9.933710861072525
21.288675134594808        73.16666666666669        10.279297927499726
21.577350269189612        73.33333333333334        10.549425213833164
21.866025403784416        73.50000000000003        10.74409272007312
21                        73.33333333333334        9.717014385724726
21.288675134594804        73.5                     10.07776052505731
21.57735026918961         73.66666666666669        10.363046884296299
21                        73.66666666666666        9.51452630678689
21.288675134594804        73.83333333333334        9.890431519024968
21.84569111676714         74.15628273647378        10.378875361923637
21.567183125680973        73.99480803490357        10.1851371958154
21.855858260275777        73.8281413682369         10.557361069373862
20.999999999999996        69                       11.711413130312181
21.288675134594804        69.16666666666667        12.301845871610196
21.57735026918961         69.33333333333333        12.699522498385113
21.866025403784416        69.5                     12.904443010637051
20.999999999999996        69.33333333333334        11.572698515465941
21.2886751345948          69.5                     12.139899982684273
21.57735026918961         69.66666666666666        12.514345335379563
20.999999999999993        69.66666666666666        11.449344490063327
21.2886751345948          69.83333333333331        11.99331468320187
20.999999999999993        69.99999999999999        11.341351054104017
21.2886751345948          70.16666666666666        11.841153392148376
21.57735026918961         70.33333333333331        12.187290715439326
21.866025403784416        70.49999999999997        12.379763023977036
20.999999999999993        70.33333333333333        11.153764036274504
21.288675134594804        70.49999999999999        11.652545466462783
21.57735026918961         70.66666666666664        11.997661881897656
20.999999999999993        70.66666666666666        10.968546299976744
21.2886751345948          70.83333333333331        11.466306822308946
20.999999999999996        71                       10.78569784521063
21.866025403784416        69.83333333333333        12.740356672063184
21.866025403784416        70.16666666666664        12.565463343176493
21.57735026918961         69.99999999999999        12.356221520565859
20.999999999999996        71.99999999999999        10.35247914771926
21.288675134594804        72.16666666666664        10.77859372372579
21.57735026918961         72.3333333333333         11.08890339454009
21.866025403784416        72.49999999999996        11.283408160162272
21                        72.33333333333333        10.173212383748965
21.288675134594804        72.49999999999997        10.600679579621437
21.57735026918961         72.66666666666663        10.912341870301624
21                        72.66666666666666        10.033622954866793
21.288675134594804        72.83333333333331        10.462442770605097
21.866025403784416        72.83333333333331        11.100435488664537
21.866025403784416        73.16666666666667        10.920663675301558
21.577350269189612        72.99999999999999        10.729283113000154
21.288675134594804        71.16666666666664        11.27750527200494
21.57735026918961         71.33333333333329        11.62883190285451
21.866025403784416        71.49999999999993        11.83967773775962
21                        71.33333333333333        10.634964898174163
21.288675134594804        71.49999999999997        11.10829580962033
21.57735026918961         71.6666666666666         11.441145925121928
20.999999999999996        71.66666666666666        10.490558665677112
21.2886751345948          71.83333333333329        10.945413061775087
21.866025403784416        71.83333333333327        11.650254591265504
21.866025403784416        72.16666666666661        11.464831398733017
21.57735026918961         71.99999999999994        11.263024682850139
21.866025403784416        70.83333333333329        12.197884090904338
21.866025403784416        71.1666666666666         12.017855662165143
21.57735026918961         70.99999999999997        11.812321640209275
21                        65                       12.789007557077872
21.288675134594808        65.16666666666666        13.479284851769217
21.577350269189612        65.33333333333333        13.99424127249048
21.866025403784416        65.49999999999999        14.333876819241501
21                        65.33333333333334        12.780546449738049
21.288675134594804        65.5                     13.456985127055011
21.57735026918961         65.66666666666666        13.95810293040178
21                        65.66666666666667        12.7735671169142
21.288675134594804        65.83333333333333        13.436167176856724
21                        66                       12.768069558606442
22.696075053604982        69.98730126167447        13.25792278614027
22.419391836998127        70.15820084111631        12.991842162924645
22.14270862039127         70.32910042055813        12.699122242203455
22.419391836998127        69.82486750778298        13.173268576485729
22.14270862039127         69.9957670872248         12.88268560858384
22.14270862039127         69.66243375389149        13.055441984651232
22.866467467179085        76.67071987281471        9.71040833356592
22.89422233468026         76.4116186035802         9.854959358953273
22.921977202181438        76.15251733434567        9.999148594179527
23.158306041342207        76.61201111640828        9.872826943119604
23.186060908843384        76.35290984717375        10.016249775555819
23.45014461550533         76.55330236000184        10.02336516673374
22.697957310563766        76.95884405985642        9.481440123335698
22.82128572811157         77.18825949049166        9.42350773167622
22.944614145659376        77.41767492112692        9.36231216309442
22.47578566931729         77.20341935002807        9.240532534053392
22.599114086865093        77.43283478066331        9.186076145291999
22.253614028070814        77.44799464019971        8.989441089052253
23.704885396679607        77.4689278224385         9.6538216250683
23.45146164633953         77.45184352200131        9.564631899943516
23.198037895999455        77.43475922156411        9.467462079285594
23.61997180295485         77.16371933495961        9.778758614172201
23.36654805261477         77.14663503452242        9.68738559169745
23.11312430227469         77.12955073408523        9.588032473689612
23.53505820923009         76.85851084748073        9.901939794727328
23.28163445889001         76.84142654704353        9.808383474902662
22.989795884726888        76.90013530344997        9.650851992088873
22.667556079559315        74.98287724894085        10.473386722293027
22.385569414641076        75.14550163333071        10.234276237587146
22.10358274972283         75.30812601772055        9.98104360266457
22.39021204412571         74.81672620086412        10.405619434956034
22.108225379207468        74.97935058525397        10.146987453254813
22.112868008692104        74.65057515278738        10.317369060099168
22.6611143568661          75.62904229732534        10.137647958954332
22.382348553294463        75.46858415752295        10.068143156936395
22.664335218212706        75.3059597731331         10.304756325517165
22.93371788547441         75.81234667354897        10.17798511452686
22.936938746821017        75.48926414935673        10.34489013380575
22.940159608167622        75.16618162516447        10.513317183297668
23.209542275429328        75.67256852558035        10.373582458979465
23.212763136775934        75.34948600138809        10.541806161187441
23.48536666538424         75.53279037761172        10.558853655962396
23.197801592136358        76.01273918637705        10.194437024125769
23.47362598209127         75.87296103840842        10.379399306602172
23.4618852987983          76.21313169920512        10.20090314352597
22.67914704459279         73.98340944718986        11.006198836112803
22.397939354148026        74.15041433303013        10.759197835221928
22.116731663703263        74.31741921887038        10.493343422425232
22.408106497656664        73.82227296479326        10.941282034878412
22.1268988072119          73.98927785063351        10.669505404353963
22.13706595072054         73.66113648239664        10.853913329531888
22.39407569913687         74.48357026694713        10.581298679837332
22.67528338958163         74.31656538110686        10.826374887669672
22.67141973457047         74.64972131502385        10.64877084972984
23.512157073871577        74.51960215863159        11.10110245502433
23.230623409100822        74.67402718873468        10.903354203946495
22.949089744330067        74.82845221883777        10.694115626369395
23.23448706411198         74.34087125481769        11.082544330576354
22.952953399341226        74.49529628492077        10.871402753402704
22.956817054352385        74.16214035100377        11.050909790939198
23.221693272938378        75.01175659506139        10.721413696992997
23.50322693770913         74.85733156495829        10.918019884189002
23.494296801546685        75.195060971285          10.737270284501786
21.638757998018335        21.714724500673356       8.096000204552755
21.42583866534556         21.809816333782233       7.982609970210892
21.212919332672776        21.90490816689111        7.788659359644267
20.999999999999996        21.99999999999999        7.514148372852774
21.42583866534556         21.476483000448905       7.67481838216739
21.212919332672776        21.571574833557783       7.524236700471008
20.999999999999996        21.666666666666657       7.293094642549642
21.21291933267278         21.238241500224454       7.100214164156575
21                        21.33333333333333        6.912441035105341
21                        21                       6.372187550519869
21.75917199867889         21.476483000448905       8.023403540786795
21.54625266600611         21.238241500224454       7.57935310800956
21.333333333333332        21                       6.981880279606652
21.879585999339447        21.238241500224454       7.8826913344763465
21.666666666666664        21                       7.415772291307022
22                        21                       7.673863585621414
21                        76.33333333333334        8.379289914014171
21.277881548468113        76.47071074384246        8.686887472051724
21.55576309693622         76.60808815435158        8.921041296532483
21                        76.66666666666666        8.205778697055447
21.27788154846811         76.80404407717577        8.509533744933318
21                        77                       8.02273544708463
21.30270465642551         77.15438483324537        8.365197490253246
21.580586204893624        76.95842891042116        8.768563325996206
21.605409312851023        77.30876966649075        8.615088006016707
21                        77.33333333333334        7.876774286525946
21.30270465642551         77.4877181665787         8.215811520243536
21.605409312851023        77.64210299982408        8.462277226555976
21                        77.66666666666667        7.7017778512518875
21.30270465642551         77.82105149991204        8.037390275518455
21                        78                       7.497746141262675
21.747046337251447        78.34751834004044        8.134992149295336
21.498030891500967        78.2316788933603         8.010251045891675
21.249015445750484        78.11583944668016        7.797835709880713
21.80073554792648         78.05273039327233        8.36133854597713
21.551720102175995        77.93689094659219        8.243201527051443
21.854424758601507        77.75794244650422        8.573810161003912
22.003258699231537        78.32204066303268        8.329509088768177
22.056947909906565        78.02725271626457        8.54759424371646
22.110637120581593        77.73246476949646        8.751804617009622
22.259471061211627        78.29656298602492        8.505516186636534
22.31316027188665         78.00177503925681        8.715340099851307
22.515683423191714        78.27108530901717        8.66301344290063
22.658660330680934        77.98661517972042        8.911598939463577
22.456137179375876        77.71730490996006        8.958451084154179
22.801637238170155        77.70214505042367        9.144698512861527
23.435786827889512        78.19016989737563        9.15573846771301
23.129085692990248        78.21714170125614        9.004758605386964
22.82238455809098         78.24411350513665        8.840516930449635
23.27206260047947         77.93267157195939        9.231644689178916
22.9653614655802          77.9596433758399         9.078252720626974
23.108338373069422        77.67517324654315        9.30050258763948
23.615185873749578        77.70934184741755        9.493791176506429
23.525486350819545        77.94975587239658        9.327763457387887
23.3617621234095          77.69225754698034        9.401136929839467
23.95234639717964         77.67783224157102        9.633223341325934
24.199807397679667        77.88673666070356        9.60367274956841
24.447268398179695        78.09564107983608        9.565169849795781
23.862646874249606        77.91824626655007        9.47260016516422
24.110107874749634        78.1271506856826         9.442456845807076
23.772947351319573        78.15866029152912        9.305979718446114
21.720810747276435        22.519007115683966       8.642838414447086
21.480540498184293        22.679338077122644       8.515446386153231
21.24027024909215         22.839669038561322       8.326805462245296
21.000000000000004        23                       8.076915642723291
21.48054049818429         22.346004743789308       8.360479325367848
21.240270249092145        22.506335705227986       8.165222389958034
21                        22.66666666666666        7.908716558934145
21.24027024909214         22.173002371894647       7.984249311503243
20.999999999999996        22.333333333333325       7.721127468977418
21.666108914437704        21.98281870567689        8.294685387224664
21.69345983085707         22.250912910680427       8.476964790522699
21.453189581764924        22.07791053878577        8.179747537476194
21.827294584882512        23.468943798210756       9.201265060727728
21.551529723255012        23.645962532140505       9.051625669643265
21.275764861627508        23.82298126607025        8.827811327890775
21.000000000000004        24.000000000000004       8.529822035470085
21.551529723255012        23.312629198807173       8.88746454665365
21.275764861627508        23.48964793273692        8.668074687340209
21.000000000000004        23.666666666666664       8.374509877358625
21.275764861627508        23.156314599403586       8.512681407318857
21.000000000000004        23.333333333333332       8.223541079776325
21.51603511071965         22.99598363796491        8.701969049161276
21.756305359811794        22.835652676526227       8.83000779538962
21.791799972347153        23.15229823736849        9.016150010816483
23                        20.999999999999996       8.291675864717483
22.839696720806877        21.299782138772137       8.501364056022382
22.679393441613755        21.59956427754427        8.66703069229714
22.519090162420632        21.89934641631641        8.788675773541753
22.666666666666668        21                       8.120304958084937
22.506363387473545        21.299782138772137       8.337787590746697
22.34606010828042         21.59956427754427        8.511248668378485
22.333333333333336        21                       7.9143675317195035
22.17303005414021         21.299782138772137       8.139644605738464
21.9322020528191          21.77626513922104        8.358064073812395
22.052616053479653        21.538023638996588       8.282912111047674
22.225646107619866        21.837805777768722       8.588955930142022
21.959552969238466        22.044359344224574       8.541385004024958
22.25299702403923         22.105899982772257       8.75691260789524
21.98690388565783         22.31245354922811        8.708300154863704
23.181445048667186        21.255848205880156       8.647039367076193
23.36289009733437         21.511696411760315       8.945511506258462
23.54433514600155         21.767544617640475       9.187092282264516
23.021141769474063        21.555630344652293       8.814540037249449
23.202586818141242        21.81147855053245        9.070824655300077
22.860838490280937        21.85541248342443        8.938019152392563
23.6962234306677          21.51169641176032        9.06463808267715
23.514778382000518        21.255848205880156       8.786540450407912
23.333333333333332        20.999999999999996       8.451551454962344
23.84811171533385         21.25584820588016        8.909683480218018
23.666666666666664        21                       8.595068991685453
24.000000000000004        21                       8.722228474886975
21.288675134594808        24.166666666666668       9.011317642214019
21.577350269189612        24.33333333333333        9.41421308281296
21.866025403784416        24.499999999999996       9.738508357267024
21.000000000000004        24.333333333333336       8.65326732029731
21.288675134594808        24.499999999999996       9.151220219808492
21.57735026918961         24.66666666666666        9.570572953174684
21                        24.666666666666664       8.783193140467738
21.288675134594804        24.83333333333333        9.297603332746059
21                        24.999999999999996       8.919599495981371
21.564439996222312        23.98964793273692        9.231921745223536
21.840204857849812        23.812629198807166       9.378350897565026
21.853115130817116        24.15631459940358        9.557431996411422
21.288675134594808        25.166666666666664       9.461837518737644
21.577350269189612        25.33333333333333        9.900012842678496
21.866025403784416        25.499999999999993       10.234125467804047
21                        25.333333333333332       9.073661997802917
21.288675134594804        25.499999999999993       9.620193621570168
21.57735026918961         25.666666666666657       10.062662546521999
21                        25.666666666666664       9.220441918112495
21.288675134594804        25.833333333333325       9.771267142890721
21                        25.999999999999993       9.359939256910323
21.866025403784416        24.83333333333333        9.904016969812368
21.866025403784416        25.166666666666657       10.069222673324763
21.577350269189612        24.999999999999996       9.735444352443091
22.085709235861415        23.30303531401343        9.285636912190855
22.050214623326056        22.986389753171167       9.101901124957394
22.014720010790697        22.669744192328903       8.91713817220804
22.34412388684032         23.137126829816108       9.354132787752532
22.30862927430496         22.820481268973843       9.171776263196524
22.60253853781922         22.971218345618784       9.406752687412093
22.280813149172097        22.463190625873054       8.967933679804293
22.546906287553494        22.256637059417198       9.001879900015357
22.574722412686356        22.61392770251799        9.207905537972305
22.69273476547116         23.97321843421281        9.960763526390368
22.417164978242248        24.148812289475206       9.90384653050512
22.14159519101333         24.3244061447376         9.82976147413071
22.404254705274948        23.805126888878792       9.72300101725837
22.12868491804603         23.980720744141188       9.648800537079477
22.11577464507873         23.637035343544774       9.469834862037454
22.37418929605763         23.47112685934745        9.538988726294889
22.632603947036536        23.305218375150126       9.592266614650596
22.662669356253847        23.63921840468147        9.776936894310005
22.682657862030382        24.981849116028606       10.471483717390896
22.41044704261506         25.154566077352403       10.412648796069547
22.13823622319974         25.327283038676196       10.333529379540561
22.41044704261506         24.82123274401907        10.240530538322629
22.138236223199737        24.993949705342864       10.165018853427489
22.13823622319974         24.66061637200953        9.996205418281358
22.41380601042865         24.485022516747136       10.071441367559983
22.68937579765757         24.30942866148474        10.129509256349444
22.68601682984397         24.64563888875667        10.299749320016303
21.288675134594808        26.16666666666666        9.916469617474206
21.577350269189612        26.33333333333332        10.379065436990473
21.866025403784416        26.49999999999999        10.747726715458851
21                        26.33333333333333        9.538281994567331
21.288675134594804        26.499999999999993       10.094989482084243
21.57735026918961         26.666666666666657       10.557762428553431
21                        26.666666666666664       9.741027337208886
21.288675134594804        26.833333333333325       10.297911951678884
21                        26.999999999999996       9.968175284835104
21.866025403784416        25.833333333333325       10.405922074244483
21.866025403784416        26.166666666666657       10.577122490129529
21.577350269189612        25.999999999999993       10.221162087033932
22.695772976104234        25.981736460759954       11.006332945113611
22.41919045199763         26.154490973839966       10.943643034934551
22.14260792789102         26.327245486919978       10.857440958382984
22.41919045199763         25.821157640506634       10.766424799848467
22.14260792789102         25.993912153586646       10.683529728175282
22.14260792789102         25.660578820253313       10.509022307411964
22.41481874730634         25.487861858929517       10.587949000031216
22.687029566721662        25.31514489760572        10.646591197442937
22.69140127141295         25.648440679182833       10.824874273350453
21.288675134594808        27.16666666666665        10.475766504629568
21.577350269189612        27.3333333333333         10.916003143646918
21.866025403784416        27.499999999999954       11.288885201887426
21                        27.333333333333336       10.061220195324308
21.288675134594804        27.499999999999986       10.611275443271738
21.57735026918961         27.666666666666636       11.093976110442055
21                        27.666666666666668       10.182933697670354
21.288675134594804        27.833333333333318       10.775452973770697
21                        28.000000000000004       10.333315791873135
21.866025403784416        26.83333333333331        10.925828256932846
21.866025403784416        27.16666666666663        11.106214419075593
21.577350269189612        26.99999999999998        10.735740475765798
22.693669426033118        26.991543779684644       11.55803016449279
22.41778808528355         27.161029186456414       11.492625012224218
22.141906744533983        27.33051459322818        11.402910024689097
22.41778808528355         26.827695853123092       11.31033184894837
22.141906744533983        26.99718125989486        11.220428051645259
22.141906744533983        26.663847926561537       11.040230699270449
22.418489268640588        26.49109341348153        11.126203027775475
22.695071792747193        26.318338900401514       11.188663189907771
22.694370609390155        26.654941340043077       11.37256226303424
21.288675134594808        28.16666666666668        10.946197517406542
21.577350269189612        28.333333333333346       11.448608579475179
21.866025403784416        28.500000000000018       11.84054897807899
21                        28.333333333333336       10.485237739476398
21.288675134594804        28.500000000000007       11.105654785801365
21.57735026918961         28.66666666666668        11.615601168661504
21                        28.666666666666668       10.625621186009353
21.288675134594804        28.833333333333336       11.253573553126042
21                        29                       10.754466131472661
21.866025403784416        27.833333333333307       11.469146024401425
21.866025403784416        28.166666666666664       11.65303394979865
21.577350269189612        27.999999999999993       11.269478793516978
22.701096452374202        27.987413958871368       12.123221284310775
22.422739436177608        28.158275972580917       12.053312816477089
22.144382419981014        28.32913798629047        11.95908871439981
22.422739436177608        27.824942639247563       11.866036450271444
22.14438241998101         27.995804652957112       11.771693017156956
22.144382419981014        27.662471319623755       11.587924422796995
22.420263760730577        27.492985912851985       11.678265463306138
22.696145101480145        27.323500506080215       11.744296668548621
22.69862077692717         27.65545723247579        11.932693708488003
21.288675134594808        29.16666666666667        11.447161799177437
21.577350269189612        29.333333333333343       11.989002752202294
21.866025403784416        29.500000000000014       12.379988990546961
21                        29.333333333333336       10.92304910869734
21.288675134594804        29.500000000000007       11.641150695312023
21.57735026918961         29.66666666666667        12.208397567246735
21                        29.666666666666664       11.085597897288267
21.288675134594804        29.833333333333336       11.82910540281286
21                        29.999999999999996       11.242112497245115
21.866025403784416        28.83333333333335        12.018692711907036
21.866025403784416        29.166666666666682       12.198506049396322
21.577350269189612        29.000000000000007       11.801467158601307
21.000000000000004        35.00000000000001        12.828814032013737
21.288675134594808        35.16666666666668        13.50654262420582
21.577350269189612        35.33333333333335        14.027330892827898
21.866025403784416        35.50000000000002        14.391178837879918
21                        35.333333333333336       12.832143095830203
21.288675134594804        35.5                     13.499807636169985
21.57735026918961         35.66666666666667        14.010531852939653
21                        35.666666666666664       12.821849603296446
21.2886751345948          35.83333333333333        13.47945009178382
20.999999999999996        35.99999999999999        12.797933554412358
21.288675134594804        36.16666666666666        13.452372512690339
21.57735026918961         36.33333333333332        13.956699702518316
21.866025403784416        36.499999999999986       14.310915123895958
21                        36.33333333333333        12.763564960973646
21.288675134594804        36.499999999999986       13.405768951745882
21.57735026918961         36.66666666666665        13.897861174068005
20.999999999999996        36.66666666666666        12.695595938315448
21.2886751345948          36.83333333333332        13.325564961582273
20.999999999999996        36.99999999999999        12.594026486438429
21.866025403784416        35.83333333333334        14.375832022356446
21.866025403784416        36.166666666666664       14.349077451028364
21.57735026918961         36                       13.989319655631178
21.866025403784416        36.83333333333336        14.265449346404061
21.866025403784416        37.16666666666672        14.20555533085064
21.866025403784416        37.500000000000085       14.131233077235365
21.57735026918961         37.00000000000002        13.871176084164755
21.57735026918961         37.333333333333385       13.830062756199647
21.2886751345948          37.166666666666686       13.317660559267225
21                        37.33333333333333        12.569944536081515
21.288675134594804        37.50000000000003        13.250686501953078
21.57735026918961         37.66666666666673        13.720196591928042
21                        37.66666666666667        12.562014405857605
21.288675134594804        37.833333333333364       13.199864264771929
21                        38.00000000000001        12.570236095766914
21.288675134594808        38.166666666666686       13.115129393359243
21.577350269189612        38.33333333333337        13.538466574825254
21.866025403784416        38.50000000000005        13.840247640164728
21                        38.33333333333334        12.415481416146
21.288675134594804        38.50000000000002        12.981352904040879
21.57735026918961         38.6666666666667         13.425668275809215
21                        38.66666666666667        12.282075935470962
21.288675134594804        38.83333333333335        12.868925613667948
21                        39                       12.170019653741141
21.866025403784416        37.833333333333414       14.040097045720627
21.866025403784416        38.16666666666673        13.943101900030523
21.577350269189612        38.00000000000004        13.632261140464333
21                        32                       12.205002663633271
21.288675134594808        32.16666666666668        12.861457750139007
21.577350269189612        32.33333333333336        13.401072736582051
21.866025403784416        32.500000000000036       13.823847622962916
21                        32.33333333333333        12.294544104155994
21.288675134594804        32.500000000000014       12.968423398827928
21.57735026918961         32.666666666666686       13.525462593437457
20.999999999999996        32.66666666666666        12.366693144203948
21.2886751345948          32.833333333333336       13.057996647042248
20.999999999999996        32.99999999999999        12.42144978377713
21.288675134594804        33.166666666666664       13.159665390940631
21.57735026918961         33.33333333333333        13.732917962821304
21.866025403784416        33.5                     14.141207499419158
21                        33.33333333333333        12.522332727984853
21.288675134594804        33.49999999999999        13.25867322115541
21.57735026918961         33.666666666666664       13.830050679043087
20.999999999999996        33.66666666666666        12.627097684150337
21.2886751345948          33.83333333333333        13.361563063327953
20.999999999999996        33.99999999999999        12.73574465227359
21.866025403784416        32.83333333333336        13.935445558872086
21.866025403784416        33.16666666666668        14.041232184357552
21.57735026918961         33.000000000000014       13.632095933341175
21.288675134594804        34.16666666666666        13.42650959788957
21.57735026918961         34.33333333333333        13.960849014541447
21.866025403784416        34.49999999999999        14.338762902229552
21                        34.33333333333333        12.743498448147427
21.288675134594804        34.5                     13.44585395529769
21.577350269189612        34.66666666666666        13.991783933483843
21                        34.66666666666667        12.774521574727586
21.288675134594808        34.83333333333333        13.488467643412017
21.866025403784416        34.833333333333336       14.367487692099093
21.866025403784416        35.16666666666668        14.384959670649346
21.577350269189612        35                       14.015183818815766
21.866025403784416        33.83333333333333        14.216030901793019
21.866025403784416        34.16666666666666        14.281882702729815
21.57735026918961         33.99999999999999        13.899935647510937
21.288675134594808        30.166666666666657       12.001854714897744
21.577350269189612        30.333333333333314       12.557150573924005
21.866025403784416        30.499999999999975       12.90800007432401
21.000000000000004        30.333333333333332       11.420780417080595
21.288675134594808        30.49999999999999        12.15279270678674
21.577350269189612        30.666666666666647       12.680358637866622
21.000000000000004        30.666666666666664       11.608429814856999
21.288675134594808        30.83333333333332        12.312712176616543
21.000000000000004        31                       11.805060690573667
21.866025403784416        29.833333333333336       12.557804328804124
21.866025403784416        30.166666666666654       12.733808023396342
21.577350269189612        29.999999999999993       12.383679892417815
22.69891228446277         73.00065329901126        11.55636196559243
22.421283324236654        73.16710219934086        11.304378193321954
22.143654364010537        73.33355109967044        11.033621778148852
22.421283324236654        72.83376886600749        11.490546544974789
22.143654364010533        73.00021776633707        11.214991431589628
22.143654364010537        72.66688443300373        11.399561943164663
22.414694910946658        73.49468758206704        11.122159725880042
22.692323871172775        73.32823868173746        11.371633479325457
22.68573545788278         73.65582406446366        11.188245769498824
21.288675134594808        66.16666666666669        13.369225177441846
21.577350269189612        66.33333333333334        13.824895381968865
21.866025403784416        66.50000000000001        14.135080172187221
21                        66.33333333333334        12.639949853089812
21.288675134594804        66.5                     13.252083553356327
21.57735026918961         66.66666666666667        13.718731839313957
21                        66.66666666666667        12.51252634396653
21.288675134594804        66.83333333333334        13.135638125663768
21                        67                       12.385799031236933
21.866025403784416        65.83333333333334        14.276050244423669
21.866025403784416        66.16666666666667        14.209784695405574
21.577350269189612        66                       13.89571864328548
21.288675134594808        67.16666666666667        13.032790704977494
21.577350269189612        67.33333333333334        13.50814224056106
21.866025403784416        67.50000000000001        13.81185363798736
21                        67.33333333333334        12.31775295486944
21.288675134594804        67.5                     12.942225585486042
21.57735026918961         67.66666666666667        13.395058077945485
21                        67.66666666666666        12.233572963812888
21.288675134594804        67.83333333333333        12.835526551305474
21                        68                       12.13325905806749
21.866025403784416        66.83333333333336        14.03222200104208
21.866025403784416        67.16666666666669        13.924479822975346
21.577350269189612        67.00000000000001        13.615879043398332
22.705832066374295        66.98650802584574        14.630254311872354
22.42589651217767         67.1576720172305         14.391618878140584
22.145960957981043        67.32883600861526        14.118818653512196
22.42589651217767         66.82433868389717        14.500410482076955
22.145960957981043        66.99550267528193        14.22952754797435
22.145960957981043        66.66216934194858        14.335352435515242
22.142915433415173        67.66196569454983        13.9912587505702
22.4228509876118          67.49080170316508        14.269830882715853
22.702786541808422        67.3196377117803         14.514238223964774
22.419805463045925        67.82393138909964        14.136731213996264
22.699741017242552        67.65276739771488        14.386910462762504
22.69669549267668         67.98589708364946        14.248271028265714
21.288675134594808        68.16666666666667        12.705035428350914
21.577350269189612        68.33333333333334        13.12445156818006
21.866025403784416        68.50000000000001        13.391507477554713
21                        68.33333333333334        12.016867408640282
21.288675134594804        68.5                     12.575569043198689
21.57735026918961         68.66666666666667        12.981910447302823
20.999999999999996        68.66666666666667        11.876252099388473
21.2886751345948          68.83333333333334        12.421878998221977
21.866025403784416        68.83333333333334        13.240505459180536
21.866025403784416        69.16666666666667        13.078150636874609
21.57735026918961         69                       12.846392874809757
21.866025403784416        67.83333333333334        13.679242416362715
21.866025403784416        68.16666666666669        13.539127029551906
21.577350269189612        68                       13.263506905655882
22.41980546304593         68.15726472243298        13.99415831697769
22.142915433415173        68.32863236121649        13.708570466740763
22.142915433415173        67.99529902788316        13.85366669124865
22.69732622424525         68.98652838159305        13.780812849629612
22.420225950758304        69.15768558772871        13.520169874546102
22.14312567727136         69.32884279386434        13.228046594881896
22.420225950758304        68.82435225439536        13.684771539911404
22.14312567727136         68.99550946053103        13.397201240683465
22.14312567727136         68.66217612719768        13.555003082553235
22.419808893878216        69.49127654775583        13.348908727525954
22.69690916736516         69.32011934162018        13.610895165820036
22.69649211048507         69.65371030164732        13.43659847799033
22.420015706902117        68.49080848841417        13.843950628161735
22.69690573653287         68.31944084963065        14.101423034820943
22.697115980389057        68.65298461561184        13.945603641942299
22.700399217512572        65.98695860008193        14.893676287702684
22.422274612936523        66.15797240005463        14.675790304896339
22.14415000836047         66.32898620002732        14.422924933057871
22.422274612936523        65.82463906672129        14.743140712794407
22.14415000836047         65.99565286669397        14.49395239861597
22.14415000836047         65.66231953336063        14.556540889973977
22.424085562557096        66.4911555419759         14.5949181195854
22.702210167133146        66.3201417420032         14.819504414623374
22.704021116753722        66.65332488392447        14.731697089346618
23.53658777815699         66.50109418806133        15.16068318086579
23.25966920756276         66.66289880065614        15.010385807031309
22.982750636968525        66.82470341325093        14.833576184033534
23.257858257942186        66.32971565873487        15.099462700127493
22.980939687347952        66.49152027132966        14.928836019318785
22.97912873772738         66.1583371294084         15.01046040240653
22.699242748961595        70.98737411636566        12.696985501120269
22.421503633902535        71.15824941091041        12.430845006404969
22.143764518843476        71.32912470545517        12.145075751951401
22.421503633902535        70.8249160775771         12.619925141472027
22.143764518843476        70.99579137212184        12.328704781687609
22.143764518843476        70.66245803878853        12.514184315757596
22.42044773545033         70.49155845934669        12.806717567859428
22.697130952057186        70.32065887990487        13.072611522455531
22.69818685050939         70.65401649813526        12.88563242744883
22.70723635907155         71.9902593758826         12.131327399491925
22.426832707309174        72.16017291725505        11.87060618497171
22.146429055546797        72.3300864586275         11.587966438528365
22.426832707309174        71.82683958392171        12.059160419055727
22.146429055546793        71.99675312529416        11.772955174855802
22.146429055546797        71.66341979196082        11.961943865144978
22.424058015772914        72.49697089163126        11.680017475120247
22.70446166753529         72.32705735025881        11.938554475152806
22.70168697599903         72.66385532463504        11.74689933051964
22.424168170605853        71.49254449741605        12.245147497924266
22.701907285664912        71.3216692028713         12.508722370965286
22.70457182236823         71.65596428937695        12.320169670422578
23.549948660592715        72.49997223290657        12.232961287500414
23.2662698685494          72.66686592160814        12.022048431754397
22.982591076506086        72.8337596103097         11.796515324451718
23.26904456008566         72.33006794723192        12.214955580198588
22.985365768042346        72.49696163593347        11.988237581137502
22.988140459578606        72.16016366155725        12.181077617529073
23.530566651690506        71.49420936604899        12.800752529853085
23.25612322081752         71.65955936932687        12.592907356750974
22.981679789944536        71.82490937260474        12.369765646630569
23.253458684114204        71.32526428282122        12.783218332939374
22.97901525324122         71.49061428609909        12.559342270190038
22.9763507165379          71.15631919959344        12.74862932336179
23.26258389045159         71.99481365827938        12.403660520014867
23.537027321324572        71.82946365500152        12.610946885482473
23.543487990958646        72.16471794395405        12.421683138031582
20.999999999999996        56.99999999999999        10.757976930311441
21.288675134594804        57.166666666666686       11.386008540986992
21.57735026918961         57.333333333333364       11.905722200153292
21.866025403784416        57.50000000000005        12.317117907810903
21                        57.33333333333333        10.872840358882675
21.288675134594804        57.500000000000014       11.514721112769042
21.577350269189612        57.6666666666667         12.048283915146609
21                        57.666666666666664       10.998891457713103
21.288675134594808        57.83333333333334        11.654621354810734
21.000000000000004        58                       11.13613022680318
21                        60.99999999999999        12.179416568557478
21.288675134594808        61.16666666666665        12.861338888800345
21.577350269189612        61.3333333333333         13.411922213279418
21.866025403784416        61.499999999999964       13.831166541995257
21                        61.33333333333333        12.257516140964077
21.288675134594804        61.49999999999998        12.953465219125963
21.57735026918961         61.666666666666636       13.518075301524053
21                        61.66666666666666        12.36583983342246
21.288675134594804        61.833333333333314       13.07581566950292
21                        61.99999999999999        12.504387645931741
21.288675134594808        62.166666666666686       13.214234346877788
21.577350269189612        62.33333333333337        13.751946341260386
21.866025403784416        62.500000000000064       14.117523629079985
21                        62.33333333333333        12.561954295868441
21.288675134594804        62.500000000000014       13.268163076790993
21.57735026918961         62.6666666666667         13.802237151150102
21                        62.66666666666666        12.617472943751366
21.288675134594804        62.83333333333334        13.320043804650428
21                        62.99999999999999        12.670943589580967
21.866025403784416        61.83333333333333        13.939949800069119
21.866025403784416        62.1666666666667         14.035402162430582
21.577350269189612        62.00000000000001        13.641676269248391
21.288675134594808        63.16666666666667        13.381979487084173
21.577350269189612        63.33333333333335        13.930527539747743
21.866025403784416        63.50000000000003        14.31658774757201
21                        63.33333333333333        12.708083922742839
21.288675134594804        63.5                     13.418071268787905
21.57735026918961         63.666666666666686       13.965570769993775
21                        63.666666666666664       12.739002404184713
21.288675134594804        63.83333333333334        13.447941198772025
21                        64                       12.763699033906589
21.866025403784416        62.833333333333385       14.194707296908884
21.866025403784416        63.16666666666671        14.261062003072833
21.577350269189612        63.00000000000003        13.871796826281312
21.288675134594808        64.16666666666669        13.472044086753614
21.577350269189612        64.33333333333334        14.01401666838047
21.866025403784416        64.50000000000003        14.38961677878738
21                        64.33333333333334        12.780482606444046
21.288675134594804        64.5                     13.488078791711146
21.57735026918961         64.66666666666669        14.029302505758352
21                        64.66666666666666        12.788918780834289
21.288675134594804        64.83333333333334        13.495766098521852
21.866025403784416        64.83333333333334        14.380534995391336
21.866025403784416        65.16666666666667        14.361955008876043
21.577350269189612        65                       14.016520990683876
21.866025403784416        63.833333333333364       14.348787411285777
21.866025403784416        64.16666666666669        14.373130421690881
21.577350269189612        64.00000000000001        13.99372204584165
22.69781898481662         63.98379223101882        15.02265671165104
22.42055445780589         64.15586148734589        14.846862144395967
22.143289930795152        64.32793074367295        14.635848833441486
22.42055445780589         63.82252815401256        14.823662543785218
22.143289930795152        63.99459741033962        14.616005854587838
22.143289930795152        63.661264077006294       14.58830622242558
22.700936501152597        64.98421261107538        15.026741807334703
22.42263280202987         65.15614174071692        14.830998527709966
22.144329102907143        65.32807087035846        14.600043531678953
22.42263280202987         64.8228084073836         14.851507511919332
22.144329102907143        64.99473753702513        14.624337118600714
22.144329102907143        64.6614042036918         14.639132502403665
22.422453707483196        65.4903904037191         14.79470879784943
22.700757406605923        65.31846127407756        14.997664989318494
22.700578312059246        65.65270993707975        14.953309816107913
22.42159362991788         64.48933494736474        14.85713121845577
22.698858156928612        64.31726569103766        15.03991119080847
22.699897329040603        64.65073915105651        15.041272889369765
23.534511488096193        64.49303355721617        15.437990081390128
23.256653159114997        64.65675990850258        15.327847780550346
22.978794830133797        64.82048625978898        15.190765022531853
23.255613987003002        64.32328644848371        15.327887675049965
22.977755658021806        64.48701279977013        15.198050510799137
22.97671648590981         64.15353933975126        15.189443218470231
22.703480977188548        61.98808906479698        14.653308409983884
22.42432911938717         62.158726043198016       14.511847273132618
22.145177261585793        62.329363021599036       14.333252346164688
22.42432911938717         61.825392709864644       14.414822829302445
22.145177261585793        61.996029688265665       14.243679390924957
22.145177261585793        61.6626963549323         14.140775539972827
22.14334104425966         61.32832690314174        14.027747961699369
22.4206566847349          61.156653806283515       14.19059931988855
22.697972325210145        60.98498070942529        14.319720616562742
22.422492902061038        61.49102325807408        14.306543760509113
22.699808542536278        61.31935016121585        14.438581919530469
22.70164475986241         61.653719613006416       14.549777850670903
23.528320702582043        70.49629933853049        13.36602815615086
23.25196138470856         70.65999093114222        13.160956991391142
22.97560206683508         70.82368252375393        12.937942773047613
23.250905486256357        70.32663331291182        13.348419164855379
22.974546168382872        70.49032490552355        13.125997322944064
22.97349026993067         70.15696728729314        13.312384041518495
23.25271003441138         70.99262760698171        12.972621728291859
23.529069352284864        70.82893601436999        13.17867107963806
23.529818001987685        71.16157269020948        12.990245870872062
23.540147339101093        69.5035388492436         13.91264532319712
23.258789910602392        69.66479298672056        13.71464700127672
22.977432482103687        69.82604712419752        13.496406155591064
23.25920696748248         69.33120202669342        13.890851596672647
22.977849538983776        69.49245616417036        13.673846299214059
22.978266595863865        69.15886520414323        13.846907438816757
23.254847698429373        69.99571314981618        13.533353379841744
23.536205126928074        69.83445901233922        13.734080194399684
23.53226291475506         70.16537917543485        13.551874472050969
24.36455411082139         70.00926897590311        13.877915001136486
24.085809641408275        70.17161243011225        13.723870972757238
23.80706517199516         70.33395588432137        13.553242024428714
24.089751853581294        69.8406922670166         13.903578289930607
23.811007384168178        70.00303572122573        13.736018840965398
23.814949596341194        69.6721155581301         13.915155063950856
23.530287291503715        67.4954082993943         14.835702275914889
23.252423358561373        67.65890456081269        14.664371170812437
22.974559425619027        67.82240082223107        14.468560754929435
23.255468883127243        67.32577487487812        14.79232521588068
22.977604950184897        67.4892711362965         14.601857494711952
22.980650474750767        67.15614145036193        14.723842561199891
23.257569045345           66.99433683776712        14.9075684492942
23.534487615939227        66.83253222517232        15.064782088224938
23.53238745372147         67.1639702622833         14.95645511990795
25.36281497285614         78.27691583426486        9.69082488204385
25.333379822654503        78.01194554300595        9.833708109697747
25.303944672452864        77.74697525174705        9.970619198991608
25.27450952225123         77.48200496048814        10.101558149925317
25.575209981904095        78.18461055617658        9.788652159850882
25.545774831702452        77.91964026491766        9.928636385500484
25.516339681500817        77.65466997365876        10.062648472790158
25.787604990952048        78.09230527808829        9.880598952290585
25.75816984075041         77.82733498682938        10.017684175936033
26                        78                       9.96666525936313
25.057632781297325        78.21649091612193        9.661677967672077
24.75245058973851         78.15606599797901        9.619792956922758
25.028197631095686        77.95152062486304        9.801416439015442
24.723015439536873        77.89109570672011        9.756386671955642
24.99876248089405         77.68655033360412        9.93518277199885
24.985732317656126        77.32879683057962        10.113603576423861
24.709985276298944        77.53334220369561        9.940419864723507
24.434238234941766        77.73788757681157        9.754815430906469
24.696955113061016        77.1755887006711         10.117817669581544
24.421208071703838        77.38013407378708        9.93782562410733
24.40817790846591         77.02238057076258        10.1142004293982
23.93931623394171         77.32007873854653        9.81405248454858
24.17374707120381         77.17122965465455        9.967512085992023
24.186777234441738        77.52898315767905        9.788910111735241
23.85440264021695         77.01487025106763        9.940131360179166
23.76948904649219         76.70966176358874        10.064454427260896
24.08883347747905         76.86602116717566        10.094732848149077
24.282966104943544        76.03097959712225        10.577360744639819
24.324703372784334        76.3614465883357         10.422777466348288
24.36644064062512         76.69191357954914        10.268390694601127
24.005358941797475        76.20508718474878        10.40176516118968
24.047096209638262        76.53555417596222        10.248150751397262
23.727751778651403        76.37919477237531        10.217099968554281
24.017099625090445        75.86491652395208        10.57893744938735
23.739492461944373        76.03902411157861        10.394455101049372
23.751233145237343        75.6988534507819         10.572768419828126
25.16223255290875         76.51866452836641        10.55789085534636
24.86914373692035         76.35610288461837        10.571737161098481
24.576054920931945        76.1935412408703         10.578227124196335
25.160936276086627        76.17635382987996        10.727943841512921
24.867847460098222        76.0137921861319         10.743355117772163
24.574758644109817        75.85123054238383        10.75141005137714
25.1596399992645          75.83404313139347        10.899142767015633
24.866551183276094        75.67148148764542        10.91611901378199
25.158343722442368        75.491732432907          11.071487631854405
25.199658209356247        76.83977800574033        10.406840824248057
25.23708386580374         77.16089148311423        10.254729922441042
24.91088100476114         76.68656987583181        10.417077940464887
24.948306661208633        77.00768335320572        10.265871193798674
24.659529456613527        76.85447522329719        10.2691811318155
24.617792188772736        76.52400823208374        10.423605874733845
24.344377211176287        75.00787931264799        11.12187106343061
24.615699381598315        75.16916368606766        11.111460938212213
24.887021552020343        75.33044805948734        11.094666461020124
24.323906842432038        75.34891274080607        10.938664587617005
24.59522901285407         75.51019711422575        10.930583976686385
24.30343647368779         75.68994616896416        10.757161148020096
23.771703513981592        75.35782002262381        10.756297681261483
24.058040362578936        75.18284966763589        10.943970150417563
24.037569993834687        75.52388309579399        10.760602281794151
24.066970498741384        74.84512026130919        11.124028618963713
23.780633650144036        75.0200906162971         10.935535229804238
23.78956378630648         74.6823612099704         11.11710574949496
23.51935551182859         73.50508388564454        11.655550511736008
23.23928602274999         73.66452573949299        11.452322243969121
22.959216533671388        73.82396759334142        11.235871685428146
23.245874436039983        73.33694035676679        11.636217172223738
22.965804946961384        73.49638221061522        11.418842616248437
22.972393360251377        73.16879682788903        11.603154323509175
23.256072152294692        73.00190313918746        11.82851458544276
23.539750944338003        72.8350094504859         12.039254595819344
23.529553228083294        73.17004666806521        11.84678433723117
23.236886543430984        74.00269849715534        11.266294882273677
23.516956032509583        73.84325664330689        11.46845768283401
23.51455655319058         74.18142940096924        11.28364166393008
23.807141014476034        70.66733029721163        13.366947274776447
24.08588548388915         70.50498684300251        13.540781681382281
24.364629953302263        70.34264338879338        13.698031168039002
24.085961326370022        70.83836125589278        13.354662094191157
24.364705795783138        70.67601780168366        13.515117039125133
24.364781638264013        71.00939221457392        13.329172614394823
24.086709976072846        71.17099793173229        13.167710859527151
23.808638313881673        71.33260364889064        12.991570831346554
23.80788966417885         70.99996697305113        13.179793119188101
23.80873901119257         71.66563334140051        12.801523454433823
24.086810673383738        71.50402762424216        12.979523338035586
24.364882335574904        71.3424219070838         13.142844948324257
24.086911370694633        71.83705731675204        12.790728153568045
24.3649830328858          71.67545159959367        12.955909619277879
24.365083730196694        72.00848129210355        12.768366627255695
24.093372040328703        72.17231160570456        12.602079734637673
23.82166035046071         72.33614191930556        12.423611288052562
23.815199680826638        72.00088763035303        12.612296422783361
23.820474206865256        72.6662813693364         12.23596735287743
24.09218589673325         72.50245105573539        12.4150004275956
24.36389758660124         72.33862074213438        12.58185194834662
24.090999753137794        72.83259050576623        12.228798022735269
24.362711443005786        72.66876019216522        12.396214171619292
24.361525299410335        72.99889964219605        12.211453297073758
24.080802036883085        73.16762772334556        12.038118141229344
23.80007877435584         73.33635580449504        11.8528172127835
23.810276490610548        73.00131858691572        12.04377406628403
23.792476549618343        74.3462767170016         11.297906595783239
24.072796025365108        74.1729512753716         11.484240505837157
24.353115501111873        73.9996258337416         11.660104185186135
24.069883262053246        74.5090357683404         11.303062279454476
24.350202737800007        74.3357103267104         11.478548578708887
24.347289974488145        74.67179481967919        11.299137538123748
23.79727550825635         73.6699312016769         11.666870508315444
24.077998770783598        73.50120312052739        11.852427132783019
24.358722033310844        73.3324750393779         12.026017984649082
24.07519550468411         73.83477851770925        11.668388399465488
24.355918767211357        73.66605043655974        11.84223494735328
23.794876028937345        74.00810395933925        11.481250147050226
24.619738638248535        74.83560465839018        11.285853952354497
24.895100065320776        74.66333000413238        11.441236843643239
25.170461492393024        74.49105534987457        11.588019737296642
24.89106080867056         74.99688903180986        11.267131791435718
25.166422235742804        74.82461437755205        11.414202647023945
25.162382979092584        75.15817340522952        11.24202527854317
24.89801282863264         74.32724551116358        11.61873287901379
24.622651401560393        74.49952016542139        11.463235207386424
24.625564164872255        74.1634356724526         11.642761028310268
24.6268604001665          73.83351012140055        11.820737880457061
24.900605299221127        73.6673944090595         11.971716779236415
25.174350198275757        73.50127869671844        12.1130408815242
24.899309063926886        73.99731996011154        11.794341721491929
25.173053962981513        73.83120424777049        11.93626761818199
25.171757727687265        74.16112979882253        11.761260570106156
24.903408565320618        73.33381901187765        12.153000141797397
24.629663666265987        73.4999347242187         12.00244494282103
24.632466932365475        73.16635932703684        12.185804280313874
24.634990535170964        72.83890439454774        12.367333920923787
24.908455770931596        72.6789091468994         12.512330365077057
25.181921006692225        72.51891389925107        12.646442629533544
24.905932168126107        73.00636407938852        12.332143691062065
25.179397403886732        72.8463688317402         12.467598922113446
25.176873801081243        73.17382376422933        12.28979833944373
24.90964191452705         72.34876969686857        12.694852385726229
24.636176678766418        72.50876494451688        12.550975368521025
24.637362822361872        72.17862549448606        12.735493718300287
25.516339681500824        77.32133664032543        10.231780951954743
25.758169840750412        77.16066832016271        10.35594808667918
26.000000000000004        77                       10.474059554098854
25.758169840750412        77.49400165349604        10.189584335444584
26                        77.33333333333333        10.310464530794185
26                        77.66666666666666        10.141333099215538
25.720744184302923        76.8395548427888         10.507765956717634
25.47891402505333         77.00022316295151        10.384275773231847
25.44148836860584         76.67910968557761        10.535709723800181
25.44148836860584         76.34577635224429        10.700333018145097
25.720744184302916        76.17288817612214        10.835016322247741
26                        76                       10.9619407676543
25.72074418430292         76.50622150945547        10.67147403143326
26                        76.33333333333333        10.799479480370133
26                        76.66666666666666        10.636852409184913
25.71944790748079         75.83057747763567        11.003645799058836
25.440192091783707        76.00346565375781        10.869674249633883
25.43889581496158         75.66115495527134        11.040161420458872
24.153230209193786        21.243906593170408       9.030912152327083
24.306460418387566        21.487813186340816       9.281829076555386
24.45969062758135         21.731719779511224       9.474979247571882
24.001341924527637        21.499754799050564       9.179407521130377
24.154572133721416        21.74366139222097        9.391364808831042
23.849453639861483        21.755603004930723       9.295402487061956
22.978398126794445        23.784863915656892       10.002508131972863
22.94833271757713         23.45086388612555        9.81954035961579
22.918267308359816        23.116863856594208       9.635728939679733
23.26406148811773         23.596509397100974       10.032927920997922
23.233996078900415        23.262509367569628       9.850819008364256
23.549724849441013        23.40815487854505        10.052022893465718
23.29314703654944         22.512689505262312       9.491600633634945
23.035128078506503        22.30824180894701        9.271984301518096
22.777109120463567        22.10379411263171        9.037676014820269
23.37687640636681         22.264307876055035       9.396719762056504
23.118857448323872        22.05986017973973        9.17471543451491
23.46060577618418         22.015926246847755       9.295216978266414
23.06294420363937         22.665532452047803       9.47055399557601
22.832741370729295        22.818375398833293       9.442271346835188
22.80492524559643         22.4610847557325         9.243562925086172
23.378672974179963        22.811177963023226       9.680411790711863
23.464198911810488        23.109666420784137       9.867219210655565
23.14847014126989         22.964020909808717       9.661688370536798
24.32500581074654         21.99929057550615        9.587188249189827
24.19032099391172         22.266861371501076       9.691483709920256
24.055636177076906        22.534432167496004       9.787865629762948
24.019887316886603        22.0112321882159         9.498546709871448
23.885202500051786        22.278802984210827       9.597815070024199
23.714768823026667        22.023173800925647       9.397557287524712
23.547310083391928        22.519937059340208       9.597952697262665
23.631039453209297        22.271555430132928       9.501065948499567
23.801473130234417        22.527184613418108       9.696707695972036
23.632836021022452        22.818425517101122       9.783803883683992
23.88699906786494         22.82567307117902        9.879598911737471
23.718361958652977        23.116913974862037       9.967651332971773
24.442301424593115        23.242875908213932       10.266272802822307
24.144775899542417        23.297968898324307       10.204407908751072
23.847250374491715        23.35306188843468        10.13299127229897
24.31341300875438         23.006727994641288       10.109451732224647
24.01588748370368         23.061820984751662       10.04332740378873
24.184524592915643        22.770580081068644       9.94998267453827
24.6397937517209          21.487813186340816       9.376850445821844
24.486563542527122        21.243906593170408       9.116846116838904
24.333333333333336        21                       8.799075034644106
24.81989687586045         21.243906593170404       9.201981850731514
24.666666666666668        20.999999999999996       8.875123363782054
25.000000000000004        20.999999999999996       8.950373462300648
25.29771314672674         21.644516522324757       9.630209848913523
25.01837230701161         21.67358427472025        9.590873937608938
24.739031467296478        21.702652027115736       9.539130403828352
25.19847543115116         21.42967768154984        9.439309938945517
24.919134591436034        21.458745433945325       9.414284003621582
25.099237715575583        21.214838840774917       9.212697810074575
21.8313642248343          78.56501222669363        8.034300182442323
22.087576586814386        78.53953454968587        8.232621267378605
22.343788948794476        78.51405687267811        8.412432510710342
21.91568211241715         78.78250611334681        7.870235324132117
22.171894474397238        78.75702843633906        8.072360554531556
22                        79                       7.642797574364377
21.498030891500967        78.56501222669363        7.72690032079791
21.249015445750484        78.78250611334681        7.149304896708689
21                        79                       6.402205877027453
21.249015445750484        78.44917278001348        7.5573217219581155
21                        78.66666666666666        6.934888802432647
21                        78.33333333333333        7.30006889051113
21.582348779083816        78.78250611334681        7.5959471515861985
21.666666666666664        79                       7.401621090917287
21.333333333333332        79                       6.988090525138165
24.000000000000004        79                       8.726233105596538
23.81192894262984         78.73005663245854        8.901427435895204
23.623857885259675        78.46011326491708        9.044595889934055
24.149089466059902        78.69854702661203        9.053624359033163
23.96101840868974         78.42860365907057        9.195814976869505
24.298178932119797        78.39709405322407        9.333269940432894
23.290524551926342        78.46011326491708        8.914145125810718
23.478595609296505        78.73005663245854        8.760557343321475
23.666666666666664        79                       8.574943684572498
23.14526227596317         78.73005663245854        8.604278437844567
23.333333333333332        79                       8.408245450645113
23                        79                       8.226138403814327
22.67712228212781         78.51405687267811        8.561460880908271
22.838561141063906        78.75702843633906        8.415835867879501
22.50522780773057         78.75702843633906        8.265714835489577
22.666666666666664        79                       8.074924709232405
22.333333333333332        79                       7.880477766082385
22.983823417027075        78.4870850687976         8.744433909665416
24.333333333333336        79                       8.806546074524316
24.482422799393234        78.69854702661203        9.14999967161272
24.631512265453132        78.39709405322405        9.445707596664283
24.66666666666667         79                       8.891940306709516
24.815756132726566        78.69854702661203        9.25145624744978
25.000000000000004        79                       8.98241580215225
25.24187664857076         78.51794388950991        9.48502382338312
25.120938324285383        78.75897194475495        9.248887463419218
24.936694457011946        78.45751897136698        9.471734758212392
25.575209981904095        78.51794388950991        9.581637153010526
25.787604990952048        78.42563861142162        9.680732758791526
26                        78.33333333333333        9.773947879205483
25.787604990952048        78.75897194475495        9.387812920547134
26                        78.66666666666666        9.488176854302331
26.000000000000007        79                       9.109352184653787
25.45427165761872         78.75897194475495        9.333101991807158
25.66666666666667         79                       9.096543656801238
25.333333333333336        79                       9.054231529300672
24.41112164205703         23.507048703362994       10.390058355850666
24.37994185952094         23.771221498512055       10.51434223012432
24.34876207698486         24.035394293661113       10.63912442564322
24.113596117006324        23.562141693473365       10.327657209862021
24.08241633447024         23.826314488622426       10.451404832218318
23.816070591955626        23.61723468358374        10.255704321492475
23.524367647141666        24.444538299892685       10.570690082646147
23.24379771877124         24.623641905271327       10.549617926526725
22.963227790400808        24.802745510649963       10.5165491381084
23.24715668658483         24.287431677999393       10.37772089157667
22.966586758214405        24.466535283378033       10.344733421945937
22.969945726027994        24.130325056106102       10.174412039491372
23.25560908735128         23.941970537550183       10.204844976151165
23.54127244867456         23.75361601899426        10.22395309625319
23.532820047908114        24.09907715944347        10.396842159313369
24.073963933703794        24.17177562907164        10.624476432300673
23.79916579042273         24.30815696448216        10.601664984635036
23.807618191189178        23.962695824032952       10.428205222927499
23.51324972764649         25.462979229887182       11.10045193166068
23.240757477132405        25.635898306844773       11.081454698185357
22.968265226618318        25.808817383802364       11.050081702669651
23.23638577244112         25.30260252526766        10.901588903831211
22.963893521927034        25.475521602225243       10.869419469610945
22.95952181723575         25.14222582064813        10.691932832407877
23.24009174560618         24.96312221526949        10.724594025372076
23.520661673976605        24.784018609890847       10.745258586037066
23.516955700811547        25.123498919889013       10.921845869041938
23.53675596696488         26.471169444923852       11.657272565877209
23.255727119987625        26.644627556510784       11.639082194917844
22.97469827301037         26.818085668097712       11.606001394456353
23.256428303344663        26.30802511686922        11.45287624664131
22.975399456367413        26.48148322845615        11.420164469588812
22.97610063972445         26.144880788814586       11.23589637305335
23.248592890238534        25.97196171185699        11.266101503648901
23.521085140752618        25.7990426348994         11.28393087220406
23.528920553858747        26.135106039911626       11.469537750276201
23.534108720975247        27.492451143271715       12.230507603527931
23.2564379647749          27.657438748471602       12.210517431635248
22.97876720857455         27.82242635367148        12.174755325229418
23.253962289327873        27.325482022076027       12.020132376411116
22.976291533127522        27.490469627275907       11.984299009706023
22.973815857680496        27.158512900880332       11.795973230066068
23.25484470465775         26.985054789293404       11.828579217580206
23.535873551635           26.811596677706472       11.846294775592323
23.534991136305123        27.152023910489092       12.037373121475934
22.9805791109283          28.15569139147275        12.365210483423473
23.258249867128647        27.990703786272864       12.400592596193288
23.535920623328995        27.82571618107298        12.420202774449839
23.260061769482395        28.32396882407413        12.59140959508832
23.537732525682742        28.158981218874246       12.610639779708857
23.53954442803649         28.492246256675514       12.801818619305093
22.697679909776802        29.977384556410353       13.242858961005174
22.420461741112675        30.15158970427356        13.163060351953925
22.143243572448547        30.325794852136767       13.051440723060205
22.420461741112675        29.81825637094024        12.98329446387294
22.143243572448544        29.992461518803445       12.874461753555934
22.143243572448547        29.659128185470127       12.695671140386942
22.70161618521036         28.979843477298783       12.686235460459455
22.423085924735044        29.153228984865862       12.614657764708593
22.14455566425973         29.326614492432938       12.512575608071113
22.423085924735044        28.819895651532526       12.426064305826548
22.14455566425973         28.993281159099602       12.327537408054718
22.14455566425973         28.659947825766274       12.144168811699782
22.42177383292386         29.485742677903048       12.799607135119626
22.700304093399172        29.31235717033597        12.873038668965911
22.698992001587985        29.64487086337316        13.058579835814427
22.422912680456324        28.48908581205672        12.240150052412982
22.70126969665292         28.31822379834717        12.31181565888242
22.70144294093164         28.649033637822974       12.49948705093196
23.260235013761115        28.654778663549937       12.781820500477572
22.980925599485737        28.81731107042436        12.743292780862268
22.980752355207017        28.486501230948555       12.554713123404033
22.703527193372114        34.981869808520806       15.031380894639446
22.424359930176216        35.15457987234721        14.858150169698202
22.145192666980314        35.327289936173614       14.644749484111617
22.424359930176216        34.82124653901387        14.83593991681727
22.145192666980314        34.99395660284027        14.630534774056144
22.145192666980314        34.66062326950693        14.605067252680602
22.702511378536474        35.98269593931273        15.033209144780825
22.42368272028579         36.15513062620848        14.832969161945352
22.1448540620351          36.32756531310423        14.592204488317082
22.42368272028579         35.82179729287516        14.857032596787395
22.1448540620351          35.994231979770916       14.623317369304335
22.1448540620351          35.66089864643759        14.643022494487205
22.424021325231003        35.48818858261119        14.865261827224618
22.703188588426897        35.31547851878478        15.04733119931669
22.702849983481684        35.64908722904875        15.047940616030463
21.000000000000004        45.000000000000014       10.277947440739679
21.288675134594808        45.166666666666664       10.729823326163647
21.577350269189612        45.333333333333314       11.093014651304411
21.866025403784416        45.49999999999996        11.367521416162083
21.000000000000004        45.33333333333335        10.16646074560235
21.288675134594808        45.49999999999999        10.634321559895938
21.57735026918961         45.66666666666664        11.013497813906431
21                        45.666666666666686       10.059937917897429
21.288675134594804        45.83333333333333        10.543783661060525
21                        46.000000000000014       9.958378957625136
21.866025403784416        45.833333333333314       11.287812071554232
21.866025403784416        46.16666666666667        11.216275096334961
21.866025403784416        46.50000000000002        11.15291049050427
21.577350269189612        46                       10.943598604322444
21.57735026918961         46.33333333333335        10.881871764126705
21.288675134594804        46.166666666666686       10.483694586500292
21                        43.00000000000001        10.704500851766348
21.288675134594808        43.166666666666686       11.270279673953013
21.577350269189612        43.33333333333336        11.687007122231309
21.866025403784416        43.50000000000003        11.954683196600582
21                        43.33333333333334        10.639967098115669
21.288675134594804        43.500000000000014       11.179217716222746
21.57735026918961         43.666666666666686       11.569416960420902
21                        43.66666666666667        10.575317298882212
21.288675134594804        43.83333333333334        11.088039712909257
21                        44.00000000000001        10.510551454065977
21.288675134594808        44.16666666666666        10.987654189097022
21.577350269189612        44.33333333333331        11.36303847728541
21.866025403784416        44.49999999999996        11.636704318631699
21.000000000000004        44.33333333333334        10.41227845997494
21.288675134594808        44.49999999999999        10.907616843684352
21.577350269189612        44.66666666666664        11.301236780550994
21.000000000000004        44.66666666666668        10.334743788866097
21.288675134594808        44.83333333333333        10.848317821253655
21.866025403784416        44.83333333333329        11.544908125159601
21.866025403784416        45.16666666666663        11.455180491003137
21.577350269189612        44.99999999999997        11.196091436270109
21.866025403784416        43.83333333333334        11.841903071097907
21.866025403784416        44.16666666666664        11.735910111774869
21.577350269189612        44                       11.462834135763561
22.701856147597407        36.981134557510785       14.905469546097136
22.423245899659744        37.15408970500722        14.682584316806619
22.14463565172208         37.327044852503654       14.424505493852731
22.423245899659744        36.82075637167385        14.744780632144632
22.14463565172208         36.99371151917029        14.492764778329297
22.14463565172208         36.66037818583692        14.546595824744276
22.423464309972765        36.48794349894116        14.795574824745525
22.70229296822345         36.31550881204541        15.00402913395381
22.70207455791043         36.6483216847781         14.961449267726008
23.539290533770842        36.48307733789296        15.388790762170615
23.2601457383797          36.6490964110989         15.254745647265645
22.98100094298855         36.81511548430484        15.093638575241153
23.260364148692723        36.31628353836622        15.296328016103121
22.981219353301576        36.48230261157216        15.142419620474383
22.981437763614597        36.14948973883947        15.177800810306543
22.700605395940332        37.98152639616317        14.663556015838724
22.422412065221696        38.154350930775465       14.423194410578265
22.144218734503056        38.327175465387754       14.148758285353617
22.422412065221696        37.82101759744214        14.519838061234891
22.144218734503056        37.99384213205444        14.248507240614803
22.144218734503056        37.66050879872111        14.342397081700511
22.42282898244072         37.48755365122468        14.606364393722542
22.701439230378384        37.31459850372824        14.835138112081367
22.701022313159356        37.648062449945705       14.75450026866186
21                        42                       11.206544768907001
21.288675134594808        42.16666666666666        11.678247246305215
21.577350269189612        42.33333333333331        12.0489524597448
21.866025403784416        42.499999999999964       12.318660409225535
21                        42.33333333333334        11.028669455337829
21.288675134594804        42.49999999999999        11.526770222269917
21.57735026918961         42.66666666666664        11.923873725243261
21                        42.66666666666667        10.861321482957536
21.288675134594804        42.83333333333333        11.385820539423275
21.866025403784416        42.83333333333332        12.186741412151417
21.866025403784416        43.16666666666667        12.06541567460995
21.577350269189612        43                       11.800143793971127
22.14431254326997         38.661198045193885       14.039145885215987
22.422505873988605        38.48837351058159        14.31786320845189
22.70069920470724         38.31554897596929        14.56250601172355
22.422599682755518        38.82239609038771        14.204894138538167
22.700793013474154        38.64957155577542        14.453818139821026
22.700886822241067        38.98359413558154        14.33749240013105
21.288675134594808        39.166666666666664       12.744554686075896
21.577350269189612        39.33333333333332        13.183982455738931
21.866025403784416        39.49999999999998        13.488302962730815
21                        39.333333333333336       12.04727730607143
21.288675134594804        39.49999999999999        12.62157898227642
21.57735026918961         39.66666666666665        13.060773395810472
21                        39.666666666666664       11.905193630696056
21.288675134594804        39.83333333333332        12.479261950771726
21                        40                       11.743768627614353
21.866025403784416        38.833333333333364       13.724356001244757
21.866025403784416        39.16666666666667        13.607041108766861
21.577350269189612        39.000000000000014       13.305536992553096
22.422599682755518        39.15572942372102        14.084416817173242
22.14431254326997         39.3278647118605         13.801353671372944
22.144312543269965        38.99453137852719        13.920961405073761
21.288675134594808        40.16666666666667        12.35240071758892
21.577350269189612        40.33333333333334        12.802454525129559
21.866025403784416        40.50000000000001        13.093930050236054
21                        40.333333333333336       11.670812186339377
21.288675134594804        40.5                     12.251806766040911
21.57735026918961         40.66666666666667        12.674223063308073
21                        40.66666666666667        11.58915814095944
21.288675134594804        40.833333333333336       12.142515210387387
21                        41                       11.498806491474319
21.866025403784416        39.83333333333332        13.353272540069392
21.866025403784416        40.166666666666664       13.22181490257095
21.577350269189612        40                       12.929827567888358
21.288675134594808        41.16666666666667        12.013058911459986
21.577350269189612        41.33333333333334        12.414926707629993
21.866025403784416        41.50000000000001        12.70440987998412
21                        41.333333333333336       11.370565764381709
21.288675134594804        41.5                     11.894336219930988
21.57735026918961         41.66666666666667        12.305722051664498
21                        41.66666666666667        11.273145190192603
21.288675134594804        41.833333333333336       11.806433681305384
21.866025403784416        41.83333333333333        12.569787550313704
21.866025403784416        42.16666666666664        12.441204393394173
21.577350269189612        41.99999999999999        12.174317669329207
21.866025403784416        40.83333333333334        12.95797493094308
21.866025403784416        41.16666666666667        12.828134874192395
21.577350269189612        41.00000000000001        12.541517354197888
22.700235245081696        39.984209579474225       13.959924448182136
22.422165297982605        40.15613971964949        13.69984628408497
22.14409535088351         40.328069859824744       13.41118148476972
22.422165297982605        39.822806386316145       13.831266747147835
22.14409535088351         39.9947365264914         13.540834142468492
22.14409535088351         39.66140319315806        13.674059585330912
22.42238249036906         39.48926790501858        13.95994878564846
22.70066962985461         39.3171326168791         14.21585042312418
22.70045243746815         39.65067109817666        14.089994439141137
23.54003296744623         39.48986874789092        14.591863870606945
23.26010039332472         39.654649025085355       14.404161233564977
22.98016781920321         39.81942930227979        14.193514759423412
23.260317585711178        39.321110543787796       14.527682431995263
22.980385011589664        39.48589082098223        14.320310354117806
22.98060220397612         39.15235233968467        14.442891941836798
22.701847169525415        43.97886922186011        12.43638429879742
22.423239914278415        44.15257948124006        12.191969301977053
22.144632659031416        44.326289740620005       11.925409308588517
22.423239914278415        43.81924614790675        12.299876531033041
22.144632659031416        43.9929564072867         12.028965819687986
22.144632659031416        43.65962307395339        12.139309496967428
22.699872652112088        40.979177016111194       13.56192647261163
22.421923569336197        41.15278467740747        13.302892041715197
22.143974486560307        41.32639233870374        13.017053177506066
22.421923569336197        40.81945134407413        13.436010371510505
22.143974486560307        40.993059005370405       13.145474839508083
22.143974486560307        40.65972567203707        13.280011564051836
22.4220444336594          40.487795531861806       13.56806583098233
22.700114380758492        40.31586539168654        13.827533462694298
22.699993516435292        40.64752120389887        13.694867470837607
22.700066185761898        44.97911907899032        12.133943270775534
22.422052591769404        45.152746052660206       11.898486843468607
22.14403899777691         45.32637302633008        11.643012891930752
22.422052591769404        44.81941271932687        11.992192798951042
22.14403899777691         44.993039692996746       11.73369540709255
22.14403899777691         44.65970635966341        11.82644648156965
22.42264625302391         44.485996100283465       12.089496183442325
22.70125350827091         44.31228584090351        12.33040088874705
22.700659847016404        44.64570245994692        12.229587212739794
21.000000000000004        46.33333333333334        9.91715573994405
21.288675134594808        46.500000000000014       10.433029060282896
21.577350269189612        46.666666666666686       10.821763929372448
21.000000000000004        46.66666666666667        9.886883222178414
21.288675134594808        46.83333333333334        10.393314233980178
21.000000000000004        47.00000000000001        9.867561404326674
21.866025403784416        46.83333333333334        11.08691481569923
21.866025403784416        47.166666666666664       11.031008012946826
21.866025403784416        47.499999999999986       10.985190082247177
21.577350269189612        47                       10.755487940874914
21.577350269189612        47.33333333333333        10.699300824430127
21.288675134594808        47.166666666666664       10.326757931790034
21.000000000000004        47.33333333333334        9.816429392892477
21.288675134594808        47.5                     10.279072281996166
21.57735026918961         47.66666666666666        10.655061536276698
21                        47.66666666666667        9.770522073462539
21.288675134594804        47.83333333333333        10.236611324206553
21                        48                       9.729839446036861
21.288675134594808        31.16666666666668        12.450002253786371
21.577350269189612        31.333333333333357       12.983773221597048
21.866025403784416        31.50000000000004        13.406373594005702
21.000000000000004        31.333333333333336       11.897822540813795
21.288675134594808        31.500000000000014       12.569897546505945
21.57735026918961         31.666666666666693       13.130801956795793
21                        31.666666666666664       12.031136531833734
21.288675134594804        31.833333333333343       12.730344980004947
21.866025403784416        31.83333333333337        13.547815541163466
21.866025403784416        32.1666666666667         13.686973550815722
21.577350269189612        32.00000000000002        13.267079315441594
21.866025403784416        30.83333333333333        13.081237406229752
21.866025403784416        31.166666666666686       13.247361912790463
21.577350269189612        31.000000000000004       12.835622342404404
22.701839419121054        30.97900105937754        13.776800181122395
22.423234747342175        31.152667372918373       13.685962541094018
22.144630075563295        31.326333686459208       13.562487012055232
22.423234747342175        30.81933403958502        13.518041607349844
22.144630075563295        30.99300035312585        13.39902070457544
22.144630075563295        30.659667019792494       13.228441571750235
22.421848244227423        30.48546187192929        13.3431930614203
22.69906641289155         30.31125672406608        13.426123531247889
22.700452916006302        30.64512889172181        13.604103937953555
22.704142303587528        33.982815001796176       14.896362531028517
22.42477000365316         34.155210001197446       14.747571022483896
22.145397703718785        34.32760500059872        14.561704479550906
22.42477000365316         33.82187666786412        14.679335487073368
22.145397703718785        33.99427166726539        14.499146612095693
22.145397703718785        33.66093833393206        14.427617143203582
22.424564966914687        34.48822827010566        14.799633413347095
22.703937266849053        34.31583327070439        14.957124539625386
22.70373223011058         34.64885153961259        15.002130660829014
22.701463885301003        32.98136828480682        14.624330580178452
22.42298439146214         33.15424552320455        14.49972420315773
22.14450489762328         33.327122761602276       14.338683176237893
22.42298439146214         32.82091218987123        14.390269954015302
22.14450489762328         32.993789428268954       14.233968394135877
22.14450489762328         32.66045609493563        14.123442301609938
22.42387719755765         33.488061095534334       14.596322214315181
22.70235669139651         33.3151838571366         14.728592635527828
22.703249497492017        33.648999429466386       14.819269952477775
22.702361980588186        31.980862269437576       14.246020540485071
22.423583121653596        32.15390817962506        14.143483784246197
22.144804262719006        32.326954089812546       14.00275947840531
22.423583121653596        31.820574846291734       13.99963976200014
22.144804262719006        31.993620756479217       13.862400431208798
22.144804262719006        31.660287423145885       13.719757446507053
22.42328375655787         32.48741018474814        14.272817005835702
22.70206261549246         32.31436427456066        14.384004160459675
22.70176325039673         32.64786627968374        14.510107507024099
22.423408934497886        31.486621109605053       13.84712009047474
22.702013606276765        31.31295479606422        13.941844845432072
22.702187793432476        31.646908532750896       14.09825163188626
23.540209688765408        33.48854902794139        15.167972765464127
23.26152056037278         33.65330435255965        15.10452761861049
22.982831431980152        33.818059677177914       15.013990873798658
23.260627754277273        33.31948878022987        15.014484196735662
22.981938625884645        33.48424410484813        14.930422873585874
22.981045819789138        33.15042853251835        14.833270134973825
23.53812075013626         29.492126000391938       13.371221681342893
23.257973803349778        29.65387885239808        13.34781082193099
22.97782685656329         29.815631704404215       13.30502324848514
23.25928589516096         29.321365159360887       13.161340311466688
22.979138948374473        29.483118011367026       13.119648430657614
22.98045104018566         29.150604318329833       12.933011571172152
23.259760454461038        28.988071911455414       12.972127590102442
23.539069868736412        28.825539504580988       12.992714008244889
23.53859530943634         29.15883275248646        13.182515028924119
23.53350542597452         30.489725653888016       13.913837295780782
23.256283423690032        30.65281745571786        13.88887227594499
22.979061421405543        30.8159092575477         13.843193237725547
23.254896920575284        30.31894528806213        13.710721893567621
22.977674918290795        30.482037089891968       13.667769924952387
22.976288415176043        30.14816492223624        13.487062448642401
23.256435361962527        29.986412070230102       13.531027854307847
23.536582308749015        29.824659218223964       13.555616545939511
23.535043867361768        30.157192436055986       13.736488417418828
23.53954187105645         31.486684659576817       14.412839062588487
23.26048190756703         31.651410529530402       14.381009982671495
22.98142194407761         31.816136399483987       14.325403808636914
23.26030772041132         31.317456792843725       14.223410960934665
22.981247756921896        31.48218266279731        14.172719843469093
22.98107356976619         31.148228926110633       14.011398000445949
23.258295572050677        30.98513712428079        14.059522908460208
23.535517574335163        30.822045322450947       14.086933798090701
23.537529722695805        31.15436499101388        14.253267720359972
24.367526098068616        30.008641398258113       13.895615938144429
24.089519207370586        30.169002816801417       13.916254443389855
23.811512316672555        30.329364235344713       13.922328229268565
24.091057648757833        29.836469598969387       13.73721164173861
23.8130507580598          29.99683101751269        13.744132389262077
23.81458919944705         29.66429779968066        13.562413556138115
25.531808764484495        21.42967768154984        9.54136680286634
25.432571048908915        21.214838840774917       9.30655101253151
25.333333333333336        20.999999999999996       9.036023003293746
25.765904382242248        21.21483884077492        9.38798808743595
25.66666666666667         21                       9.109256416734356
26.000000000000007        21                       9.170073702622636
23.535949109257498        65.49529061124854        15.36688534261234
23.25743247867586         65.65917994085967        15.236172679549764
22.978915848094214        65.8230692704708         15.07843632791323
23.257611573222533        65.32493127785749        15.282020533324765
22.979094942640888        65.48882060746861        15.1311770190034
22.979274037187565        65.15457194446643        15.168639354898923
23.25764536830902         65.99444779979726        15.175116379836624
23.536161998890663        65.83055847018613        15.312748668692922
23.536374888523824        66.16582632912372        15.244014614777408
23.25713236616876         64.99084559318003        15.312602285104873
23.53499069514996         64.82711924189363        15.42962475813211
23.53546990220373         65.16120492657107        15.405923178539627
24.36737200214004         66.00875269919635        15.47928308618984
24.090443927479022        66.17286652881802        15.394897145638925
23.813515852818007        66.33698035843966        15.28869717719754
24.09023103784586         65.8375986698804         15.463375283086412
23.813302963184842        66.00171249950208        15.364601962877147
23.813090073551678        65.66644464056446        15.425909368560543
23.81320403333844         65.33391531563161        15.472342490495063
24.09045895741938         65.1725400200147         15.556427274263026
24.367713881500322        65.01116472439777        15.619139693916003
24.09034499763262         65.50506934494754        15.517014073406123
24.36759992171356         65.34369404933062        15.586746414136776
24.367485961926796        65.67622337426349        15.540127544894737
24.089979750365615        64.83845433533725        15.581364849276454
23.812724826284672        64.99982963095415        15.504330195965423
23.812245619230904        64.6657439462767         15.520981645101088
23.810643125556084        64.33304603419072        15.523286678399238
24.086774763015967        64.17305851116527        15.588334529534002
24.362906400475854        64.01307098813982        15.633133634794474
24.08837725669079         64.50575642325126        15.591891533119819
24.364508894150674        64.3457689002258         15.642552675264426
24.366111387825498        64.67846681231178        15.637888028304863
23.53025863817999         68.49130001760028        14.411363326737673
23.252614500201744        68.65637613893121        14.22436922239741
22.974970362223495        68.82145226026212        14.014185730028
23.252404256345557        68.32283237295002        14.380788819269158
22.974760118367307        68.48790849428093        14.1747909246203
22.97454987451112         68.15436472829974        14.326424719778448
23.252413807453465        67.99086846688135        14.52740015515379
23.530277740395803        67.82737220546295        14.70389627974852
23.530268189287895        68.15933611153162        14.562449963356173
23.25591073384211         68.9937890828123         14.060986065959746
23.533554871820357        68.82871296148139        14.251875305073536
23.536851105460727        69.16612590536249        14.085635970560073
24.366293552008372        68.01047130203004        14.845270056821677
24.087615247398915        68.17074754055346        14.720662715787313
23.80893694278945         68.33102377907687        14.57602713909268
24.087624798506823        67.8387836344848         14.860668558518512
23.80894649389736         67.9990598730082         14.721573378767587
23.808956045005267        67.66709596693954        14.857479298216232
23.81258121527709         66.67068338377635        15.199303556478124
24.089509289938103        66.50656955415468        15.312488203144577
24.36643736459912         66.34245572453301        15.403858821920497
24.088574652397185        66.84027257949136        15.217160428949665
24.3655027270582          66.67615874986969        15.315515725950647
24.364568089517284        67.00986177520636        15.214253798280295
23.808380890841573        67.33355945799832        14.983316868684906
24.086474490179427        67.17171061660234        15.109500709473373
24.087049644343125        67.50524712554356        14.990197692268065
24.365143243680976        67.34339828414758        15.101485334338182
24.365718397844674        67.6769347930888         14.978490753851997
23.810481053059327        67.00212142088733        15.097523150419638
25.182995238553133        66.51751942123906        15.41882876558149
24.91018618887452         66.68163353922816        15.368521808787596
24.637377139195898        66.84574765721726        15.300330153020528
24.911120826415438        66.3479305138915         15.455232326757336
24.63831177673682         66.51204463188058        15.39431637584058
24.639246414277736        66.17834160654392        15.475383766960121
24.63768455091376         71.84499153799598        12.922419995700427
24.91028537163082         71.6815017838884         13.06436316551162
25.182886192347883        71.5180120297808         13.19419613668933
24.90996364307894         72.01513574037848        12.879507669341473
25.182564463795998        71.8516459862709         13.011411421749283
25.18224273524411         72.18527994276099        12.828826919363976
24.91018467431993         71.34847209137851        13.247743923634683
24.637583853602866        71.5119618454861         13.10788187077301
24.63748315629197         71.17893215297622        13.292736082869839
24.637230775188538        70.84522484732565        13.477176334567648
24.909679912113063        70.68105748007736        13.611403533376036
25.182129049037588        70.51689011282907        13.731854210819987
24.909932293216496        71.01476478572793        13.430481045124706
25.182381430141017        70.85059741847965        13.554449486015189
25.18263381124445         71.18430472413023        13.375230127971646
24.909604069632188        70.34768306718709        13.790927696989321
24.637154932707666        70.51185043443536        13.659910628739503
24.63707909022679         70.1784760215451         13.839614627094829
21                        55                       10.30557026947466
21.288675134594808        55.166666666666686       10.822645105369284
21.577350269189612        55.33333333333337        11.266857621773775
21.866025403784416        55.50000000000006        11.638207818688358
21.000000000000004        55.33333333333334        10.333492975582345
21.288675134594808        55.50000000000003        10.882781243476098
21.577350269189612        55.6666666666667         11.35920719187972
21.000000000000004        55.66666666666667        10.393072849563021
21.288675134594808        55.83333333333336        10.974574549456015
21.000000000000004        56.00000000000001        10.484309891418022
21.000000000000004        54                       10.044896897091093
21.288675134594808        54.16666666666669        10.557095324057077
21.577350269189612        54.33333333333337        10.996249944326518
21.866025403784416        54.50000000000006        11.362360757898868
21.000000000000004        54.33333333333334        10.091491125275493
21.288675134594808        54.500000000000014       10.625959869868897
21.57735026918961         54.6666666666667         11.087384807765535
21                        54.66666666666667        10.178382249403349
21.288675134594804        54.83333333333335        10.735121311624061
21.866025403784416        54.8333333333334         11.446511975015683
21.866025403784416        55.16666666666673        11.53846099527881
21.577350269189612        55.00000000000004        11.173222313196444
22.699795306369218        54.983996974352145       12.120143432615151
22.42187200550762         55.155997982901454       11.980914824341966
22.143948704646018        55.327998991450755       11.820269619699772
22.42187200550762         54.82266464956812        11.887213097156211
22.143948704646018        54.99466565811742        11.72354534440229
22.143948704646018        54.661332324784084       11.634618872250893
20.999999999999996        58.999999999999986       11.383469075080024
21.288675134594804        59.166666666666664       12.122625710684428
21.57735026918961         59.333333333333336       12.691145389126937
21.866025403784416        59.50000000000001        13.089028110407783
21                        59.33333333333333        11.564317675806892
21.288675134594804        59.5                     12.260556424002928
21.57735026918961         59.66666666666667        12.786158215037739
21                        59.666666666666664       11.68109726143838
21.288675134594804        59.833333333333336       12.334418122226717
21                        60                       11.733807831974488
21.288675134594808        60.166666666666664       12.50654341846667
21.577350269189612        60.333333333333314       13.082743728392117
21.866025403784416        60.49999999999997        13.462408761751275
21                        60.333333333333336       11.899114701563775
21.288675134594804        60.499999999999986       12.63362493198646
21.57735026918961         60.66666666666664        13.171599885843072
21                        60.66666666666666        12.047650947091732
21.288675134594804        60.833333333333314       12.743935821445142
21.866025403784416        60.83333333333331        13.592264837240307
21.866025403784416        61.16666666666663        13.715184097321782
21.577350269189612        60.99999999999997        13.295229457264913
21.866025403784416        59.833333333333336       13.216079503769228
21.866025403784416        60.16666666666666        13.340539720883871
21.577350269189612        60                       12.935746559838108
22.420656684734904        60.823320472950186       14.072036609755584
22.14334104425966         60.99499356980841        13.910475384296232
22.14334104425966         60.66166023647508        13.786265991485148
22.701736976207922        59.98830883404799        13.946477929878808
22.423166452066756        60.15887255603199        13.82068714861557
22.144595927925586        60.329436278015976       13.659330759239502
22.423166452066756        59.825539222698666       13.692063475605298
22.144595927925586        59.996102944682654       13.534084402300778
22.144595927925586        59.66276961134933        13.40624686911492
22.42191156840083         60.491096514491076       13.94824752442521
22.700482092541996        60.32053279250708        14.074663449252993
22.69922720887607         60.652756750966184       14.199077678147583
23.52951481504051         60.491423151142136       14.574299541117982
23.252333985097057        60.655942337236525       14.511064599370942
22.9751531551536          60.820461523330906       14.426204957852548
23.253588868762982        60.32371837877742        14.387296309134257
22.976408038819528        60.4882375648718         14.303999343526737
22.97766292248545         60.1560136064127         14.178022438721161
21.288675134594808        58.16666666666667        11.802763045344221
21.577350269189612        58.33333333333334        12.317527043289076
21.866025403784416        58.500000000000014       12.680422220637858
21                        58.33333333333333        11.201883159111276
21.288675134594804        58.5                     11.911812027539607
21.57735026918961         58.66666666666667        12.469872075371974
21                        58.66666666666666        11.28432944187015
21.2886751345948          58.83333333333333        12.037554360186103
21.866025403784416        58.83333333333335        12.814175967951815
21.866025403784416        59.16666666666668        12.950377931208344
21.57735026918961         59                       12.579284624278225
21.866025403784416        57.83333333333337        12.435288190019605
21.866025403784416        58.16666666666669        12.556389627628588
21.577350269189612        58.000000000000014       12.181439901517756
22.703508266962324        57.98803257682714        13.148317106900022
22.42434731256969         58.15868838455144        13.020698527686712
22.145186358177053        58.32934419227573        12.864733565599472
22.42434731256969         57.82535505121811        12.892502928316928
22.145186358177053        57.9960108589424         12.738619469409667
22.145186358177053        57.662677525609084       12.615436528620592
22.981120277703084        59.82201084123243        14.049268299624028
23.260503579198247        59.65571284841687        14.13302710713403
23.53988688069341         59.489414855601304       14.197754352408703
23.257046223980613        59.98971561359714        14.261578603071976
23.536429525475775        59.823417620781576       14.326103205187408
23.53297217025814         60.157420385961856       14.451618268090503
22.70245043229712         58.98829453116299        13.544863899630231
22.423642089459552        59.158863020775335       13.422781323459134
22.144833746621984        59.32943151038767        13.270836060384873
22.423642089459552        58.825529687442          13.285210799951448
22.144833746621984        58.996098177054336       13.132725709031314
22.144833746621984        58.66276484372101        12.997063573620771
22.423404270763154        59.492201121737          13.558273303314149
22.70221261360072         59.321632632124654       13.680437050610546
22.70197479490432         59.654970733086316       13.814308394026666
22.42399470101462         58.49210903599672        13.152508127511464
22.703155655407254        58.32145322827242        13.279606298528114
22.702803043852185        58.654873879717705       13.411788562771443
23.26074139789465         59.3223747474552         14.00033907769875
22.981358096399482        59.48867274027076        13.91683951698054
22.981595915095884        59.155334639309096       13.782708926772575
21.288675134594808        56.16666666666669        11.077472076318479
21.577350269189612        56.33333333333337        11.564520443735098
21.866025403784416        56.50000000000005        11.945454993667004
21                        56.33333333333334        10.59039759528461
21.288675134594804        56.500000000000014       11.18438911387164
21.57735026918961         56.6666666666667         11.672266814974058
21                        56.666666666666664       10.681619941582714
21.2886751345948          56.83333333333334        11.27644079385576
21.866025403784416        56.833333333333385       12.061740277087882
21.866025403784416        57.166666666666714       12.185627915135772
21.57735026918961         57.00000000000003        11.785193330250115
21.866025403784416        55.83333333333339        11.733794359279496
21.866025403784416        56.16666666666672        11.836210084272413
21.577350269189612        56.00000000000004        11.45844922560663
22.700203299403864        56.988213409337064       12.765868151153294
22.422144000864048        57.15880893955806        12.638064977681513
22.144084702324232        57.32940446977905        12.488481563234197
22.422144000864048        56.82547560622473        12.51593469346274
22.144084702324232        56.99607113644572        12.361671424787133
22.144084702324232        56.66273780311239        12.242463640967532
22.42324565671687         57.492081995388084       12.763779448678532
22.70130495525668         57.321486465167084       12.890342127760714
22.702406611109502        57.65475952099711        13.017825113009623
22.705372875219414        55.984068143131026       12.424106986777472
22.42559038474108         56.15604542875404        12.288611762656135
22.14580789426275         56.32802271437704        12.129061098286014
22.42559038474108         55.82271209542071        12.181599940285812
22.14580789426275         55.99468938104371        12.020932732403448
22.14580789426275         55.661356047710385       11.919633550922775
22.423867192802565        56.490760517489385       12.400030119894629
22.703649683280897        56.31878323186637        12.533541158572724
22.70192649134238         56.65349832060171        12.647461546697814
22.42373119512435         55.489355039161076       12.078650952363386
22.70165449598595         55.31735403061177        12.216251757435105
22.70351368560268         55.6507110868714         12.317572942155731
23.537303911015503        61.49333626044907        14.92200354587172
23.259362933073184        61.65825386189837        14.854574518648635
22.981421955130866        61.82317146334768        14.765009473352634
23.25752671574705         61.32388441010781        14.746272980577835
22.979585737804733        61.48880201155711        14.659093424660771
22.977749520478596        61.15443255976655        14.545512004141454
23.254930350422054        60.98991337367217        14.631682270520983
23.532111180365508        60.82539418757777        14.696227837128879
23.534707545690505        61.15936522401342        14.812129172046754
22.698544614700097        62.98443562718457        14.887879831230194
22.42103821106154         63.15629041812306        14.733125132368183
22.143531807422978        63.328145209061546       14.542694437815362
22.42103821106154         62.822957084789735       14.667869583502707
22.143531807422978        62.99481187572822        14.482303791133122
22.143531807422978        62.6614785423949         14.411084182785935
22.42079633443371         63.489409286067804       14.78520765516361
22.69830273807227         63.317554495129315       14.946433092210999
22.698060861444446        63.65067336307406        14.991358719017818
22.422683665224355        62.49084156399387        14.595826343373378
22.70183552302573         62.32020458559284        14.743434713844103
22.700190068862913        62.6523201063887         14.821625187592947
23.529301247044593        63.49235956771727        15.374413426654082
23.252140492968604        63.65617045548446        15.283198009841126
22.974979738892614        63.819981343251634       15.165945771506689
23.25238236959643         63.32305158753971        15.239945642579926
22.97522161552044         63.486862475306886       15.128670591559475
22.975463492148265        63.15374360736214        15.077767777438556
23.253877239985805        63.989728451984085       15.312564548967586
23.53103799406179         63.8259175642169         15.40964905794345
23.532774741078992        64.15947556071653        15.430841276188747
24.08503801599877         63.839500514665644       15.570037614712628
23.808906378538882        63.99948803769108        15.510563818387832
23.80716963152168         63.66593004119146        15.48379754533257
23.54177031664779         62.491140004802354       15.198241344582156
23.260695082665226        62.65557187892976        15.119999613668856
22.97961984868266         62.820003753057165       15.016545775884943
23.26234053682804         62.323456358133896       15.042423072408997
22.98126530284548         62.4878882322613         14.944630183436391
22.982910757008295        62.15577271146544        14.86077876087624
23.260851734950613        61.99085511001614        14.953293622951023
23.53879271289293         61.825937508566824       15.023672466953059
23.54028151477036         62.15853875668459        15.115751733189814
23.256538726130827        62.98931173323473        15.18607036411035
23.53761396011339         62.82487985910733        15.269160843911195
23.53345760357899         63.15861971341229        15.327884871268651
24.366442704707314        62.00993044454627        15.314205683460345
24.091551908687475        62.170333631298305       15.293053783780984
23.81666111266763         62.330736818050326       15.254399004154902
24.090063106810046        61.83773238318054        15.205038421894507
23.815172310790203        61.99813556993256        15.169146517515438
23.813683508912774        61.6655343218148         15.07430437603167
23.81272710748687         61.333096348075586       14.971831853256962
24.088150303958237        61.1728564357021         15.005962321652014
24.36357350042961         61.01261652332862        15.024394951056928
24.08910670538414         61.50529440944132        15.109316399277814
24.36452990185551         61.345054497067835       15.128630583533598
24.36548630328141         61.67749247080705        15.225234161001385
24.085553938633243        60.83888539926646        14.894588963082764
23.810130742161874        60.99912531163994        14.8612079870598
23.807534376836877        60.665154275204294       14.744557159769784
24.63776695459331         69.84547282666009        14.015770870186886
24.910979798365226        69.68167667741704        14.138558569969264
25.184192642137145        69.517880528174          14.246278100483567
24.910291933998707        70.01467987230207        13.96671577001956
25.183504777770622        69.85088372305903        14.078748743676211
25.182816913404103        70.18388691794405        13.907274113788407
24.91228741563139         69.34835895593685        14.305947445197063
24.63907457185947         69.51215510517989        14.187619062505675
24.365861728087552        69.67595125442291        14.054222510546154
24.64038218912563         69.17883738369969        14.354493665116205
24.367169345353716        69.34263353294273        14.225556430247563
24.368476962619877        69.00931581146253        14.391916760240827
23.80966474632662         68.6639719488877         14.421738786425909
24.088343050936082        68.50369571036428        14.571989009992667
24.36702135554554         68.34341947184086        14.702210997899268
24.08907085447325         68.83664388017512        14.415256597593665
24.367749159082706        68.6763676416517         14.551093232372281
23.816257213607358        69.33879783664992        14.090717500093126
24.092367088113615        69.17405682405622        14.250474645774343
24.091059470847455        69.50737454553641        14.079513262706522
23.812960979966988        69.00138489276881        14.259603799684097
25.43889581496158         75.327821621938          11.207742539447565
25.719447907480784        75.163910810969          11.335866630168614
25.999999999999996        75                       11.455859904017546
25.719447907480784        75.49724414430233        11.169153253449473
25.999999999999993        75.33333333333333        11.290014269567957
25.999999999999996        75.66666666666666        11.125374557446932
25.723487164131008        74.83035178329153        11.505053428302965
25.442935071611792        74.99426259426052        11.377604761859194
25.446974328262016        74.66070356658305        11.549106706062746
25.999999999999993        69.99999999999999        14.029588508492907
25.727376349679194        70.17229670427636        13.9433451563489
25.454752699358387        70.34459340855271        13.844100390457962
25.728064214045713        69.83929350939133        14.109457065157923
25.455440563724906        70.01159021366769        14.014866296346659
25.456128428091425        69.67858701878266        14.181686929154788
25.45475269935839         70.67792674188605        13.670555389930435
25.72737634967919         70.50563003760968        13.774371880748483
25.999999999999993        70.33333333333331        13.865186957819652
25.72737634967919         70.83896337094302        13.602566809973286
25.999999999999993        70.66666666666666        13.69795361197157
25.999999999999996        71                       13.527888470948712
25.727628730782627        71.17267067659361        13.428082754129445
25.455257461565253        71.34534135318721        13.316851976042967
25.455005080461824        71.01163404753663        13.494610999606005
25.446974328262016        74.32737023324972        11.721602241803412
25.723487164131008        74.16368511662486        11.846455708695949
26                        74                       11.962580137974337
25.723487164131008        74.49701844995819        11.675040862263318
25.999999999999996        74.33333333333333        11.792245980849794
25.999999999999993        74.66666666666666        11.62333923619753
25.724783399425256        73.83375956557282        12.017911671998572
25.448270563556264        73.99744468219767        11.89395063985944
25.449566798850505        73.66751913114562        12.068065253181924
25.455257461565257        71.67867468652054        13.137525944571477
25.727628730782627        71.50600400992693        13.251963723485073
25.999999999999993        71.33333333333331        13.354976441131537
25.727628730782627        71.83933734326025        13.07481939008014
25.999999999999993        71.66666666666666        13.181039108553696
25.999999999999996        71.99999999999999        13.006076473215458
25.727307002230738        72.17297129975034        12.896799140288632
25.454614004461483        72.34594259950072        12.77692119239469
25.454935733013368        72.01230864301063        12.957123462205674
25.454614004461483        72.67927593283406        12.596993317939772
25.727307002230738        72.50630463308369        12.71920149625161
25.999999999999993        72.33333333333331        12.830809059596412
25.727307002230738        72.83963796641703        12.541931129196378
25.999999999999993        72.66666666666666        12.655868922958964
25.999999999999996        73                       12.481256063303386
25.449566798850505        73.3341857978123         12.245022968857464
25.72478339942525         73.16709289890615        12.367761362783813
25.72478339942525         73.50042623223948        12.192307540302295
25.999999999999993        73.33333333333333        12.307306134015807
25.999999999999996        73.66666666666666        12.134414158905996
25.452090401655994        73.00673086532318        12.420486581023413
21.288675134594808        48.16666666666666        10.195019031402943
21.577350269189612        48.333333333333314       10.575150352142302
21.866025403784416        48.49999999999998        10.87023340825539
21                        48.33333333333333        9.678636141572252
21.288675134594804        48.499999999999986       10.155830175136028
21.57735026918961         48.66666666666664        10.547975944073526
21                        48.666666666666664       9.664039401324876
21.288675134594804        48.83333333333332        10.153247883086681
21                        49                       9.686049225294296
21.866025403784416        47.833333333333314       10.93581538999221
21.866025403784416        48.16666666666664        10.897496498661761
21.577350269189612        47.999999999999986       10.609578043747351
21.288675134594808        49.16666666666665        10.14551598075495
21.577350269189612        49.33333333333329        10.522102279970548
21.866025403784416        49.49999999999994        10.815808122941654
21                        49.333333333333336       9.614683374933682
21.288675134594804        49.49999999999998        10.105030227243073
21.57735026918961         49.66666666666662        10.512496623307964
21                        49.666666666666664       9.598361371754702
21.288675134594804        49.83333333333331        10.119588320913165
21                        50                       9.637083215757585
21.866025403784416        48.8333333333333         10.842741064993948
21.866025403784416        49.166666666666615       10.824599303222811
21.577350269189612        48.99999999999997        10.530363821277161
22.70238881418221         48.981559408093055       11.451798188733626
22.42360101071628         49.154372938728685       11.256596337861561
22.144813207250348        49.32718646936431        11.04459964926398
22.42360101071628         48.82103960539536        11.275919158160791
22.144813207250348        48.99385313603099        11.058656649554283
22.144813207250348        48.660519802697664       11.082064231334453
21.288675134594808        50.16666666666667        10.112851940034082
21.577350269189612        50.33333333333334        10.506198656933655
21.866025403784416        50.50000000000001        10.817123366456755
21                        50.333333333333336       9.639524364554655
21.288675134594804        50.5                     10.119641491302394
21.57735026918961         50.66666666666667        10.517336610672771
21                        50.66666666666667        9.646526689639291
21.288675134594804        50.833333333333336       10.13099221885761
21                        51.00000000000001        9.658090191011501
21.866025403784416        49.8333333333333         10.80736859792224
21.866025403784416        50.16666666666666        10.80780701242746
21.577350269189612        49.99999999999998        10.504908670358494
21.288675134594808        51.16666666666667        10.14935072771081
21.577350269189612        51.33333333333333        10.554199441897183
21.866025403784416        51.5                     10.872636333570624
21                        51.33333333333334        9.658514155588577
21.288675134594804        51.5                     10.164383270287217
21.57735026918961         51.66666666666666        10.583840562473146
21                        51.66666666666667        9.69276747802921
21.288675134594804        51.83333333333333        10.213245170727518
21                        52                       9.760850158334298
21.866025403784416        50.83333333333334        10.826667888809048
21.866025403784416        51.16666666666667        10.845172211180373
21.577350269189612        51                       10.531288126275516
22.701304255973852        50.98219180975175        11.448926905655826
22.422877971910708        51.1547945398345         11.273086792830828
22.144451687847564        51.32739726991724        11.080989935468944
22.422877971910708        50.82146120650117        11.254510911903097
22.14445168784756         50.99406393658392        11.057969933809956
22.144451687847564        50.660730603250585       11.04390973216989
22.14476319008466         51.66091719803592        11.109639369236104
22.423189474147804        51.48831446795317        11.298540922101381
22.70161575821095         51.31571173787041        11.471185730430443
22.423500976384908        51.821834396071836       11.330004181910915
22.701927260448052        51.64923166598908        11.499453685743372
22.702238762685152        51.982751594107754       11.533730771596057
23.537294481449113        51.48237590808269        11.957729714816507
23.25894257519446         51.649167803424376       11.827035117135232
22.980590668939804        51.815959698766065       11.68570213606153
23.25863107295736         51.31564787530571        11.798664625386301
22.980279166702708        51.48243977064739        11.65437834726111
22.979967664465605        51.14891984252873        11.629063688999445
22.98182062017974         52.150061773854574       11.72443665848007
23.260172526434392        51.98326987851288        11.862434797277237
23.538524432689044        51.81647798317119        11.989794552682415
23.261402477674324        52.317371953601395       11.904215096257083
23.53975438392898         52.1505800582597         12.028240009385945
23.54098433516891         52.484682133348215       12.073066084927094
21                        53                       9.827603049965106
21.288675134594808        53.16666666666666        10.358157238524779
21.577350269189612        53.333333333333314       10.796664517799805
21.866025403784416        53.499999999999964       11.143124887790187
21.000000000000004        53.333333333333336       9.899213332722974
21.288675134594808        53.499999999999986       10.426480229377526
21.577350269189612        53.66666666666664        10.861700216747655
21.000000000000004        53.66666666666667        9.971644615098526
21.288675134594808        53.83333333333332        10.495624219847958
21.866025403784416        53.833333333333336       11.20688137913047
21.866025403784416        54.1666666666667         11.279960002500104
21.577350269189612        54.000000000000014       10.9243140145223
23.260929832429618        52.65196069537666        11.951621978440137
22.98087532969032         52.81923925740509        11.819316806982043
22.700820826951027        52.98651781943353        11.67615057055315
22.98134797493503         52.48465051562983        11.768462297460456
22.701293472195736        52.65192907765827        11.621848433692918
22.701766117440442        52.317340335883          11.574375167373777
22.97715653771347         53.15372780340361        11.874142547095069
23.257211040452766        52.98644924137517        12.003174412410077
23.537265543192056        52.819170679346726       12.12134521275384
23.25349224847591         53.320937787373694       12.061070307690173
23.533546751215205        53.15365922534525        12.175967801891074
23.529827959238354        53.488147771343776       12.236933852338687
21.288675134594808        52.16666666666666        10.256064142120891
21.577350269189612        52.33333333333331        10.660842167696632
21.866025403784416        52.499999999999964       10.975184235061187
21                        52.333333333333336       9.761959761151598
21.288675134594804        52.499999999999986       10.294511602972081
21.57735026918961         52.666666666666636       10.736627486581822
21                        52.666666666666664       9.784210725028458
21.288675134594804        52.833333333333314       10.354100424883388
21.866025403784416        52.8333333333333         11.02802319302348
21.866025403784416        53.16666666666663        11.084003410599852
21.577350269189612        52.99999999999998        10.765075372383775
21.866025403784416        51.83333333333332        10.901918192045354
21.866025403784416        52.16666666666664        10.93610082587547
21.577350269189612        51.999999999999986       10.619890977407197
22.422555685895492        53.15767854628901        11.518924990558393
22.144290544839954        53.32883927314449        11.341249762970921
22.422555685895492        52.82434521295568        11.461419254718134
22.144290544839954        52.99550593981115        11.282936156455627
22.144290544839954        52.66217260647782        11.227763809554071
22.423500976384908        52.15516772940516        11.36893774365026
22.14476319008466         52.32758386470256        11.18275556480534
22.14476319008466         51.99425053136924        11.143747079342921
22.4230283311402          52.489756471180414       11.411764063913598
22.69708679903746         53.98427614386358        11.870386220340405
22.420066333953113        54.156184095909076       11.72239773768817
22.143045868868764        54.32809204795457        11.553055916874396
22.420066333953113        53.82285076257571        11.646306429344168
22.143045868868764        53.994758714621206       11.473809885002906
22.143045868868764        53.66142538128784        11.403885985160539
22.420969169730366        54.4894243727386         11.802167099705356
22.69798963481471         54.317516420693096       11.948361988998503
22.698892470591964        54.65075669752262        12.031614393090159
22.421311009924302        53.49026465443236        11.579668700494421
22.699576150979837        53.319103927576876       11.73500176823492
22.69833147500865         53.65169003572022        11.799746984830636
23.534652604789095        54.489569918517944       12.462978149457756
23.256366838649136        54.654378937129344       12.361150222969592
22.978081072509177        54.819187955740745       12.246871984022022
23.255464002871886        54.32113866029982        12.277417041431278
22.977178236731923        54.485947678911224       12.160740873490422
22.976275400954673        54.1527074020817         12.079886398392048
23.252247572504725        53.65352389551705        12.12611504774986
22.974667185771093        53.81890001969031        12.00393250375036
22.975911861742283        53.48631391154696        11.936090515965631
23.253855787688302        53.98733127790843        12.198839529769117
23.531436174421934        53.82195515373516        12.306428921735726
23.533044389605514        54.155762536126545       12.381777020775454
22.701049832373762        49.98194554029295        11.421520087621671
22.422708356177314        50.154630360195306       11.235959458678515
22.144366879980865        50.327315180097656       11.034493884956806
22.422708356177314        49.82129702686195        11.236648076128432
22.144366879980865        49.9939818467643         11.030180016667225
22.144366879980865        49.66064851343094        11.034744087901611
22.42279316404401         50.488045783348234       11.242081474284436
22.701134640240458        50.315360963445876       11.424348271620534
22.701219448107153        50.64877638659881        11.433483877631918
22.423154683446796        49.48783498279532        11.243496952278429
22.701942486912728        49.315021452159684       11.43545497893006
22.701496159643245        49.64848349622631        11.425362278559518
23.538690234330495        50.48240128348325        11.90231404983984
23.259561574878283        50.64899812557275        11.76158162959038
22.980432915426064        50.81559496766225        11.610452581529117
23.259476767011584        50.31558270241982        11.752255729659968
22.98034810755937         50.48217954450932        11.598068117551902
22.980263299692673        50.14876412135638        11.5919910755871
23.25909632391782         50.98232300043923        11.77693161019861
23.538224983370036        50.815726158349726       11.914402903585634
23.537759732409572        51.1490510332162         11.932874791911225
24.36497061848626         51.01005818087027        12.297885714497262
24.089078572807214        51.16749742327441        12.192388906928393
23.813186527128163        51.32493666567855        12.079003573701549
24.089543823767674        50.834172548407935       12.173782295678876
23.813651778088623        50.991611790812065       12.057272806624043
23.814117029049086        50.658286915945595       12.04192507412644
25.24042836413819         21.931603954104936       9.787470991725794
25.183143581549636        22.218691385885116       9.933866137060496
25.125858798961087        22.50577881766529        10.069395284917524
24.96108752442306         21.960671706500424       9.743079660910027
24.903802741834507        22.2477591382806         9.88441938673344
24.681746684707928        21.98973945889591        9.686280707618264
24.54706186787311         22.25731025489084        9.794041428480924
24.76911792499969         22.515329934275528       9.987731826840871
24.4123770510383          22.524881050885764       9.893888608455985
24.670153882715773        22.997176878031052       10.20591754783535
24.541265466877036        22.761028964458408       10.051227071690041
24.89800634083843         22.75147784784817        10.140291708533717
25.999999999999996        23                       10.48175817109548
25.720640573890876        23.18254818126758        10.526178565388705
25.44128114778176         23.36509636253516        10.565090390866402
25.161921721672638        23.547644543802736       10.598493647528628
25.708619599653694        22.83525960588843        10.353411491216821
25.429260173544574        23.01780778715601        10.391383940192977
25.149900747435453        23.200355968423587       10.423847820353583
25.41723919930739         22.670519211776863       10.215957195824206
25.13787977319827         22.85306739304444        10.247481699483213
24.682174856952955        23.3444654534102         10.382983292885742
24.910027315075617        23.09876642322732        10.317867788341843
24.922048289312798        23.44605499860647        10.493723574454423
24.619815291880784        23.872811043708325       10.631848059043936
24.890868506776712        23.71022779375553        10.618304466339069
24.62264299363665         24.203540975136583       10.799940464653087
24.893696208532575        24.040957725183787       10.784983565584293
25.1647494234285          23.878374475230995       10.763759440409833
24.896523910288437        24.371687656612046       10.952782278845358
25.167577125184366        24.209104406659254       10.930144847306998
25.17040482694023         24.539834338087516       11.09764986821998
24.65099507441687         23.60863824855926        10.50716651534212
25.531808764484495        21.763011014883173       9.75273775182324
25.76590438224225         21.548172174108252       9.653990355716516
26.000000000000004        21.333333333333332       9.490707290226808
25.765904382242248        21.881505507441588       9.86642089210899
26.000000000000004        21.666666666666664       9.757769145942897
26.000000000000004        22                       9.97125926977095
26                        22.666666666666668       10.317601984548999
25.708619599653698        22.501926272555096       10.185710306578805
25.417239199307392        22.337185878443528       10.044711013094513
26                        22.333333333333336       10.147435684107489
25.708619599653698        22.168592939221764       10.011999008045592
25.474523981895945        22.05009844666335        9.904157381197729
23.536947228430265        37.4837104458226         15.207788139369342
23.25816661760029         37.64964909593613        15.053257880629545
22.979386006770312        37.815587746049644       14.871847172785987
23.258583534819312        37.31618514971866        15.131583755734315
22.979802923989336        37.48212379983218        14.956482236749997
22.98021984120836         37.148659853614724       15.030810891310098
23.259364636599503        36.982640780408786       15.199316409563869
23.538509431990647        36.81662170720284        15.340759970697832
23.537728330210456        37.15016607651272        15.280425763097501
24.36620389493035         37.00886818674157        15.530396600288734
24.08978500609699         37.16714893976858        15.445014959686134
23.813366117263627        37.325429692795595       15.337478806046228
24.09056610787718         36.833604570458704       15.502457916521639
23.814147219043818        36.99188532348571        15.402519096328032
23.81492832082401         36.65834095417583        15.455255970482284
23.53498462244981         38.48610070398933        14.934295237087275
23.25695202238023         38.651931847853405       14.759568503658427
22.978919422310646        38.81776299171747        14.560634224673034
23.25685821361332         38.31790926804728        14.866196570684526
22.978825613543737        38.48374041191135        14.672111128031075
22.978731804776825        38.149717832105225       14.775950163601767
23.257512415606804        37.9837791819917         14.964343626987885
23.53629302643678         37.817840531878176       15.125856641270406
23.535638824443293        38.151970617933756       15.034692340509551
23.258634804045702        38.9865211958206         14.646590545830614
23.53666740411528         38.820690051956525       14.826081604268001
23.538350185780757        39.15527939992372        14.711937815441186
23.8132549732162          37.65939801086997        15.261633541399625
24.08967386204956         37.501117257842964       15.376858218550385
24.36609275088292         37.34283650481595        15.469928382663944
24.089562718002135        37.83508557591734        15.297813075421876
24.365981606835494        37.676804822890325       15.398571763046402
24.36587046278807         38.01077314096471        15.316326741436269
24.08890851600865         38.16921566197291        15.20981803624806
23.811946569229228        38.327658182981125       15.082474201465065
23.812600771222716        37.993528096925544       15.176670272763193
24.89761017463872         24.69577300560791        11.118317625877536
24.624815522337208        24.8517116731283         11.132545487195987
24.3520208700357          25.007650340648695       11.140333452175334
24.62372925798693         24.52762632413244        10.965419678373118
24.350934605685417        24.683564991652833       10.971617181561744
24.349848341335136        24.35947964265697        10.804547506050993
24.075050198054075        24.495860978067498       10.791137544481327
24.076136462404353        24.819946327063356       10.9594452517649
23.80025205477301         24.632242313478017       10.769564128588513
24.0724304892393          25.159426637061525       11.136265666172022
23.792840108442896        25.311202933474352       11.122971826000452
23.796546081607953        24.971722623476186       10.945258587487464
25.175745012926924        24.865056346954212       11.264224032016626
25.181085198913614        25.190278355820908       11.432376820009388
25.186425384900303        25.515500364687608       11.602108232198267
24.90295036062541         25.020995014474607       11.28692185362008
24.9082905466121          25.346217023341303       11.457104705558603
24.630155708323898        25.176933681994996       11.30317977888432
24.912305149570155        25.680371755111715       11.633722709749952
24.638184914240004        25.845243145535818       11.658492299237038
24.364064678909855        26.010114535959925       11.676417000659642
24.634170311281952        25.511088413765407       11.479798289953456
24.3600500759518          25.67595980418951        11.49564698628366
24.35603547299375         25.341805072419103       11.316952470122262
24.076445092197346        25.493581368831933       11.314532682618415
24.080459695155398        25.82773610060234        11.494875197279333
23.796854711400943        25.64535766524476        11.302886840946393
23.812525537613205        26.31748447526921        11.673395160621595
23.804690124507076        25.981421070256985       11.487077032019629
24.088295108261526        26.163799505614566       11.67977663888248
23.815989921274976        26.650370258298615       11.8587530885823
24.0917594919233          26.496685288643967       11.863397583193686
24.367529062571624        26.343000318989326       11.85830096132132
24.09522387558507         26.82957107167337        12.048744977882974
24.370993446233395        26.675886102018726       12.041911372361165
24.37445782989517         27.00877188504813        12.22724823377912
24.094341460255198        27.169998304455994       12.239052484860325
23.814225090615224        27.331224723863855       12.240138941443263
23.8151075059451          26.99079749108123        12.048417946928604
24.63612665110899         26.17917404948575        11.837597044047314
24.91024688643914         26.01430265906164        11.810669313324308
25.184367121769288        25.849431268637534       11.77689669453673
24.908188623308128        26.34823356301157        11.989279770142726
25.182308858638272        26.183362172587465       11.95334901011923
25.180250595507264        26.517293076537392       12.131465178945904
24.9116530069699          26.681119346040973       12.170306249380026
24.64305541843253         26.844945615544553       12.202233934324482
24.639591034770763        26.51205983251515        12.019052263996901
23.811400351779774        27.665259904537535       12.428727926349543
24.091516721419744        27.504033485129675       12.426048873195562
24.371633091059717        27.342807065721807       12.412652025543279
24.088691982584294        27.838068665803355       12.614233528936644
24.368808352224267        27.676842246395488       12.599244084713316
24.36598361338882         28.010877427069172       12.787024411289288
24.090503884938045        28.17133370360462        12.80371785907015
23.81502415648727         28.331789980140066       12.808649261742012
23.813212254133518        27.9985249423388         12.618317676877226
23.814765769078583        29.331444619320422       13.376819496936355
24.0914107880209          29.170763238248902       13.369287492081867
24.368055806963227        29.010081857177386       13.348625666779208
24.091234218389367        29.503616418609145       13.55468342909693
24.367879237331685        29.342935037537625       13.533823481607511
24.36770266770015         29.675788217897868       13.716153572062492
23.815714887678737        28.66485812350947        12.999125391879051
24.09119461612951         28.504401846974023       12.99283427128646
24.366674344580286        28.343945570438574       12.974781105585144
24.09188534732098         28.83746999034343        13.181394407703849
24.367365075771755        28.67701371380798        13.161981524081803
23.81524032837866         28.998151371414945       13.1885196285381
25.184217637565332        29.51902021207086        13.759800201250572
24.911987124399765        29.68222727413328        13.815191023719219
24.63975661123419         29.845434336195694       13.86046293601717
24.9121636940313          29.349374093773037       13.636653490600986
24.639933180865725        29.512581155835452       13.681462986417143
24.64010975049726         29.17972797547521        13.4995953124439
23.539075204778342        35.486766347968526       15.446035458434451
23.260220596031054        35.65207621174993        15.336819571798435
22.981365987283763        35.81738607553133        15.199210800580559
23.260559200976267        35.318467501485955       15.33561352934739
22.98170459222898         35.48377736526736        15.205973514979856
22.98204319717419         35.150168655003384       15.197395341415794
23.26029237236189         35.984179875058075       15.323729722965837
23.539146981109177        35.81887001127667        15.441265751043435
23.539218757440008        36.15097367458481        15.422184185622193
23.539026919888958        34.485754428601226       15.37202523465175
23.26052701105001         34.65112622190776        15.287892602863963
22.982027102211063        34.81649801521428        15.17434448952662
23.26073204778848         34.31810795299955        15.241237880476456
22.982232138949534        34.48347974630607        15.136392011427679
22.982437175688005        34.15046147739786        15.082683645935433
23.260543106013138        34.98479686169685        15.319242298536498
23.539043014852084        34.81942506839032        15.41167377410731
23.539059109815213        35.15309570817942        15.436343848701565
23.26112630408063         33.9857061527796         15.18002517539969
23.539815432473258        33.82095082816133        15.25027510690547
23.539421176181108        34.15335262838128        15.318292596634603
23.8145596327281          36.32547497296521        15.494394935552798
24.089828731685348        36.167872608037456       15.577987858791058
24.3650978306426          36.01027024310971        15.639569531885341
24.090197419781262        36.50073858924808        15.546406798439817
24.365466518738515        36.343136224320325       15.615546376253644
24.365835206834433        36.67600220553095        15.579155399054738
24.089756955354517        35.83576894472932        15.595699957742067
23.814487856397264        35.993371309657064       15.519947696754093
23.81441608006643         35.66126764634892        15.531188599925052
22.702374456461023        47.980642241911475       11.538199055443178
22.423591438902154        48.15376149460764        11.33601267853824
22.144808421343285        48.326880747303804       11.113357462808867
22.423591438902154        47.820428161274315       11.372867950723702
22.144808421343285        47.993547413970475       11.145416644105063
22.144808421343285        47.66021408063715        11.188531626324886
22.423596224809216        48.4874005500015         11.302912920233506
22.702379242368085        48.31428129730533        11.50329277030812
22.702384028275148        48.64792035269919        11.474492481404972
22.699751348040515        46.97843699940969        11.679726479136948
22.42184269995515         47.15229133293979        11.468049628342236
22.143934051869785        47.326145666469884       11.236537496045461
22.42184269995515         46.81895799960647        11.523911384926436
22.14393405186978         46.99281233313657        11.287377339687554
22.143934051869785        46.65947899980324        11.348306055382174
22.42271706942865         47.48635974710705        11.417796125417508
22.700625717514015        47.31250541357695        11.627225343008508
22.70150008698752         47.64657382774421        11.580049535110659
23.537081453034           47.48687662737475        12.076883089568208
23.258845787509674        47.65146516555366        11.908066018180943
22.98061012198535         47.816053703732564       11.7285046734726
23.25797141803617         47.3173967513864         11.955933047152769
22.979735752511843        47.4819852895653         11.7733634277922
22.978861383038343        47.14791687539804        11.823547510342276
22.978733461393396        46.814340149109015       11.881187420430148
23.25771557474627         46.650243298808334       12.070337548306238
23.53669768809915         46.48614644850766        12.247176862765215
23.25784349639122         46.983820025097366       12.009827692144759
23.5368256097441          46.81972317479669        12.183797060530242
23.536953531389045        47.15329990108572        12.127032469464645
22.70129688982156         45.9805366490578         11.880600553965493
22.422873061142514        46.153691099371876       11.65462795102529
22.144449232463465        46.32684554968595        11.412064596538256
22.422873061142514        45.82035776603852        11.729550484280296
22.144449232463465        45.99351221635259        11.481208166081048
22.144449232463465        45.66017888301924        11.558524105012308
22.42235788054883         46.48632454948917        11.586379261298696
22.700781709227876        46.31317009917509        11.807861715668048
22.700266528634195        46.64580354929239        11.740903690725162
22.42246282645596         45.48655190934936        11.811472546351734
22.700476420448453        45.312924935679476       12.04440346346001
22.700886655135005        45.646730792368636       11.959955891190035
23.258230755339955        46.31760984869104        12.136758868361666
22.979248641987077        46.481706698991715       11.944986686252026
22.979763822580757        46.149073248874416       12.014566765428572
23.537108443086314        44.48592879718029        12.748931098123014
23.25809435731151         44.65032555778364        12.557346718761032
22.979080271536702        44.814722318386984       12.352350776311908
23.258688018566016        44.316908938740234       12.65843082468756
22.979673932791208        44.48130569934358        12.450714800257359
22.980267594045714        44.147889080300175       12.554248558245693
22.700584776389842        42.97817827844077        12.783826136333007
22.4223983188547          43.15211885229386        12.529041881080332
22.144211861319558        43.32605942614694        12.25266090116941
22.4223983188547          42.81878551896051        12.650669833731808
22.144211861319558        42.992726092813584       12.368841116499835
22.144211861319558        42.659392759480234       12.49561459136269
22.422819116566558        43.4856825001003         12.411786158957348
22.7010055741017          43.311741926247215       12.662666096289467
22.701426371813557        43.645305574053666       12.54685215044427
22.70155993418784         41.97817147717989        13.162352585086113
22.423048424053366        42.152114318119914       12.903129324222675
22.14453691391889         42.32605715905994        12.62189859893589
22.423048424053366        41.8187809847866         13.035102046948843
22.14453691391889         41.99272382572662        12.749156952383183
22.14453691391889         41.6593904923933         12.8824544785817
22.422723371454033        42.48544991854021        12.775188978220685
22.70123488158851         42.31150707760018        13.032755900655445
22.700909828989175        42.644842678020474       12.906580417737779
22.422485996694782        41.48578283109703        13.16887673453776
22.700435079470672        41.31217516980076        13.428494557181008
22.700997506829257        41.645173323490326       13.295303261339244
23.537173444054414        43.48583374928394        13.07092433492742
23.25873135254475         43.65017890680933        12.874291326844096
22.980289261035082        43.81452406433472        12.662777981467354
23.258310554832892        43.31661525900289        12.9889628763432
22.979868463323225        43.480960416528276       12.775347682040275
22.979447665611367        43.147396768721826       12.893263476811654
23.25870968555538         43.98354392277478        12.763849996529931
23.53715177706505         43.81919876524939        12.95857109752086
23.53713011007568         44.15256378121484        12.851240018586093
23.811761672367837        38.6609716750453         14.979572226924496
24.088723619147256        38.50252915403709        15.112951688928035
24.365685565926675        38.34408663302888        15.22549602133684
24.088538722285865        38.83584264610127        15.008804050386587
24.365500669065284        38.67740012509306        15.127384010015934
24.365315772203893        39.010713617157236       15.021990707473437
24.09022150395134         39.170431994068466       14.897650284309261
23.815127235698785        39.330150370979695       14.754274672020411
23.813444454033313        38.9955610230125         14.869888527476224
23.532401627292757        40.48972219636351        14.206712056528966
23.2548919688992          40.652873802946075       14.011540771220211
22.977382310505647        40.816025409528635       13.796612243247747
23.255012833222406        40.32121799073375        14.143685560483956
22.977503174828847        40.48436959731631        13.929155136992694
22.97762403915205         40.152713785103984       14.061423024368402
23.25755661327356         39.98793350790955        14.275003190051581
23.53748918739507         39.823153230715114       14.465639518634937
23.534945407343912        40.15643771353931        14.337255580609202
23.816172652888348        39.662531230824214       14.635071126709501
24.0912669211409          39.502812853912985       14.783161949368667
24.36636118939345         39.343094477001756       14.912217582903377
24.09231233833046         39.835193713757505       14.664454612162924
24.367406606583014        39.675475336846276       14.798225456067838
24.368452023772576        40.0078561966908         14.680014326967209
24.089768558279303        40.16847819658171        14.540146992722153
23.81108509278603         40.32910019647261        14.382379569242776
23.81362887283719         39.99581571364841        14.509805141003227
23.536601754895436        42.486393025484325       13.430195802962752
23.257929428726907        42.65032144313648        13.230641861969897
22.979257102558375        42.81424986078862        13.015185306426762
23.25825448132624         42.316985842716186       13.356513218410296
22.979582155157708        42.48091426036833        13.13949812534929
22.97990720775704         42.14757865994804        13.267232145784824
23.2581199917799          42.98346835106968        13.107811763524866
23.53679231794843         42.81953993341753        13.306457435687463
23.53698288100142         43.152686841350736       13.186700279675648
23.53844445034515         41.49290429234322        13.813643846981718
23.25948294495938         41.65466002062211        13.614712173306902
22.98052143957361         41.816415748901          13.39761508600848
23.258920517600796        41.321661866932544       13.747415001475517
22.979959012215026        41.483417595211435       13.530441838219268
22.979396584856442        41.15041944152187        13.663509210019022
23.256906243249997        40.98726783493931        13.879513657083468
23.534415901643552        40.82411622835674        14.075760861484143
23.53643017599435         41.158510260349985       13.944738124968282
23.25886871314281         41.98582293166915        13.48483872612961
23.537830218528576        41.82406720339026        13.684279892850785
23.537215986712006        42.15523011443729        13.556463878178
23.81037710021413         40.66361586495528        14.252707769258382
24.0890605657074          40.50299386506438        14.41360655724289
24.367744031200672        40.342371865173476       14.556605255993016
24.0883525731355          40.83750953354705        14.285850069884777
24.36703603862877         40.67688753365614        14.431980133140089
24.36632804605687         41.01140320213882        14.306138958408257
24.090366847486298        41.17190356554029        14.157846790460255
23.814405648915724        41.33240392894176        13.993681753317999
23.812391374564925        40.99800989694852        14.123230532023657
24.365269112017383        43.00882661845086        13.57414763295501
24.089237222696397        43.167828995395226       13.419161926132388
23.813205333375407        43.32683137233958        13.251420826789985
24.089046659643405        42.83468208746202        13.536428980892552
23.81301477032241         42.99368446440638        13.36794232654413
23.812824207269422        42.66053755647317        13.488445037561966
23.813334024692537        43.660175211885246       13.137930821049146
24.089365914013523        43.50117283494088        13.305388276121528
24.365397803334513        43.34217045799652        13.46009033867424
24.089494605330653        43.83451667448654        13.19575080182247
24.365526494651643        43.67551429754218        13.350169220105219
24.365655185968773        44.008858137087834       13.244384277247894
24.089472938341288        44.16788169045199        13.09066901906606
23.8132906907138          44.32690524381614        12.925517959357915
23.81331235770317         43.99354022785069        13.02921331096769
23.534773659808295        45.48774859230879        12.470659087711452
23.25694806981272         45.652011277891795       12.286406173924057
22.97912247981714         45.81627396347479        12.08971999600896
23.256537835126164        45.318205421202634       12.370975762197862
22.978712245130584        45.48246810678564        12.171682458758076
22.978302010444033        45.14866225009648        12.258737156552518
23.257589412576337        45.98481056329142        12.20889211768432
23.53541500257191         45.820547877708414       12.390784205812475
23.53605634533553         46.15334716310804        12.31629013083058
23.257316096218837        44.98426548949314        12.461398975591724
23.53633018199364         44.81986872888979        12.650649231543234
23.535551920900964        45.15380866059929        12.557891894739342
23.813480751808292        44.66051656026364        12.826426488601522
24.089662999435777        44.50149300689949        12.990446258119317
24.365845247063262        44.34246945353533        13.143030226110357
24.089853060530267        44.83510432334698        12.89512541238613
24.366035308157752        44.67608076998283        13.046578090186822
24.366225369252245        45.00969208643033        12.955027869476842
24.089074799437597        45.169044255056484       12.8040700403137
23.811924229622946        45.328396423682634       12.642613779724979
23.812702490715616        44.99445649197314        12.731757869275416
25.179106392409672        44.516959749243114       13.346545761652928
24.908146051357196        44.681203861638856       13.225350946993359
24.63718571030472         44.84544797403459        13.094844982934664
24.907955990262707        44.34759254519136        13.318993623828003
24.63699564921023         44.5118366575871         13.187441431707143
24.63680558811574         44.178225341139594       13.284939795692955
23.538500923572638        32.4875873761579         14.84065091150435
23.259488577482095        32.65218101237421        14.79470312914746
22.98047623139155         32.81677464859051        14.7225963520389
23.259787942577823        32.31867900725113        14.667425885220005
22.980775596487277        32.48327264346743        14.601846193497972
22.981074961583005        32.14977063834435        14.46921576154697
23.260134925072425        31.985044768390765       14.528889097150481
23.539194888561845        31.820318898437172       14.56478533863668
23.53884790606724         32.153953137297535       14.707389288275245
23.260058165879684        32.98583489630204        14.91048828144389
23.539070511970227        32.82124126008573        14.961547433162174
23.53964010036782         33.15489514401356        15.070654717815396
24.365056861926078        34.0120962555557         15.49011608641028
24.089713547913707        34.16998231323754        15.471816834323384
23.814370233901332        34.32786837091938        15.432453217070465
24.090107804205857        33.8375805130176         15.404987334817644
23.814764490193483        33.995466570699435       15.372172148309053
23.815158746485633        33.663064770479494       15.297606227835484
23.816225183042757        33.32893956883733        15.208429710531004
24.092240677320106        33.16933010973327        15.229025624606479
24.36825617159745         33.0097206506292         15.229760507690548
24.09117424076298         33.50345531137543        15.323350043743579
24.367189735040327        33.343845852271365       15.329232828660274
24.366123298483203        33.67797105391353        15.41601802156696
24.091671088922517        32.835676225805436       15.121564689785725
23.81565559464517         32.9952856849095         15.10604021929618
23.815086006247576        32.66163180098167        14.991861491056918
23.81438400024905         32.3286158488157         14.865659437724567
24.090267076925453        32.1696443214735         14.87281915116565
24.36615015360186         32.010672794131295       14.862130051827661
24.090969082923984        32.502660273639464       15.002557700261656
24.36685215960039         32.34368874629726        14.995405096687374
24.36755416559892         32.676704698463226       15.117948581974932
24.090614059420062        31.836010082613136       14.733122686977236
23.81473098274365         31.994981609955335       14.729180394015751
23.815077965238252        31.661347371094976       14.583359023897529
23.814660859710195        31.32822572962404        14.42795369072611
24.089779848363932        31.169766799671265       14.426598917753074
24.364898837017673        31.011307869718486       14.408774743669438
24.090196953891997        31.5028884411422         14.583767717249401
24.365315942545735        31.34442951118942        14.567707009490501
24.3657330480738          31.677551152660357       14.718825445543242
23.810636562988904        30.663586392498175       14.097738855120461
24.088643453686934        30.50322497395487        14.092106221450697
24.366650344384965        30.34286355541157        14.071908868414493
24.08776770000329         30.83744713110833        14.262718004416586
24.36577459070132         30.677085712565027       14.242961803589441
23.81264871134955         30.995906061061106       14.266227562943666
23.815223486278448        35.32742146858982        15.528835543974374
24.091371767778554        35.1680765892111         15.589792990710368
24.36752004927866         35.00873170983239        15.628907798642379
24.090564361566535        35.50192276697021        15.599954127810692
24.36671264306664         35.34257788759149        15.64687701689246
24.36590523685462         35.6764240653506         15.65043092797343
23.815191296352193        34.660080189011616       15.479854512129933
24.090534610364564        34.50219413132977        15.525627494358645
24.36587792437694         34.34430807364792        15.550336111421222
24.091355672815425        34.834405949422          15.56548203346018
24.3666989868278          34.676519891740156       15.596600015498552
23.815207391315322        34.993750828800714       15.511834260482864
25.179106392084332        34.51695974946183        15.63203186114581
24.90857761114911         34.68088373625202        15.648029976218297
24.638048830213883        34.8448077230422         15.646988622050523
24.90775654869825         34.348671918159795       15.602112732267779
24.637227767763022        34.512595904949976       15.607876108503266
24.63640670531216         34.18038408685774        15.55480747402262
25.181894575454272        31.516760725651224       14.737230951563545
24.90997976817014         31.68139808181125        14.791355283860174
24.638064960886           31.84603543797127        14.832988317281508
24.909562662642074        31.348276440340314       14.64423178548073
24.63764785535794         31.512913796500335       14.68777426494969
24.637230749829875        31.1797921550294         14.53474638284938
24.638926093872698        33.845605412288265       15.48799662256253
24.91279532581931         33.679114569020825       15.469736517240893
25.186664557765923        33.51262372575339        15.435335770445425
24.910275937258778        34.01389324359031        15.542325846225243
25.18414516920539         33.84740240032287        15.513703576954313
25.181625780644858        34.182181074892355       15.579268940521107
24.913861762376435        33.34498936737866        15.384419562413298
24.63999253042982         33.5114802106461         15.408289112726962
24.641058966986943        33.17735500900393        15.315894474828248
24.6376790684809          32.180023023011124       14.96975506982516
24.90959387576504         32.015385666851095       14.930061159045291
25.181508683049174        31.850748310691074       14.87787594939029
24.909207983359934        32.349373251890945       15.060055022959853
25.18112279064407         32.184735895730924       15.009808935946374
25.180736898238973        32.518723480770774       15.13302991123179
24.63908308047796         32.84605492734306        15.212063805769438
24.909909989358468        32.68238920405692        15.179820273616517
24.911885875867448        33.01368928571779        15.287742054970504
25.182712784747956        32.850023562431645       15.245042804880843
25.184688671256936        33.181323644092515       15.34581142461876
24.63838107447943         32.51303897517709        15.09627521758338
24.639679875992506        30.177395985795243       14.035968602464072
24.911910389158077        30.014188923732824       13.989951286968715
25.184140902323648        29.850981861670405       13.933815061302635
24.911833653916393        30.346150573332373       14.160883467755845
25.184064167081964        30.182943511269954       14.104001838892305
25.18398743184028         30.514905160869503       14.27036053401953
24.63792836862521         30.84584030010216        14.37378825741795
24.910957900232745        30.68037273048583        14.327650187534664
24.91026028143741         31.01432458541307        14.489223708014904
25.183289813044944        30.84885701579674        14.432549449548684
25.182592194249608        31.18280887072398        14.588172922063322
24.638804122308855        30.511618142948702       14.207498427488487
24.644226232561802        27.17793639100775        12.386700155300915
24.912823821099167        27.01411012150417        12.352481895095917
25.181421409636528        26.85028385200059        12.311350249401338
24.913994635228434        27.34710089696737        12.535671678954532
25.182592223765795        27.18327462746379        12.492249457999332
25.183763037895062        27.51626540292699        12.674162804740005
24.911169896392984        27.68113607764105        12.71963219848979
24.6385767548909          27.84600675235511        12.75725273400621
24.641401493726352        27.51197157168143        12.571382310950607
24.63885936826752         28.18013071932473        12.943941432233222
24.911452509769603        28.01526004461067        12.904214882172457
25.18404565127168         27.850389369896604       12.856639473878294
24.911735123146222        28.349384011580288       13.088728195232274
25.1843282646483          28.184513336866225       13.039046772393796
25.18461087802492         28.518637303835845       13.221384700286421
24.64024083065046         28.84626700606354        13.315068939935216
24.91242585433769         28.682452154949694       13.27265528443764
24.912294774184495        29.01591312436136        13.4555896391999
25.184479797871724        28.852098273247513       13.402727037302258
25.184348717718528        29.18555924265919        13.582198870956919
24.63955009945899         28.513198862694132       13.129783323983832
26                        30                       14.037488645617685
25.72799581061343         30.17163505362317        14.122570845446752
25.455991621226854        30.343270107246333       14.200194808247328
25.728072545855113        29.83967340402362        13.957610785740805
25.45606835646854         30.01130845764679        14.034535430830717
25.456145091710223        29.679346808047242       13.865047970951768
25.456145091710226        29.346013474713907       13.6912819075751
25.728072545855113        29.173006737356953       13.616144377902387
26                        29                       13.534387612232381
25.728072545855113        29.506340070690285       13.788237554221048
26                        29.333333333333332       13.704807901493087
26                        29.666666666666664       13.872508245954947
25.72820362600831         28.839545767945282       13.44173776584589
25.45627617186342         29.01255250530223        13.515277936400011
25.456407252016614        28.679091535890564       13.337403461863886
26                        24                       10.969437516551245
25.720640573890883        23.849214847934245       10.853271395075739
25.44128114778176         23.69842969586849        10.72962343873481
26                        23.666666666666664       10.806681942417656
25.720640573890876        23.515881514600913       10.68962708407467
25.999999999999996        23.333333333333332       10.64412216059903
25.723468275646745        24.179944779362504       11.017069117590065
25.446936551293486        24.35988955872501        11.059806568146355
25.44410884953762         24.02915962729675        10.894155196432715
25.446936551293486        24.693222892058344       11.227523517416039
25.72346827564674         24.51327811269584        11.182596802827506
25.999999999999996        24.333333333333332       11.132775937756472
25.723468275646738        24.846611446029172       11.34945653319183
25.999999999999993        24.666666666666664       11.297446404088477
25.999999999999996        24.999999999999996       11.463448915547305
25.728808461633434        25.171833454895868       11.514459513006315
25.45761692326687         25.343666909791736       11.560679285223314
25.452276737280176        25.01844490092504        11.393312089221592
25.456407252016614        28.34575820255723        13.158006263602076
25.728203626008302        28.172879101278614       13.08861714653859
25.999999999999996        28                       13.013217349095912
25.728203626008302        28.506212434611946       13.265856721552224
25.999999999999993        28.33333333333333        13.188299300861257
25.999999999999996        28.666666666666664       13.362022721906804
25.727921012631686        27.838755134308997       12.910599680154228
25.45612463863999         28.01163423558761        12.977828566463623
25.455842025263372        27.677510268617993       12.79758149870224
25.45761692326687         25.67700024312507        11.733332261794786
25.72880846163343         25.5051667882292         11.684546305747341
25.999999999999993        25.33333333333333        11.63096952445774
25.72880846163343         25.838500121562532       11.856174563843375
25.999999999999993        25.66666666666666        11.800031598723379
25.999999999999996        25.999999999999996       11.970635138344056
25.72675019850242         26.172431025512463       12.029260183612944
25.453500397004838        26.344862051024926       12.082870197146885
25.45555866013585         26.010931147075          11.907269302848803
25.453500397004845        26.678195384358265       12.259996307791333
25.72675019850242         26.505764358845795       12.203660403109252
25.999999999999996        26.33333333333333        12.142309466692366
25.726750198502423        26.83909769217913        12.379198522202561
26                        26.666666666666664       12.31512169463751
26.000000000000004        27                       12.489071822179652
25.45584202526338         27.34417693528466        12.617726162579434
25.72792101263169         27.172088467642332       12.556029168392612
25.72792101263169         27.505421800975665       12.733249173503419
26                        27.333333333333332       12.663656496278373
25.999999999999996        27.666666666666664       12.838371671917184
25.454671211134112        27.011186159821463       12.438354166114033
24.63980447469631         65.84502845562957        15.54282892467926
24.912236947252573        65.6813042120628         15.589304019139934
25.18466941980884         65.51757996849604        15.618708369572085
24.911678886834004        66.01461736297715        15.528623098233895
25.184111359390272        65.85089311941037        15.56479168547898
25.183553298971702        66.18420627032472        15.498165150815467
24.91235090703934         65.34877488712995        15.635977032650356
24.639918434483064        65.51249913069671        15.596587660786922
24.64003239426983         65.17996980576386        15.636120807431666
23.81680094308105         62.66330020575509        15.330177130839628
24.091691739100888        62.50289701900306        15.371626725283571
24.36658253512073         62.34249383225102        15.39557343978068
24.091831569514305        62.83546040670782        15.439645764049855
24.366722365534148        62.67505721995579        15.466387293364884
24.36686219594757         63.00762060766055        15.52664724421295
23.80848823001225         63.33077991436504        15.444232784359286
24.08767521297991         63.16920026101279        15.49497739021217
24.08635661448934         63.50435038783921        15.538776980642556
24.365543597456995        63.34277073448697        15.574681664100272
24.364224998966424        63.677920861313396       15.610177127627392
23.81264458654665         62.99704006006006        15.393302693585444
24.636994524314797        60.845951140622546       15.02714625346151
24.910415548199985        60.67928575791647        15.019213136611915
25.18383657208517         60.512620375210396       15.000595600508086
24.635417797756297        61.18073093196678        15.132257123374934
24.908838821641485        61.0140655492607         15.123767813320903
25.18225984552667         60.84740016655462        15.104594084012579
24.907262095082984        61.34884534060493        15.222788089376404
25.18068311896817         61.18217995789885        15.203058166863588
25.179106392409672        61.51695974924309        15.295987849061335
24.908218496508887        61.68128331434416        15.31401745248084
24.637330600608102        61.845606879445214       15.320090063947212
24.636374199182196        61.513168905705996       15.229989621165544
24.63733060060809         62.17894021277857        15.401961539820597
24.908218496508873        62.0146166476775         15.39703395185565
25.179106392409658        61.85029308257644        15.380149371937687
24.908218496508866        62.347949981010856       15.471631268532777
25.179106392409647        62.18362641590979        15.455891712116076
25.17910639240964         62.51695974924315        15.523214869596666
24.908358326922283        62.68051336871562        15.53759876428
24.637610261434922        62.84406698818808        15.53874288915202
24.63747043102151         62.51150360048332        15.475629165854487
24.639108358111088        64.84682488706565        15.662782359397116
24.910502834721854        64.68248504973351        15.690012158907404
25.18189731133262         64.51814521240138        15.700829092446654
24.911426870880597        65.01562996843174        15.66961856685112
25.18282134749136         64.8512901310996         15.686703460299816
25.1837453836501          65.18443504979781        15.659329886008384
24.908900341047033        64.34978713764752        15.696371726781614
24.637505864436267        64.51412697497966        15.67533631052876
24.635903370761444        64.18142906289367        15.673806574230891
24.6390354931207          63.17582776007383        15.59069995897072
24.90978355860806         63.01227414060136        15.592991067291681
25.180531624095412        62.84872052112889        15.582042405801324
24.911208790293834        63.3440349124871         15.63663729148726
25.181956855781188        63.18048129301464        15.629123863189937
25.183382087466963        63.512242064900384       15.664459241762673
24.63639829613956         63.84612801372668        15.658616475091794
24.909890191803264        63.67918503931352        15.669058344081154
24.909395266425143        64.01448608848052        15.68909587193075
25.182887162088846        63.84754311406738        15.689344198322601
25.182392236710733        64.18284416323438        15.701467481883967
24.637716894630127        63.51097788690025        15.630927695211273
24.640542487245785        68.84634738418322        14.514755858618749
24.91260801187169         68.6833789569039         14.62161448190658
25.18467353649759         68.52041052962458        14.71249263010421
24.91244771375154         69.01586895642038        14.467108990500087
25.18451323837744         68.85290052914105        14.563743840794043
25.18435294025729         69.18539052865754        14.408338997587126
24.911880208334523        68.35043078709307        14.769391053891852
24.639814683708614        68.51339921437238        14.66823238067711
24.639086880171448        68.18045104456155        14.81365019613106
25.45612842809143         69.34525368544934        14.343467038122089
25.72806421404571         69.17262684272467        14.426995549744815
25.999999999999996        69                       14.496863635351772
25.72806421404571         69.505960176058          14.270756819398754
25.999999999999993        69.33333333333333        14.346166283627007
25.999999999999993        69.66666666666666        14.190407908007332
25.728224512165863        68.8401368432082         14.577461704473508
25.456288726211575        69.01276368593287        14.49973056403827
25.456449024331725        68.68027368641638        14.649338036057618
24.637790835742948        67.17989002816275        15.19433093231283
24.91059988542156         67.01577591017363        15.270002506325937
25.183408935100175        66.85166179218453        15.327789381365925
24.911013581968604        67.34991828111912        15.16013454132884
25.18382263164722         67.18580416313002        15.225401334614757
25.184236328194267        67.5199465340755         15.111664625328325
24.638941144070337        67.8469630460452         14.951356397478932
24.911588736132302        67.68345479006035        15.04015458698113
24.911734472233412        68.0169427885767         14.909093980439
25.184382064295374        67.85343453259185        14.987249613591933
25.18452780039648         68.18692253110822        14.854192281850525
24.638365989906642        67.51342653710397        15.07795672316792
25.456449024331732        68.34694035308306        14.792669089675936
25.728224512165866        68.17347017654153        14.857931982452303
26                        68                       14.908281308433224
25.728224512165863        68.50680350987486        14.7213830699774
25.999999999999996        68.33333333333333        14.778514537101763
25.999999999999993        68.66666666666666        14.641375312741317
25.728078776064756        67.83998217802517        14.986082705981051
25.45630328823062         68.01345235456668        14.927594277313442
25.45615755212951         67.67996435605033        15.053877144946123
25.45615755212951         67.346631022717          15.17069361332629
25.728078776064756        67.1733155113585         15.214748557540744
26                        67                       15.243829457971666
25.728078776064756        67.50664884469182        15.105207744364222
26                        67.33333333333333        15.141564299998922
26                        67.66666666666666        15.029714916819369
25.727665079517713        66.83917314041302        15.31352596548916
25.45574385558247         67.01248865177152        15.276950671943712
25.455330159035423        66.67834628082605        15.371859068025813
25.455330159035427        66.3450129474927         15.455710588456455
25.727665079517713        66.17250647374635        15.47760542399687
26                        66                       15.484513272202848
25.727665079517713        66.50583980707968        15.401238806816506
26                        66.33333333333333        15.415631558272649
26                        66.66666666666666        15.335403620195665
25.728223139936283        65.83919332283202        15.542590622708573
25.455888219453993        66.01169979657837        15.527871380429241
25.456446279872562        65.67838664566402        15.587322321831726
24.91146005312974         60.34421554564314        14.909932208890176
24.638039029244553        60.51088092834921        14.917163770776222
24.36461800535936         60.67754631105528        14.913710913407922
24.639083534174304        60.17581071607587        14.802848782504537
24.365662510289116        60.342476098781944       14.798694370172633
24.36670701521887         60.00740588650862        14.67934532135106
23.808578881766632        60.330084062930965       14.623874984142681
24.08764294849275         60.168744974719786       14.658890244220427
24.086598443563           60.50381518699312        14.778905856444682
24.091100303710387        59.83474220953951        14.536645461780447
23.812036236984266        59.99608129775069        14.50141195640895
23.815493592201896        59.662078532570405       14.376115138799662
24.637506807615807        59.84392384075343        14.685084133282274
24.908306600012736        59.680441794998245       14.681637995339205
25.179106392409672        59.516959749243064       14.669006907521743
24.90988332657124         60.01232867032069        14.797094470207306
25.18068311896817         59.8488466245655         14.782155208035569
25.18225984552667         60.18073349988795        14.892684772364387
23.533079796290025        57.48934291980134        13.415346169815978
23.256555953180793        57.65557280547661        13.341197962831995
22.98003211007156         57.82180269115187        13.252188275193156
23.255454297327972        57.32229974964658        13.215203977288398
22.978930454218737        57.48852963532185        13.123945285476326
22.97782879836592         57.15525657949182        12.99871130440065
24.90817985956698         59.34795566110341        14.563954440755928
24.63738006717005         59.511437706858594       14.565394907675548
24.366580274773114        59.674919752613775       14.55765042472083
24.63725332672429         59.178951572963754       14.44433709563408
24.366453534327356        59.342433618718935       14.434586941655745
24.366326793881598        59.0099474848241         14.3101548721558
23.81536685175614         59.32959239867557        14.24762424736813
24.090846822818868        59.169769941749834       14.285091087283774
24.090973563264626        59.502256075644674       14.411552567749679
23.534788236893043        58.487664275600835       13.799350632034033
23.257342302027737        58.6545410274549         13.73186143082195
22.97989636716243         58.821417779308945       13.647032520020609
23.257694913582803        58.32112037600961        13.599856575193801
22.980248978717498        58.48799712786366        13.514492423777307
22.980601590272563        58.15457647641837        13.38284540014924
23.8114063380835          58.32908458983253        13.856321602214457
24.088024439273955        58.17050490406422        13.901684394367763
24.364642540464413        58.01192521829591        13.935439008494226
23.811967755889228        58.66175867867526        13.985944104727356
24.088585857079686        58.50317899290695        14.028509351982132
24.36520395827014         58.34459930713864        14.059466421209455
24.089147274885413        58.835853081749676       14.156212184768055
24.36576537607587         58.677273395981366       14.184371709096684
23.259041849961193        58.98845788745504        13.86615191392391
23.536487784826498        58.821581135600994       13.932255191486313
23.538187332759954        59.155497995601145       14.065056431611147
23.813667303822683        58.995675538675414       14.1168358357113
23.2571254333818          57.988346590743106       13.469533665501894
23.53364927649103         57.822116705067835       13.541360450200415
23.534218756692034        58.15489049033434        13.669361937606416
24.08745495907295         57.83773111879772        13.776459502912545
23.810836857882492        57.996310804566036       13.72871480927293
23.810267377681487        57.663537019299525       13.603095223353183
24.63725332672429         58.845618239630426       14.321184522435189
24.908179859566978        58.68128899443674        14.324205756461748
25.179106392409672        58.51695974924307        14.319218574235704
24.90817985956698         59.014622327770084       14.44430460709499
25.17910639240967         58.8502930825764         14.436263702303073
25.17910639240967         59.18362641590973        14.552859813398419
24.90761844176125         58.34861490559402        14.204515911006077
24.636691908918564        58.512944150787696       14.198448018177656
24.63613049111283         58.18027006194497        14.07658938909223
23.53892487119286         56.48856716570342        13.058753148279052
23.259351013929862        56.655115913581305       12.976182117181263
22.979777156666863        56.82166466145918        12.878553784806048
23.26107420586838         56.32040082484596        12.861156136437856
22.98150034860538         56.48694957272384        12.761837492206551
22.983223540543896        56.152234483988494       12.64960741593733
23.257402655628916        56.98870783161394        13.09394285269777
23.536976512891915        56.822159083736054       13.17411709971746
23.535028154590968        57.15575100176869        13.2929814402301
23.810291204142437        57.32894964626843        13.479353411460806
24.087502611994847        57.168556372735516       13.532699948670377
24.364714019847256        57.008163099202605       13.575385781444412
24.087478785533897        57.503143745766614       13.653302432090957
24.36469019338631         57.3427504722337         13.692848936393474
24.36466636692536         57.6773378452648         13.812866678743376
24.089450970295793        56.834964454702884       13.415766576847338
23.81223956244338         56.99535772823579        13.359704360756517
23.814187920744327        56.66176581020315        13.243555699125459
23.537502530379474        55.4898973141651         12.739020342401789
23.260125978659456        55.65462092382041        12.64707720810161
22.982749426939435        55.819344533475714       12.542106089560352
23.25826678904272         55.32126386756078        12.546595929392515
22.980890237322704        55.485987477216085       12.438598427894604
22.97903104770597         55.152630420956456       12.340303626130302
23.25731681384593         54.98782140234506        12.451115606083807
23.535602579985888        54.823012383733655       12.54947727357768
23.53655255518268         55.15645484894937        12.641491337892543
23.260600092263918        55.98751087433318        12.751762647020978
23.537976643983935        55.82278726467787        12.840889893863327
23.5384507575884          56.15567721519064        12.947467495822377
25.17910639240964         56.51695974924317        13.647651465702637
24.90764226822218         56.68069419922965        13.630483203983513
24.636178144034716        56.84442864921613        13.606394642564219
24.908952938414657        56.347648276280914       13.52480531448348
24.637488814227194        56.51138272626739        13.496934463943685
24.366024690039733        56.67511717625386        13.462143313703656
24.63879948441967         56.17833680331865        13.391467417724542
24.36733536023221         56.34207125330512        13.352893978363902
24.368646030424692        56.00902533035639        13.247637775425426
23.815498590936805        56.328719887254415       13.131437072127593
24.09207231068075         56.1688726088054         13.194398614509662
24.090761640488267        56.50191853175414        13.303086029478028
24.091598197076287        55.83598265829263        13.089584607219216
23.815024477332344        55.995829936741636       13.023387242253978
23.814550363727882        55.662939986228864       12.920045462877983
25.181914483101824        36.518972551355674       15.669750141090871
24.910010953711335        36.68227109648431        15.641642210567566
24.638107424320843        36.84556964161294        15.595191030300242
24.909642265615418        36.34940511527368        15.675115152606496
24.637738736224925        36.51270366040232        15.636306900702543
24.637370048129007        36.17983767919169        15.665054949537968
24.639840322289736        35.17804239843909        15.67227553592759
24.910369103224955        35.0141184116489         15.680195071853989
25.180897884160178        34.850194424858714       15.671075138540186
24.912160595300804        35.34735308704578        15.699114845732936
25.182689376236027        35.183429100255594       15.696873094177814
25.18448086831188         35.516663775652475       15.709425728058696
24.638225509865695        35.8457347539573         15.680950031627479
24.911353189088786        35.68119926480489        15.704235430351915
24.9104977273521          36.015302190039286       15.696070259107936
25.183625406575192        35.85076670088687        15.7089904676602
25.18276994483851         36.18486962612127        15.69576527200424
24.639032916077714        35.51188857619819        15.683820437362092
24.639101643088644        37.17791674611488        15.54244375451876
24.91100517247913         37.01461820098625        15.596416666464322
25.18290870186962         36.851319655857615       15.632046328665751
24.91199939124693         37.34696530548819        15.540414748879527
25.183902920637422        37.18366676035956        15.583566142759194
25.184897139405223        37.5160138648615         15.52430958337081
24.911888247199506        37.68093362356257        15.472953492737641
24.638879354993787        37.84585338226364        15.403625878759385
24.638990499041213        37.51188506418926        15.478479017635424
26                        60                       14.892301507669535
25.727945524028392        60.17087345840347        14.935523066231108
25.45589104805678         60.341746916806926       14.971621097177348
25.726368797469892        59.838986583081024       14.831677723185784
25.45431432149828         60.00986004148449        14.865743011582921
25.45273759493978         59.67797316616205        14.757246189803151
25.455891048056785        60.67508025014026        15.073799212742166
25.727945524028392        60.50420679173679        15.036073508981834
26                        60.33333333333333        14.991224277605887
25.727945524028392        60.83754012507012        15.132340602163605
26                        60.66666666666666        15.085863697973455
26                        60.99999999999999        15.176219768772235
25.726368797469892        61.17231991641436        15.224539359343336
25.45273759493978         61.34463983282872        15.26446205277291
25.45431432149828         61.00986004148449        15.171897833084307
24.638192505137958        57.17658046976091        13.720111749458148
24.90965662932541         57.01284601977443        13.740077167257853
25.18112075351287         56.849111569787944       13.753122285357104
24.911670990428654        57.3449978403192         13.852768673728654
25.18313511461611         57.18126339033272        13.86169064820837
25.18514947571935         57.5134152108775         13.973356554256485
24.638144852216058        57.84575521582311        13.955827441532067
24.911647163967704        57.67958521335031        13.968466623452784
24.909632802864476        58.01410005947216        14.085768563167392
25.18313511461612         57.84793005699935        14.087198486125367
25.181120753512893        58.18244490312121        14.20248582611844
24.638168678677005        57.511167842792005       13.836692301794717
25.45273759493978         59.344639832828705       14.645350844260264
25.72636879746989         59.172319916414345       14.615516903938698
25.999999999999993        58.999999999999986       14.57950508655688
25.72636879746989         59.50565324974768        14.724473078814444
25.999999999999993        59.33333333333332        14.685522090765373
25.999999999999996        59.66666666666666        14.789787564469627
25.72636879746989         58.83898658308102        14.505390935436317
25.45273759493978         59.01130649949537        14.532214312947579
25.452737594939776        58.67797316616204        14.418628764662483
25.452737594939784        58.34463983282872        14.304823826723862
25.726368797469895        58.17231991641435        14.284941577506665
26.000000000000004        58                       14.259571826583942
25.72636879746989         58.50565324974768        14.395012269951886
26                        58.33333333333333        14.365908273535876
25.999999999999996        58.66666666666666        14.472552693526858
25.728383158573124        57.837805070292504       14.175564291710792
25.454751956043005        58.010124986706856       14.19176880976738
25.456766317146233        57.675610140585          14.080159200934972
23.813899037353977        55.32997949776121        12.820937877800171
24.090295544328473        55.17006168135731        12.893638251452007
24.366692051302973        55.01014386495343        12.957121463357963
24.09094687070238         55.503022169824966       12.989256057585653
24.367343377676878        55.343104353421076       13.049249490547325
24.367994704050783        55.67606484188873        13.14608826123661
24.089345569131684        54.8366192161416         12.802845539460185
23.81294906215718         54.99653703254548        12.726777019549639
23.81199908696039         54.663094567329765       12.638131101493375
24.640656405571754        55.84502697261725        13.289781576080006
24.91266678071881         55.6810286148781         13.325380481932317
25.18467715586587         55.51703025713896        13.354434492982852
24.910809859566733        56.01433844557951        13.42298496170602
25.18282023471379         55.850340087840365       13.447957610885613
25.180963313561712        56.18364991854176        13.545696601792187
24.912015454344907        55.34806812641045        13.23143482732013
24.640005079197845        55.51206648414959        13.192033991679452
24.63935375282394         55.17910599568194        13.09899715077837
24.638570845081254        54.84524248262943        13.01057093456621
24.910449638859525        54.68034110030543        13.05779776178985
25.182328432637803        54.51543971798142        13.098801945028606
24.911232546602214        55.01420461335793        13.142148460988535
25.183111340380492        54.84930323103393        13.179077127213647
25.18389424812318         55.18316674408645        13.264287976531822
24.909256357550493        54.34702459624169        12.978473450947426
24.637377563772215        54.511925978565685       12.927479183447081
24.365498769993938        54.67682736088968        12.870262271961678
24.63618428246318         54.17860947450195        12.849696861595167
24.364305488684902        54.343510856825944       12.788712509833118
24.363112207375867        54.01019435276221        12.712472176971936
23.810805805651356        54.32977806326603        12.554740631015614
24.08695900651361         54.16998620801412        12.637905306853636
24.088152287822645        54.503302712077854       12.717720708523274
24.085350791330033        53.83617882562274        12.563636825278905
23.809197590467775        53.995970680874635       12.477005825887042
23.807589375284195        53.66216329848325        12.405124050401046
23.53994061192812         48.4888136620715         11.962567018820826
23.26075667934615         48.65306224407869        11.802876402582655
22.98157274676418         48.81731082608587        11.632620125886923
23.26075189343909         48.31942318868483        11.831817813952119
22.981567960857117        48.48367177069201        11.658437977907495
22.981563174950054        48.15003271529815        11.690361826159421
23.25979884047438         47.98544417711924        11.866759388340284
23.538034505998702        47.82085563894033        12.032412677199954
23.538987558963413        48.15483465050592        11.99430732028431
24.366260021749415        48.01058570297513        12.380927390930891
24.09082021847565         48.16999502267392        12.249719949469537
23.815380415201886        48.32940434237271        12.110266492099438
24.089867165510945        47.83601601110834        12.287084381605275
23.814427362237176        47.99542533080712        12.144818858899052
23.813474309272472        47.66144631924154        12.185736281151048
23.538607478002913        49.48958904275168        11.903227121811968
23.25942159612653         49.65370787526544        11.752903156573142
22.980235714250146        49.81782670777919        11.592334145176377
23.259867923396012        49.32024583119881        11.763168009719966
22.98068204151963         49.48436466371256        11.599387667218823
22.98112836878911         49.15090261964593        11.612691698693851
23.26031230137108         48.98665403763875        11.779778393093665
23.53949623395305         48.82240545563156        11.936299427035806
23.53905185597798         49.15599724919162        11.916519461366185
23.259449181569057        49.98464528884263        11.749593340319226
23.53863506344544         49.82052645632887        11.896950558893195
23.538662648887968        50.15146386990606        11.896646201569077
23.808991340424754        53.32788463043786        12.340282994762575
24.088154721611147        53.16762148953193        12.435117701246533
24.367318102797544        53.007358348626006       12.52143797179077
24.086752756470588        53.50190015757733        12.49641134707016
24.365916137656985        53.341637016671406       12.579184207799337
24.364514172516426        53.675915684716806       12.642862276193245
24.091873513588002        52.833132943533414       12.380641073417136
23.812710132401605        52.99339608443933        12.282561655624129
23.816428924378457        52.658907538440815       12.231183777795835
23.813508112052695        51.65831225844253        12.10740350243427
24.089400157731742        51.50087301603838        12.217474185305083
24.36529220341079         51.343433773634246       12.31965634251803
24.08972174265627         51.83424860880237        12.248768751017538
24.365613788335317        51.676809366398224       12.347636257874457
24.365935373259852        52.01018495916221        12.381825460566091
23.815968014532558        52.32651640861955        12.184035331888321
24.0909516938962          52.16835068389088        12.286955123768063
24.0914126037421          52.500741813712146       12.33079974989692
24.366396283105747        52.34257608898347        12.422366266916516
24.366857192951645        52.67496721880474        12.468903770657851
23.814738063292626        51.99241433353104        12.142529107742375
24.636416128510852        53.84419406036548        12.777710410594233
24.909720049645834        53.67819376796875        12.836730587215403
25.18302397078082         53.51219347557202        12.889532706835167
24.909488203598166        54.01260918210521        12.904891226668012
25.182792124733147        53.84660888970848        12.953867534739674
25.18256027868547         54.18102430384495        13.023623947470709
24.911122014786397        53.34391509992335        12.774494735034569
24.63781809365141         53.509915392320075       12.711787534114498
24.63922005879197         53.17563672427468        12.65179649001966
24.63791419933491         52.84389214883171        12.596831087750804
24.908510295872276        52.680425949037414       12.666267586778982
25.17910639240964         52.51695974924312        12.72974746887508
24.909816155329338        53.01217052448038        12.717566280398245
25.1804122518667          52.84870432468608        12.777379453844862
25.181718111323757        53.18044890012905        12.830641199831593
24.908049386026377        52.34803481921615        12.620880962402298
24.637453289489013        52.511501019010446       12.547870674996002
24.63699237964311         52.17910988918918        12.50490695963245
24.636992379643115        51.845776555855835       12.468059226333619
24.908049386026377        51.68136815254947        12.548210260538657
25.17910639240964         51.51695974924309        12.62227856318121
24.908049386026377        52.01470148588281        12.581692280912725
25.179106392409636        51.85029308257643        12.652394870630285
25.179106392409636        52.18362641590977        12.688217839194927
24.90772780110185         51.34799255978549        12.520620393267242
24.636670794718583        51.51240096309186        12.437169691351928
24.636349209794055        51.17902537032788        12.412489443705889
24.636349209794055        50.84569203699457        12.393882533977163
24.907727801101846        50.68132589311887        12.483876767759043
25.17910639240964         50.51695974924316        12.567868415842836
24.907727801101846        51.01465922645218        12.499287996618671
25.179106392409636        50.85029308257647        12.58008396383287
25.179106392409636        51.18362641590978        12.598220679612291
23.816957447672607        48.66244368412045        12.082458445310536
24.09239725094637         48.50303436442165        12.219143006811331
24.367837054220132        48.343625044722856       12.347581552403273
24.093974283417094        48.83607370616939        12.194772077965219
24.369414086690856        48.67666438647059        12.320441727687856
24.37099111916158         49.00970372821833        12.299507916785087
24.093529905442026        49.16966549972945        12.17562968291634
23.81606869172247         49.32962727124057        12.043536084592152
23.816513069697535        48.9960354776805         12.059753451893588
24.9078489143496          50.34840200358565        12.474624969081916
24.636470323041806        50.512768147461344       12.381354772300147
24.36509173173401         50.67713429133704        12.282081989819964
24.636591436289564        50.179844257928124       12.375040566374995
24.36521284498177         50.34421040180382        12.272491820894977
24.365333958229524        50.0112865122706         12.2691152077223
23.814182971411782        49.663488199258          12.032950869602203
24.091644185131337        49.50352642774686        12.16213922910898
24.36910539885089         49.34356465623574        12.28311222416065
24.089758464820655        49.83738735576429        12.154913564905648
24.36721967854021         49.67742558425317        12.272981321139794
23.814238142296837        50.325363026412376       12.032654297362576
24.08978605026318         50.16832476934148        12.154921349990026
24.089664937015428        50.50124865887471        12.161245044958521
23.81421055685431         49.99442561283518        12.029816480685119
23.811373751437333        45.66168164261882        12.559085357983669
24.08852432125198         45.50232947399266        12.718984126879878
24.36567489106663         45.3429773053665         12.86838446435089
24.08797384306637         45.835614692928836       12.639273172074507
24.365124412881016        45.67626252430268        12.787116017853394
24.364573934695404        46.00954774323886        12.711222529984077
24.088615185829987        46.168413978328466       12.56596116629196
23.812656436964566        46.327280213418064       12.41127927721912
23.81201509420095         45.99448092801844        12.48249191414302
23.81281042098233         46.66062643063117        12.345757693569295
24.088769169847744        46.501760195541564       12.498263559237568
24.364727918713164        46.34289396045196        12.641348899524893
24.088923153865505        46.83510641275467        12.436448868862627
24.36488190273092         46.676240177665065       12.577358185745268
24.365035886748682        47.00958639487818        12.519250388645323
23.81306626427223         47.32777988320923        12.233154886489329
24.089051075510454        47.1686831390437         12.380610652848144
24.089459120510696        47.50234957507602        12.330766703995986
24.365443931748924        47.34325283091049        12.46698109627884
24.36585197674917         47.676919266942804       12.42087343037414
23.812938342627277        46.99420315692019        12.2861486844444
24.638847271571393        49.8460833629865         12.375685420747514
24.91236058491326         49.68088021370239        12.475761688721274
25.185873898255124        49.515677064418284       12.569344011643532
24.91010474963143         50.014641108644014       12.472201432224123
25.183618062973295        49.8494379593599         12.562868353021965
25.181362227691466        50.18319885430153        12.562376487755067
24.914246305223948        49.347019285684965       12.485506445396844
24.640732991882075        49.51222243496907        12.38249085579413
24.642618712192764        49.178361506951646       12.395561080443994
24.642216747964284        48.8461103649539         12.413622596367098
24.913442376766987        48.68251700168946        12.521060509565672
25.18466800556969         48.518923638425036       12.621821656380694
24.913844340995468        49.01476814368721        12.500356727282714
25.185069969798167        48.85117478042278        12.598475607738163
25.185471934026644        49.183425922420525       12.580983059492217
24.911865344296267        48.34947765994174        12.547564040689075
24.640639715493563        48.513071023206166       12.437341267380047
24.63906268302284         48.18003168145843        12.46726595220564
24.63718571030471         45.17878130736794        13.007027686334883
24.908146051357186        45.014537194972206       13.136778241836277
25.179106392409658        44.85029308257647        13.257217647938376
24.90814605135717         45.34787052830556        13.052926812233647
25.179106392409647        45.18362641590982        13.172610809778444
25.17910639240964         45.51695974924318        13.092725247173247
24.907595573171562        45.681155747241746       12.974092831551989
24.63608475393348         45.8453517452403         12.846925259155618
24.636635232119097        45.512066526304125       12.924288993430997
24.639169116045352        47.84646097712757        12.504011951589781
24.912078210341285        47.682336251280006       12.619847161412356
25.184987304637225        47.51821152543244        12.728433020398505
24.911971777318776        48.01590695561087        12.580764736819194
25.18488087161471         47.8517822297633         12.687014170596266
25.1847744385922          48.18535293409417        12.651477049257124
24.911670165341043        47.34866981524769        12.664722277381511
24.63876107104511         47.512794541095246       12.546422529296011
24.63835302604486         47.17912810506293        12.594994733463801
24.636084753933485        46.17868507857365        12.775263098941462
24.907595573171562        46.01448908057508        12.900969076925888
25.179106392409636        45.85029308257651        13.018139898134976
24.907595573171562        46.347822413908425       12.833116355950809
25.179106392409636        46.183626415909856       12.948825582747842
25.17910639240964         46.516959749243206       12.884782301011795
24.636392721969003        46.84537751299986        12.64886548796741
24.90774955718932         46.68116863112153        12.770709458756269
24.90970986126518         47.014919223184606       12.71484784158851
25.181066696485498        46.85071034130628        12.82692982118016
25.18302700056136         47.184460933369365       12.774813394308953
24.636238737951242        46.51203129578675        12.709122835114488
24.638012778976442        38.17910898063346        15.320765116679883
24.91102167118216         38.014189221932384       15.397177980175393
25.184030563387875        37.849269463231316       15.455619320325816
24.91015509516481         38.3474448203022         15.31308895777416
25.183163987370527        38.18252506160113        15.378615547441946
25.182297411353186        38.51578065997095        15.29329826471926
24.909970198303423        38.68075831236638        15.220476285278838
24.637642985253656        38.84573596476181        15.130040432863657
24.637827882115047        38.51242247269764        15.229043420382567
24.638657073159916        39.180264482899005       15.02436488508227
24.910984286209676        39.015286830503584       15.120905665454119
25.18331149925944         38.85030917810815        15.199832572851037
24.91199837411593         39.349815348640774       15.015883073995568
25.184325587165695        39.184837696245346       15.10091490934904
25.185339675071955        39.51936621438255        14.99654527421316
24.913043791305498        39.6821962084853         14.907414151819202
24.640747907539037        39.84502620258805        14.801903836070476
24.639702490349475        39.512645342743525       14.915243861709005
26                        51.00000000000001        12.813400287232625
25.72636879746988         51.17231991641437        12.754755324996626
25.45273759493976         51.34463983282873        12.691048083646063
25.72636879746988         50.83898658308106        12.737460563011147
25.45273759493976         51.01130649949542        12.670371760869031
25.45273759493976         50.677973166162104       12.655616605881217
25.452737594939762        50.344639832828776       12.646733517965774
25.72636879746988         50.17231991641438        12.720219647676684
26                        50                       12.788326804975403
25.72636879746988         50.50565324974772        12.726056251459722
26                        50.33333333333333        12.791116924625975
26                        50.666666666666664       12.79947475204494
25.72862463275171         49.83855902147276        12.720731194751462
25.454993430221588        50.01087893788715        12.644243327459334
25.457249265503417        49.67711804294552        12.647736930307282
25.457249265503417        49.343784709612194       12.656468123150386
25.728624632751703        49.17189235480609        12.738050580284446
25.999999999999996        49                       12.814091383045373
25.728624632751703        49.505225688139426       12.72658552713964
25.999999999999993        49.33333333333333        12.799892469599085
25.999999999999996        49.66666666666666        12.791304276909097
25.72822266852323         48.839641212808345       12.755151481722935
25.456847301274934        49.011533567614435       12.670838097794004
25.45644533704646         48.67928242561669        12.691061572834766
24.640676202259034        40.177205791381276       14.683907593087174
24.91297208602549         40.014375797278525       14.794307456868859
25.185267969791948        39.85154580317577        14.888328127295662
24.912900380745487        40.34655538607174        14.678303355604502
25.185196264511944        40.18372539196899        14.777213574064323
25.185124559231944        40.515904980762215       14.663201614519034
24.912192388173587        40.68107105455442        14.55887219943158
24.63926021711523         40.846237128346615       14.439851314061322
24.639968209687126        40.51172145986395        14.562487479513617
23.81392242381221         41.66489264726183        13.864052252583447
24.08988362238278         41.50439228386036        14.030427740728722
24.365844820953352        41.343891920458894       14.180930359679692
24.089400397279263        41.83688100218044        13.903490209268282
24.365361595849837        41.67638063877897        14.056203279222274
24.36487837074632         42.00886935709905        13.931957717036113
23.812693960179068        42.327218469355905       13.611653607100603
24.088786165462693        42.16804391322748        13.77890757845839
24.088916412553047        42.501363000344746       13.656272026493447
24.365008617836676        42.34218844421632        13.809895182644865
24.36513886492703         42.67550753133359        13.690625154617777
23.813308191995638        41.99605555830887        13.737078960113314
24.63792350317231         41.17991957874042        14.316594941975406
24.910855674230664        41.01475350494821        14.439066013756332
25.18378784528902         40.84958743115601        14.546845615254506
24.90951896028775         41.34843595534201        14.318737469261311
25.182451131346102        41.183269881549805       14.429967257169984
25.181114417403183        41.5169523319436         14.312566540265749
24.909035735184233        41.68092467366208        14.198864311168965
24.63695705296528         41.84489701538057        14.071994703425752
24.63744027806879         41.51240829706049        14.194054063564977
24.636287711300763        42.17823282114708        13.950824051291843
24.908366393519714        42.01426047942859        14.079788932969763
25.180445075738668        41.85028813771011        14.195586436001314
24.9076970518552          42.347596285195095       13.96230859416626
25.179775734074152        42.18362394347661        14.080201371132464
25.17910639240964         42.51695974924312        13.966411345659369
24.907827298945556        42.68091537231237        13.847213550358285
24.636548205481468        42.84487099538161        13.716458979456831
24.636417958391117        42.511551908264344       13.832245262192203
26                        42                       14.264065540318834
25.72636879746988         42.17231991641438        14.176378329260885
25.45273759493976         42.34463983282875        14.077160264374285
25.727038139134397        41.83898411064787        14.285769642237902
25.453406936604274        42.01130402706224        14.188750933599312
25.45407627826879         41.677968221295735       14.30193664222015
24.636548205481482        43.178204328714955       13.602969261471909
24.907827298945566        43.0142487056457         13.734688764757427
25.179106392409647        42.85029308257646        13.85485149244252
24.907827298945577        43.347582038979034       13.625098703822815
25.179106392409658        43.183626415909785       13.746226363891864
25.179106392409672        43.51695974924312        13.640535960007455
24.63680558811574         43.844892007806266       13.386858019790658
24.907955990262707        43.68092587852469        13.518908580710583
24.907955990262703        44.014259211858025       13.416860345097849
25.17910639240967         43.85029308257645        13.538357712880075
25.17910639240967         44.183626415909785       13.44036098009525
24.63667689679861         43.5115481682606         13.492845552775407
25.452737594939762        42.67797316616209        13.967208269778368
25.72636879746988         42.50565324974771        14.06853058592905
26                        42.333333333333336       14.158322048251028
25.72636879746988         42.838986583081045       13.962613826424764
26                        42.66666666666667        14.054509540010883
26                        43.00000000000001        13.952628015598505
25.726368797469892        43.17231991641438        13.858983076863414
25.45273759493978         43.34463983282875        13.75495239166636
25.45273759493977         43.01130649949542        13.85961296838927
25.452737594939784        43.67797316616209        13.65340197077974
25.72636879746989         43.50565324974771        13.758509813139
26                        43.33333333333334        13.853231909036184
25.72636879746989         43.838986583081045       13.661068318907569
26                        43.66666666666667        13.756867571967017
26                        44.00000000000001        13.663535004391
25.726368797469892        44.17231991641438        13.567071637562439
25.45273759493978         44.34463983282875        13.46140855664973
25.45273759493978         44.01130649949542        13.555314506543457
25.452737594939784        44.67797316616208        13.371624528781592
25.726368797469892        44.50565324974771        13.477321941554443
26                        44.33333333333334        13.573819640243364
25.726368797469895        44.838986583081045       13.39162840748053
26                        44.66666666666667        13.488160438029595
26.000000000000004        45.000000000000014       13.406557397750023
25.726368797469885        45.17231991641441        13.310189084976574
25.452737594939762        45.34463983282879        13.205578368117703
25.452737594939773        45.01130649949543        13.286240810672336
25.455991621226858        30.67660344057967        14.361987485048838
25.72799581061343         30.504968386956502       14.283919123906317
26                        30.333333333333332       14.198392525735278
25.72799581061343         30.838301720289834       14.44012703463748
26                        30.666666666666664       14.354156038124609
26                        31                       14.504779182785564
25.727298191818093        31.172253575217077       14.590886688881564
25.454596383636183        31.344507150434147       14.668370611807473
25.45529400243152         31.010555295506908       14.518461769935364
25.999999999999996        35                       15.631015787821221
25.72816028943729         35.17222125855083        15.671818568522788
25.456320578874582        35.344442517101655       15.697955215268523
25.72636879736144         34.83898658315395        15.64430845997144
25.454529086798736        35.011207841704774       15.677923844052435
25.452737594722883        34.67797316630789        15.644647151079653
25.45273759472289         34.344639832974565       15.599490106887874
25.726368797361445        34.17231991648728        15.55347256316966
26                        34.00000000000001        15.493979229991176
25.72636879736144         34.50565324982061        15.604895281990771
25.999999999999996        34.333333333333336       15.55166762344167
25.999999999999993        34.66666666666667        15.59734647605178
25.728888185921974        33.837541241917805       15.488692581802201
25.45525698328342         34.00986115840507        15.540718655891792
25.45777637184395         33.675082483835595       15.469144761953618
25.454596383636186        31.677840483767483       14.811328456754746
25.727298191818093        31.505586908550406       14.734605756826461
26                        31.33333333333333        14.64925947372811
25.727298191818093        31.83892024188374        14.871042045175313
26                        31.666666666666664       14.786456985074588
26                        32                       14.916371716825106
25.726912299412994        32.17290782692359        14.998705719138028
25.45382459882598         32.34581565384718        15.070925117273626
25.45421049123108         32.01182806880733        14.945482792649646
25.45382459882598         32.67914898718052        15.187272054924623
25.726912299412987        32.50624116025693        15.117325742987584
26                        32.33333333333333        15.037264826873248
25.72691229941299         32.83957449359026        15.226743541526506
26                        32.666666666666664       15.148955711610757
26                        33                       15.251444371037522
25.45777637184395         33.34174915050227        15.385751079729737
25.728888185921974        33.17087457525113        15.32445394659376
25.728888185921974        33.50420790858447        15.411855357698332
26                        33.333333333333336       15.342853511022673
26                        33.66666666666667        15.423698464007263
25.45580048533497         33.01044906884139        15.292133704282637
25.45273759493978         61.67797316616206        15.349737661796137
25.72636879746989         61.50565324974769        15.30996601027425
25.999999999999996        61.33333333333332        15.261797461611327
25.72636879746989         61.838986583081024       15.388517569860255
25.999999999999993        61.66666666666666        15.340500063105017
25.999999999999996        61.99999999999999        15.412327573253632
25.726368797469878        62.17231991641438        15.459330967654621
25.452737594939755        62.34463983282876        15.496293399768891
25.452737594939766        62.01130649949541        15.427225122131578
25.456446279872566        65.34505331233069        15.633999447581731
25.728223139936283        65.17252665616535        15.634611319261786
26                        65                       15.62054398461242
25.728223139936283        65.50585998949867        15.594810486068008
26                        65.33333333333333        15.587619443974752
26                        65.66666666666666        15.542275873171489
25.72729910377754         64.83938173746714        15.66185664293404
25.455522243713823        65.01190839363247        15.667932867635924
25.45459820755508         64.67876347493426        15.688618345545361
25.452737594939762        62.677973166162104       15.556560619275206
25.726368797469874        62.50565324974771        15.52138088325349
25.999999999999993        62.33333333333333        15.476160184945112
25.72636879746988         62.838986583081045       15.574240898258834
25.999999999999996        62.66666666666666        15.530802896043124
26                        62.99999999999999        15.576255706547657
25.727794029155657        63.17074735496679        15.61711556652933
25.45558805831131         63.341494709933585       15.646516744934315
25.454162826625534        63.009733938047845       15.607411721512674
25.455588058311314        63.67482804326693        15.675040330718392
25.727794029155653        63.50408068830012        15.649247225220368
26                        63.33333333333333        15.611995438145597
25.727794029155653        63.837414021633464       15.670376060663994
26                        63.66666666666666        15.636732346496132
26                        64                       15.65046643159937
25.45459820755508         64.34543014160093        15.696815879859875
25.72729910377754         64.17271507080046        15.680028326244166
25.72729910377754         64.5060484041338         15.676981852842129
26                        64.33333333333333        15.652571019110031
26                        64.66666666666666        15.642596870114419
25.455093132933197        64.01012909243391        15.692308941788472
25.456766317146233        57.342276807251665       13.970257907372837
25.728383158573116        57.17113840362583        13.961997956611533
26                        56.99999999999999        13.948576701972355
25.72838315857312         57.50447173695916        14.067785597287054
26                        57.33333333333333        14.050250689761477
26                        57.66666666666666        14.153915731298712
25.72636879746988         56.83898658308105        13.858662752102639
25.454751956042998        57.010124986706884       13.862757352094444
25.45273759493976         56.67797316616211        13.758354340012676
25.452737594939762        56.34463983282879        13.65653327198855
25.72636879746988         56.172319916414395       13.66058597062883
26.000000000000004        56.00000000000001        13.659809561623474
25.72636879746988         56.50565324974772        13.758072502179942
26                        56.33333333333333        13.752961556701628
26                        56.66666666666666        13.849217270151367
25.728225718621964        55.839010085713          13.567138529650235
25.454594516091838        56.01133000212738        13.558832119543945
25.456451437243913        55.67802017142598        13.465346840103326
25.999999999999996        36.99999999999999        15.585255259409548
25.728299046468408        37.172004621620495       15.580892004689371
25.456598092936815        37.344009243241          15.560576779343123
25.727304827700607        36.83965751711855        15.624531558469789
25.455603874169014        37.011662138739055       15.612024835927498
25.454609655401214        36.67931503423711        15.65269651903021
25.45632057887459         35.67777585043499        15.704852388037265
25.728160289437294        35.50555459188416        15.68606981805552
25.999999999999996        35.333333333333336       15.652621114118102
25.728160289437298        35.8388879252175         15.68799402112588
26                        35.66666666666667        15.661899393952506
26.000000000000004        36.000000000000014       15.65885062732432
25.45460965540122         36.34598170090379        15.681493810220049
25.727304827700614        36.172990850451896       15.677860638964622
25.727304827700607        36.506324183785225       15.656669319421932
26                        36.333333333333336       15.645265279428882
25.999999999999996        36.666666666666664       15.620733490123774
25.4554651171379          36.01187877566939        15.69956806675736
25.454076278268793        41.3446348879624         14.416111813685983
25.727038139134393        41.1723174439812         14.507159381766094
26                        41                       14.58570924450614
25.727038139134393        41.505650777314536       14.396248598717326
26                        41.33333333333333        14.478062849874709
26                        41.666666666666664       14.370848281812348
25.728374853077316        40.838634993587405       14.617691496679875
25.45541299221171         41.010952437568605       14.530078229594993
25.45674970615463         40.67726998717481        14.643522286684117
25.45674970615463         40.34393665384148        14.75524753867142
25.728374853077312        40.171968326920734       14.833600785117406
25.999999999999996        40                       14.89826135385699
25.728374853077312        40.50530166025407        14.726545573253501
25.999999999999993        40.33333333333333        14.795876182116539
25.999999999999996        40.666666666666664       14.691692145666256
25.728446558357316        39.839788738127524       14.938196863641398
25.456821411434632        40.01175706504826        14.864551557706118
25.45689311671463         39.679577476255034       14.97095817042686
25.45689311671464         39.346244142921705       15.074045304086301
25.72844655835732         39.17312207146085        15.136791516489884
26                        39                       15.184783911423912
25.728446558357316        39.50645540479418        15.039548122442199
25.999999999999996        39.33333333333333        15.093384256987866
25.999999999999993        39.666666666666664       14.997876737798821
25.727432470451063        38.838593553323655       15.22878572106571
25.45587902880838         39.0117156247845         15.172227223942127
25.454864940902123        38.6771871066473         15.264957172164179
25.45659809293682         37.67734257657433        15.499281370146583
25.728299046468408        37.50533795495383        15.527097000078573
25.999999999999996        37.33333333333333        15.538960659384603
25.72829904646841         37.83867128828717        15.4646191651061
26                        37.666666666666664       15.48398322899793
26.000000000000007        38.00000000000001        15.420322968249303
25.454864940902127        38.34385377331397        15.351086923372701
25.727432470451063        38.17192688665699        15.393428491216085
25.727432470451063        38.50526021999032        15.31457177368751
26                        38.333333333333336       15.348739284400615
26                        38.66666666666667        15.27022626545882
25.45573151691947         38.01059817494415        15.42934090167908
25.456451437243913        55.34468683809264        13.37535161272774
25.728225718621957        55.17234341904632        13.391600867335658
26                        55                       13.403182256806668
25.72822571862196         55.50567675237966        13.477348758415912
26                        55.33333333333333        13.484682811591586
26                        55.66666666666667        13.570225246530635
25.727442810879268        54.83847990599381        13.310045392587519
25.455668529501224        55.01082332504012        13.289500617128153
25.454885621758535        54.676959811987615       13.208585288661535
25.454885621758535        54.343626478654286       13.13265086970208
25.727442810879268        54.17181323932714        13.161901022139947
26                        54                       13.18655240234254
25.727442810879268        54.50514657266048        13.233603408186712
26                        54.33333333333333        13.2540227554765
26                        54.666666666666664       13.326232706964506
25.727674656926943        53.83739782519068        13.094995844478017
25.45511746780621         54.009211064517814       13.061609282092057
25.45534931385388         53.67479565038134        12.995989279309114
25.452737594939762        51.67797316616206        12.717457217170876
25.72636879746988         51.505653249747695       12.777736862777685
26                        51.33333333333333        12.832954229269978
25.72636879746988         51.83898658308103        12.806402681644201
26                        51.666666666666664       12.858192452392743
26                        52                       12.889114956600798
25.72636879746988         52.17231991641438        12.840784931101634
25.45273759493976         52.34463983282875        12.78766243519312
25.45273759493976         52.011306499495404       12.749706495624132
25.452737594939762        52.67797316616208        12.831400751841475
25.72636879746988         52.5056532497477         12.8807532783556
26                        52.33333333333333        12.925313334460261
25.72636879746988         52.83898658308104        12.926119355006389
26                        52.66666666666666        12.966909441716663
26                        53                       13.013903278369995
25.45534931385388         53.34146231704801        12.935717731161644
25.72767465692694         53.170731158524006       12.977174588339828
25.727674656926936        53.504064491857335       13.033567815866094
26                        53.33333333333333        13.066418185274834
26                        53.666666666666664       13.12396789326572
25.454043454396817        53.009717741605044       12.880744360993084
25.45644533704646         48.34594909228336        12.717319093323935
25.72822266852323         48.17297454614168        12.806772883685511
26                        48                       12.890183027465314
25.72822266852323         48.50630787947502        12.778206148835178
25.999999999999996        48.33333333333333        12.859307078253646
25.999999999999993        48.666666666666664       12.833943196780297
25.728329101545743        47.839403841810814       12.841259490314112
25.456551770068973        48.01237838795249        12.749390093076617
25.456658203091482        47.67880768362163        12.787342821291844
25.452737594939762        45.677973166162126       13.129819054373637
25.726368797469885        45.50565324974774        13.233713671256687
26.000000000000004        45.33333333333334        13.32936588405398
25.72636879746988         45.838986583081066       13.161977331079175
26.000000000000004        45.66666666666668        13.25691344390065
26.000000000000004        46.000000000000014       13.18920007728992
25.726368797469885        46.17231991641441        13.09502338616272
25.452737594939762        46.344639832828804       12.993550794069993
25.452737594939762        46.01130649949546        13.059049407396191
25.452737594939762        46.67797316616215        12.933510894669478
25.72636879746988         46.50565324974774        13.033574899965457
26                        46.33333333333334        13.126343004295961
25.72636879746988         46.83898658308107        12.977296158962183
26                        46.66666666666667        13.068655676495885
26                        47.00000000000001        13.01613809389002
25.456658203091486        47.3454743502883         12.830916051538598
25.72832910154574         47.17273717514415        12.926817742702397
25.72832910154574         47.506070508477485       12.881339922349067
26                        47.333333333333336       12.968755683430112
26                        47.66666666666667        12.926770661288584
25.45469789901562         47.011723758225216       12.879345446623937
