# Supplementary material for: Development of three-dimensional forward modeling and observation device for leakage electric field in the process of foundation pit pumping test
Source: PLoS One. 2025 Aug 20;20(8):e0328727. doi: 10.1371/journal.pone.0328727 (PMC12367133; doi:10.1371/journal.pone.0328727)
Supplement: S8 File — This is the data used in Section 4.3.3 “Effect of the number of leakage paths” of the paper. (ZIP) [file pone.0328727.s008.zip › 4.3.3/4.3.3_3.dat]

X                         Y                        V
21                        35.751558437380126       34.21886637433718
21                        35.491462754385964       34.132403311006
21                        35.2313670713918         34.02145382592771
21                        34.971271388397646       33.88601791910251
21.225516943929723        35.621748021154545       35.70662221649514
21.22551694392972         35.36165233816038        35.638947300686624
21.22551694392972         35.10155665516622        35.546785963130695
21.45103388785944         35.491937604928964       36.81710218848281
21.451033887859438        35.2318419219348         36.76821542019644
21.67655083178916         35.362127188703376       37.55030629029994
21                        36.55782904324368        33.69084115151812
21                        36.2890721746225         33.86635344315576
21                        36.02031530600131        34.04236185076222
21.253363788190686        36.43506739645588        35.474641278644555
21.253363788190683        36.16631052783469        35.63667062535733
21.253363788190683        35.89755365921351        35.79919608803837
21.50672757638137         36.31230574966807        36.786568378869205
21.506727576381365        36.04354888104689        36.93511478065673
21.76009136457205         36.18954410288027        37.62662245219213
21.704397676050124        35.637932826762345       37.64384403772038
21.732244520311088        35.91373846482131        37.66928275835112
21.478880732120405        35.767743242987926       36.91015799796489
21.836861465932895        29.389774994579625       24.255133663648905
21.557907643955264        29.553561087611058       24.073937264208162
21.27895382197763         29.717347180642484       23.613376959264777
21                        29.881133273673917       22.873452748818654
21.557907643955264        29.227091243043855       23.346604785787836
21.27895382197763         29.390877336075285       22.84655201711429
21                        29.55466342910671        22.067135342937952
21.27895382197763         29.064407491508078       22.114486868800096
21                        29.228193584539508       21.295577730893704
21                        28.901723739972304       20.55877991268569
21                        27.915316632883457       18.915606507375
21.287301759028082        28.079717817398276       20.179389114460847
21.574603518056158        28.2441190019131         21.26200818666346
21.861905277084237        28.408520186427918       22.163463723982943
21                        28.244119001913074       19.420060297087865
21.28730175902808         28.408520186427893       20.76140463936564
21.574603518056158        28.572921370942712       21.921585446760176
21                        28.572921370942687       19.967784765524833
21.28730175902808         28.73732255545751        21.386690842994316
21.845209402983343        29.062690058529057       23.52331337457542
21.566255581005713        28.900006306993284       22.6167966283482
21.853557340033788        28.73560512247849        22.8260900613536
21.819872667207452        30.356831820361112       26.65771560663529
21.546581778138304        30.51654528957439        26.461772613730066
21.273290889069152        30.67625875878766        25.939663179672756
21                        30.835972228000937       25.091387304463144
21.546581778138304        30.19826563813205        25.626443734315185
21.273290889069152        30.357979107345322       25.128411609803134
21                        30.517692576558595       24.304213044138724
21.273290889069152        30.039699455902984       24.365022781709527
21                        30.199412925116256       23.5649015255906
21.825535600115934        30.03447954510062        25.82354421287353
21.552244711046782        29.87591336287155        24.83353512621204
21.831198533024413        29.712127269840124       25.022683565211423
21.26739739578939         30.986652865054552       26.76456975310914
21.53479479157878         31.137333502108163       28.131911072801433
21.80219218736817         31.288014139161774       29.19341126354013
21                        31.138406286372188       25.822079529406242
21.26739739578939         31.2890869234258         27.533592336171722
21.53479479157878         31.43976756047941        28.939264013983664
21                        31.440840344743435       26.570679399095116
21.267397395789388        31.591520981797046       28.32052256398019
21                        31.743274403114683       27.337186913529667
21.808085680647935        30.97762003289489        28.31504503089279
21.54068828485854         30.826939395841276       27.280274669759706
21.81397917392769         30.667225926628          27.46981314525769
20.999999999999993        24.951609504504823       14.98876293233077
21.2874528354748          25.11625990052586        15.902123713695975
21.574905670949605        25.2809102965469         16.687593359233865
21.862358506424407        25.445560692567934       17.345171868944107
20.999999999999993        25.280910296546892       15.32262424044666
21.2874528354748          25.44556069256793        16.256360544922938
21.574905670949605        25.61021108858897        17.062205713571508
20.999999999999993        25.61021108858896        15.640344481989885
21.2874528354748          25.77486148461           16.594456309576845
20.999999999999996        25.939511880631034       15.94192365696023
21.287452835474802        26.10416227665207        17.08867910144794
21.574905670949605        26.268812672673096       18.01200659350364
21.862358506424407        26.433463068694127       18.711906133127112
21                        26.268812672673107       16.425649930462118
21.287452835474802        26.433463068694138       17.549888615643173
21.574905670949605        26.598113464715166       18.450699348392043
21                        26.598113464715176       16.890870486304017
21.287452835474802        26.762763860736207       17.992592412178297
21.000000000000004        26.927414256757245       17.33758532448615
21.862358506424407        25.77486148461           17.779759323647383
21.862358506424407        26.104162276652062       18.235337411708365
21.574905670949605        25.93951188063103        17.526610836858776
21                        23.963707128378616       13.998645804191588
21.287452835474802        24.128357524399625       14.833043520684917
21.574905670949605        24.293007920420628       15.556066420075757
21.862358506424407        24.457658316441638       16.167714502363996
21                        24.293007920420685       14.306359041889085
21.2874528354748          24.45765831644169        15.16911732189899
21.5749056709496          24.622308712462697       15.920500784805961
20.999999999999996        24.622308712462754       14.636398084602074
21.287452835474795        24.786959108483757       15.527516928128108
21.862358506424407        24.78695910848374        16.54668191389216
21.862358506424407        25.116259900525836       16.93916770275214
21.5749056709496          24.9516095045048         16.297287883353945
21.8239294281149          23.44541172741017        15.031328142766194
21.549286285409934        23.61817686106632        14.842615647211893
21.274643142704967        23.790941994722466       14.498388201020285
21.549286285409934        23.28887606902425        14.466128709935099
21.274643142704967        23.461641202680397       14.132730572772724
21                        23.634406336336546       13.643817484973148
21.274643142704964        23.132340410638328       13.799020533688127
20.999999999999996        23.305105544294477       13.320936754917678
20.999999999999996        22.975804752252408       13.030003614024947
21.56209597817977         23.955592390743476       15.19428834338452
21.836739120884737        23.782827257087327       15.400018215446643
21.84954881365457         24.12024278676448        15.778813668645931
21.242492032809515        22.81587903043848        13.429249578589143
21.48498406561903         22.655953308624547       13.73841642106248
21.72747609842855         22.49602758681062        13.95750414144518
21.517135175514483        22.9724146888244         14.100755503792817
21.759627208323998        22.812488967010466       14.312411351806698
21.79177831821945         23.12895034721032        14.67035268558039
22.08684914002192         23.27951355632259        15.166509081314494
22.054698030126467        22.96305217612274        14.810704605594482
22.022546920231015        22.646590795922886       14.457934253286526
22.349768851928935        23.113615385235008       15.2744029898291
22.317617742033484        22.797154005035157       14.923769495574877
22.612688563835952        22.947717214147428       15.355009868310129
22.67925560227582         23.942789412516866       16.460765377853534
22.40695657032535         24.114412380491792       16.38932997950208
22.134657538374878        24.28603534846671        16.291646354338866
22.394146877555514        23.776996850814633       16.00698977255593
22.121847845605043        23.94861981878956        15.906025834006753
22.109038152835208        23.6112042891124         15.530510694193481
22.371957864742225        23.44530611802482        15.635767903367952
22.63487757664924         23.27940794693724        15.713738082508561
22.65706658946253         23.611098679727053       16.082323252356346
22.684338230235713        24.93327830508926        17.615692590550086
22.410344988965278        25.104039100915486       17.55947067689067
22.136351747694842        25.274799896741712       17.469297103022082
22.410344988965278        24.77473830887339        17.1554943682332
22.136351747694842        24.945499104699607       17.0643068655972
22.136351747694842        24.61619831265751        16.672835005504464
22.408650779645313        24.444575344682587       16.764568721623586
22.680949811595784        24.272952376707664       16.830054210930946
22.68264402091575         24.60311534089846        17.215029948496465
22.68196000744996         25.922972739812234       18.92551852143058
22.40875950710811         26.093136182772867       18.889586764792732
22.135559006766258        26.263299625733495       18.818382635358276
22.40875950710811         25.763835390730804       18.427759473813936
22.135559006766258        25.933998833691433       18.349184629159453
22.135559006766258        25.60469804164937        17.900977256318384
22.409552248036693        25.43393724582314        17.983768866867663
22.68354548930713         25.263176449996916       18.032608817207553
22.682752748378544        25.593074594904575       18.469217460834344
21.287452835474806        27.092064652778262       18.506017282281015
21.574905670949605        27.256715048799272       19.496822726569697
21.862358506424407        27.42136544482029        20.310001657352135
21.000000000000004        27.256715048799318       17.847180952637675
21.287452835474802        27.42136544482033        19.038950926594296
21.574905670949605        27.58601584084134        20.05309438704473
21                        27.586015840841384       18.373188013600664
21.287452835474802        27.750666236862397       19.58829600371915
21.86205635353096         28.079468605892043       21.50718542486387
21.57475459450288         27.91506742137722        20.638322481733102
21.862207429977683        27.750417025356164       20.889364735986895
21.862358506424407        26.762763860736182       19.214504919660534
21.862358506424407        27.092064652778234       19.74720342773547
21.574905670949605        26.92741425675722        18.958711176710032
22.685334571421425        26.911200868937392       20.43527284527266
22.41100921642242         27.081255727565026       20.43031754767393
22.136683861423414        27.251310586192655       20.388560485033754
22.41100921642242         26.751954935522974       19.890606754992973
22.136683861423414        26.922009794150604       19.83730597388486
22.136683861423414        26.59270900210855        19.316151184277807
22.409884361765265        26.42254555914792        19.377148311573425
22.683084862107115        26.252382116187285       19.402873066072267
22.68420971676427         26.58179149256234        19.906124507352985
22.68852658026334         27.902080342640556       22.19486385602859
22.412986145870306        28.07089362390301        22.228956934710837
22.13744571147727         28.239706905165463       22.218490224028933
22.41313722231703         27.741842043367136       21.599667406399007
22.137596787923997        27.910655324629587       21.575706310313567
22.137747864370716        27.581603744093712       20.97138000684025
22.412073219369724        27.41154888546608        21.000642548455975
22.686398574368727        27.241494026838446       20.9931033250302
22.687462577316033        27.5717871847395         21.579633661948847
22.116339778100457        29.553714532872974       25.078635694592474
22.39581809026802         29.717654071166315       25.837233861458238
22.67529640243558         29.881593609459657       26.530928164245974
22.110676845191975        29.876066808133466       25.867376546025696
22.390155157359537        30.040006346426807       26.64716566276205
22.105013912283493        30.198419083393958       26.68942814355834
22.13494115492707         28.568567929064194       22.88862505034745
22.407977032769903        28.72861567170047        23.569112060336476
22.681012910612736        28.888663414336747       24.20492475395001
22.12659321787662         28.895652865114762       23.57685382910859
22.399629095719455        29.05570060775104        24.282943280487974
22.118245280826173        29.22273780116533        24.299679583720888
22.39772359299374         29.38667733945868        25.04391214121276
22.679107407887017        29.219640146044384       24.947906364528052
22.677201905161297        29.55061687775202        25.723240834626665
22.410481589320106        28.399754647801743       22.882731226000132
22.686022023713136        28.230941366539284       22.832277612288994
22.683517467162936        28.559802390438016       23.50229791159606
23.51649301256793         29.4206147826733         25.990845194535613
23.236094142523815        29.57427439160209        26.202304736787703
22.955695272479698        29.727934000530873       26.382332393357807
23.237999645249534        29.243297659894452       25.441370438310397
22.957600775205417        29.396957268823236       25.59802157930936
22.959506277931133        29.0659805371156         24.846063624781824
23.519389728031474        28.43053208857021        23.87960170860301
23.239930788891897        28.58324253049239        24.014137470652635
22.960471849752317        28.735952972414566       24.12257848576841
23.242435345442097        28.25438150659366        23.349833675539646
22.962976406302516        28.407091948515838       23.439113167034776
22.965480962852716        28.07823092461711        22.78825439134819
23.518424156210294        28.76055965327124        24.553847212467474
23.51745858438911         29.09058721797227        25.257595041111657
23.238965217070714        28.91327009519342        24.713002792091658
20.999999999999996        33.41510302812965        31.774050594818416
21.266697102017112        33.5452051839645         33.567805064246656
21.53339420403422         33.67530733979933        34.956636012000345
21.800091306051332        33.80540949563417        35.940543438079594
21                        33.67589445929858        32.165721580548194
21.266697102017112        33.805996615133424       34.033637695218346
21.533394204034224        33.93609877096826        35.49663028821399
21.000000000000004        33.93668589046751        32.57503074326644
21.266697102017112        34.06678804630235        34.517108503178555
21.000000000000007        34.19747732163644        33.00197808297349
21.235168338941122        34.31719392944568        34.776949709504535
21.470336677882234        34.43691053725491        36.106099681146475
21.705505016823345        34.55662714506415        36.989427997899206
21.000000000000007        34.45540867722351        33.300910562471145
21.23516833894112         34.57512528503274        35.08856961785555
21.47033667788223         34.69484189284198        36.430407018350515
21.000000000000004        34.71334003281058        33.59559050784763
21.235168338941115        34.83305664061981        35.395936992084785
21.686202226800557        35.09362717415697        37.43391173700255
21.460685282870834        34.96334190738839        36.6345936580249
21.69585362181195         34.82512715961056        37.24695230620239
21.737033779899342        34.306221261920825       36.69450157231549
21.501865440958227        34.18650465411159        35.82871586519163
21.768562542975335        34.055815378777496       36.344873385708986
21                        38.25867211525215        31.61523389901072
21                        37.971282600258995       32.12317218262783
21                        37.68389308526584        32.54774238977761
21                        37.39650357027267        32.888944520459816
21.27498776057047         38.12101007071509        33.589524494400166
21.27498776057047         37.83362055572192        34.03620198447559
21.27498776057047         37.54623104072876        34.39951139808332
21.549975521140937        37.98334802617802        35.065179421167436
21.549975521140937        37.695958511184855       35.4505961177007
21.824963281711405        37.84568598164095        36.042198679312406
21.271768698175812        36.69633470887609        35.33430599039908
21.543537396351624        36.83484037450849        36.46639854814502
21.815306094527436        36.973346040140896       37.08711882475597
21                        36.837387218920014       33.395677840621325
21.271768698175812        36.975892884552415       35.03179799475925
21.543537396351624        37.114398550184816       36.156545867762105
21                        37.11694539459634        33.12837896360189
21.271768698175812        37.255451060228744       34.75715443299673
21.818525156922092        37.264126020640916       36.74667161143579
21.82174421931675         37.554906001140935       36.39836489628796
21.54675645874628         37.405178530684836       35.807500743645235
21.77849627455718         36.45081141530048        37.48813345939986
21.796901184542307        36.71207872772069        37.308298916921096
21.525132486366495        36.573573062088286       36.6471562383503
22.08486786644379         37.705099933683286       36.726042751716804
22.08164880404913         37.414319953183266       37.06895329608384
22.078429741654475        37.12353997268325        37.404004338623494
22.344772451176173        37.56451388572562        37.279968832043416
22.341553388781517        37.2737339052256         37.60962370380233
22.60467703590856         37.42392783776795        37.70397692029251
22.237046166983763        35.039503017564606       38.27230715498721
22.050214388585562        35.14704440794419        38.129084748251024
21.86338261018736         35.25458579832379        37.888417793355266
22.05986578359696         34.87854439339779        37.93460119764368
21.873034005198758        34.986085783777376       37.73297874140296
21.88268540021015         34.717585769230965       37.50697481194775
22.366148738273253        35.677788005024695       38.61973558123743
22.164129613706187        35.84837337097655        38.41449065437714
21.96211048913912         36.01895873692841        38.08345294469519
22.136282769445224        35.57256773291759        38.38876685564554
21.934263644878154        35.74315309886945        38.091921198409025
21.906416800617194        35.46734746081049        38.03229042533302
22.280080357413595        35.252264680051304       38.44274118397894
22.323114547843424        35.465026342537996       38.55855065939561
22.09324857901539         35.35980607043089        38.28623807873593
22.052805676051328        36.29344668354003        38.08992885820982
22.3455199875306          36.39734926419979        38.38847782268669
22.638234299009877        36.50125184485955        38.52226934562258
22.071210586036457        36.55471399596024        37.93344885214987
22.36392489751573         36.65861657662           38.21400680335903
22.089615496021583        36.815981308380444       37.73562329640328
22.615862790275667        37.11636917346515        38.0198763949287
22.352739143148625        36.9661752409228         37.93338292001042
22.627048544642772        36.808810509162356       38.292640536705555
22.456843925185463        35.95227595163632        38.65784108680819
22.54753911209767         36.22676389824794        38.625352341603275
22.254824800618394        36.122861317588175       38.4367813639198
22.836439611174146        36.28492584061128        38.69305408365427
22.745744424261936        36.01043789399966        38.76600432174027
22.65504923734973         35.735949947388036       38.768360309050536
23.034644923338412        36.068599836363          38.75704405622446
22.943949736426205        35.79411188975138        38.799861536415804
23.23285023550268         35.85227383211472        38.714239263333354
21.48498406561903         22.326652516582485       13.483002141351081
21.242492032809515        22.48657823839641        13.155726184789586
20.999999999999993        22.64650396021034        12.73837110613734
21.242492032809515        22.157277446354342       12.844530110498528
20.999999999999993        22.31720316816827        12.409065917758236
20.999999999999996        21.987902376126204       12.042088048887292
21.636957979173488        21.702051088649483       13.009904405684651
21.667130685591843        21.966709921369862       13.343628464853936
21.6973033920102          22.23136875409024        13.659495043440852
21.424638652782328        21.797334851141727       12.81462095797401
21.454811359200676        22.061993683862102       13.15774028995373
21.21231932639116         21.892618613633964       12.492015505708151
21.93338345425471         21.761519214374964       13.45098739204125
22.229808929335924        21.820987340100444       13.852504091267162
22.526234404417142        21.88045546582592        14.214454503362273
21.96355616067306         22.026178047095343       13.766435693380524
22.259981635754276        22.08564617282082        14.149676634776307
21.993728867091413        22.290836879815718       14.064026514137314
22.28879968889388         22.44140008892799        14.536187660972255
22.555052457556744        22.23620938193309        14.593568816604844
22.58387051069635         22.59196329804026        14.973753938254092
23.291707529072518        22.51167865823328        15.493599735499933
23.065367873993665        22.657024843537997       15.45619451790681
22.83902821891481         22.802371028842714       15.409997895510282
23.036549820854063        22.301270927430828       15.083397445274612
22.810210165775203        22.44661711273554        15.032971394166276
22.7813921126356          22.090863196628376       14.657015701228723
23.375425553165236        22.264466476094725       15.313410156530471
23.120267844946778        22.05405874529227        14.907241893748504
22.86511013672832         21.843651014489815       14.484894177146021
23.459143577257954        22.017254293956167       15.13088780757146
23.203985869039492        21.806846563153712       14.72875357223279
23.542861601350673        21.77004211181761        14.946032688622791
24.459566834083525        21.73378794107964        15.503737009581299
24.330152526725854        21.99813584771323        15.692309186999026
24.200738219368176        22.262483754346817       15.875231677148511
24.071323912010502        22.526831660980402       16.052504480029707
24.153998423172574        21.745872664658965       15.335917553060476
24.024584115814896        22.01022057129255        15.518013317018989
23.895169808457226        22.274568477926138       15.694459393709284
23.848430012261623        21.75795738823829        15.150016112741028
23.719015704903946        22.022305294871874       15.325635463240321
23.551579656718516        22.51672965914899        15.692723063079853
23.63529768081123         22.26951747701043        15.510345648154836
23.811451784364507        22.521780660064696       15.87902464458972
24.000000000000004        21                       14.275151102804685
24.153188944694513        21.244595980359883       14.731851955293337
24.30637788938902         21.48919196071976        15.141380590885525
23.847620533783562        21.256680703939203       14.53808837779767
24.000809478478068        21.501276684299086       14.960589073877308
23.695241067567117        21.513361407878406       14.761715573070326
21.75797198611566         21.468034059099658       12.889731184634798
21.87898599305783         21.23401702954983        12.666901429453116
22                        21                       12.341415140139722
22.054397461196878        21.527502184825135       13.333755843434353
22.175411468139046        21.293485155275306       13.113867760695516
22.350822936278092        21.586970310550612       13.738214215103051
20.999999999999996        55.9238885376691         28.822960954654537
21.287452835474802        56.088538933690145       30.628786982867517
21.574905670949605        56.25318932971119        31.922221215095977
21.862358506424407        56.41783972573223        32.70326365134026
21                        56.25318932971118        28.919683536597024
21.287452835474802        56.417839725732215       30.58303812962955
21.574905670949605        56.58249012175325        31.73400092667823
20.999999999999996        56.58249012175324        28.959398906532527
21.2874528354748          56.747140517774284       30.480282064385385
20.999999999999996        56.91179091379531        28.942107064461492
21                        47.032767152533246       30.300646917397085
21.287452835474795        47.197417548554284       32.22451874620012
21.574905670949583        47.362067944575315       33.72721076060063
21.862358506424375        47.52671834059635        34.80872296059828
21                        47.362067944575315       30.533351327119387
21.28745283547479         47.52671834059635        32.43175624354987
21.574905670949583        47.69136873661738        33.90898134557771
21                        47.691368736617385       30.69679134638323
21.28745283547479         47.856019132638416       32.56972935044115
21                        48.020669528659454       30.790966975189054
21                        52.960181409290485       30.210088503523455
21.287452835474795        53.124831805311516       32.086604820146874
21.574905670949583        53.28948220133255        33.420271461196734
21.862358506424375        53.45413259735358        34.21108842667414
21                        53.289482201332554       30.184142535320188
21.28745283547479         53.45413259735358        31.94328635538321
21.574905670949583        53.61878299337461        33.15958049987322
21                        53.61878299337462        30.03681246793089
21.28745283547479         53.78343338939565        31.67858379143384
21                        53.94808378541669        29.76809830135579
21                        50.98437665703807        31.445254588383197
21.287452835474802        51.1490270530591         33.015616673535206
21.574905670949605        51.31367744908013        34.281842927341046
21.862358506424407        51.47832784510116        35.24393334980085
21                        51.31367744908014        31.231399181578023
21.287452835474802        51.47832784510116        32.85489013161104
21.574905670949605        51.642978241122194       34.1742452502978
21                        51.64297824112221        31.044658672738507
21.287452835474802        51.80762863714323        32.72127848765233
21                        51.97227903316428        30.885033061864874
20.999999999999996        32.6004126002241         29.7239871523072
21.265957952932464        32.731954539633044       31.53533496529122
21.531915905864928        32.86349647904199        32.96260929413569
21.797873858797395        32.99503841845094        34.00581013884082
21                        32.87197607619262        30.387380485124115
21.26595795293246         33.003518015601564       32.20350389649044
21.531915905864928        33.135059955010504       33.63555382371747
20.999999999999996        33.14353955216113        31.07073496596119
21.26595795293246         33.27508149157008        32.89163397571008
21.799352156966687        33.535285803239766       35.3411538688099
21.532655054949576        33.40518364740492        34.31885568309721
21.79861300788204         33.26516211084535        34.69624276906361
21.262854202230656        31.87041463712319        29.176967938832988
21.525708404461305        31.99755487113169        30.58163603644496
21.788562606691958        32.12469510514019        31.55119120636557
21                        32.02898713548449        28.12312513053504
21.26285420223065         32.15612736949299        29.951172834974486
21.525708404461305        32.28326760350149        31.344107611722798
20.999999999999996        32.314699867854294       28.918725210127622
21.26285420223065         32.441840101862795       30.735039593703362
21.794770108095584        32.70492398068069        33.21291259604149
21.528812155163116        32.57338204127174        32.16601283694212
21.791666357393773        32.41480954291044        32.394706285216515
21.793105800250697        31.845801449814054       30.76652800532665
21.530251598020044        31.71866121580555        29.76108174849904
21.79764899380943         31.566907794487914       29.980601357717983
22.090377840748886        31.13970333761391        29.23785747159295
22.096271334028646        30.829309231347022       28.37042055037744
22.102164827308407        30.51891512508013        27.53611797617423
22.3785634941296          30.991392536066037       29.18926984107999
22.384456987409358        30.68099842979915        28.332762231296368
22.666749147510316        30.84308173451817        29.047648372001195
22.669598232485406        30.522585692832003       28.18368373155867
22.38730607238445         30.360502388112977       27.477434994766966
22.672447317460495        30.202089651145826       27.34477699564018
22.53139518210901         32.56976862668899        33.77583745286034
22.28688807433847         32.71152522394298        33.95198940428639
22.042380966567933        32.85328182119696        34.028646966279915
22.28378432363666         32.42141078617273        33.14613479687545
22.03927721586612         32.56316738342671        33.2292708911747
22.03617346516431         32.27305294565646        32.4045860480439
22.06688540861352         31.99989298374802        31.65783917830895
22.071428602172254        31.720999328421875       30.869619335625956
22.075971795730993        31.44210567309574        30.08013604637371
22.345208210535077        31.87509086235584        31.65321624213592
22.349751404093816        31.5961972070297         30.86143975780923
22.623531012456638        31.750288740963665       31.537322397846527
22.56210712555822         32.29660866478055        33.03471362106724
22.314496267085868        32.14825082426428        32.40219944611146
22.592819069007426        32.02344870287211        32.2885419360626
22.63793705747453         31.447886405481835       30.69708015069319
22.36415744911171         31.29379487154787        30.02017934684218
22.652343102492424        31.145484070000002       29.867188808744817
22.044664288346013        33.68789870705473        36.075198551505935
22.04392513926137         33.41777501466031        35.46001925947821
22.04318599017672         33.1476513222659         34.79931843697388
22.289237270640694        33.57038791847527        36.08888827705064
22.288498121556046        33.300264226080856       35.45791926226492
22.533810252935375        33.45287712989582        35.98161261471369
22.287693097947262        33.00589472501191        34.727378680519855
22.532200205717796        32.86413812775793        34.55594453463326
22.533005229326584        33.158507628826875       35.29120292191773
22.94554340162894         30.69543081740337        28.842121029495395
22.94839248660403         30.374934775717197       28.003290839428864
22.951241571579114        30.054438734031024       27.189518553886543
23.22433765574756         30.547779900288567       28.598772145997387
23.227186740722647        30.22728385860239        27.785076406307013
23.503131909866184        30.400128983173765       28.317601721507106
23.231640441623234        29.90077912510224        26.980604720778373
23.512039311667348        29.747119516173452       26.740259001988157
23.507585610766764        30.073624249673607       27.51584451097873
24.351174754001573        28.965391259106337       25.26678039088296
24.072947506857027        29.117132433628658       25.52138677614746
23.794720259712477        29.268873608150976       25.762741710698325
24.07391307867821         28.787104868927628       24.838127632063724
23.79568583153366         28.938846043449946       25.054487061944535
23.79665140335484         28.608818478748915       24.375734737970404
22.9137037739989          31.62115765369045        31.342035504989095
22.928109819016793        31.318755318208616       30.518868950009686
22.942515864034682        31.016352982726783       29.706053300235027
23.203876535541163        31.49202656641723        31.090117113383442
23.218282580559052        31.189624230935397       30.284026250577853
23.49404929708342         31.362895479144015       30.78156722302973
23.50010437227193         30.72105114849718        29.124315498018944
23.497076834677678        31.0419733138206         29.945637331859835
23.221310118153305        30.86870206561198        29.43409516962315
23.514838479658074        24.419269799660423       17.675458790254
23.238005063183955        24.590605968136703       17.67193160292578
22.961171646709836        24.76194213661298        17.652009536357852
23.23631085386399         24.260443003945905       17.284415803041245
22.95947743738987         24.431779172422182       17.257920315388738
22.957783228069907        24.101616208231384       16.879517998907737
22.967808494278096        23.757313516063473       16.508572850999535
22.945619481464803        23.42562278327366        16.137633701876847
22.923430468651517        23.093932050483847       15.776551508403562
23.256361386280368        23.57183761961008        16.54167631530447
23.23417237346708         23.240146886820266       16.17824014255623
23.544914278282643        23.386361723156686       16.560075770768297
23.37610977880923         22.803239679874416       15.84438959531771
23.63598190645522         22.808290680790122       16.038475528494303
23.895854034101212        22.81334168170583        16.21973971560104
23.460512028545935        23.094800701515553       16.19988160707368
23.720384156191926        23.09985170243126        16.388930145847226
23.14977012373037         22.94858586517913        15.814866254262284
23.24633612007218         23.916140311777994       16.905867553508518
23.53488901207445         23.730664415324597       16.917513099268575
23.524863745866263        24.07496710749251        17.28930743909711
24.431959526957748        23.232119937464855       16.96233504772502
24.13627777739938         23.2835338660288         16.843116791713157
23.84059602784101         23.334947794592743       16.70903036606092
24.311747655308665        22.997023845303374       16.658105473841765
24.016065905750295        23.048437773867313       16.530951894664657
24.19153578365958         22.761927753141887       16.354828617943305
24.68081395781561         21.99302148942716        15.886843605317189
24.902061081547686        22.25225503777468        16.254530581045266
25.123308205279766        22.5114885861222         16.606797936765457
24.55139965045793         22.25736939606075        16.07403737252088
24.772646774190008        22.51660294440827        16.440345938034923
24.421985343100253        22.521717302694334       16.25558145245633
24.66240908639842         22.991909487017306       16.845911280944687
24.542197214749336        22.75681339485582        16.550270007708082
24.89285864583909         22.751699036569754       16.727398910624792
25.999999999999996        23                       17.42330638947643
25.70776940175992         22.837162862040735       17.1637353838307
25.415538803519844        22.67432572408147        16.891565899593694
26                        22.666666666666668       17.107343102139396
25.707769401759922        22.5038295287074         16.847227453356247
25.415538803519844        22.340992390748134       16.574513325981762
26                        22.333333333333336       16.792994565419153
25.707769401759926        22.170496195374067       16.532334273498506
26.000000000000004        22                       16.480260779315653
23.51424846647653         27.43852985103037        22.00878409978466
23.2390078377388          27.593046681567102       22.092920896804763
22.96376720900107         27.74756351210383        22.154947482219313
23.237943834791494        27.26275352366605        21.50798398969389
22.962703206053767        27.41727035420277        21.554863931624038
22.961639203106458        27.086977196301717       20.983480238189863
23.24072159159045         27.923714094080378       22.706801487738634
23.515962220328177        27.76919726354365        22.603238372523403
23.517675974179824        28.099864676056928       23.226844242129467
23.521573383623362        26.43828620416902        20.372362012076522
23.242827112889387        26.595924425758483       20.415499332234013
22.964080842155404        26.753562647347934       20.436469609965933
23.24170225823223         26.26651504938343        19.909739919854953
22.962955987498248        26.424153270972884       19.91901573481678
22.961831132841095        26.094743894597833       19.42745875630621
23.24038547384044         26.929338974712262       20.948692593827126
23.519131744574416        26.771700753122804       20.89173790703898
23.516690105525473        27.105115302076587       21.43721193627504
23.516601409593715        25.42496841319948        18.927558974944002
23.23838760887913         25.590969855403735       18.945237738804558
22.960173808164544        25.756971297607983       18.944557587633422
23.239180349807718        25.261071710496076       18.5063219608614
22.96096654909313         25.427073152700327       18.49694916836367
22.961759290021714        25.097175007792664       18.069033166063353
23.238592706495837        24.925838839316388       18.080159726621353
23.515426122969956        24.754502670840107       18.074891407939603
23.516013766281834        25.089735542019795       18.49225813616966
23.24004493355568         25.928742452393582       19.416301851636664
23.518258734270262        25.762741010189327       19.386786031935582
23.519916058946812        26.100513607179174       19.868387044313124
24.325200069078413        24.992449347676075       18.868945098912274
24.055667182583516        25.136622369517212       18.898952772252265
23.786134296088616        25.280795391358346       18.918490730929452
24.055079539271635        24.801389498337528       18.482469295727206
23.785546652776734        24.94556252017866        18.492598573279796
23.784959009464856        24.610329648998974       18.084640526174393
25.71535404422187         23.183157495729738       17.50085809390275
25.430708088443744        23.366314991459472       17.573177416515172
25.146062132665616        23.549472487189206       17.640264357313807
25.423123445981794        23.02032035777047        17.22797082838507
25.138477490203663        23.203477853500203       17.286973891125676
25.130892847741713        22.8574832198112         16.942485084276246
24.66999372886037         23.337904120706305       17.19718148503481
24.90044328830104         23.097693670258757       17.070877586425265
24.90802793076299         23.443688303947756       17.423157921564346
24.398423195772807        23.496837837664877       17.21509819142611
24.63645739767543         23.602622020906324       17.452755911671847
24.87449159957805         23.708406204147778       17.681543631137274
24.364886864587866        23.761555737864896       17.475798984890748
24.602921066490488        23.867339921106346       17.71626798807229
24.331350533402926        24.026273638064918       17.744437428118825
24.102741446214438        23.54825176622882        17.097034061054895
24.069205115029497        23.812969666428838       17.358888980160117
23.80705969665607         23.599665694792762       16.96410176104318
24.32930037862809         24.348332207935307       18.104626844254028
24.327250223853248        24.67039077780569        18.479462734518478
24.05917984882131         24.157272358596757       17.732592595224194
24.05712969404647         24.479330928467142       18.100207708410995
23.78700916423969         24.288271079128588       17.70959971593583
23.79703443044788         23.943968386960677       17.32967223282536
23.79488543991636         28.278051309312893       23.719617789040853
24.070381151801243        28.125570530055576       23.548378722714105
24.345876863686126        27.97308975079826        23.365884509622486
24.072147115239723        28.4563376994916         24.18108283430531
24.34764282712461         28.30385692023428        23.97517578387557
24.34940879056309         28.634624089670307       24.608807744295746
24.068667397949596        27.794903117542297       22.94000246122153
23.79317168606471         27.94738389679961        23.08905092505786
23.791457932213063        27.616716484286336       22.487635657942352
23.793335088297866        29.602749469346364       26.504312116595013
24.071562335442415        29.45100829482404        26.235582905005106
24.349789582586958        29.299267120301717       25.953602242701677
24.070177164027804        29.784884156019423       26.97104528143448
24.348404411172346        29.6331429814971         26.661690342092008
24.34701923975774         29.967018842692486       27.39104468905379
23.784427686496706        30.255758936346673       28.02402380114783
23.788881387397282        29.92925420284652        27.251082108102523
24.06572346312722         30.11138888951958        27.71517145699683
21.990289044493373        34.48578500372198        37.40184169221264
22.02181780756937         34.235379120578656       37.070197647124324
22.05334657064536         33.98497323743533        36.68385184101322
22.275073072163398        34.41494286237981        37.63053371828547
22.30660183523939         34.16453697923649        37.262172053692765
22.559857099833426        34.34410072103764        37.67550407611801
22.344649811266983        34.80770225205562        38.159482243321605
22.167469427880178        34.646743627888796       37.82562218194344
22.452253455550206        34.57590148654663        37.96054788369862
22.54249253523473         33.74995166027643        36.6302501986847
22.551174817534076        34.047026190657036       37.194880685819435
22.297919552940044        33.867462448855875       36.717533713789805
22.457834152300357        35.067569845628185       38.45351069680741
22.678622137616948        35.09563667369176        38.55131244214097
22.89941012293354         35.12370350175533        38.565712390987414
22.500868342730186        35.28033150811488        38.60331674133206
22.721656328046777        35.30839833617845        38.68049050219834
22.543902533160015        35.49309317060157        38.698498232281636
22.565437796583574        34.83576908011919        38.30331788322314
22.673041440866797        34.6039683146102         38.06701562168129
22.786225781900164        34.863835908182764       38.36375172663778
23.010556827123253        35.3665602785418         38.68119666951973
23.121703531312967        35.60941705532826        38.73070562696822
22.83280303223649         35.55125511296492        38.77316367984876
23.55674011560552         35.2726275228925         38.34169111590116
23.44877682223791         35.465842959299906       38.51562989272691
23.340813528870292        35.65905839570731        38.639812608537426
23.337630118048196        35.222986182513445       38.4696306863239
23.229666824680578        35.41620161892085        38.62504618715352
23.118520120490864        35.173344842134384       38.54430444468603
23.103519108579107        34.94059560273399        38.37168394079741
22.990334767545736        34.68072800916143        38.14884594458796
22.87715042651236         34.42086041558886        37.83123250777177
23.307628094224675        34.75748770371265        38.102715104284215
23.1944437531913          34.49762011014008        37.85899977621512
23.51173707987024         34.57437980469131        37.75880588144767
23.54173910369376         35.0398782834921         38.19449978311408
23.322629106136432        34.99023694311305        38.309724767985976
23.526738091782           34.80712904409171        38.00020470496284
21                        43.081157648028395       29.060830411404595
21.287452835474802        43.24580804404944        30.558259882378476
21.574905670949605        43.41045844007047        31.775431383420482
21.862358506424407        43.57510883609151        32.71234491453051
21                        43.41045844007047        29.02484122827865
21.287452835474802        43.5751088360915         30.56788188245117
21.574905670949605        43.73975923211254        31.83066456669149
21                        43.73975923211254        29.037119016825084
21.287452835474802        43.90440962813358        30.625770854195913
21                        44.06906002415461        29.097663777043905
21.276153169481958        38.411705825047925       33.192359543485395
21.552306338963913        38.564739534843696       34.294124303658236
21.828459508445867        38.71777324463946        34.92052817952871
21                        38.56568533367002        31.325667280929085
21.276153169481958        38.71871904346579        32.840301726146556
21.55230633896391         38.87175275326155        33.87957528706164
21                        38.87269855208788        31.07238970320642
21.276153169481955        39.02573226188365        32.52453294916657
21                        39.17971177050575        30.855401165843166
21.826128690622895        38.136381735973785       35.644275983049944
21.82729409953438         38.42707749030662        35.27038581645552
21.551140930052426        38.27404378051085        34.667635597579206
21.283562904094595        39.33623006872915        32.199743479629234
21.567125808189186        39.492748366952554       33.211422866034596
21.85068871228378         39.64926666517595        33.89043932505928
21                        39.49774002312708        30.44233267949742
21.283562904094595        39.654258321350476       31.817706542568185
21.567125808189186        39.81077661957387        32.860417478258384
21                        39.8157682757484         30.060419409407
21.283562904094595        39.9722865739718         31.466824821762593
21                        40.13379652836973        29.709661355571694
21.835869243058504        39.028271051484964       34.541109481342914
21.84327897767114         39.338768858330454       34.197746529852886
21.55971607357655         39.18225056010705        33.52747120320018
21.837801197732976        40.62119114851247        33.04186363494609
21.558534131821986        40.78388625973291        32.09751113508086
21.279267065910993        40.94658137095334        30.85815219430732
21                        41.10927648217377        29.323786812625702
21.558534131821986        40.45872627513156        32.2966085439189
21.279267065910993        40.62142138635199        30.981138596025396
21                        40.78411649757242        29.370662207224033
21.279267065910993        40.29626140175064        31.18587445079395
21                        40.45895651297107        29.49928705487284
21.84209703591658         40.29721632073364        33.28493374979705
21.562829970005588        40.13475144735272        32.55861878682875
21.84639287410018         39.97324149295479        33.56779231316811
21.286584177630843        41.27332726622153        30.72887338422764
21.573168355261682        41.437378050269274       31.848375902298525
21.859752532892525        41.60142883431703        32.68229436683782
21                        41.4373780502693         29.128800506220397
21.286584177630843        41.60142883431705        30.604587502495942
21.573168355261682        41.76547961836481        31.794790445240224
21                        41.76547961836482        29.02086676029222
21.286584177630843        41.92953040241258        30.56735418124137
21                        42.093581186460355       28.999985574841617
21.84511830945283         40.94793704378066        32.878478784900274
21.852435421172675        41.274682939048844       32.758622362197514
21.565851243541836        41.11063215500109        31.951179305018222
22.10133511434028         37.98290171976285        36.3938584338603
22.377706946969152        38.12011745788474        36.64054635330747
22.654078779598027        38.257333196006634       36.78226243765352
22.102500523251766        38.27359747409568        36.01293954028928
22.378872355880638        38.410813212217576       36.27663126242749
22.103665932163253        38.56429322842852        35.65605317638585
22.62114428380505         37.70172962384751        37.40238534913554
22.637611531701538        37.97953140992708        37.095147188255766
22.361239699072662        37.84231567180518        36.96308088753674
22.879122754732407        37.533914072415556       37.753971418908264
23.153568473556252        37.64390030706316        37.73963016815297
23.428014192380097        37.75388654171076        37.66095316802653
22.895590002628893        37.81171585849512        37.46922832815808
23.17003572145274         37.92170209314272        37.47173555780981
22.912057250525383        38.08951764457468        37.17883864768544
23.44639150967925         36.493263843099456       38.505146703189205
23.17700577278946         36.495926510352824       38.597531543374885
22.90762003589967         36.49858917760619        38.60323909085277
23.375211084953726        36.27960050610454        38.60498217046491
23.105825348063938        36.28226317335791        38.69235677341359
23.304030660228204        36.06593716910963        38.674679690512804
23.226459666034856        37.048999211716975       38.24506137146662
23.01919878932609         37.17397542040064        38.13601519973953
22.811937912617324        37.29895162908429        37.95565371601475
23.0303845436932          36.866416756097834       38.38094418232425
22.82312366698443         36.9913929647815         38.23606794462535
22.834309421351538        36.68383430047869        38.473346840376266
23.29364450814994         37.283961655048245       38.05925278001554
23.360829350265018        37.5189240983795         37.86455004553559
23.086383631441173        37.40893786373189        37.942269755460835
23.29977028058299         36.86375408884447        38.36359518585553
23.10369515824133         36.681171633225325       38.505157214757055
23.373080895131118        36.678508965971965       38.45029029642967
23.803559678467494        35.17662682105254        38.044711206322724
23.788558666555733        34.94387758165213        37.87876331384779
23.773557654643973        34.71112834225174        37.66571167600892
24.050379241329466        35.08062611921257        37.70297724230559
24.035378229417702        34.84787687981216        37.51827279014307
24.29719880419144         34.9846254173726         37.316489223850084
23.746911933056865        35.507553751868244       38.28071061363835
23.993731495918837        35.411553050028274       37.975821925076076
24.240551058780806        35.315552348188305       37.62617918207528
23.937083750508208        35.74247998084399        38.168177651508024
24.183903313370177        35.64647927900402        37.855380183962
24.127255567959548        35.97740620981973        38.0040922295101
23.53098534632164         35.89398462468306        38.54740368039101
23.63894863968925         35.70076918827565        38.43893517752221
23.829120457140593        35.935695417251395       38.310688002449965
23.673346195772684        36.32131129867288        38.41271951973652
23.60216577104716         36.10764796167797        38.49513057367755
23.900300881866116        36.14935875424631        38.24570136184349
23.661077389586616        36.67633760167176        38.316618947172955
23.888032075680048        36.50438505724519        38.20968049129101
24.11498676177348         36.33243251281861        38.028151060968604
23.87576326949398         36.85941136024407        38.105554191265604
24.102717955587412        36.68745881581749        37.98410446295429
24.090449149401344        37.04248511881637        37.871952435466945
23.58776677503848         36.86158272454427        38.26767767513722
23.802452654945846        37.04465648311657        38.062528053953685
23.51445616049035         37.04682784741677        38.18689769928688
23.581641002605433        37.281790290748035       38.00717845501307
23.86963749706093         37.27961892644784        37.88889815685701
23.648825844720513        37.5167527340793         37.8185650677102
21.287419906274657        42.25817726338836        30.509997489644917
21.574839812549314        42.422773340316354       31.69812218393357
21.86225971882397         42.58736941724435        32.56435965770793
21                        42.42277334031637        28.959295793925254
21.287419906274657        42.58736941724437        30.480640430635024
21.574839812549314        42.75196549417237        31.6800978468306
21                        42.75196549417238        28.979577406112988
21.287419906274657        42.916561571100374       30.512254764729448
21.862292648024116        42.91661589019341        32.58093770367555
21.86232557722426         43.24586236314246        32.63026612261652
21.57487274174946         43.08121196712142        31.711389428638924
21.860588261536343        41.930075695292814       32.59177056214678
21.861423990180157        42.25872255626858        32.5524589924367
21.5740040839055          42.09412647934058        31.720850197096244
21                        46.04486477640703        29.89751760321137
21.287452835474802        46.20951517242807        31.73028909126697
21.574905670949605        46.374165568449115       33.18001563243219
21.862358506424407        46.53881596447015        34.246697226707
21                        46.3741655684491         30.08413211506334
21.287452835474802        46.538815964470146       31.91478788741397
21.574905670949605        46.70346636049118        33.36239871287431
21                        46.70346636049118        30.218508553125247
21.287452835474802        46.86811675651221        32.047048609771004
21.8623585064244          46.86811675651222        34.42134717809648
21.862358506424385        47.197417548554284       34.60868908939369
21.574905670949594        47.03276715253325        33.53845875678378
21.287452835474795        44.23371042017563        30.840234299146655
21.574905670949583        44.39836081619665        32.170900214987725
21.862358506424375        44.56301121221767        33.08966152456666
21                        44.39836081619668        29.172284121228348
21.28745283547479         44.563011212217695       30.90912409067303
21.574905670949583        44.72766160823871        32.23405945385602
21                        44.72766160823874        29.273091597810893
21.28745283547479         44.89231200425976        31.004201014597832
21                        45.0569624002808         29.400086206792206
21.8623585064244          43.904409628133564       32.828671654406946
21.862358506424385        44.23371042017561        32.954443857752445
21.574905670949594        44.069060024154595       31.996059659105132
22.684563211680953        44.06116846583513        34.628838593340305
22.41049497659543         44.22844938129598        34.197351411934726
22.1364267415099          44.395730296756824       33.68429238901025
22.410494976595437        43.899148589253926       34.063525968660876
22.13642674150991         44.06642950471477        33.549770833966
22.136426741509922        43.737128712672714       33.42469474239113
21.287452835474802        48.1853199246805         32.71876074906381
21.574905670949605        48.34997032070154        34.20140753510802
21.862358506424407        48.514620716722575       35.23890733332137
21.000000000000004        48.34997032070153        31.01622019130991
21.287452835474802        48.51462071672256        32.887322646056454
21.574905670949605        48.679271112743606       34.313278112972135
21.000000000000004        48.67927111274359        31.1545339127419
21.287452835474802        48.84392150876463        32.96894504836014
21.000000000000004        49.00857190478566        31.205908139485036
21.862358506424385        47.85601913263842        34.946828803391995
21.862358506424396        48.1853199246805         35.09022359429954
21.574905670949594        48.020669528659454       34.05254996628584
21.287452835474806        49.17322230080669        33.04447870457929
21.574905670949605        49.337872696827716       34.46794930326556
21.862358506424407        49.50252309284874        35.47631993554396
21.000000000000004        49.33787269682773        31.24825696068784
21.287452835474802        49.502523092848755       33.091658268411834
21.574905670949605        49.66717348886978        34.51995960972795
21                        49.66717348886979        31.339838923086525
21.287452835474802        49.83182388489082        33.188070973440254
21                        49.99647428091186        31.48065402668087
21.862358506424407        48.84392150876464        35.329735039478464
21.862358506424407        49.173222300806685       35.408872573552955
21.574905670949605        49.00857190478567        34.39645879416032
21.287452835474802        50.16112467693291        33.187413092338154
21.574905670949605        50.325775072953945       34.51376696344445
21.862358506424407        50.490425468975          35.45971563999944
21                        50.32577507295393        31.33520691505462
21.287452835474802        50.49042546897497        33.07196300222736
21.574905670949605        50.655075864996014       34.428313894848564
21                        50.65507586499599        31.3234071022888
21.287452835474802        50.81972626101704        33.09016021097656
21.862358506424407        50.81972626101705        35.4019269461763
21.862358506424407        51.1490270530591         35.329999516110036
21.574905670949605        50.98437665703808        34.362147779216265
21.862358506424407        49.83182388489083        35.49245309140919
21.862358506424407        50.161124676932914       35.48691832622779
21.574905670949605        49.99647428091187        34.527697247109344
22.683819948932953        49.00117281939646        37.200580392128494
22.40999946809677         49.16828957721389        36.714991640966375
22.13617898726059         49.335406335031315       36.140238155438226
22.40999946809677         48.838988785171836       36.63348121574197
22.13617898726059         49.00610554298926        36.065759261830536
22.13617898726059         48.676804750947205       35.97959019613956
21.86226351667168         57.40558540940337        32.526190341041975
21.574842344447788        57.24098724420069        31.727321599440764
21.28742117222389         57.076389078998          30.532627173914197
21.86229517992259         57.076336848179665       32.56425614836609
21.574874007698696        56.911738682976974       31.720181948338638
21.8623268431735          56.74708828695594        32.62328058513192
22.68969655675495         57.887540213415804       34.2014393508135
22.413399051698104        58.05554267910487        33.74915212325685
22.137101546641254        58.223545144793924       33.22647177485767
21.86080404158441         58.39154761048299        32.63339830561588
22.41388554339386         57.726888612078326       33.722880775322956
22.137588038337014        57.89489107776738        33.17647637985484
21.86129053328016         58.06289354345644        32.55967886354388
22.138074530032767        57.56623701074085        33.16446443873255
21.861777024975922        57.734239476429906       32.523942875352546
25.29477869497856         21.64710042329224        15.834418378766454
25.529852463319045        21.76473361552816        16.06100250628383
25.764926231659523        21.88236680776408        16.276283306466915
25.237621865078964        21.93522981090223        16.09950596029791
25.47269563341945         22.052863003138146       16.32157178056534
25.180465035179367        22.223359198512213       16.356965812964226
25.016374741346887        21.67599626255471        15.74198581893758
24.959217911447283        21.964125650164693       16.002072064423952
24.737970787715206        21.704892101817173       15.631758695875787
24.639711222722354        21.489191960719758       15.361965914262404
24.48652227802784         21.24459598035988        14.897430774891237
24.333333333333336        21                       14.385723418623575
24.819855611361177        21.244595980359875       15.078358227409456
24.666666666666668        20.999999999999996       14.511644367362926
25.000000000000004        20.999999999999996       14.652913949022569
25.19651912998571         21.43140028219483        15.515362704976228
24.91811517635403         21.46029612145729        15.44756159123572
25.09825956499286         21.21570014109741        15.121527895061597
21.424638652782328        21.468034059099658       12.336718060485104
21.21231932639116         21.563317821591895       12.060813313383832
20.999999999999996        21.658601584084135       11.65758656172734
21.212319326391164        21.23401702954983        11.393390762426739
21                        21.32930079204207        11.036864715934616
21                        21                       10.179922511509226
21.545652659724496        21.23401702954983        12.167761228433045
21.333333333333332        21                       11.175650319372362
21.666666666666664        21                       11.896147862249272
23                        20.999999999999996       13.433687817711752
22.842078134805718        21.293485155275306       13.777888528063698
22.684156269611428        21.586970310550612       14.03814408994724
22.666666666666668        21                       13.123469860129722
22.508744801472382        21.293485155275306       13.472814611850783
22.333333333333336        21                       12.759378967605786
23.36190773423378         21.513361407878406       14.509531818060701
23.18095386711689         21.2566807039392         14.005416861090417
23.514287200450227        21.256680703939203       14.280140228741324
23.333333333333332        20.999999999999996       13.73095079800391
23.666666666666664        21                       14.011438559701649
23.023032001922605        21.55016585921451        14.28712809335245
25.529852463319045        21.43140028219483        15.68348080979888
25.43159289832619         21.215700141097415       15.300818035546913
25.333333333333336        20.999999999999996       14.843376125170543
25.764926231659523        21.215700141097415       15.471106090243673
25.66666666666667         21                       15.02483621553008
26.000000000000007        21                       15.197294220101112
25.764926231659526        21.549033474430747       15.915587226748587
26.000000000000004        21.333333333333332       15.708734796625823
26.000000000000004        21.666666666666664       16.136390316364004
21                        57.24098724420064        28.938279444223973
21.287421172223894        57.40558540940333        30.482051906056213
21.574842344447784        57.570183574606006       31.629998683962427
21                        57.57018357460596        28.972297086937015
21.287421172223894        57.73478173980865        30.469321901148668
21                        57.899379905011294       29.04415999260082
21.573869361056275        58.22749170865909        31.70974992974643
21.286934680528137        58.06343580683519        30.513337158741336
21.574355852752028        57.898837641632554       31.650882579914093
21                        58.22749170865908        28.97834286116651
21.286934680528137        58.391547610482974       30.532847313253423
21.57386936105627         58.55560351230687        31.81458737020447
21                        58.55560351230686        28.960507868621324
21.286934680528134        58.71965941413075        30.60033960665408
21                        58.88371531595464        28.990655014964606
21.836936712952433        59.36708781017315        33.03306209025292
21.557957808634956        59.205963645433656       32.06961931320626
21.278978904317476        59.04483948069415        30.722150288110086
21.844892489163094        59.04190774360977        32.8490683882052
21.565913584845614        58.88078357887026        31.9167171214544
21.85284826537375         58.71672767704638        32.71584712665974
21.557957808634953        59.531150218645536       32.25534925088654
21.278978904317476        59.69521262711791        31.186402013416387
20.999999999999996        59.85927503559028        29.82622037784235
21.278978904317476        59.370026053906024       30.93702889804306
20.999999999999996        59.5340884623784         29.51320408477575
21                        59.20890188916652        29.23468229715006
21                        54.9359861615429         29.5086475085222
21.287452835474802        55.100636557563924       31.031802131509604
21.574905670949605        55.26528695358495        32.22077681419157
21.862358506424407        55.42993734960597        33.07557155656866
21                        55.26528695358497        29.287978814256114
21.287452835474802        55.42993734960599        30.825328176516503
21.574905670949605        55.59458774562701        32.02849759847257
20.999999999999996        55.59458774562704        29.059416629633482
21.2874528354748          55.759238141648055       30.61096073116808
21.862358506424407        55.759238141648055       32.93625857952611
21.862358506424407        56.088538933690145       32.81215594444997
21.574905670949605        55.9238885376691         31.967754235801117
22.682352622684764        55.9190041446405         34.61741743067301
22.40902125059798         56.08528267167108        34.044925657786955
22.135689878511194        56.25156119870165        33.406874398009414
22.40902125059798         55.755981879629          34.18388051551044
22.135689878511194        55.92226040665957        33.53079797342607
22.135689878511194        55.592959614617484       33.66993189080914
22.680493870670645        56.897664419684084       34.280399762347066
22.40775041933766         57.06697141625719        33.75954963898666
22.135006968004667        57.23627841283027        33.17481316521827
22.407782082588568        56.73772285503347        33.830843777507624
22.135038631255576        56.907029851606566       33.22949313814075
22.135070294506487        56.577781290382845       33.3051317405054
22.41081798136576         57.39693001416775        33.72698504709644
22.683561432698745        57.22762301759465        34.225619305052206
22.686628994726846        57.55758161550523        34.19929916787443
22.40840166659327         56.411502763352274       33.9259865772387
22.681733038680058        56.2452242363217         34.48128192708061
22.681113454675348        56.57144432800289        34.3689427043053
22.68960247917132         50.97683725976716        37.21813263015171
22.413854488255684        51.14400078821183        36.64868615344716
22.138106497340047        51.31116431665649        35.990619726663496
22.413854488255684        50.81469999616977        36.7291098364953
22.138106497340047        50.98186352461444        36.07386465134199
22.138106497340047        50.65256273257238        36.14297083977769
21.287452835474802        52.13692942918534        32.58754148277936
21.574905670949605        52.30157982520639        33.882605440950044
21.862358506424407        52.466230221227455       34.77022493637718
21                        52.301579825206346       30.75606073400172
21.287452835474802        52.4662302212274         32.40695976692188
21.574905670949605        52.63088061724846        33.650414337098695
21                        52.63088061724841        30.53107921455502
21.287452835474802        52.79553101326947        32.13036885948108
21.8623585064244          52.795531013269496       34.60200862606677
21.862358506424385        53.12483180531153        34.41562978949924
21.574905670949594        52.960181409290506       33.54442416227644
21.862358506424407        51.80762863714326        35.0979971900785
21.862358506424407        52.13692942918536        34.94009438560383
21.574905670949605        51.9722790331643         34.03440866799986
22.684023132672333        51.96415884275723        36.86005909546689
22.410134923923025        52.13151596891397        36.25593119943071
22.136246715173716        52.29887309507071        35.55931981306748
22.410134923923025        51.802215176871876       36.405088598864495
22.136246715173716        51.96957230302861        35.71883323739759
22.136246715173716        51.640271510986516       35.86638001697581
22.411994706089352        51.47310798254185        36.538725725961065
22.687742697004992        51.30594445409717        37.12245148486687
22.68588291483866         51.6350516484272         37.00309363997178
21.287452835474795        54.11273418143771        31.49363841126453
21.574905670949583        54.27738457745872        32.78215837785312
21.862358506424375        54.44203497347974        33.6336582011219
21                        54.27738457745876        29.745662800269468
21.28745283547479         54.44203497347977        31.3801401255865
21.574905670949583        54.60668536950079        32.577597307583275
21                        54.60668536950082        29.659179202658642
21.28745283547479         54.77133576552184        31.20259374338363
21.862358506424385        54.77133576552182        33.43440577709772
21.862358506424396        55.10063655756389        33.24837689557972
21.574905670949594        54.935986161542864       32.39257528963412
21.86235850642438         53.78343338939563        34.006516115596966
21.862358506424375        54.11273418143769        33.814039373746176
21.574905670949583        53.94808378541667        32.96482165425004
22.68756536991429         54.93171748438888        35.138377100213006
22.412496415417664        55.097790772794575       34.52619108679948
22.137427460921035        55.263864061200266       33.838589238918075
22.412496415417653        54.7684899807525         34.71522755712994
22.137427460921025        54.93456326915819        34.019510143588775
22.137427460921014        54.60526247711611        34.213654590766424
22.41075883300782         55.42688632621178        34.34806242118163
22.685827787504444        55.26081303780608        34.950777117086446
22.684090205094606        55.58990859122329        34.77712389390655
22.691860165757983        53.942238774793296       35.755896927883946
22.415359612646782        54.10883750768878        35.12040619480702
22.138859059535577        54.275436240584256       34.41299328588663
22.415359612646782        53.77953671564673        35.32902771503906
22.138859059535577        53.9461354485422         34.60749463231447
22.138859059535577        53.616834656500146       34.814091547969355
22.413928014032216        54.438663744220634       34.91485160912625
22.690428567143417        54.272065011325154       35.54412645164196
22.68899696852885         54.60189124785701        35.33828650908487
22.68789104576052         52.94991617851296        36.35006751912288
22.412713532648475        53.1179883181265         35.72604936278984
22.137536019536423        53.286060457740035       35.013056331973445
22.412713532648482        52.78868752608446        35.914633123645345
22.137536019536434        52.956759665697994       35.209618893814024
22.137536019536444        52.627458873655954       35.38801892939659
22.414036572647625        53.44876251688661        35.52899645795888
22.689214085759673        53.28069037727307        36.15492649346517
22.69053712575883         53.611464576033185       35.956869629718824
22.411424228285753        52.46010174749921        36.09239817315444
22.685312437035062        52.292744621342464       36.70429392658477
22.68660174139779         52.621330399927714       36.534296734470175
23.522564771804674        53.45801053289769        37.238705609604295
23.24566323645578         53.6194199468629         36.80366243984046
22.96876170110688         53.78082936082809        36.309392879267044
23.244340196456626        53.28864574810278        37.00607731348401
22.967438661107728        53.45005516206798        36.5110866670061
22.96611562110857         53.11928096330787        36.709864616656944
22.68900328908671         48.00582520785242        36.8597722877441
22.413455028199277        48.17542371080914        36.40551582050079
22.13790676731184         48.34502221376586        35.86522750235974
22.413455028199266        47.846122918767065       36.25901168825385
22.137906767311833        48.01572142172378        35.71763356672546
22.13790676731182         47.686420629681706       35.57532857920525
22.411727248148026        48.50720624799048        36.53066485338556
22.68727550903546         48.337607745033765       36.99570765973424
22.685547728984204        48.669390282215105       37.1093103611956
22.675799611370717        47.018823973224144       36.315872588231606
22.404652576388607        47.18812209568155        35.89129329557949
22.13350554140649         47.35742021813895        35.38891008636856
22.404652576388614        46.85882130363949        35.702192908798324
22.1335055414065          47.02811942609688        35.19434295737563
22.13350554140651         46.69881863405482        35.012467788290195
22.409053802293933        47.5171225072243         36.08236616508873
22.680200837276047        47.347824384766895       36.51159983441332
22.68460206318138         47.67682479630966        36.692899734251
22.285523959651165        64.30201804280932        38.53359897845478
22.100456904607206        64.42643652360692        38.32610656463914
21.915389849563248        64.55085500440453        38.02770929767868
21.730322794519285        64.67527348520213        37.63840717757362
22.094206788908426        64.14658551063874        38.305894639476364
21.909139733864464        64.27100399143634        38.03551045787907
21.724072678820505        64.39542247223395        37.67422142313707
21.902889618165688        63.99115297846817        37.96661298200626
21.717822563121725        64.11557145926577        37.63333703262765
21.711572447422945        63.83572044629759        37.51575400604481
22.315942784428692        65.7572320808331         37.389901851901534
22.126587970817884        65.91252396800344        36.94211051759402
21.937233157207075        66.06781585517378        36.39426639215392
21.747878343596263        66.22310774234411        35.74636947558122
22.107109530409588        65.62354924048212        37.38633714001267
21.91775471679878         65.77884112765246        36.868843086689424
21.728399903187967        65.93413301482278        36.251296242233586
21.898276276390483        65.48986640013112        37.26374659297043
21.70892146277967         65.64515828730146        36.67654982063145
21.68944302237138         65.35618355978013        37.022130210774925
23.495429450542154        56.4426142264134         35.536057808038315
23.22378425725165         56.594297624170295       35.161302156069056
22.95213906396115         56.74598102192719        34.74274947417175
23.22440384125636         56.2680775324891         35.28160378694514
22.952758647965855        56.41976093024599        34.84717176058903
22.95337823197056         56.093540838564806       34.975390327823376
23.124484854182302        33.0296733210364         35.081356441951804
22.927593320433328        33.170741257322874       35.43092442208304
22.73070178668435         33.31180919360935        35.731009813003666
22.92678829682454         32.87637175625393        34.71802103975264
22.729896763075562        33.01743969254041        35.029353275440464
22.729091739466774        32.723070191471464       34.28284804338885
23.76912105997307         30.593694325459275       28.84391872129313
24.05041683660359         30.449324278632176       28.50587113447222
24.331712613234103        30.304954231805084       28.152549123859473
24.035110210079953        30.787259667744777       29.313039970173918
24.31640598671047         30.642889620917686       28.93052271689137
24.301099360186836        30.980825010030287       29.724965468149644
23.76306598478456         31.235538656106108       30.44522037973289
23.766093522378814        30.914616490782684       29.637265521848512
24.0320826724857          31.108181833068194       30.093019794772903
22.821014709470923        32.47546153422833        33.6491225809211
22.85172665292013         32.20230157231988        32.91721096347833
22.88243859636934         31.929141610411442       32.180251492823956
23.110634236832837        32.38115444176766        33.455142390287726
23.141346180282042        32.10799447985922        32.732442987195164
23.400253764194748        32.286847349307          33.193896880960146
23.216407824186454        32.782064663793264       34.46722311385359
23.01871126682869         32.6287630990108         34.094091644469636
23.3083307941906          32.53445600655013        33.83806992685626
23.431518941824308        31.978863392586007       32.39431315430497
23.172611357911602        31.800010523138226       31.91354312995015
23.462784119453865        31.67087943586501        31.590203268328164
22.814203537973174        33.55841583173475        36.30190822017067
23.094596823010974        33.66395453357367        36.5038785957681
23.37499010804877         33.7694932354126         36.587523741506054
22.822885820272525        33.855490362115354       36.90420792056978
23.10327910531032         33.96102906395428        37.059840412595264
22.83156810257187         34.15256489249596        37.42250052413257
23.207986605471127        33.2762799591618         35.64087591790588
23.29148835675995         33.5228865972872         36.142931684423885
23.01109507172215         33.41734789544827        35.99613336364346
23.46615475592975         34.30608428159841        37.43519509295693
23.14886142925081         34.22932458704718        37.492828390150066
23.42057243198926         34.0377887585055         37.044767712976395
23.44253263924333         33.03296557281371        34.998632205724775
23.534455609247473        32.785356915570574       34.384199840133796
23.62637857925162         32.53774825832744        33.754747615643794
23.76058042430435         33.03625782459102        34.84187022918088
23.8525033943085          32.788649167347884       34.22713882609701
24.078628209365377        33.03955007636833        34.611070512319806
23.52603439053215         33.27957221093911        35.51005190497783
23.844082175593172        33.28286446271642        35.30519015173258
23.60953614182097         33.52617884906451        35.96400789479471
23.752058653103614        34.40435259671361        37.3197719762408
23.992380226336984        34.2343253887359         36.84017760774073
24.232701799570357        34.064298180758186       36.320022775947784
24.013879227877347        34.54110113427403        37.21336703652412
24.254200801110716        34.37107392629632        36.72046193374644
24.275699802651076        34.67784967183446        37.05261741638051
23.706476329163124        34.1360570736207         36.975908477446126
23.66089400522263         33.86776155052779        36.56522838716171
23.946797902396494        33.96602986564299        36.476061398642344
23.895440038994835        33.624447164179706       35.926793700361976
24.129986072767036        33.38113277783161        35.25305711721157
24.181343936168695        33.7227154792949         35.822707871754275
24.621405731634667        27.819767797326517       23.174363973421933
24.896934599583204        27.666445843854774       22.979267488677745
25.17246346753174         27.51312389038303        22.78059505538967
24.620476574002495        28.15388724785825        23.76760773470624
24.89600544195103         28.000565294386504       23.550664673175007
25.171534309899567        27.84724334091476        23.330145663100055
24.89507628431886         28.334684744918235       24.141463634521966
25.170605152267395        28.181362791446492       23.89909804766
25.169675994635227        28.515482241978226       24.487452209069705
24.89684224775734         28.665451914354264       24.74957608130194
24.624008500879455        28.8154215867303         25.009352141906362
24.622242537440975        28.484654417294273       24.376309595222793
25.171182793938385        30.48417924573233        28.311380470477335
24.88115498268787         30.649727833831655       28.778557230273123
24.591127171437353        30.815276421930967       29.24975222949728
24.896461609211507        30.311792444719053       28.050107428365695
24.60643379796099         30.47734103281837        28.48830595291436
24.62174042448462         30.13940564370577        27.743328834557815
26                        29                       25.25216743754933
25.725957276793125        29.168938030871388       25.608274559061897
25.451914553586246        29.33787606174277        25.973695804282354
25.17787183037937         29.506814092614153       26.348431173210695
25.723225331545077        28.83849408065941        25.025632282792607
25.449182608338198        29.00743211153079        25.363440489132284
25.17513988513132         29.176370142402178       25.710562819179682
25.44645066309015         28.676988161318818       24.770727206632753
25.17240793988327         28.8459261921902         25.090236497799452
24.626740446127506        29.145865536942274       25.66309711253061
24.89957419300539         28.995895864566236       25.37784071097894
24.902306138253437        29.326339814778215       26.023647373306527
24.623970103298284        29.813617259333043       27.042865743407035
24.900920966838825        29.660215675973596       26.695327904792656
24.898691288025162        29.986004060346325       27.366424593299897
25.175642151565704        29.832602476986878       26.990161459074336
25.173412472752045        30.158390861359607       27.644477891496486
24.625355274712895        29.47974139813766        26.342348304183087
23.749975005521403        31.572416765386784       31.298933329475904
24.01899169322254         31.445059942348873       30.917604844975973
24.288008380923678        31.317703119310963       30.520422618813043
24.005900713959385        31.781938051629552       31.742058529900696
24.27491740166052         31.65458122859164        31.31574840419782
24.261826422397366        31.991459337872318       32.11094282430397
23.687444650262286        32.188384678828776       32.86550207598889
23.974635536329824        32.08992200835055        32.504517390436874
23.913569465319163        32.43928558784921        33.375800917977195
24.2007603513867          32.340822917370986       32.964264339729766
24.139694280376037        32.69018649686966        33.797640235735
23.718709827891843        31.880400722107776       32.08448078239327
24.58104950062833         31.149762189933135       30.011296308372955
24.871077311878842        30.984213601833815       29.50871602390681
25.161105123129357        30.818665013734496       29.01015397886895
24.860999641069817        31.318699369835983       30.242970148072207
25.151027452320328        31.153150781736663       29.71302281779236
25.140949781511306        31.48763654973883        30.419986987247512
24.56795852136517         31.486640299213814       30.77832834465607
24.847908661806656        31.65557747911666        30.981577069975096
24.55486754210201         31.823518408494486       31.54522901566051
24.533950173101232        32.166712986891824       32.32380023641408
24.826991292805875        31.998772057513996       31.73578126933435
25.120032412510522        31.830831128136165       31.149824165212394
24.806073923805094        32.341966635911334       32.476039207056566
25.09911504350974         32.1740257065335         31.86571508154034
25.07819767450896         32.517220284930836       32.56765973623152
24.472884102090568        32.516076566390495       33.13912148305415
24.74500785279443         32.69133021541           33.253360184910825
24.411818031079903        32.86544014588917        33.93449711027359
26                        24                       18.42083165976249
25.715354044221876        23.849824162396402       18.172574484745777
25.430708088443744        23.699648324792804       17.912385383929525
26                        23.666666666666664       18.078830648107754
25.71535404422187         23.516490829063066       17.8319699952112
25.999999999999996        23.333333333333332       17.746322224679083
25.44645066309015         28.343654827985485       24.18884306264883
25.723225331545073        28.17182741399274        23.895242432336595
25.999999999999996        28                       23.60665031813274
25.723225331545073        28.505160747326073       24.453120880152724
25.999999999999993        28.33333333333333        24.140523069781107
25.999999999999996        28.666666666666664       24.689028776253284
25.724154489177245        27.83770796346101        23.35383695742811
25.447379820722322        28.00953537745375        23.623963244489822
25.44830897835449         27.67541592692202        23.078485203180378
25.448308978354497        27.34208259358869        22.552178337225786
25.724154489177252        27.171041296794343       22.32575923706646
26.000000000000004        27                       22.101337754911807
25.724154489177245        27.504374630127675       22.83171706086245
26                        27.333333333333332       22.58694653654902
25.999999999999996        27.666666666666664       23.088717390956166
24.898127097112667        27.332525238534217       22.430505184763355
24.622598229164126        27.48584719200596        22.60454218968198
24.34706936121559         27.639169145477698       22.775003246056833
24.623790726693592        27.1519265866854         22.058496935494095
24.34826185874505         27.30524854015714        22.20789851204333
24.349454356274514        26.971327934836584       21.664570307581865
23.792650429742526        27.28279587896578        21.905832565257704
24.07105239300852         27.127061906901183       21.791094634523375
24.069859895479055        27.460982512221737       22.353660283096474
24.073494032057468        26.7936473579474         21.254257440745036
23.79509206879147         26.94938133001199        21.351627886613628
23.797533707840415        26.615966781058212       20.823521342243247
24.33423562117066         25.32375605228563        19.29224263782813
24.343271173262902        25.655062756895187       19.733501146716215
24.35230672535515         25.986369461504744       20.19272062557647
24.06470273467576         25.467929074126765       19.333584427159426
24.073738286768002        25.79923577873632        19.786177052038777
23.79516984818086         25.6121020959679         19.36445650182788
23.79848449753396         26.2876472899476         20.324716636293505
24.075395611444552        26.137008375726168       20.26483617412686
24.07444482175101         26.465327866836784       20.749169392608795
24.3513559356616          26.314688952615356       20.662582356590434
24.350405145968057        26.643008443725968       21.153198917258898
23.79682717285741         25.94987469295775        19.833399591367698
25.723765839224622        26.83778593076865        21.837674286012344
25.447920328401864        27.00882722756299        22.04408656148589
25.17207481757911         27.17986852435733        22.25249645496386
25.447531678449238        26.675571861537293       21.555646885125242
25.17168616762648         26.846613158331635       21.74404995391746
25.171297517673853        26.51335779230594        21.255255552250414
24.623402076740962        26.818671220659706       21.533300959943393
24.897349797207404        26.666014506482824       21.39686270816625
24.897738447160034        26.99926987250852        21.903857896775055
24.89830058690095         26.337695015372212       20.917849235983784
24.624352866434503        26.49035172954909        21.03810852869083
24.625303656128047        26.162032238438478       20.56367092709249
24.625005127187038        25.830404240619963       20.10252276509805
24.897703529018926        25.67443901973518        20.006303949867206
25.17040193085081         25.518473798850398       19.904064179884273
24.898002057959935        26.006067017553693       20.453212230113685
25.170700459791824        25.85010179666891        20.336732578382602
25.170998988732837        26.181729794487424       20.787129702504682
24.61596957509479         25.499097536010403       19.65668033473826
24.606934023002545        25.167790831400847       19.22879887435083
24.888667976926676        25.343132315125622       19.573838568008128
25.447531678449234        26.34223852820396        21.084337826832414
25.723765839224612        26.171119264101975       20.912993298309736
25.999999999999996        25.999999999999996       20.741221966682385
25.723765839224615        26.50445259743531        21.367484183459656
25.999999999999996        26.33333333333333        21.178894678689282
26                        26.666666666666664       21.632266608099094
25.723467310283603        25.839491266283463       20.477357751629274
25.447233149508218        26.010610530385442       20.63245712861936
25.446934620567205        25.678982532566927       20.198305156029868
25.44693462056721         25.3456491992336         19.77779754543705
25.723467310283603        25.172824599616796       19.649435441291267
25.999999999999996        24.999999999999996       19.51897786744687
25.723467310283603        25.50615793295013        20.05616986410977
25.999999999999993        25.33333333333333        19.911939102490994
25.999999999999993        25.66666666666666        20.31935380223613
25.169185648862747        24.53989814300609        18.720934081599214
25.446123765908503        24.359932095337395       18.62397467882694
25.723061882954248        24.1799660476687         18.523940538214717
25.4461237659085          24.693265428670728       18.99992781810779
25.723061882954248        24.51329938100203        18.888778549962773
25.999999999999996        24.333333333333332       18.77455454397773
25.723061882954248        24.846632714335364       19.26594241339035
25.999999999999993        24.666666666666664       19.140603279872487
25.153769971397995        23.879614372461504       17.987989672736425
25.43841592717612         24.029790210065098       18.261931068375365
25.16147781013037         24.209756257733794       18.34821291416487
25.446529193237854        25.019457313952163       19.381290376232062
25.169996503521457        25.19228191356896        19.494542869375096
25.169591076192102        24.866090028287523       19.10016616994678
24.610628905222868        24.197481806378644       18.082377432188636
24.88219943831043         24.038548089420072       18.038461010906786
24.88990727704281         24.368689974692366       18.407876316682064
24.887857122267974        24.69074854456275        18.777893583766996
24.88826254959732         25.01694042984419        19.16829377034716
24.60652859567319         24.84159894611941        18.827230589538047
24.60857875044803         24.51954037624903        18.447480773798762
24.577563034960598        34.825631313610444       36.794048132501864
24.55606403342024         34.518855568072304       36.5007898642506
24.534565031879875        34.212079822534164       36.13924792083479
24.857927265729757        34.66663720984828        36.23993998505779
24.836428264189394        34.35986146431014        35.9172952560249
25.138291496498912        34.50764310608612        35.6541647815181
22.68302342814769         43.07925392607458        34.30007251894199
22.409468454239928        43.24453889608023        33.846385627347004
22.135913480332167        43.409823866085866       33.31714309254325
22.409435525039783        42.91529242313118        33.781668717258725
22.135880551132022        43.080577393136814       33.24374524154218
22.135847621931877        42.75133092018776        33.20309776351401
22.409981715417683        43.57184374266707        33.94323805287984
22.683536689325443        43.40655877266143        34.38622572016022
22.684049950503198        43.73386361924828        34.4958144116261
22.117820279598924        38.86312157257392        35.32667677857103
22.40718105075198         39.008469900508366       35.63796152312892
22.69654182190504         39.153818228442816       35.854382413202195
22.12523001421156         39.17361937941941        34.973230921969325
22.414590785364616        39.31896770735386        35.3104885081115
22.132639748824197        39.4841171862649         34.65584081206395
22.6682331270337          38.55616154015203        36.4591002700395
22.68238747446937         38.854989884297424       36.14980692855565
22.393026703316313        38.70964155636297        35.950361979712845
22.127476535377752        39.81035375818502        34.32614876456513
22.40426435847172         39.97144085119409        34.6886805095172
22.68105218156569         40.13252794420316        34.97803455991548
22.12318069719415         40.134328585963864       34.03413661043106
22.39996852028812         40.29541567897293        34.427303213140334
22.118884859010546        40.4583034137427         33.78191290481733
22.68621539501214         39.80629137228305        35.237948014708564
22.409427571918172        39.645204279273976       34.983483260663036
22.69137860845859         39.480054800362936       35.53006396580422
22.94133739166233         38.38459554843939        36.880862087992625
23.22859600372663         38.51185790087214        36.92004683613858
23.515854615790932        38.63912025330489        36.89981668209148
22.955491739098           38.68342389258478        36.58061722240583
23.2427503511623          38.81068624501753        36.642719272579264
22.96964608653367         38.982252236730176       36.294241182949634
23.457294333517044        38.04896444557548        37.40306938275952
23.486574474653988        38.34404234944018        37.14935722078109
23.199315862589685        38.21677999700743        37.19380538532979
22.678905619114374        42.09121979635999        34.2121102244655
22.406690319017574        42.256603003321445       33.73196242600975
22.134475018920774        42.421986210282896       33.18271223709056
22.405854590373757        41.92795614234567        33.76213979252279
22.133639290276957        42.09333934930713        33.191850587711464
22.13280356163314         41.76469248833135        33.25220117331356
22.408062922028677        42.585947713226304       33.74062085425224
22.68027822212548         42.42056450626485        34.20904155452738
22.681650825136582        42.74990921616971        34.23836231935269
22.68087310773518         41.1103297029093         34.426467258812714
22.4071662494543          41.27402941337854        33.91856801985867
22.13345939117341         41.43772912384779        33.33717705586704
22.39984913773445         40.94728351811036        34.043888660866784
22.12614227945356         41.1109832285796         33.438001374050884
22.11882516773371         40.78423733331142        33.5823541195779
22.406510419914028        41.6009927778621         33.82216009178488
22.68021727819491         41.43729306739286        34.318627285218284
22.679561448654642        41.76425643187642        34.24717494043577
22.39990882901128         40.62134959854164        34.21669267931589
22.68099249028885         40.45846186377187        34.75637227750576
22.680932799012016        40.784395783340585       34.572516510471516
22.96723684955795         39.305311442190295       35.985755599796974
23.237931877210855        39.45680465593777        36.08009130137779
23.50862690486376         39.608297869685245       36.1373895179442
22.962073636111498        39.63154801411041        35.69645958708899
23.232768663764404        39.78304122785788        35.82581772335958
22.956910422665047        39.95778458603052        35.4393660706834
23.240341114186577        39.13374545047765        36.35219695513662
23.513445378815206        38.96217945876501        36.62725763035868
23.511036141839483        39.285238664225126       36.37311524230959
23.503341311349825        40.58850463877328        35.56818559936426
23.229185243478277        40.76244632681862        35.25234662161583
22.95502917560673         40.93638801486396        34.87177384143193
23.229244934755116        40.43651240724991        35.40935168290134
22.955088866883564        40.610454095295246       35.02330099790423
22.955148558160403        40.284520175726534       35.21263466975176
23.23100679925976         40.10977681755389        35.60200305100959
23.506865040359116        39.93503345938126        35.91649157417546
23.50510317585447         40.261769049077266       35.72675693464885
23.70965852550028         37.85252888870463        37.55387154237763
23.930470177840693        37.61539508107317        37.65392740776919
24.15128183018111         37.3782612734417         37.66670446262393
23.991302858620458        37.951171235698496       37.408264312665416
24.212114510960873        37.71403742806703        37.450764143765035
24.27294719174064         38.04981358269236        37.22413147889034
23.73893866663722         38.147606792569334       37.31793592404649
24.0205829997574          38.246249139563204       37.19427686127048
23.76821880777417         38.44268469643404        37.08617192900422
23.78482621024571         38.77731695612971        36.829094622638955
24.037190402228944        38.58088139925886        36.96204710126432
24.28955459421218         38.38444584238802        37.01674926524339
24.053797804700487        38.91551365895452        36.7370944455144
24.306161996683723        38.71907810208367        36.816644155852515
24.322769399155266        39.05371036177933        36.6238161507176
23.78241697326999         39.10037616158982        36.59066165031342
24.051388567724764        39.238572864414635       36.532787552596076
23.780007736294262        39.42343536704994        36.3706453416716
24.55601976786142         35.164153043662196       37.113217463323
24.836383998630577        35.00515893990004        36.59062990821056
25.116748229399736        34.84616483613788        36.03637529700245
24.814840731531405        35.3436806699518         36.87851066913252
25.09520496230056         35.18468656618964        36.35577665025593
25.073661695201388        35.5232082962414         36.61236884127867
24.49937202245079         35.49507997447791        37.39744553249008
24.758192986120772        35.67460760076751        37.1372768492415
24.44272427704016         35.826006905293625       37.60118464531874
25.068743829255432        35.841864760698016       36.77017694870351
25.063825963309476        36.160521225154625       36.87814724749459
25.058908097363524        36.47917768961124        36.9362797376518
24.75327512017482         35.993264065224125       37.250201869128155
24.748357254228864        36.311920529680734       37.31328908038083
24.437806411094208        36.14466336975023        37.669226577666926
24.42553760490814         36.49968967274911        37.693022445550596
24.736088448042796        36.66694683267961        37.33682198468967
24.413268798722072        36.85471597574799        37.64871288396135
25.101205220983037        37.48012916052851        36.81866793910322
24.76428653045581         37.334247813291135       37.181798615239806
24.42736783992858         37.18836646605375        37.53289344736106
25.087106179776534        37.146478670222756       36.8902759488683
24.750187489249306        37.00059732298537        37.2755123384224
25.073007138570027        36.812828179917          36.92947988171772
24.549033201488108        37.85991877530441        37.1619496536997
24.488200520708343        37.524142620679086       37.35276772353824
24.825119211235574        37.670023967916464       37.02679514043718
24.566379988520726        38.203093172914535       36.98788620973769
24.84246599826819         38.01319836552659        36.89202364897957
25.118552008015655        37.82330355813863        36.723188400149944
24.85981278530081         38.35637276313672        36.748098402716565
25.135898795048274        38.16647795574876        36.61855510639123
25.153245582080896        38.509652353358895       36.504768057827
24.876420187772354        38.69100502283237        36.607730766046075
24.599594793463808        38.872357692305854       36.64741346367627
24.58298739099227         38.537725432610195       36.81401128457903
25.42552766433261         34.671762070724085       35.400291542705716
25.712763832166303        34.83588103536204        35.12613382388484
25.999999999999996        35                       34.83169162505526
25.403984397233433        35.01028380077584        35.751229167223315
25.691220565067123        35.1744027654138         35.44579855743542
25.382441130134254        35.3488055308276         36.03935762950994
23.50030518735952         42.55980574696665        35.29122505676492
23.227877934288912        42.73295514000263        35.01352932558808
22.9554506812183          42.9061045330386         34.68314514631384
23.226505331277806        42.40361043009777        34.97072631656701
22.954078078207193        42.57675982313374        34.63088854200855
22.95270547519609         42.247415113228875       34.611021372467235
22.133404704087795        46.37110225148294        34.81409964166224
22.40445090175118         46.203388538495716       35.30330474052532
22.675497099414567        46.0356748255085         35.71431252329604
22.4045517390699          46.531104921067595       35.5055931841396
22.675597936733283        46.36339120808038        35.92052126389642
22.675698774052           46.69110759065226        36.12104128554145
21.287452835474802        45.221612796301834       31.17528934425636
21.574905670949605        45.386263192322865       32.591093617639615
21.862358506424407        45.550913588343896       33.64749902694275
21                        45.38626319232288        29.623070652332295
21.287452835474802        45.55091358834391        31.388240857370935
21.574905670949605        45.71556398436494        32.794012198329
21                        45.715563984364955       29.788881117805566
21.287452835474802        45.880214380385986       31.54401839041892
21.862358506424407        45.88021438038598        33.832992724778194
21.862358506424407        46.20951517242807        34.0327254580332
21.574905670949605        46.044864776407024       32.97989439767092
21.862358506424385        44.89231200425974        33.25908503857515
21.862358506424396        45.22161279630182        33.44503087270033
21.574905670949594        45.05696240028079        32.40431537568943
22.404450901751183        45.87408774645363        35.0959262810545
22.133404704087795        46.04180145944085        34.603424527590036
22.133404704087795        45.712500667398764       34.40698844893662
22.68695369068068         45.048868730311796       35.14048165818911
22.412088629261923        45.216217016322496       34.71784984069862
22.137223567843165        45.383565302333196       34.22018896361631
22.412088629261916        44.88691622428042        34.528818259375136
22.137223567843154        45.05426451029112        34.02443909583331
22.137223567843144        44.72496371824904        33.84521154816776
22.408269765506553        45.545152381388064       34.904341192653895
22.68313482692531         45.377804095377364       35.32666487677968
22.679315963169937        45.70673946044293        35.51794183181525
22.41129180292867         44.5576828027882         34.35506081586251
22.685360038014196        44.39040188732735        34.78333824203847
22.68615686434744         44.719635308819576       34.953885930321476
23.493205936817056        46.5206758029261         37.19875342971098
23.22073716166828         46.68672519302545        36.966997072019375
22.948268386519498        46.8527745831248         36.6727034581928
23.220636324349563        46.35900881045357        36.76322384443864
22.948167549200782        46.52505820055291        36.473401193057526
22.948066711882063        46.197341817981034       36.268410208967026
23.505799034647023        45.52840168406076        36.5930581887003
23.229031722902874        45.69749273121001        36.35929088493203
22.95226441115872         45.86658377835926        36.06637566313042
23.232850586658245        45.368557366144444       36.162083123884685
22.956083274914093        45.53764841329369        35.86958643686648
22.959902138669463        45.20871304822812        35.677890947047736
23.224834023626215        46.02825077083179        36.561517177520486
23.501601335370367        45.85915972368254        36.79547622804061
23.497403636093708        46.18991776330432        36.99737464171072
24.323166609465723        46.01523550170375        37.60449640774835
24.046513051916172        46.1837156021112         37.516452518472555
23.769859494366614        46.35219570251865        37.381204859126726
24.050710751192824        45.85295756248942        37.31476978367014
23.774057193643266        46.02143766289687        37.17967409772544
23.778254892919925        45.69067962327509        36.97762371065419
23.512094959933126        43.551909386474584       35.565973326588626
23.23625104384907         43.721662412928104       35.30796092587883
22.96040712776501         43.89141543938162        34.99558268146254
23.235737782671315        43.394357566341256       35.18862374334728
22.959893866587258        43.56411059279476        34.86940199933977
22.9593806054095          43.236805746207914       34.76665680746511
23.23180785848011         43.063656353171936       35.08904703647279
23.50423511155072         42.890506960135966       35.3587488173833
23.508165035741925        43.22120817330527        35.45033157399135
23.50821574765217         44.53952708656912        36.017172839569234
23.234461728661675        44.70930763448335        35.77807837306817
22.960707709671176        44.879088182397574       35.48584797927472
23.23366490232843         44.38007421299113        35.60305323909088
22.959910883337933        44.54985476090535        35.30503754835221
22.95911405700469         44.22062133941313        35.14027515701442
23.23495797308875         44.050868312959615       35.446905496110546
23.510801889172807        43.881115286506095       35.699169991499936
23.50950881841249         44.21032118653761        35.84956982916021
23.233656157659958        45.03893250031389        35.965406211034406
23.507410176650453        44.86915195239967        36.19978554772857
23.506604605648736        45.198776818230215       36.39174733077229
23.783454100623562        45.35859793016895        36.77508605778433
24.061109166600097        45.18879417627713        36.91153223343534
24.338764232576636        45.01899042238531        37.00239671565287
24.05590995889646         45.520875869383275       37.110885080357505
24.333565024872996        45.351072115491455       37.19856475662746
24.32836581716936         45.6831538085976         37.39926465399252
24.061914737601814        44.85916931044658        36.717796834685835
23.784259671625275        45.0289730643384         36.57756292944575
23.78506524262699         44.69934819850785        36.38938887599133
23.77891073062454         44.36496023522122        36.20193343783626
24.049605713596904        44.1903933838733         36.34497882943467
24.32030069656927         44.01582653252539        36.446309014364225
24.055760225599357        44.52478134715994        36.52518590828179
24.326455208571723        44.350214495812025       36.61926773390374
24.332609720574176        44.68460245909867        36.804630301
24.050898784357223        43.86118748384179        36.18923378824746
23.780203801384854        44.035754335189694       36.04025941203821
23.781496872145176        43.70654843515818        35.895788558988784
23.508769620422875        47.51075465976217        37.78688665023773
23.235514176644156        47.67577817579226        37.542951716863
22.962258732865433        47.840801691822335       37.23391359603194
23.231112950738826        47.346777764249495       37.363981022746586
22.957857506960103        47.51180128027958        37.0609919722269
22.95345628105477         47.18280086873682        36.87364300207784
23.22592505620355         47.016751478637474       37.171135538313706
23.498393831352328        46.85070208853812        37.406090818414285
23.5035817258876          47.18072837415014        37.602135225256575
22.68301625167268         49.98703376502716        37.32188075963154
22.409463669923255        50.15483099967644        36.796034884570034
22.13591108817383         50.32262823432572        36.17531317802622
22.409463669923255        49.82553020763436        36.79809022874221
22.13591108817383         49.993327442283636       36.189942193226265
22.13591108817383         49.66402665024155        36.18290328737979
22.411659079089468        50.48476549792311        36.776890542395755
22.685211660838892        50.31696826327382        37.31593441353107
22.687407070005108        50.64690276152049        37.28135170370476
22.409731569010013        49.49690989242412        36.770730291154976
22.683552049846195        49.32979313460669        37.269392560564135
22.683284150759437        49.65841344981692        37.30982601639842
23.50986920763529         50.491960785145466       38.471892392377235
23.236446964813968        50.653586276686035       38.12267328912105
22.963024721992646        50.81521176822659        37.704753368379215
23.234251555647756        50.32365177843937        38.159954222733376
22.96082931282643         50.485277269979925       37.7550033719619
22.958633903660218        50.15534277173326        37.77661701181796
23.509020936073476        52.469842396350934       37.79526799465166
23.235310972635826        52.62986699040495        37.37765688968145
22.961601009198173        52.78989158445895        36.895923397838416
23.234021668273098        52.3012812118197         37.5494124037733
22.960311704835444        52.46130580587371        37.07391576255821
22.959022400472715        52.132720027288464       37.237676104044844
23.239825584546224        52.959256369253865       37.196885445583334
23.513535547983874        52.79923177519985        37.61978388763667
23.518050159894273        53.12862115404877        37.43426309262081
23.519488296773705        51.48165148687587        38.23993209907584
23.240999908739916        51.64248727216966        37.849928203229226
22.962511520706123        51.803323057463444       37.38997053535943
23.242859690906243        51.31338007783963        37.96949089383081
22.964371302872454        51.474215863133416       37.521269152912495
22.966231085038782        51.14510866880339        37.6288910708561
23.239653327860104        50.983483177262826       38.058328268159485
23.513075570681426        50.821857685722264       38.41906464797698
23.516281933727566        51.15175458629906        38.34174455020996
23.237510788506505        51.97188424199467        37.70896765423871
23.515999176540294        51.81104845670089        38.11030543240972
23.512510056306883        52.14044542652591        37.962084064268254
24.34237986649743         51.00098914672831        39.03468703376121
24.068082676589523        51.161209926777495       38.82792680166797
23.793785486681614        51.321430706826675       38.56300849010618
24.064876313543387        50.8313130262007         38.9035921455453
23.790579123635474        50.991533806249876       38.65174738761191
23.787372760589335        50.66163690567308        38.715993931750646
23.509596040489445        48.503396212811126       38.22685574308497
23.23433734330395         48.66932174833957        37.954602556201365
22.95907864611845         48.835247283868014       37.612510772549356
23.2360651233552          48.33753921115823        37.84052464890304
22.960806426169704        48.503464746686674       37.50983680343369
22.962534206220955        48.17168220950532        37.38483016378946
23.235789649999678        48.00665869347524        37.70118793889139
23.509045093778397        47.841635177445156       37.95244252653676
23.50932056713392         48.17251569512814        38.09909889081928
24.34658900753152         48.00287143519826        38.70744173592095
24.06759135185083         48.16971302773588        38.602483802829724
23.78859369617014         48.3365546202735         38.442288471884325
24.067315878495307        47.838832510052896       38.45832879723528
23.788318222814613        48.00567410259052        38.30633254295431
23.78804274945909         47.67479358490753        38.151477102007576
23.51185613260538         49.49737475029754        38.46974380335687
23.235576172294483        49.66059442187408        38.15884793605265
22.95929621198358         49.82381409345062        37.77622692147765
23.23584407138124         49.33197410666385        38.11950421618977
22.95956411107034         49.49519377824038        37.75052768992943
22.959832010157097        49.16657346303015        37.696449745780384
23.235090707342593        49.00064792750171        38.04975592585636
23.51034940452809         48.83472239197326        38.33322350916359
23.511102768566733        49.16604857113539        38.414186195920855
23.234913863971116        49.99212310015672        38.17319484287427
23.511193824282017        49.828903428580176       38.49804752665946
23.510531515958654        50.16043210686282        38.49876372299943
23.785759981888155        48.667965357616254       38.55459247712041
24.064757637568846        48.50112376507863        38.72394687958292
24.343755293249536        48.33428217254101        38.83806388419169
24.061923923286862        48.83253450242138        38.823953618888055
24.340921578967553        48.66569290988376        38.94722969501394
24.33808786468557         48.99710364722651        39.03493916838824
24.062677287325506        49.16386068158352        38.902322828730526
23.787266709965444        49.33061771594053        38.71392437372003
23.7865133459268          48.99929153677839        38.646960965081014
23.793341466872064        49.66579202258524        38.76010468317613
24.068752044232127        49.49903498822823        38.959885485330155
24.34416262159219         49.33227795387121        39.103884172131295
24.074826801138748        49.834209294872934       38.99027624905307
24.35023737849881         49.66745226051593        39.14565728299773
24.35631213540543         50.00262656716064        39.16025850098735
23.792016850225338        50.328849379150526       38.76085342112322
24.074164492815385        50.165737973155586       38.99030879065997
24.069520403179382        50.49852549967814        38.95984049793083
24.35166804576943         50.33541409368319        39.144181404901964
24.347023956133427        50.66820162020575        39.10232424915988
23.7926791585487          49.99732070086788        38.77427281563072
21.275999215699574        60.01742697223628        31.4622604719039
21.55199843139915         60.17557890888227        32.78825676799095
21.827997647098723        60.333730845528265       33.804209266103726
21                        60.1770673254577         30.080590257060837
21.27599921569957         60.335219262103685       31.75680565479501
21.55199843139915         60.49337119874968        33.12297725455446
20.999999999999996        60.49485961532511        30.412280262368384
21.27599921569957         60.6530115519711         32.12867096377485
20.999999999999996        60.81265190519252        30.821290393765
21.83097733571663         60.0115165004099         33.49530495072809
21.55497812001705         59.8533645637639         32.49587538105955
21.83395702433453         59.68930215529153        33.238255892111084
21.269386962676734        60.95946670669169        32.48237062245621
21.538773925353468        61.10628150819086        33.79879937453701
21.8081608880302          61.25309630969003        34.77057665000695
21                        61.1171204625031         31.050219326605486
21.269386962676734        61.26393526400227        32.82981584578291
21.538773925353468        61.41075006550143        34.26476088834947
21                        61.42158901981368        31.350868771730106
21.269386962676734        61.56840382131284        33.24898158139341
21                        61.72605757712425        31.723238729139087
21.814773141053045        60.94664115496944        34.42511970131576
21.545386178376308        60.79982635347027        33.449221070850626
21.821385394075882        60.640186000248846       34.10299724001446
21.79195006569587         62.15268520615145        35.9575856620925
21.527966710463915        62.010475996475726       34.97818437596888
21.263983355231957        61.86826678679999        33.56673539831759
21.79735367314065         61.85282224066432        35.56608917223645
21.53337031790869         61.71061303098858        34.62355922257837
21.802757280585425        61.55295927517717        35.17041950154123
21.746732562860323        63.56512501437606        37.41442581938712
21.781892678297694        63.294529582454516       37.269509673473614
21.817052793735073        63.023934150532966       37.081005568304754
22.00146204990721         63.75298479375596        38.01981954796609
22.036622165344586        63.48238936183442        37.89334201739554
22.07178228078196         63.21179392991287        37.72327652756924
22.291351652391477        63.67024914121431        38.35496278381505
22.32651176782885         63.39965370929277        38.20333590933164
22.581241254875742        63.58751348867268        38.521183713591746
22.384096391392692        64.06384985809711        38.59046035665409
22.19277922064995         63.908417325926536       38.360928611555785
22.48266882313422         63.82568167338489        38.586321935033006
22.52588287874544         64.32619031102153        38.69771413714995
22.62445531048696         64.08802212630931        38.72963061656122
22.72302774222849         63.8498539415971         38.70054729615216
22.766241797839708        64.35036257923375        38.76581891971522
22.86481422958123         64.11219439452152        38.77279050033841
23.006600716933978        64.37453484744594        38.7379133261506
22.512941477164826        62.63681321900826        37.65892397857406
22.280978582688242        62.7658535295165         37.55681347719106
22.049015688211657        62.894893840024736       37.3641740071013
22.272611006675177        62.47543721472266        37.20908693185693
22.04064811219859         62.6044775252309         37.01016230910528
21.808685217722           62.73351783573913        36.72070871764672
22.03228053618552         62.31406121043706        36.64197415969642
21.800317641708936        62.44310152094529        36.3462354155759
22.30374517525855         63.08275361940464        37.90837211481304
22.53570806973513         62.9537133088964         38.002938733350206
22.558474662305436        63.27061339878453        38.29035864502269
23.189161110453515        63.060150858136545       38.312892888749715
22.986521158594257        63.235938401648596       38.43316915437897
22.783881206735           63.41172594516063        38.50259942932624
22.96375456602395         62.91903831176045        38.19126577379228
22.761114614164697        63.0948258552725         38.26623520474848
22.73834802159439         62.77792576538435        37.973276137067174
22.057750518793537        62.01434570777053        36.30384737827049
22.063154126238313        61.714482742283394       35.92346924072527
22.06855773368309         61.41461977679624        35.53891792234104
22.3235509718912          61.8760062093896         36.552979155455176
22.328954579335978        61.57614324390246        36.18371937022094
22.58935142498887         61.73766671100868        36.70498099364655
22.298080989283186        62.17572171205613        36.88568681294816
22.563881442380854        62.0373822136752         37.032269527206545
22.53841145977284         62.33709771634173        37.350250522182385
22.094604234419343        61.11187273729622        35.21469003993888
22.10121648744218         60.80541758257563        34.88561925121228
22.10782874046502         60.498962427855034       34.57988294987558
22.381047580808477        60.9706491649024         35.558768941040796
22.387659833831318        60.66419401018181        35.24608431227858
22.667490927197615        60.82942559250859        35.802813353312935
22.61539792572512         61.43491967150865        36.383958099283234
22.355001080072228        61.27339620440243        35.86109398183815
22.64144442646137         61.13217263200862        36.08323555250531
22.113294007154366        60.175343275406526       34.271635695316775
22.116273695772268        59.85312893028815        33.99549281439566
22.11925338439017         59.53091458516978        33.77120519023296
22.398590367210005        60.016955705284786       34.65576893173488
22.401570055827907        59.69474136016641        34.412387485268084
22.683886727265648        59.85856813516304        34.956608975357604
22.67295619388696         60.50580644006008        35.48444973331677
22.393125100520663        60.3405748577333         34.932778875000984
22.678421460576303        60.182187287611555       35.20238160733166
23.290703544881538        63.28468206556925        38.433842278117986
23.392245979309564        63.50921327300195        38.502411468780345
23.493788413737587        63.73374448043465        38.51860046073714
23.08806359302228         63.46046960908129        38.56557815151337
23.189606027450303        63.68500081651399        38.645606949942305
22.885423641163023        63.63625715259333        38.64646803422727
23.168996615868515        64.16093805844218        38.716132363555985
23.02721012851577         63.89859760551776        38.73486038807868
23.33139251480305         63.94734126943841        38.64302807508477
22.40882211158292         66.00383252642096        37.022717056005135
22.50170143873715         66.25043297200882        36.59434674091859
22.594580765891376        66.49703341759668        36.10479090664224
22.21946729797211         66.1591244135913         36.57274253067917
22.312346625126338        66.40572485917916        36.14218902457418
22.0301124843613          66.31441630076164        36.02271521422056
21.989252680830297        64.79688141776336        38.05342177842766
22.248182567141306        64.91848935032459        38.295949134397446
22.507112453452315        65.04009728288582        38.365989245482915
21.716696203803316        64.90224351006147        37.4905604238372
21.975626090114325        65.0238514426227         37.88011907913343
22.234555976425334        65.14545937518392        38.09719048954571
21.703069613087347        65.12921353492081        37.28513476823756
21.961999499398356        65.25082146748203        37.649237477976385
22.37966600743657         65.51818714818401        37.78677776448459
22.170832753417464        65.38450430783303        37.77752053880709
22.44338923044444         65.27914221553492        38.11214022901167
22.359386790918215        64.54804445616816        38.561754947964715
22.433249622185265        64.79407086952699        38.50588503697405
22.174319735874256        64.67246293696576        38.353040789768485
22.599745710012485        64.57221672438037        38.679346797339655
22.840104629106754        64.59638899259257        38.70092827058487
22.673608541279535        64.81824313773919        38.57695357702888
22.597757785336068        67.42280743531059        33.79757292652898
22.873082768124146        67.52732066149133        33.62840856219411
23.14840775091222         67.63183388767209        33.39769931574883
23.423732733700295        67.73634711385283        33.10544518719336
22.61597628551398         67.69757278736745        33.05704430630613
22.89130126830205         67.80208601354819        32.896948723857584
23.16662625109013         67.90659923972893        32.67530825929879
22.634194785691886        67.9723381394243         32.307784991530795
22.90951976847996         68.07685136560504        32.15675819096873
22.652413285869795        68.24710349148114        31.549794982203178
23.206923476168146        67.03020884035277        34.90537143249199
23.003868245890786        67.16107503867204        34.601020049495304
22.80081301561343         67.2919412369913         34.23175388084097
23.002809239409224        66.85248369943407        35.35560129781922
22.799754009131863        66.98334989775334        35.01932531128724
22.596698778854503        67.11421609607261        34.618134539097554
22.798695002650298        66.67475855851538        35.75540778920253
22.59563977237294         66.80562475683465        35.38720719913514
23.279193228678864        67.2655882648528         34.320641571375376
23.351462981189577        67.50096768935282        33.720666156275755
23.076137998401503        67.39645446317206        34.00698245961351
23.275255097915583        66.83908667118524        35.338764163144546
23.07114086115666         66.66136153026653        35.79103370235513
22.867026624397734        66.48363638934784        36.1928798676219
23.34358671966302         66.64796450201769        35.74129725080927
23.139472482904097        66.47023936109899        36.195606463903374
23.411918341410455        66.45684233285016        36.11297069548622
22.671565903497267        58.86691372717887        34.38129386326376
22.393356173315656        59.033638421510304       33.99698309702775
22.115146443134044        59.200363115841725       33.547572506024096
22.401311949526317        58.70845835494691        33.877135398021565
22.123102219344702        58.87518304927834        33.39565180549709
22.13105799555536         58.55000298271494        33.29450354547245
22.397463114571785        59.36418989083836        34.18646858578666
22.675672844753393        59.197465196506926       34.536632156572935
22.67977978600952         59.52801666583498        34.7284038606043
22.40735550061221         58.38200051702589        33.79530162646062
22.683653005669054        58.21399805133682        34.22570658660604
22.677609454583163        58.54045588925784        34.28565809075609
23.50847418274284         57.42977539803078        35.284286568911504
23.235548307413545        57.582363669825796       34.965483974111024
22.962622432084245        57.73495194162079        34.604534901411725
23.232480745385445        57.25240507191522        35.004032480952304
22.959554870056145        57.404993343710224       34.62273906336283
22.956487308028045        57.075034745799655       34.669403545430455
23.228132501318548        56.92335134804275        35.07073765103567
23.499777694609048        56.77166795028585        35.42827472671328
23.504125938675944        57.100721674158315       35.3443509803376
24.321123359291597        56.96370121016516        36.0393936675106
24.050240300442013        57.11905927278704        35.81963776159941
23.77935724159243         57.27441733540891        35.56793539539973
24.045892056375116        56.79000554891458        35.91538026683034
23.775008997525532        56.94536361153644        35.645838853728215
23.770660753458635        56.61630988766399        35.74760164700639
23.516191990741177        58.41083272650504        35.28377921395879
23.234649961659876        58.562859726729656       35.02643449712118
22.953107932578572        58.71488672695426        34.72560604688939
23.24069351274577         58.23640188880863        34.98079074644153
22.959151483664463        58.388428889033236       34.65496628529584
22.96519503475036         58.06197105111222        34.6200107920597
23.238120910079658        57.90938277931721        34.95811892775255
23.51104678540895         57.7567945075222         35.254080585546355
23.513619388075064        58.08381361701362        35.253911467228896
22.959163963387617        59.70773469926538        35.19423429449735
22.955057022131488        59.377183229937316       34.99795851246403
22.950950080875362        59.04663176060926        34.838116141152675
23.234441199509583        59.556901263367706       35.392733411706764
23.230334258253457        59.22634979403965        35.22838696239357
23.50971843563155         59.406067827470046       35.552106326986205
23.51403413903797         58.742577760160046       35.34104355694659
23.51187628733476         59.07432279381504        35.43048592795558
23.232492109956667        58.89460476038465        35.111321715746534
22.93769420973946         68.37378214586232        31.344699840742685
23.22297513360912         68.5004608002435         31.087487124273814
23.508256057478782        68.62713945462468        30.77815683279658
22.665710295970868        68.54593546947609        30.71909542654933
22.950991219840525        68.67261412385727        30.53016001954491
23.23627214371019         68.79929277823845        30.28910703753217
22.679007306071934        68.84476744747103        29.89575439644704
22.964288229941594        68.97144610185221        29.722978723898972
22.692304316173004        69.14359942546598        29.079771891896865
23.451907174959793        68.03327789411011        32.32989720166754
23.480081616219287        68.3302086743674         31.554134416868607
23.194800692349624        68.20353001998622        31.88150509142291
22.96132204930466         69.29518975289079        28.851661595039403
23.23330596307325         69.12303642927702        29.434808525718378
23.505289876841843        68.95088310566325        29.940876938028445
23.23033978243631         69.44678008031559        28.59203443190408
23.502323696204904        69.27462675670182        29.115121461259815
23.499357515567965        69.59837040774039        28.300890402490676
21                        62.01200291231396        32.13479191914063
21.263983355231957        62.154212121989694       33.96155978957648
21.52796671046391         62.29642133166542        35.356279968484984
21                        62.297948247503655       32.52342837466288
21.263983355231957        62.44015745717939        34.33346744635615
21                        62.583893582693364       32.88914809570647
21.53633428647698         62.586837646459266       35.75265361390128
21.544701862490047        62.877253961253096       36.13485080790478
21.272350931245022        62.730573771973226       34.73756498370547
21                        63.39416993094871        33.68941662880394
21                        63.1240778148636         33.38066351274448
21                        62.85398569877847        33.113907335045255
21.272350931245025        63.27075800414347        35.31670271197673
21.272350931245022        63.00066588805835        35.00613537866109
21.544701862490047        63.14734607733821        36.447232358476924
21.474381631615298        63.688536941181304       36.67766057226763
21.23719081580765         63.54135343606501        35.40221477985392
21.509541747052673        63.41794150925976        36.58424044500007
21                        64.17282426815396        34.17495657882477
21                        63.91327282241888        34.03493250195455
21                        63.65372137668379        33.87308585194783
21.23719081580765         64.06045632753518        35.71696997428115
21.237190815807647        63.800904881800086       35.57050366363587
21.474381631615298        63.94808838691638        36.830569116687734
21.480631747314078        64.22793939988456        36.938303696107994
21.486881863012854        64.50779041285273        36.96933963945477
21.243440931506427        64.34030734050334        35.8148561065386
20.999999999999996        64.94633526991211        34.10948400667466
21                        64.68849826932606        34.13419643898736
21                        64.43066126874001        34.15602062970384
21.243440931506427        64.85598134167546        35.67424194455515
21.243440931506427        64.5981443410894         35.74599314634476
21.486881863012854        64.76562741343879        36.850549668187966
21.47325527229689         64.99259743829813        36.669723996666754
21.459628681580917        65.21956746315746        36.43131942328233
21.229814340790455        65.08295136653479        35.46043735524893
21.76312237168679         66.46937736183642        35.23948256568306
22.045356512451825        66.56068592025395        35.48855429413522
22.327590653216863        66.65199447867147        35.580754094302
21.778366399777312        66.71564698132873        34.69656336675157
22.06060054054235         66.80695553974626        34.91836108501695
21.793610427867836        66.96191660082104        34.117611878787415
22.328649659698428        66.96058581790943        34.82628349581166
22.32970866617999         67.2691771571474         34.020323944790654
22.061659547023915        67.11554687898422        34.127003595543414
22.375531798526932        68.40068938189448        30.875730645987332
22.388828808628002        68.69952135988942        30.042397735087746
22.40212581872907         68.99835333788435        29.21642334973989
22.098650311184066        68.5542752723078         30.101332255471085
22.111947321285136        68.85310725030274        29.265365989325936
21.821768823841204        68.70786116272113        29.226599810654722
21.81512420777273         67.84882399581781        31.688304668110124
22.09422056713842         67.98158382770559        31.746230514712718
22.373316926504106        68.11434365959337        31.700060619410365
21.817339079795556        68.13516971811892        30.857775003755314
22.096435439161244        68.2679295500067         30.91880069582366
21.819553951818378        68.42151544042002        30.037206717936662
21.807952947804434        67.55318819748555        32.51329027717563
21.800781687836135        67.2575523991533         33.32305934740137
22.076002066960513        67.70681847564873        32.51179873039722
22.06883080699221         67.41118267731648        33.327009432390135
22.33687992614829         67.56481295547965        33.21488814987026
22.355098426326197        67.83957830753651        32.46183973191642
21                        65.73206904539502        33.16945834119538
21                        65.47015778690073        33.45267986009098
20.999999999999996        65.20824652840642        33.76602174858423
21.229814340790462        65.6067738835234         34.862215117848805
21.22981434079046         65.3448626250291         35.14626605175002
21.45962868158092         65.48147872165177        36.14643907437528
21.479107121989216        65.77045344917309        35.79737470327519
21.49858556239751         66.05942817669441        35.368637143920935
21.249292781198754        65.89574861104471        34.509666765792375
20.999999999999996        66.54568753242357        31.703479162077297
21                        66.27448137008072        32.219555241773
21                        66.00327520773787        32.70821496814566
21.249292781198754        66.43816093573042        33.47721434897926
21.249292781198754        66.16695477338756        34.0071487340472
21.49858556239751         66.33063433903726        34.82484445348048
21.51382959048803         66.57690395852958        34.327490456300936
21.529073618578558        66.82317357802188        33.794104170088744
21.264536809289275        66.68443055522272        32.98939326451884
23.223807347650357        69.77417195558806        27.757274697687535
22.94825717973275         69.9499735034357         27.153350065213253
22.67270701181514         70.12577505128336        26.489116505068
22.954789614518702        69.62258162816323        27.989095505684595
22.679239446601095        69.7983831760109         27.3258476517942
22.685771881387048        69.47099130073843        28.189399447403634
23.49750333151594         70.57685830371643        25.966362193478464
23.222571224949007        70.42649721957207        26.171259649400113
22.947639118382074        70.27613613542772        26.34551108659666
23.498121392866615        70.25069567172443        26.718704435917292
23.223189286299682        70.10033458758006        26.95135025992796
23.49873945421729         69.92453303973241        27.496880505587956
21.82674131587373         69.01882758658516        28.34717629594926
22.11691981331766         69.16407367416679        28.39868701222372
22.407098310761594        69.30931976174838        28.36248891024131
21.831713807906254        69.3297940104492         27.497619340931706
22.121892305350187        69.4750400980308         27.56187459480991
21.83668629993878         69.64076043431324        26.677928945602726
22.394033441189688        69.96410351229332        26.617443464333732
22.115359870564234        69.80243197330327        26.68038094451188
22.400565875975644        69.63671163702085        27.476555862845657
23.51891564874847         55.45067953405705        36.02210447503845
23.240061306727235        55.606787737584874       35.60526962688576
22.961206964706           55.76289594111269        35.13704061209742
23.24179888913708         55.27769218416766        35.7848949567275
22.96294454711584         55.43380038769548        35.30670650863513
22.964682129525684        55.104704834278266       35.490319165118834
23.232232573991794        55.937432635036984       35.43373923207059
23.51108691601303         55.78132443150916        35.84069396968182
23.50325818327759         56.11196932896128        35.67867841401515
23.523079992135145        54.455758630369516       36.61128686318886
23.244575118061526        54.614411581709305       36.17574791701857
22.966070243987907        54.77306453304909        35.68477799602668
23.246006716676092        54.28458534517745        36.38405921602976
22.967501842602474        54.44323829651723        35.88888834996838
22.96893344121704         54.11341205998537        36.098929237594746
23.243187003599303        54.94605188293848        35.97578398632167
23.521691877672918        54.78739893159869        36.40581783270292
23.520303763210695        55.11903923282787        36.20942370331939
23.245834976565934        53.95200264602016        36.594189693430906
23.52273651191483         53.79059323205496        37.03022375845771
23.522908252024987        54.12317593121224        36.8210841763193
24.352037232896343        53.98105162350074        37.61267445611504
24.075718152642615        54.139287292457          37.327962962455004
23.79939907238888         54.29752296141326        36.99416709814628
24.075546412532457        53.80670459329973        37.536102824910486
23.799227332278722        53.96494026225598        37.203135685939294
23.799055592168564        53.63235756309871        37.411446542740165
23.79566255955649         54.630452656255265       36.78328296806042
24.071981639810218        54.472216987299          37.118307213492756
24.348300720063953        54.31398131834274        37.404247088276065
24.06824512697783         54.80514668214101        36.91111064867684
24.34456420723156         54.64691101318475        37.19827890458359
24.34082769439917         54.97984070802675        36.994769905037884
24.066857012515605        55.136786983370186       36.71326502426661
23.792886330632037        55.293733258713615       36.38904321426676
23.79427444509426         54.962092957484444       36.58162564061218
23.793076063584053        53.299790751139454       37.60982423778191
24.063587355363428        53.141570969381206       37.929481924702
24.334098647142806        52.983351187622965       38.19767867036449
24.069566883947942        53.474137781340474       37.73585579695219
24.340078175727317        53.315917999582226       38.00880410990669
24.346057704311832        53.64848481154148        37.81380270515702
24.05907274345303         52.81218159053229        38.11340325054017
23.78856145167365         52.97040137229054        37.79956364220919
23.784046839763253        52.64101199344161        37.979266358636046
25.170542603474075        51.506240963926246       39.135303428161315
24.89444367687802         51.66914334255381        39.039739019340495
24.618344750281963        51.83204572118137        38.89471731862368
24.342245823685907        51.99494809980894        38.70023832601075
24.894488357815195        51.337823691526935       39.1474483874381
24.61838943121914         51.5007260701545         39.01485390142001
24.34229050462308         51.663628448782056       38.83280212350554
24.61843411215631         51.16940641912762        39.11390958930479
24.342335185560252        51.332308797755175       38.9442850260891
23.79374080574444         51.65275035785356        38.44785484524395
24.068037995652347        51.49252957780436        38.72514897540075
24.067993314715174        51.82384922883125        38.601290254222285
23.78676256527762         52.3115442975036         38.153345648292884
24.064504194481763        52.15324619865627        38.45500242541257
24.061788468967396        52.482713894594276       38.29197556993849
24.339530098171537        52.324415795746944       38.548263904719505
24.336814372657173        52.65388349168495        38.38074401950416
23.79025168551103         51.982147327678575       38.30989759750603
23.770640863290534        46.68366622043172        37.584123265021475
24.04729442084009         46.51518612002427        37.71993629010191
24.323947978389644        46.34670601961682        37.80854554511221
24.04807578976401         46.846656637937336       37.91691290154763
24.324729347313564        46.678176537529886       38.00608752229232
24.32551071623749         47.009647055442954       38.19712233928913
23.78101665236108         47.34371879165577        37.97345624706169
24.05326368429928         47.176682923549365       38.110201476745445
24.060289781397294        47.50775771680112        38.29169401338054
24.332536813335494        47.34072184869472        38.38208655761363
24.339562910433507        47.671796641946486       38.552193023157464
23.775828757825806        47.01369250604374        37.784436246972255
23.730173040795787        64.41824657581037        38.29697127636582
23.488982266175185        64.4036759996889         38.49933412155086
23.24779149155458         64.38910542356743        38.646314804812555
23.65137816510972         64.19007921068513        38.422980668028714
23.410187390489117        64.17550863456366        38.5972475967541
23.572583289423655        63.96191184555989        38.496857062819146
23.652369635991413        64.63519314454538        38.27699909870033
23.574566231187042        64.8521397132804         38.21343608956978
23.496762826382668        65.06908628201539        38.10628224897419
23.41117886137081         64.6206225684239         38.47082755753027
23.333375456566436        64.83756913715891        38.398730162044785
23.16998808675021         64.60605199230243        38.609273854436935
23.00349199892299         64.82790613744905        38.5559438277096
23.166879368739217        65.05942328230553        38.329055164156024
22.836995911095762        65.04976028259568        38.415624162992174
22.576003732456346        65.74471247967311        37.54389916301905
22.836064680484           65.7321928785131         37.59667772648401
23.09612562851165         65.71967327735311        37.54823754229698
22.66888305961057         65.99131292526097        37.14927307604372
22.928944007638226        65.97879332410096        37.17461034843012
22.7617623867648          66.23791337084882        36.69346146987846
22.63972695546422         65.50566754702402        37.907642355731646
22.703450178472092        65.26662261437491        38.199872100388205
22.89978790349187         65.49314794586401        37.927288199326256
23.30665410377752         66.21111931435115        36.64192312092411
23.03420824527116         66.22451634259998        36.710373477750565
23.201389866144588        65.96539629585213        37.120345403194364
23.229671361135324        65.50281094557388        37.80211957968889
23.033333636115543        65.27628561408477        38.16210524932416
23.363217093758994        65.28594861379463        37.988134481914585
23.70805998894796         67.83573705113176        32.775319183781555
23.992387244195616        67.93512698841067        32.41486039592582
24.27671449944328         68.03451692568959        32.024068823625846
23.73623443020745         68.13266783138903        32.01956151430346
24.02056168545511         68.23205776866794        31.678893042495176
23.764408871466948        68.42959861164631        31.263589045552145
23.644581419721085        67.49729755727752        33.63349359834264
23.865430105741876        67.2582480007022         34.078222466002856
24.08627879176267         67.01919844412687        34.43963179017398
23.928908674968746        67.59668749455643        33.255840108991464
24.149757360989536        67.35763793798111        33.65304149071237
24.213235930216406        67.69607743183535        32.84785383519619
23.636705158194527        66.6442943699424         35.580413318697275
23.8614919749786          66.83174640703463        35.02263368359315
23.56837353644709         66.83541653910993        35.211761007585785
23.79316035323116         67.02286857620217        34.65700250604718
23.50004191469965         67.02653870827747        34.812249053486525
23.57231166721037         67.2619181327775         34.230494102906135
23.645081284078266        66.2791053441153         36.300035724940116
23.878244226746077        66.10136835538042        36.40813339193721
24.11140716941389         65.92363136664555        36.437263696477714
23.869868100862337        66.46655738120752        35.75221598228995
24.103031043530148        66.28882039247266        35.84505128342559
24.09465491764641         66.65400941829976        35.17917398132438
23.4345528088124          65.78765930711727        37.269456804960264
23.568098541436072        65.57079697533801        37.487362359548044
23.70164427405974         65.35393464355877        37.63740077896965
23.772979989113143        65.85564533688141        36.899132189687215
23.906525721736813        65.63878300510217        37.08106126147091
23.539817046445332        66.03338232561627        36.81001133653393
23.765697597493194        64.99838996781772        37.92049699553102
24.034632368603717        64.92769365362003        37.689446628035924
24.303567139714243        64.85699733942235        37.41313114648898
23.97057904517027         65.2832383293611         37.432072881480174
24.23951381628079         65.21254201516341        37.18147986993894
24.17546049284734         65.56808669090448        36.85619071993523
23.92130440710194         64.56449683034771        38.04339656600216
24.112435773408087        64.71074708488501        37.748783189376475
23.843501002297565        64.7814433990827         38.00374219649909
24.56851151371324         65.05700250611423        36.892747650615156
24.833455887712233        65.2570076728061         36.332007410220136
25.098400261711234        65.45701283949798        35.73091042530415
24.50445819027979         65.41254718185529        36.622696782881896
24.769402564278785        65.61255234854717        36.02355695130376
24.440404866846336        65.76809185759636        36.259008041695054
23.787109936664564        55.62417390262461        36.20398267554584
24.061080618548125        55.467227627281176       36.52330840913514
24.335051300431694        55.31028135193774        36.79991721349614
24.055304224580652        55.797668271192165       36.34483640137053
24.329274906464214        55.64072199584873        36.616549129321086
24.32349851249674         55.971162639759726       36.44466565251273
23.771452471193683        56.28546369752884        35.877084281836446
24.047475491845212        56.12831316864428        36.17995356332798
24.046683774110164        56.459159358779424       36.03783018091521
24.322706794761693        56.302008829894866       36.28990152251764
24.321915077026645        56.632855020030014       36.15481086085022
23.779281203929123        55.95481880007672        36.03083600384617
26                        31                       28.85031249786068
25.713649927170437        31.162545516579613       29.358899920263895
25.42729985434087         31.325091033159218       29.88212475005954
25.72372759797946         30.828059748577445       28.710072953056102
25.4373775251499          30.990605265157054       29.204229181728014
25.447455195958923        30.65611949715489        28.530428943928257
25.45191455358625         29.671209395076104       26.603492981587234
25.725957276793125        29.502271364204717       26.21176289147142
26                        29.333333333333332       25.82934692506352
25.725957276793125        29.835604697538052       26.826107518691288
26                        29.666666666666664       26.417382707388025
26                        30                       27.016274784522853
25.447455195958923        30.322786163821558       27.869932594026807
25.72372759797946         30.16139308191078        27.43823069870863
25.72372759797946         30.494726415244113       28.072414179613773
26                        30.333333333333332       27.624145396431697
26                        30.666666666666664       28.23549130087764
25.449684874772586        29.996997779448833       27.2304197145277
26                        31.333333333333336       29.46240579567657
26                        31.666666666666664       30.067032742885935
26                        32                       30.664193339488673
25.713649927170437        31.49587884991294        29.996607943143037
25.713649927170433        31.829212183246277       30.626849615415548
25.427299854340866        31.658424366492554       30.54544749800183
25.40638248534009         32.00161894488989        31.23886478872428
25.692732558169652        32.172406761643614       31.283847018895706
25.385465116339304        32.34481352328722        31.918335817810018
26                        33                       32.35319582182735
25.692732558169656        32.839073428310286       32.4670834879043
25.385465116339308        32.67814685662056        32.53857145937232
26                        32.66666666666667        31.811752480917875
25.692732558169652        32.50574009497694        31.886243996668465
26                        32.333333333333336       31.24875165347167
26                        34.66666666666667        34.52344944245415
25.712763832166303        34.50254770202871        34.788672708875964
25.425527664332606        34.33842873739075        35.03361149528918
26                        34.33333333333334        34.17151000335155
25.712763832166303        34.16921436869538        34.4075143373656
26                        34.00000000000001        33.77587330774713
25.701521228783523        33.8351347014664         33.988261202744965
25.403042457567043        33.67026940293279        34.167131873435615
25.104563686350566        33.505404104399176       34.31248531981921
26                        33.66666666666667        33.33771600441781
25.70152122878352         33.50180136813306        33.51082730344527
25.40304245756704         33.336936069599446       33.65042137816544
26                        33.333333333333336       32.86349017577791
25.70152122878352         33.16846803479972        32.99732487883493
25.0957750157367          33.17600949790973        33.77002529128044
25.08698634512283         32.84661489142029        33.1884167634178
25.394253786953172        33.00754146311           33.11407066843088
25.127048893116132        34.173563438857144       35.265073550020276
25.11580628973335         33.83948377162816        34.81784706278723
25.414285060949823        34.004349070161766       34.629439312229835
24.762585194022172        33.35011942838889        34.48811695620627
24.42060670169377         33.19483475237861        34.58764535370645
24.7537965234083          33.02072482189945        33.89031282022051
24.825185660806614        34.02578179708116        35.487372684559844
24.523322428497092        33.87800015530518        35.668494009402394
24.813943057423828        33.691702129852175       34.99931485735952
24.471964565095433        33.5364174538419         35.16423760672896
23.782661099220142        43.37580441721079        35.76943645309842
24.053227238507155        43.19969944794698        35.93066724825017
24.32379337779417         43.02359447868319        36.049665712044096
24.05206301143219         43.530443465894386       36.05049878349209
24.3226291507192          43.35433849663059        36.16297667663747
24.321464923644236        43.685082514577985       36.29519111074435
24.049297314315957        42.86899823477768        35.829559229955876
23.77873117502894         43.045103204041474       35.66106156765269
23.77480125083774         42.71440199087216        35.57674567819613
23.5122780464243          41.578946307543134       35.29387272590771
23.23448723732099         41.749704137148754       34.991187371991444
22.956696428217683        41.920461966754374       34.63059987151081
23.235143066861262        41.42274077266519        35.04581027466083
22.957352257757954        41.593498602270806       34.67544368083056
22.958008087298218        41.26653523778724        34.75667511896245
23.23216415516977         41.092593549741906       35.132410718098114
23.506320223041314        40.91865186169656        35.44341251479811
23.509299134732807        41.24879908461985        35.351974890312505
23.2304962842994          42.07665728362326        34.966057609472955
23.508287093402707        41.90589945401764        35.26319169991421
23.50429614038111         42.232852600492144       35.262309143533244
23.77873314172986         39.753624267740484       36.16154818951657
24.05011397316036         39.56876176510518        36.34106880277301
24.321494804590863        39.38389926246987        36.44947580322655
24.048839378595957        39.89895066579572        36.166623692177694
24.32022021002646         39.71408816316041        36.2924090949633
24.31894561546206         40.044277063850956       36.152616025927905
23.776971277225215        40.08035985743649        35.976557191072246
24.047077514091313        40.22568625549172        36.01753963905801
23.775209412720567        40.407095447132505       35.82272949687005
23.78024083266434         40.73815085182781        35.697640487696276
24.052108934035083        40.55674166018703        35.89686248343948
24.323977035405825        40.375332468546254       36.036350723864786
24.057140353978852        40.887797064882335       35.802988988890704
24.329008455349594        40.70638787324155        35.94688908287137
24.334039875293367        41.03744327793686        35.88423110294756
24.060119265670345        41.21794428780562        35.73944086644517
23.786198656047322        41.39844529767438        35.542654740765244
23.783219744355833        41.06829807475109        35.60347988419049
24.59908188502295         39.204606003567335       36.494089199183854
24.875907279331493        39.02325333409385        36.48049618709578
25.15273267364003         38.84190066462037        36.40362316441867
24.875394370890632        39.35550164535533        36.35781479689165
25.15221976519917         39.17414897588185        36.30703145975666
25.15170685675831         39.506397287143336       36.214992943840656
24.597807290458547        39.53479490425788        36.35307509831254
24.874119776326225        39.685690546045876       36.250126942640165
24.59653269589414         39.86498380494841        36.229334636669236
24.599884631627326        40.201216675416205       36.12085391571698
24.877471712059407        40.02192341651366        36.15541826612289
25.15505879249149         39.84263015761111        36.13405631175819
24.88082364779259         40.35815628698144        36.078179521465145
25.158410728224673        40.178863028078894       36.07058961153547
25.16176266395786         40.51509589854668        36.02459284317258
24.88585506773636         40.689211691676746       36.02476419404698
24.609947471514865        40.8633274848068         35.97797694730535
24.604916051571095        40.5322720801115         36.03601360097631
23.78232395790721         41.726654435054826       35.504863537247196
24.056244567530232        41.54615342518607        35.701718460239796
24.330165177153255        41.36565241531731        35.84657749405514
24.05236986939012         41.87436256256652        35.68922333916042
24.326290479013142        41.693861552697754       35.834151170288386
24.322415780873033        42.02207069007821        35.84695213164741
23.774342051864025        42.38056072800384        35.52199720779129
24.048378916368527        42.201315709041026       35.707239566085434
24.048838115342242        42.53515697190935        35.75585805778633
24.322874979846745        42.355911952946535       35.88944064464374
24.32333417882046         42.68975321581486        35.957011838109295
23.778333004885617        42.053607581529334       35.4985311377128
24.60068478226743         41.191628851957915       35.94072459760056
24.876592378488926        41.01751305882785        35.99389909856384
25.15249997471042         40.84339726569779        36.00011500191114
24.867329689241487        41.34581442597896        35.98277471692198
25.143237285462984        41.1716986328489         35.99537787449104
25.133974596215552        41.50000000000001        36.01038146091222
24.863454991101378        41.67402356335941        35.99541721803016
24.592935385987204        41.84804712671881        35.940940774941936
24.596810084127316        41.519837989338356       35.92821904370836
24.60365319437559         42.17842810617671        35.984172936832394
24.874172799489763        42.00440454281731        36.03573371371438
25.14469240460393         41.830380979457914       36.04778229039029
24.884890607878145        42.33478552227521        36.09776466787931
25.155410212992315        42.16076195891581        36.10689757834892
25.1661280213807          42.49114293837372        36.18772732478828
24.88534980685186         42.668626785143545       36.180400469427255
24.604571592323015        42.84611063191336        36.13437993184583
24.604112393349304        42.512269369045036       36.0467350941046
25.40080348065536         37.32008610701901        36.52139881177774
25.386704439448852        36.986435616713244       36.55086752625101
25.372605398242346        36.65278512640749        36.54793216380883
25.700401740327678        37.1600430535095         36.177086701996274
25.68630269912117         36.82639256320374        36.16441612117778
25.999999999999996        36.99999999999999        35.78573160975861
26.000000000000004        36.000000000000014       35.48974807499471
25.691220565067134        35.841069432080474       35.86634471022537
25.38244113013426         35.68213886416094        36.24055163232003
26.000000000000004        35.66666666666668        35.31396504928551
25.691220565067127        35.50773609874714        35.67785619596571
26                        35.333333333333336       35.09461289930559
26.000000000000004        36.33333333333334        35.62368720903969
26                        36.666666666666664       35.722348387294325
25.68630269912118         36.15972589653709        36.0087266892625
25.68630269912118         36.49305922987041        36.104210383115266
25.37260539824235         36.319451793074165       36.49090391014813
25.377523264188305        36.000795328617556       36.39064667555096
26                        39                       35.79896078075968
25.71723561891944         39.16879909571445        35.98398316983092
25.434471237838874        39.33759819142889        36.12266055752462
25.7177485273603          38.83655078445297        36.02722919867859
25.434984146279735        39.005349880167415       36.190302829906486
25.435497054720596        38.67310156890593        36.262498291034234
26                        37.33333333333333        35.82545592982525
26                        37.66666666666667        35.84480279677509
26.000000000000007        38.00000000000001        35.84377221060825
25.70040174032768         37.49337638684284        36.17924102229607
25.70040174032768         37.82670972017617        36.16101788947911
25.40080348065536         37.65341944035234        36.48598313231073
25.4354970547206          38.3397682355726         36.33164315383881
25.7177485273603          38.1698841177863         36.111311204765755
25.7177485273603          38.50321745111963        36.07169697277839
26                        38.333333333333336       35.833688609438
26                        38.66666666666667        35.818751466155256
25.41815026768798         37.996593837962465       36.41339002047747
25.434471237838874        39.670931524762224       36.06300788434762
25.717235618919435        39.502132429047776       35.944655066383476
25.999999999999996        39.33333333333333        35.77995724704178
25.71723561891943         39.83546576238111        35.911742209611205
25.999999999999993        39.666666666666664       35.76736895999895
25.999999999999996        40                       35.76119591963131
25.720587554652617        40.1716986328489         35.89082019297404
25.441175109305235        40.34339726569779        35.978619167487736
25.437823173572056        40.00716439523001        36.01207855998785
25.17277472446739         53.51460013041539        38.19709293209865
24.899195560610377        53.67008396144384        38.044424185846424
24.625616396753358        53.825567792472285       37.84961802718537
24.89321603202586         53.33751714948458        38.23801198378131
24.619636868168847        53.49300098051303        38.046976050673756
24.613657339584336        53.16043416855378        38.23820722986993
25.1466013167195          56.49728791173081        36.53058607993433
24.871441997576866        56.65275901120893        36.394962370187535
24.596282678434232        56.80823011068705        36.231231566046276
24.872233715311914        56.32191282107378        36.53722664762735
24.597074396169276        56.477383920551894       36.36007230143599
24.597866113904328        56.14653773041675        36.50858650515339
24.601523543718           55.814562501421015       36.673179041434324
24.879548574939253        55.657962363082305       36.86747876006926
25.15757360616051         55.50136222474359        37.0275648084174
24.875891145125586        55.98993759207804        36.69614884348398
25.15391617634684         55.833337453739325       36.849497511528014
25.15025874653317         56.16531268273506        36.68383793536699
24.88532496890673         55.327521719171315       37.051701683251316
24.607299937685475        55.484121857510026       36.85123224142943
24.613076331652948        55.15368121359903        37.040770048791494
24.624343302601684        54.15825386621009        37.645082456538404
24.897922466458695        54.002770035181626       37.84412297610766
25.17150163031571         53.84728620415318        38.00102608326804
24.896649372307017        54.33545610891942        37.642169913782965
25.170228536164032        54.17997227789097        37.80330738185148
25.168955442012354        54.512658351628765       37.60393682784876
24.6168702769369          54.82411325589409        37.23634013693476
24.892912859474627        54.668385803761424       37.43939577787174
24.88911891419068         54.99795376146637        37.242929770253696
25.165161496728405        54.842226309333704       37.40657490075594
25.161367551444457        55.17179426703865        37.2144508942789
24.62060678976929         54.49118356105208        37.43948170466326
24.619851640634387        50.83443451219895        39.19098120076464
24.897323414771343        50.667879877669606       39.29776114619198
25.174795188908295        50.50132524314025        39.35502687004395
24.895905886293264        51.00285178459826        39.23363721512037
25.17337766043022         50.836297150068916       39.30385061936001
25.171960131952147        51.17126905699757        39.23060947206582
24.901967504407345        50.335092351147054       39.33653671495879
24.624495730270382        50.5016469856764         39.24418759284722
24.629139819906385        50.16885945915384        39.271613925273314
24.62685216087224         49.83676008813475        39.2709707584023
24.897392186339044        49.67089360910886        39.33599923521312
25.167932211805848        49.505027130082965       39.35534393141962
24.899679845373193        50.00299298012796        39.348461269017704
25.170219870839997        49.83712650110206        39.37962483215773
25.172507529874146        50.16922587212115        39.37951914503257
24.891317429432426        49.335719302464156       39.29772250172877
24.62077740396562         49.501585781490036       39.24453178266532
24.614702647058998        49.16641147484533        39.19092091405152
24.61350222674778         48.82720689261207        39.11257365358557
24.888916588809987        48.65731013799762        39.14618659701376
25.164330950872195        48.48741338338318        39.13577799867273
24.890117009121205        48.996514720230884       39.233628234823016
25.165531371183413        48.826617965616435       39.23231401382581
25.16673179149463         49.1658225478497         39.3055026580746
24.891750303091975        48.325899400654876       39.03995552633469
24.61633594102976         48.49579615526932        39.01560338155891
24.619169655311744        48.16438541792657        38.89717677208398
25.133974596215552        45.49999999999996        37.61232166628355
24.863705267298943        45.671745167234555       37.64427717388331
24.593435938382335        45.84349033446915        37.64166875437152
24.86890447500258         45.33966347412841        37.44537174636829
24.59863514608597         45.511408641363005       37.43960016373634
24.60383435378961         45.17932694825686        37.242063429491274
24.593435938382335        46.17682366780251        37.84559367929556
24.863705267298943        46.00507850056791        37.84598204697293
25.13397459621555         45.833333333333314       37.8118064875388
24.86370526729894         46.33841183390126        38.0449964373565
25.13397459621555         46.166666666666664       38.00860082608813
25.133974596215552        46.50000000000002        38.20270468193156
24.864486636222864        46.66988235181434        38.23868711285712
24.594998676230176        46.839764703628646       38.23682633197629
24.594217307306252        46.50829418571558        38.044463585727605
24.61216026224765         44.84958401797513        37.05215222540011
24.885556291918654        44.68017761356495        37.06649399255783
25.158952321589666        44.510771209154775       37.04542201712604
24.877230383460617        45.00992054384668        37.25319212338128
25.150626413131626        44.8405141394365         37.228907074681594
25.142300504673585        45.17025706971823        37.41787362440093
24.8794017799162          44.34578965027832        36.88066268849816
24.60600575024519         44.51519605468849        36.86035336604376
24.599851238242735        44.18080809140185        36.68095835424428
24.600675195078235        43.18071467309814        36.24159679569762
24.881453409607076        43.00323082632831        36.28362129269485
25.162231624135917        42.82574697955849        36.28695210747123
24.877557012362296        43.33783486751308        36.40491994923207
25.158335226891133        43.16035102074326        36.40425472342426
25.154438829646356        43.49495506192803        36.53963517264708
24.5983467409283          43.84220270899294        36.51401159253879
24.876392785287326        43.668578885460484       36.545120311966315
24.877897282601765        44.0071842678694         36.706640046139206
25.155943326960788        43.833560444336946       36.69572787928715
25.157447824275227        44.17216582674586        36.86432349411345
24.599510968003266        43.51145869104553        36.368352459361866
24.597405054557605        47.17212654346036        38.421359520848625
24.86689301455029         47.00224419164604        38.42556720004613
25.136380974542977        46.832361839831734       38.39193166743731
24.86929939287772         47.33460603147776        38.600292100697615
25.138787352870406        47.164723679663446       38.569003466405576
25.141193731197834        47.49708551949516        38.73392007883643
24.611457248753627        47.8342761299639         38.75493772454951
24.87632548997573         47.66568082472953        38.7637638388546
24.88403789653385         47.9957901126922         38.911009860027676
25.148906137755954        47.82719480745783        38.88617307364786
25.156618544314075        48.1573040954205         39.0201257135933
24.604431151655614        47.503201336712124       38.595577499089345
25.439301547726448        44.67384747276986        37.17648936535691
25.719650773863226        44.83692373638493        37.27672454235337
26.000000000000004        45.000000000000014       37.34612754811531
25.430975639268407        45.00359040305158        37.36268640519652
25.711324865405185        45.16666666666666        37.46563356447692
25.422649730810367        45.33333333333331        37.55436493719974
26.000000000000007        45.33333333333335        37.53421781105573
26.000000000000007        45.666666666666686       37.72242834215763
26.000000000000004        46.000000000000014       37.91075914142092
25.711324865405185        45.49999999999999        37.65747964537132
25.711324865405185        45.83333333333333        37.849445994427256
25.422649730810367        45.66666666666664        37.74996683604812
25.422649730810367        46                       37.94543008949132
25.711324865405185        46.166666666666686       38.04088768005812
25.422649730810367        46.33333333333335        38.138202860228354
24.617163546290875        52.167183519718755       38.752082973092136
24.89326247288693         52.00428114109119        38.90944843970434
25.16936139948298         51.84137876246362        39.01735661442067
24.892081268895836        52.339418939628565       38.76120945693464
25.168180195491892        52.176516561000994       38.881461397546246
25.1669989915008          52.511654359538376       38.72761777753822
24.61173209526214         52.826118911594776       38.42158714080052
24.88936554338147         52.66888663556658        38.598233509858424
24.891290787703667        53.003201892525574       38.423649621692775
25.168924235822995        52.84596961649738        38.56182991213734
25.170849480145193        53.18028487345638        38.38498829699081
24.614447820776505        52.496651215656755       38.59460778890832
26                        51.00000000000001        39.173146632571516
25.723514201158025        51.168746987975425       39.2020153301041
25.44702840231605         51.337493975950835       39.18940092863387
25.7249317296361          50.83377508104675        39.27085594120976
25.448445930794126        51.00252206902216        39.27147425613904
25.449863459272198        50.667550162093505       39.33148268703389
25.44702840231605         51.670827309284164       39.08596447062044
25.723514201158025        51.50208032130875        39.11126118252196
26                        51.33333333333333        39.09507479542104
25.723514201158025        51.83541365464208        39.00188938925328
26                        51.666666666666664       38.998385312583764
26                        52                       38.883078184059556
25.722332997166937        52.17055145317946        38.87264501231966
25.444665994333867        52.34110290635892        38.8208248768125
25.445847198324955        52.00596510782154        38.962368875283495
23.92282596010589         64.2841464797325         38.14994731707467
24.11547887941599         64.15004638365463        37.97916680174217
24.308131798726095        64.01594628757675        37.78462973036773
24.11395732641204         64.43039673426983        37.891087107545744
24.30661024572214         64.29629663819195        37.715021093047724
24.30508869271819         64.57664698880714        37.59118823175466
23.84403108441982         64.05597911460725        38.27128198560524
23.765236208733754        63.82781174948201        38.34048365726346
24.036684003729924        63.92187901852938        38.095826747140464
25.109211930332535        63.456047723757564       36.85590041539564
24.780182973133766        63.30811439129925        37.26243824417406
24.451154015934993        63.160181058840934       37.59252320459156
24.12212505873622         63.01224772638261        37.84615529664817
25.098733894380906        63.13837194980594        36.87488669921009
24.769704937182134        62.990438617347635       37.23184634939219
24.44067597998336         62.84250528488931        37.51235313121326
25.08825585842927         62.82069617585432        36.86279952998036
24.759226901230498        62.67276284339601        37.1701810015662
25.07777782247764         62.50302040190271        36.81963890770691
24.246129552062804        63.681380100512044       37.87529824380934
24.184127305399514        63.34681391344733        37.89580676590282
24.575158509261577        63.82931343297036        37.4891293788056
24.51315626259828         63.49474724590564        37.575906287372725
24.842185219797052        63.64268057836396        37.17955294048153
23.703233962070467        63.49324556241731        38.322740654786486
23.912679510403343        63.25274664439996        38.09859226675684
23.974681757066634        63.58731283146467        38.13228950262268
23.500149093214418        63.044183147551905       38.230182214474866
23.811137075975317        63.02821543696726        38.07460301710764
23.60169152764244         63.2687143549846         38.302651533983564
22.80871252655791         62.513259605374          37.73988875853895
22.83418250916592         62.21354410270747        37.4436090515535
22.859652491773936        61.913828600040944       37.13802180598394
23.104483575950987        62.38970599173973        37.74106372231281
23.129953558559002        62.0899904890732         37.45717776473374
23.40025462534407         62.266152378105474       37.66244886989574
23.259525615417033        62.79548469812619        38.10641300209569
23.03411907098747         62.654372151750096       37.97133214120127
23.32989012038055         62.53081853811583        37.88959832914433
23.570513598177936        62.77951698754154        38.034150106550086
23.640878103141453        62.514850827531184       37.82778321232814
23.881501580938835        62.763549276956894       37.889018687912284
22.945545016324104        61.00575670209663        36.25369397496204
23.22359910545059         61.18208781168467        36.60926771026074
23.501653194577077        61.358418921272715       36.869534559208894
22.919498515587854        61.30850374159667        36.529750568233354
23.19755260471434         61.4848348511847         36.88095869761095
22.893452014851604        61.611250781096686       36.82610750909022
23.434054148421737        61.96357455916122        37.396409155393044
23.16375308163667         61.78741267012895        37.16820075903565
23.467853671499405        61.660996740216966       37.13210438516413
24.278689915055182        61.960863136608445       37.2083701561884
24.54505255086267         62.14158222503987        37.1465954129885
24.811415186670153        62.322301313471286       37.01701833016122
24.22650162961553         62.311324666533174       37.43584338974722
24.492864265423012        62.49204375496459        37.33691336547015
24.174313344175875        62.661786196457896       37.64843843656712
23.69306638858111         62.16438929760647        37.54798983225219
23.98587815181814         62.06262621710746        37.396630261016455
23.93368986637849         62.41308774703218        37.650263567833726
23.726865911658777        61.86181147866221        37.30599993680065
23.760665434736445        61.559233659717954       37.06574498562283
24.01967767489581         61.7600483981632         37.178690184615945
22.949802285965866        60.68671754366717        35.95146005274932
22.955267552655208        60.36309839121866        35.66945767482876
22.96073281934455         60.03947923877014        35.423750790919314
23.232113644734113        60.54400949482576        36.05680643528282
23.237578911423455        60.220390342377236       35.811165299437924
23.51442500350236         60.40130144598434        36.11885250091321
23.510167733860598        60.7203406044138         36.35035063510673
23.505910464218836        61.039379762843254       36.60057798787188
23.22785637509235         60.86304865325521        36.323672463485686
23.23601005546652         59.888645802872475       35.58719114311522
23.511287291588488        59.73781236697481        35.71150529338074
23.512856147545424        60.06955690647957        35.90042068468982
24.59852662317678         57.14549660500232        36.121092699399846
24.873685942319412        56.990025505524194       36.27032193049153
25.148845261462046        56.834554406046074       36.39144406718863
24.87592988706196         57.327291999839474       36.164877542085385
25.151089206204595        57.17182090036135        36.27149810573296
25.153333150947145        57.50908739467662        36.170748195567455
24.34124609709377         57.957492312995285       35.84052702612758
24.33453851782638         57.62622861205192        35.88373372130105
24.32783093855899         57.294964911108536       35.95002260176213
24.61194178171156         57.80802400688907        35.97265930056227
24.60523420244417         57.476760305945696       36.03533490733733
24.88263746632935         57.65855570078284        36.082733023708904
23.786064820859817        57.60568103635229        35.51785440431191
24.0569478797094          57.45032297373041        35.74991173318134
24.06365545897679         57.78158667467379        35.7032678900504
23.79121002619204         58.25971925533513        35.49768649472201
23.788637423525927        57.932700145843704       35.492752016993116
24.066228061642903        58.108605784165206       35.683269098778126
24.549400590358935        67.84572631621784        32.265431392588376
24.82208668127459         67.65693570674608        32.44201962130122
25.09477277219025         67.46814509727432        32.55383350976439
24.563248656402912        68.18730733159333        31.495266691631358
24.835934747318568        67.99851672212156        31.71129412265302
25.108620838234224        67.8097261126498         31.862547213425046
24.849782813362545        68.34009773749705        30.966730467176525
25.1224689042782          68.1513071280253         31.157422760257422
25.136316970322177        68.49288814340079        30.438460150261502
24.48592202113207         67.5072868223636         33.05398738735682
24.422443451905195        67.16884732850934        33.82394602607086
24.75860811204772         67.31849621289183        33.19534659926753
25.087469052884927        65.7924478631256         35.34274512183772
25.07653784405862         66.12788288675324        34.897503528963426
25.065606635232314        66.46331791038087        34.395185646681036
24.75847135545248         65.9479873721748         35.590098545941004
24.74754014662617         66.28342239580242        35.09956385117015
24.42947365802003         66.10352688122398        35.78025653443581
25.085050726537606        67.13320270164317        33.20408827607974
24.748886066395077        66.98355381726068        33.86253073529827
24.412721406252547        66.8339049328782         34.508059531816926
25.075328680884958        66.79826030601201        33.81787232171861
24.73916402074243         66.64861142162952        34.49324415065254
24.42109753213629         66.46871590705109        35.18099047765094
23.7719078307574          61.22589266444618        36.80838733480816
24.042162466937718        61.09336640761964        36.725814105120236
24.312417103118037        60.9608401507931         36.62181487014511
24.030920070916764        61.42670740289142        36.95061668952796
24.301174707097083        61.29418114606488        36.81406238814584
24.289932311076132        61.62752214133666        37.00958081682688
23.776165100399158        60.906853506016716       36.57253633750199
23.780422370040917        60.587814347587255       36.35541455876751
24.046419736579477        60.77432724919018        36.52306868184479
24.570850104668335        61.80071465085593        36.96695933648111
24.863010294281484        61.64056616510341        36.72328122491205
25.155170483894636        61.480417679350886       36.477335821481454
24.83721274047582         61.981433739287354       36.873737116866806
25.12937293008897         61.821285253534825       36.59861152888363
25.103575376283302        62.162152827718764       36.71271255762541
24.874252690302438        61.307225169831625       36.58776006283632
24.582092500689285        61.46737365558415        36.79980408576229
24.59333489671024         61.13403266031236        36.63591974572428
24.61719981642916         58.13781452000955        35.935046761850764
24.88789550104695         57.98834621390333        36.02509259836984
25.15859118566474         57.8388779077971         36.09307988360091
24.893153535764547        58.3181367270238         35.9878127309066
25.16384922038234         58.16866842091758        36.03577212951007
25.169107255099938        58.49845893403806        35.99882493329478
24.894593420954664        58.649868914277675       35.972410639346656
24.620079586809382        58.80127889451728        35.92869814090949
24.3455657526641          58.952688874756895       35.8676874379831
24.61863970161927         58.46954670726342        35.91821841205217
24.344125867473988        58.620956687503025       35.83132588870847
24.342685982283875        58.289224500249155       35.82227241808986
23.792649911382153        58.591451442589          35.53074265235443
24.067667946833012        58.440337971419076       35.690669873575665
24.069107832023125        58.772070158672946       35.72537872702932
24.06694998031992         59.10381519232795        35.78788326241279
23.788334207975737        59.254941509899          35.682689558746986
23.790492059678943        58.923196476244          35.59062709154008
24.62090085850437         59.13456266999353        35.962951191510754
24.89541469264965         58.98315268975391        35.98108671534188
25.169928526794926        58.83174270951429        35.98192403468401
24.896235964344637        59.31643646523014        36.01048850879372
25.170749798489915        59.16502648499053        35.9857488535297
25.171571070184907        59.498310260466766       36.01029938983225
24.59565546479446         60.802198843808284       36.48166545044105
24.87889382647088         60.643557536823465       36.33821331472033
25.1621321881473          60.48491622983865        36.191458462982574
24.87657325838666         60.975391353327545       36.46057819885786
25.159811620063078        60.816750046342726       36.28193393597462
25.157491051978855        61.148583862846806       36.37722638880743
24.33734180630973         59.965715984850135       36.14096545250564
24.615418227601456        59.80991407672235        36.107593640228906
24.89349464889318         59.65411216859455        36.06403828600446
24.61227193358892         60.13878273317964        36.211965991028634
24.890348354880647        59.982980825051854       36.13866370496105
25.16842477617237         59.827178916924055       36.05517787694598
24.887202060868113        60.31184948150914        36.22879699452105
25.165278482159835        60.15604757338136        36.11556423466279
24.61815954305291         59.47223837335793        36.02174914841255
24.340083121761182        59.62804028148572        36.02282624608379
24.34282443721264         59.290364578121306       35.931733574576306
24.60396369919169         60.47049078849396        36.33679431338328
24.320725337515267        60.629132095478774       36.441488916228465
24.329033571912497        60.29742404016445        36.28120577701527
23.785592892524278        59.59261721326341        35.8109106746967
24.06420866486846         59.44149089569236        35.884016888684165
24.061467349417           59.779166599056765       36.00719704986981
23.78873060443815         60.25610629227294        36.14759552125985
24.06303620537394         60.110911138561534       36.154966505123994
24.054727970976707        60.442619193875856       36.32899618613269
23.787161748481214        59.92436175276817        35.964494885521006
23.223105861340805        70.75351866918842        25.41904400130074
22.94870839116567         70.93017903466043        24.82896266498936
22.674310920990536        71.10683940013242        24.196118184544492
22.948173754773872        70.60315758504407        25.57100739065846
22.673776284598738        70.77981795051606        24.92799198778325
22.67324164820694         70.45279650089971        25.692324761291122
23.772290654592283        69.74258939355329        28.00546334147735
24.045223793616593        69.88680837936617        27.69668459670379
24.31815693264091         70.03102736517907        27.374554168170118
23.771672593241604        70.06875202554531        27.23058338211333
24.044605732265918        70.21297101135818        26.950934574878758
23.77105453189093         70.3949146575373         26.481537249981542
25.999999999999996        69                       28.82580584823023
25.715698964391603        69.1659737850685         28.704411699686496
25.431397928783205        69.33194757013699        28.54241906892933
25.147096893174812        69.49792135520549        28.33982795595882
25.712105656774057        68.83096271446693        29.349995685761556
25.42780462116566         68.99693649953542        29.214091495267414
25.143503585557266        69.16291028460392        29.037588822559925
25.424211313548113        68.66192542893386        29.88754711977201
25.13991027793972         68.82789921400234        29.737132887327565
24.30747303969255         69.03771827864284        29.650449604911103
24.583754349902428        68.85610823356217        29.969101134880074
24.860035660112302        68.67449818848146        30.231771316663504
24.587347657519974        69.19111930416372        29.21123282965287
24.863628967729845        69.00950925908305        29.50217353258299
24.867222275347395        69.3445203296846         28.774358946668798
24.573501503152666        68.52170778257774        30.73314747746904
24.297220192942792        68.70331782765842        30.443583139576123
24.286967346193034        68.368917376674          31.234789545814447
24.87078357299685         69.67562335853002        28.064084752627103
24.59447025281888         69.85332536185454        27.742326823364195
24.590908955169425        69.52222233300913        28.469757564226686
24.314595634991456        69.69992433633365        28.11914145585321
24.311034337342           69.36882130748825        28.87777326810022
23.774661718216706        68.76399906263075        30.41705371281045
24.03081453220487         68.56645821965238        30.860985737218634
24.04106737895463         68.9008586706368         30.041151303515214
23.768729356942828        69.41148636470788        28.81014398416934
24.03810119831769         69.22460232167536        29.259997051642735
24.04166249596714         69.55570535052077        28.471318561891273
23.771695537579767        69.08774271366931        29.607836639490007
22.952986552421805        71.25996870129256        24.109234806348347
23.227384022596944        71.08330833582056        24.693193376119865
23.501781492772075        70.90664797034856        25.23438880175795
23.231662183853075        71.4130980024527         23.996107423182274
23.50605965402821         71.2364376369807         24.53118008228055
23.51033781528435         71.56622730361283        23.85673603504637
23.78252139848828         71.3874063170128         24.355293938349796
24.05470498169221         71.20858533041277        24.820062935376185
24.326888564896144        71.02976434381274        25.251043026125586
23.787684417615544        71.71980094797036        23.69871783236878
24.059868000819474        71.54097996137033        24.1618100926543
24.332051584023404        71.3621589747703         24.59111344666279
24.065031019946737        71.87337459232788        23.528148148290878
24.337214603150667        71.69455360572783        23.955774765558502
24.34237762227793         72.02694823668539        23.34502698281285
23.773965075976008        70.72782698374854        25.740408852109127
24.047516276350997        70.5458833375694         26.215103451910284
24.321067476725986        70.36393969139029        26.644020320105465
24.050426820436073        70.87879566378064        25.501969129658164
24.32397802081106         70.69685201760151        25.93618327275723
23.778243237232143        71.05761665038068        25.033469059107855
24.59888285302322         70.1884384573234         27.019345360368092
24.875196173201186        70.01073645399887        27.356735125095252
25.15150949337915         69.83303445067435        27.648110163891573
24.879608773405526        70.34584954946773        26.663692295808303
25.15592209358349         70.16814754614319        26.97069917006882
25.160334693787835        70.50326064161206        26.307594974490566
24.882519317490605        70.67876187567896        25.992693389347124
24.60470394119337         70.85426310974584        25.64050940655879
24.601793397108295        70.52135078353461        26.318578983105315
24.60623663054793         71.18974582056627        24.976937497159795
24.88405200684516         71.01424458649937        25.337757600537607
25.161867383142386        70.83874335243247        25.661295306270798
24.885584696199714        71.34972729731979        24.701133474483793
25.16340007249694         71.17422606325289        25.033307300806435
25.1649327618515          71.50970877407332        24.423630958097537
24.890747715326977        71.68212192827735        24.092055554406706
24.61656266880245         71.85453508248136        23.732520895978542
24.61139964967519         71.52214045152381        24.342433747389812
25.43139792878321         69.66528090347032        27.880446369548174
25.7156989643916          69.49930711840183        28.06650479034288
25.999999999999993        69.33333333333333        28.211964728924155
25.7156989643916          69.83264045173516        27.432766389844957
25.999999999999993        69.66666666666666        27.602292118463836
25.999999999999993        69.99999999999999        26.99678801684932
25.720111564595943        70.16775354720401        26.802288710803882
25.440223129191885        70.33550709440803        26.572557696684285
25.435810528987545        70.00039399893919        27.219348633993874
23.234099362288777        71.73925694635955        23.3352058890856
22.957860909293203        71.91228658910626        22.78166922011186
22.681622456297628        72.08531623185299        22.196126028125025
22.955423730857504        71.58612764519941        23.429488637320482
22.67918527786193         71.75915728794612        22.83086332844561
22.676748099426234        71.43299834403928        23.49752738058543
21                        66.82483038665586        31.09185988965884
21.26453680928928         66.96357340945501        32.30255056459422
21.529073618578558        67.10231643225416        33.03203804265799
21                        67.10397324088814        30.487443898836112
21.26453680928928         67.24271626368729        31.62291114626526
21                        67.38311609512041        29.89023118960968
21.536244878546857        67.39795223058643        32.25425892889674
21.543416138515152        67.69358802891867        31.461263276295725
21.271708069257578        67.53835206201954        30.86190545012891
21.547845882560807        68.85990583246075        28.139597955567304
21.55281837459333         69.17087225632478        27.28624798646522
21.557790866625854        69.48183868018882        26.46276457705121
21.273922941280404        69.01195050220038        26.787720309165305
21.27889543331293         69.32291692606441        25.960443885666656
21.000000000000007        69.16399517194           25.1709668714485
21                        68.25237507384239        27.487785301797018
21.273922941280404        68.40420377013531        28.439186951513122
21.547845882560804        68.55603246642822        29.018791787798946
21.000000000000004        68.55624843987493        26.665291604120664
21.273922941280404        68.70807713616784        27.5883431865589
21.000000000000004        68.86012180590747        25.89301879400449
21                        67.96262208093506        28.21120341794845
21                        67.67286908802774        29.012018713885777
21.271708069257578        68.1178580478342         29.244627750870556
21.271708069257578        67.82810505492687        30.014568010606563
21.543416138515152        67.983341021826          30.644800872974923
21.545631010537978        68.26968674412711        29.826815641118802
21.834850761574703        69.9639392426859         25.825014074361675
22.113524332200157        70.12561078167593        25.84511038032223
22.39219790282561         70.28728232066597        25.799817207195424
21.833015223210626        70.28711805105854        25.009545908945572
22.11168879383608         70.44878959004859        25.047286521957584
21.83117968484655         70.6102968594312         24.23152444935425
22.11222343022788         70.77581103966494        24.276775255143946
22.39273253921741         70.61430377028233        25.016165701900224
22.393267175609207        70.94132521989869        24.264973166874025
21.000000000000007        69.48228569006865        24.264090932455066
21.27889543331293         69.64120744419306        25.0964983497022
21.557790866625854        69.80012919831746        25.641749444115902
21.000000000000007        69.8005762081973         23.4663456974512
21.27889543331293         69.9594979623217         24.341683517727315
21.000000000000004        70.11886672632595        22.777731166437018
21.277059894948852        70.28267677069437        23.54706248950137
21.555955328261778        70.12330800669012        24.81798149438252
21.5541197898977          70.44648681506278        24.03166025047374
22.403506411889545        71.2683862046123         23.551266025034536
22.132701902788554        71.42993300909217        22.861986064341714
21.861897393687563        71.59147981357204        22.128278302465898
22.122462666508216        71.10287202437856        23.55343366547187
21.851658157407226        71.26441882885842        22.797466362886944
21.841418921126888        70.93735784414481        23.498548411849697
22.135139081224253        71.75609195299901        22.195987785225565
22.405943590325244        71.59454514851915        22.868971483496935
22.408380768760942        71.920704092426          22.21860369377852
26.000000000000004        58                       35.997539731419955
25.723035751699985        58.16615297801269        36.010076584694744
25.446071503399963        58.33230595602537        36.010504985319784
25.717777716982386        57.83636246489221        36.088829324528476
25.440813468682364        58.002515442904894       36.06835495334415
25.435555433964765        57.672724929784415       36.146565479244344
26                        60                       35.74580518552424
25.720710729382436        60.16163874327955        35.893899811217686
25.441421458764868        60.32327748655911        36.04245090370391
25.72385702339497         59.832770086822265       35.874280967280484
25.444567752777402        59.994408830101804       35.99469436757542
25.447714046789937        59.665540173644516       35.96244570204989
25.44607150339996         58.66563928935871        35.969645065329445
25.72303575169998         58.49948631134602        35.94927450731248
26                        58.33333333333333        35.916795496645754
25.723035751699975        58.83281964467935        35.90470824097711
25.999999999999996        58.66666666666666        35.852287072918514
25.999999999999993        58.999999999999986       35.8040144602381
25.447714046789937        59.33220684031117        35.947146115452796
25.723857023394963        59.16610342015558        35.878384472254815
25.723857023394963        59.49943675348892        35.86988056347136
25.999999999999993        59.33333333333332        35.77170705607413
25.999999999999996        59.66666666666666        35.7523039645027
25.446892775094945        58.99892306483494        35.948032731662835
24.58039810383311         64.1608692930169         37.40942336415673
24.84742481436859         63.97423643841051        37.113339930115714
25.11445152490407         63.787603583804106       36.80318040931277
24.85266440894013         64.30579229845705        36.99025066163681
25.119691119475604        64.11915944385066        36.69358414511692
25.124930714047146        64.45071530389721        36.52711162280792
24.57735499782521         64.7215699942473         37.14409661749451
24.851142855936175        64.58614264907226        36.8487567762675
24.842299371824208        64.92157516093917        36.6209229883203
25.11608722993517         64.78614781576412        36.32279301379306
25.1072437458232          65.12158032763105        36.05739261462512
24.57887655082916         64.44121964363211        37.30387210281201
25.416620476031433        64.30047686926481        36.17597292742899
25.41138088145989         63.96892100921825        36.33263353754427
25.406141286888356        63.6373651491717         36.43241788954635
25.708310238015713        64.1502384346324         35.82242142170665
25.70307064344418         63.81868257458585        35.96927011962805
26                        64                       35.466457105641126
26                        64.33333333333334        35.292330767485055
26                        64.66666666666666        35.074668440052825
26                        65                       34.81347012334445
25.708310238015716        64.48357176796574        35.63577990542555
25.708310238015713        64.81690510129906        35.4056023998683
25.416620476031426        64.63381020259814        35.97681623302287
25.39893350780749         65.304675226332          35.44182478630053
25.407776991919455        64.96924271446505        35.739861404738186
25.699466753903742        65.152337613166          35.136011352313965
26                        65.33333333333334        34.50468840699171
26                        65.66666666666667        34.15067019983301
26                        66                       33.75141550186817
25.699466753903746        65.48567094649933        34.79681701910268
25.699466753903742        65.81900427983265        34.41238619508522
25.398933507807484        65.63800855966531        35.07221783623055
25.377071090154878        66.30887860692059        34.212749139664425
25.388002298981178        65.97344358329295        34.671021632651424
25.688535545077436        66.1544393034603         33.998159091393404
26                        62.99999999999999        35.7707957026313
26                        63.33333333333333        35.704405662328796
26                        63.666666666666664       35.60295946333203
25.70307064344418         63.152015907919186       36.12717666678253
25.70307064344418         63.485349241252514       36.06575147255245
25.406141286888356        63.30403181583837        36.48887823770407
25.39566325093672         62.98635604188675        36.52001671418897
25.385185214985093        62.66868026793513        36.52008173762986
25.692592607492543        62.83434013396756        36.170467335937985
25.44142145876487         60.656610819892435       36.10045899387105
25.720710729382432        60.49497207661288        35.92526358294595
26                        60.33333333333333        35.75052463881342
25.720710729382432        60.82830540994621        35.96399995284827
26                        60.66666666666666        35.76261669027686
26                        60.99999999999999        35.782081339914576
25.718390161298213        61.16013922645029        36.00767166783909
25.436780322596423        61.32027845290058        36.23942316169468
25.439100890680646        60.98844463639651        36.16753258786229
25.436780322596423        61.653611786233924       36.30892150823082
25.71839016129821         61.49347255978362        36.05279083202816
25.999999999999996        61.33333333333332        35.80282132175656
25.71839016129821         61.826805893116955       36.09293749155447
25.999999999999993        61.66666666666666        35.8185887989359
25.999999999999996        61.99999999999999        35.829383771452385
26                        62.666666666666664       35.808967564273516
25.692592607492543        62.50100680063424        36.16996320050399
25.38518521498509         62.3353469346018         36.48090160511954
25.999999999999996        62.33333333333333        35.82849692054714
25.692592607492543        62.1676734673009         36.150816559701525
25.41098276879076         61.99447936041787        36.39849889600549
25.44117510930524         40.676730599031124       35.96223833434394
25.720587554652617        40.50503196618223        35.885345331304755
25.999999999999993        40.33333333333333        35.76662702943659
25.720587554652617        40.83836529951556        35.89361251063766
25.999999999999996        40.666666666666664       35.785800180244195
26                        41                       35.81871537205389
25.431912420057802        41.00503196618223        35.96407321683234
25.71132486540518         41.16666666666667        35.92176011687603
25.422649730810363        41.333333333333336       35.985648813162136
26                        41.333333333333336       35.86658516848931
26                        41.66666666666667        35.93064714709818
26                        42                       36.01090130788064
25.711324865405185        41.5                     35.96533784037747
25.71132486540518         41.833333333333336       36.025107746052605
25.422649730810363        41.66666666666667        36.02493446372978
25.444085347587134        42.327428625582485       36.16059944623798
25.43336753919875         41.99704764612458        36.08190972574343
25.722042673793567        42.16371431279124        36.101657440601954
25.444085347587134        42.66076195891582        36.25889952989417
25.722042673793567        42.49704764612458        36.19876361917616
26                        42.333333333333336       36.10681358137303
25.722042673793567        42.830380979457914       36.311241225745334
26                        42.66666666666667        36.21809728286017
26                        43.00000000000001        36.34475241234181
25.718146276548786        43.16498502064269        36.4410578658531
25.43629255309757         43.32997004128536        36.50601878595485
25.440188950342353        42.99536600010059        36.37342024128959
25.444665994333867        52.674436239692255       38.66458307544075
25.72233299716693         52.50388478651279        38.72838841735683
26                        52.33333333333333        38.750806795505774
25.722332997166934        52.83721811984613        38.569160263702116
26                        52.66666666666666        38.60356384825998
26                        53                       38.44134934232207
25.72425824148913         53.17153337680513        38.39868173771238
25.44851648297826         53.34306675361026        38.3172629343045
25.44659123865606         53.00875149665125        38.49644987974553
25.448516482978263        53.676400086943595       38.129104626899476
25.72425824148913         53.50486671013846        38.2189992543993
26                        53.33333333333333        38.27014268310114
25.72425824148913         53.8382000434718         38.03216011826066
26                        53.666666666666664       38.091779371054514
26                        54                       37.906259406182045
25.722985147337454        54.17088611720959        37.841382434851845
25.445970294674904        54.34177223441918        37.740608242074096
25.447243388826582        54.009086160681385       37.93568236077967
25.435555433964765        57.33939159645108        36.24548397197334
25.717777716982383        57.16969579822553        36.299829165098515
26                        56.99999999999999        36.333783774942866
25.717777716982383        57.503029131558876       36.18662778904901
26                        57.33333333333333        36.206299515572695
26                        57.66666666666666        36.09421816773153
25.715533772239837        56.83242930391027        36.43133432515707
25.433311489222213        57.00212510213581        36.36161150708541
25.431067544479667        56.664858607820534       36.49693509348751
25.43106754447967         56.331525274487205       36.64557062584299
25.715533772239837        56.1657626372436         36.7329673660943
26.000000000000004        56.00000000000001        36.79277630068849
25.715533772239837        56.49909597057693        36.5757156241532
26                        56.33333333333333        36.62690834916188
26                        56.66666666666666        36.4739108405802
25.71919120205351         55.83378740824787        36.90079941179245
25.43472497429334         55.99955004549147        36.80611257640823
25.43838240410701         55.66757481649573        36.9790622477021
25.445970294674908        54.67510556775251        37.543286040402414
25.722985147337454        54.50421945054292        37.64729208649594
26                        54.33333333333333        37.71540091114214
25.722985147337454        54.837552783876255       37.45357744251611
26                        54.666666666666664       37.52491812047809
26                        55                       37.33481103418957
25.43838240410701         55.3342414831624         37.16199814386492
25.7191912020535          55.1671207415812         37.264413552455665
25.719191202053505        55.50045407491453        37.07963294254639
26                        55.33333333333333        37.1481857105341
26                        55.66666666666667        36.967507466033595
25.442176349390955        55.00467352545745        37.350023131825864
25.4498634592722          50.33421682876017        39.36694918452499
25.724931729636097        50.16710841438008        39.33948247198546
26                        50                       39.27262673242538
25.724931729636097        50.50044174771342        39.31644292480903
26                        50.33333333333333        39.262014135563376
26                        50.666666666666664       39.22885410227905
25.72264407060195         49.83500904336099        39.3411627346735
25.44757580023805         50.00211745774107        39.38003545336329
25.4452881412039          49.67001808672198        39.368735134338195
25.4452881412039          49.33668475338865        39.33234361584358
25.722644070601945        49.168342376694326       39.27141194021114
25.999999999999996        49                       39.172548904521896
25.722644070601945        49.501675710027655       39.31738847078873
25.999999999999993        49.33333333333333        39.22811044718258
25.999999999999996        49.66666666666666        39.261469723150334
25.72144365029073         48.82913779446106        39.20293615205924
25.44408772089268         48.99748017115538        39.27318508509512
25.44288730058146         48.658275588922116       39.19067918344289
26.000000000000007        46.33333333333334        38.09783998310271
26                        46.66666666666667        38.2764613672297
26                        47.00000000000001        38.44662329380177
25.711324865405185        46.500000000000014       38.22813976291053
25.71132486540518         46.83333333333334        38.406932388208176
25.422649730810363        46.666666666666686       38.32562618425142
25.427462487465228        47.33139034633011        38.67258391262289
25.425056109137792        46.99902850649839        38.50518264170587
25.71373124373261         47.165695173165055       38.57681831761127
25.427462487465228        47.66472367966344        38.82735836439084
25.71373124373261         47.49902850649839        38.73423069084869
26                        47.333333333333336       38.606673588508556
25.71373124373261         47.83236183983172        38.87728060088456
26                        47.66666666666667        38.75236142001379
26                        48                       38.88368678831781
25.442887300581468        48.32494225558879        39.08762088099239
25.72144365029073         48.16247112779439        39.003590477540556
25.72144365029073         48.49580446112772        39.11301390137942
25.999999999999996        48.33333333333333        38.99947533354458
25.999999999999993        48.666666666666664       39.09576270561265
25.43517489402334         47.99483296762611        38.96663980012445
25.436292553097573        43.66330337461869        36.653514897092315
25.718146276548786        43.49831835397602        36.585497215114735
26                        43.33333333333334        36.486134999727625
25.718146276548786        43.831651687309346       36.741018698755816
26                        43.66666666666667        36.63859972149284
26                        44.00000000000001        36.80214657763722
25.439301547726444        44.34051413943652        36.9935594449833
25.719650773863222        44.17025706971826        36.91246763182045
25.719650773863226        44.503590403051604       37.09077690779319
26                        44.33333333333334        36.97583520920916
26                        44.66666666666667        37.15716219936852
25.43779705041201         44.00190875702761        36.81728571694469
26                        66.33333333333334        33.31254967370112
26                        66.66666666666667        32.83753723610487
26                        67                       32.32637818907927
25.68853554507744         66.48777263679362        33.52056045453115
25.688535545077436        66.82110597012695        33.00681520823962
25.37707109015487         66.6422119402539         33.69641769410687
25.396515181460167        67.31209673151622        32.519989471343926
25.386793135807523        66.97715433588506        33.12643894306363
25.698257590730083        67.15604836575811        32.44417103111556
26                        67.33333333333334        31.7857510905945
26                        67.66666666666666        31.223972083302222
26                        68                       30.641041167202214
25.698257590730087        67.48938169909144        31.86475291873684
25.69825759073008         67.82271503242477        31.264182897550487
25.396515181460167        67.64543006484953        31.901780345071238
26                        68.33333333333334        30.043606730202054
25.999999999999996        68.66666666666667        29.43852829054467
25.71210565677406         68.16429604780026        30.616960981381485
25.712105656774057        68.4976293811336         29.98730033490011
25.424211313548117        68.32859209560053        30.549433975734633
25.410363247504144        67.98701108022505        31.232526238816863
22.953273137469182        72.24353519093926        22.14631710327205
23.229511590464753        72.07050554819253        22.691100779215343
23.505750043460324        71.89747590544582        23.203877932145602
23.224923818640733        72.40175415002551        22.0741599391908
23.501162271636304        72.2287245072788         22.57818409909055
23.496574499812287        72.55997310911178        21.979654535881327
23.783096645791524        72.05104954980334        23.067214755098846
24.060443248122716        72.20462319416085        22.91800009665174
23.7785088739675          72.38229815163632        22.462875947674526
24.33511121113772         73.02435593943828        21.647919377658837
24.055598974029245        72.86956166266279        21.771010605239102
23.776086736920764        72.71476738588728        21.88158899131319
24.337533348184458        72.69188670518733        22.189929587392122
24.05802111107598         72.53709242841182        22.332659188286385
24.339955485231194        72.35941747093635        22.75563212244348
24.61724380285563         72.18439101975196        23.14760341092926
24.891428849380148        72.01197786554793        23.509701927826033
25.16561389590467         71.83956471134391        23.84384118998541
24.892109983433322        72.34183380281853        22.946466993961906
25.166295029957844        72.1694206486145         23.283170114589886
25.166976164011018        72.4992765858851         22.741617731910797
24.889687846386586        72.6743030370695         22.399358832313865
24.612399528762154        72.84932948825389        22.034792714229866
24.61482166580889         72.51686025400292        22.57935189992049
23.227747008808095        72.72677413540326        21.50030111368134
22.958919517803903        72.89357516169474        20.996519097116895
22.69009202679971         73.06037618798622        20.468308486187997
22.956096327636544        72.568555176317          21.55722178451564
22.68726883663235         72.73535620260847        21.015855035476143
22.684445646464987        72.41033621723072        21.59179421612184
22.971179325652344        73.22365877146841        20.459904659911057
23.240006816656532        73.05685774517693        20.95306921709501
23.50883430766072         72.89005671888543        21.421805179914674
23.25226662450497         73.38694135495058        20.43178717816322
23.521094115509158        73.2201403286591         20.8899056816024
23.5333539233576          73.55022393843277        20.383956040944494
24.067858781877682        73.19964527243644        21.244585151173084
23.80060635261764         73.3749346054346         20.823264038934926
23.7883465447692          73.04485099566094        21.33945158629697
22.685790592801595        73.38848247230021        19.937894724359737
22.96687789165422         73.55176505578238        19.941885060233908
23.24796519050685         73.71504763926455        19.926161740637184
22.681489158803476        73.71658875661419        19.430732156088936
22.962576457656105        73.87987134009636        19.447116654114332
22.677187724805357        74.04469504092816        18.946820781375994
23.803143509855452        73.70190401899148        20.32717499367298
24.070395939115492        73.52661468599331        20.74195810640053
24.33764836837553         73.35132535299516        21.138754333375676
24.072933096353303        73.85358409955019        20.260023791450475
24.340185525613343        73.67829476655203        20.650282018915043
24.342722682851157        74.00526418010891        20.182502434276923
24.615697195898164        73.1814961885949         21.513044369606305
24.892985513522596        73.00646973741051        21.875999403966667
25.17027383114703         72.83144328622612        22.216647219840155
24.89628318065861         73.33863643775153        21.372554731859125
25.173571498283042        73.16360998656714        21.711591464008944
25.176869165419056        73.49577668690816        21.226450464417226
24.898820337896424        73.66560585130841        20.896276242983472
24.62077151037379         73.83543501570865        20.54829356626999
24.618234353135975        73.50846560215179        21.020322603026877
25.999999999999996        71.99999999999999        23.588453033198267
25.72232538800367         72.16642552862837        23.329289583468178
25.444650776007343        72.33285105725673        23.047011149705703
25.721644253950497        71.83656959135777        23.863095509031496
25.44396964195417         72.00299511998614        23.584690303826815
25.443288507900995        71.67313918271554        24.141488150664575
25.44022312919189         70.66884042774137        25.94205376671973
25.72011156459594         70.50108688053734        26.187842009949218
25.999999999999993        70.33333333333331        26.398398545104467
25.72011156459594         70.83442021387069        25.583822799782048
25.999999999999993        70.66666666666666        25.810436564047247
25.999999999999996        71                       25.232902073677554
25.443288507901           71.33980584938222        24.722162601646723
25.721644253950494        71.1699029246911         24.991919640173442
25.721644253950494        71.50323625802443        24.420262112585508
25.999999999999993        71.33333333333331        24.670261469483886
25.999999999999993        71.66666666666666        24.122111789324144
25.44175581854644         71.0043231385618         25.322952352805572
25.444650776007347        72.66618439059008        22.52144117456225
25.722325388003668        72.4997588619617         22.807683132362467
25.999999999999993        72.33333333333331        23.07081010613027
25.722325388003668        72.83309219529504        22.3023116269634
25.999999999999993        72.66666666666666        22.569402124768953
25.999999999999996        73                       22.084229089114313
25.725623055139685        73.16525889563606        21.81674687223928
25.45124611027937         73.33051779127211        21.530820664006917
25.447948443143357        72.9983510909311         22.01617354116477
22.408534473006547        72.24975567296188        21.594280783831117
22.13544648971546         72.41419511407076        20.959228619388938
21.862358506424375        72.57863455517966        20.290969534798606
22.135292785469854        72.08514353353489        21.561099972643653
21.86220480217877         72.24958297464379        20.870389331360574
21.86205109793317         71.92053139410791        21.4828255872498
22.13826967988282         72.73921509944851        20.390376207055095
22.411357663173902        72.57477565833962        21.00768867166249
22.414180853341264        72.89979564371737        20.449489190851573
22.41418085334128         73.22909643575943        19.90402358037646
22.138269679882843        73.39781668353262        19.31022957850918
21.862358506424407        73.56653693130582        18.686926480586266
22.138269679882832        73.06851589149056        19.832865973542884
21.862358506424396        73.23723613926376        19.186733660178497
21.862358506424385        72.90793534722171        19.721414678249356
22.133968245884724        73.7259229678466         18.815067982379198
22.40987941934316         73.5572027200734         19.391235901397312
22.40557798534504         73.88530900438738        18.901699415975738
21.5541197898977          70.77295665962995        23.23932308826642
21.27705989494885         70.93561645982868        22.026407802022288
21                        71.09827626002743        20.592778590622185
21.277059894948852        70.60914661526152        22.778107388988047
21                        70.77180641546026        21.303840602346213
21                        70.4453365708931         22.032158127617866
21.56435902617804         71.10001764434355        22.58082976405235
21.574598262458373        71.42707862905716        21.95423042838008
21.287299131229187        71.26267744454229        21.44239719109875
22.39701504448152         74.2118657343863         18.429617275552957
22.116842364157677        74.37903642784444        17.880884401076166
21.836669683833836        74.54620712130257        17.3006221579455
22.1254053050212          74.05247969784551        18.33866956248868
21.84523262469736         74.21965039130365        17.744110340347863
21.853795565560883        73.89309366130473        18.206211781228113
22.113752590534233        74.70692531548133        17.445463592834226
22.39392527085807         74.5397546220232         17.982463562060218
22.674097951181913        74.37258392856504        18.487934162632502
22.390835497234626        74.86764350966007        17.5553567496397
22.671008177558466        74.70047281620194        18.049094444961177
22.667918403935023        75.02836170383883        17.63030162836213
21.000000000000004        71.42707862905715        20.077605766070977
21.28729913122919         71.59147981357201        20.82884907444487
21.574598262458377        71.75588099808687        21.242307019623475
21.000000000000004        71.75588099808685        19.526791917166417
21.28729913122919         71.92028218260171        20.179659933437698
21.000000000000007        72.08468336711655        18.94033704390852
21.57475196670398         72.08493257862276        20.620015922160533
21.574905670949583        72.41398415915862        20.03074128402458
21.287452835474795        72.24933376313759        19.580530453727977
24.617962114906355        74.16724221842895        20.085901970076037
24.896010942428987        73.99741305402871        20.431007067179262
25.17405976995162         73.82758388962846        20.75830370900277
24.893201546961556        74.32922025674901        19.98330857148838
25.17125037448419         74.15939109234876        20.30772763370161
25.168440979016754        74.49119829506905        19.87472223851377
23.498497246691294        74.55749846092428        18.92160619122089
23.221637632439204        74.71445287522913        18.507868868731215
22.94477801818711         74.87140728953398        18.07743401444493
23.224727406062648        74.38656398759224        18.94716270005916
22.94786779181056         74.54351840189707        18.50647733840839
22.950957565434003        74.2156295142602         18.955567563444028
23.23634629828475         74.05080581342841        19.425484124666973
23.521735031135496        73.8859821125966         19.87414989967432
23.510116138913396        74.22174028676044        19.38669994976643
23.79152461763335         74.03766219315531        19.831314961038508
24.0613142041312          74.18934227371403        19.778109867451647
23.779905725411247        74.37342036731914        19.35781111976638
24.884645844220493        74.66613861874292        19.544172104133953
24.60085070942423         74.84107894241677        19.19872594400718
24.317055574627965        75.01601926609064        18.838383758133322
24.609406412165292        74.50416058042288        19.633075432346025
24.325611277369028        74.67910090409671        19.26794626745685
24.33416698011009         74.34218254210282        19.715985826171362
23.771350022670184        74.71033872931307        18.904177393513926
24.052758501390137        74.52626063570793        19.318034700272722
24.044202798649074        74.86317899770185        18.876436582484757
25.45124611027937         73.66385112460544        21.059967970231952
25.725623055139685        73.49859222896939        21.347157557280575
25.999999999999993        73.33333333333333        21.61590315297203
25.725623055139685        73.83192556230271        20.8929631186926
25.999999999999996        73.66666666666666        21.162972093200377
26                        74                       20.725435909799174
25.722813659672255        74.16373276502301        20.45707678547938
25.445627319344503        74.32746553004604        20.17350556171754
25.448436714811933        73.99565832732574        20.607951425918085
25.445627319344503        74.66079886337937        19.753769254489278
25.722813659672248        74.49706609835636        20.036388147424514
25.999999999999996        74.33333333333333        20.303794940917893
25.722813659672248        74.83039943168968        19.630218954484295
25.999999999999993        74.66666666666666        19.896673417151074
25.999999999999996        75                       19.504071338498655
21.83270890067868         74.87068119838635        16.89582369311294
22.109791807379075        75.03139939256509        17.041218870599938
22.386874714079468        75.19211758674383        17.15166577000373
21.828748117523517        75.19515527547011        16.507165175797212
22.10583102422391         75.35587346964886        16.653114095882415
21.82478733436836         75.51962935255388        16.134646605998196
25.711210583087148        75.16578484517017        19.233144363576496
25.422421166174296        75.33156969034032        18.94819547764287
25.133631749261447        75.49735453551047        18.649224680697937
25.4340242427594          74.99618427685985        19.343229768205315
25.14523482584655         75.16196912203           19.042218670915005
25.15683790243165         74.82658370854952        19.450717856853643
24.58924763283913         75.17646435589725        18.781385824706938
24.87304276763539         75.00152403222339        19.123499853653843
24.861439691050286        75.33690944570385        18.718332798895133
22.940629705099603        75.2077259545043         17.65329707810422
23.217489319351692        75.05077154019943        18.075283148599254
23.49434893360378         74.89381712589459        18.480571687297896
23.21334100626418         75.38709020516976        17.661104984354157
23.49020062051627         75.23013579086489        18.057944739261593
23.48605230742876         75.56645445583521        17.653725347112104
24.040054485561566        75.19949766267217        18.45631384289181
23.763053396495163        75.38297605925369        18.061427705884753
23.767201709582675        75.04665739428339        18.473598771755864
24.853119666600133        75.66874728363585        18.333605932962833
24.57260758393881         75.84014003176122        18.005560167595913
24.292095501277498        76.01153277988661        17.66508738459713
24.58092760838897         75.50830219382924        18.385754923917183
24.30041552572765         75.67969494195461        18.040750031307397
24.308735550177808        75.34785710402262        18.431848822486202
24.023414436661252        75.86317333853614        17.671592816837894
23.754733372045006        75.71481389718568        17.6678054710095
24.03173446111141         75.53133550060414        18.056235257630593
22.655621309763855        75.97974712143997        16.50312883660784
22.37867665129869         75.82637453181128        16.406579119962615
22.101731992833525        75.67300194218258        16.28375170975938
22.659720341154248        75.66261864890626        16.865085714709988
22.38277568268908         75.50924605927756        16.772238752075264
22.663819372544634        75.34549017637254        17.24080997862801
22.932431642318825        75.84198289957172        16.901995716448056
22.936530673709214        75.52485442703801        17.270762704368092
23.20924197487379         75.70421867770347        17.285527886616066
21.85863171852871         76.45315933763317        15.178783447306563
21.847350257141926        76.14198267594007        15.478461501766317
21.836068795755143        75.83080601424697        15.7970825546636
22.124294915607095        76.29535526556877        15.633401586313756
22.113013454220308        75.98417860387568        15.949105148817997
22.389958112685473        76.13755119350438        16.07485004941433
22.57025430255771         76.74662496765563        15.611082053694222
22.333046774548045        76.64880309098149        15.483992797947922
22.095839246538375        76.55098121430733        15.339893262485257
22.598709971626427        76.49099901891708        15.901488974118704
22.361502443616757        76.39317714224293        15.775950420074357
22.62716564069514         76.23537307017853        16.198837901756725
21.000000000000007        72.41398415915863        18.338679529309314
21.287452835474795        72.57863455517966        18.993611871845957
21.574905670949583        72.74328495120069        19.458561634859798
21.000000000000007        72.74328495120069        17.8382421485578
21.287452835474795        72.90793534722172        18.50791342381146
21.000000000000004        73.07258574324275        17.43902490165398
21.574905670949594        73.07258574324274        18.914920092136892
21.574905670949605        73.40188653528479        18.40615238789271
21.287452835474802        73.23723613926377        17.990185194915234
21.000000000000004        73.40188653528483        16.910152267124015
21.287452835474806        73.56653693130585        17.511691767326827
21.574905670949605        73.73118732732686        17.97803816724587
21.000000000000004        73.7311873273269         16.422797410643586
21.287452835474802        73.89583772334791        17.074716117787958
21.000000000000004        74.06048811936897        15.976960332212476
21.55777978922256         74.38430078732472        17.04204281119947
21.278889894611282        74.22239445334684        16.600822202621753
21.566342730086085        74.05774405732578        17.500733859983804
21.557779789222558        74.71360157936678        16.663172585178422
21.27888989461128         74.88099603743098        15.86845490080475
21                        75.04839049549517        14.916469104824765
21.27888989461128         74.55169524538891        16.230832171302712
21                        74.71908970345311        15.262353419799531
21                        74.38978891141103        15.615850495595327
21.549858222912242        75.36254973353431        15.875034132772855
21.27492911145612         75.20547011451474        15.468974965714859
21.5538190060674          75.03807565645054        16.261033385217168
25.149411620857656        75.83722683031684        18.2766316579449
25.165191492453857        76.17709912512322        17.917474760138962
25.180971364050066        76.51697141992959        17.571753987280065
24.868899538196338        76.00861957844222        17.965787344936007
24.88467940979254         76.34849187324859        17.611404881856306
24.588387455535017        76.1800123265676         17.642516014295325
26                        75.33333333333334        19.125417416262913
26                        75.66666666666667        18.7595348309353
26                        76                       18.406423582515547
25.711210583087148        75.4991181785035         18.85618480227734
25.711210583087148        75.83245151183682        18.49199657788612
25.422421166174296        75.66490302367365        18.572930277280182
25.726990454683357        76.17232380664319        18.139092444230727
25.45398090936671         76.34464761328638        17.860869245818858
25.438201037770504        76.00477531848001        18.21018169907604
21                        76.03629287162137        13.901278919308103
21.286210572842904        76.17524836029197        14.481050331201418
21.572421145685805        76.31420384896256        14.90688517386759
21                        76.36559366366345        13.585651514155822
21.286210572842904        76.50454915233404        14.156739416423747
21.572421145685805        76.64350464100464        14.573890749464365
21                        76.69489445570551        13.299103010970004
21.286210572842904        76.83384994437611        13.861507403612485
21                        77.02419524774758        13.041633409750647
21.549858222912242        75.69185052557637        15.53334443837942
21.27492911145612         75.86407169859888        14.788888542816128
21.27492911145612         75.5347709065568         15.11442327304449
21                        75.7069920795793         14.21065868537161
21                        75.37769128753723        14.549055413877019
21.56113968429902         76.00302718726947        15.210643306904933
22.864729553380762        76.68875688776448        15.932320124245981
22.89318522244948         76.43313093902592        16.22306917510256
22.92164089151819         76.17750499028736        16.520760233172332
23.159204804203814        76.63088880787332        16.235352698686
23.18766047327253         76.37526285913476        16.526443879974554
23.453680055026865        76.57302072798217        16.52017977701472
23.47526155662813         75.90197654655087        17.26251872707267
23.743942621244372        76.05033598790132        17.284143887961974
24.012623685860618        76.19869542925179        17.295476270782235
23.464470805827496        76.23749863726651        16.884670203706875
23.73315187044374         76.38585807861698        16.913840401588082
23.19845122407316         76.03974076841911        16.8993068349586
24.92553657053632         76.68694251960378        17.28307073255117
24.670101777022573        76.85691361927795        16.984516832836718
24.414666983508823        77.02688471895212        16.676092288136832
24.629244616278797        76.51846297292278        17.307559580644938
24.373809822765047        76.68843407259695        16.993843634448048
24.33295266202127         76.34998342624178        17.32350866660152
24.053480846604394        76.53714607560696        16.96134951178007
24.09433800734817         76.87559672196213        16.639136438620326
23.774009031187518        76.72430872497215        16.58716560157967
23.704598290215504        77.47833405009513        15.788658657038226
23.620958878485958        77.17656294272415        16.02581397399445
23.53731946675641         76.87479183535315        16.269654347320017
23.94128785464661         77.32785093971412        16.093648281727045
23.857648442917064        77.02607983234314        16.337064413468653
24.177977419077717        77.17736782933312        16.38945949209319
21.90078895623814         77.4825533946864         14.181626342449132
21.60052597082543         77.3297673457068         13.935468298043862
21.300262985412715        77.17698129672719        13.555470653811144
21.886736543668334        77.13942204233533        14.507528900321702
21.58647355825562         76.98663599335572        14.251437951880847
21.87268413109852         76.79629068998425        14.83991460194081
22.347099187117855        76.99193444333257        15.144996578425221
22.123944071677997        77.23724391900949        14.66851134134356
22.109891659108186        76.8941125666584         15.000960730041143
22.694380558256512        76.97708672105678        15.488498887178975
22.81850681395531         77.20754847445791        15.365567120739797
22.94263306965411         77.43801022785904        15.242286754376464
22.471225442816653        77.2223961967337         15.033080301873998
22.59535169851545         77.45285795013483        14.920815425398725
22.248070327376794        77.46770567241062        14.567261954756244
23.450609883361707        77.46489277601644        15.619263843390033
23.196621476507907        77.45145150193774        15.43713987583613
23.36697047163216         77.16312166864545        15.853592854924635
23.11298206477836         77.14968039456674        15.668642581948943
23.283331059902615        76.86135056127445        16.09460692282839
22.98885580907956         76.91921864116561        15.800655653059485
21                        77.35349603978966        12.72273796945693
21.300262985412715        77.50628208876927        13.24783077519593
21.600525970825426        77.65906813774886        13.639083981107149
21                        77.68279683183172        12.391486426734557
21.300262985412715        77.83558288081132        12.927834794152115
21                        78.01209762387379        12.047878781583869
25.21199035789591         76.83216888568872        17.26881201703613
25.243009351741755        77.14736635144784        16.97316800370245
25.2740283455876          77.46256381720697        16.684821947279218
24.956555564382164        77.00213998536289        16.98379098096535
24.987574558228005        77.31733745112201        16.691809186289895
24.701120770868414        77.17211108503707        16.688899299909128
25.453980909366713        76.67798094661973        17.523204873487174
25.726990454683357        76.50565713997653        17.79924158910326
26                        76.33333333333333        18.064386244592338
25.72699045468336         76.83899047330986        17.468875310473827
26                        76.66666666666666        17.73183348316714
26.000000000000004        77                       17.40876529823984
25.5160188970584          77.30837587813798        16.934272460836652
25.484999903212557        76.99317841237885        17.225089688706692
25.7580094485292          77.15418793906899        17.17558691115695
21.748345170613906        78.34904802921785        13.090266829209474
21.49889678040927         78.23673122743651        12.854340561552023
21.249448390204634        78.12441442565515        12.506877879010194
21.799159765821983        78.06021648437404        13.481619568267062
21.54971137561735         77.94789968259268        13.260495388651863
21.849974361030064        77.77138493953022        13.845406072680317
24.99673793745884         77.67627641726608        16.35221322467858
24.719447529330083        77.8899890173252         16.004703439692722
24.442157121201323        78.10370161738432        15.64229259232165
24.71028415009925         77.53105005118114        16.346490012527205
24.43299374197049         77.74476265124025        15.98626977637938
24.423830362739658        77.38582368509618        16.33086967498444
23.950451233877445        77.6867899058582         15.752059678419569
24.187140798308548        77.53630679547719        16.046053883863326
24.196304177539382        77.89524576162125        15.70327099018071
23.616972370328266        77.7187525637394         15.490398048425202
23.862825313990204        77.92720841950246        15.458862370826914
24.10867825765214         78.13566427526553        15.415136983608422
23.529346450441025        77.95917107738367        15.18735688979514
23.775199394102962        78.16762693314674        15.160884513217272
23.441720530553784        78.19958959102794        14.879535181148151
23.362983963474466        77.7053112896607         15.317262934921118
23.275358043587225        77.94572980330497        15.010481476435217
23.108995556620666        77.691870015582          15.131398667511322
22.00041987887653         78.32238312693357        13.42646893435226
22.05123447408461         78.03355158208976        13.79745929275173
22.102049069292686        77.74472003724594        14.140883416506812
22.252494587139157        78.29571822464928        13.734868168230712
22.303309182347235        78.00688667980546        14.085496145972119
22.504569295401783        78.269053322365          14.01546453084494
22.796611811570003        77.71502459269436        14.84558274933416
22.962974298536558        77.96888438041734        14.731468545911802
23.129336785503117        78.2227441681403         14.607325238278477
22.65059055348589         77.99203895752967        14.436642008156987
22.81695304045245         78.24589874525265        14.31930168817741
22.449330440431346        77.72987231497015        14.509274153752887
21                        78.34139841591586        11.707391149091396
21.249448390204634        78.45371521769721        12.101689032248283
21.498896780409268        78.56603201947857        12.384450500520675
21                        78.67069920795792        11.093767615169492
21.249448390204634        78.78301600973928        11.423364284056884
21                        79                       10.207008179818157
25.5160188970584          77.64170921147132        16.618583384121067
25.7580094485292          77.48752127240232        16.85960792945293
26                        77.33333333333333        17.092496411547522
25.7580094485292          77.82085460573566        16.54522750827728
26                        77.66666666666666        16.777826085383545
26                        78                       16.464754319747964
25.360139883860843        78.28397333469007        15.928824591635408
25.331436037769762        78.0101701621957         16.186753182674476
25.30273219167868         77.73636698970134        16.43875230122232
25.57342658924056         78.18931555646006        16.11585267005336
25.544722743149478        77.91551238396568        16.3701827633327
25.78671329462028         78.09465777823003        16.29449591275747
25.054145629641006        78.22388276225482        15.853276275671742
24.748151375421163        78.16379218981957        15.75776560923373
25.025441783549923        77.95007958976046        16.105709486420704
21.832230113742604        78.56603201947857        12.932009745570985
21.916115056871302        78.78301600973928        12.671689759405105
22                        79                       12.309306870712055
21.58278172353797         78.78301600973928        12.192729438567335
21.666666666666664        79                       11.898945474086819
21.333333333333332        79                       11.198179243788744
22.08430482200523         78.53936711719429        13.267092690667923
22.336379530267855        78.51270221491           13.574372764500472
22.168189765133928        78.756351107455          13.005653544456138
25.240093255907233        78.52264888979339        15.587261904805288
25.120046627953617        78.76132444489669        15.184134540786081
25.000000000000004        79                       14.719442499577795
24.934099001687393        78.46255831735813        15.53160000803816
24.814052373733773        78.70123387246144        15.148359063215604
24.628104747467546        78.40246774492287        15.455975760796882
24.000000000000004        79                       14.188197206262986
24.14738570706711         78.70123387246144        14.777583873813953
24.294771414134217        78.40246774492289        15.262282335833488
24.333333333333336        79                       14.372449630417234
24.480719040400444        78.70123387246144        14.966556798372732
24.66666666666667         79                       14.549531394855412
23.81390684351793         78.73319653034265        14.478118715840754
23.627813687035857        78.4663930606853         14.708564707469115
23.961292550585036        78.43443040280408        14.998971952490427
23.294480353702525        78.4663930606853         14.447241637453917
23.480573510184595        78.73319653034265        14.221084643404668
23.666666666666664        79                       13.935452131405789
23.147240176851263        78.73319653034265        13.942200121932505
23.333333333333332        79                       13.660856607512764
23                        79                       13.364410634583855
22.66971286360119         78.51270221491001        13.861579609717179
22.834856431800596        78.756351107455          13.644561644296836
22.50152309846726         78.756351107455          13.352176620065732
22.666666666666664        79                       13.06684743133835
22.333333333333332        79                       12.715146176714418
22.982096608651855        78.48954763779764        14.162317427201247
25.573426589240565        78.52264888979339        15.75917623903243
25.78671329462028         78.42799111156336        15.944897856104076
26                        78.33333333333333        16.122234637462217
25.786713294620284        78.76132444489669        15.479413121986648
26                        78.66666666666666        15.663828277712275
26.000000000000007        79                       15.089535240498016
25.45337996128695         78.76132444489669        15.356460813306654
25.66666666666667         79                       15.015544957365277
25.333333333333336        79                       14.89218071039191
