# Supplementary material for: Development of three-dimensional forward modeling and observation device for leakage electric field in the process of foundation pit pumping test
Source: PLoS One. 2025 Aug 20;20(8):e0328727. doi: 10.1371/journal.pone.0328727 (PMC12367133; doi:10.1371/journal.pone.0328727)
Supplement: S1 Table — This is the experimental data used in Section 5 “Laboratory Experiments” of the paper. (XLSX) [file pone.0328727.s009.xlsx]

## Sheet: Sheet2
X	Y	11s	25s	55s	80s
9	28	35.822	41.344	49.564	34.849
17	28	43.939	58.259	61.181	46.785
25	28	59.431	90.67	83.384	69.525
33	28	70.444	113.776	99.225	85.696
41	28	58.83	89.727	82.646	68.726
49	28	43.301	57.206	60.369	45.913
57	28	34.154	48.036	47.209	32.467
9	36	15.36	39.965	25.85	38.92
17	36	19.785	55.191	19.785	39.86
25	36	26.84	72.483	59.339	61.436
33	36	37.653	75.95	66.442	62.202
41	36	32.202	70.558	59.221	60.125
49	36	17.989	42.528	40.751	35.833
57	36	12.198	50.903	27.246	33.223
9	44	7.088	8.596	7.91	8.283
17	44	0.45	12.555	14.461	12.28
25	44	12.759	39.401	22.788	34.296
33	44	5.111	33.37	26.572	29.053
41	44	6.245	25.319	21.28	27.979
49	44	10.009	16.667	24.493	25.543
57	44	6.997	9.791	4.222	13.746
